# Supplementary material for: Genome streamlining in a minute herbivore that manipulates its host plant
Source: eLife. 2020 Oct 23;9:e56689. doi: 10.7554/eLife.56689 (PMC7738191; doi:10.7554/eLife.56689)
Supplement: Table 1—source data 1. [file elife-56689-table1-data1.zip › Aculops_lycopersici_2019.12.19.gff3]

##gff-version 3
##sequence-region   scaffold00001 1 12438527
##sequence-region   scaffold00002 1 10499462
##sequence-region   scaffold00003 1 3663898
##sequence-region   scaffold00004 1 3565256
##sequence-region   scaffold00005 1 2355566
##sequence-region   scaffold00006 1 13529
##sequence-region   scaffold00011 1 5128
##sequence-region   scaffold00017 1 2804
scaffold00001	ORCAE	gene	313	787	0	+	.	ID=aculy01g00020;score=0.0,0;length=475;Name=aculy01g00020
scaffold00001	ORCAE	mRNA	313	787	0	+	.	ID=aculy01g00020.1;Parent=aculy01g00020;score=0.0,0;length=475;Name=aculy01g00020.1
scaffold00001	ORCAE	five_prime_UTR	313	406	0	+	.	ID=five_prime_UTR:aculy01g00020.1.1;Parent=aculy01g00020.1;score=0.0,0;Ontology_term=SO:0000204;Name=aculy01g00020.1
scaffold00001	ORCAE	exon	313	787	0	+	.	ID=aculy01g00020.1.1;Parent=aculy01g00020.1;score=0.0,0;Ontology_term=SO:0000202
scaffold00001	ORCAE	CDS	407	787	0	+	0	ID=CDS:aculy01g00020.1.1;Parent=aculy01g00020.1;score=0.0,0;Ontology_term=SO:0000202;Name=aculy01g00020.1
###
scaffold00001	ORCAE	gene	7951	8907	0	-	.	ID=aculy01g00030;score=0.0,0;length=957;Name=aculy01g00030
scaffold00001	ORCAE	mRNA	7951	8907	0	-	.	ID=aculy01g00030.1;Parent=aculy01g00030;score=0.0,0;length=957;Name=aculy01g00030.1
scaffold00001	ORCAE	exon	7951	8907	0	-	.	ID=aculy01g00030.1.1;Parent=aculy01g00030.1;score=0.0,0;Ontology_term=SO:0000200
scaffold00001	ORCAE	CDS	7951	8907	0	-	0	ID=CDS:aculy01g00030.1.1;Parent=aculy01g00030.1;score=0.0,0;Ontology_term=SO:0000200;Name=aculy01g00030.1
###
scaffold00001	ORCAE	gene	19663	23364	0	-	.	ID=aculy01g00040;score=0.0,0;length=3702;Name=aculy01g00040
scaffold00001	ORCAE	mRNA	19663	23364	0	-	.	ID=aculy01g00040.1;Parent=aculy01g00040;score=0.0,0;length=3702;Name=aculy01g00040.1
scaffold00001	ORCAE	exon	19663	23364	0	-	.	ID=aculy01g00040.1.1;Parent=aculy01g00040.1;score=0.0,0;Ontology_term=SO:0000200
scaffold00001	ORCAE	CDS	19663	23364	0	-	0	ID=CDS:aculy01g00040.1.1;Parent=aculy01g00040.1;score=0.0,0;Ontology_term=SO:0000200;Name=aculy01g00040.1
###
scaffold00001	ORCAE	gene	33497	34357	0	-	.	ID=aculy01g00050;score=0.0,0;length=861;Name=aculy01g00050
scaffold00001	ORCAE	mRNA	33497	34357	0	-	.	ID=aculy01g00050.1;Parent=aculy01g00050;score=0.0,0;length=861;Name=aculy01g00050.1
scaffold00001	ORCAE	exon	33497	34357	0	-	.	ID=aculy01g00050.1.1;Parent=aculy01g00050.1;score=0.0,0;Ontology_term=SO:0000200
scaffold00001	ORCAE	CDS	33497	34357	0	-	0	ID=CDS:aculy01g00050.1.1;Parent=aculy01g00050.1;score=0.0,0;Ontology_term=SO:0000200;Name=aculy01g00050.1
###
scaffold00001	ORCAE	gene	34900	38540	0	-	.	ID=aculy01g00060;score=0.0,0;length=3641;Name=aculy01g00060
scaffold00001	ORCAE	mRNA	34900	38540	0	-	.	ID=aculy01g00060.1;Parent=aculy01g00060;score=0.0,0;length=3641;Name=aculy01g00060.1
scaffold00001	ORCAE	three_prime_UTR	34900	34979	0	-	.	ID=three_prime_UTR:aculy01g00060.1.1;Parent=aculy01g00060.1;score=0.0,0;Ontology_term=SO:0000205;Name=aculy01g00060.1
scaffold00001	ORCAE	exon	34900	38540	0	-	.	ID=aculy01g00060.1.1;Parent=aculy01g00060.1;score=0.0,0;Ontology_term=SO:0000200
scaffold00001	ORCAE	CDS	34980	38381	0	-	0	ID=CDS:aculy01g00060.1.1;Parent=aculy01g00060.1;score=0.0,0;Ontology_term=SO:0000200;Name=aculy01g00060.1
scaffold00001	ORCAE	five_prime_UTR	38382	38540	0	-	.	ID=five_prime_UTR:aculy01g00060.1.1;Parent=aculy01g00060.1;score=0.0,0;Ontology_term=SO:0000204;Name=aculy01g00060.1
###
scaffold00001	ORCAE	gene	38961	42083	0	+	.	ID=aculy01g00070;score=0.0,0;length=3123;Name=aculy01g00070
scaffold00001	ORCAE	mRNA	38961	42083	0	+	.	ID=aculy01g00070.1;Parent=aculy01g00070;score=0.0,0;length=3123;Name=aculy01g00070.1
scaffold00001	ORCAE	exon	38961	42083	0	+	.	ID=aculy01g00070.1.1;Parent=aculy01g00070.1;score=0.0,0;Ontology_term=SO:0000202
scaffold00001	ORCAE	CDS	38961	42083	0	+	0	ID=CDS:aculy01g00070.1.1;Parent=aculy01g00070.1;score=0.0,0;Ontology_term=SO:0000202;Name=aculy01g00070.1
###
scaffold00001	ORCAE	gene	41918	43920	0	-	.	ID=aculy01g00080;score=0.0,0;length=2003;Name=aculy01g00080
scaffold00001	ORCAE	mRNA	41918	43920	0	-	.	ID=aculy01g00080.1;Parent=aculy01g00080;score=0.0,0;length=2003;Name=aculy01g00080.1
scaffold00001	ORCAE	three_prime_UTR	41918	42334	0	-	.	ID=three_prime_UTR:aculy01g00080.1.1;Parent=aculy01g00080.1;score=0.0,0;Ontology_term=SO:0000205;Name=aculy01g00080.1
scaffold00001	ORCAE	exon	41918	43920	0	-	.	ID=aculy01g00080.1.1;Parent=aculy01g00080.1;score=0.0,0;Ontology_term=SO:0000200
scaffold00001	ORCAE	CDS	42335	43750	0	-	0	ID=CDS:aculy01g00080.1.1;Parent=aculy01g00080.1;score=0.0,0;Ontology_term=SO:0000200;Name=aculy01g00080.1
scaffold00001	ORCAE	five_prime_UTR	43751	43920	0	-	.	ID=five_prime_UTR:aculy01g00080.1.1;Parent=aculy01g00080.1;score=0.0,0;Ontology_term=SO:0000204;Name=aculy01g00080.1
###
scaffold00001	ORCAE	gene	43921	44971	0	-	.	ID=aculy01g00090;score=0.0,0;length=1051;Name=aculy01g00090
scaffold00001	ORCAE	mRNA	43921	44971	0	-	.	ID=aculy01g00090.1;Parent=aculy01g00090;score=0.0,0;length=1051;Name=aculy01g00090.1
scaffold00001	ORCAE	three_prime_UTR	43921	44090	0	-	.	ID=three_prime_UTR:aculy01g00090.1.1;Parent=aculy01g00090.1;score=0.0,0;Ontology_term=SO:0000205;Name=aculy01g00090.1
scaffold00001	ORCAE	exon	43921	44971	0	-	.	ID=aculy01g00090.1.1;Parent=aculy01g00090.1;score=0.0,0;Ontology_term=SO:0000200
scaffold00001	ORCAE	CDS	44091	44495	0	-	0	ID=CDS:aculy01g00090.1.1;Parent=aculy01g00090.1;score=0.0,0;Ontology_term=SO:0000200;Name=aculy01g00090.1
scaffold00001	ORCAE	five_prime_UTR	44496	44971	0	-	.	ID=five_prime_UTR:aculy01g00090.1.1;Parent=aculy01g00090.1;score=0.0,0;Ontology_term=SO:0000204;Name=aculy01g00090.1
###
scaffold00001	ORCAE	gene	44896	46558	0	+	.	ID=aculy01g00100;score=0.0,0;length=1663;Name=aculy01g00100
scaffold00001	ORCAE	mRNA	44896	46558	0	+	.	ID=aculy01g00100.1;Parent=aculy01g00100;score=0.0,0;length=1663;Name=aculy01g00100.1
scaffold00001	ORCAE	five_prime_UTR	44896	45047	0	+	.	ID=five_prime_UTR:aculy01g00100.1.1;Parent=aculy01g00100.1;score=0.0,0;Ontology_term=SO:0000204;Name=aculy01g00100.1
scaffold00001	ORCAE	exon	44896	46558	0	+	.	ID=aculy01g00100.1.1;Parent=aculy01g00100.1;score=0.0,0;Ontology_term=SO:0000202
scaffold00001	ORCAE	CDS	45048	46394	0	+	0	ID=CDS:aculy01g00100.1.1;Parent=aculy01g00100.1;score=0.0,0;Ontology_term=SO:0000202;Name=aculy01g00100.1
scaffold00001	ORCAE	three_prime_UTR	46395	46558	0	+	.	ID=three_prime_UTR:aculy01g00100.1.1;Parent=aculy01g00100.1;score=0.0,0;Ontology_term=SO:0000205;Name=aculy01g00100.1
###
scaffold00001	ORCAE	gene	46699	48801	0	-	.	ID=aculy01g00110;score=0.0,0;length=2103;Name=aculy01g00110
scaffold00001	ORCAE	mRNA	46699	48801	0	-	.	ID=aculy01g00110.1;Parent=aculy01g00110;score=0.0,0;length=2103;Name=aculy01g00110.1
scaffold00001	ORCAE	three_prime_UTR	46699	46787	0	-	.	ID=three_prime_UTR:aculy01g00110.1.1;Parent=aculy01g00110.1;score=0.0,0;Ontology_term=SO:0000205;Name=aculy01g00110.1
scaffold00001	ORCAE	exon	46699	48801	0	-	.	ID=aculy01g00110.1.1;Parent=aculy01g00110.1;score=0.0,0;Ontology_term=SO:0000200
scaffold00001	ORCAE	CDS	46788	48302	0	-	0	ID=CDS:aculy01g00110.1.1;Parent=aculy01g00110.1;score=0.0,0;Ontology_term=SO:0000200;Name=aculy01g00110.1
scaffold00001	ORCAE	five_prime_UTR	48303	48801	0	-	.	ID=five_prime_UTR:aculy01g00110.1.1;Parent=aculy01g00110.1;score=0.0,0;Ontology_term=SO:0000204;Name=aculy01g00110.1
###
scaffold00001	ORCAE	gene	49531	51496	0	+	.	ID=aculy01g00120;score=0.0,0;length=1966;Name=aculy01g00120
scaffold00001	ORCAE	mRNA	49531	51496	0	+	.	ID=aculy01g00120.1;Parent=aculy01g00120;score=0.0,0;length=1966;Name=aculy01g00120.1
scaffold00001	ORCAE	five_prime_UTR	49531	50505	0	+	.	ID=five_prime_UTR:aculy01g00120.1.1;Parent=aculy01g00120.1;score=0.0,0;Ontology_term=SO:0000204;Name=aculy01g00120.1
scaffold00001	ORCAE	exon	49531	51496	0	+	.	ID=aculy01g00120.1.1;Parent=aculy01g00120.1;score=0.0,0;Ontology_term=SO:0000202
scaffold00001	ORCAE	CDS	50506	51285	0	+	0	ID=CDS:aculy01g00120.1.1;Parent=aculy01g00120.1;score=0.0,0;Ontology_term=SO:0000202;Name=aculy01g00120.1
scaffold00001	ORCAE	three_prime_UTR	51286	51496	0	+	.	ID=three_prime_UTR:aculy01g00120.1.1;Parent=aculy01g00120.1;score=0.0,0;Ontology_term=SO:0000205;Name=aculy01g00120.1
###
scaffold00001	ORCAE	gene	51040	53058	0	-	.	ID=aculy01g00130;score=0.0,0;length=2019;Name=aculy01g00130
scaffold00001	ORCAE	mRNA	51040	53058	0	-	.	ID=aculy01g00130.1;Parent=aculy01g00130;score=0.0,0;length=2019;Name=aculy01g00130.1
scaffold00001	ORCAE	three_prime_UTR	51040	51295	0	-	.	ID=three_prime_UTR:aculy01g00130.1.1;Parent=aculy01g00130.1;score=0.0,0;Ontology_term=SO:0000205;Name=aculy01g00130.1
scaffold00001	ORCAE	exon	51040	53058	0	-	.	ID=aculy01g00130.1.1;Parent=aculy01g00130.1;score=0.0,0;Ontology_term=SO:0000200
scaffold00001	ORCAE	CDS	51296	52894	0	-	0	ID=CDS:aculy01g00130.1.1;Parent=aculy01g00130.1;score=0.0,0;Ontology_term=SO:0000200;Name=aculy01g00130.1
scaffold00001	ORCAE	five_prime_UTR	52895	53058	0	-	.	ID=five_prime_UTR:aculy01g00130.1.1;Parent=aculy01g00130.1;score=0.0,0;Ontology_term=SO:0000204;Name=aculy01g00130.1
###
scaffold00001	ORCAE	gene	52723	54733	0	+	.	ID=aculy01g00140;score=0.0,0;length=2011;Name=aculy01g00140
scaffold00001	ORCAE	mRNA	52723	54733	0	+	.	ID=aculy01g00140.1;Parent=aculy01g00140;score=0.0,0;length=2011;Name=aculy01g00140.1
scaffold00001	ORCAE	five_prime_UTR	52723	53232	0	+	.	ID=five_prime_UTR:aculy01g00140.1.1;Parent=aculy01g00140.1;score=0.0,0;Ontology_term=SO:0000204;Name=aculy01g00140.1
scaffold00001	ORCAE	exon	52723	54733	0	+	.	ID=aculy01g00140.1.1;Parent=aculy01g00140.1;score=0.0,0;Ontology_term=SO:0000202
scaffold00001	ORCAE	CDS	53233	54303	0	+	0	ID=CDS:aculy01g00140.1.1;Parent=aculy01g00140.1;score=0.0,0;Ontology_term=SO:0000202;Name=aculy01g00140.1
scaffold00001	ORCAE	three_prime_UTR	54304	54733	0	+	.	ID=three_prime_UTR:aculy01g00140.1.1;Parent=aculy01g00140.1;score=0.0,0;Ontology_term=SO:0000205;Name=aculy01g00140.1
###
scaffold00001	ORCAE	gene	54275	55465	0	-	.	ID=aculy01g00145;score=0.0,0;length=1191;Name=aculy01g00145
scaffold00001	ORCAE	mRNA	54275	55465	0	-	.	ID=aculy01g00145.1;Parent=aculy01g00145;score=0.0,0;length=1191;Name=aculy01g00145.1
scaffold00001	ORCAE	three_prime_UTR	54275	54416	0	-	.	ID=three_prime_UTR:aculy01g00145.1.1;Parent=aculy01g00145.1;score=0.0,0;Ontology_term=SO:0000205;Name=aculy01g00145.1
scaffold00001	ORCAE	exon	54275	55465	0	-	.	ID=aculy01g00145.1.1;Parent=aculy01g00145.1;score=0.0,0;Ontology_term=SO:0000200
scaffold00001	ORCAE	CDS	54417	54749	0	-	0	ID=CDS:aculy01g00145.1.1;Parent=aculy01g00145.1;score=0.0,0;Ontology_term=SO:0000200;Name=aculy01g00145.1
scaffold00001	ORCAE	five_prime_UTR	54750	55465	0	-	.	ID=five_prime_UTR:aculy01g00145.1.1;Parent=aculy01g00145.1;score=0.0,0;Ontology_term=SO:0000204;Name=aculy01g00145.1
###
scaffold00001	ORCAE	gene	55725	57460	0	+	.	ID=aculy01g00150;score=0.0,0;length=1736;Name=aculy01g00150
scaffold00001	ORCAE	mRNA	55725	57460	0	+	.	ID=aculy01g00150.1;Parent=aculy01g00150;score=0.0,0;length=1736;Name=aculy01g00150.1
scaffold00001	ORCAE	five_prime_UTR	55725	55979	0	+	.	ID=five_prime_UTR:aculy01g00150.1.1;Parent=aculy01g00150.1;score=0.0,0;Ontology_term=SO:0000204;Name=aculy01g00150.1
scaffold00001	ORCAE	exon	55725	57460	0	+	.	ID=aculy01g00150.1.1;Parent=aculy01g00150.1;score=0.0,0;Ontology_term=SO:0000202
scaffold00001	ORCAE	CDS	55980	57338	0	+	0	ID=CDS:aculy01g00150.1.1;Parent=aculy01g00150.1;score=0.0,0;Ontology_term=SO:0000202;Name=aculy01g00150.1
scaffold00001	ORCAE	three_prime_UTR	57339	57460	0	+	.	ID=three_prime_UTR:aculy01g00150.1.1;Parent=aculy01g00150.1;score=0.0,0;Ontology_term=SO:0000205;Name=aculy01g00150.1
###
scaffold00001	ORCAE	gene	57286	59644	0	-	.	ID=aculy01g00160;score=0.0,0;length=2359;Name=aculy01g00160
scaffold00001	ORCAE	mRNA	57286	59644	0	-	.	ID=aculy01g00160.1;Parent=aculy01g00160;score=0.0,0;length=2359;Name=aculy01g00160.1
scaffold00001	ORCAE	three_prime_UTR	57286	57549	0	-	.	ID=three_prime_UTR:aculy01g00160.1.1;Parent=aculy01g00160.1;score=0.0,0;Ontology_term=SO:0000205;Name=aculy01g00160.1
scaffold00001	ORCAE	exon	57286	59644	0	-	.	ID=aculy01g00160.1.1;Parent=aculy01g00160.1;score=0.0,0;Ontology_term=SO:0000200
scaffold00001	ORCAE	CDS	57550	58944	0	-	0	ID=CDS:aculy01g00160.1.1;Parent=aculy01g00160.1;score=0.0,0;Ontology_term=SO:0000200;Name=aculy01g00160.1
scaffold00001	ORCAE	five_prime_UTR	58945	59644	0	-	.	ID=five_prime_UTR:aculy01g00160.1.1;Parent=aculy01g00160.1;score=0.0,0;Ontology_term=SO:0000204;Name=aculy01g00160.1
###
scaffold00001	ORCAE	gene	59811	61622	0	+	.	ID=aculy01g00170;score=0.0,0;length=1812;Name=aculy01g00170
scaffold00001	ORCAE	mRNA	59811	61622	0	+	.	ID=aculy01g00170.1;Parent=aculy01g00170;score=0.0,0;length=1812;Name=aculy01g00170.1
scaffold00001	ORCAE	exon	59811	61622	0	+	.	ID=aculy01g00170.1.1;Parent=aculy01g00170.1;score=0.0,0;Ontology_term=SO:0000202
scaffold00001	ORCAE	CDS	59811	61622	0	+	0	ID=CDS:aculy01g00170.1.1;Parent=aculy01g00170.1;score=0.0,0;Ontology_term=SO:0000202;Name=aculy01g00170.1
###
scaffold00001	ORCAE	gene	61770	63740	0	-	.	ID=aculy01g00180;score=0.0,0;length=1971;Name=aculy01g00180
scaffold00001	ORCAE	mRNA	61770	63740	0	-	.	ID=aculy01g00180.1;Parent=aculy01g00180;score=0.0,0;length=1971;Name=aculy01g00180.1
scaffold00001	ORCAE	three_prime_UTR	61770	61843	0	-	.	ID=three_prime_UTR:aculy01g00180.1.1;Parent=aculy01g00180.1;score=0.0,0;Ontology_term=SO:0000205;Name=aculy01g00180.1
scaffold00001	ORCAE	exon	61770	63740	0	-	.	ID=aculy01g00180.1.1;Parent=aculy01g00180.1;score=0.0,0;Ontology_term=SO:0000200
scaffold00001	ORCAE	CDS	61844	63526	0	-	0	ID=CDS:aculy01g00180.1.1;Parent=aculy01g00180.1;score=0.0,0;Ontology_term=SO:0000200;Name=aculy01g00180.1
scaffold00001	ORCAE	five_prime_UTR	63527	63740	0	-	.	ID=five_prime_UTR:aculy01g00180.1.1;Parent=aculy01g00180.1;score=0.0,0;Ontology_term=SO:0000204;Name=aculy01g00180.1
###
scaffold00001	ORCAE	gene	63850	71780	0	-	.	ID=aculy01g00190;score=0.0,0;length=7931;Name=aculy01g00190
scaffold00001	ORCAE	mRNA	63850	71780	0	-	.	ID=aculy01g00190.1;Parent=aculy01g00190;score=0.0,0;length=7931;Name=aculy01g00190.1
scaffold00001	ORCAE	three_prime_UTR	63850	64157	0	-	.	ID=three_prime_UTR:aculy01g00190.1.1;Parent=aculy01g00190.1;score=0.0,0;Ontology_term=SO:0000205;Name=aculy01g00190.1
scaffold00001	ORCAE	exon	63850	71780	0	-	.	ID=aculy01g00190.1.1;Parent=aculy01g00190.1;score=0.0,0;Ontology_term=SO:0000200
scaffold00001	ORCAE	CDS	64158	71780	0	-	0	ID=CDS:aculy01g00190.1.1;Parent=aculy01g00190.1;score=0.0,0;Ontology_term=SO:0000200;Name=aculy01g00190.1
###
scaffold00001	ORCAE	gene	71953	73617	0	+	.	ID=aculy01g00200;score=0.0,0;length=1665;Name=aculy01g00200
scaffold00001	ORCAE	mRNA	71953	73617	0	+	.	ID=aculy01g00200.1;Parent=aculy01g00200;score=0.0,0;length=1665;Name=aculy01g00200.1
scaffold00001	ORCAE	five_prime_UTR	71953	72119	0	+	.	ID=five_prime_UTR:aculy01g00200.1.1;Parent=aculy01g00200.1;score=0.0,0;Ontology_term=SO:0000204;Name=aculy01g00200.1
scaffold00001	ORCAE	exon	71953	73617	0	+	.	ID=aculy01g00200.1.1;Parent=aculy01g00200.1;score=0.0,0;Ontology_term=SO:0000202
scaffold00001	ORCAE	CDS	72120	73595	0	+	0	ID=CDS:aculy01g00200.1.1;Parent=aculy01g00200.1;score=0.0,0;Ontology_term=SO:0000202;Name=aculy01g00200.1
scaffold00001	ORCAE	three_prime_UTR	73596	73617	0	+	.	ID=three_prime_UTR:aculy01g00200.1.1;Parent=aculy01g00200.1;score=0.0,0;Ontology_term=SO:0000205;Name=aculy01g00200.1
###
scaffold00001	ORCAE	gene	76772	80820	0	-	.	ID=aculy01g00210;score=0.0,0;length=4049;Name=aculy01g00210
scaffold00001	ORCAE	mRNA	76772	80820	0	-	.	ID=aculy01g00210.1;Parent=aculy01g00210;score=0.0,0;length=4049;Name=aculy01g00210.1
scaffold00001	ORCAE	three_prime_UTR	76772	76843	0	-	.	ID=three_prime_UTR:aculy01g00210.1.1;Parent=aculy01g00210.1;score=0.0,0;Ontology_term=SO:0000205;Name=aculy01g00210.1
scaffold00001	ORCAE	exon	76772	78590	0	-	.	ID=aculy01g00210.1.1;Parent=aculy01g00210.1;score=0.0,0;Ontology_term=SO:0000202
scaffold00001	ORCAE	CDS	76844	78590	0	-	1	ID=CDS:aculy01g00210.1.1;Parent=aculy01g00210.1;score=0.0,0;Ontology_term=SO:0000202;Name=aculy01g00210.1
scaffold00001	ORCAE	CDS	80523	80575	0	-	0	ID=CDS:aculy01g00210.1.1;Parent=aculy01g00210.1;score=0.0,0;Ontology_term=SO:0000202;Name=aculy01g00210.1
scaffold00001	ORCAE	exon	80523	80820	0	-	.	ID=aculy01g00210.1.1;Parent=aculy01g00210.1;score=0.0,0;Ontology_term=SO:0000202
scaffold00001	ORCAE	five_prime_UTR	80576	80820	0	-	.	ID=five_prime_UTR:aculy01g00210.1.1;Parent=aculy01g00210.1;score=0.0,0;Ontology_term=SO:0000204;Name=aculy01g00210.1
###
scaffold00001	ORCAE	gene	81407	84836	0	-	.	ID=aculy01g00220;score=0.0,0;length=3430;Name=aculy01g00220
scaffold00001	ORCAE	mRNA	81407	84836	0	-	.	ID=aculy01g00220.1;Parent=aculy01g00220;score=0.0,0;length=3430;Name=aculy01g00220.1
scaffold00001	ORCAE	three_prime_UTR	81407	81616	0	-	.	ID=three_prime_UTR:aculy01g00220.1.1;Parent=aculy01g00220.1;score=0.0,0;Ontology_term=SO:0000205;Name=aculy01g00220.1
scaffold00001	ORCAE	exon	81407	82835	0	-	.	ID=aculy01g00220.1.1;Parent=aculy01g00220.1;score=0.0,0;Ontology_term=SO:0000202
scaffold00001	ORCAE	CDS	81617	82786	0	-	0	ID=CDS:aculy01g00220.1.1;Parent=aculy01g00220.1;score=0.0,0;Ontology_term=SO:0000200;Name=aculy01g00220.1
scaffold00001	ORCAE	five_prime_UTR	82787	82835	0	-	.	ID=five_prime_UTR:aculy01g00220.1.1;Parent=aculy01g00220.1;score=0.0,0;Ontology_term=SO:0000204;Name=aculy01g00220.1
scaffold00001	ORCAE	five_prime_UTR	84319	84836	0	-	.	ID=five_prime_UTR:aculy01g00220.1.1;Parent=aculy01g00220.1;score=0.0,0;Ontology_term=SO:0000204;Name=aculy01g00220.1
scaffold00001	ORCAE	exon	84319	84836	0	-	.	ID=aculy01g00220.1.1;Parent=aculy01g00220.1;score=0.0,0;Ontology_term=SO:0000202
###
scaffold00001	ORCAE	gene	85983	88423	0	+	.	ID=aculy01g00230;score=0.0,0;length=2441;Name=aculy01g00230
scaffold00001	ORCAE	mRNA	85983	88423	0	+	.	ID=aculy01g00230.1;Parent=aculy01g00230;score=0.0,0;length=2441;Name=aculy01g00230.1
scaffold00001	ORCAE	five_prime_UTR	85983	86368	0	+	.	ID=five_prime_UTR:aculy01g00230.1.1;Parent=aculy01g00230.1;score=0.0,0;Ontology_term=SO:0000204;Name=aculy01g00230.1
scaffold00001	ORCAE	exon	85983	88423	0	+	.	ID=aculy01g00230.1.1;Parent=aculy01g00230.1;score=0.0,0;Ontology_term=SO:0000202
scaffold00001	ORCAE	CDS	86369	88204	0	+	0	ID=CDS:aculy01g00230.1.1;Parent=aculy01g00230.1;score=0.0,0;Ontology_term=SO:0000202;Name=aculy01g00230.1
scaffold00001	ORCAE	three_prime_UTR	88205	88423	0	+	.	ID=three_prime_UTR:aculy01g00230.1.1;Parent=aculy01g00230.1;score=0.0,0;Ontology_term=SO:0000205;Name=aculy01g00230.1
###
scaffold00001	ORCAE	gene	88287	88466	0	-	.	ID=aculy01g00240;score=0.0,0;length=180;Name=aculy01g00240
scaffold00001	ORCAE	mRNA	88287	88466	0	-	.	ID=aculy01g00240.1;Parent=aculy01g00240;score=0.0,0;length=180;Name=aculy01g00240.1
scaffold00001	ORCAE	exon	88287	88466	0	-	.	ID=aculy01g00240.1.1;Parent=aculy01g00240.1;score=0.0,0;Ontology_term=SO:0000200
scaffold00001	ORCAE	CDS	88287	88466	0	-	0	ID=CDS:aculy01g00240.1.1;Parent=aculy01g00240.1;score=0.0,0;Ontology_term=SO:0000200;Name=aculy01g00240.1
###
scaffold00001	ORCAE	gene	88488	89125	0	-	.	ID=aculy01g00250;score=0.0,0;length=638;Name=aculy01g00250
scaffold00001	ORCAE	mRNA	88488	89125	0	-	.	ID=aculy01g00250.1;Parent=aculy01g00250;score=0.0,0;length=638;Name=aculy01g00250.1
scaffold00001	ORCAE	CDS	88488	89009	0	-	0	ID=CDS:aculy01g00250.1.1;Parent=aculy01g00250.1;score=0.0,0;Ontology_term=SO:0000200;Name=aculy01g00250.1
scaffold00001	ORCAE	exon	88488	89125	0	-	.	ID=aculy01g00250.1.1;Parent=aculy01g00250.1;score=0.0,0;Ontology_term=SO:0000200
scaffold00001	ORCAE	five_prime_UTR	89010	89125	0	-	.	ID=five_prime_UTR:aculy01g00250.1.1;Parent=aculy01g00250.1;score=0.0,0;Ontology_term=SO:0000204;Name=aculy01g00250.1
###
scaffold00001	ORCAE	gene	89171	89875	0	-	.	ID=aculy01g00255;score=0.0,0;length=705;Name=aculy01g00255
scaffold00001	ORCAE	mRNA	89171	89875	0	-	.	ID=aculy01g00255.1;Parent=aculy01g00255;score=0.0,0;length=705;Name=aculy01g00255.1
scaffold00001	ORCAE	three_prime_UTR	89171	89226	0	-	.	ID=three_prime_UTR:aculy01g00255.1.1;Parent=aculy01g00255.1;score=0.0,0;Ontology_term=SO:0000205;Name=aculy01g00255.1
scaffold00001	ORCAE	exon	89171	89875	0	-	.	ID=aculy01g00255.1.1;Parent=aculy01g00255.1;score=0.0,0;Ontology_term=SO:0000200
scaffold00001	ORCAE	CDS	89227	89418	0	-	0	ID=CDS:aculy01g00255.1.1;Parent=aculy01g00255.1;score=0.0,0;Ontology_term=SO:0000200;Name=aculy01g00255.1
scaffold00001	ORCAE	five_prime_UTR	89419	89875	0	-	.	ID=five_prime_UTR:aculy01g00255.1.1;Parent=aculy01g00255.1;score=0.0,0;Ontology_term=SO:0000204;Name=aculy01g00255.1
###
scaffold00001	ORCAE	gene	89705	89902	0	+	.	ID=aculy01g00260;score=0.0,0;length=198;Name=aculy01g00260
scaffold00001	ORCAE	mRNA	89705	89902	0	+	.	ID=aculy01g00260.1;Parent=aculy01g00260;score=0.0,0;length=198;Name=aculy01g00260.1
scaffold00001	ORCAE	exon	89705	89902	0	+	.	ID=aculy01g00260.1.1;Parent=aculy01g00260.1;score=0.0,0;Ontology_term=SO:0000202
scaffold00001	ORCAE	CDS	89705	89902	0	+	0	ID=CDS:aculy01g00260.1.1;Parent=aculy01g00260.1;score=0.0,0;Ontology_term=SO:0000202;Name=aculy01g00260.1
###
scaffold00001	ORCAE	gene	90015	90935	0	-	.	ID=aculy01g00270;score=0.0,0;length=921;Name=aculy01g00270
scaffold00001	ORCAE	mRNA	90015	90935	0	-	.	ID=aculy01g00270.1;Parent=aculy01g00270;score=0.0,0;length=921;Name=aculy01g00270.1
scaffold00001	ORCAE	three_prime_UTR	90015	90183	0	-	.	ID=three_prime_UTR:aculy01g00270.1.1;Parent=aculy01g00270.1;score=0.0,0;Ontology_term=SO:0000205;Name=aculy01g00270.1
scaffold00001	ORCAE	exon	90015	90935	0	-	.	ID=aculy01g00270.1.1;Parent=aculy01g00270.1;score=0.0,0;Ontology_term=SO:0000200
scaffold00001	ORCAE	CDS	90184	90828	0	-	0	ID=CDS:aculy01g00270.1.1;Parent=aculy01g00270.1;score=0.0,0;Ontology_term=SO:0000200;Name=aculy01g00270.1
scaffold00001	ORCAE	five_prime_UTR	90829	90935	0	-	.	ID=five_prime_UTR:aculy01g00270.1.1;Parent=aculy01g00270.1;score=0.0,0;Ontology_term=SO:0000204;Name=aculy01g00270.1
###
scaffold00001	ORCAE	gene	90985	91752	0	+	.	ID=aculy01g00280;score=0.0,0;length=768;Name=aculy01g00280
scaffold00001	ORCAE	mRNA	90985	91752	0	+	.	ID=aculy01g00280.1;Parent=aculy01g00280;score=0.0,0;length=768;Name=aculy01g00280.1
scaffold00001	ORCAE	five_prime_UTR	90985	91148	0	+	.	ID=five_prime_UTR:aculy01g00280.1.1;Parent=aculy01g00280.1;score=0.0,0;Ontology_term=SO:0000204;Name=aculy01g00280.1
scaffold00001	ORCAE	exon	90985	91752	0	+	.	ID=aculy01g00280.1.1;Parent=aculy01g00280.1;score=0.0,0;Ontology_term=SO:0000202
scaffold00001	ORCAE	CDS	91149	91685	0	+	0	ID=CDS:aculy01g00280.1.1;Parent=aculy01g00280.1;score=0.0,0;Ontology_term=SO:0000202;Name=aculy01g00280.1
scaffold00001	ORCAE	three_prime_UTR	91686	91752	0	+	.	ID=three_prime_UTR:aculy01g00280.1.1;Parent=aculy01g00280.1;score=0.0,0;Ontology_term=SO:0000205;Name=aculy01g00280.1
###
scaffold00001	ORCAE	gene	91823	92478	0	+	.	ID=aculy01g00285;score=0.0,0;length=656;Name=aculy01g00285
scaffold00001	ORCAE	mRNA	91823	92478	0	+	.	ID=aculy01g00285.1;Parent=aculy01g00285;score=0.0,0;length=656;Name=aculy01g00285.1
scaffold00001	ORCAE	five_prime_UTR	91823	92089	0	+	.	ID=five_prime_UTR:aculy01g00285.1.1;Parent=aculy01g00285.1;score=0.0,0;Ontology_term=SO:0000204;Name=aculy01g00285.1
scaffold00001	ORCAE	exon	91823	92212	0	+	.	ID=aculy01g00285.1.1;Parent=aculy01g00285.1;score=0.0,0;Ontology_term=SO:0000200
scaffold00001	ORCAE	CDS	92090	92212	0	+	0	ID=CDS:aculy01g00285.1.1;Parent=aculy01g00285.1;score=0.0,0;Ontology_term=SO:0000200;Name=aculy01g00285.1
scaffold00001	ORCAE	CDS	92300	92473	0	+	0	ID=CDS:aculy01g00285.1.1;Parent=aculy01g00285.1;score=0.0,0;Ontology_term=SO:0000200;Name=aculy01g00285.1
scaffold00001	ORCAE	exon	92300	92478	0	+	.	ID=aculy01g00285.1.1;Parent=aculy01g00285.1;score=0.0,0;Ontology_term=SO:0000200
scaffold00001	ORCAE	three_prime_UTR	92474	92478	0	+	.	ID=three_prime_UTR:aculy01g00285.1.1;Parent=aculy01g00285.1;score=0.0,0;Ontology_term=SO:0000205;Name=aculy01g00285.1
###
scaffold00001	ORCAE	gene	92479	93322	0	+	.	ID=aculy01g00290;score=0.0,0;length=844;Name=aculy01g00290
scaffold00001	ORCAE	mRNA	92479	93322	0	+	.	ID=aculy01g00290.1;Parent=aculy01g00290;score=0.0,0;length=844;Name=aculy01g00290.1
scaffold00001	ORCAE	five_prime_UTR	92479	92484	0	+	.	ID=five_prime_UTR:aculy01g00290.1.1;Parent=aculy01g00290.1;score=0.0,0;Ontology_term=SO:0000204;Name=aculy01g00290.1
scaffold00001	ORCAE	exon	92479	93322	0	+	.	ID=aculy01g00290.1.1;Parent=aculy01g00290.1;score=0.0,0;Ontology_term=SO:0000200
scaffold00001	ORCAE	CDS	92485	93189	0	+	0	ID=CDS:aculy01g00290.1.1;Parent=aculy01g00290.1;score=0.0,0;Ontology_term=SO:0000202;Name=aculy01g00290.1
scaffold00001	ORCAE	three_prime_UTR	93190	93322	0	+	.	ID=three_prime_UTR:aculy01g00290.1.1;Parent=aculy01g00290.1;score=0.0,0;Ontology_term=SO:0000205;Name=aculy01g00290.1
###
scaffold00001	ORCAE	gene	93179	93835	0	-	.	ID=aculy01g00300;score=0.0,0;length=657;Name=aculy01g00300
scaffold00001	ORCAE	mRNA	93179	93835	0	-	.	ID=aculy01g00300.1;Parent=aculy01g00300;score=0.0,0;length=657;Name=aculy01g00300.1
scaffold00001	ORCAE	three_prime_UTR	93179	93405	0	-	.	ID=three_prime_UTR:aculy01g00300.1.1;Parent=aculy01g00300.1;score=0.0,0;Ontology_term=SO:0000205;Name=aculy01g00300.1
scaffold00001	ORCAE	exon	93179	93654	0	-	.	ID=aculy01g00300.1.1;Parent=aculy01g00300.1;score=0.0,0;Ontology_term=SO:0000202
scaffold00001	ORCAE	CDS	93406	93654	0	-	0	ID=CDS:aculy01g00300.1.1;Parent=aculy01g00300.1;score=0.0,0;Ontology_term=SO:0000202;Name=aculy01g00300.1
scaffold00001	ORCAE	CDS	93739	93753	0	-	0	ID=CDS:aculy01g00300.1.1;Parent=aculy01g00300.1;score=0.0,0;Ontology_term=SO:0000202;Name=aculy01g00300.1
scaffold00001	ORCAE	exon	93739	93835	0	-	.	ID=aculy01g00300.1.1;Parent=aculy01g00300.1;score=0.0,0;Ontology_term=SO:0000202
scaffold00001	ORCAE	five_prime_UTR	93754	93835	0	-	.	ID=five_prime_UTR:aculy01g00300.1.1;Parent=aculy01g00300.1;score=0.0,0;Ontology_term=SO:0000204;Name=aculy01g00300.1
###
scaffold00001	ORCAE	gene	94950	97900	0	-	.	ID=aculy01g00310;score=0.0,0;length=2951;Name=aculy01g00310
scaffold00001	ORCAE	mRNA	94950	97900	0	-	.	ID=aculy01g00310.1;Parent=aculy01g00310;score=0.0,0;length=2951;Name=aculy01g00310.1
scaffold00001	ORCAE	CDS	94950	97739	0	-	0	ID=CDS:aculy01g00310.1.1;Parent=aculy01g00310.1;score=0.0,0;Ontology_term=SO:0000200;Name=aculy01g00310.1
scaffold00001	ORCAE	exon	94950	97900	0	-	.	ID=aculy01g00310.1.1;Parent=aculy01g00310.1;score=0.0,0;Ontology_term=SO:0000200
scaffold00001	ORCAE	five_prime_UTR	97740	97900	0	-	.	ID=five_prime_UTR:aculy01g00310.1.1;Parent=aculy01g00310.1;score=0.0,0;Ontology_term=SO:0000204;Name=aculy01g00310.1
###
scaffold00001	ORCAE	gene	97777	97944	0	+	.	ID=aculy01g00320;score=0.0,0;length=168;Name=aculy01g00320
scaffold00001	ORCAE	mRNA	97777	97944	0	+	.	ID=aculy01g00320.1;Parent=aculy01g00320;score=0.0,0;length=168;Name=aculy01g00320.1
scaffold00001	ORCAE	exon	97777	97944	0	+	.	ID=aculy01g00320.1.1;Parent=aculy01g00320.1;score=0.0,0;Ontology_term=SO:0000202
scaffold00001	ORCAE	CDS	97777	97944	0	+	0	ID=CDS:aculy01g00320.1.1;Parent=aculy01g00320.1;score=0.0,0;Ontology_term=SO:0000202;Name=aculy01g00320.1
###
scaffold00001	ORCAE	gene	98227	98540	0	+	.	ID=aculy01g00325;score=0.0,0;length=314;Name=aculy01g00325
scaffold00001	ORCAE	mRNA	98227	98540	0	+	.	ID=aculy01g00325.1;Parent=aculy01g00325;score=0.0,0;length=314;Name=aculy01g00325.1
scaffold00001	ORCAE	CDS	98227	98502	0	+	0	ID=CDS:aculy01g00325.1.1;Parent=aculy01g00325.1;score=0.0,0;Ontology_term=SO:0000202;Name=aculy01g00325.1
scaffold00001	ORCAE	exon	98227	98540	0	+	.	ID=aculy01g00325.1.1;Parent=aculy01g00325.1;score=0.0,0;Ontology_term=SO:0000202
scaffold00001	ORCAE	three_prime_UTR	98503	98540	0	+	.	ID=three_prime_UTR:aculy01g00325.1.1;Parent=aculy01g00325.1;score=0.0,0;Ontology_term=SO:0000205;Name=aculy01g00325.1
###
scaffold00001	ORCAE	gene	98541	99501	0	+	.	ID=aculy01g00330;score=0.0,0;length=961;Name=aculy01g00330
scaffold00001	ORCAE	mRNA	98541	99501	0	+	.	ID=aculy01g00330.1;Parent=aculy01g00330;score=0.0,0;length=961;Name=aculy01g00330.1
scaffold00001	ORCAE	five_prime_UTR	98541	98579	0	+	.	ID=five_prime_UTR:aculy01g00330.1.1;Parent=aculy01g00330.1;score=0.0,0;Ontology_term=SO:0000204;Name=aculy01g00330.1
scaffold00001	ORCAE	exon	98541	99501	0	+	.	ID=aculy01g00330.1.1;Parent=aculy01g00330.1;score=0.0,0;Ontology_term=SO:0000202
scaffold00001	ORCAE	CDS	98580	99476	0	+	0	ID=CDS:aculy01g00330.1.1;Parent=aculy01g00330.1;score=0.0,0;Ontology_term=SO:0000202;Name=aculy01g00330.1
scaffold00001	ORCAE	three_prime_UTR	99477	99501	0	+	.	ID=three_prime_UTR:aculy01g00330.1.1;Parent=aculy01g00330.1;score=0.0,0;Ontology_term=SO:0000205;Name=aculy01g00330.1
###
scaffold00001	ORCAE	gene	99548	100948	0	-	.	ID=aculy01g00340;score=0.0,0;length=1401;Name=aculy01g00340
scaffold00001	ORCAE	mRNA	99548	100948	0	-	.	ID=aculy01g00340.1;Parent=aculy01g00340;score=0.0,0;length=1401;Name=aculy01g00340.1
scaffold00001	ORCAE	CDS	99548	100801	0	-	0	ID=CDS:aculy01g00340.1.1;Parent=aculy01g00340.1;score=0.0,0;Ontology_term=SO:0000200;Name=aculy01g00340.1
scaffold00001	ORCAE	exon	99548	100948	0	-	.	ID=aculy01g00340.1.1;Parent=aculy01g00340.1;score=0.0,0;Ontology_term=SO:0000200
scaffold00001	ORCAE	five_prime_UTR	100802	100948	0	-	.	ID=five_prime_UTR:aculy01g00340.1.1;Parent=aculy01g00340.1;score=0.0,0;Ontology_term=SO:0000204;Name=aculy01g00340.1
###
scaffold00001	ORCAE	gene	100999	102359	0	+	.	ID=aculy01g00350;score=0.0,0;length=1361;Name=aculy01g00350
scaffold00001	ORCAE	mRNA	100999	102359	0	+	.	ID=aculy01g00350.1;Parent=aculy01g00350;score=0.0,0;length=1361;Name=aculy01g00350.1
scaffold00001	ORCAE	five_prime_UTR	100999	101041	0	+	.	ID=five_prime_UTR:aculy01g00350.1.1;Parent=aculy01g00350.1;score=0.0,0;Ontology_term=SO:0000204;Name=aculy01g00350.1
scaffold00001	ORCAE	exon	100999	102359	0	+	.	ID=aculy01g00350.1.1;Parent=aculy01g00350.1;score=0.0,0;Ontology_term=SO:0000202
scaffold00001	ORCAE	CDS	101042	102319	0	+	0	ID=CDS:aculy01g00350.1.1;Parent=aculy01g00350.1;score=0.0,0;Ontology_term=SO:0000202;Name=aculy01g00350.1
scaffold00001	ORCAE	three_prime_UTR	102320	102359	0	+	.	ID=three_prime_UTR:aculy01g00350.1.1;Parent=aculy01g00350.1;score=0.0,0;Ontology_term=SO:0000205;Name=aculy01g00350.1
###
scaffold00001	ORCAE	gene	102366	102992	0	-	.	ID=aculy01g00360;score=0.0,0;length=627;Name=aculy01g00360
scaffold00001	ORCAE	mRNA	102366	102992	0	-	.	ID=aculy01g00360.1;Parent=aculy01g00360;score=0.0,0;length=627;Name=aculy01g00360.1
scaffold00001	ORCAE	CDS	102366	102746	0	-	0	ID=CDS:aculy01g00360.1.1;Parent=aculy01g00360.1;score=0.0,0;Ontology_term=SO:0000200;Name=aculy01g00360.1
scaffold00001	ORCAE	exon	102366	102992	0	-	.	ID=aculy01g00360.1.1;Parent=aculy01g00360.1;score=0.0,0;Ontology_term=SO:0000200
scaffold00001	ORCAE	five_prime_UTR	102747	102992	0	-	.	ID=five_prime_UTR:aculy01g00360.1.1;Parent=aculy01g00360.1;score=0.0,0;Ontology_term=SO:0000204;Name=aculy01g00360.1
###
scaffold00001	ORCAE	gene	102750	104715	0	+	.	ID=aculy01g00370;score=0.0,0;length=1966;Name=aculy01g00370
scaffold00001	ORCAE	mRNA	102750	104715	0	+	.	ID=aculy01g00370.1;Parent=aculy01g00370;score=0.0,0;length=1966;Name=aculy01g00370.1
scaffold00001	ORCAE	five_prime_UTR	102750	103150	0	+	.	ID=five_prime_UTR:aculy01g00370.1.1;Parent=aculy01g00370.1;score=0.0,0;Ontology_term=SO:0000204;Name=aculy01g00370.1
scaffold00001	ORCAE	exon	102750	104715	0	+	.	ID=aculy01g00370.1.1;Parent=aculy01g00370.1;score=0.0,0;Ontology_term=SO:0000202
scaffold00001	ORCAE	CDS	103151	104635	0	+	0	ID=CDS:aculy01g00370.1.1;Parent=aculy01g00370.1;score=0.0,0;Ontology_term=SO:0000202;Name=aculy01g00370.1
scaffold00001	ORCAE	three_prime_UTR	104636	104715	0	+	.	ID=three_prime_UTR:aculy01g00370.1.1;Parent=aculy01g00370.1;score=0.0,0;Ontology_term=SO:0000205;Name=aculy01g00370.1
###
scaffold00001	ORCAE	gene	104460	105602	0	-	.	ID=aculy01g00380;score=0.0,0;length=1143;Name=aculy01g00380
scaffold00001	ORCAE	mRNA	104460	105602	0	-	.	ID=aculy01g00380.1;Parent=aculy01g00380;score=0.0,0;length=1143;Name=aculy01g00380.1
scaffold00001	ORCAE	three_prime_UTR	104460	104667	0	-	.	ID=three_prime_UTR:aculy01g00380.1.1;Parent=aculy01g00380.1;score=0.0,0;Ontology_term=SO:0000205;Name=aculy01g00380.1
scaffold00001	ORCAE	exon	104460	105602	0	-	.	ID=aculy01g00380.1.1;Parent=aculy01g00380.1;score=0.0,0;Ontology_term=SO:0000200
scaffold00001	ORCAE	CDS	104668	105423	0	-	0	ID=CDS:aculy01g00380.1.1;Parent=aculy01g00380.1;score=0.0,0;Ontology_term=SO:0000200;Name=aculy01g00380.1
scaffold00001	ORCAE	five_prime_UTR	105424	105602	0	-	.	ID=five_prime_UTR:aculy01g00380.1.1;Parent=aculy01g00380.1;score=0.0,0;Ontology_term=SO:0000204;Name=aculy01g00380.1
###
scaffold00001	ORCAE	gene	105603	107642	0	-	.	ID=aculy01g00390;score=0.0,0;length=2040;Name=aculy01g00390
scaffold00001	ORCAE	mRNA	105603	107642	0	-	.	ID=aculy01g00390.1;Parent=aculy01g00390;score=0.0,0;length=2040;Name=aculy01g00390.1
scaffold00001	ORCAE	three_prime_UTR	105603	105782	0	-	.	ID=three_prime_UTR:aculy01g00390.1.1;Parent=aculy01g00390.1;score=0.0,0;Ontology_term=SO:0000205;Name=aculy01g00390.1
scaffold00001	ORCAE	exon	105603	107642	0	-	.	ID=aculy01g00390.1.1;Parent=aculy01g00390.1;score=0.0,0;Ontology_term=SO:0000200
scaffold00001	ORCAE	CDS	105783	107159	0	-	0	ID=CDS:aculy01g00390.1.1;Parent=aculy01g00390.1;score=0.0,0;Ontology_term=SO:0000200;Name=aculy01g00390.1
scaffold00001	ORCAE	five_prime_UTR	107160	107642	0	-	.	ID=five_prime_UTR:aculy01g00390.1.1;Parent=aculy01g00390.1;score=0.0,0;Ontology_term=SO:0000204;Name=aculy01g00390.1
###
scaffold00001	ORCAE	gene	107368	108245	0	+	.	ID=aculy01g00400;score=0.0,0;length=878;Name=aculy01g00400
scaffold00001	ORCAE	mRNA	107368	108245	0	+	.	ID=aculy01g00400.1;Parent=aculy01g00400;score=0.0,0;length=878;Name=aculy01g00400.1
scaffold00001	ORCAE	five_prime_UTR	107368	107505	0	+	.	ID=five_prime_UTR:aculy01g00400.1.1;Parent=aculy01g00400.1;score=0.0,0;Ontology_term=SO:0000204;Name=aculy01g00400.1
scaffold00001	ORCAE	exon	107368	108245	0	+	.	ID=aculy01g00400.1.1;Parent=aculy01g00400.1;score=0.0,0;Ontology_term=SO:0000202
scaffold00001	ORCAE	CDS	107506	108213	0	+	0	ID=CDS:aculy01g00400.1.1;Parent=aculy01g00400.1;score=0.0,0;Ontology_term=SO:0000202;Name=aculy01g00400.1
scaffold00001	ORCAE	three_prime_UTR	108214	108245	0	+	.	ID=three_prime_UTR:aculy01g00400.1.1;Parent=aculy01g00400.1;score=0.0,0;Ontology_term=SO:0000205;Name=aculy01g00400.1
###
scaffold00001	ORCAE	gene	108314	109758	0	-	.	ID=aculy01g00410;score=0.0,0;length=1445;Name=aculy01g00410
scaffold00001	ORCAE	mRNA	108314	109758	0	-	.	ID=aculy01g00410.1;Parent=aculy01g00410;score=0.0,0;length=1445;Name=aculy01g00410.1
scaffold00001	ORCAE	CDS	108314	109432	0	-	0	ID=CDS:aculy01g00410.1.1;Parent=aculy01g00410.1;score=0.0,0;Ontology_term=SO:0000200;Name=aculy01g00410.1
scaffold00001	ORCAE	exon	108314	109758	0	-	.	ID=aculy01g00410.1.1;Parent=aculy01g00410.1;score=0.0,0;Ontology_term=SO:0000200
scaffold00001	ORCAE	five_prime_UTR	109433	109758	0	-	.	ID=five_prime_UTR:aculy01g00410.1.1;Parent=aculy01g00410.1;score=0.0,0;Ontology_term=SO:0000204;Name=aculy01g00410.1
###
scaffold00001	ORCAE	gene	111526	111789	0	-	.	ID=aculy01g00420;score=0.0,0;length=264;Name=aculy01g00420
scaffold00001	ORCAE	mRNA	111526	111789	0	-	.	ID=aculy01g00420.1;Parent=aculy01g00420;score=0.0,0;length=264;Name=aculy01g00420.1
scaffold00001	ORCAE	exon	111526	111789	0	-	.	ID=aculy01g00420.1.1;Parent=aculy01g00420.1;score=0.0,0;Ontology_term=SO:0000200
scaffold00001	ORCAE	CDS	111526	111789	0	-	0	ID=CDS:aculy01g00420.1.1;Parent=aculy01g00420.1;score=0.0,0;Ontology_term=SO:0000200;Name=aculy01g00420.1
###
scaffold00001	ORCAE	gene	112115	113857	0	-	.	ID=aculy01g00440;score=0.0,0;length=1743;Name=aculy01g00440
scaffold00001	ORCAE	mRNA	112115	113857	0	-	.	ID=aculy01g00440.1;Parent=aculy01g00440;score=0.0,0;length=1743;Name=aculy01g00440.1
scaffold00001	ORCAE	exon	112115	113857	0	-	.	ID=aculy01g00440.1.1;Parent=aculy01g00440.1;score=0.0,0;Ontology_term=SO:0000200
scaffold00001	ORCAE	CDS	112115	113857	0	-	0	ID=CDS:aculy01g00440.1.1;Parent=aculy01g00440.1;score=0.0,0;Ontology_term=SO:0000200;Name=aculy01g00440.1
###
scaffold00001	ORCAE	gene	113858	115682	0	-	.	ID=aculy01g00430;score=0.0,0;length=1825;Name=aculy01g00430
scaffold00001	ORCAE	mRNA	113858	115682	0	-	.	ID=aculy01g00430.1;Parent=aculy01g00430;score=0.0,0;length=1825;Name=aculy01g00430.1
scaffold00001	ORCAE	three_prime_UTR	113858	114340	0	-	.	ID=three_prime_UTR:aculy01g00430.1.1;Parent=aculy01g00430.1;score=0.0,0;Ontology_term=SO:0000205;Name=aculy01g00430.1
scaffold00001	ORCAE	exon	113858	115308	0	-	.	ID=aculy01g00430.1.1;Parent=aculy01g00430.1;score=0.0,0;Ontology_term=SO:0000202
scaffold00001	ORCAE	CDS	114341	115308	0	-	2	ID=CDS:aculy01g00430.1.1;Parent=aculy01g00430.1;score=0.0,0;Ontology_term=SO:0000202;Name=aculy01g00430.1
scaffold00001	ORCAE	CDS	115392	115581	0	-	0	ID=CDS:aculy01g00430.1.1;Parent=aculy01g00430.1;score=0.0,0;Ontology_term=SO:0000202;Name=aculy01g00430.1
scaffold00001	ORCAE	exon	115392	115682	0	-	.	ID=aculy01g00430.1.1;Parent=aculy01g00430.1;score=0.0,0;Ontology_term=SO:0000202
scaffold00001	ORCAE	five_prime_UTR	115582	115682	0	-	.	ID=five_prime_UTR:aculy01g00430.1.1;Parent=aculy01g00430.1;score=0.0,0;Ontology_term=SO:0000204;Name=aculy01g00430.1
###
scaffold00001	ORCAE	gene	115339	118249	0	+	.	ID=aculy01g00450;score=0.0,0;length=2911;Name=aculy01g00450
scaffold00001	ORCAE	mRNA	115339	118249	0	+	.	ID=aculy01g00450.1;Parent=aculy01g00450;score=0.0,0;length=2911;Name=aculy01g00450.1
scaffold00001	ORCAE	five_prime_UTR	115339	115900	0	+	.	ID=five_prime_UTR:aculy01g00450.1.1;Parent=aculy01g00450.1;score=0.0,0;Ontology_term=SO:0000204;Name=aculy01g00450.1
scaffold00001	ORCAE	exon	115339	118249	0	+	.	ID=aculy01g00450.1.1;Parent=aculy01g00450.1;score=0.0,0;Ontology_term=SO:0000202
scaffold00001	ORCAE	CDS	115901	117457	0	+	0	ID=CDS:aculy01g00450.1.1;Parent=aculy01g00450.1;score=0.0,0;Ontology_term=SO:0000202;Name=aculy01g00450.1
scaffold00001	ORCAE	three_prime_UTR	117458	118249	0	+	.	ID=three_prime_UTR:aculy01g00450.1.1;Parent=aculy01g00450.1;score=0.0,0;Ontology_term=SO:0000205;Name=aculy01g00450.1
###
scaffold00001	ORCAE	gene	118140	118921	0	-	.	ID=aculy01g00460;score=0.0,0;length=782;Name=aculy01g00460
scaffold00001	ORCAE	mRNA	118140	118921	0	-	.	ID=aculy01g00460.1;Parent=aculy01g00460;score=0.0,0;length=782;Name=aculy01g00460.1
scaffold00001	ORCAE	three_prime_UTR	118140	118184	0	-	.	ID=three_prime_UTR:aculy01g00460.1.1;Parent=aculy01g00460.1;score=0.0,0;Ontology_term=SO:0000205;Name=aculy01g00460.1
scaffold00001	ORCAE	exon	118140	118921	0	-	.	ID=aculy01g00460.1.1;Parent=aculy01g00460.1;score=0.0,0;Ontology_term=SO:0000200
scaffold00001	ORCAE	CDS	118185	118637	0	-	0	ID=CDS:aculy01g00460.1.1;Parent=aculy01g00460.1;score=0.0,0;Ontology_term=SO:0000200;Name=aculy01g00460.1
scaffold00001	ORCAE	five_prime_UTR	118638	118921	0	-	.	ID=five_prime_UTR:aculy01g00460.1.1;Parent=aculy01g00460.1;score=0.0,0;Ontology_term=SO:0000204;Name=aculy01g00460.1
###
scaffold00001	ORCAE	gene	118825	120447	0	+	.	ID=aculy01g00470;score=0.0,0;length=1623;Name=aculy01g00470
scaffold00001	ORCAE	mRNA	118825	120447	0	+	.	ID=aculy01g00470.1;Parent=aculy01g00470;score=0.0,0;length=1623;Name=aculy01g00470.1
scaffold00001	ORCAE	five_prime_UTR	118825	119005	0	+	.	ID=five_prime_UTR:aculy01g00470.1.1;Parent=aculy01g00470.1;score=0.0,0;Ontology_term=SO:0000204;Name=aculy01g00470.1
scaffold00001	ORCAE	exon	118825	120447	0	+	.	ID=aculy01g00470.1.1;Parent=aculy01g00470.1;score=0.0,0;Ontology_term=SO:0000202
scaffold00001	ORCAE	CDS	119006	120169	0	+	0	ID=CDS:aculy01g00470.1.1;Parent=aculy01g00470.1;score=0.0,0;Ontology_term=SO:0000202;Name=aculy01g00470.1
scaffold00001	ORCAE	three_prime_UTR	120170	120447	0	+	.	ID=three_prime_UTR:aculy01g00470.1.1;Parent=aculy01g00470.1;score=0.0,0;Ontology_term=SO:0000205;Name=aculy01g00470.1
###
scaffold00001	ORCAE	gene	120462	122118	0	+	.	ID=aculy01g00480;score=0.0,0;length=1657;Name=aculy01g00480
scaffold00001	ORCAE	mRNA	120462	122118	0	+	.	ID=aculy01g00480.1;Parent=aculy01g00480;score=0.0,0;length=1657;Name=aculy01g00480.1
scaffold00001	ORCAE	five_prime_UTR	120462	120589	0	+	.	ID=five_prime_UTR:aculy01g00480.1.1;Parent=aculy01g00480.1;score=0.0,0;Ontology_term=SO:0000204;Name=aculy01g00480.1
scaffold00001	ORCAE	exon	120462	120791	0	+	.	ID=aculy01g00480.1.1;Parent=aculy01g00480.1;score=0.0,0;Ontology_term=SO:0000200
scaffold00001	ORCAE	CDS	120590	120791	0	+	0	ID=CDS:aculy01g00480.1.1;Parent=aculy01g00480.1;score=0.0,0;Ontology_term=SO:0000200;Name=aculy01g00480.1
scaffold00001	ORCAE	CDS	120869	121626	0	+	2	ID=CDS:aculy01g00480.1.1;Parent=aculy01g00480.1;score=0.0,0;Ontology_term=SO:0000200;Name=aculy01g00480.1
scaffold00001	ORCAE	exon	120869	122118	0	+	.	ID=aculy01g00480.1.1;Parent=aculy01g00480.1;score=0.0,0;Ontology_term=SO:0000200
scaffold00001	ORCAE	three_prime_UTR	121627	122118	0	+	.	ID=three_prime_UTR:aculy01g00480.1.1;Parent=aculy01g00480.1;score=0.0,0;Ontology_term=SO:0000205;Name=aculy01g00480.1
###
scaffold00001	ORCAE	gene	121498	122821	0	-	.	ID=aculy01g00490;score=0.0,0;length=1324;Name=aculy01g00490
scaffold00001	ORCAE	mRNA	121498	122821	0	-	.	ID=aculy01g00490.1;Parent=aculy01g00490;score=0.0,0;length=1324;Name=aculy01g00490.1
scaffold00001	ORCAE	three_prime_UTR	121498	121613	0	-	.	ID=three_prime_UTR:aculy01g00490.1.1;Parent=aculy01g00490.1;score=0.0,0;Ontology_term=SO:0000205;Name=aculy01g00490.1
scaffold00001	ORCAE	exon	121498	122821	0	-	.	ID=aculy01g00490.1.1;Parent=aculy01g00490.1;score=0.0,0;Ontology_term=SO:0000200
scaffold00001	ORCAE	CDS	121614	122552	0	-	0	ID=CDS:aculy01g00490.1.1;Parent=aculy01g00490.1;score=0.0,0;Ontology_term=SO:0000200;Name=aculy01g00490.1
scaffold00001	ORCAE	five_prime_UTR	122553	122821	0	-	.	ID=five_prime_UTR:aculy01g00490.1.1;Parent=aculy01g00490.1;score=0.0,0;Ontology_term=SO:0000204;Name=aculy01g00490.1
###
scaffold00001	ORCAE	gene	123259	125360	0	+	.	ID=aculy01g00500;score=0.0,0;length=2102;Name=aculy01g00500
scaffold00001	ORCAE	mRNA	123259	125360	0	+	.	ID=aculy01g00500.1;Parent=aculy01g00500;score=0.0,0;length=2102;Name=aculy01g00500.1
scaffold00001	ORCAE	five_prime_UTR	123259	123558	0	+	.	ID=five_prime_UTR:aculy01g00500.1.1;Parent=aculy01g00500.1;score=0.0,0;Ontology_term=SO:0000204;Name=aculy01g00500.1
scaffold00001	ORCAE	exon	123259	125360	0	+	.	ID=aculy01g00500.1.1;Parent=aculy01g00500.1;score=0.0,0;Ontology_term=SO:0000202
scaffold00001	ORCAE	CDS	123559	125172	0	+	0	ID=CDS:aculy01g00500.1.1;Parent=aculy01g00500.1;score=0.0,0;Ontology_term=SO:0000202;Name=aculy01g00500.1
scaffold00001	ORCAE	three_prime_UTR	125173	125360	0	+	.	ID=three_prime_UTR:aculy01g00500.1.1;Parent=aculy01g00500.1;score=0.0,0;Ontology_term=SO:0000205;Name=aculy01g00500.1
###
scaffold00001	ORCAE	gene	125523	132912	0	-	.	ID=aculy01g00510;score=0.0,0;length=7390;Name=aculy01g00510
scaffold00001	ORCAE	mRNA	125523	132912	0	-	.	ID=aculy01g00510.1;Parent=aculy01g00510;score=0.0,0;length=7390;Name=aculy01g00510.1
scaffold00001	ORCAE	exon	125523	126555	0	-	.	ID=aculy01g00510.1.1;Parent=aculy01g00510.1;score=0.0,0;Ontology_term=SO:0000202
scaffold00001	ORCAE	CDS	125523	126555	0	-	1	ID=CDS:aculy01g00510.1.1;Parent=aculy01g00510.1;score=0.0,0;Ontology_term=SO:0000202;Name=aculy01g00510.1
scaffold00001	ORCAE	exon	127254	127539	0	-	.	ID=aculy01g00510.1.1;Parent=aculy01g00510.1;score=0.0,0;Ontology_term=SO:0000202
scaffold00001	ORCAE	CDS	127254	127539	0	-	2	ID=CDS:aculy01g00510.1.1;Parent=aculy01g00510.1;score=0.0,0;Ontology_term=SO:0000202;Name=aculy01g00510.1
scaffold00001	ORCAE	exon	128335	128501	0	-	.	ID=aculy01g00510.1.1;Parent=aculy01g00510.1;score=0.0,0;Ontology_term=SO:0000202
scaffold00001	ORCAE	CDS	128335	128501	0	-	1	ID=CDS:aculy01g00510.1.1;Parent=aculy01g00510.1;score=0.0,0;Ontology_term=SO:0000202;Name=aculy01g00510.1
scaffold00001	ORCAE	exon	132197	132912	0	-	.	ID=aculy01g00510.1.1;Parent=aculy01g00510.1;score=0.0,0;Ontology_term=SO:0000202
scaffold00001	ORCAE	CDS	132197	132912	0	-	0	ID=CDS:aculy01g00510.1.1;Parent=aculy01g00510.1;score=0.0,0;Ontology_term=SO:0000202;Name=aculy01g00510.1
###
scaffold00001	ORCAE	gene	133376	134275	0	-	.	ID=aculy01g00520;score=0.0,0;length=900;Name=aculy01g00520
scaffold00001	ORCAE	mRNA	133376	134275	0	-	.	ID=aculy01g00520.1;Parent=aculy01g00520;score=0.0,0;length=900;Name=aculy01g00520.1
scaffold00001	ORCAE	exon	133376	134275	0	-	.	ID=aculy01g00520.1.1;Parent=aculy01g00520.1;score=0.0,0;Ontology_term=SO:0000200
scaffold00001	ORCAE	CDS	133376	134275	0	-	0	ID=CDS:aculy01g00520.1.1;Parent=aculy01g00520.1;score=0.0,0;Ontology_term=SO:0000200;Name=aculy01g00520.1
###
scaffold00001	ORCAE	gene	134364	136269	0	+	.	ID=aculy01g00530;score=0.0,0;length=1906;Name=aculy01g00530
scaffold00001	ORCAE	mRNA	134364	136269	0	+	.	ID=aculy01g00530.1;Parent=aculy01g00530;score=0.0,0;length=1906;Name=aculy01g00530.1
scaffold00001	ORCAE	five_prime_UTR	134364	134748	0	+	.	ID=five_prime_UTR:aculy01g00530.1.1;Parent=aculy01g00530.1;score=0.0,0;Ontology_term=SO:0000204;Name=aculy01g00530.1
scaffold00001	ORCAE	exon	134364	136269	0	+	.	ID=aculy01g00530.1.1;Parent=aculy01g00530.1;score=0.0,0;Ontology_term=SO:0000202
scaffold00001	ORCAE	CDS	134749	136152	0	+	0	ID=CDS:aculy01g00530.1.1;Parent=aculy01g00530.1;score=0.0,0;Ontology_term=SO:0000202;Name=aculy01g00530.1
scaffold00001	ORCAE	three_prime_UTR	136153	136269	0	+	.	ID=three_prime_UTR:aculy01g00530.1.1;Parent=aculy01g00530.1;score=0.0,0;Ontology_term=SO:0000205;Name=aculy01g00530.1
###
scaffold00001	ORCAE	gene	136200	138738	0	-	.	ID=aculy01g00540;score=0.0,0;length=2539;Name=aculy01g00540
scaffold00001	ORCAE	mRNA	136200	138738	0	-	.	ID=aculy01g00540.1;Parent=aculy01g00540;score=0.0,0;length=2539;Name=aculy01g00540.1
scaffold00001	ORCAE	three_prime_UTR	136200	136267	0	-	.	ID=three_prime_UTR:aculy01g00540.1.1;Parent=aculy01g00540.1;score=0.0,0;Ontology_term=SO:0000205;Name=aculy01g00540.1
scaffold00001	ORCAE	exon	136200	138738	0	-	.	ID=aculy01g00540.1.1;Parent=aculy01g00540.1;score=0.0,0;Ontology_term=SO:0000200
scaffold00001	ORCAE	CDS	136268	138211	0	-	0	ID=CDS:aculy01g00540.1.1;Parent=aculy01g00540.1;score=0.0,0;Ontology_term=SO:0000200;Name=aculy01g00540.1
scaffold00001	ORCAE	five_prime_UTR	138212	138738	0	-	.	ID=five_prime_UTR:aculy01g00540.1.1;Parent=aculy01g00540.1;score=0.0,0;Ontology_term=SO:0000204;Name=aculy01g00540.1
###
scaffold00001	ORCAE	gene	138897	141746	0	+	.	ID=aculy01g00550;score=0.0,0;length=2850;Name=aculy01g00550
scaffold00001	ORCAE	mRNA	138897	141746	0	+	.	ID=aculy01g00550.1;Parent=aculy01g00550;score=0.0,0;length=2850;Name=aculy01g00550.1
scaffold00001	ORCAE	exon	138897	141746	0	+	.	ID=aculy01g00550.1.1;Parent=aculy01g00550.1;score=0.0,0;Ontology_term=SO:0000202
scaffold00001	ORCAE	CDS	138897	141746	0	+	0	ID=CDS:aculy01g00550.1.1;Parent=aculy01g00550.1;score=0.0,0;Ontology_term=SO:0000202;Name=aculy01g00550.1
###
scaffold00001	ORCAE	gene	141717	142737	0	-	.	ID=aculy01g00560;score=0.0,0;length=1021;Name=aculy01g00560
scaffold00001	ORCAE	mRNA	141717	142737	0	-	.	ID=aculy01g00560.1;Parent=aculy01g00560;score=0.0,0;length=1021;Name=aculy01g00560.1
scaffold00001	ORCAE	three_prime_UTR	141717	141797	0	-	.	ID=three_prime_UTR:aculy01g00560.1.1;Parent=aculy01g00560.1;score=0.0,0;Ontology_term=SO:0000205;Name=aculy01g00560.1
scaffold00001	ORCAE	exon	141717	142737	0	-	.	ID=aculy01g00560.1.1;Parent=aculy01g00560.1;score=0.0,0;Ontology_term=SO:0000200
scaffold00001	ORCAE	CDS	141798	142574	0	-	0	ID=CDS:aculy01g00560.1.1;Parent=aculy01g00560.1;score=0.0,0;Ontology_term=SO:0000200;Name=aculy01g00560.1
scaffold00001	ORCAE	five_prime_UTR	142575	142737	0	-	.	ID=five_prime_UTR:aculy01g00560.1.1;Parent=aculy01g00560.1;score=0.0,0;Ontology_term=SO:0000204;Name=aculy01g00560.1
###
scaffold00001	ORCAE	gene	142307	143368	0	+	.	ID=aculy01g00570;score=0.0,0;length=1062;Name=aculy01g00570
scaffold00001	ORCAE	mRNA	142307	143368	0	+	.	ID=aculy01g00570.1;Parent=aculy01g00570;score=0.0,0;length=1062;Name=aculy01g00570.1
scaffold00001	ORCAE	five_prime_UTR	142307	142884	0	+	.	ID=five_prime_UTR:aculy01g00570.1.1;Parent=aculy01g00570.1;score=0.0,0;Ontology_term=SO:0000204;Name=aculy01g00570.1
scaffold00001	ORCAE	exon	142307	143368	0	+	.	ID=aculy01g00570.1.1;Parent=aculy01g00570.1;score=0.0,0;Ontology_term=SO:0000202
scaffold00001	ORCAE	CDS	142885	143334	0	+	0	ID=CDS:aculy01g00570.1.1;Parent=aculy01g00570.1;score=0.0,0;Ontology_term=SO:0000202;Name=aculy01g00570.1
scaffold00001	ORCAE	three_prime_UTR	143335	143368	0	+	.	ID=three_prime_UTR:aculy01g00570.1.1;Parent=aculy01g00570.1;score=0.0,0;Ontology_term=SO:0000205;Name=aculy01g00570.1
###
scaffold00001	ORCAE	gene	143367	145750	0	-	.	ID=aculy01g00580;score=0.0,0;length=2384;Name=aculy01g00580
scaffold00001	ORCAE	mRNA	143367	145750	0	-	.	ID=aculy01g00580.1;Parent=aculy01g00580;score=0.0,0;length=2384;Name=aculy01g00580.1
scaffold00001	ORCAE	three_prime_UTR	143367	143399	0	-	.	ID=three_prime_UTR:aculy01g00580.1.1;Parent=aculy01g00580.1;score=0.0,0;Ontology_term=SO:0000205;Name=aculy01g00580.1
scaffold00001	ORCAE	exon	143367	145750	0	-	.	ID=aculy01g00580.1.1;Parent=aculy01g00580.1;score=0.0,0;Ontology_term=SO:0000200
scaffold00001	ORCAE	CDS	143400	145622	0	-	0	ID=CDS:aculy01g00580.1.1;Parent=aculy01g00580.1;score=0.0,0;Ontology_term=SO:0000200;Name=aculy01g00580.1
scaffold00001	ORCAE	five_prime_UTR	145623	145750	0	-	.	ID=five_prime_UTR:aculy01g00580.1.1;Parent=aculy01g00580.1;score=0.0,0;Ontology_term=SO:0000204;Name=aculy01g00580.1
###
scaffold00001	ORCAE	gene	145793	146522	0	+	.	ID=aculy01g00590;score=0.0,0;length=730;Name=aculy01g00590
scaffold00001	ORCAE	mRNA	145793	146522	0	+	.	ID=aculy01g00590.1;Parent=aculy01g00590;score=0.0,0;length=730;Name=aculy01g00590.1
scaffold00001	ORCAE	five_prime_UTR	145793	146025	0	+	.	ID=five_prime_UTR:aculy01g00590.1.1;Parent=aculy01g00590.1;score=0.0,0;Ontology_term=SO:0000204;Name=aculy01g00590.1
scaffold00001	ORCAE	exon	145793	146522	0	+	.	ID=aculy01g00590.1.1;Parent=aculy01g00590.1;score=0.0,0;Ontology_term=SO:0000202
scaffold00001	ORCAE	CDS	146026	146457	0	+	0	ID=CDS:aculy01g00590.1.1;Parent=aculy01g00590.1;score=0.0,0;Ontology_term=SO:0000202;Name=aculy01g00590.1
scaffold00001	ORCAE	three_prime_UTR	146458	146522	0	+	.	ID=three_prime_UTR:aculy01g00590.1.1;Parent=aculy01g00590.1;score=0.0,0;Ontology_term=SO:0000205;Name=aculy01g00590.1
###
scaffold00001	ORCAE	gene	146559	147673	0	-	.	ID=aculy01g00600;score=0.0,0;length=1115;Name=aculy01g00600
scaffold00001	ORCAE	mRNA	146559	147673	0	-	.	ID=aculy01g00600.1;Parent=aculy01g00600;score=0.0,0;length=1115;Name=aculy01g00600.1
scaffold00001	ORCAE	three_prime_UTR	146559	146593	0	-	.	ID=three_prime_UTR:aculy01g00600.1.1;Parent=aculy01g00600.1;score=0.0,0;Ontology_term=SO:0000205;Name=aculy01g00600.1
scaffold00001	ORCAE	exon	146559	147673	0	-	.	ID=aculy01g00600.1.1;Parent=aculy01g00600.1;score=0.0,0;Ontology_term=SO:0000200
scaffold00001	ORCAE	CDS	146594	147673	0	-	0	ID=CDS:aculy01g00600.1.1;Parent=aculy01g00600.1;score=0.0,0;Ontology_term=SO:0000200;Name=aculy01g00600.1
###
scaffold00001	ORCAE	gene	147803	149178	0	-	.	ID=aculy01g00610;score=0.0,0;length=1376;Name=aculy01g00610
scaffold00001	ORCAE	mRNA	147803	149178	0	-	.	ID=aculy01g00610.1;Parent=aculy01g00610;score=0.0,0;length=1376;Name=aculy01g00610.1
scaffold00001	ORCAE	three_prime_UTR	147803	147953	0	-	.	ID=three_prime_UTR:aculy01g00610.1.1;Parent=aculy01g00610.1;score=0.0,0;Ontology_term=SO:0000205;Name=aculy01g00610.1
scaffold00001	ORCAE	exon	147803	149178	0	-	.	ID=aculy01g00610.1.1;Parent=aculy01g00610.1;score=0.0,0;Ontology_term=SO:0000200
scaffold00001	ORCAE	CDS	147954	148952	0	-	0	ID=CDS:aculy01g00610.1.1;Parent=aculy01g00610.1;score=0.0,0;Ontology_term=SO:0000200;Name=aculy01g00610.1
scaffold00001	ORCAE	five_prime_UTR	148953	149178	0	-	.	ID=five_prime_UTR:aculy01g00610.1.1;Parent=aculy01g00610.1;score=0.0,0;Ontology_term=SO:0000204;Name=aculy01g00610.1
###
scaffold00001	ORCAE	gene	149179	149803	0	-	.	ID=aculy01g00615;score=0.0,0;length=625;Name=aculy01g00615
scaffold00001	ORCAE	mRNA	149179	149803	0	-	.	ID=aculy01g00615.1;Parent=aculy01g00615;score=0.0,0;length=625;Name=aculy01g00615.1
scaffold00001	ORCAE	three_prime_UTR	149179	149405	0	-	.	ID=three_prime_UTR:aculy01g00615.1.1;Parent=aculy01g00615.1;score=0.0,0;Ontology_term=SO:0000205;Name=aculy01g00615.1
scaffold00001	ORCAE	exon	149179	149803	0	-	.	ID=aculy01g00615.1.1;Parent=aculy01g00615.1;score=0.0,0;Ontology_term=SO:0000200
scaffold00001	ORCAE	CDS	149406	149588	0	-	0	ID=CDS:aculy01g00615.1.1;Parent=aculy01g00615.1;score=0.0,0;Ontology_term=SO:0000200;Name=aculy01g00615.1
scaffold00001	ORCAE	five_prime_UTR	149589	149803	0	-	.	ID=five_prime_UTR:aculy01g00615.1.1;Parent=aculy01g00615.1;score=0.0,0;Ontology_term=SO:0000204;Name=aculy01g00615.1
###
scaffold00001	ORCAE	gene	149866	152669	0	+	.	ID=aculy01g00620;score=0.0,0;length=2804;Name=aculy01g00620
scaffold00001	ORCAE	mRNA	149866	152669	0	+	.	ID=aculy01g00620.1;Parent=aculy01g00620;score=0.0,0;length=2804;Name=aculy01g00620.1
scaffold00001	ORCAE	five_prime_UTR	149866	150228	0	+	.	ID=five_prime_UTR:aculy01g00620.1.1;Parent=aculy01g00620.1;score=0.0,0;Ontology_term=SO:0000204;Name=aculy01g00620.1
scaffold00001	ORCAE	exon	149866	152669	0	+	.	ID=aculy01g00620.1.1;Parent=aculy01g00620.1;score=0.0,0;Ontology_term=SO:0000202
scaffold00001	ORCAE	CDS	150229	152469	0	+	0	ID=CDS:aculy01g00620.1.1;Parent=aculy01g00620.1;score=0.0,0;Ontology_term=SO:0000202;Name=aculy01g00620.1
scaffold00001	ORCAE	three_prime_UTR	152470	152669	0	+	.	ID=three_prime_UTR:aculy01g00620.1.1;Parent=aculy01g00620.1;score=0.0,0;Ontology_term=SO:0000205;Name=aculy01g00620.1
###
scaffold00001	ORCAE	gene	154514	156682	0	+	.	ID=aculy01g00630;score=0.0,0;length=2169;Name=aculy01g00630
scaffold00001	ORCAE	mRNA	154514	156682	0	+	.	ID=aculy01g00630.1;Parent=aculy01g00630;score=0.0,0;length=2169;Name=aculy01g00630.1
scaffold00001	ORCAE	five_prime_UTR	154514	155267	0	+	.	ID=five_prime_UTR:aculy01g00630.1.1;Parent=aculy01g00630.1;score=0.0,0;Ontology_term=SO:0000204;Name=aculy01g00630.1
scaffold00001	ORCAE	exon	154514	156682	0	+	.	ID=aculy01g00630.1.1;Parent=aculy01g00630.1;score=0.0,0;Ontology_term=SO:0000202
scaffold00001	ORCAE	CDS	155268	156668	0	+	0	ID=CDS:aculy01g00630.1.1;Parent=aculy01g00630.1;score=0.0,0;Ontology_term=SO:0000202;Name=aculy01g00630.1
scaffold00001	ORCAE	three_prime_UTR	156669	156682	0	+	.	ID=three_prime_UTR:aculy01g00630.1.1;Parent=aculy01g00630.1;score=0.0,0;Ontology_term=SO:0000205;Name=aculy01g00630.1
###
scaffold00001	ORCAE	gene	156612	158312	0	-	.	ID=aculy01g00640;score=0.0,0;length=1701;Name=aculy01g00640
scaffold00001	ORCAE	mRNA	156612	158312	0	-	.	ID=aculy01g00640.1;Parent=aculy01g00640;score=0.0,0;length=1701;Name=aculy01g00640.1
scaffold00001	ORCAE	three_prime_UTR	156612	156791	0	-	.	ID=three_prime_UTR:aculy01g00640.1.1;Parent=aculy01g00640.1;score=0.0,0;Ontology_term=SO:0000205;Name=aculy01g00640.1
scaffold00001	ORCAE	exon	156612	158312	0	-	.	ID=aculy01g00640.1.1;Parent=aculy01g00640.1;score=0.0,0;Ontology_term=SO:0000200
scaffold00001	ORCAE	CDS	156792	158096	0	-	0	ID=CDS:aculy01g00640.1.1;Parent=aculy01g00640.1;score=0.0,0;Ontology_term=SO:0000200;Name=aculy01g00640.1
scaffold00001	ORCAE	five_prime_UTR	158097	158312	0	-	.	ID=five_prime_UTR:aculy01g00640.1.1;Parent=aculy01g00640.1;score=0.0,0;Ontology_term=SO:0000204;Name=aculy01g00640.1
###
scaffold00001	ORCAE	gene	158294	159241	0	+	.	ID=aculy01g00650;score=0.0,0;length=948;Name=aculy01g00650
scaffold00001	ORCAE	mRNA	158294	159241	0	+	.	ID=aculy01g00650.1;Parent=aculy01g00650;score=0.0,0;length=948;Name=aculy01g00650.1
scaffold00001	ORCAE	five_prime_UTR	158294	158449	0	+	.	ID=five_prime_UTR:aculy01g00650.1.1;Parent=aculy01g00650.1;score=0.0,0;Ontology_term=SO:0000204;Name=aculy01g00650.1
scaffold00001	ORCAE	exon	158294	159241	0	+	.	ID=aculy01g00650.1.1;Parent=aculy01g00650.1;score=0.0,0;Ontology_term=SO:0000202
scaffold00001	ORCAE	CDS	158450	159046	0	+	0	ID=CDS:aculy01g00650.1.1;Parent=aculy01g00650.1;score=0.0,0;Ontology_term=SO:0000202;Name=aculy01g00650.1
scaffold00001	ORCAE	three_prime_UTR	159047	159241	0	+	.	ID=three_prime_UTR:aculy01g00650.1.1;Parent=aculy01g00650.1;score=0.0,0;Ontology_term=SO:0000205;Name=aculy01g00650.1
###
scaffold00001	ORCAE	gene	159272	160957	0	-	.	ID=aculy01g00660;score=0.0,0;length=1686;Name=aculy01g00660
scaffold00001	ORCAE	mRNA	159272	160957	0	-	.	ID=aculy01g00660.1;Parent=aculy01g00660;score=0.0,0;length=1686;Name=aculy01g00660.1
scaffold00001	ORCAE	exon	159272	160957	0	-	.	ID=aculy01g00660.1.1;Parent=aculy01g00660.1;score=0.0,0;Ontology_term=SO:0000200
scaffold00001	ORCAE	CDS	159272	160957	0	-	0	ID=CDS:aculy01g00660.1.1;Parent=aculy01g00660.1;score=0.0,0;Ontology_term=SO:0000200;Name=aculy01g00660.1
###
scaffold00001	ORCAE	gene	161566	165822	0	+	.	ID=aculy01g00670;score=0.0,0;length=4257;Name=aculy01g00670
scaffold00001	ORCAE	mRNA	161566	165822	0	+	.	ID=aculy01g00670.1;Parent=aculy01g00670;score=0.0,0;length=4257;Name=aculy01g00670.1
scaffold00001	ORCAE	five_prime_UTR	161566	161899	0	+	.	ID=five_prime_UTR:aculy01g00670.1.1;Parent=aculy01g00670.1;score=0.0,0;Ontology_term=SO:0000204;Name=aculy01g00670.1
scaffold00001	ORCAE	exon	161566	165822	0	+	.	ID=aculy01g00670.1.1;Parent=aculy01g00670.1;score=0.0,0;Ontology_term=SO:0000202
scaffold00001	ORCAE	CDS	161900	165589	0	+	0	ID=CDS:aculy01g00670.1.1;Parent=aculy01g00670.1;score=0.0,0;Ontology_term=SO:0000202;Name=aculy01g00670.1
scaffold00001	ORCAE	three_prime_UTR	165590	165822	0	+	.	ID=three_prime_UTR:aculy01g00670.1.1;Parent=aculy01g00670.1;score=0.0,0;Ontology_term=SO:0000205;Name=aculy01g00670.1
###
scaffold00001	ORCAE	gene	165601	165900	0	-	.	ID=aculy01g00680;score=0.0,0;length=300;Name=aculy01g00680
scaffold00001	ORCAE	mRNA	165601	165900	0	-	.	ID=aculy01g00680.1;Parent=aculy01g00680;score=0.0,0;length=300;Name=aculy01g00680.1
scaffold00001	ORCAE	exon	165601	165900	0	-	.	ID=aculy01g00680.1.1;Parent=aculy01g00680.1;score=0.0,0;Ontology_term=SO:0000200
scaffold00001	ORCAE	CDS	165601	165900	0	-	0	ID=CDS:aculy01g00680.1.1;Parent=aculy01g00680.1;score=0.0,0;Ontology_term=SO:0000200;Name=aculy01g00680.1
###
scaffold00001	ORCAE	gene	166742	176888	0	+	.	ID=aculy01g00690;score=0.0,0;length=10147;Name=aculy01g00690
scaffold00001	ORCAE	mRNA	166742	176888	0	+	.	ID=aculy01g00690.1;Parent=aculy01g00690;score=0.0,0;length=10147;Name=aculy01g00690.1
scaffold00001	ORCAE	five_prime_UTR	166742	167030	0	+	.	ID=five_prime_UTR:aculy01g00690.1.1;Parent=aculy01g00690.1;score=0.0,0;Ontology_term=SO:0000204;Name=aculy01g00690.1
scaffold00001	ORCAE	exon	166742	167432	0	+	.	ID=aculy01g00690.1.1;Parent=aculy01g00690.1;score=0.0,0;Ontology_term=SO:0000200
scaffold00001	ORCAE	CDS	167031	167432	0	+	0	ID=CDS:aculy01g00690.1.1;Parent=aculy01g00690.1;score=0.0,0;Ontology_term=SO:0000200;Name=aculy01g00690.1
scaffold00001	ORCAE	CDS	174085	176442	0	+	0	ID=CDS:aculy01g00690.1.1;Parent=aculy01g00690.1;score=0.0,0;Ontology_term=SO:0000200;Name=aculy01g00690.1
scaffold00001	ORCAE	exon	174085	176888	0	+	.	ID=aculy01g00690.1.1;Parent=aculy01g00690.1;score=0.0,0;Ontology_term=SO:0000200
scaffold00001	ORCAE	three_prime_UTR	176443	176888	0	+	.	ID=three_prime_UTR:aculy01g00690.1.1;Parent=aculy01g00690.1;score=0.0,0;Ontology_term=SO:0000205;Name=aculy01g00690.1
###
scaffold00001	ORCAE	gene	184880	208218	0	+	.	ID=aculy01g00700;score=0.0,0;length=23339;Name=aculy01g00700
scaffold00001	ORCAE	mRNA	184880	208218	0	+	.	ID=aculy01g00700.1;Parent=aculy01g00700;score=0.0,0;length=23339;Name=aculy01g00700.1
scaffold00001	ORCAE	exon	184880	185393	0	+	.	ID=aculy01g00700.1.1;Parent=aculy01g00700.1;score=0.0,0;Ontology_term=SO:0000200
scaffold00001	ORCAE	CDS	184880	185393	0	+	0	ID=CDS:aculy01g00700.1.1;Parent=aculy01g00700.1;score=0.0,0;Ontology_term=SO:0000200;Name=aculy01g00700.1
scaffold00001	ORCAE	exon	196005	196268	0	+	.	ID=aculy01g00700.1.1;Parent=aculy01g00700.1;score=0.0,0;Ontology_term=SO:0000200
scaffold00001	ORCAE	CDS	196005	196268	0	+	2	ID=CDS:aculy01g00700.1.1;Parent=aculy01g00700.1;score=0.0,0;Ontology_term=SO:0000200;Name=aculy01g00700.1
scaffold00001	ORCAE	exon	199161	201035	0	+	.	ID=aculy01g00700.1.1;Parent=aculy01g00700.1;score=0.0,0;Ontology_term=SO:0000200
scaffold00001	ORCAE	CDS	199161	201035	0	+	2	ID=CDS:aculy01g00700.1.1;Parent=aculy01g00700.1;score=0.0,0;Ontology_term=SO:0000200;Name=aculy01g00700.1
scaffold00001	ORCAE	exon	201127	201531	0	+	.	ID=aculy01g00700.1.1;Parent=aculy01g00700.1;score=0.0,0;Ontology_term=SO:0000200
scaffold00001	ORCAE	CDS	201127	201531	0	+	2	ID=CDS:aculy01g00700.1.1;Parent=aculy01g00700.1;score=0.0,0;Ontology_term=SO:0000200;Name=aculy01g00700.1
scaffold00001	ORCAE	exon	203401	203506	0	+	.	ID=aculy01g00700.1.1;Parent=aculy01g00700.1;score=0.0,0;Ontology_term=SO:0000200
scaffold00001	ORCAE	CDS	203401	203506	0	+	2	ID=CDS:aculy01g00700.1.1;Parent=aculy01g00700.1;score=0.0,0;Ontology_term=SO:0000200;Name=aculy01g00700.1
scaffold00001	ORCAE	exon	203596	203718	0	+	.	ID=aculy01g00700.1.1;Parent=aculy01g00700.1;score=0.0,0;Ontology_term=SO:0000200
scaffold00001	ORCAE	CDS	203596	203718	0	+	1	ID=CDS:aculy01g00700.1.1;Parent=aculy01g00700.1;score=0.0,0;Ontology_term=SO:0000200;Name=aculy01g00700.1
scaffold00001	ORCAE	exon	203918	203973	0	+	.	ID=aculy01g00700.1.1;Parent=aculy01g00700.1;score=0.0,0;Ontology_term=SO:0000200
scaffold00001	ORCAE	CDS	203918	203973	0	+	1	ID=CDS:aculy01g00700.1.1;Parent=aculy01g00700.1;score=0.0,0;Ontology_term=SO:0000200;Name=aculy01g00700.1
scaffold00001	ORCAE	exon	204062	204152	0	+	.	ID=aculy01g00700.1.1;Parent=aculy01g00700.1;score=0.0,0;Ontology_term=SO:0000200
scaffold00001	ORCAE	CDS	204062	204152	0	+	2	ID=CDS:aculy01g00700.1.1;Parent=aculy01g00700.1;score=0.0,0;Ontology_term=SO:0000200;Name=aculy01g00700.1
scaffold00001	ORCAE	exon	204270	204643	0	+	.	ID=aculy01g00700.1.1;Parent=aculy01g00700.1;score=0.0,0;Ontology_term=SO:0000200
scaffold00001	ORCAE	CDS	204270	204643	0	+	1	ID=CDS:aculy01g00700.1.1;Parent=aculy01g00700.1;score=0.0,0;Ontology_term=SO:0000200;Name=aculy01g00700.1
scaffold00001	ORCAE	CDS	204809	208194	0	+	2	ID=CDS:aculy01g00700.1.1;Parent=aculy01g00700.1;score=0.0,0;Ontology_term=SO:0000200;Name=aculy01g00700.1
scaffold00001	ORCAE	exon	204809	208218	0	+	.	ID=aculy01g00700.1.1;Parent=aculy01g00700.1;score=0.0,0;Ontology_term=SO:0000200
scaffold00001	ORCAE	three_prime_UTR	208195	208218	0	+	.	ID=three_prime_UTR:aculy01g00700.1.1;Parent=aculy01g00700.1;score=0.0,0;Ontology_term=SO:0000205;Name=aculy01g00700.1
###
scaffold00001	ORCAE	gene	185437	188820	0	-	.	ID=aculy01g00710;score=0.0,0;length=3384;Name=aculy01g00710
scaffold00001	ORCAE	mRNA	185437	188820	0	-	.	ID=aculy01g00710.1;Parent=aculy01g00710;score=0.0,0;length=3384;Name=aculy01g00710.1
scaffold00001	ORCAE	three_prime_UTR	185437	185943	0	-	.	ID=three_prime_UTR:aculy01g00710.1.1;Parent=aculy01g00710.1;score=0.0,0;Ontology_term=SO:0000205;Name=aculy01g00710.1
scaffold00001	ORCAE	exon	185437	187919	0	-	.	ID=aculy01g00710.1.1;Parent=aculy01g00710.1;score=0.0,0;Ontology_term=SO:0000202
scaffold00001	ORCAE	CDS	185944	187919	0	-	2	ID=CDS:aculy01g00710.1.1;Parent=aculy01g00710.1;score=0.0,0;Ontology_term=SO:0000202;Name=aculy01g00710.1
scaffold00001	ORCAE	exon	188151	188312	0	-	.	ID=aculy01g00710.1.1;Parent=aculy01g00710.1;score=0.0,0;Ontology_term=SO:0000202
scaffold00001	ORCAE	CDS	188151	188312	0	-	2	ID=CDS:aculy01g00710.1.1;Parent=aculy01g00710.1;score=0.0,0;Ontology_term=SO:0000202;Name=aculy01g00710.1
scaffold00001	ORCAE	CDS	188409	188484	0	-	0	ID=CDS:aculy01g00710.1.1;Parent=aculy01g00710.1;score=0.0,0;Ontology_term=SO:0000202;Name=aculy01g00710.1
scaffold00001	ORCAE	exon	188409	188820	0	-	.	ID=aculy01g00710.1.1;Parent=aculy01g00710.1;score=0.0,0;Ontology_term=SO:0000202
scaffold00001	ORCAE	five_prime_UTR	188485	188820	0	-	.	ID=five_prime_UTR:aculy01g00710.1.1;Parent=aculy01g00710.1;score=0.0,0;Ontology_term=SO:0000204;Name=aculy01g00710.1
###
scaffold00001	ORCAE	gene	185618	185851	0	+	.	ID=aculy01g00720;score=0.0,0;length=234;Name=aculy01g00720
scaffold00001	ORCAE	mRNA	185618	185851	0	+	.	ID=aculy01g00720.1;Parent=aculy01g00720;score=0.0,0;length=234;Name=aculy01g00720.1
scaffold00001	ORCAE	exon	185618	185851	0	+	.	ID=aculy01g00720.1.1;Parent=aculy01g00720.1;score=0.0,0;Ontology_term=SO:0000202
scaffold00001	ORCAE	CDS	185618	185851	0	+	0	ID=CDS:aculy01g00720.1.1;Parent=aculy01g00720.1;score=0.0,0;Ontology_term=SO:0000202;Name=aculy01g00720.1
###
scaffold00001	ORCAE	gene	208492	209941	0	+	.	ID=aculy01g00730;score=0.0,0;length=1450;Name=aculy01g00730
scaffold00001	ORCAE	mRNA	208492	209941	0	+	.	ID=aculy01g00730.1;Parent=aculy01g00730;score=0.0,0;length=1450;Name=aculy01g00730.1
scaffold00001	ORCAE	five_prime_UTR	208492	208715	0	+	.	ID=five_prime_UTR:aculy01g00730.1.1;Parent=aculy01g00730.1;score=0.0,0;Ontology_term=SO:0000204;Name=aculy01g00730.1
scaffold00001	ORCAE	exon	208492	208932	0	+	.	ID=aculy01g00730.1.1;Parent=aculy01g00730.1;score=0.0,0;Ontology_term=SO:0000200
scaffold00001	ORCAE	CDS	208716	208932	0	+	0	ID=CDS:aculy01g00730.1.1;Parent=aculy01g00730.1;score=0.0,0;Ontology_term=SO:0000200;Name=aculy01g00730.1
scaffold00001	ORCAE	exon	209014	209558	0	+	.	ID=aculy01g00730.1.1;Parent=aculy01g00730.1;score=0.0,0;Ontology_term=SO:0000200
scaffold00001	ORCAE	CDS	209014	209558	0	+	2	ID=CDS:aculy01g00730.1.1;Parent=aculy01g00730.1;score=0.0,0;Ontology_term=SO:0000200;Name=aculy01g00730.1
scaffold00001	ORCAE	CDS	209691	209786	0	+	0	ID=CDS:aculy01g00730.1.1;Parent=aculy01g00730.1;score=0.0,0;Ontology_term=SO:0000200;Name=aculy01g00730.1
scaffold00001	ORCAE	exon	209691	209941	0	+	.	ID=aculy01g00730.1.1;Parent=aculy01g00730.1;score=0.0,0;Ontology_term=SO:0000200
scaffold00001	ORCAE	three_prime_UTR	209787	209941	0	+	.	ID=three_prime_UTR:aculy01g00730.1.1;Parent=aculy01g00730.1;score=0.0,0;Ontology_term=SO:0000205;Name=aculy01g00730.1
###
scaffold00001	ORCAE	gene	210974	211780	0	-	.	ID=aculy01g00740;score=0.0,0;length=807;Name=aculy01g00740
scaffold00001	ORCAE	mRNA	210974	211780	0	-	.	ID=aculy01g00740.1;Parent=aculy01g00740;score=0.0,0;length=807;Name=aculy01g00740.1
scaffold00001	ORCAE	three_prime_UTR	210974	210994	0	-	.	ID=three_prime_UTR:aculy01g00740.1.1;Parent=aculy01g00740.1;score=0.0,0;Ontology_term=SO:0000205;Name=aculy01g00740.1
scaffold00001	ORCAE	exon	210974	211780	0	-	.	ID=aculy01g00740.1.1;Parent=aculy01g00740.1;score=0.0,0;Ontology_term=SO:0000200
scaffold00001	ORCAE	CDS	210995	211561	0	-	0	ID=CDS:aculy01g00740.1.1;Parent=aculy01g00740.1;score=0.0,0;Ontology_term=SO:0000200;Name=aculy01g00740.1
scaffold00001	ORCAE	five_prime_UTR	211562	211780	0	-	.	ID=five_prime_UTR:aculy01g00740.1.1;Parent=aculy01g00740.1;score=0.0,0;Ontology_term=SO:0000204;Name=aculy01g00740.1
###
scaffold00001	ORCAE	gene	211781	214039	0	-	.	ID=aculy01g00750;score=0.0,0;length=2259;Name=aculy01g00750
scaffold00001	ORCAE	mRNA	211781	214039	0	-	.	ID=aculy01g00750.1;Parent=aculy01g00750;score=0.0,0;length=2259;Name=aculy01g00750.1
scaffold00001	ORCAE	three_prime_UTR	211781	212000	0	-	.	ID=three_prime_UTR:aculy01g00750.1.1;Parent=aculy01g00750.1;score=0.0,0;Ontology_term=SO:0000205;Name=aculy01g00750.1
scaffold00001	ORCAE	exon	211781	213367	0	-	.	ID=aculy01g00750.1.1;Parent=aculy01g00750.1;score=0.0,0;Ontology_term=SO:0000202
scaffold00001	ORCAE	CDS	212001	213367	0	-	2	ID=CDS:aculy01g00750.1.1;Parent=aculy01g00750.1;score=0.0,0;Ontology_term=SO:0000202;Name=aculy01g00750.1
scaffold00001	ORCAE	CDS	213524	213764	0	-	0	ID=CDS:aculy01g00750.1.1;Parent=aculy01g00750.1;score=0.0,0;Ontology_term=SO:0000202;Name=aculy01g00750.1
scaffold00001	ORCAE	exon	213524	214039	0	-	.	ID=aculy01g00750.1.1;Parent=aculy01g00750.1;score=0.0,0;Ontology_term=SO:0000202
scaffold00001	ORCAE	five_prime_UTR	213765	214039	0	-	.	ID=five_prime_UTR:aculy01g00750.1.1;Parent=aculy01g00750.1;score=0.0,0;Ontology_term=SO:0000204;Name=aculy01g00750.1
###
scaffold00001	ORCAE	gene	214807	217455	0	-	.	ID=aculy01g00760;score=0.0,0;length=2649;Name=aculy01g00760
scaffold00001	ORCAE	mRNA	214807	217455	0	-	.	ID=aculy01g00760.1;Parent=aculy01g00760;score=0.0,0;length=2649;Name=aculy01g00760.1
scaffold00001	ORCAE	three_prime_UTR	214807	215125	0	-	.	ID=three_prime_UTR:aculy01g00760.1.1;Parent=aculy01g00760.1;score=0.0,0;Ontology_term=SO:0000205;Name=aculy01g00760.1
scaffold00001	ORCAE	exon	214807	217455	0	-	.	ID=aculy01g00760.1.1;Parent=aculy01g00760.1;score=0.0,0;Ontology_term=SO:0000200
scaffold00001	ORCAE	CDS	215126	216967	0	-	0	ID=CDS:aculy01g00760.1.1;Parent=aculy01g00760.1;score=0.0,0;Ontology_term=SO:0000200;Name=aculy01g00760.1
scaffold00001	ORCAE	five_prime_UTR	216968	217455	0	-	.	ID=five_prime_UTR:aculy01g00760.1.1;Parent=aculy01g00760.1;score=0.0,0;Ontology_term=SO:0000204;Name=aculy01g00760.1
###
scaffold00001	ORCAE	gene	219160	223566	0	-	.	ID=aculy01g00770;score=0.0,0;length=4407;Name=aculy01g00770
scaffold00001	ORCAE	mRNA	219160	223566	0	-	.	ID=aculy01g00770.1;Parent=aculy01g00770;score=0.0,0;length=4407;Name=aculy01g00770.1
scaffold00001	ORCAE	three_prime_UTR	219160	219591	0	-	.	ID=three_prime_UTR:aculy01g00770.1.1;Parent=aculy01g00770.1;score=0.0,0;Ontology_term=SO:0000205;Name=aculy01g00770.1
scaffold00001	ORCAE	exon	219160	223566	0	-	.	ID=aculy01g00770.1.1;Parent=aculy01g00770.1;score=0.0,0;Ontology_term=SO:0000200
scaffold00001	ORCAE	CDS	219592	223308	0	-	0	ID=CDS:aculy01g00770.1.1;Parent=aculy01g00770.1;score=0.0,0;Ontology_term=SO:0000200;Name=aculy01g00770.1
scaffold00001	ORCAE	five_prime_UTR	223309	223566	0	-	.	ID=five_prime_UTR:aculy01g00770.1.1;Parent=aculy01g00770.1;score=0.0,0;Ontology_term=SO:0000204;Name=aculy01g00770.1
###
scaffold00001	ORCAE	gene	224187	224369	0	+	.	ID=aculy01g00780;score=0.0,0;length=183;Name=aculy01g00780
scaffold00001	ORCAE	mRNA	224187	224369	0	+	.	ID=aculy01g00780.1;Parent=aculy01g00780;score=0.0,0;length=183;Name=aculy01g00780.1
scaffold00001	ORCAE	exon	224187	224369	0	+	.	ID=aculy01g00780.1.1;Parent=aculy01g00780.1;score=0.0,0;Ontology_term=SO:0000202
scaffold00001	ORCAE	CDS	224187	224369	0	+	0	ID=CDS:aculy01g00780.1.1;Parent=aculy01g00780.1;score=0.0,0;Ontology_term=SO:0000202;Name=aculy01g00780.1
###
scaffold00001	ORCAE	gene	224252	226230	0	-	.	ID=aculy01g00790;score=0.0,0;length=1979;Name=aculy01g00790
scaffold00001	ORCAE	mRNA	224252	226230	0	-	.	ID=aculy01g00790.1;Parent=aculy01g00790;score=0.0,0;length=1979;Name=aculy01g00790.1
scaffold00001	ORCAE	three_prime_UTR	224252	224738	0	-	.	ID=three_prime_UTR:aculy01g00790.1.1;Parent=aculy01g00790.1;score=0.0,0;Ontology_term=SO:0000205;Name=aculy01g00790.1
scaffold00001	ORCAE	exon	224252	226230	0	-	.	ID=aculy01g00790.1.1;Parent=aculy01g00790.1;score=0.0,0;Ontology_term=SO:0000200
scaffold00001	ORCAE	CDS	224739	226022	0	-	0	ID=CDS:aculy01g00790.1.1;Parent=aculy01g00790.1;score=0.0,0;Ontology_term=SO:0000200;Name=aculy01g00790.1
scaffold00001	ORCAE	five_prime_UTR	226023	226230	0	-	.	ID=five_prime_UTR:aculy01g00790.1.1;Parent=aculy01g00790.1;score=0.0,0;Ontology_term=SO:0000204;Name=aculy01g00790.1
###
scaffold00001	ORCAE	gene	226361	231598	0	+	.	ID=aculy01g00800;score=0.0,0;length=5238;Name=aculy01g00800
scaffold00001	ORCAE	mRNA	226361	231598	0	+	.	ID=aculy01g00800.1;Parent=aculy01g00800;score=0.0,0;length=5238;Name=aculy01g00800.1
scaffold00001	ORCAE	five_prime_UTR	226361	226518	0	+	.	ID=five_prime_UTR:aculy01g00800.1.1;Parent=aculy01g00800.1;score=0.0,0;Ontology_term=SO:0000204;Name=aculy01g00800.1
scaffold00001	ORCAE	exon	226361	231598	0	+	.	ID=aculy01g00800.1.1;Parent=aculy01g00800.1;score=0.0,0;Ontology_term=SO:0000202
scaffold00001	ORCAE	CDS	226519	231462	0	+	0	ID=CDS:aculy01g00800.1.1;Parent=aculy01g00800.1;score=0.0,0;Ontology_term=SO:0000202;Name=aculy01g00800.1
scaffold00001	ORCAE	three_prime_UTR	231463	231598	0	+	.	ID=three_prime_UTR:aculy01g00800.1.1;Parent=aculy01g00800.1;score=0.0,0;Ontology_term=SO:0000205;Name=aculy01g00800.1
###
scaffold00001	ORCAE	gene	231869	232021	0	+	.	ID=aculy01g00810;score=0.0,0;length=153;Name=aculy01g00810
scaffold00001	ORCAE	mRNA	231869	232021	0	+	.	ID=aculy01g00810.1;Parent=aculy01g00810;score=0.0,0;length=153;Name=aculy01g00810.1
scaffold00001	ORCAE	exon	231869	232021	0	+	.	ID=aculy01g00810.1.1;Parent=aculy01g00810.1;score=0.0,0;Ontology_term=SO:0000202
scaffold00001	ORCAE	CDS	231869	232021	0	+	0	ID=CDS:aculy01g00810.1.1;Parent=aculy01g00810.1;score=0.0,0;Ontology_term=SO:0000202;Name=aculy01g00810.1
###
scaffold00001	ORCAE	gene	232753	236393	0	+	.	ID=aculy01g00820;score=0.0,0;length=3641;Name=aculy01g00820
scaffold00001	ORCAE	mRNA	232753	236393	0	+	.	ID=aculy01g00820.1;Parent=aculy01g00820;score=0.0,0;length=3641;Name=aculy01g00820.1
scaffold00001	ORCAE	exon	232753	235375	0	+	.	ID=aculy01g00820.1.1;Parent=aculy01g00820.1;score=0.0,0;Ontology_term=SO:0000200
scaffold00001	ORCAE	CDS	232753	235375	0	+	0	ID=CDS:aculy01g00820.1.1;Parent=aculy01g00820.1;score=0.0,0;Ontology_term=SO:0000200;Name=aculy01g00820.1
scaffold00001	ORCAE	exon	235707	235769	0	+	.	ID=aculy01g00820.1.1;Parent=aculy01g00820.1;score=0.0,0;Ontology_term=SO:0000200
scaffold00001	ORCAE	CDS	235707	235769	0	+	2	ID=CDS:aculy01g00820.1.1;Parent=aculy01g00820.1;score=0.0,0;Ontology_term=SO:0000200;Name=aculy01g00820.1
scaffold00001	ORCAE	exon	235870	236393	0	+	.	ID=aculy01g00820.1.1;Parent=aculy01g00820.1;score=0.0,0;Ontology_term=SO:0000200
scaffold00001	ORCAE	CDS	235870	236393	0	+	2	ID=CDS:aculy01g00820.1.1;Parent=aculy01g00820.1;score=0.0,0;Ontology_term=SO:0000200;Name=aculy01g00820.1
###
scaffold00001	ORCAE	gene	251215	256016	0	+	.	ID=aculy01g00830;score=0.0,0;length=4624;Name=aculy01g00830
scaffold00001	ORCAE	mRNA	251215	256016	0	+	.	ID=aculy01g00830.1;Parent=aculy01g00830;score=0.0,0;length=4624;Name=aculy01g00830.1
scaffold00001	ORCAE	exon	251215	253458	0	+	.	ID=aculy01g00830.1.1;Parent=aculy01g00830.1;score=0.0,0;Ontology_term=SO:0000200
scaffold00001	ORCAE	CDS	251215	253458	0	+	0	ID=CDS:aculy01g00830.1.1;Parent=aculy01g00830.1;score=0.0,0;Ontology_term=SO:0000200;Name=aculy01g00830.1
scaffold00001	ORCAE	exon	253633	253849	0	+	.	ID=aculy01g00830.1.1;Parent=aculy01g00830.1;score=0.0,0;Ontology_term=SO:0000200
scaffold00001	ORCAE	CDS	253633	253849	0	+	0	ID=CDS:aculy01g00830.1.1;Parent=aculy01g00830.1;score=0.0,0;Ontology_term=SO:0000200;Name=aculy01g00830.1
scaffold00001	ORCAE	exon	254742	254898	0	+	.	ID=aculy01g00830.1.1;Parent=aculy01g00830.1;score=0.0,0;Ontology_term=SO:0000200
scaffold00001	ORCAE	CDS	254742	254898	0	+	2	ID=CDS:aculy01g00830.1.1;Parent=aculy01g00830.1;score=0.0,0;Ontology_term=SO:0000200;Name=aculy01g00830.1
scaffold00001	ORCAE	exon	255213	255433	0	+	.	ID=aculy01g00830.1.1;Parent=aculy01g00830.1;score=0.0,0;Ontology_term=SO:0000200
scaffold00001	ORCAE	CDS	255213	255433	0	+	1	ID=CDS:aculy01g00830.1.1;Parent=aculy01g00830.1;score=0.0,0;Ontology_term=SO:0000200;Name=aculy01g00830.1
scaffold00001	ORCAE	exon	255558	255700	0	+	.	ID=aculy01g00830.1.1;Parent=aculy01g00830.1;score=0.0,0;Ontology_term=SO:0000200
scaffold00001	ORCAE	CDS	255558	255700	0	+	2	ID=CDS:aculy01g00830.1.1;Parent=aculy01g00830.1;score=0.0,0;Ontology_term=SO:0000200;Name=aculy01g00830.1
scaffold00001	ORCAE	exon	255804	256016	0	+	.	ID=aculy01g00830.1.1;Parent=aculy01g00830.1;score=0.0,0;Ontology_term=SO:0000200
scaffold00001	ORCAE	CDS	255804	256016	0	+	0	ID=CDS:aculy01g00830.1.1;Parent=aculy01g00830.1;score=0.0,0;Ontology_term=SO:0000200;Name=aculy01g00830.1
###
scaffold00001	ORCAE	gene	257135	257677	0	+	.	ID=aculy01g00840;score=0.0,0;length=543;Name=aculy01g00840
scaffold00001	ORCAE	mRNA	257135	257677	0	+	.	ID=aculy01g00840.1;Parent=aculy01g00840;score=0.0,0;length=543;Name=aculy01g00840.1
scaffold00001	ORCAE	CDS	257135	257569	0	+	0	ID=CDS:aculy01g00840.1.1;Parent=aculy01g00840.1;score=0.0,0;Ontology_term=SO:0000202;Name=aculy01g00840.1
scaffold00001	ORCAE	exon	257135	257677	0	+	.	ID=aculy01g00840.1.1;Parent=aculy01g00840.1;score=0.0,0;Ontology_term=SO:0000202
scaffold00001	ORCAE	three_prime_UTR	257570	257677	0	+	.	ID=three_prime_UTR:aculy01g00840.1.1;Parent=aculy01g00840.1;score=0.0,0;Ontology_term=SO:0000205;Name=aculy01g00840.1
###
scaffold00001	ORCAE	gene	257678	258011	0	+	.	ID=aculy01g00845;score=0.0,0;length=334;Name=aculy01g00845
scaffold00001	ORCAE	mRNA	257678	258011	0	+	.	ID=aculy01g00845.1;Parent=aculy01g00845;score=0.0,0;length=334;Name=aculy01g00845.1
scaffold00001	ORCAE	five_prime_UTR	257678	257786	0	+	.	ID=five_prime_UTR:aculy01g00845.1.1;Parent=aculy01g00845.1;score=0.0,0;Ontology_term=SO:0000204;Name=aculy01g00845.1
scaffold00001	ORCAE	exon	257678	258011	0	+	.	ID=aculy01g00845.1.1;Parent=aculy01g00845.1;score=0.0,0;Ontology_term=SO:0000202
scaffold00001	ORCAE	CDS	257787	258011	0	+	0	ID=CDS:aculy01g00845.1.1;Parent=aculy01g00845.1;score=0.0,0;Ontology_term=SO:0000202;Name=aculy01g00845.1
###
scaffold00001	ORCAE	gene	260079	260855	0	+	.	ID=aculy01g00850;score=0.0,0;length=777;Name=aculy01g00850
scaffold00001	ORCAE	mRNA	260079	260855	0	+	.	ID=aculy01g00850.1;Parent=aculy01g00850;score=0.0,0;length=777;Name=aculy01g00850.1
scaffold00001	ORCAE	exon	260079	260855	0	+	.	ID=aculy01g00850.1.1;Parent=aculy01g00850.1;score=0.0,0;Ontology_term=SO:0000202
scaffold00001	ORCAE	CDS	260079	260855	0	+	0	ID=CDS:aculy01g00850.1.1;Parent=aculy01g00850.1;score=0.0,0;Ontology_term=SO:0000202;Name=aculy01g00850.1
###
scaffold00001	ORCAE	gene	260852	261483	0	-	.	ID=aculy01g00860;score=0.0,0;length=632;Name=aculy01g00860
scaffold00001	ORCAE	mRNA	260852	261483	0	-	.	ID=aculy01g00860.1;Parent=aculy01g00860;score=0.0,0;length=632;Name=aculy01g00860.1
scaffold00001	ORCAE	exon	260852	261046	0	-	.	ID=aculy01g00860.1.1;Parent=aculy01g00860.1;score=0.0,0;Ontology_term=SO:0000202
scaffold00001	ORCAE	CDS	260852	261046	0	-	0	ID=CDS:aculy01g00860.1.1;Parent=aculy01g00860.1;score=0.0,0;Ontology_term=SO:0000202;Name=aculy01g00860.1
scaffold00001	ORCAE	exon	261178	261483	0	-	.	ID=aculy01g00860.1.1;Parent=aculy01g00860.1;score=0.0,0;Ontology_term=SO:0000202
scaffold00001	ORCAE	CDS	261178	261483	0	-	0	ID=CDS:aculy01g00860.1.1;Parent=aculy01g00860.1;score=0.0,0;Ontology_term=SO:0000202;Name=aculy01g00860.1
###
scaffold00001	ORCAE	gene	261628	262105	0	+	.	ID=aculy01g00870;score=0.0,0;length=478;Name=aculy01g00870
scaffold00001	ORCAE	mRNA	261628	262105	0	+	.	ID=aculy01g00870.1;Parent=aculy01g00870;score=0.0,0;length=478;Name=aculy01g00870.1
scaffold00001	ORCAE	five_prime_UTR	261628	261735	0	+	.	ID=five_prime_UTR:aculy01g00870.1.1;Parent=aculy01g00870.1;score=0.0,0;Ontology_term=SO:0000204;Name=aculy01g00870.1
scaffold00001	ORCAE	exon	261628	262105	0	+	.	ID=aculy01g00870.1.1;Parent=aculy01g00870.1;score=0.0,0;Ontology_term=SO:0000202
scaffold00001	ORCAE	CDS	261736	261915	0	+	0	ID=CDS:aculy01g00870.1.1;Parent=aculy01g00870.1;score=0.0,0;Ontology_term=SO:0000202;Name=aculy01g00870.1
scaffold00001	ORCAE	three_prime_UTR	261916	262105	0	+	.	ID=three_prime_UTR:aculy01g00870.1.1;Parent=aculy01g00870.1;score=0.0,0;Ontology_term=SO:0000205;Name=aculy01g00870.1
###
scaffold00001	ORCAE	gene	261952	263585	0	-	.	ID=aculy01g00880;score=0.0,0;length=1634;Name=aculy01g00880
scaffold00001	ORCAE	mRNA	261952	263585	0	-	.	ID=aculy01g00880.1;Parent=aculy01g00880;score=0.0,0;length=1634;Name=aculy01g00880.1
scaffold00001	ORCAE	three_prime_UTR	261952	262121	0	-	.	ID=three_prime_UTR:aculy01g00880.1.1;Parent=aculy01g00880.1;score=0.0,0;Ontology_term=SO:0000205;Name=aculy01g00880.1
scaffold00001	ORCAE	exon	261952	262751	0	-	.	ID=aculy01g00880.1.1;Parent=aculy01g00880.1;score=0.0,0;Ontology_term=SO:0000202
scaffold00001	ORCAE	CDS	262122	262751	0	-	0	ID=CDS:aculy01g00880.1.1;Parent=aculy01g00880.1;score=0.0,0;Ontology_term=SO:0000202;Name=aculy01g00880.1
scaffold00001	ORCAE	CDS	262862	263200	0	-	0	ID=CDS:aculy01g00880.1.1;Parent=aculy01g00880.1;score=0.0,0;Ontology_term=SO:0000202;Name=aculy01g00880.1
scaffold00001	ORCAE	exon	262862	263585	0	-	.	ID=aculy01g00880.1.1;Parent=aculy01g00880.1;score=0.0,0;Ontology_term=SO:0000202
scaffold00001	ORCAE	five_prime_UTR	263201	263585	0	-	.	ID=five_prime_UTR:aculy01g00880.1.1;Parent=aculy01g00880.1;score=0.0,0;Ontology_term=SO:0000204;Name=aculy01g00880.1
###
scaffold00001	ORCAE	gene	264739	264993	0	-	.	ID=aculy01g00890;score=0.0,0;length=255;Name=aculy01g00890
scaffold00001	ORCAE	mRNA	264739	264993	0	-	.	ID=aculy01g00890.1;Parent=aculy01g00890;score=0.0,0;length=255;Name=aculy01g00890.1
scaffold00001	ORCAE	exon	264739	264993	0	-	.	ID=aculy01g00890.1.1;Parent=aculy01g00890.1;score=0.0,0;Ontology_term=SO:0000200
scaffold00001	ORCAE	CDS	264739	264993	0	-	0	ID=CDS:aculy01g00890.1.1;Parent=aculy01g00890.1;score=0.0,0;Ontology_term=SO:0000200;Name=aculy01g00890.1
###
scaffold00001	ORCAE	gene	265919	266914	0	+	.	ID=aculy01g00895;score=0.0,0;Name=aculy01g00895
scaffold00001	ORCAE	mRNA	265919	266914	0	+	.	ID=aculy01g00895.1;Parent=aculy01g00895;score=0.0,0;Name=aculy01g00895.1
scaffold00001	ORCAE	exon	265919	266914	0	+	.	ID=aculy01g00895.1.1;Parent=aculy01g00895.1;score=0.0,0
scaffold00001	ORCAE	CDS	265919	266914	0	+	0	ID=CDS:aculy01g00895.1.1;Parent=aculy01g00895.1;score=0.0,0;Name=aculy01g00895.1
###
scaffold00001	ORCAE	gene	267166	269423	0	-	.	ID=aculy01g00900;score=0.0,0;length=2258;Name=aculy01g00900
scaffold00001	ORCAE	mRNA	267166	269423	0	-	.	ID=aculy01g00900.1;Parent=aculy01g00900;score=0.0,0;length=2258;Name=aculy01g00900.1
scaffold00001	ORCAE	three_prime_UTR	267166	267340	0	-	.	ID=three_prime_UTR:aculy01g00900.1.1;Parent=aculy01g00900.1;score=0.0,0;Ontology_term=SO:0000205;Name=aculy01g00900.1
scaffold00001	ORCAE	exon	267166	268417	0	-	.	ID=aculy01g00900.1.1;Parent=aculy01g00900.1;score=0.0,0;Ontology_term=SO:0000202
scaffold00001	ORCAE	CDS	267341	268417	0	-	0	ID=CDS:aculy01g00900.1.1;Parent=aculy01g00900.1;score=0.0,0;Ontology_term=SO:0000202;Name=aculy01g00900.1
scaffold00001	ORCAE	CDS	268498	269025	0	-	0	ID=CDS:aculy01g00900.1.1;Parent=aculy01g00900.1;score=0.0,0;Ontology_term=SO:0000202;Name=aculy01g00900.1
scaffold00001	ORCAE	exon	268498	269423	0	-	.	ID=aculy01g00900.1.1;Parent=aculy01g00900.1;score=0.0,0;Ontology_term=SO:0000202
scaffold00001	ORCAE	five_prime_UTR	269026	269423	0	-	.	ID=five_prime_UTR:aculy01g00900.1.1;Parent=aculy01g00900.1;score=0.0,0;Ontology_term=SO:0000204;Name=aculy01g00900.1
###
scaffold00001	ORCAE	gene	269788	273478	0	-	.	ID=aculy01g00910;score=0.0,0;length=3691;Name=aculy01g00910
scaffold00001	ORCAE	mRNA	269788	273478	0	-	.	ID=aculy01g00910.1;Parent=aculy01g00910;score=0.0,0;length=3691;Name=aculy01g00910.1
scaffold00001	ORCAE	CDS	269788	273339	0	-	0	ID=CDS:aculy01g00910.1.1;Parent=aculy01g00910.1;score=0.0,0;Ontology_term=SO:0000200;Name=aculy01g00910.1
scaffold00001	ORCAE	exon	269788	273478	0	-	.	ID=aculy01g00910.1.1;Parent=aculy01g00910.1;score=0.0,0;Ontology_term=SO:0000200
scaffold00001	ORCAE	five_prime_UTR	273340	273478	0	-	.	ID=five_prime_UTR:aculy01g00910.1.1;Parent=aculy01g00910.1;score=0.0,0;Ontology_term=SO:0000204;Name=aculy01g00910.1
###
scaffold00001	ORCAE	gene	279566	282742	0	+	.	ID=aculy01g00920;score=0.0,0;length=3177;Name=aculy01g00920
scaffold00001	ORCAE	mRNA	279566	282742	0	+	.	ID=aculy01g00920.1;Parent=aculy01g00920;score=0.0,0;length=3177;Name=aculy01g00920.1
scaffold00001	ORCAE	five_prime_UTR	279566	280067	0	+	.	ID=five_prime_UTR:aculy01g00920.1.1;Parent=aculy01g00920.1;score=0.0,0;Ontology_term=SO:0000204;Name=aculy01g00920.1
scaffold00001	ORCAE	exon	279566	281213	0	+	.	ID=aculy01g00920.1.1;Parent=aculy01g00920.1;score=0.0,0;Ontology_term=SO:0000200
scaffold00001	ORCAE	CDS	280068	281213	0	+	0	ID=CDS:aculy01g00920.1.1;Parent=aculy01g00920.1;score=0.0,0;Ontology_term=SO:0000200;Name=aculy01g00920.1
scaffold00001	ORCAE	exon	281351	281464	0	+	.	ID=aculy01g00920.1.1;Parent=aculy01g00920.1;score=0.0,0;Ontology_term=SO:0000200
scaffold00001	ORCAE	CDS	281351	281464	0	+	0	ID=CDS:aculy01g00920.1.1;Parent=aculy01g00920.1;score=0.0,0;Ontology_term=SO:0000200;Name=aculy01g00920.1
scaffold00001	ORCAE	exon	281575	281701	0	+	.	ID=aculy01g00920.1.1;Parent=aculy01g00920.1;score=0.0,0;Ontology_term=SO:0000200
scaffold00001	ORCAE	CDS	281575	281701	0	+	0	ID=CDS:aculy01g00920.1.1;Parent=aculy01g00920.1;score=0.0,0;Ontology_term=SO:0000200;Name=aculy01g00920.1
scaffold00001	ORCAE	CDS	281830	281969	0	+	2	ID=CDS:aculy01g00920.1.1;Parent=aculy01g00920.1;score=0.0,0;Ontology_term=SO:0000200;Name=aculy01g00920.1
scaffold00001	ORCAE	exon	281830	282742	0	+	.	ID=aculy01g00920.1.1;Parent=aculy01g00920.1;score=0.0,0;Ontology_term=SO:0000200
scaffold00001	ORCAE	three_prime_UTR	281970	282742	0	+	.	ID=three_prime_UTR:aculy01g00920.1.1;Parent=aculy01g00920.1;score=0.0,0;Ontology_term=SO:0000205;Name=aculy01g00920.1
###
scaffold00001	ORCAE	gene	283537	286472	0	+	.	ID=aculy01g00930;score=0.0,0;length=2936;Name=aculy01g00930
scaffold00001	ORCAE	mRNA	283537	286472	0	+	.	ID=aculy01g00930.1;Parent=aculy01g00930;score=0.0,0;length=2936;Name=aculy01g00930.1
scaffold00001	ORCAE	five_prime_UTR	283537	284115	0	+	.	ID=five_prime_UTR:aculy01g00930.1.1;Parent=aculy01g00930.1;score=0.0,0;Ontology_term=SO:0000204;Name=aculy01g00930.1
scaffold00001	ORCAE	exon	283537	284423	0	+	.	ID=aculy01g00930.1.1;Parent=aculy01g00930.1;score=0.0,0;Ontology_term=SO:0000200
scaffold00001	ORCAE	CDS	284116	284423	0	+	0	ID=CDS:aculy01g00930.1.1;Parent=aculy01g00930.1;score=0.0,0;Ontology_term=SO:0000200;Name=aculy01g00930.1
scaffold00001	ORCAE	exon	284539	284678	0	+	.	ID=aculy01g00930.1.1;Parent=aculy01g00930.1;score=0.0,0;Ontology_term=SO:0000200
scaffold00001	ORCAE	CDS	284539	284678	0	+	1	ID=CDS:aculy01g00930.1.1;Parent=aculy01g00930.1;score=0.0,0;Ontology_term=SO:0000200;Name=aculy01g00930.1
scaffold00001	ORCAE	exon	284772	285017	0	+	.	ID=aculy01g00930.1.1;Parent=aculy01g00930.1;score=0.0,0;Ontology_term=SO:0000200
scaffold00001	ORCAE	CDS	284772	285017	0	+	2	ID=CDS:aculy01g00930.1.1;Parent=aculy01g00930.1;score=0.0,0;Ontology_term=SO:0000200;Name=aculy01g00930.1
scaffold00001	ORCAE	CDS	285107	286317	0	+	2	ID=CDS:aculy01g00930.1.1;Parent=aculy01g00930.1;score=0.0,0;Ontology_term=SO:0000200;Name=aculy01g00930.1
scaffold00001	ORCAE	exon	285107	286472	0	+	.	ID=aculy01g00930.1.1;Parent=aculy01g00930.1;score=0.0,0;Ontology_term=SO:0000200
scaffold00001	ORCAE	three_prime_UTR	286318	286472	0	+	.	ID=three_prime_UTR:aculy01g00930.1.1;Parent=aculy01g00930.1;score=0.0,0;Ontology_term=SO:0000205;Name=aculy01g00930.1
###
scaffold00001	ORCAE	gene	286473	287112	0	+	.	ID=aculy01g00940;score=0.0,0;length=640;Name=aculy01g00940
scaffold00001	ORCAE	mRNA	286473	287112	0	+	.	ID=aculy01g00940.1;Parent=aculy01g00940;score=0.0,0;length=640;Name=aculy01g00940.1
scaffold00001	ORCAE	five_prime_UTR	286473	286627	0	+	.	ID=five_prime_UTR:aculy01g00940.1.1;Parent=aculy01g00940.1;score=0.0,0;Ontology_term=SO:0000204;Name=aculy01g00940.1
scaffold00001	ORCAE	exon	286473	287112	0	+	.	ID=aculy01g00940.1.1;Parent=aculy01g00940.1;score=0.0,0;Ontology_term=SO:0000202
scaffold00001	ORCAE	CDS	286628	286858	0	+	0	ID=CDS:aculy01g00940.1.1;Parent=aculy01g00940.1;score=0.0,0;Ontology_term=SO:0000202;Name=aculy01g00940.1
scaffold00001	ORCAE	three_prime_UTR	286859	287112	0	+	.	ID=three_prime_UTR:aculy01g00940.1.1;Parent=aculy01g00940.1;score=0.0,0;Ontology_term=SO:0000205;Name=aculy01g00940.1
###
scaffold00001	ORCAE	gene	287107	291232	0	-	.	ID=aculy01g00950;score=0.0,0;length=4126;Name=aculy01g00950
scaffold00001	ORCAE	mRNA	287107	291232	0	-	.	ID=aculy01g00950.1;Parent=aculy01g00950;score=0.0,0;length=4126;Name=aculy01g00950.1
scaffold00001	ORCAE	three_prime_UTR	287107	287195	0	-	.	ID=three_prime_UTR:aculy01g00950.1.1;Parent=aculy01g00950.1;score=0.0,0;Ontology_term=SO:0000205;Name=aculy01g00950.1
scaffold00001	ORCAE	exon	287107	291232	0	-	.	ID=aculy01g00950.1.1;Parent=aculy01g00950.1;score=0.0,0;Ontology_term=SO:0000200
scaffold00001	ORCAE	CDS	287196	290999	0	-	0	ID=CDS:aculy01g00950.1.1;Parent=aculy01g00950.1;score=0.0,0;Ontology_term=SO:0000200;Name=aculy01g00950.1
scaffold00001	ORCAE	five_prime_UTR	291000	291232	0	-	.	ID=five_prime_UTR:aculy01g00950.1.1;Parent=aculy01g00950.1;score=0.0,0;Ontology_term=SO:0000204;Name=aculy01g00950.1
###
scaffold00001	ORCAE	gene	292363	292590	0	+	.	ID=aculy01g00970;score=0.0,0;length=228;Name=aculy01g00970
scaffold00001	ORCAE	mRNA	292363	292590	0	+	.	ID=aculy01g00970.1;Parent=aculy01g00970;score=0.0,0;length=228;Name=aculy01g00970.1
scaffold00001	ORCAE	exon	292363	292590	0	+	.	ID=aculy01g00970.1.1;Parent=aculy01g00970.1;score=0.0,0;Ontology_term=SO:0000202
scaffold00001	ORCAE	CDS	292363	292590	0	+	0	ID=CDS:aculy01g00970.1.1;Parent=aculy01g00970.1;score=0.0,0;Ontology_term=SO:0000202;Name=aculy01g00970.1
###
scaffold00001	ORCAE	gene	292591	294401	0	+	.	ID=aculy01g00960;score=0.0,0;length=1811;Name=aculy01g00960
scaffold00001	ORCAE	mRNA	292591	294401	0	+	.	ID=aculy01g00960.1;Parent=aculy01g00960;score=0.0,0;length=1811;Name=aculy01g00960.1
scaffold00001	ORCAE	five_prime_UTR	292591	293246	0	+	.	ID=five_prime_UTR:aculy01g00960.1.1;Parent=aculy01g00960.1;score=0.0,0;Ontology_term=SO:0000204;Name=aculy01g00960.1
scaffold00001	ORCAE	exon	292591	294401	0	+	.	ID=aculy01g00960.1.1;Parent=aculy01g00960.1;score=0.0,0;Ontology_term=SO:0000202
scaffold00001	ORCAE	CDS	293247	294293	0	+	0	ID=CDS:aculy01g00960.1.1;Parent=aculy01g00960.1;score=0.0,0;Ontology_term=SO:0000202;Name=aculy01g00960.1
scaffold00001	ORCAE	three_prime_UTR	294294	294401	0	+	.	ID=three_prime_UTR:aculy01g00960.1.1;Parent=aculy01g00960.1;score=0.0,0;Ontology_term=SO:0000205;Name=aculy01g00960.1
###
scaffold00001	ORCAE	gene	292715	292909	0	-	.	ID=aculy01g00980;score=0.0,0;length=195;Name=aculy01g00980
scaffold00001	ORCAE	mRNA	292715	292909	0	-	.	ID=aculy01g00980.1;Parent=aculy01g00980;score=0.0,0;length=195;Name=aculy01g00980.1
scaffold00001	ORCAE	exon	292715	292909	0	-	.	ID=aculy01g00980.1.1;Parent=aculy01g00980.1;score=0.0,0;Ontology_term=SO:0000200
scaffold00001	ORCAE	CDS	292715	292909	0	-	0	ID=CDS:aculy01g00980.1.1;Parent=aculy01g00980.1;score=0.0,0;Ontology_term=SO:0000200;Name=aculy01g00980.1
###
scaffold00001	ORCAE	gene	294416	300564	0	-	.	ID=aculy01g00990;score=0.0,0;length=6149;Name=aculy01g00990
scaffold00001	ORCAE	mRNA	294416	300564	0	-	.	ID=aculy01g00990.1;Parent=aculy01g00990;score=0.0,0;length=6149;Name=aculy01g00990.1
scaffold00001	ORCAE	three_prime_UTR	294416	294533	0	-	.	ID=three_prime_UTR:aculy01g00990.1.1;Parent=aculy01g00990.1;score=0.0,0;Ontology_term=SO:0000205;Name=aculy01g00990.1
scaffold00001	ORCAE	exon	294416	294606	0	-	.	ID=aculy01g00990.1.1;Parent=aculy01g00990.1;score=0.0,0;Ontology_term=SO:0000202
scaffold00001	ORCAE	CDS	294534	294606	0	-	1	ID=CDS:aculy01g00990.1.1;Parent=aculy01g00990.1;score=0.0,0;Ontology_term=SO:0000202;Name=aculy01g00990.1
scaffold00001	ORCAE	CDS	294700	300425	0	-	0	ID=CDS:aculy01g00990.1.1;Parent=aculy01g00990.1;score=0.0,0;Ontology_term=SO:0000202;Name=aculy01g00990.1
scaffold00001	ORCAE	exon	294700	300564	0	-	.	ID=aculy01g00990.1.1;Parent=aculy01g00990.1;score=0.0,0;Ontology_term=SO:0000202
scaffold00001	ORCAE	five_prime_UTR	300426	300564	0	-	.	ID=five_prime_UTR:aculy01g00990.1.1;Parent=aculy01g00990.1;score=0.0,0;Ontology_term=SO:0000204;Name=aculy01g00990.1
###
scaffold00001	ORCAE	gene	300972	301555	0	+	.	ID=aculy01g01000;score=0.0,0;length=584;Name=aculy01g01000
scaffold00001	ORCAE	mRNA	300972	301555	0	+	.	ID=aculy01g01000.1;Parent=aculy01g01000;score=0.0,0;length=584;Name=aculy01g01000.1
scaffold00001	ORCAE	exon	300972	301022	0	+	.	ID=aculy01g01000.1.1;Parent=aculy01g01000.1;score=0.0,0;Ontology_term=SO:0000200
scaffold00001	ORCAE	CDS	300972	301022	0	+	0	ID=CDS:aculy01g01000.1.1;Parent=aculy01g01000.1;score=0.0,0;Ontology_term=SO:0000200;Name=aculy01g01000.1
scaffold00001	ORCAE	exon	301103	301555	0	+	.	ID=aculy01g01000.1.1;Parent=aculy01g01000.1;score=0.0,0;Ontology_term=SO:0000200
scaffold00001	ORCAE	CDS	301103	301555	0	+	0	ID=CDS:aculy01g01000.1.1;Parent=aculy01g01000.1;score=0.0,0;Ontology_term=SO:0000200;Name=aculy01g01000.1
###
scaffold00001	ORCAE	gene	302645	302896	0	+	.	ID=aculy01g01010;score=0.0,0;length=252;Name=aculy01g01010
scaffold00001	ORCAE	mRNA	302645	302896	0	+	.	ID=aculy01g01010.1;Parent=aculy01g01010;score=0.0,0;length=252;Name=aculy01g01010.1
scaffold00001	ORCAE	exon	302645	302896	0	+	.	ID=aculy01g01010.1.1;Parent=aculy01g01010.1;score=0.0,0;Ontology_term=SO:0000202
scaffold00001	ORCAE	CDS	302645	302896	0	+	0	ID=CDS:aculy01g01010.1.1;Parent=aculy01g01010.1;score=0.0,0;Ontology_term=SO:0000202;Name=aculy01g01010.1
###
scaffold00001	ORCAE	gene	302939	304590	0	-	.	ID=aculy01g01030;score=0.0,0;length=1652;Name=aculy01g01030
scaffold00001	ORCAE	mRNA	302939	304590	0	-	.	ID=aculy01g01030.1;Parent=aculy01g01030;score=0.0,0;length=1652;Name=aculy01g01030.1
scaffold00001	ORCAE	three_prime_UTR	302939	302960	0	-	.	ID=three_prime_UTR:aculy01g01030.1.1;Parent=aculy01g01030.1;score=0.0,0;Ontology_term=SO:0000205;Name=aculy01g01030.1
scaffold00001	ORCAE	exon	302939	304590	0	-	.	ID=aculy01g01030.1.1;Parent=aculy01g01030.1;score=0.0,0;Ontology_term=SO:0000200
scaffold00001	ORCAE	CDS	302961	304427	0	-	0	ID=CDS:aculy01g01030.1.1;Parent=aculy01g01030.1;score=0.0,0;Ontology_term=SO:0000200;Name=aculy01g01030.1
scaffold00001	ORCAE	five_prime_UTR	304428	304590	0	-	.	ID=five_prime_UTR:aculy01g01030.1.1;Parent=aculy01g01030.1;score=0.0,0;Ontology_term=SO:0000204;Name=aculy01g01030.1
###
scaffold00001	ORCAE	gene	304182	306614	0	+	.	ID=aculy01g01040;score=0.0,0;length=2433;Name=aculy01g01040
scaffold00001	ORCAE	mRNA	304182	306614	0	+	.	ID=aculy01g01040.1;Parent=aculy01g01040;score=0.0,0;length=2433;Name=aculy01g01040.1
scaffold00001	ORCAE	five_prime_UTR	304182	304930	0	+	.	ID=five_prime_UTR:aculy01g01040.1.1;Parent=aculy01g01040.1;score=0.0,0;Ontology_term=SO:0000204;Name=aculy01g01040.1
scaffold00001	ORCAE	exon	304182	306614	0	+	.	ID=aculy01g01040.1.1;Parent=aculy01g01040.1;score=0.0,0;Ontology_term=SO:0000202
scaffold00001	ORCAE	CDS	304931	306613	0	+	0	ID=CDS:aculy01g01040.1.1;Parent=aculy01g01040.1;score=0.0,0;Ontology_term=SO:0000202;Name=aculy01g01040.1
scaffold00001	ORCAE	three_prime_UTR	306614	306614	0	+	.	ID=three_prime_UTR:aculy01g01040.1.1;Parent=aculy01g01040.1;score=0.0,0;Ontology_term=SO:0000205;Name=aculy01g01040.1
###
scaffold00001	ORCAE	gene	307522	310838	0	+	.	ID=aculy01g01050;score=0.0,0;length=3317;Name=aculy01g01050
scaffold00001	ORCAE	mRNA	307522	310838	0	+	.	ID=aculy01g01050.1;Parent=aculy01g01050;score=0.0,0;length=3317;Name=aculy01g01050.1
scaffold00001	ORCAE	five_prime_UTR	307522	307718	0	+	.	ID=five_prime_UTR:aculy01g01050.1.1;Parent=aculy01g01050.1;score=0.0,0;Ontology_term=SO:0000204;Name=aculy01g01050.1
scaffold00001	ORCAE	exon	307522	310838	0	+	.	ID=aculy01g01050.1.1;Parent=aculy01g01050.1;score=0.0,0;Ontology_term=SO:0000202
scaffold00001	ORCAE	CDS	307719	310751	0	+	0	ID=CDS:aculy01g01050.1.1;Parent=aculy01g01050.1;score=0.0,0;Ontology_term=SO:0000202;Name=aculy01g01050.1
scaffold00001	ORCAE	three_prime_UTR	310752	310838	0	+	.	ID=three_prime_UTR:aculy01g01050.1.1;Parent=aculy01g01050.1;score=0.0,0;Ontology_term=SO:0000205;Name=aculy01g01050.1
###
scaffold00001	ORCAE	gene	310924	314300	0	-	.	ID=aculy01g01060;score=0.0,0;length=3377;Name=aculy01g01060
scaffold00001	ORCAE	mRNA	310924	314300	0	-	.	ID=aculy01g01060.1;Parent=aculy01g01060;score=0.0,0;length=3377;Name=aculy01g01060.1
scaffold00001	ORCAE	CDS	310924	314277	0	-	0	ID=CDS:aculy01g01060.1.1;Parent=aculy01g01060.1;score=0.0,0;Ontology_term=SO:0000200;Name=aculy01g01060.1
scaffold00001	ORCAE	exon	310924	314300	0	-	.	ID=aculy01g01060.1.1;Parent=aculy01g01060.1;score=0.0,0;Ontology_term=SO:0000200
scaffold00001	ORCAE	five_prime_UTR	314278	314300	0	-	.	ID=five_prime_UTR:aculy01g01060.1.1;Parent=aculy01g01060.1;score=0.0,0;Ontology_term=SO:0000204;Name=aculy01g01060.1
###
scaffold00001	ORCAE	gene	315449	319881	0	+	.	ID=aculy01g01080;score=0.0,0;length=4433;Name=aculy01g01080
scaffold00001	ORCAE	mRNA	315449	319881	0	+	.	ID=aculy01g01080.1;Parent=aculy01g01080;score=0.0,0;length=4433;Name=aculy01g01080.1
scaffold00001	ORCAE	five_prime_UTR	315449	315868	0	+	.	ID=five_prime_UTR:aculy01g01080.1.1;Parent=aculy01g01080.1;score=0.0,0;Ontology_term=SO:0000204;Name=aculy01g01080.1
scaffold00001	ORCAE	exon	315449	316893	0	+	.	ID=aculy01g01080.1.1;Parent=aculy01g01080.1;score=0.0,0;Ontology_term=SO:0000200
scaffold00001	ORCAE	CDS	315869	316893	0	+	0	ID=CDS:aculy01g01080.1.1;Parent=aculy01g01080.1;score=0.0,0;Ontology_term=SO:0000200;Name=aculy01g01080.1
scaffold00001	ORCAE	exon	317029	317127	0	+	.	ID=aculy01g01080.1.1;Parent=aculy01g01080.1;score=0.0,0;Ontology_term=SO:0000200
scaffold00001	ORCAE	CDS	317029	317127	0	+	1	ID=CDS:aculy01g01080.1.1;Parent=aculy01g01080.1;score=0.0,0;Ontology_term=SO:0000200;Name=aculy01g01080.1
scaffold00001	ORCAE	exon	318082	318152	0	+	.	ID=aculy01g01080.1.1;Parent=aculy01g01080.1;score=0.0,0;Ontology_term=SO:0000200
scaffold00001	ORCAE	CDS	318082	318152	0	+	1	ID=CDS:aculy01g01080.1.1;Parent=aculy01g01080.1;score=0.0,0;Ontology_term=SO:0000200;Name=aculy01g01080.1
scaffold00001	ORCAE	CDS	318745	319724	0	+	2	ID=CDS:aculy01g01080.1.1;Parent=aculy01g01080.1;score=0.0,0;Ontology_term=SO:0000200;Name=aculy01g01080.1
scaffold00001	ORCAE	exon	318745	319881	0	+	.	ID=aculy01g01080.1.1;Parent=aculy01g01080.1;score=0.0,0;Ontology_term=SO:0000200
scaffold00001	ORCAE	three_prime_UTR	319725	319881	0	+	.	ID=three_prime_UTR:aculy01g01080.1.1;Parent=aculy01g01080.1;score=0.0,0;Ontology_term=SO:0000205;Name=aculy01g01080.1
###
scaffold00001	ORCAE	gene	319882	320257	0	+	.	ID=aculy01g01085;score=0.0,0;length=376;Name=aculy01g01085
scaffold00001	ORCAE	mRNA	319882	320257	0	+	.	ID=aculy01g01085.1;Parent=aculy01g01085;score=0.0,0;length=376;Name=aculy01g01085.1
scaffold00001	ORCAE	five_prime_UTR	319882	320038	0	+	.	ID=five_prime_UTR:aculy01g01085.1.1;Parent=aculy01g01085.1;score=0.0,0;Ontology_term=SO:0000204;Name=aculy01g01085.1
scaffold00001	ORCAE	exon	319882	320257	0	+	.	ID=aculy01g01085.1.1;Parent=aculy01g01085.1;score=0.0,0;Ontology_term=SO:0000200
scaffold00001	ORCAE	CDS	320039	320215	0	+	0	ID=CDS:aculy01g01085.1.1;Parent=aculy01g01085.1;score=0.0,0;Ontology_term=SO:0000202;Name=aculy01g01085.1
scaffold00001	ORCAE	three_prime_UTR	320216	320257	0	+	.	ID=three_prime_UTR:aculy01g01085.1.1;Parent=aculy01g01085.1;score=0.0,0;Ontology_term=SO:0000205;Name=aculy01g01085.1
###
scaffold00001	ORCAE	gene	321022	323155	0	+	.	ID=aculy01g01090;score=0.0,0;length=2134;Name=aculy01g01090
scaffold00001	ORCAE	mRNA	321022	323155	0	+	.	ID=aculy01g01090.1;Parent=aculy01g01090;score=0.0,0;length=2134;Name=aculy01g01090.1
scaffold00001	ORCAE	five_prime_UTR	321022	321455	0	+	.	ID=five_prime_UTR:aculy01g01090.1.1;Parent=aculy01g01090.1;score=0.0,0;Ontology_term=SO:0000204;Name=aculy01g01090.1
scaffold00001	ORCAE	exon	321022	322567	0	+	.	ID=aculy01g01090.1.1;Parent=aculy01g01090.1;score=0.0,0;Ontology_term=SO:0000200
scaffold00001	ORCAE	CDS	321456	322567	0	+	0	ID=CDS:aculy01g01090.1.1;Parent=aculy01g01090.1;score=0.0,0;Ontology_term=SO:0000200;Name=aculy01g01090.1
scaffold00001	ORCAE	CDS	322688	323150	0	+	1	ID=CDS:aculy01g01090.1.1;Parent=aculy01g01090.1;score=0.0,0;Ontology_term=SO:0000200;Name=aculy01g01090.1
scaffold00001	ORCAE	exon	322688	323155	0	+	.	ID=aculy01g01090.1.1;Parent=aculy01g01090.1;score=0.0,0;Ontology_term=SO:0000200
scaffold00001	ORCAE	three_prime_UTR	323151	323155	0	+	.	ID=three_prime_UTR:aculy01g01090.1.1;Parent=aculy01g01090.1;score=0.0,0;Ontology_term=SO:0000205;Name=aculy01g01090.1
###
scaffold00001	ORCAE	gene	322107	324530	0	-	.	ID=aculy01g01100;score=0.0,0;length=2424;Name=aculy01g01100
scaffold00001	ORCAE	mRNA	322107	324530	0	-	.	ID=aculy01g01100.1;Parent=aculy01g01100;score=0.0,0;length=2424;Name=aculy01g01100.1
scaffold00001	ORCAE	three_prime_UTR	322107	323143	0	-	.	ID=three_prime_UTR:aculy01g01100.1.1;Parent=aculy01g01100.1;score=0.0,0;Ontology_term=SO:0000205;Name=aculy01g01100.1
scaffold00001	ORCAE	exon	322107	324530	0	-	.	ID=aculy01g01100.1.1;Parent=aculy01g01100.1;score=0.0,0;Ontology_term=SO:0000200
scaffold00001	ORCAE	CDS	323144	324214	0	-	0	ID=CDS:aculy01g01100.1.1;Parent=aculy01g01100.1;score=0.0,0;Ontology_term=SO:0000200;Name=aculy01g01100.1
scaffold00001	ORCAE	five_prime_UTR	324215	324530	0	-	.	ID=five_prime_UTR:aculy01g01100.1.1;Parent=aculy01g01100.1;score=0.0,0;Ontology_term=SO:0000204;Name=aculy01g01100.1
###
scaffold00001	ORCAE	gene	324575	325764	0	+	.	ID=aculy01g01110;score=0.0,0;length=1190;Name=aculy01g01110
scaffold00001	ORCAE	mRNA	324575	325764	0	+	.	ID=aculy01g01110.1;Parent=aculy01g01110;score=0.0,0;length=1190;Name=aculy01g01110.1
scaffold00001	ORCAE	five_prime_UTR	324575	324995	0	+	.	ID=five_prime_UTR:aculy01g01110.1.1;Parent=aculy01g01110.1;score=0.0,0;Ontology_term=SO:0000204;Name=aculy01g01110.1
scaffold00001	ORCAE	exon	324575	325764	0	+	.	ID=aculy01g01110.1.1;Parent=aculy01g01110.1;score=0.0,0;Ontology_term=SO:0000202
scaffold00001	ORCAE	CDS	324996	325613	0	+	0	ID=CDS:aculy01g01110.1.1;Parent=aculy01g01110.1;score=0.0,0;Ontology_term=SO:0000202;Name=aculy01g01110.1
scaffold00001	ORCAE	three_prime_UTR	325614	325764	0	+	.	ID=three_prime_UTR:aculy01g01110.1.1;Parent=aculy01g01110.1;score=0.0,0;Ontology_term=SO:0000205;Name=aculy01g01110.1
###
scaffold00001	ORCAE	gene	326093	328413	0	+	.	ID=aculy01g01120;score=0.0,0;length=2321;Name=aculy01g01120
scaffold00001	ORCAE	mRNA	326093	328413	0	+	.	ID=aculy01g01120.1;Parent=aculy01g01120;score=0.0,0;length=2321;Name=aculy01g01120.1
scaffold00001	ORCAE	five_prime_UTR	326093	326239	0	+	.	ID=five_prime_UTR:aculy01g01120.1.1;Parent=aculy01g01120.1;score=0.0,0;Ontology_term=SO:0000204;Name=aculy01g01120.1
scaffold00001	ORCAE	exon	326093	328413	0	+	.	ID=aculy01g01120.1.1;Parent=aculy01g01120.1;score=0.0,0;Ontology_term=SO:0000202
scaffold00001	ORCAE	CDS	326240	328408	0	+	0	ID=CDS:aculy01g01120.1.1;Parent=aculy01g01120.1;score=0.0,0;Ontology_term=SO:0000202;Name=aculy01g01120.1
scaffold00001	ORCAE	three_prime_UTR	328409	328413	0	+	.	ID=three_prime_UTR:aculy01g01120.1.1;Parent=aculy01g01120.1;score=0.0,0;Ontology_term=SO:0000205;Name=aculy01g01120.1
###
scaffold00001	ORCAE	gene	328397	334352	0	-	.	ID=aculy01g01130;score=0.0,0;length=5956;Name=aculy01g01130
scaffold00001	ORCAE	mRNA	328397	334352	0	-	.	ID=aculy01g01130.1;Parent=aculy01g01130;score=0.0,0;length=5956;Name=aculy01g01130.1
scaffold00001	ORCAE	three_prime_UTR	328397	328806	0	-	.	ID=three_prime_UTR:aculy01g01130.1.1;Parent=aculy01g01130.1;score=0.0,0;Ontology_term=SO:0000205;Name=aculy01g01130.1
scaffold00001	ORCAE	exon	328397	328929	0	-	.	ID=aculy01g01130.1.1;Parent=aculy01g01130.1;score=0.0,0;Ontology_term=SO:0000202
scaffold00001	ORCAE	CDS	328807	328929	0	-	0	ID=CDS:aculy01g01130.1.1;Parent=aculy01g01130.1;score=0.0,0;Ontology_term=SO:0000202;Name=aculy01g01130.1
scaffold00001	ORCAE	exon	329035	329234	0	-	.	ID=aculy01g01130.1.1;Parent=aculy01g01130.1;score=0.0,0;Ontology_term=SO:0000202
scaffold00001	ORCAE	CDS	329035	329234	0	-	2	ID=CDS:aculy01g01130.1.1;Parent=aculy01g01130.1;score=0.0,0;Ontology_term=SO:0000202;Name=aculy01g01130.1
scaffold00001	ORCAE	CDS	332270	334352	0	-	0	ID=CDS:aculy01g01130.1.1;Parent=aculy01g01130.1;score=0.0,0;Ontology_term=SO:0000202;Name=aculy01g01130.1
scaffold00001	ORCAE	exon	332270	335002	0	-	.	ID=aculy01g01130.1.1;Parent=aculy01g01130.1;score=0.0,0;Ontology_term=SO:0000202
scaffold00001	ORCAE	five_prime_UTR	334353	335002	0	-	.	ID=five_prime_UTR:aculy01g01130.1.1;Parent=aculy01g01130.1;score=0.0,0;Ontology_term=SO:0000202;Name=aculy01g01130.1
scaffold00001	ORCAE	five_prime_UTR	342138	343660	0	-	.	ID=five_prime_UTR:aculy01g01130.1.1;Parent=aculy01g01130.1;score=0.0,0;Ontology_term=SO:0000202;Name=aculy01g01130.1
scaffold00001	ORCAE	exon	342138	343660	0	-	.	ID=aculy01g01130.1.1;Parent=aculy01g01130.1;score=0.0,0;Ontology_term=SO:0000202
###
scaffold00001	ORCAE	gene	343989	344254	0	-	.	ID=aculy01g01140;score=0.0,0;length=266;Name=aculy01g01140
scaffold00001	ORCAE	mRNA	343989	344254	0	-	.	ID=aculy01g01140.1;Parent=aculy01g01140;score=0.0,0;length=266;Name=aculy01g01140.1
scaffold00001	ORCAE	three_prime_UTR	343989	344053	0	-	.	ID=three_prime_UTR:aculy01g01140.1.1;Parent=aculy01g01140.1;score=0.0,0;Ontology_term=SO:0000205;Name=aculy01g01140.1
scaffold00001	ORCAE	exon	343989	344254	0	-	.	ID=aculy01g01140.1.1;Parent=aculy01g01140.1;score=0.0,0;Ontology_term=SO:0000200
scaffold00001	ORCAE	CDS	344054	344254	0	-	0	ID=CDS:aculy01g01140.1.1;Parent=aculy01g01140.1;score=0.0,0;Ontology_term=SO:0000200;Name=aculy01g01140.1
###
scaffold00001	ORCAE	gene	345805	347335	0	+	.	ID=aculy01g01150;score=0.0,0;length=1531;Name=aculy01g01150
scaffold00001	ORCAE	mRNA	345805	347335	0	+	.	ID=aculy01g01150.1;Parent=aculy01g01150;score=0.0,0;length=1531;Name=aculy01g01150.1
scaffold00001	ORCAE	five_prime_UTR	345805	346075	0	+	.	ID=five_prime_UTR:aculy01g01150.1.1;Parent=aculy01g01150.1;score=0.0,0;Ontology_term=SO:0000204;Name=aculy01g01150.1
scaffold00001	ORCAE	exon	345805	346172	0	+	.	ID=aculy01g01150.1.1;Parent=aculy01g01150.1;score=0.0,0;Ontology_term=SO:0000200
scaffold00001	ORCAE	CDS	346076	346172	0	+	0	ID=CDS:aculy01g01150.1.1;Parent=aculy01g01150.1;score=0.0,0;Ontology_term=SO:0000200;Name=aculy01g01150.1
scaffold00001	ORCAE	CDS	346271	346944	0	+	2	ID=CDS:aculy01g01150.1.1;Parent=aculy01g01150.1;score=0.0,0;Ontology_term=SO:0000200;Name=aculy01g01150.1
scaffold00001	ORCAE	exon	346271	347335	0	+	.	ID=aculy01g01150.1.1;Parent=aculy01g01150.1;score=0.0,0;Ontology_term=SO:0000200
scaffold00001	ORCAE	three_prime_UTR	346945	347335	0	+	.	ID=three_prime_UTR:aculy01g01150.1.1;Parent=aculy01g01150.1;score=0.0,0;Ontology_term=SO:0000205;Name=aculy01g01150.1
###
scaffold00001	ORCAE	gene	347211	347561	0	-	.	ID=aculy01g01155;score=0.0,0;Name=aculy01g01155
scaffold00001	ORCAE	mRNA	347211	347561	0	-	.	ID=aculy01g01155.1;Parent=aculy01g01155;score=0.0,0;Name=aculy01g01155.1
scaffold00001	ORCAE	exon	347211	347561	0	-	.	ID=aculy01g01155.1.1;Parent=aculy01g01155.1;score=0.0,0
scaffold00001	ORCAE	CDS	347211	347561	0	-	0	ID=CDS:aculy01g01155.1.1;Parent=aculy01g01155.1;score=0.0,0;Name=aculy01g01155.1
###
scaffold00001	ORCAE	gene	347562	349646	0	-	.	ID=aculy01g01160;score=0.0,0;length=2085;Name=aculy01g01160
scaffold00001	ORCAE	mRNA	347562	349646	0	-	.	ID=aculy01g01160.1;Parent=aculy01g01160;score=0.0,0;length=2085;Name=aculy01g01160.1
scaffold00001	ORCAE	three_prime_UTR	347562	348340	0	-	.	ID=three_prime_UTR:aculy01g01160.1.1;Parent=aculy01g01160.1;score=0.0,0;Ontology_term=SO:0000205;Name=aculy01g01160.1
scaffold00001	ORCAE	exon	347562	349646	0	-	.	ID=aculy01g01160.1.1;Parent=aculy01g01160.1;score=0.0,0;Ontology_term=SO:0000200
scaffold00001	ORCAE	CDS	348341	349462	0	-	0	ID=CDS:aculy01g01160.1.1;Parent=aculy01g01160.1;score=0.0,0;Ontology_term=SO:0000200;Name=aculy01g01160.1
scaffold00001	ORCAE	five_prime_UTR	349463	349646	0	-	.	ID=five_prime_UTR:aculy01g01160.1.1;Parent=aculy01g01160.1;score=0.0,0;Ontology_term=SO:0000204;Name=aculy01g01160.1
###
scaffold00001	ORCAE	gene	347814	348314	0	+	.	ID=aculy01g01170;score=0.0,0;length=501;Name=aculy01g01170
scaffold00001	ORCAE	mRNA	347814	348314	0	+	.	ID=aculy01g01170.1;Parent=aculy01g01170;score=0.0,0;length=501;Name=aculy01g01170.1
scaffold00001	ORCAE	CDS	347814	348242	0	+	0	ID=CDS:aculy01g01170.1.1;Parent=aculy01g01170.1;score=0.0,0;Ontology_term=SO:0000202;Name=aculy01g01170.1
scaffold00001	ORCAE	exon	347814	348314	0	+	.	ID=aculy01g01170.1.1;Parent=aculy01g01170.1;score=0.0,0;Ontology_term=SO:0000202
scaffold00001	ORCAE	three_prime_UTR	348243	348314	0	+	.	ID=three_prime_UTR:aculy01g01170.1.1;Parent=aculy01g01170.1;score=0.0,0;Ontology_term=SO:0000205;Name=aculy01g01170.1
###
scaffold00001	ORCAE	gene	349797	351355	0	+	.	ID=aculy01g01180;score=0.0,0;length=1559;Name=aculy01g01180
scaffold00001	ORCAE	mRNA	349797	351355	0	+	.	ID=aculy01g01180.1;Parent=aculy01g01180;score=0.0,0;length=1559;Name=aculy01g01180.1
scaffold00001	ORCAE	five_prime_UTR	349797	349961	0	+	.	ID=five_prime_UTR:aculy01g01180.1.1;Parent=aculy01g01180.1;score=0.0,0;Ontology_term=SO:0000204;Name=aculy01g01180.1
scaffold00001	ORCAE	exon	349797	351355	0	+	.	ID=aculy01g01180.1.1;Parent=aculy01g01180.1;score=0.0,0;Ontology_term=SO:0000202
scaffold00001	ORCAE	CDS	349962	351194	0	+	0	ID=CDS:aculy01g01180.1.1;Parent=aculy01g01180.1;score=0.0,0;Ontology_term=SO:0000202;Name=aculy01g01180.1
scaffold00001	ORCAE	three_prime_UTR	351195	351355	0	+	.	ID=three_prime_UTR:aculy01g01180.1.1;Parent=aculy01g01180.1;score=0.0,0;Ontology_term=SO:0000205;Name=aculy01g01180.1
###
scaffold00001	ORCAE	gene	351043	353530	0	-	.	ID=aculy01g01190;score=0.0,0;length=2488;Name=aculy01g01190
scaffold00001	ORCAE	mRNA	351043	353530	0	-	.	ID=aculy01g01190.1;Parent=aculy01g01190;score=0.0,0;length=2488;Name=aculy01g01190.1
scaffold00001	ORCAE	three_prime_UTR	351043	351400	0	-	.	ID=three_prime_UTR:aculy01g01190.1.1;Parent=aculy01g01190.1;score=0.0,0;Ontology_term=SO:0000205;Name=aculy01g01190.1
scaffold00001	ORCAE	exon	351043	353530	0	-	.	ID=aculy01g01190.1.1;Parent=aculy01g01190.1;score=0.0,0;Ontology_term=SO:0000200
scaffold00001	ORCAE	CDS	351401	353317	0	-	0	ID=CDS:aculy01g01190.1.1;Parent=aculy01g01190.1;score=0.0,0;Ontology_term=SO:0000200;Name=aculy01g01190.1
scaffold00001	ORCAE	five_prime_UTR	353318	353530	0	-	.	ID=five_prime_UTR:aculy01g01190.1.1;Parent=aculy01g01190.1;score=0.0,0;Ontology_term=SO:0000204;Name=aculy01g01190.1
###
scaffold00001	ORCAE	gene	353949	358488	0	-	.	ID=aculy01g01200;score=0.0,0;length=4540;Name=aculy01g01200
scaffold00001	ORCAE	mRNA	353949	358488	0	-	.	ID=aculy01g01200.1;Parent=aculy01g01200;score=0.0,0;length=4540;Name=aculy01g01200.1
scaffold00001	ORCAE	three_prime_UTR	353949	353994	0	-	.	ID=three_prime_UTR:aculy01g01200.1.1;Parent=aculy01g01200.1;score=0.0,0;Ontology_term=SO:0000205;Name=aculy01g01200.1
scaffold00001	ORCAE	exon	353949	358488	0	-	.	ID=aculy01g01200.1.1;Parent=aculy01g01200.1;score=0.0,0;Ontology_term=SO:0000200
scaffold00001	ORCAE	CDS	353995	358488	0	-	0	ID=CDS:aculy01g01200.1.1;Parent=aculy01g01200.1;score=0.0,0;Ontology_term=SO:0000200;Name=aculy01g01200.1
###
scaffold00001	ORCAE	gene	362745	365934	0	+	.	ID=aculy01g01210;score=0.0,0;length=3190;Name=aculy01g01210
scaffold00001	ORCAE	mRNA	362745	365934	0	+	.	ID=aculy01g01210.1;Parent=aculy01g01210;score=0.0,0;length=3190;Name=aculy01g01210.1
scaffold00001	ORCAE	five_prime_UTR	362745	363109	0	+	.	ID=five_prime_UTR:aculy01g01210.1.1;Parent=aculy01g01210.1;score=0.0,0;Ontology_term=SO:0000204;Name=aculy01g01210.1
scaffold00001	ORCAE	exon	362745	365934	0	+	.	ID=aculy01g01210.1.1;Parent=aculy01g01210.1;score=0.0,0;Ontology_term=SO:0000202
scaffold00001	ORCAE	CDS	363110	365815	0	+	0	ID=CDS:aculy01g01210.1.1;Parent=aculy01g01210.1;score=0.0,0;Ontology_term=SO:0000202;Name=aculy01g01210.1
scaffold00001	ORCAE	three_prime_UTR	365816	365934	0	+	.	ID=three_prime_UTR:aculy01g01210.1.1;Parent=aculy01g01210.1;score=0.0,0;Ontology_term=SO:0000205;Name=aculy01g01210.1
###
scaffold00001	ORCAE	gene	366596	368823	0	+	.	ID=aculy01g01220;score=0.0,0;length=2228;Name=aculy01g01220
scaffold00001	ORCAE	mRNA	366596	368823	0	+	.	ID=aculy01g01220.1;Parent=aculy01g01220;score=0.0,0;length=2228;Name=aculy01g01220.1
scaffold00001	ORCAE	five_prime_UTR	366596	366646	0	+	.	ID=five_prime_UTR:aculy01g01220.1.1;Parent=aculy01g01220.1;score=0.0,0;Ontology_term=SO:0000204;Name=aculy01g01220.1
scaffold00001	ORCAE	exon	366596	368823	0	+	.	ID=aculy01g01220.1.1;Parent=aculy01g01220.1;score=0.0,0;Ontology_term=SO:0000202
scaffold00001	ORCAE	CDS	366647	368809	0	+	0	ID=CDS:aculy01g01220.1.1;Parent=aculy01g01220.1;score=0.0,0;Ontology_term=SO:0000202;Name=aculy01g01220.1
scaffold00001	ORCAE	three_prime_UTR	368810	368823	0	+	.	ID=three_prime_UTR:aculy01g01220.1.1;Parent=aculy01g01220.1;score=0.0,0;Ontology_term=SO:0000205;Name=aculy01g01220.1
###
scaffold00001	ORCAE	gene	369644	371150	0	-	.	ID=aculy01g01230;score=0.0,0;length=1507;Name=aculy01g01230
scaffold00001	ORCAE	mRNA	369644	371150	0	-	.	ID=aculy01g01230.1;Parent=aculy01g01230;score=0.0,0;length=1507;Name=aculy01g01230.1
scaffold00001	ORCAE	three_prime_UTR	369644	369718	0	-	.	ID=three_prime_UTR:aculy01g01230.1.1;Parent=aculy01g01230.1;score=0.0,0;Ontology_term=SO:0000205;Name=aculy01g01230.1
scaffold00001	ORCAE	exon	369644	371150	0	-	.	ID=aculy01g01230.1.1;Parent=aculy01g01230.1;score=0.0,0;Ontology_term=SO:0000200
scaffold00001	ORCAE	CDS	369719	370939	0	-	0	ID=CDS:aculy01g01230.1.1;Parent=aculy01g01230.1;score=0.0,0;Ontology_term=SO:0000200;Name=aculy01g01230.1
scaffold00001	ORCAE	five_prime_UTR	370940	371150	0	-	.	ID=five_prime_UTR:aculy01g01230.1.1;Parent=aculy01g01230.1;score=0.0,0;Ontology_term=SO:0000204;Name=aculy01g01230.1
###
scaffold00001	ORCAE	gene	371515	375370	0	-	.	ID=aculy01g01240;score=0.0,0;length=3856;Name=aculy01g01240
scaffold00001	ORCAE	mRNA	371515	375370	0	-	.	ID=aculy01g01240.1;Parent=aculy01g01240;score=0.0,0;length=3856;Name=aculy01g01240.1
scaffold00001	ORCAE	three_prime_UTR	371515	371591	0	-	.	ID=three_prime_UTR:aculy01g01240.1.1;Parent=aculy01g01240.1;score=0.0,0;Ontology_term=SO:0000205;Name=aculy01g01240.1
scaffold00001	ORCAE	exon	371515	375370	0	-	.	ID=aculy01g01240.1.1;Parent=aculy01g01240.1;score=0.0,0;Ontology_term=SO:0000200
scaffold00001	ORCAE	CDS	371592	375221	0	-	0	ID=CDS:aculy01g01240.1.1;Parent=aculy01g01240.1;score=0.0,0;Ontology_term=SO:0000200;Name=aculy01g01240.1
scaffold00001	ORCAE	five_prime_UTR	375222	375370	0	-	.	ID=five_prime_UTR:aculy01g01240.1.1;Parent=aculy01g01240.1;score=0.0,0;Ontology_term=SO:0000204;Name=aculy01g01240.1
###
scaffold00001	ORCAE	gene	375613	376783	0	+	.	ID=aculy01g01250;score=0.0,0;length=1171;Name=aculy01g01250
scaffold00001	ORCAE	mRNA	375613	376783	0	+	.	ID=aculy01g01250.1;Parent=aculy01g01250;score=0.0,0;length=1171;Name=aculy01g01250.1
scaffold00001	ORCAE	five_prime_UTR	375613	375851	0	+	.	ID=five_prime_UTR:aculy01g01250.1.1;Parent=aculy01g01250.1;score=0.0,0;Ontology_term=SO:0000204;Name=aculy01g01250.1
scaffold00001	ORCAE	exon	375613	376783	0	+	.	ID=aculy01g01250.1.1;Parent=aculy01g01250.1;score=0.0,0;Ontology_term=SO:0000202
scaffold00001	ORCAE	CDS	375852	376391	0	+	0	ID=CDS:aculy01g01250.1.1;Parent=aculy01g01250.1;score=0.0,0;Ontology_term=SO:0000202;Name=aculy01g01250.1
scaffold00001	ORCAE	three_prime_UTR	376392	376783	0	+	.	ID=three_prime_UTR:aculy01g01250.1.1;Parent=aculy01g01250.1;score=0.0,0;Ontology_term=SO:0000205;Name=aculy01g01250.1
###
scaffold00001	ORCAE	gene	376281	377279	0	-	.	ID=aculy01g01260;score=0.0,0;length=999;Name=aculy01g01260
scaffold00001	ORCAE	mRNA	376281	377279	0	-	.	ID=aculy01g01260.1;Parent=aculy01g01260;score=0.0,0;length=999;Name=aculy01g01260.1
scaffold00001	ORCAE	three_prime_UTR	376281	376485	0	-	.	ID=three_prime_UTR:aculy01g01260.1.1;Parent=aculy01g01260.1;score=0.0,0;Ontology_term=SO:0000205;Name=aculy01g01260.1
scaffold00001	ORCAE	exon	376281	377279	0	-	.	ID=aculy01g01260.1.1;Parent=aculy01g01260.1;score=0.0,0;Ontology_term=SO:0000200
scaffold00001	ORCAE	CDS	376486	377085	0	-	0	ID=CDS:aculy01g01260.1.1;Parent=aculy01g01260.1;score=0.0,0;Ontology_term=SO:0000200;Name=aculy01g01260.1
scaffold00001	ORCAE	five_prime_UTR	377086	377279	0	-	.	ID=five_prime_UTR:aculy01g01260.1.1;Parent=aculy01g01260.1;score=0.0,0;Ontology_term=SO:0000204;Name=aculy01g01260.1
###
scaffold00001	ORCAE	gene	377198	379550	0	+	.	ID=aculy01g01270;score=0.0,0;length=2353;Name=aculy01g01270
scaffold00001	ORCAE	mRNA	377198	379550	0	+	.	ID=aculy01g01270.1;Parent=aculy01g01270;score=0.0,0;length=2353;Name=aculy01g01270.1
scaffold00001	ORCAE	five_prime_UTR	377198	377380	0	+	.	ID=five_prime_UTR:aculy01g01270.1.1;Parent=aculy01g01270.1;score=0.0,0;Ontology_term=SO:0000204;Name=aculy01g01270.1
scaffold00001	ORCAE	exon	377198	379550	0	+	.	ID=aculy01g01270.1.1;Parent=aculy01g01270.1;score=0.0,0;Ontology_term=SO:0000202
scaffold00001	ORCAE	CDS	377381	379441	0	+	0	ID=CDS:aculy01g01270.1.1;Parent=aculy01g01270.1;score=0.0,0;Ontology_term=SO:0000202;Name=aculy01g01270.1
scaffold00001	ORCAE	three_prime_UTR	379442	379550	0	+	.	ID=three_prime_UTR:aculy01g01270.1.1;Parent=aculy01g01270.1;score=0.0,0;Ontology_term=SO:0000205;Name=aculy01g01270.1
###
scaffold00001	ORCAE	gene	380808	382033	0	+	.	ID=aculy01g01280;score=0.0,0;length=1226;Name=aculy01g01280
scaffold00001	ORCAE	mRNA	380808	382033	0	+	.	ID=aculy01g01280.1;Parent=aculy01g01280;score=0.0,0;length=1226;Name=aculy01g01280.1
scaffold00001	ORCAE	five_prime_UTR	380808	381138	0	+	.	ID=five_prime_UTR:aculy01g01280.1.1;Parent=aculy01g01280.1;score=0.0,0;Ontology_term=SO:0000204;Name=aculy01g01280.1
scaffold00001	ORCAE	exon	380808	381175	0	+	.	ID=aculy01g01280.1.1;Parent=aculy01g01280.1;score=0.0,0;Ontology_term=SO:0000200
scaffold00001	ORCAE	CDS	381139	381175	0	+	0	ID=CDS:aculy01g01280.1.1;Parent=aculy01g01280.1;score=0.0,0;Ontology_term=SO:0000200;Name=aculy01g01280.1
scaffold00001	ORCAE	CDS	381279	381964	0	+	2	ID=CDS:aculy01g01280.1.1;Parent=aculy01g01280.1;score=0.0,0;Ontology_term=SO:0000200;Name=aculy01g01280.1
scaffold00001	ORCAE	exon	381279	382033	0	+	.	ID=aculy01g01280.1.1;Parent=aculy01g01280.1;score=0.0,0;Ontology_term=SO:0000200
scaffold00001	ORCAE	three_prime_UTR	381965	382033	0	+	.	ID=three_prime_UTR:aculy01g01280.1.1;Parent=aculy01g01280.1;score=0.0,0;Ontology_term=SO:0000205;Name=aculy01g01280.1
###
scaffold00001	ORCAE	gene	382026	383764	0	-	.	ID=aculy01g01290;score=0.0,0;length=1739;Name=aculy01g01290
scaffold00001	ORCAE	mRNA	382026	383764	0	-	.	ID=aculy01g01290.1;Parent=aculy01g01290;score=0.0,0;length=1739;Name=aculy01g01290.1
scaffold00001	ORCAE	three_prime_UTR	382026	382238	0	-	.	ID=three_prime_UTR:aculy01g01290.1.1;Parent=aculy01g01290.1;score=0.0,0;Ontology_term=SO:0000205;Name=aculy01g01290.1
scaffold00001	ORCAE	exon	382026	383764	0	-	.	ID=aculy01g01290.1.1;Parent=aculy01g01290.1;score=0.0,0;Ontology_term=SO:0000200
scaffold00001	ORCAE	CDS	382239	383453	0	-	0	ID=CDS:aculy01g01290.1.1;Parent=aculy01g01290.1;score=0.0,0;Ontology_term=SO:0000200;Name=aculy01g01290.1
scaffold00001	ORCAE	five_prime_UTR	383454	383764	0	-	.	ID=five_prime_UTR:aculy01g01290.1.1;Parent=aculy01g01290.1;score=0.0,0;Ontology_term=SO:0000204;Name=aculy01g01290.1
###
scaffold00001	ORCAE	gene	384412	385391	0	-	.	ID=aculy01g01300;score=0.0,0;length=980;Name=aculy01g01300
scaffold00001	ORCAE	mRNA	384412	385391	0	-	.	ID=aculy01g01300.1;Parent=aculy01g01300;score=0.0,0;length=980;Name=aculy01g01300.1
scaffold00001	ORCAE	three_prime_UTR	384412	384683	0	-	.	ID=three_prime_UTR:aculy01g01300.1.1;Parent=aculy01g01300.1;score=0.0,0;Ontology_term=SO:0000205;Name=aculy01g01300.1
scaffold00001	ORCAE	exon	384412	385391	0	-	.	ID=aculy01g01300.1.1;Parent=aculy01g01300.1;score=0.0,0;Ontology_term=SO:0000200
scaffold00001	ORCAE	CDS	384684	385196	0	-	0	ID=CDS:aculy01g01300.1.1;Parent=aculy01g01300.1;score=0.0,0;Ontology_term=SO:0000200;Name=aculy01g01300.1
scaffold00001	ORCAE	five_prime_UTR	385197	385391	0	-	.	ID=five_prime_UTR:aculy01g01300.1.1;Parent=aculy01g01300.1;score=0.0,0;Ontology_term=SO:0000204;Name=aculy01g01300.1
###
scaffold00001	ORCAE	gene	385392	387305	0	-	.	ID=aculy01g01310;score=0.0,0;length=1914;Name=aculy01g01310
scaffold00001	ORCAE	mRNA	385392	387305	0	-	.	ID=aculy01g01310.1;Parent=aculy01g01310;score=0.0,0;length=1914;Name=aculy01g01310.1
scaffold00001	ORCAE	three_prime_UTR	385392	385586	0	-	.	ID=three_prime_UTR:aculy01g01310.1.1;Parent=aculy01g01310.1;score=0.0,0;Ontology_term=SO:0000205;Name=aculy01g01310.1
scaffold00001	ORCAE	exon	385392	387305	0	-	.	ID=aculy01g01310.1.1;Parent=aculy01g01310.1;score=0.0,0;Ontology_term=SO:0000200
scaffold00001	ORCAE	CDS	385587	387128	0	-	0	ID=CDS:aculy01g01310.1.1;Parent=aculy01g01310.1;score=0.0,0;Ontology_term=SO:0000200;Name=aculy01g01310.1
scaffold00001	ORCAE	five_prime_UTR	387129	387305	0	-	.	ID=five_prime_UTR:aculy01g01310.1.1;Parent=aculy01g01310.1;score=0.0,0;Ontology_term=SO:0000204;Name=aculy01g01310.1
###
scaffold00001	ORCAE	gene	387306	388081	0	-	.	ID=aculy01g01320;score=0.0,0;length=776;Name=aculy01g01320
scaffold00001	ORCAE	mRNA	387306	388081	0	-	.	ID=aculy01g01320.1;Parent=aculy01g01320;score=0.0,0;length=776;Name=aculy01g01320.1
scaffold00001	ORCAE	three_prime_UTR	387306	387483	0	-	.	ID=three_prime_UTR:aculy01g01320.1.1;Parent=aculy01g01320.1;score=0.0,0;Ontology_term=SO:0000205;Name=aculy01g01320.1
scaffold00001	ORCAE	exon	387306	388081	0	-	.	ID=aculy01g01320.1.1;Parent=aculy01g01320.1;score=0.0,0;Ontology_term=SO:0000200
scaffold00001	ORCAE	CDS	387484	388023	0	-	0	ID=CDS:aculy01g01320.1.1;Parent=aculy01g01320.1;score=0.0,0;Ontology_term=SO:0000200;Name=aculy01g01320.1
scaffold00001	ORCAE	five_prime_UTR	388024	388081	0	-	.	ID=five_prime_UTR:aculy01g01320.1.1;Parent=aculy01g01320.1;score=0.0,0;Ontology_term=SO:0000204;Name=aculy01g01320.1
###
scaffold00001	ORCAE	gene	388901	405838	0	-	.	ID=aculy01g01330;score=0.0,0;length=16938;Name=aculy01g01330
scaffold00001	ORCAE	mRNA	388901	405838	0	-	.	ID=aculy01g01330.1;Parent=aculy01g01330;score=0.0,0;length=16938;Name=aculy01g01330.1
scaffold00001	ORCAE	exon	388901	389495	0	-	.	ID=aculy01g01330.1.1;Parent=aculy01g01330.1;score=0.0,0;Ontology_term=SO:0000202
scaffold00001	ORCAE	CDS	388901	389495	0	-	1	ID=CDS:aculy01g01330.1.1;Parent=aculy01g01330.1;score=0.0,0;Ontology_term=SO:0000202;Name=aculy01g01330.1
scaffold00001	ORCAE	exon	390941	391392	0	-	.	ID=aculy01g01330.1.1;Parent=aculy01g01330.1;score=0.0,0;Ontology_term=SO:0000202
scaffold00001	ORCAE	CDS	390941	391392	0	-	0	ID=CDS:aculy01g01330.1.1;Parent=aculy01g01330.1;score=0.0,0;Ontology_term=SO:0000202;Name=aculy01g01330.1
scaffold00001	ORCAE	exon	392749	393278	0	-	.	ID=aculy01g01330.1.1;Parent=aculy01g01330.1;score=0.0,0;Ontology_term=SO:0000202
scaffold00001	ORCAE	CDS	392749	393278	0	-	2	ID=CDS:aculy01g01330.1.1;Parent=aculy01g01330.1;score=0.0,0;Ontology_term=SO:0000202;Name=aculy01g01330.1
scaffold00001	ORCAE	exon	395981	396080	0	-	.	ID=aculy01g01330.1.1;Parent=aculy01g01330.1;score=0.0,0;Ontology_term=SO:0000202
scaffold00001	ORCAE	CDS	395981	396080	0	-	0	ID=CDS:aculy01g01330.1.1;Parent=aculy01g01330.1;score=0.0,0;Ontology_term=SO:0000202;Name=aculy01g01330.1
scaffold00001	ORCAE	exon	396534	396661	0	-	.	ID=aculy01g01330.1.1;Parent=aculy01g01330.1;score=0.0,0;Ontology_term=SO:0000202
scaffold00001	ORCAE	CDS	396534	396661	0	-	2	ID=CDS:aculy01g01330.1.1;Parent=aculy01g01330.1;score=0.0,0;Ontology_term=SO:0000202;Name=aculy01g01330.1
scaffold00001	ORCAE	CDS	405346	405715	0	-	0	ID=CDS:aculy01g01330.1.1;Parent=aculy01g01330.1;score=0.0,0;Ontology_term=SO:0000202;Name=aculy01g01330.1
scaffold00001	ORCAE	exon	405346	405838	0	-	.	ID=aculy01g01330.1.1;Parent=aculy01g01330.1;score=0.0,0;Ontology_term=SO:0000202
scaffold00001	ORCAE	five_prime_UTR	405716	405838	0	-	.	ID=five_prime_UTR:aculy01g01330.1.1;Parent=aculy01g01330.1;score=0.0,0;Ontology_term=SO:0000204;Name=aculy01g01330.1
###
scaffold00001	ORCAE	gene	392121	392716	0	-	.	ID=aculy01g01340;score=0.0,0;length=596;Name=aculy01g01340
scaffold00001	ORCAE	mRNA	392121	392716	0	-	.	ID=aculy01g01340.1;Parent=aculy01g01340;score=0.0,0;length=596;Name=aculy01g01340.1
scaffold00001	ORCAE	three_prime_UTR	392121	392448	0	-	.	ID=three_prime_UTR:aculy01g01340.1.1;Parent=aculy01g01340.1;score=0.0,0;Ontology_term=SO:0000205;Name=aculy01g01340.1
scaffold00001	ORCAE	exon	392121	392716	0	-	.	ID=aculy01g01340.1.1;Parent=aculy01g01340.1;score=0.0,0;Ontology_term=SO:0000200
scaffold00001	ORCAE	CDS	392449	392604	0	-	0	ID=CDS:aculy01g01340.1.1;Parent=aculy01g01340.1;score=0.0,0;Ontology_term=SO:0000200;Name=aculy01g01340.1
scaffold00001	ORCAE	five_prime_UTR	392605	392716	0	-	.	ID=five_prime_UTR:aculy01g01340.1.1;Parent=aculy01g01340.1;score=0.0,0;Ontology_term=SO:0000204;Name=aculy01g01340.1
###
scaffold00001	ORCAE	gene	392215	392418	0	+	.	ID=aculy01g01350;score=0.0,0;length=204;Name=aculy01g01350
scaffold00001	ORCAE	mRNA	392215	392418	0	+	.	ID=aculy01g01350.1;Parent=aculy01g01350;score=0.0,0;length=204;Name=aculy01g01350.1
scaffold00001	ORCAE	exon	392215	392418	0	+	.	ID=aculy01g01350.1.1;Parent=aculy01g01350.1;score=0.0,0;Ontology_term=SO:0000202
scaffold00001	ORCAE	CDS	392215	392418	0	+	0	ID=CDS:aculy01g01350.1.1;Parent=aculy01g01350.1;score=0.0,0;Ontology_term=SO:0000202;Name=aculy01g01350.1
###
scaffold00001	ORCAE	gene	406531	411602	0	-	.	ID=aculy01g01360;score=0.0,0;length=5072;Name=aculy01g01360
scaffold00001	ORCAE	mRNA	406531	411602	0	-	.	ID=aculy01g01360.1;Parent=aculy01g01360;score=0.0,0;length=5072;Name=aculy01g01360.1
scaffold00001	ORCAE	three_prime_UTR	406531	406835	0	-	.	ID=three_prime_UTR:aculy01g01360.1.1;Parent=aculy01g01360.1;score=0.0,0;Ontology_term=SO:0000205;Name=aculy01g01360.1
scaffold00001	ORCAE	exon	406531	411602	0	-	.	ID=aculy01g01360.1.1;Parent=aculy01g01360.1;score=0.0,0;Ontology_term=SO:0000200
scaffold00001	ORCAE	CDS	406836	411602	0	-	0	ID=CDS:aculy01g01360.1.1;Parent=aculy01g01360.1;score=0.0,0;Ontology_term=SO:0000200;Name=aculy01g01360.1
###
scaffold00001	ORCAE	gene	411759	414020	0	-	.	ID=aculy01g01370;score=0.0,0;length=2262;Name=aculy01g01370
scaffold00001	ORCAE	mRNA	411759	414020	0	-	.	ID=aculy01g01370.1;Parent=aculy01g01370;score=0.0,0;length=2262;Name=aculy01g01370.1
scaffold00001	ORCAE	three_prime_UTR	411759	412584	0	-	.	ID=three_prime_UTR:aculy01g01370.1.1;Parent=aculy01g01370.1;score=0.0,0;Ontology_term=SO:0000205;Name=aculy01g01370.1
scaffold00001	ORCAE	exon	411759	414020	0	-	.	ID=aculy01g01370.1.1;Parent=aculy01g01370.1;score=0.0,0;Ontology_term=SO:0000200
scaffold00001	ORCAE	CDS	412585	413628	0	-	0	ID=CDS:aculy01g01370.1.1;Parent=aculy01g01370.1;score=0.0,0;Ontology_term=SO:0000200;Name=aculy01g01370.1
scaffold00001	ORCAE	five_prime_UTR	413629	414020	0	-	.	ID=five_prime_UTR:aculy01g01370.1.1;Parent=aculy01g01370.1;score=0.0,0;Ontology_term=SO:0000204;Name=aculy01g01370.1
###
scaffold00001	ORCAE	gene	413651	413896	0	+	.	ID=aculy01g01380;score=0.0,0;length=246;Name=aculy01g01380
scaffold00001	ORCAE	mRNA	413651	413896	0	+	.	ID=aculy01g01380.1;Parent=aculy01g01380;score=0.0,0;length=246;Name=aculy01g01380.1
scaffold00001	ORCAE	exon	413651	413896	0	+	.	ID=aculy01g01380.1.1;Parent=aculy01g01380.1;score=0.0,0;Ontology_term=SO:0000202
scaffold00001	ORCAE	CDS	413651	413896	0	+	0	ID=CDS:aculy01g01380.1.1;Parent=aculy01g01380.1;score=0.0,0;Ontology_term=SO:0000202;Name=aculy01g01380.1
###
scaffold00001	ORCAE	gene	414067	415690	0	+	.	ID=aculy01g01390;score=0.0,0;length=1624;Name=aculy01g01390
scaffold00001	ORCAE	mRNA	414067	415690	0	+	.	ID=aculy01g01390.1;Parent=aculy01g01390;score=0.0,0;length=1624;Name=aculy01g01390.1
scaffold00001	ORCAE	five_prime_UTR	414067	414437	0	+	.	ID=five_prime_UTR:aculy01g01390.1.1;Parent=aculy01g01390.1;score=0.0,0;Ontology_term=SO:0000204;Name=aculy01g01390.1
scaffold00001	ORCAE	exon	414067	415690	0	+	.	ID=aculy01g01390.1.1;Parent=aculy01g01390.1;score=0.0,0;Ontology_term=SO:0000202
scaffold00001	ORCAE	CDS	414438	415382	0	+	0	ID=CDS:aculy01g01390.1.1;Parent=aculy01g01390.1;score=0.0,0;Ontology_term=SO:0000202;Name=aculy01g01390.1
scaffold00001	ORCAE	three_prime_UTR	415383	415690	0	+	.	ID=three_prime_UTR:aculy01g01390.1.1;Parent=aculy01g01390.1;score=0.0,0;Ontology_term=SO:0000205;Name=aculy01g01390.1
###
scaffold00001	ORCAE	gene	415691	416319	0	+	.	ID=aculy01g01395;score=0.0,0;length=629;Name=aculy01g01395
scaffold00001	ORCAE	mRNA	415691	416319	0	+	.	ID=aculy01g01395.1;Parent=aculy01g01395;score=0.0,0;length=629;Name=aculy01g01395.1
scaffold00001	ORCAE	five_prime_UTR	415691	415998	0	+	.	ID=five_prime_UTR:aculy01g01395.1.1;Parent=aculy01g01395.1;score=0.0,0;Ontology_term=SO:0000204;Name=aculy01g01395.1
scaffold00001	ORCAE	exon	415691	416319	0	+	.	ID=aculy01g01395.1.1;Parent=aculy01g01395.1;score=0.0,0;Ontology_term=SO:0000202
scaffold00001	ORCAE	CDS	415999	416238	0	+	0	ID=CDS:aculy01g01395.1.1;Parent=aculy01g01395.1;score=0.0,0;Ontology_term=SO:0000202;Name=aculy01g01395.1
scaffold00001	ORCAE	three_prime_UTR	416239	416319	0	+	.	ID=three_prime_UTR:aculy01g01395.1.1;Parent=aculy01g01395.1;score=0.0,0;Ontology_term=SO:0000205;Name=aculy01g01395.1
###
scaffold00001	ORCAE	gene	416320	416854	0	+	.	ID=aculy01g01400;score=0.0,0;length=535;Name=aculy01g01400
scaffold00001	ORCAE	mRNA	416320	416854	0	+	.	ID=aculy01g01400.1;Parent=aculy01g01400;score=0.0,0;length=535;Name=aculy01g01400.1
scaffold00001	ORCAE	five_prime_UTR	416320	416400	0	+	.	ID=five_prime_UTR:aculy01g01400.1.1;Parent=aculy01g01400.1;score=0.0,0;Ontology_term=SO:0000204;Name=aculy01g01400.1
scaffold00001	ORCAE	exon	416320	416854	0	+	.	ID=aculy01g01400.1.1;Parent=aculy01g01400.1;score=0.0,0;Ontology_term=SO:0000202
scaffold00001	ORCAE	CDS	416401	416637	0	+	0	ID=CDS:aculy01g01400.1.1;Parent=aculy01g01400.1;score=0.0,0;Ontology_term=SO:0000202;Name=aculy01g01400.1
scaffold00001	ORCAE	three_prime_UTR	416638	416854	0	+	.	ID=three_prime_UTR:aculy01g01400.1.1;Parent=aculy01g01400.1;score=0.0,0;Ontology_term=SO:0000205;Name=aculy01g01400.1
###
scaffold00001	ORCAE	gene	416900	419224	0	+	.	ID=aculy01g01410;score=0.0,0;length=2325;Name=aculy01g01410
scaffold00001	ORCAE	mRNA	416900	419224	0	+	.	ID=aculy01g01410.1;Parent=aculy01g01410;score=0.0,0;length=2325;Name=aculy01g01410.1
scaffold00001	ORCAE	five_prime_UTR	416900	417271	0	+	.	ID=five_prime_UTR:aculy01g01410.1.1;Parent=aculy01g01410.1;score=0.0,0;Ontology_term=SO:0000204;Name=aculy01g01410.1
scaffold00001	ORCAE	exon	416900	419224	0	+	.	ID=aculy01g01410.1.1;Parent=aculy01g01410.1;score=0.0,0;Ontology_term=SO:0000202
scaffold00001	ORCAE	CDS	417272	419170	0	+	0	ID=CDS:aculy01g01410.1.1;Parent=aculy01g01410.1;score=0.0,0;Ontology_term=SO:0000202;Name=aculy01g01410.1
scaffold00001	ORCAE	three_prime_UTR	419171	419224	0	+	.	ID=three_prime_UTR:aculy01g01410.1.1;Parent=aculy01g01410.1;score=0.0,0;Ontology_term=SO:0000205;Name=aculy01g01410.1
###
scaffold00001	ORCAE	gene	419942	421843	0	+	.	ID=aculy01g01420;score=0.0,0;length=1902;Name=aculy01g01420
scaffold00001	ORCAE	mRNA	419942	421843	0	+	.	ID=aculy01g01420.1;Parent=aculy01g01420;score=0.0,0;length=1902;Name=aculy01g01420.1
scaffold00001	ORCAE	exon	419942	421843	0	+	.	ID=aculy01g01420.1.1;Parent=aculy01g01420.1;score=0.0,0;Ontology_term=SO:0000202
scaffold00001	ORCAE	CDS	419942	421843	0	+	0	ID=CDS:aculy01g01420.1.1;Parent=aculy01g01420.1;score=0.0,0;Ontology_term=SO:0000202;Name=aculy01g01420.1
###
scaffold00001	ORCAE	gene	421702	422881	0	-	.	ID=aculy01g01430;score=0.0,0;length=1180;Name=aculy01g01430
scaffold00001	ORCAE	mRNA	421702	422881	0	-	.	ID=aculy01g01430.1;Parent=aculy01g01430;score=0.0,0;length=1180;Name=aculy01g01430.1
scaffold00001	ORCAE	three_prime_UTR	421702	422075	0	-	.	ID=three_prime_UTR:aculy01g01430.1.1;Parent=aculy01g01430.1;score=0.0,0;Ontology_term=SO:0000205;Name=aculy01g01430.1
scaffold00001	ORCAE	exon	421702	422881	0	-	.	ID=aculy01g01430.1.1;Parent=aculy01g01430.1;score=0.0,0;Ontology_term=SO:0000200
scaffold00001	ORCAE	CDS	422076	422789	0	-	0	ID=CDS:aculy01g01430.1.1;Parent=aculy01g01430.1;score=0.0,0;Ontology_term=SO:0000200;Name=aculy01g01430.1
scaffold00001	ORCAE	five_prime_UTR	422790	422881	0	-	.	ID=five_prime_UTR:aculy01g01430.1.1;Parent=aculy01g01430.1;score=0.0,0;Ontology_term=SO:0000204;Name=aculy01g01430.1
###
scaffold00001	ORCAE	gene	422918	424623	0	+	.	ID=aculy01g01440;score=0.0,0;length=1706;Name=aculy01g01440
scaffold00001	ORCAE	mRNA	422918	424623	0	+	.	ID=aculy01g01440.1;Parent=aculy01g01440;score=0.0,0;length=1706;Name=aculy01g01440.1
scaffold00001	ORCAE	five_prime_UTR	422918	423034	0	+	.	ID=five_prime_UTR:aculy01g01440.1.1;Parent=aculy01g01440.1;score=0.0,0;Ontology_term=SO:0000204;Name=aculy01g01440.1
scaffold00001	ORCAE	exon	422918	424623	0	+	.	ID=aculy01g01440.1.1;Parent=aculy01g01440.1;score=0.0,0;Ontology_term=SO:0000202
scaffold00001	ORCAE	CDS	423035	424573	0	+	0	ID=CDS:aculy01g01440.1.1;Parent=aculy01g01440.1;score=0.0,0;Ontology_term=SO:0000202;Name=aculy01g01440.1
scaffold00001	ORCAE	three_prime_UTR	424574	424623	0	+	.	ID=three_prime_UTR:aculy01g01440.1.1;Parent=aculy01g01440.1;score=0.0,0;Ontology_term=SO:0000205;Name=aculy01g01440.1
###
scaffold00001	ORCAE	gene	425187	426500	0	+	.	ID=aculy01g01450;score=0.0,0;length=1314;Name=aculy01g01450
scaffold00001	ORCAE	mRNA	425187	426500	0	+	.	ID=aculy01g01450.1;Parent=aculy01g01450;score=0.0,0;length=1314;Name=aculy01g01450.1
scaffold00001	ORCAE	five_prime_UTR	425187	425499	0	+	.	ID=five_prime_UTR:aculy01g01450.1.1;Parent=aculy01g01450.1;score=0.0,0;Ontology_term=SO:0000204;Name=aculy01g01450.1
scaffold00001	ORCAE	exon	425187	426500	0	+	.	ID=aculy01g01450.1.1;Parent=aculy01g01450.1;score=0.0,0;Ontology_term=SO:0000202
scaffold00001	ORCAE	CDS	425500	426393	0	+	0	ID=CDS:aculy01g01450.1.1;Parent=aculy01g01450.1;score=0.0,0;Ontology_term=SO:0000202;Name=aculy01g01450.1
scaffold00001	ORCAE	three_prime_UTR	426394	426500	0	+	.	ID=three_prime_UTR:aculy01g01450.1.1;Parent=aculy01g01450.1;score=0.0,0;Ontology_term=SO:0000205;Name=aculy01g01450.1
###
scaffold00001	ORCAE	gene	426501	427168	0	+	.	ID=aculy01g01455;score=0.0,0;length=668;Name=aculy01g01455
scaffold00001	ORCAE	mRNA	426501	427168	0	+	.	ID=aculy01g01455.1;Parent=aculy01g01455;score=0.0,0;length=668;Name=aculy01g01455.1
scaffold00001	ORCAE	five_prime_UTR	426501	426608	0	+	.	ID=five_prime_UTR:aculy01g01455.1.1;Parent=aculy01g01455.1;score=0.0,0;Ontology_term=SO:0000204;Name=aculy01g01455.1
scaffold00001	ORCAE	exon	426501	427168	0	+	.	ID=aculy01g01455.1.1;Parent=aculy01g01455.1;score=0.0,0;Ontology_term=SO:0000202
scaffold00001	ORCAE	CDS	426609	426830	0	+	0	ID=CDS:aculy01g01455.1.1;Parent=aculy01g01455.1;score=0.0,0;Ontology_term=SO:0000202;Name=aculy01g01455.1
scaffold00001	ORCAE	three_prime_UTR	426831	427168	0	+	.	ID=three_prime_UTR:aculy01g01455.1.1;Parent=aculy01g01455.1;score=0.0,0;Ontology_term=SO:0000205;Name=aculy01g01455.1
###
scaffold00001	ORCAE	gene	429614	434698	0	+	.	ID=aculy01g01460;score=0.0,0;length=5085;Name=aculy01g01460
scaffold00001	ORCAE	mRNA	429614	434698	0	+	.	ID=aculy01g01460.1;Parent=aculy01g01460;score=0.0,0;length=5085;Name=aculy01g01460.1
scaffold00001	ORCAE	five_prime_UTR	429614	430315	0	+	.	ID=five_prime_UTR:aculy01g01460.1.1;Parent=aculy01g01460.1;score=0.0,0;Ontology_term=SO:0000204;Name=aculy01g01460.1
scaffold00001	ORCAE	exon	429614	430694	0	+	.	ID=aculy01g01460.1.1;Parent=aculy01g01460.1;score=0.0,0;Ontology_term=SO:0000200
scaffold00001	ORCAE	CDS	430316	430694	0	+	0	ID=CDS:aculy01g01460.1.1;Parent=aculy01g01460.1;score=0.0,0;Ontology_term=SO:0000200;Name=aculy01g01460.1
scaffold00001	ORCAE	exon	431075	431199	0	+	.	ID=aculy01g01460.1.1;Parent=aculy01g01460.1;score=0.0,0;Ontology_term=SO:0000200
scaffold00001	ORCAE	CDS	431075	431199	0	+	2	ID=CDS:aculy01g01460.1.1;Parent=aculy01g01460.1;score=0.0,0;Ontology_term=SO:0000200;Name=aculy01g01460.1
scaffold00001	ORCAE	exon	431988	433761	0	+	.	ID=aculy01g01460.1.1;Parent=aculy01g01460.1;score=0.0,0;Ontology_term=SO:0000200
scaffold00001	ORCAE	CDS	431988	433761	0	+	0	ID=CDS:aculy01g01460.1.1;Parent=aculy01g01460.1;score=0.0,0;Ontology_term=SO:0000200;Name=aculy01g01460.1
scaffold00001	ORCAE	CDS	433861	433967	0	+	2	ID=CDS:aculy01g01460.1.1;Parent=aculy01g01460.1;score=0.0,0;Ontology_term=SO:0000200;Name=aculy01g01460.1
scaffold00001	ORCAE	exon	433861	434698	0	+	.	ID=aculy01g01460.1.1;Parent=aculy01g01460.1;score=0.0,0;Ontology_term=SO:0000200
scaffold00001	ORCAE	three_prime_UTR	433968	434698	0	+	.	ID=three_prime_UTR:aculy01g01460.1.1;Parent=aculy01g01460.1;score=0.0,0;Ontology_term=SO:0000205;Name=aculy01g01460.1
###
scaffold00001	ORCAE	gene	434915	436247	0	+	.	ID=aculy01g01470;score=0.0,0;length=1333;Name=aculy01g01470
scaffold00001	ORCAE	mRNA	434915	436247	0	+	.	ID=aculy01g01470.1;Parent=aculy01g01470;score=0.0,0;length=1333;Name=aculy01g01470.1
scaffold00001	ORCAE	five_prime_UTR	434915	435031	0	+	.	ID=five_prime_UTR:aculy01g01470.1.1;Parent=aculy01g01470.1;score=0.0,0;Ontology_term=SO:0000204;Name=aculy01g01470.1
scaffold00001	ORCAE	exon	434915	436247	0	+	.	ID=aculy01g01470.1.1;Parent=aculy01g01470.1;score=0.0,0;Ontology_term=SO:0000202
scaffold00001	ORCAE	CDS	435032	436018	0	+	0	ID=CDS:aculy01g01470.1.1;Parent=aculy01g01470.1;score=0.0,0;Ontology_term=SO:0000202;Name=aculy01g01470.1
scaffold00001	ORCAE	three_prime_UTR	436019	436247	0	+	.	ID=three_prime_UTR:aculy01g01470.1.1;Parent=aculy01g01470.1;score=0.0,0;Ontology_term=SO:0000205;Name=aculy01g01470.1
###
scaffold00001	ORCAE	gene	439344	440208	0	+	.	ID=aculy01g01475;score=0.0,0;length=865;Name=aculy01g01475
scaffold00001	ORCAE	mRNA	439344	440208	0	+	.	ID=aculy01g01475.1;Parent=aculy01g01475;score=0.0,0;length=865;Name=aculy01g01475.1
scaffold00001	ORCAE	five_prime_UTR	439344	439971	0	+	.	ID=five_prime_UTR:aculy01g01475.1.1;Parent=aculy01g01475.1;score=0.0,0;Ontology_term=SO:0000204;Name=aculy01g01475.1
scaffold00001	ORCAE	exon	439344	440208	0	+	.	ID=aculy01g01475.1.1;Parent=aculy01g01475.1;score=0.0,0;Ontology_term=SO:0000202
scaffold00001	ORCAE	CDS	439972	440208	0	+	0	ID=CDS:aculy01g01475.1.1;Parent=aculy01g01475.1;score=0.0,0;Ontology_term=SO:0000202;Name=aculy01g01475.1
###
scaffold00001	ORCAE	gene	440249	446857	0	+	.	ID=aculy01g01480;score=0.0,0;length=6609;Name=aculy01g01480
scaffold00001	ORCAE	mRNA	440249	446857	0	+	.	ID=aculy01g01480.1;Parent=aculy01g01480;score=0.0,0;length=6609;Name=aculy01g01480.1
scaffold00001	ORCAE	exon	440249	446857	0	+	.	ID=aculy01g01480.1.1;Parent=aculy01g01480.1;score=0.0,0;Ontology_term=SO:0000202
scaffold00001	ORCAE	CDS	440249	446857	0	+	0	ID=CDS:aculy01g01480.1.1;Parent=aculy01g01480.1;score=0.0,0;Ontology_term=SO:0000202;Name=aculy01g01480.1
###
scaffold00001	ORCAE	gene	446921	448923	0	-	.	ID=aculy01g01490;score=0.0,0;length=2003;Name=aculy01g01490
scaffold00001	ORCAE	mRNA	446921	448923	0	-	.	ID=aculy01g01490.1;Parent=aculy01g01490;score=0.0,0;length=2003;Name=aculy01g01490.1
scaffold00001	ORCAE	CDS	446921	448540	0	-	0	ID=CDS:aculy01g01490.1.1;Parent=aculy01g01490.1;score=0.0,0;Ontology_term=SO:0000200;Name=aculy01g01490.1
scaffold00001	ORCAE	exon	446921	448923	0	-	.	ID=aculy01g01490.1.1;Parent=aculy01g01490.1;score=0.0,0;Ontology_term=SO:0000200
scaffold00001	ORCAE	five_prime_UTR	448541	448923	0	-	.	ID=five_prime_UTR:aculy01g01490.1.1;Parent=aculy01g01490.1;score=0.0,0;Ontology_term=SO:0000204;Name=aculy01g01490.1
###
scaffold00001	ORCAE	gene	450326	452498	0	+	.	ID=aculy01g01500;score=0.0,0;length=2173;Name=aculy01g01500
scaffold00001	ORCAE	mRNA	450326	452498	0	+	.	ID=aculy01g01500.1;Parent=aculy01g01500;score=0.0,0;length=2173;Name=aculy01g01500.1
scaffold00001	ORCAE	five_prime_UTR	450326	450656	0	+	.	ID=five_prime_UTR:aculy01g01500.1.1;Parent=aculy01g01500.1;score=0.0,0;Ontology_term=SO:0000204;Name=aculy01g01500.1
scaffold00001	ORCAE	exon	450326	452498	0	+	.	ID=aculy01g01500.1.1;Parent=aculy01g01500.1;score=0.0,0;Ontology_term=SO:0000202
scaffold00001	ORCAE	CDS	450657	452498	0	+	0	ID=CDS:aculy01g01500.1.1;Parent=aculy01g01500.1;score=0.0,0;Ontology_term=SO:0000202;Name=aculy01g01500.1
###
scaffold00001	ORCAE	gene	452986	454152	0	-	.	ID=aculy01g01510;score=0.0,0;length=1167;Name=aculy01g01510
scaffold00001	ORCAE	mRNA	452986	454152	0	-	.	ID=aculy01g01510.1;Parent=aculy01g01510;score=0.0,0;length=1167;Name=aculy01g01510.1
scaffold00001	ORCAE	three_prime_UTR	452986	453156	0	-	.	ID=three_prime_UTR:aculy01g01510.1.1;Parent=aculy01g01510.1;score=0.0,0;Ontology_term=SO:0000205;Name=aculy01g01510.1
scaffold00001	ORCAE	exon	452986	454152	0	-	.	ID=aculy01g01510.1.1;Parent=aculy01g01510.1;score=0.0,0;Ontology_term=SO:0000200
scaffold00001	ORCAE	CDS	453157	454017	0	-	0	ID=CDS:aculy01g01510.1.1;Parent=aculy01g01510.1;score=0.0,0;Ontology_term=SO:0000200;Name=aculy01g01510.1
scaffold00001	ORCAE	five_prime_UTR	454018	454152	0	-	.	ID=five_prime_UTR:aculy01g01510.1.1;Parent=aculy01g01510.1;score=0.0,0;Ontology_term=SO:0000204;Name=aculy01g01510.1
###
scaffold00001	ORCAE	gene	454260	455728	0	+	.	ID=aculy01g01520;score=0.0,0;length=1469;Name=aculy01g01520
scaffold00001	ORCAE	mRNA	454260	455728	0	+	.	ID=aculy01g01520.1;Parent=aculy01g01520;score=0.0,0;length=1469;Name=aculy01g01520.1
scaffold00001	ORCAE	five_prime_UTR	454260	454603	0	+	.	ID=five_prime_UTR:aculy01g01520.1.1;Parent=aculy01g01520.1;score=0.0,0;Ontology_term=SO:0000204;Name=aculy01g01520.1
scaffold00001	ORCAE	exon	454260	455728	0	+	.	ID=aculy01g01520.1.1;Parent=aculy01g01520.1;score=0.0,0;Ontology_term=SO:0000202
scaffold00001	ORCAE	CDS	454604	455593	0	+	0	ID=CDS:aculy01g01520.1.1;Parent=aculy01g01520.1;score=0.0,0;Ontology_term=SO:0000202;Name=aculy01g01520.1
scaffold00001	ORCAE	three_prime_UTR	455594	455728	0	+	.	ID=three_prime_UTR:aculy01g01520.1.1;Parent=aculy01g01520.1;score=0.0,0;Ontology_term=SO:0000205;Name=aculy01g01520.1
###
scaffold00001	ORCAE	gene	455240	457674	0	-	.	ID=aculy01g01530;score=0.0,0;length=2435;Name=aculy01g01530
scaffold00001	ORCAE	mRNA	455240	457674	0	-	.	ID=aculy01g01530.1;Parent=aculy01g01530;score=0.0,0;length=2435;Name=aculy01g01530.1
scaffold00001	ORCAE	three_prime_UTR	455240	455785	0	-	.	ID=three_prime_UTR:aculy01g01530.1.1;Parent=aculy01g01530.1;score=0.0,0;Ontology_term=SO:0000205;Name=aculy01g01530.1
scaffold00001	ORCAE	exon	455240	457059	0	-	.	ID=aculy01g01530.1.1;Parent=aculy01g01530.1;score=0.0,0;Ontology_term=SO:0000202
scaffold00001	ORCAE	CDS	455786	457059	0	-	2	ID=CDS:aculy01g01530.1.1;Parent=aculy01g01530.1;score=0.0,0;Ontology_term=SO:0000202;Name=aculy01g01530.1
scaffold00001	ORCAE	CDS	457150	457411	0	-	0	ID=CDS:aculy01g01530.1.1;Parent=aculy01g01530.1;score=0.0,0;Ontology_term=SO:0000202;Name=aculy01g01530.1
scaffold00001	ORCAE	exon	457150	457674	0	-	.	ID=aculy01g01530.1.1;Parent=aculy01g01530.1;score=0.0,0;Ontology_term=SO:0000202
scaffold00001	ORCAE	five_prime_UTR	457412	457674	0	-	.	ID=five_prime_UTR:aculy01g01530.1.1;Parent=aculy01g01530.1;score=0.0,0;Ontology_term=SO:0000204;Name=aculy01g01530.1
###
scaffold00001	ORCAE	gene	457712	459009	0	+	.	ID=aculy01g01550;score=0.0,0;length=1298;Name=aculy01g01550
scaffold00001	ORCAE	mRNA	457712	459009	0	+	.	ID=aculy01g01550.1;Parent=aculy01g01550;score=0.0,0;length=1298;Name=aculy01g01550.1
scaffold00001	ORCAE	five_prime_UTR	457712	457883	0	+	.	ID=five_prime_UTR:aculy01g01550.1.1;Parent=aculy01g01550.1;score=0.0,0;Ontology_term=SO:0000204;Name=aculy01g01550.1
scaffold00001	ORCAE	exon	457712	459009	0	+	.	ID=aculy01g01550.1.1;Parent=aculy01g01550.1;score=0.0,0;Ontology_term=SO:0000202
scaffold00001	ORCAE	CDS	457884	458687	0	+	0	ID=CDS:aculy01g01550.1.1;Parent=aculy01g01550.1;score=0.0,0;Ontology_term=SO:0000202;Name=aculy01g01550.1
scaffold00001	ORCAE	three_prime_UTR	458688	459009	0	+	.	ID=three_prime_UTR:aculy01g01550.1.1;Parent=aculy01g01550.1;score=0.0,0;Ontology_term=SO:0000205;Name=aculy01g01550.1
###
scaffold00001	ORCAE	gene	458959	460655	0	-	.	ID=aculy01g01560;score=0.0,0;length=1697;Name=aculy01g01560
scaffold00001	ORCAE	mRNA	458959	460655	0	-	.	ID=aculy01g01560.1;Parent=aculy01g01560;score=0.0,0;length=1697;Name=aculy01g01560.1
scaffold00001	ORCAE	three_prime_UTR	458959	459040	0	-	.	ID=three_prime_UTR:aculy01g01560.1.1;Parent=aculy01g01560.1;score=0.0,0;Ontology_term=SO:0000205;Name=aculy01g01560.1
scaffold00001	ORCAE	exon	458959	460655	0	-	.	ID=aculy01g01560.1.1;Parent=aculy01g01560.1;score=0.0,0;Ontology_term=SO:0000200
scaffold00001	ORCAE	CDS	459041	460378	0	-	0	ID=CDS:aculy01g01560.1.1;Parent=aculy01g01560.1;score=0.0,0;Ontology_term=SO:0000200;Name=aculy01g01560.1
scaffold00001	ORCAE	five_prime_UTR	460379	460655	0	-	.	ID=five_prime_UTR:aculy01g01560.1.1;Parent=aculy01g01560.1;score=0.0,0;Ontology_term=SO:0000204;Name=aculy01g01560.1
###
scaffold00001	ORCAE	gene	460656	461940	0	-	.	ID=aculy01g01570;score=0.0,0;length=1285;Name=aculy01g01570
scaffold00001	ORCAE	mRNA	460656	461940	0	-	.	ID=aculy01g01570.1;Parent=aculy01g01570;score=0.0,0;length=1285;Name=aculy01g01570.1
scaffold00001	ORCAE	three_prime_UTR	460656	460933	0	-	.	ID=three_prime_UTR:aculy01g01570.1.1;Parent=aculy01g01570.1;score=0.0,0;Ontology_term=SO:0000205;Name=aculy01g01570.1
scaffold00001	ORCAE	exon	460656	461940	0	-	.	ID=aculy01g01570.1.1;Parent=aculy01g01570.1;score=0.0,0;Ontology_term=SO:0000200
scaffold00001	ORCAE	CDS	460934	461458	0	-	0	ID=CDS:aculy01g01570.1.1;Parent=aculy01g01570.1;score=0.0,0;Ontology_term=SO:0000200;Name=aculy01g01570.1
scaffold00001	ORCAE	five_prime_UTR	461459	461940	0	-	.	ID=five_prime_UTR:aculy01g01570.1.1;Parent=aculy01g01570.1;score=0.0,0;Ontology_term=SO:0000204;Name=aculy01g01570.1
###
scaffold00001	ORCAE	gene	461594	462555	0	+	.	ID=aculy01g01580;score=0.0,0;length=962;Name=aculy01g01580
scaffold00001	ORCAE	mRNA	461594	462555	0	+	.	ID=aculy01g01580.1;Parent=aculy01g01580;score=0.0,0;length=962;Name=aculy01g01580.1
scaffold00001	ORCAE	five_prime_UTR	461594	461815	0	+	.	ID=five_prime_UTR:aculy01g01580.1.1;Parent=aculy01g01580.1;score=0.0,0;Ontology_term=SO:0000204;Name=aculy01g01580.1
scaffold00001	ORCAE	exon	461594	462555	0	+	.	ID=aculy01g01580.1.1;Parent=aculy01g01580.1;score=0.0,0;Ontology_term=SO:0000202
scaffold00001	ORCAE	CDS	461816	462415	0	+	0	ID=CDS:aculy01g01580.1.1;Parent=aculy01g01580.1;score=0.0,0;Ontology_term=SO:0000202;Name=aculy01g01580.1
scaffold00001	ORCAE	three_prime_UTR	462416	462555	0	+	.	ID=three_prime_UTR:aculy01g01580.1.1;Parent=aculy01g01580.1;score=0.0,0;Ontology_term=SO:0000205;Name=aculy01g01580.1
###
scaffold00001	ORCAE	gene	462556	464905	0	+	.	ID=aculy01g01590;score=0.0,0;length=2350;Name=aculy01g01590
scaffold00001	ORCAE	mRNA	462556	464905	0	+	.	ID=aculy01g01590.1;Parent=aculy01g01590;score=0.0,0;length=2350;Name=aculy01g01590.1
scaffold00001	ORCAE	five_prime_UTR	462556	462695	0	+	.	ID=five_prime_UTR:aculy01g01590.1.1;Parent=aculy01g01590.1;score=0.0,0;Ontology_term=SO:0000204;Name=aculy01g01590.1
scaffold00001	ORCAE	exon	462556	464905	0	+	.	ID=aculy01g01590.1.1;Parent=aculy01g01590.1;score=0.0,0;Ontology_term=SO:0000202
scaffold00001	ORCAE	CDS	462696	464825	0	+	0	ID=CDS:aculy01g01590.1.1;Parent=aculy01g01590.1;score=0.0,0;Ontology_term=SO:0000202;Name=aculy01g01590.1
scaffold00001	ORCAE	three_prime_UTR	464826	464905	0	+	.	ID=three_prime_UTR:aculy01g01590.1.1;Parent=aculy01g01590.1;score=0.0,0;Ontology_term=SO:0000205;Name=aculy01g01590.1
###
scaffold00001	ORCAE	gene	464823	466847	0	-	.	ID=aculy01g01600;score=0.0,0;length=2025;Name=aculy01g01600
scaffold00001	ORCAE	mRNA	464823	466847	0	-	.	ID=aculy01g01600.1;Parent=aculy01g01600;score=0.0,0;length=2025;Name=aculy01g01600.1
scaffold00001	ORCAE	three_prime_UTR	464823	464862	0	-	.	ID=three_prime_UTR:aculy01g01600.1.1;Parent=aculy01g01600.1;score=0.0,0;Ontology_term=SO:0000205;Name=aculy01g01600.1
scaffold00001	ORCAE	exon	464823	466847	0	-	.	ID=aculy01g01600.1.1;Parent=aculy01g01600.1;score=0.0,0;Ontology_term=SO:0000200
scaffold00001	ORCAE	CDS	464863	466716	0	-	0	ID=CDS:aculy01g01600.1.1;Parent=aculy01g01600.1;score=0.0,0;Ontology_term=SO:0000200;Name=aculy01g01600.1
scaffold00001	ORCAE	five_prime_UTR	466717	466847	0	-	.	ID=five_prime_UTR:aculy01g01600.1.1;Parent=aculy01g01600.1;score=0.0,0;Ontology_term=SO:0000204;Name=aculy01g01600.1
###
scaffold00001	ORCAE	gene	467199	467399	0	+	.	ID=aculy01g01610;score=0.0,0;length=201;Name=aculy01g01610
scaffold00001	ORCAE	mRNA	467199	467399	0	+	.	ID=aculy01g01610.1;Parent=aculy01g01610;score=0.0,0;length=201;Name=aculy01g01610.1
scaffold00001	ORCAE	exon	467199	467399	0	+	.	ID=aculy01g01610.1.1;Parent=aculy01g01610.1;score=0.0,0;Ontology_term=SO:0000202
scaffold00001	ORCAE	CDS	467199	467399	0	+	0	ID=CDS:aculy01g01610.1.1;Parent=aculy01g01610.1;score=0.0,0;Ontology_term=SO:0000202;Name=aculy01g01610.1
###
scaffold00001	ORCAE	gene	467812	468195	0	-	.	ID=aculy01g01620;score=0.0,0;length=384;Name=aculy01g01620
scaffold00001	ORCAE	mRNA	467812	468195	0	-	.	ID=aculy01g01620.1;Parent=aculy01g01620;score=0.0,0;length=384;Name=aculy01g01620.1
scaffold00001	ORCAE	exon	467812	468195	0	-	.	ID=aculy01g01620.1.1;Parent=aculy01g01620.1;score=0.0,0;Ontology_term=SO:0000200
scaffold00001	ORCAE	CDS	467812	468195	0	-	0	ID=CDS:aculy01g01620.1.1;Parent=aculy01g01620.1;score=0.0,0;Ontology_term=SO:0000200;Name=aculy01g01620.1
###
scaffold00001	ORCAE	gene	468481	468714	0	+	.	ID=aculy01g01630;score=0.0,0;length=234;Name=aculy01g01630
scaffold00001	ORCAE	mRNA	468481	468714	0	+	.	ID=aculy01g01630.1;Parent=aculy01g01630;score=0.0,0;length=234;Name=aculy01g01630.1
scaffold00001	ORCAE	exon	468481	468714	0	+	.	ID=aculy01g01630.1.1;Parent=aculy01g01630.1;score=0.0,0;Ontology_term=SO:0000202
scaffold00001	ORCAE	CDS	468481	468714	0	+	0	ID=CDS:aculy01g01630.1.1;Parent=aculy01g01630.1;score=0.0,0;Ontology_term=SO:0000202;Name=aculy01g01630.1
###
scaffold00001	ORCAE	gene	471335	471826	0	+	.	ID=aculy01g01640;score=0.0,0;length=492;Name=aculy01g01640
scaffold00001	ORCAE	mRNA	471335	471826	0	+	.	ID=aculy01g01640.1;Parent=aculy01g01640;score=0.0,0;length=492;Name=aculy01g01640.1
scaffold00001	ORCAE	five_prime_UTR	471335	471535	0	+	.	ID=five_prime_UTR:aculy01g01640.1.1;Parent=aculy01g01640.1;score=0.0,0;Ontology_term=SO:0000204;Name=aculy01g01640.1
scaffold00001	ORCAE	exon	471335	471826	0	+	.	ID=aculy01g01640.1.1;Parent=aculy01g01640.1;score=0.0,0;Ontology_term=SO:0000202
scaffold00001	ORCAE	CDS	471536	471745	0	+	0	ID=CDS:aculy01g01640.1.1;Parent=aculy01g01640.1;score=0.0,0;Ontology_term=SO:0000202;Name=aculy01g01640.1
scaffold00001	ORCAE	three_prime_UTR	471746	471826	0	+	.	ID=three_prime_UTR:aculy01g01640.1.1;Parent=aculy01g01640.1;score=0.0,0;Ontology_term=SO:0000205;Name=aculy01g01640.1
###
scaffold00001	ORCAE	gene	472453	474982	0	-	.	ID=aculy01g01650;score=0.0,0;length=2530;Name=aculy01g01650
scaffold00001	ORCAE	mRNA	472453	474982	0	-	.	ID=aculy01g01650.1;Parent=aculy01g01650;score=0.0,0;length=2530;Name=aculy01g01650.1
scaffold00001	ORCAE	three_prime_UTR	472453	472817	0	-	.	ID=three_prime_UTR:aculy01g01650.1.1;Parent=aculy01g01650.1;score=0.0,0;Ontology_term=SO:0000205;Name=aculy01g01650.1
scaffold00001	ORCAE	exon	472453	473657	0	-	.	ID=aculy01g01650.1.1;Parent=aculy01g01650.1;score=0.0,0;Ontology_term=SO:0000202
scaffold00001	ORCAE	CDS	472818	473657	0	-	0	ID=CDS:aculy01g01650.1.1;Parent=aculy01g01650.1;score=0.0,0;Ontology_term=SO:0000202;Name=aculy01g01650.1
scaffold00001	ORCAE	CDS	473782	474708	0	-	0	ID=CDS:aculy01g01650.1.1;Parent=aculy01g01650.1;score=0.0,0;Ontology_term=SO:0000202;Name=aculy01g01650.1
scaffold00001	ORCAE	exon	473782	474982	0	-	.	ID=aculy01g01650.1.1;Parent=aculy01g01650.1;score=0.0,0;Ontology_term=SO:0000202
scaffold00001	ORCAE	five_prime_UTR	474709	474982	0	-	.	ID=five_prime_UTR:aculy01g01650.1.1;Parent=aculy01g01650.1;score=0.0,0;Ontology_term=SO:0000204;Name=aculy01g01650.1
###
scaffold00001	ORCAE	gene	477683	480201	0	-	.	ID=aculy01g01660;score=0.0,0;length=2519;Name=aculy01g01660
scaffold00001	ORCAE	mRNA	477683	480201	0	-	.	ID=aculy01g01660.1;Parent=aculy01g01660;score=0.0,0;length=2519;Name=aculy01g01660.1
scaffold00001	ORCAE	three_prime_UTR	477683	477889	0	-	.	ID=three_prime_UTR:aculy01g01660.1.1;Parent=aculy01g01660.1;score=0.0,0;Ontology_term=SO:0000205;Name=aculy01g01660.1
scaffold00001	ORCAE	exon	477683	479137	0	-	.	ID=aculy01g01660.1.1;Parent=aculy01g01660.1;score=0.0,0;Ontology_term=SO:0000202
scaffold00001	ORCAE	CDS	477890	479137	0	-	0	ID=CDS:aculy01g01660.1.1;Parent=aculy01g01660.1;score=0.0,0;Ontology_term=SO:0000202;Name=aculy01g01660.1
scaffold00001	ORCAE	exon	479254	480201	0	-	.	ID=aculy01g01660.1.1;Parent=aculy01g01660.1;score=0.0,0;Ontology_term=SO:0000202
scaffold00001	ORCAE	CDS	479254	480201	0	-	0	ID=CDS:aculy01g01660.1.1;Parent=aculy01g01660.1;score=0.0,0;Ontology_term=SO:0000202;Name=aculy01g01660.1
###
scaffold00001	ORCAE	gene	480820	480978	0	+	.	ID=aculy01g01670;score=0.0,0;length=159;Name=aculy01g01670
scaffold00001	ORCAE	mRNA	480820	480978	0	+	.	ID=aculy01g01670.1;Parent=aculy01g01670;score=0.0,0;length=159;Name=aculy01g01670.1
scaffold00001	ORCAE	exon	480820	480978	0	+	.	ID=aculy01g01670.1.1;Parent=aculy01g01670.1;score=0.0,0;Ontology_term=SO:0000202
scaffold00001	ORCAE	CDS	480820	480978	0	+	0	ID=CDS:aculy01g01670.1.1;Parent=aculy01g01670.1;score=0.0,0;Ontology_term=SO:0000202;Name=aculy01g01670.1
###
scaffold00001	ORCAE	gene	482246	484769	0	+	.	ID=aculy01g01680;score=0.0,0;length=2524;Name=aculy01g01680
scaffold00001	ORCAE	mRNA	482246	484769	0	+	.	ID=aculy01g01680.1;Parent=aculy01g01680;score=0.0,0;length=2524;Name=aculy01g01680.1
scaffold00001	ORCAE	five_prime_UTR	482246	482684	0	+	.	ID=five_prime_UTR:aculy01g01680.1.1;Parent=aculy01g01680.1;score=0.0,0;Ontology_term=SO:0000204;Name=aculy01g01680.1
scaffold00001	ORCAE	exon	482246	484769	0	+	.	ID=aculy01g01680.1.1;Parent=aculy01g01680.1;score=0.0,0;Ontology_term=SO:0000202
scaffold00001	ORCAE	CDS	482685	484574	0	+	0	ID=CDS:aculy01g01680.1.1;Parent=aculy01g01680.1;score=0.0,0;Ontology_term=SO:0000202;Name=aculy01g01680.1
scaffold00001	ORCAE	three_prime_UTR	484575	484769	0	+	.	ID=three_prime_UTR:aculy01g01680.1.1;Parent=aculy01g01680.1;score=0.0,0;Ontology_term=SO:0000205;Name=aculy01g01680.1
###
scaffold00001	ORCAE	gene	484983	486393	0	+	.	ID=aculy01g01690;score=0.0,0;length=1411;Name=aculy01g01690
scaffold00001	ORCAE	mRNA	484983	486393	0	+	.	ID=aculy01g01690.1;Parent=aculy01g01690;score=0.0,0;length=1411;Name=aculy01g01690.1
scaffold00001	ORCAE	five_prime_UTR	484983	485273	0	+	.	ID=five_prime_UTR:aculy01g01690.1.1;Parent=aculy01g01690.1;score=0.0,0;Ontology_term=SO:0000204;Name=aculy01g01690.1
scaffold00001	ORCAE	exon	484983	485593	0	+	.	ID=aculy01g01690.1.1;Parent=aculy01g01690.1;score=0.0,0;Ontology_term=SO:0000200
scaffold00001	ORCAE	CDS	485274	485593	0	+	0	ID=CDS:aculy01g01690.1.1;Parent=aculy01g01690.1;score=0.0,0;Ontology_term=SO:0000200;Name=aculy01g01690.1
scaffold00001	ORCAE	CDS	485703	486072	0	+	1	ID=CDS:aculy01g01690.1.1;Parent=aculy01g01690.1;score=0.0,0;Ontology_term=SO:0000200;Name=aculy01g01690.1
scaffold00001	ORCAE	exon	485703	486393	0	+	.	ID=aculy01g01690.1.1;Parent=aculy01g01690.1;score=0.0,0;Ontology_term=SO:0000200
scaffold00001	ORCAE	three_prime_UTR	486073	486393	0	+	.	ID=three_prime_UTR:aculy01g01690.1.1;Parent=aculy01g01690.1;score=0.0,0;Ontology_term=SO:0000205;Name=aculy01g01690.1
###
scaffold00001	ORCAE	gene	487209	487592	0	-	.	ID=aculy01g01700;score=0.0,0;length=384;Name=aculy01g01700
scaffold00001	ORCAE	mRNA	487209	487592	0	-	.	ID=aculy01g01700.1;Parent=aculy01g01700;score=0.0,0;length=384;Name=aculy01g01700.1
scaffold00001	ORCAE	exon	487209	487592	0	-	.	ID=aculy01g01700.1.1;Parent=aculy01g01700.1;score=0.0,0;Ontology_term=SO:0000200
scaffold00001	ORCAE	CDS	487209	487592	0	-	0	ID=CDS:aculy01g01700.1.1;Parent=aculy01g01700.1;score=0.0,0;Ontology_term=SO:0000200;Name=aculy01g01700.1
###
scaffold00001	ORCAE	gene	488269	489762	0	-	.	ID=aculy01g01710;score=0.0,0;length=1494;Name=aculy01g01710
scaffold00001	ORCAE	mRNA	488269	489762	0	-	.	ID=aculy01g01710.1;Parent=aculy01g01710;score=0.0,0;length=1494;Name=aculy01g01710.1
scaffold00001	ORCAE	exon	488269	489762	0	-	.	ID=aculy01g01710.1.1;Parent=aculy01g01710.1;score=0.0,0;Ontology_term=SO:0000200
scaffold00001	ORCAE	CDS	488269	489762	0	-	0	ID=CDS:aculy01g01710.1.1;Parent=aculy01g01710.1;score=0.0,0;Ontology_term=SO:0000200;Name=aculy01g01710.1
###
scaffold00001	ORCAE	gene	490578	490918	0	+	.	ID=aculy01g01715;score=0.0,0;length=341;Name=aculy01g01715
scaffold00001	ORCAE	mRNA	490578	490918	0	+	.	ID=aculy01g01715.1;Parent=aculy01g01715;score=0.0,0;length=341;Name=aculy01g01715.1
scaffold00001	ORCAE	five_prime_UTR	490578	490645	0	+	.	ID=five_prime_UTR:aculy01g01715.1.1;Parent=aculy01g01715.1;score=0.0,0;Ontology_term=SO:0000204;Name=aculy01g01715.1
scaffold00001	ORCAE	exon	490578	490918	0	+	.	ID=aculy01g01715.1.1;Parent=aculy01g01715.1;score=0.0,0;Ontology_term=SO:0000202
scaffold00001	ORCAE	CDS	490646	490861	0	+	0	ID=CDS:aculy01g01715.1.1;Parent=aculy01g01715.1;score=0.0,0;Ontology_term=SO:0000202;Name=aculy01g01715.1
scaffold00001	ORCAE	three_prime_UTR	490862	490918	0	+	.	ID=three_prime_UTR:aculy01g01715.1.1;Parent=aculy01g01715.1;score=0.0,0;Ontology_term=SO:0000205;Name=aculy01g01715.1
###
scaffold00001	ORCAE	gene	490919	493017	0	+	.	ID=aculy01g01720;score=0.0,0;length=2099;Name=aculy01g01720
scaffold00001	ORCAE	mRNA	490919	493017	0	+	.	ID=aculy01g01720.1;Parent=aculy01g01720;score=0.0,0;length=2099;Name=aculy01g01720.1
scaffold00001	ORCAE	five_prime_UTR	490919	490976	0	+	.	ID=five_prime_UTR:aculy01g01720.1.1;Parent=aculy01g01720.1;score=0.0,0;Ontology_term=SO:0000204;Name=aculy01g01720.1
scaffold00001	ORCAE	exon	490919	493017	0	+	.	ID=aculy01g01720.1.1;Parent=aculy01g01720.1;score=0.0,0;Ontology_term=SO:0000202
scaffold00001	ORCAE	CDS	490977	492587	0	+	0	ID=CDS:aculy01g01720.1.1;Parent=aculy01g01720.1;score=0.0,0;Ontology_term=SO:0000202;Name=aculy01g01720.1
scaffold00001	ORCAE	three_prime_UTR	492588	493017	0	+	.	ID=three_prime_UTR:aculy01g01720.1.1;Parent=aculy01g01720.1;score=0.0,0;Ontology_term=SO:0000205;Name=aculy01g01720.1
###
scaffold00001	ORCAE	gene	492661	494201	0	-	.	ID=aculy01g01730;score=0.0,0;length=1541;Name=aculy01g01730
scaffold00001	ORCAE	mRNA	492661	494201	0	-	.	ID=aculy01g01730.1;Parent=aculy01g01730;score=0.0,0;length=1541;Name=aculy01g01730.1
scaffold00001	ORCAE	CDS	492661	494142	0	-	0	ID=CDS:aculy01g01730.1.1;Parent=aculy01g01730.1;score=0.0,0;Ontology_term=SO:0000200;Name=aculy01g01730.1
scaffold00001	ORCAE	exon	492661	494201	0	-	.	ID=aculy01g01730.1.1;Parent=aculy01g01730.1;score=0.0,0;Ontology_term=SO:0000200
scaffold00001	ORCAE	five_prime_UTR	494143	494201	0	-	.	ID=five_prime_UTR:aculy01g01730.1.1;Parent=aculy01g01730.1;score=0.0,0;Ontology_term=SO:0000204;Name=aculy01g01730.1
###
scaffold00001	ORCAE	gene	494202	494690	0	-	.	ID=aculy01g01735;score=0.0,0;length=489;Name=aculy01g01735
scaffold00001	ORCAE	mRNA	494202	494690	0	-	.	ID=aculy01g01735.1;Parent=aculy01g01735;score=0.0,0;length=489;Name=aculy01g01735.1
scaffold00001	ORCAE	three_prime_UTR	494202	494260	0	-	.	ID=three_prime_UTR:aculy01g01735.1.1;Parent=aculy01g01735.1;score=0.0,0;Ontology_term=SO:0000205;Name=aculy01g01735.1
scaffold00001	ORCAE	exon	494202	494690	0	-	.	ID=aculy01g01735.1.1;Parent=aculy01g01735.1;score=0.0,0;Ontology_term=SO:0000200
scaffold00001	ORCAE	CDS	494261	494629	0	-	0	ID=CDS:aculy01g01735.1.1;Parent=aculy01g01735.1;score=0.0,0;Ontology_term=SO:0000200;Name=aculy01g01735.1
scaffold00001	ORCAE	five_prime_UTR	494630	494690	0	-	.	ID=five_prime_UTR:aculy01g01735.1.1;Parent=aculy01g01735.1;score=0.0,0;Ontology_term=SO:0000204;Name=aculy01g01735.1
###
scaffold00001	ORCAE	gene	494691	496145	0	-	.	ID=aculy01g01740;score=0.0,0;length=1455;Name=aculy01g01740
scaffold00001	ORCAE	mRNA	494691	496145	0	-	.	ID=aculy01g01740.1;Parent=aculy01g01740;score=0.0,0;length=1455;Name=aculy01g01740.1
scaffold00001	ORCAE	three_prime_UTR	494691	494751	0	-	.	ID=three_prime_UTR:aculy01g01740.1.1;Parent=aculy01g01740.1;score=0.0,0;Ontology_term=SO:0000205;Name=aculy01g01740.1
scaffold00001	ORCAE	exon	494691	496145	0	-	.	ID=aculy01g01740.1.1;Parent=aculy01g01740.1;score=0.0,0;Ontology_term=SO:0000200
scaffold00001	ORCAE	CDS	494752	496035	0	-	0	ID=CDS:aculy01g01740.1.1;Parent=aculy01g01740.1;score=0.0,0;Ontology_term=SO:0000200;Name=aculy01g01740.1
scaffold00001	ORCAE	five_prime_UTR	496036	496145	0	-	.	ID=five_prime_UTR:aculy01g01740.1.1;Parent=aculy01g01740.1;score=0.0,0;Ontology_term=SO:0000204;Name=aculy01g01740.1
###
scaffold00001	ORCAE	gene	496189	497180	0	+	.	ID=aculy01g01750;score=0.0,0;length=992;Name=aculy01g01750
scaffold00001	ORCAE	mRNA	496189	497180	0	+	.	ID=aculy01g01750.1;Parent=aculy01g01750;score=0.0,0;length=992;Name=aculy01g01750.1
scaffold00001	ORCAE	five_prime_UTR	496189	496376	0	+	.	ID=five_prime_UTR:aculy01g01750.1.1;Parent=aculy01g01750.1;score=0.0,0;Ontology_term=SO:0000204;Name=aculy01g01750.1
scaffold00001	ORCAE	exon	496189	497180	0	+	.	ID=aculy01g01750.1.1;Parent=aculy01g01750.1;score=0.0,0;Ontology_term=SO:0000202
scaffold00001	ORCAE	CDS	496377	497051	0	+	0	ID=CDS:aculy01g01750.1.1;Parent=aculy01g01750.1;score=0.0,0;Ontology_term=SO:0000202;Name=aculy01g01750.1
scaffold00001	ORCAE	three_prime_UTR	497052	497180	0	+	.	ID=three_prime_UTR:aculy01g01750.1.1;Parent=aculy01g01750.1;score=0.0,0;Ontology_term=SO:0000205;Name=aculy01g01750.1
###
scaffold00001	ORCAE	gene	497181	497615	0	+	.	ID=aculy01g01760;score=0.0,0;length=435;Name=aculy01g01760
scaffold00001	ORCAE	mRNA	497181	497615	0	+	.	ID=aculy01g01760.1;Parent=aculy01g01760;score=0.0,0;length=435;Name=aculy01g01760.1
scaffold00001	ORCAE	five_prime_UTR	497181	497310	0	+	.	ID=five_prime_UTR:aculy01g01760.1.1;Parent=aculy01g01760.1;score=0.0,0;Ontology_term=SO:0000204;Name=aculy01g01760.1
scaffold00001	ORCAE	exon	497181	497615	0	+	.	ID=aculy01g01760.1.1;Parent=aculy01g01760.1;score=0.0,0;Ontology_term=SO:0000202
scaffold00001	ORCAE	CDS	497311	497538	0	+	0	ID=CDS:aculy01g01760.1.1;Parent=aculy01g01760.1;score=0.0,0;Ontology_term=SO:0000202;Name=aculy01g01760.1
scaffold00001	ORCAE	three_prime_UTR	497539	497615	0	+	.	ID=three_prime_UTR:aculy01g01760.1.1;Parent=aculy01g01760.1;score=0.0,0;Ontology_term=SO:0000205;Name=aculy01g01760.1
###
scaffold00001	ORCAE	gene	497693	499283	0	-	.	ID=aculy01g01770;score=0.0,0;length=1591;Name=aculy01g01770
scaffold00001	ORCAE	mRNA	497693	499283	0	-	.	ID=aculy01g01770.1;Parent=aculy01g01770;score=0.0,0;length=1591;Name=aculy01g01770.1
scaffold00001	ORCAE	three_prime_UTR	497693	497813	0	-	.	ID=three_prime_UTR:aculy01g01770.1.1;Parent=aculy01g01770.1;score=0.0,0;Ontology_term=SO:0000205;Name=aculy01g01770.1
scaffold00001	ORCAE	exon	497693	499283	0	-	.	ID=aculy01g01770.1.1;Parent=aculy01g01770.1;score=0.0,0;Ontology_term=SO:0000200
scaffold00001	ORCAE	CDS	497814	499283	0	-	0	ID=CDS:aculy01g01770.1.1;Parent=aculy01g01770.1;score=0.0,0;Ontology_term=SO:0000200;Name=aculy01g01770.1
###
scaffold00001	ORCAE	gene	499551	501762	0	-	.	ID=aculy01g01780;score=0.0,0;length=2212;Name=aculy01g01780
scaffold00001	ORCAE	mRNA	499551	501762	0	-	.	ID=aculy01g01780.1;Parent=aculy01g01780;score=0.0,0;length=2212;Name=aculy01g01780.1
scaffold00001	ORCAE	three_prime_UTR	499551	499606	0	-	.	ID=three_prime_UTR:aculy01g01780.1.1;Parent=aculy01g01780.1;score=0.0,0;Ontology_term=SO:0000205;Name=aculy01g01780.1
scaffold00001	ORCAE	exon	499551	501762	0	-	.	ID=aculy01g01780.1.1;Parent=aculy01g01780.1;score=0.0,0;Ontology_term=SO:0000200
scaffold00001	ORCAE	CDS	499607	501634	0	-	0	ID=CDS:aculy01g01780.1.1;Parent=aculy01g01780.1;score=0.0,0;Ontology_term=SO:0000200;Name=aculy01g01780.1
scaffold00001	ORCAE	five_prime_UTR	501635	501762	0	-	.	ID=five_prime_UTR:aculy01g01780.1.1;Parent=aculy01g01780.1;score=0.0,0;Ontology_term=SO:0000204;Name=aculy01g01780.1
###
scaffold00001	ORCAE	gene	501883	503223	0	+	.	ID=aculy01g01790;score=0.0,0;length=1341;Name=aculy01g01790
scaffold00001	ORCAE	mRNA	501883	503223	0	+	.	ID=aculy01g01790.1;Parent=aculy01g01790;score=0.0,0;length=1341;Name=aculy01g01790.1
scaffold00001	ORCAE	five_prime_UTR	501883	502056	0	+	.	ID=five_prime_UTR:aculy01g01790.1.1;Parent=aculy01g01790.1;score=0.0,0;Ontology_term=SO:0000204;Name=aculy01g01790.1
scaffold00001	ORCAE	exon	501883	503223	0	+	.	ID=aculy01g01790.1.1;Parent=aculy01g01790.1;score=0.0,0;Ontology_term=SO:0000202
scaffold00001	ORCAE	CDS	502057	503013	0	+	0	ID=CDS:aculy01g01790.1.1;Parent=aculy01g01790.1;score=0.0,0;Ontology_term=SO:0000202;Name=aculy01g01790.1
scaffold00001	ORCAE	three_prime_UTR	503014	503223	0	+	.	ID=three_prime_UTR:aculy01g01790.1.1;Parent=aculy01g01790.1;score=0.0,0;Ontology_term=SO:0000205;Name=aculy01g01790.1
###
scaffold00001	ORCAE	pseudogene	504990	508585	0	+	.	ID=aculy01g01800;score=0.0,0;length=2662;Name=aculy01g01800
scaffold00001	ORCAE	mRNA	504990	508585	0	+	.	ID=aculy01g01800.1;Parent=aculy01g01800;score=0.0,0;length=2662;Name=aculy01g01800.1
scaffold00001	ORCAE	five_prime_UTR	504990	505065	0	+	.	ID=five_prime_UTR:aculy01g01800.1.1;Parent=aculy01g01800.1;score=0.0,0;Ontology_term=SO:0000200;Name=aculy01g01800.1
scaffold00001	ORCAE	exon	504990	506376	0	+	.	ID=aculy01g01800.1.1;Parent=aculy01g01800.1;score=0.0,0;Ontology_term=SO:0000200
scaffold00001	ORCAE	CDS	505066	506376	0	+	0	ID=CDS:aculy01g01800.1.1;Parent=aculy01g01800.1;score=0.0,0;Ontology_term=SO:0000200;Name=aculy01g01800.1
scaffold00001	ORCAE	exon	506903	508585	0	+	.	ID=aculy01g01800.1.1;Parent=aculy01g01800.1;score=0.0,0;Ontology_term=SO:0000200
scaffold00001	ORCAE	CDS	506903	508585	0	+	0	ID=CDS:aculy01g01800.1.1;Parent=aculy01g01800.1;score=0.0,0;Ontology_term=SO:0000200;Name=aculy01g01800.1
###
scaffold00001	ORCAE	gene	508788	509855	0	-	.	ID=aculy01g01810;score=0.0,0;length=1068;Name=aculy01g01810
scaffold00001	ORCAE	mRNA	508788	509855	0	-	.	ID=aculy01g01810.1;Parent=aculy01g01810;score=0.0,0;length=1068;Name=aculy01g01810.1
scaffold00001	ORCAE	three_prime_UTR	508788	509513	0	-	.	ID=three_prime_UTR:aculy01g01810.1.1;Parent=aculy01g01810.1;score=0.0,0;Ontology_term=SO:0000205;Name=aculy01g01810.1
scaffold00001	ORCAE	exon	508788	509855	0	-	.	ID=aculy01g01810.1.1;Parent=aculy01g01810.1;score=0.0,0;Ontology_term=SO:0000200
scaffold00001	ORCAE	CDS	509514	509702	0	-	0	ID=CDS:aculy01g01810.1.1;Parent=aculy01g01810.1;score=0.0,0;Ontology_term=SO:0000200;Name=aculy01g01810.1
scaffold00001	ORCAE	five_prime_UTR	509703	509855	0	-	.	ID=five_prime_UTR:aculy01g01810.1.1;Parent=aculy01g01810.1;score=0.0,0;Ontology_term=SO:0000204;Name=aculy01g01810.1
###
scaffold00001	ORCAE	gene	508897	509118	0	+	.	ID=aculy01g01820;score=0.0,0;length=222;Name=aculy01g01820
scaffold00001	ORCAE	mRNA	508897	509118	0	+	.	ID=aculy01g01820.1;Parent=aculy01g01820;score=0.0,0;length=222;Name=aculy01g01820.1
scaffold00001	ORCAE	exon	508897	509118	0	+	.	ID=aculy01g01820.1.1;Parent=aculy01g01820.1;score=0.0,0;Ontology_term=SO:0000202
scaffold00001	ORCAE	CDS	508897	509118	0	+	0	ID=CDS:aculy01g01820.1.1;Parent=aculy01g01820.1;score=0.0,0;Ontology_term=SO:0000202;Name=aculy01g01820.1
###
scaffold00001	ORCAE	gene	509856	510523	0	-	.	ID=aculy01g01815;score=0.0,0;length=668;Name=aculy01g01815
scaffold00001	ORCAE	mRNA	509856	510523	0	-	.	ID=aculy01g01815.1;Parent=aculy01g01815;score=0.0,0;length=668;Name=aculy01g01815.1
scaffold00001	ORCAE	three_prime_UTR	509856	510009	0	-	.	ID=three_prime_UTR:aculy01g01815.1.1;Parent=aculy01g01815.1;score=0.0,0;Ontology_term=SO:0000205;Name=aculy01g01815.1
scaffold00001	ORCAE	exon	509856	510523	0	-	.	ID=aculy01g01815.1.1;Parent=aculy01g01815.1;score=0.0,0;Ontology_term=SO:0000200
scaffold00001	ORCAE	CDS	510010	510189	0	-	0	ID=CDS:aculy01g01815.1.1;Parent=aculy01g01815.1;score=0.0,0;Ontology_term=SO:0000200;Name=aculy01g01815.1
scaffold00001	ORCAE	five_prime_UTR	510190	510523	0	-	.	ID=five_prime_UTR:aculy01g01815.1.1;Parent=aculy01g01815.1;score=0.0,0;Ontology_term=SO:0000204;Name=aculy01g01815.1
###
scaffold00001	ORCAE	gene	510524	510754	0	+	.	ID=aculy01g01830;score=0.0,0;length=231;Name=aculy01g01830
scaffold00001	ORCAE	mRNA	510524	510754	0	+	.	ID=aculy01g01830.1;Parent=aculy01g01830;score=0.0,0;length=231;Name=aculy01g01830.1
scaffold00001	ORCAE	exon	510524	510754	0	+	.	ID=aculy01g01830.1.1;Parent=aculy01g01830.1;score=0.0,0;Ontology_term=SO:0000202
scaffold00001	ORCAE	CDS	510524	510754	0	+	0	ID=CDS:aculy01g01830.1.1;Parent=aculy01g01830.1;score=0.0,0;Ontology_term=SO:0000202;Name=aculy01g01830.1
###
scaffold00001	ORCAE	gene	510524	511806	0	-	.	ID=aculy01g01835;score=0.0,0;length=1283;Name=aculy01g01835
scaffold00001	ORCAE	mRNA	510524	511806	0	-	.	ID=aculy01g01835.1;Parent=aculy01g01835;score=0.0,0;length=1283;Name=aculy01g01835.1
scaffold00001	ORCAE	three_prime_UTR	510524	510858	0	-	.	ID=three_prime_UTR:aculy01g01835.1.1;Parent=aculy01g01835.1;score=0.0,0;Ontology_term=SO:0000205;Name=aculy01g01835.1
scaffold00001	ORCAE	exon	510524	511806	0	-	.	ID=aculy01g01835.1.1;Parent=aculy01g01835.1;score=0.0,0;Ontology_term=SO:0000200
scaffold00001	ORCAE	CDS	510859	511065	0	-	0	ID=CDS:aculy01g01835.1.1;Parent=aculy01g01835.1;score=0.0,0;Ontology_term=SO:0000200;Name=aculy01g01835.1
scaffold00001	ORCAE	five_prime_UTR	511066	511806	0	-	.	ID=five_prime_UTR:aculy01g01835.1.1;Parent=aculy01g01835.1;score=0.0,0;Ontology_term=SO:0000204;Name=aculy01g01835.1
###
scaffold00001	ORCAE	gene	511807	514089	0	-	.	ID=aculy01g01840;score=0.0,0;length=2283;Name=aculy01g01840
scaffold00001	ORCAE	mRNA	511807	514089	0	-	.	ID=aculy01g01840.1;Parent=aculy01g01840;score=0.0,0;length=2283;Name=aculy01g01840.1
scaffold00001	ORCAE	CDS	511807	514074	0	-	0	ID=CDS:aculy01g01840.1.1;Parent=aculy01g01840.1;score=0.0,0;Ontology_term=SO:0000200;Name=aculy01g01840.1
scaffold00001	ORCAE	exon	511807	514089	0	-	.	ID=aculy01g01840.1.1;Parent=aculy01g01840.1;score=0.0,0;Ontology_term=SO:0000200
scaffold00001	ORCAE	five_prime_UTR	514075	514089	0	-	.	ID=five_prime_UTR:aculy01g01840.1.1;Parent=aculy01g01840.1;score=0.0,0;Ontology_term=SO:0000204;Name=aculy01g01840.1
###
scaffold00001	ORCAE	gene	514090	514636	0	-	.	ID=aculy01g01850;score=0.0,0;length=547;Name=aculy01g01850
scaffold00001	ORCAE	mRNA	514090	514636	0	-	.	ID=aculy01g01850.1;Parent=aculy01g01850;score=0.0,0;length=547;Name=aculy01g01850.1
scaffold00001	ORCAE	three_prime_UTR	514090	514104	0	-	.	ID=three_prime_UTR:aculy01g01850.1.1;Parent=aculy01g01850.1;score=0.0,0;Ontology_term=SO:0000205;Name=aculy01g01850.1
scaffold00001	ORCAE	exon	514090	514636	0	-	.	ID=aculy01g01850.1.1;Parent=aculy01g01850.1;score=0.0,0;Ontology_term=SO:0000200
scaffold00001	ORCAE	CDS	514105	514326	0	-	0	ID=CDS:aculy01g01850.1.1;Parent=aculy01g01850.1;score=0.0,0;Ontology_term=SO:0000200;Name=aculy01g01850.1
scaffold00001	ORCAE	five_prime_UTR	514327	514636	0	-	.	ID=five_prime_UTR:aculy01g01850.1.1;Parent=aculy01g01850.1;score=0.0,0;Ontology_term=SO:0000204;Name=aculy01g01850.1
###
scaffold00001	ORCAE	gene	516334	517011	0	+	.	ID=aculy01g01860;score=0.0,0;length=678;Name=aculy01g01860
scaffold00001	ORCAE	mRNA	516334	517011	0	+	.	ID=aculy01g01860.1;Parent=aculy01g01860;score=0.0,0;length=678;Name=aculy01g01860.1
scaffold00001	ORCAE	five_prime_UTR	516334	516570	0	+	.	ID=five_prime_UTR:aculy01g01860.1.1;Parent=aculy01g01860.1;score=0.0,0;Ontology_term=SO:0000204;Name=aculy01g01860.1
scaffold00001	ORCAE	exon	516334	517011	0	+	.	ID=aculy01g01860.1.1;Parent=aculy01g01860.1;score=0.0,0;Ontology_term=SO:0000202
scaffold00001	ORCAE	CDS	516571	516801	0	+	0	ID=CDS:aculy01g01860.1.1;Parent=aculy01g01860.1;score=0.0,0;Ontology_term=SO:0000202;Name=aculy01g01860.1
scaffold00001	ORCAE	three_prime_UTR	516802	517011	0	+	.	ID=three_prime_UTR:aculy01g01860.1.1;Parent=aculy01g01860.1;score=0.0,0;Ontology_term=SO:0000205;Name=aculy01g01860.1
###
scaffold00001	ORCAE	gene	518500	518682	0	+	.	ID=aculy01g01870;score=0.0,0;length=183;Name=aculy01g01870
scaffold00001	ORCAE	mRNA	518500	518682	0	+	.	ID=aculy01g01870.1;Parent=aculy01g01870;score=0.0,0;length=183;Name=aculy01g01870.1
scaffold00001	ORCAE	exon	518500	518682	0	+	.	ID=aculy01g01870.1.1;Parent=aculy01g01870.1;score=0.0,0;Ontology_term=SO:0000202
scaffold00001	ORCAE	CDS	518500	518682	0	+	0	ID=CDS:aculy01g01870.1.1;Parent=aculy01g01870.1;score=0.0,0;Ontology_term=SO:0000202;Name=aculy01g01870.1
###
scaffold00001	ORCAE	gene	520518	521854	0	-	.	ID=aculy01g01880;score=0.0,0;length=1337;Name=aculy01g01880
scaffold00001	ORCAE	mRNA	520518	521854	0	-	.	ID=aculy01g01880.1;Parent=aculy01g01880;score=0.0,0;length=1337;Name=aculy01g01880.1
scaffold00001	ORCAE	three_prime_UTR	520518	521115	0	-	.	ID=three_prime_UTR:aculy01g01880.1.1;Parent=aculy01g01880.1;score=0.0,0;Ontology_term=SO:0000205;Name=aculy01g01880.1
scaffold00001	ORCAE	exon	520518	521854	0	-	.	ID=aculy01g01880.1.1;Parent=aculy01g01880.1;score=0.0,0;Ontology_term=SO:0000200
scaffold00001	ORCAE	CDS	521116	521391	0	-	0	ID=CDS:aculy01g01880.1.1;Parent=aculy01g01880.1;score=0.0,0;Ontology_term=SO:0000200;Name=aculy01g01880.1
scaffold00001	ORCAE	five_prime_UTR	521392	521854	0	-	.	ID=five_prime_UTR:aculy01g01880.1.1;Parent=aculy01g01880.1;score=0.0,0;Ontology_term=SO:0000204;Name=aculy01g01880.1
###
scaffold00001	ORCAE	gene	520793	520978	0	+	.	ID=aculy01g01890;score=0.0,0;length=186;Name=aculy01g01890
scaffold00001	ORCAE	mRNA	520793	520978	0	+	.	ID=aculy01g01890.1;Parent=aculy01g01890;score=0.0,0;length=186;Name=aculy01g01890.1
scaffold00001	ORCAE	exon	520793	520978	0	+	.	ID=aculy01g01890.1.1;Parent=aculy01g01890.1;score=0.0,0;Ontology_term=SO:0000202
scaffold00001	ORCAE	CDS	520793	520978	0	+	0	ID=CDS:aculy01g01890.1.1;Parent=aculy01g01890.1;score=0.0,0;Ontology_term=SO:0000202;Name=aculy01g01890.1
###
scaffold00001	ORCAE	gene	521860	523280	0	-	.	ID=aculy01g01900;score=0.0,0;length=1421;Name=aculy01g01900
scaffold00001	ORCAE	mRNA	521860	523280	0	-	.	ID=aculy01g01900.1;Parent=aculy01g01900;score=0.0,0;length=1421;Name=aculy01g01900.1
scaffold00001	ORCAE	three_prime_UTR	521860	521917	0	-	.	ID=three_prime_UTR:aculy01g01900.1.1;Parent=aculy01g01900.1;score=0.0,0;Ontology_term=SO:0000205;Name=aculy01g01900.1
scaffold00001	ORCAE	exon	521860	522517	0	-	.	ID=aculy01g01900.1.1;Parent=aculy01g01900.1;score=0.0,0;Ontology_term=SO:0000202
scaffold00001	ORCAE	CDS	521918	522517	0	-	0	ID=CDS:aculy01g01900.1.1;Parent=aculy01g01900.1;score=0.0,0;Ontology_term=SO:0000202;Name=aculy01g01900.1
scaffold00001	ORCAE	CDS	522608	522871	0	-	0	ID=CDS:aculy01g01900.1.1;Parent=aculy01g01900.1;score=0.0,0;Ontology_term=SO:0000202;Name=aculy01g01900.1
scaffold00001	ORCAE	exon	522608	523280	0	-	.	ID=aculy01g01900.1.1;Parent=aculy01g01900.1;score=0.0,0;Ontology_term=SO:0000202
scaffold00001	ORCAE	five_prime_UTR	522872	523280	0	-	.	ID=five_prime_UTR:aculy01g01900.1.1;Parent=aculy01g01900.1;score=0.0,0;Ontology_term=SO:0000204;Name=aculy01g01900.1
###
scaffold00001	ORCAE	gene	524209	524975	0	+	.	ID=aculy01g01910;score=0.0,0;length=767;Name=aculy01g01910
scaffold00001	ORCAE	mRNA	524209	524975	0	+	.	ID=aculy01g01910.1;Parent=aculy01g01910;score=0.0,0;length=767;Name=aculy01g01910.1
scaffold00001	ORCAE	CDS	524209	524811	0	+	0	ID=CDS:aculy01g01910.1.1;Parent=aculy01g01910.1;score=0.0,0;Ontology_term=SO:0000202;Name=aculy01g01910.1
scaffold00001	ORCAE	exon	524209	524975	0	+	.	ID=aculy01g01910.1.1;Parent=aculy01g01910.1;score=0.0,0;Ontology_term=SO:0000200
scaffold00001	ORCAE	three_prime_UTR	524812	524975	0	+	.	ID=three_prime_UTR:aculy01g01910.1.1;Parent=aculy01g01910.1;score=0.0,0;Ontology_term=SO:0000205;Name=aculy01g01910.1
###
scaffold00001	ORCAE	gene	524976	538360	0	+	.	ID=aculy01g01920;score=0.0,0;length=13385;Name=aculy01g01920
scaffold00001	ORCAE	mRNA	524976	538360	0	+	.	ID=aculy01g01920.1;Parent=aculy01g01920;score=0.0,0;length=13385;Name=aculy01g01920.1
scaffold00001	ORCAE	five_prime_UTR	524976	525140	0	+	.	ID=five_prime_UTR:aculy01g01920.1.1;Parent=aculy01g01920.1;score=0.0,0;Ontology_term=SO:0000204;Name=aculy01g01920.1
scaffold00001	ORCAE	exon	524976	528267	0	+	.	ID=aculy01g01920.1.1;Parent=aculy01g01920.1;score=0.0,0;Ontology_term=SO:0000200
scaffold00001	ORCAE	CDS	525141	528267	0	+	0	ID=CDS:aculy01g01920.1.1;Parent=aculy01g01920.1;score=0.0,0;Ontology_term=SO:0000200;Name=aculy01g01920.1
scaffold00001	ORCAE	exon	537661	538062	0	+	.	ID=aculy01g01920.1.1;Parent=aculy01g01920.1;score=0.0,0;Ontology_term=SO:0000200
scaffold00001	ORCAE	CDS	537661	538062	0	+	2	ID=CDS:aculy01g01920.1.1;Parent=aculy01g01920.1;score=0.0,0;Ontology_term=SO:0000200;Name=aculy01g01920.1
scaffold00001	ORCAE	CDS	538202	538332	0	+	2	ID=CDS:aculy01g01920.1.1;Parent=aculy01g01920.1;score=0.0,0;Ontology_term=SO:0000200;Name=aculy01g01920.1
scaffold00001	ORCAE	exon	538202	538360	0	+	.	ID=aculy01g01920.1.1;Parent=aculy01g01920.1;score=0.0,0;Ontology_term=SO:0000200
scaffold00001	ORCAE	three_prime_UTR	538333	538360	0	+	.	ID=three_prime_UTR:aculy01g01920.1.1;Parent=aculy01g01920.1;score=0.0,0;Ontology_term=SO:0000205;Name=aculy01g01920.1
###
scaffold00001	ORCAE	gene	538454	540311	0	-	.	ID=aculy01g01930;score=0.0,0;length=1858;Name=aculy01g01930
scaffold00001	ORCAE	mRNA	538454	540311	0	-	.	ID=aculy01g01930.1;Parent=aculy01g01930;score=0.0,0;length=1858;Name=aculy01g01930.1
scaffold00001	ORCAE	three_prime_UTR	538454	539088	0	-	.	ID=three_prime_UTR:aculy01g01930.1.1;Parent=aculy01g01930.1;score=0.0,0;Ontology_term=SO:0000205;Name=aculy01g01930.1
scaffold00001	ORCAE	exon	538454	540311	0	-	.	ID=aculy01g01930.1.1;Parent=aculy01g01930.1;score=0.0,0;Ontology_term=SO:0000200
scaffold00001	ORCAE	CDS	539089	540111	0	-	0	ID=CDS:aculy01g01930.1.1;Parent=aculy01g01930.1;score=0.0,0;Ontology_term=SO:0000200;Name=aculy01g01930.1
scaffold00001	ORCAE	five_prime_UTR	540112	540311	0	-	.	ID=five_prime_UTR:aculy01g01930.1.1;Parent=aculy01g01930.1;score=0.0,0;Ontology_term=SO:0000204;Name=aculy01g01930.1
###
scaffold00001	ORCAE	gene	540673	541892	0	+	.	ID=aculy01g01940;score=0.0,0;length=1220;Name=aculy01g01940
scaffold00001	ORCAE	mRNA	540673	541892	0	+	.	ID=aculy01g01940.1;Parent=aculy01g01940;score=0.0,0;length=1220;Name=aculy01g01940.1
scaffold00001	ORCAE	five_prime_UTR	540673	541006	0	+	.	ID=five_prime_UTR:aculy01g01940.1.1;Parent=aculy01g01940.1;score=0.0,0;Ontology_term=SO:0000204;Name=aculy01g01940.1
scaffold00001	ORCAE	exon	540673	541892	0	+	.	ID=aculy01g01940.1.1;Parent=aculy01g01940.1;score=0.0,0;Ontology_term=SO:0000202
scaffold00001	ORCAE	CDS	541007	541843	0	+	0	ID=CDS:aculy01g01940.1.1;Parent=aculy01g01940.1;score=0.0,0;Ontology_term=SO:0000202;Name=aculy01g01940.1
scaffold00001	ORCAE	three_prime_UTR	541844	541892	0	+	.	ID=three_prime_UTR:aculy01g01940.1.1;Parent=aculy01g01940.1;score=0.0,0;Ontology_term=SO:0000205;Name=aculy01g01940.1
###
scaffold00001	ORCAE	gene	541332	543623	0	-	.	ID=aculy01g01950;score=0.0,0;length=2292;Name=aculy01g01950
scaffold00001	ORCAE	mRNA	541332	543623	0	-	.	ID=aculy01g01950.1;Parent=aculy01g01950;score=0.0,0;length=2292;Name=aculy01g01950.1
scaffold00001	ORCAE	three_prime_UTR	541332	541891	0	-	.	ID=three_prime_UTR:aculy01g01950.1.1;Parent=aculy01g01950.1;score=0.0,0;Ontology_term=SO:0000205;Name=aculy01g01950.1
scaffold00001	ORCAE	exon	541332	543623	0	-	.	ID=aculy01g01950.1.1;Parent=aculy01g01950.1;score=0.0,0;Ontology_term=SO:0000200
scaffold00001	ORCAE	CDS	541892	543454	0	-	0	ID=CDS:aculy01g01950.1.1;Parent=aculy01g01950.1;score=0.0,0;Ontology_term=SO:0000200;Name=aculy01g01950.1
scaffold00001	ORCAE	five_prime_UTR	543455	543623	0	-	.	ID=five_prime_UTR:aculy01g01950.1.1;Parent=aculy01g01950.1;score=0.0,0;Ontology_term=SO:0000204;Name=aculy01g01950.1
###
scaffold00001	ORCAE	gene	543700	545088	0	+	.	ID=aculy01g01960;score=0.0,0;length=1389;Name=aculy01g01960
scaffold00001	ORCAE	mRNA	543700	545088	0	+	.	ID=aculy01g01960.1;Parent=aculy01g01960;score=0.0,0;length=1389;Name=aculy01g01960.1
scaffold00001	ORCAE	five_prime_UTR	543700	543848	0	+	.	ID=five_prime_UTR:aculy01g01960.1.1;Parent=aculy01g01960.1;score=0.0,0;Ontology_term=SO:0000204;Name=aculy01g01960.1
scaffold00001	ORCAE	exon	543700	545088	0	+	.	ID=aculy01g01960.1.1;Parent=aculy01g01960.1;score=0.0,0;Ontology_term=SO:0000202
scaffold00001	ORCAE	CDS	543849	545054	0	+	0	ID=CDS:aculy01g01960.1.1;Parent=aculy01g01960.1;score=0.0,0;Ontology_term=SO:0000202;Name=aculy01g01960.1
scaffold00001	ORCAE	three_prime_UTR	545055	545088	0	+	.	ID=three_prime_UTR:aculy01g01960.1.1;Parent=aculy01g01960.1;score=0.0,0;Ontology_term=SO:0000205;Name=aculy01g01960.1
###
scaffold00001	ORCAE	gene	545248	547923	0	+	.	ID=aculy01g01970;score=0.0,0;length=2676;Name=aculy01g01970
scaffold00001	ORCAE	mRNA	545248	547923	0	+	.	ID=aculy01g01970.1;Parent=aculy01g01970;score=0.0,0;length=2676;Name=aculy01g01970.1
scaffold00001	ORCAE	five_prime_UTR	545248	545468	0	+	.	ID=five_prime_UTR:aculy01g01970.1.1;Parent=aculy01g01970.1;score=0.0,0;Ontology_term=SO:0000204;Name=aculy01g01970.1
scaffold00001	ORCAE	exon	545248	547923	0	+	.	ID=aculy01g01970.1.1;Parent=aculy01g01970.1;score=0.0,0;Ontology_term=SO:0000202
scaffold00001	ORCAE	CDS	545469	547319	0	+	0	ID=CDS:aculy01g01970.1.1;Parent=aculy01g01970.1;score=0.0,0;Ontology_term=SO:0000202;Name=aculy01g01970.1
scaffold00001	ORCAE	three_prime_UTR	547320	547923	0	+	.	ID=three_prime_UTR:aculy01g01970.1.1;Parent=aculy01g01970.1;score=0.0,0;Ontology_term=SO:0000205;Name=aculy01g01970.1
###
scaffold00001	ORCAE	gene	547778	547927	0	-	.	ID=aculy01g01980;score=0.0,0;length=150;Name=aculy01g01980
scaffold00001	ORCAE	mRNA	547778	547927	0	-	.	ID=aculy01g01980.1;Parent=aculy01g01980;score=0.0,0;length=150;Name=aculy01g01980.1
scaffold00001	ORCAE	exon	547778	547927	0	-	.	ID=aculy01g01980.1.1;Parent=aculy01g01980.1;score=0.0,0;Ontology_term=SO:0000200
scaffold00001	ORCAE	CDS	547778	547927	0	-	0	ID=CDS:aculy01g01980.1.1;Parent=aculy01g01980.1;score=0.0,0;Ontology_term=SO:0000200;Name=aculy01g01980.1
###
scaffold00001	ORCAE	gene	548434	549288	0	+	.	ID=aculy01g01990;score=0.0,0;length=855;Name=aculy01g01990
scaffold00001	ORCAE	mRNA	548434	549288	0	+	.	ID=aculy01g01990.1;Parent=aculy01g01990;score=0.0,0;length=855;Name=aculy01g01990.1
scaffold00001	ORCAE	five_prime_UTR	548434	548574	0	+	.	ID=five_prime_UTR:aculy01g01990.1.1;Parent=aculy01g01990.1;score=0.0,0;Ontology_term=SO:0000204;Name=aculy01g01990.1
scaffold00001	ORCAE	exon	548434	549288	0	+	.	ID=aculy01g01990.1.1;Parent=aculy01g01990.1;score=0.0,0;Ontology_term=SO:0000202
scaffold00001	ORCAE	CDS	548575	549051	0	+	0	ID=CDS:aculy01g01990.1.1;Parent=aculy01g01990.1;score=0.0,0;Ontology_term=SO:0000202;Name=aculy01g01990.1
scaffold00001	ORCAE	three_prime_UTR	549052	549288	0	+	.	ID=three_prime_UTR:aculy01g01990.1.1;Parent=aculy01g01990.1;score=0.0,0;Ontology_term=SO:0000205;Name=aculy01g01990.1
###
scaffold00001	ORCAE	gene	549269	550316	0	-	.	ID=aculy01g02000;score=0.0,0;length=1048;Name=aculy01g02000
scaffold00001	ORCAE	mRNA	549269	550316	0	-	.	ID=aculy01g02000.1;Parent=aculy01g02000;score=0.0,0;length=1048;Name=aculy01g02000.1
scaffold00001	ORCAE	three_prime_UTR	549269	549443	0	-	.	ID=three_prime_UTR:aculy01g02000.1.1;Parent=aculy01g02000.1;score=0.0,0;Ontology_term=SO:0000205;Name=aculy01g02000.1
scaffold00001	ORCAE	exon	549269	550316	0	-	.	ID=aculy01g02000.1.1;Parent=aculy01g02000.1;score=0.0,0;Ontology_term=SO:0000200
scaffold00001	ORCAE	CDS	549444	550316	0	-	0	ID=CDS:aculy01g02000.1.1;Parent=aculy01g02000.1;score=0.0,0;Ontology_term=SO:0000200;Name=aculy01g02000.1
###
scaffold00001	ORCAE	gene	550717	552734	0	-	.	ID=aculy01g02010;score=0.0,0;length=2018;Name=aculy01g02010
scaffold00001	ORCAE	mRNA	550717	552734	0	-	.	ID=aculy01g02010.1;Parent=aculy01g02010;score=0.0,0;length=2018;Name=aculy01g02010.1
scaffold00001	ORCAE	three_prime_UTR	550717	550953	0	-	.	ID=three_prime_UTR:aculy01g02010.1.1;Parent=aculy01g02010.1;score=0.0,0;Ontology_term=SO:0000205;Name=aculy01g02010.1
scaffold00001	ORCAE	exon	550717	552734	0	-	.	ID=aculy01g02010.1.1;Parent=aculy01g02010.1;score=0.0,0;Ontology_term=SO:0000200
scaffold00001	ORCAE	CDS	550954	552396	0	-	0	ID=CDS:aculy01g02010.1.1;Parent=aculy01g02010.1;score=0.0,0;Ontology_term=SO:0000200;Name=aculy01g02010.1
scaffold00001	ORCAE	five_prime_UTR	552397	552734	0	-	.	ID=five_prime_UTR:aculy01g02010.1.1;Parent=aculy01g02010.1;score=0.0,0;Ontology_term=SO:0000204;Name=aculy01g02010.1
###
scaffold00001	ORCAE	gene	556440	559325	0	+	.	ID=aculy01g02020;score=0.0,0;length=2886;Name=aculy01g02020
scaffold00001	ORCAE	mRNA	556440	559325	0	+	.	ID=aculy01g02020.1;Parent=aculy01g02020;score=0.0,0;length=2886;Name=aculy01g02020.1
scaffold00001	ORCAE	five_prime_UTR	556440	556988	0	+	.	ID=five_prime_UTR:aculy01g02020.1.1;Parent=aculy01g02020.1;score=0.0,0;Ontology_term=SO:0000204;Name=aculy01g02020.1
scaffold00001	ORCAE	exon	556440	558071	0	+	.	ID=aculy01g02020.1.1;Parent=aculy01g02020.1;score=0.0,0;Ontology_term=SO:0000200
scaffold00001	ORCAE	CDS	556989	558071	0	+	0	ID=CDS:aculy01g02020.1.1;Parent=aculy01g02020.1;score=0.0,0;Ontology_term=SO:0000200;Name=aculy01g02020.1
scaffold00001	ORCAE	exon	558686	558766	0	+	.	ID=aculy01g02020.1.1;Parent=aculy01g02020.1;score=0.0,0;Ontology_term=SO:0000200
scaffold00001	ORCAE	CDS	558686	558766	0	+	0	ID=CDS:aculy01g02020.1.1;Parent=aculy01g02020.1;score=0.0,0;Ontology_term=SO:0000200;Name=aculy01g02020.1
scaffold00001	ORCAE	CDS	558958	559044	0	+	0	ID=CDS:aculy01g02020.1.1;Parent=aculy01g02020.1;score=0.0,0;Ontology_term=SO:0000200;Name=aculy01g02020.1
scaffold00001	ORCAE	exon	558958	559325	0	+	.	ID=aculy01g02020.1.1;Parent=aculy01g02020.1;score=0.0,0;Ontology_term=SO:0000200
scaffold00001	ORCAE	three_prime_UTR	559045	559325	0	+	.	ID=three_prime_UTR:aculy01g02020.1.1;Parent=aculy01g02020.1;score=0.0,0;Ontology_term=SO:0000205;Name=aculy01g02020.1
###
scaffold00001	ORCAE	gene	594427	600140	0	+	.	ID=aculy01g02030;score=0.0,0;length=5714;Name=aculy01g02030
scaffold00001	ORCAE	mRNA	594427	600140	0	+	.	ID=aculy01g02030.1;Parent=aculy01g02030;score=0.0,0;length=5714;Name=aculy01g02030.1
scaffold00001	ORCAE	five_prime_UTR	594427	594926	0	+	.	ID=five_prime_UTR:aculy01g02030.1.1;Parent=aculy01g02030.1;score=0.0,0;Ontology_term=SO:0000204;Name=aculy01g02030.1
scaffold00001	ORCAE	exon	594427	596445	0	+	.	ID=aculy01g02030.1.1;Parent=aculy01g02030.1;score=0.0,0;Ontology_term=SO:0000200
scaffold00001	ORCAE	CDS	594927	596445	0	+	0	ID=CDS:aculy01g02030.1.1;Parent=aculy01g02030.1;score=0.0,0;Ontology_term=SO:0000200;Name=aculy01g02030.1
scaffold00001	ORCAE	exon	596616	596823	0	+	.	ID=aculy01g02030.1.1;Parent=aculy01g02030.1;score=0.0,0;Ontology_term=SO:0000200
scaffold00001	ORCAE	CDS	596616	596823	0	+	2	ID=CDS:aculy01g02030.1.1;Parent=aculy01g02030.1;score=0.0,0;Ontology_term=SO:0000200;Name=aculy01g02030.1
scaffold00001	ORCAE	exon	597071	597094	0	+	.	ID=aculy01g02030.1.1;Parent=aculy01g02030.1;score=0.0,0;Ontology_term=SO:0000200
scaffold00001	ORCAE	CDS	597071	597094	0	+	1	ID=CDS:aculy01g02030.1.1;Parent=aculy01g02030.1;score=0.0,0;Ontology_term=SO:0000200;Name=aculy01g02030.1
scaffold00001	ORCAE	exon	597224	600140	0	+	.	ID=aculy01g02030.1.1;Parent=aculy01g02030.1;score=0.0,0;Ontology_term=SO:0000200
scaffold00001	ORCAE	CDS	597224	600140	0	+	1	ID=CDS:aculy01g02030.1.1;Parent=aculy01g02030.1;score=0.0,0;Ontology_term=SO:0000200;Name=aculy01g02030.1
###
scaffold00001	ORCAE	gene	600455	614766	0	-	.	ID=aculy01g02040;score=0.0,0;length=14312;Name=aculy01g02040
scaffold00001	ORCAE	mRNA	600455	614766	0	-	.	ID=aculy01g02040.1;Parent=aculy01g02040;score=0.0,0;length=14312;Name=aculy01g02040.1
scaffold00001	ORCAE	three_prime_UTR	600455	600492	0	-	.	ID=three_prime_UTR:aculy01g02040.1.1;Parent=aculy01g02040.1;score=0.0,0;Ontology_term=SO:0000205;Name=aculy01g02040.1
scaffold00001	ORCAE	exon	600455	602465	0	-	.	ID=aculy01g02040.1.1;Parent=aculy01g02040.1;score=0.0,0;Ontology_term=SO:0000202
scaffold00001	ORCAE	CDS	600493	602465	0	-	2	ID=CDS:aculy01g02040.1.1;Parent=aculy01g02040.1;score=0.0,0;Ontology_term=SO:0000202;Name=aculy01g02040.1
scaffold00001	ORCAE	CDS	613756	614392	0	-	0	ID=CDS:aculy01g02040.1.1;Parent=aculy01g02040.1;score=0.0,0;Ontology_term=SO:0000202;Name=aculy01g02040.1
scaffold00001	ORCAE	exon	613756	614766	0	-	.	ID=aculy01g02040.1.1;Parent=aculy01g02040.1;score=0.0,0;Ontology_term=SO:0000202
scaffold00001	ORCAE	five_prime_UTR	614393	614766	0	-	.	ID=five_prime_UTR:aculy01g02040.1.1;Parent=aculy01g02040.1;score=0.0,0;Ontology_term=SO:0000204;Name=aculy01g02040.1
###
scaffold00001	ORCAE	gene	615000	618639	0	-	.	ID=aculy01g02050;score=0.0,0;length=3640;Name=aculy01g02050
scaffold00001	ORCAE	mRNA	615000	618639	0	-	.	ID=aculy01g02050.1;Parent=aculy01g02050;score=0.0,0;length=3640;Name=aculy01g02050.1
scaffold00001	ORCAE	three_prime_UTR	615000	615119	0	-	.	ID=three_prime_UTR:aculy01g02050.1.1;Parent=aculy01g02050.1;score=0.0,0;Ontology_term=SO:0000205;Name=aculy01g02050.1
scaffold00001	ORCAE	exon	615000	618639	0	-	.	ID=aculy01g02050.1.1;Parent=aculy01g02050.1;score=0.0,0;Ontology_term=SO:0000200
scaffold00001	ORCAE	CDS	615120	618281	0	-	0	ID=CDS:aculy01g02050.1.1;Parent=aculy01g02050.1;score=0.0,0;Ontology_term=SO:0000200;Name=aculy01g02050.1
scaffold00001	ORCAE	five_prime_UTR	618282	618639	0	-	.	ID=five_prime_UTR:aculy01g02050.1.1;Parent=aculy01g02050.1;score=0.0,0;Ontology_term=SO:0000204;Name=aculy01g02050.1
###
scaffold00001	ORCAE	gene	619763	625548	0	+	.	ID=aculy01g02060;score=0.0,0;length=5786;Name=aculy01g02060
scaffold00001	ORCAE	mRNA	619763	625548	0	+	.	ID=aculy01g02060.1;Parent=aculy01g02060;score=0.0,0;length=5786;Name=aculy01g02060.1
scaffold00001	ORCAE	five_prime_UTR	619763	619777	0	+	.	ID=five_prime_UTR:aculy01g02060.1.1;Parent=aculy01g02060.1;score=0.0,0;Ontology_term=SO:0000204;Name=aculy01g02060.1
scaffold00001	ORCAE	exon	619763	619777	0	+	.	ID=aculy01g02060.1.1;Parent=aculy01g02060.1;score=0.0,0;Ontology_term=SO:0000200
scaffold00001	ORCAE	five_prime_UTR	619954	620059	0	+	.	ID=five_prime_UTR:aculy01g02060.1.1;Parent=aculy01g02060.1;score=0.0,0;Ontology_term=SO:0000204;Name=aculy01g02060.1
scaffold00001	ORCAE	exon	619954	625548	0	+	.	ID=aculy01g02060.1.1;Parent=aculy01g02060.1;score=0.0,0;Ontology_term=SO:0000200
scaffold00001	ORCAE	CDS	620145	625475	0	+	0	ID=CDS:aculy01g02060.1.1;Parent=aculy01g02060.1;score=0.0,0;Ontology_term=SO:0000202;Name=aculy01g02060.1
scaffold00001	ORCAE	three_prime_UTR	620165	625548	0	+	.	ID=three_prime_UTR:aculy01g02060.1.1;Parent=aculy01g02060.1;score=0.0,0;Ontology_term=SO:0000205;Name=aculy01g02060.1
###
scaffold00001	ORCAE	gene	625621	626871	0	-	.	ID=aculy01g02070;score=0.0,0;length=1251;Name=aculy01g02070
scaffold00001	ORCAE	mRNA	625621	626871	0	-	.	ID=aculy01g02070.1;Parent=aculy01g02070;score=0.0,0;length=1251;Name=aculy01g02070.1
scaffold00001	ORCAE	three_prime_UTR	625621	625706	0	-	.	ID=three_prime_UTR:aculy01g02070.1.1;Parent=aculy01g02070.1;score=0.0,0;Ontology_term=SO:0000205;Name=aculy01g02070.1
scaffold00001	ORCAE	exon	625621	626871	0	-	.	ID=aculy01g02070.1.1;Parent=aculy01g02070.1;score=0.0,0;Ontology_term=SO:0000200
scaffold00001	ORCAE	CDS	625707	626285	0	-	0	ID=CDS:aculy01g02070.1.1;Parent=aculy01g02070.1;score=0.0,0;Ontology_term=SO:0000200;Name=aculy01g02070.1
scaffold00001	ORCAE	five_prime_UTR	626286	626871	0	-	.	ID=five_prime_UTR:aculy01g02070.1.1;Parent=aculy01g02070.1;score=0.0,0;Ontology_term=SO:0000204;Name=aculy01g02070.1
###
scaffold00001	ORCAE	gene	626377	626586	0	+	.	ID=aculy01g02080;score=0.0,0;length=210;Name=aculy01g02080
scaffold00001	ORCAE	mRNA	626377	626586	0	+	.	ID=aculy01g02080.1;Parent=aculy01g02080;score=0.0,0;length=210;Name=aculy01g02080.1
scaffold00001	ORCAE	exon	626377	626586	0	+	.	ID=aculy01g02080.1.1;Parent=aculy01g02080.1;score=0.0,0;Ontology_term=SO:0000202
scaffold00001	ORCAE	CDS	626377	626586	0	+	0	ID=CDS:aculy01g02080.1.1;Parent=aculy01g02080.1;score=0.0,0;Ontology_term=SO:0000202;Name=aculy01g02080.1
###
scaffold00001	ORCAE	gene	627735	636694	0	+	.	ID=aculy01g02090;score=0.0,0;length=8960;Name=aculy01g02090
scaffold00001	ORCAE	mRNA	627735	636694	0	+	.	ID=aculy01g02090.1;Parent=aculy01g02090;score=0.0,0;length=8960;Name=aculy01g02090.1
scaffold00001	ORCAE	five_prime_UTR	627735	628103	0	+	.	ID=five_prime_UTR:aculy01g02090.1.1;Parent=aculy01g02090.1;score=0.0,0;Ontology_term=SO:0000204;Name=aculy01g02090.1
scaffold00001	ORCAE	exon	627735	634530	0	+	.	ID=aculy01g02090.1.1;Parent=aculy01g02090.1;score=0.0,0;Ontology_term=SO:0000200
scaffold00001	ORCAE	CDS	628104	634530	0	+	0	ID=CDS:aculy01g02090.1.1;Parent=aculy01g02090.1;score=0.0,0;Ontology_term=SO:0000200;Name=aculy01g02090.1
scaffold00001	ORCAE	CDS	635305	635783	0	+	2	ID=CDS:aculy01g02090.1.1;Parent=aculy01g02090.1;score=0.0,0;Ontology_term=SO:0000200;Name=aculy01g02090.1
scaffold00001	ORCAE	exon	635305	636694	0	+	.	ID=aculy01g02090.1.1;Parent=aculy01g02090.1;score=0.0,0;Ontology_term=SO:0000200
scaffold00001	ORCAE	three_prime_UTR	635784	636694	0	+	.	ID=three_prime_UTR:aculy01g02090.1.1;Parent=aculy01g02090.1;score=0.0,0;Ontology_term=SO:0000205;Name=aculy01g02090.1
###
scaffold00001	ORCAE	gene	636823	641264	0	-	.	ID=aculy01g02100;score=0.0,0;length=3513;Name=aculy01g02100
scaffold00001	ORCAE	mRNA	636823	641264	0	-	.	ID=aculy01g02100.1;Parent=aculy01g02100;score=0.0,0;length=3513;Name=aculy01g02100.1
scaffold00001	ORCAE	exon	636823	639880	0	-	.	ID=aculy01g02100.1.1;Parent=aculy01g02100.1;score=0.0,0;Ontology_term=SO:0000202
scaffold00001	ORCAE	CDS	636823	639880	0	-	1	ID=CDS:aculy01g02100.1.1;Parent=aculy01g02100.1;score=0.0,0;Ontology_term=SO:0000202;Name=aculy01g02100.1
scaffold00001	ORCAE	exon	639985	640271	0	-	.	ID=aculy01g02100.1.1;Parent=aculy01g02100.1;score=0.0,0;Ontology_term=SO:0000202
scaffold00001	ORCAE	CDS	639985	640271	0	-	0	ID=CDS:aculy01g02100.1.1;Parent=aculy01g02100.1;score=0.0,0;Ontology_term=SO:0000202;Name=aculy01g02100.1
scaffold00001	ORCAE	CDS	640382	640594	0	-	0	ID=CDS:aculy01g02100.1.1;Parent=aculy01g02100.1;score=0.0,0;Ontology_term=SO:0000202;Name=aculy01g02100.1
scaffold00001	ORCAE	exon	640382	641264	0	-	.	ID=aculy01g02100.1.1;Parent=aculy01g02100.1;score=0.0,0;Ontology_term=SO:0000202
scaffold00001	ORCAE	five_prime_UTR	640595	641264	0	-	.	ID=five_prime_UTR:aculy01g02100.1.1;Parent=aculy01g02100.1;score=0.0,0;Ontology_term=SO:0000204;Name=aculy01g02100.1
###
scaffold00001	ORCAE	gene	641518	643563	0	-	.	ID=aculy01g02120;score=0.0,0;length=2046;Name=aculy01g02120
scaffold00001	ORCAE	mRNA	641518	643563	0	-	.	ID=aculy01g02120.1;Parent=aculy01g02120;score=0.0,0;length=2046;Name=aculy01g02120.1
scaffold00001	ORCAE	three_prime_UTR	641518	642344	0	-	.	ID=three_prime_UTR:aculy01g02120.1.1;Parent=aculy01g02120.1;score=0.0,0;Ontology_term=SO:0000205;Name=aculy01g02120.1
scaffold00001	ORCAE	exon	641518	643563	0	-	.	ID=aculy01g02120.1.1;Parent=aculy01g02120.1;score=0.0,0;Ontology_term=SO:0000200
scaffold00001	ORCAE	CDS	642345	643019	0	-	0	ID=CDS:aculy01g02120.1.1;Parent=aculy01g02120.1;score=0.0,0;Ontology_term=SO:0000200;Name=aculy01g02120.1
scaffold00001	ORCAE	five_prime_UTR	643020	643563	0	-	.	ID=five_prime_UTR:aculy01g02120.1.1;Parent=aculy01g02120.1;score=0.0,0;Ontology_term=SO:0000204;Name=aculy01g02120.1
###
scaffold00001	ORCAE	gene	645087	646024	0	+	.	ID=aculy01g02130;score=0.0,0;length=938;Name=aculy01g02130
scaffold00001	ORCAE	mRNA	645087	646024	0	+	.	ID=aculy01g02130.1;Parent=aculy01g02130;score=0.0,0;length=938;Name=aculy01g02130.1
scaffold00001	ORCAE	five_prime_UTR	645087	645396	0	+	.	ID=five_prime_UTR:aculy01g02130.1.1;Parent=aculy01g02130.1;score=0.0,0;Ontology_term=SO:0000204;Name=aculy01g02130.1
scaffold00001	ORCAE	exon	645087	646024	0	+	.	ID=aculy01g02130.1.1;Parent=aculy01g02130.1;score=0.0,0;Ontology_term=SO:0000202
scaffold00001	ORCAE	CDS	645397	645636	0	+	0	ID=CDS:aculy01g02130.1.1;Parent=aculy01g02130.1;score=0.0,0;Ontology_term=SO:0000202;Name=aculy01g02130.1
scaffold00001	ORCAE	three_prime_UTR	645637	646024	0	+	.	ID=three_prime_UTR:aculy01g02130.1.1;Parent=aculy01g02130.1;score=0.0,0;Ontology_term=SO:0000205;Name=aculy01g02130.1
###
scaffold00001	ORCAE	gene	646306	650790	0	+	.	ID=aculy01g02140;score=0.0,0;length=4485;Name=aculy01g02140
scaffold00001	ORCAE	mRNA	646306	650790	0	+	.	ID=aculy01g02140.1;Parent=aculy01g02140;score=0.0,0;length=4485;Name=aculy01g02140.1
scaffold00001	ORCAE	five_prime_UTR	646306	646395	0	+	.	ID=five_prime_UTR:aculy01g02140.1.1;Parent=aculy01g02140.1;score=0.0,0;Ontology_term=SO:0000204;Name=aculy01g02140.1
scaffold00001	ORCAE	exon	646306	650790	0	+	.	ID=aculy01g02140.1.1;Parent=aculy01g02140.1;score=0.0,0;Ontology_term=SO:0000202
scaffold00001	ORCAE	CDS	646396	650790	0	+	0	ID=CDS:aculy01g02140.1.1;Parent=aculy01g02140.1;score=0.0,0;Ontology_term=SO:0000202;Name=aculy01g02140.1
###
scaffold00001	ORCAE	gene	651113	651283	0	-	.	ID=aculy01g02150;score=0.0,0;length=171;Name=aculy01g02150
scaffold00001	ORCAE	mRNA	651113	651283	0	-	.	ID=aculy01g02150.1;Parent=aculy01g02150;score=0.0,0;length=171;Name=aculy01g02150.1
scaffold00001	ORCAE	exon	651113	651283	0	-	.	ID=aculy01g02150.1.1;Parent=aculy01g02150.1;score=0.0,0;Ontology_term=SO:0000200
scaffold00001	ORCAE	CDS	651113	651283	0	-	0	ID=CDS:aculy01g02150.1.1;Parent=aculy01g02150.1;score=0.0,0;Ontology_term=SO:0000200;Name=aculy01g02150.1
###
scaffold00001	ORCAE	gene	651118	651992	0	+	.	ID=aculy01g02160;score=0.0,0;length=875;Name=aculy01g02160
scaffold00001	ORCAE	mRNA	651118	651992	0	+	.	ID=aculy01g02160.1;Parent=aculy01g02160;score=0.0,0;length=875;Name=aculy01g02160.1
scaffold00001	ORCAE	five_prime_UTR	651118	651350	0	+	.	ID=five_prime_UTR:aculy01g02160.1.1;Parent=aculy01g02160.1;score=0.0,0;Ontology_term=SO:0000204;Name=aculy01g02160.1
scaffold00001	ORCAE	exon	651118	651992	0	+	.	ID=aculy01g02160.1.1;Parent=aculy01g02160.1;score=0.0,0;Ontology_term=SO:0000202
scaffold00001	ORCAE	CDS	651351	651992	0	+	0	ID=CDS:aculy01g02160.1.1;Parent=aculy01g02160.1;score=0.0,0;Ontology_term=SO:0000202;Name=aculy01g02160.1
###
scaffold00001	ORCAE	gene	652159	654159	0	-	.	ID=aculy01g02170;score=0.0,0;length=2001;Name=aculy01g02170
scaffold00001	ORCAE	mRNA	652159	654159	0	-	.	ID=aculy01g02170.1;Parent=aculy01g02170;score=0.0,0;length=2001;Name=aculy01g02170.1
scaffold00001	ORCAE	three_prime_UTR	652159	652356	0	-	.	ID=three_prime_UTR:aculy01g02170.1.1;Parent=aculy01g02170.1;score=0.0,0;Ontology_term=SO:0000205;Name=aculy01g02170.1
scaffold00001	ORCAE	exon	652159	654159	0	-	.	ID=aculy01g02170.1.1;Parent=aculy01g02170.1;score=0.0,0;Ontology_term=SO:0000200
scaffold00001	ORCAE	CDS	652357	653637	0	-	0	ID=CDS:aculy01g02170.1.1;Parent=aculy01g02170.1;score=0.0,0;Ontology_term=SO:0000200;Name=aculy01g02170.1
scaffold00001	ORCAE	five_prime_UTR	653638	654159	0	-	.	ID=five_prime_UTR:aculy01g02170.1.1;Parent=aculy01g02170.1;score=0.0,0;Ontology_term=SO:0000204;Name=aculy01g02170.1
###
scaffold00001	ORCAE	gene	653910	654113	0	+	.	ID=aculy01g02180;score=0.0,0;length=204;Name=aculy01g02180
scaffold00001	ORCAE	mRNA	653910	654113	0	+	.	ID=aculy01g02180.1;Parent=aculy01g02180;score=0.0,0;length=204;Name=aculy01g02180.1
scaffold00001	ORCAE	exon	653910	654113	0	+	.	ID=aculy01g02180.1.1;Parent=aculy01g02180.1;score=0.0,0;Ontology_term=SO:0000202
scaffold00001	ORCAE	CDS	653910	654113	0	+	0	ID=CDS:aculy01g02180.1.1;Parent=aculy01g02180.1;score=0.0,0;Ontology_term=SO:0000202;Name=aculy01g02180.1
###
scaffold00001	ORCAE	gene	655805	657787	0	+	.	ID=aculy01g02190;score=0.0,0;length=1983;Name=aculy01g02190
scaffold00001	ORCAE	mRNA	655805	657787	0	+	.	ID=aculy01g02190.1;Parent=aculy01g02190;score=0.0,0;length=1983;Name=aculy01g02190.1
scaffold00001	ORCAE	five_prime_UTR	655805	656229	0	+	.	ID=five_prime_UTR:aculy01g02190.1.1;Parent=aculy01g02190.1;score=0.0,0;Ontology_term=SO:0000204;Name=aculy01g02190.1
scaffold00001	ORCAE	exon	655805	657787	0	+	.	ID=aculy01g02190.1.1;Parent=aculy01g02190.1;score=0.0,0;Ontology_term=SO:0000202
scaffold00001	ORCAE	CDS	656230	657735	0	+	0	ID=CDS:aculy01g02190.1.1;Parent=aculy01g02190.1;score=0.0,0;Ontology_term=SO:0000202;Name=aculy01g02190.1
scaffold00001	ORCAE	three_prime_UTR	657736	657787	0	+	.	ID=three_prime_UTR:aculy01g02190.1.1;Parent=aculy01g02190.1;score=0.0,0;Ontology_term=SO:0000205;Name=aculy01g02190.1
###
scaffold00001	ORCAE	gene	657699	658562	0	-	.	ID=aculy01g02200;score=0.0,0;length=864;Name=aculy01g02200
scaffold00001	ORCAE	mRNA	657699	658562	0	-	.	ID=aculy01g02200.1;Parent=aculy01g02200;score=0.0,0;length=864;Name=aculy01g02200.1
scaffold00001	ORCAE	three_prime_UTR	657699	657817	0	-	.	ID=three_prime_UTR:aculy01g02200.1.1;Parent=aculy01g02200.1;score=0.0,0;Ontology_term=SO:0000205;Name=aculy01g02200.1
scaffold00001	ORCAE	exon	657699	658562	0	-	.	ID=aculy01g02200.1.1;Parent=aculy01g02200.1;score=0.0,0;Ontology_term=SO:0000200
scaffold00001	ORCAE	CDS	657818	658366	0	-	0	ID=CDS:aculy01g02200.1.1;Parent=aculy01g02200.1;score=0.0,0;Ontology_term=SO:0000200;Name=aculy01g02200.1
scaffold00001	ORCAE	five_prime_UTR	658367	658562	0	-	.	ID=five_prime_UTR:aculy01g02200.1.1;Parent=aculy01g02200.1;score=0.0,0;Ontology_term=SO:0000204;Name=aculy01g02200.1
###
scaffold00001	ORCAE	gene	658563	660176	0	-	.	ID=aculy01g02210;score=0.0,0;length=1614;Name=aculy01g02210
scaffold00001	ORCAE	mRNA	658563	660176	0	-	.	ID=aculy01g02210.1;Parent=aculy01g02210;score=0.0,0;length=1614;Name=aculy01g02210.1
scaffold00001	ORCAE	three_prime_UTR	658563	658759	0	-	.	ID=three_prime_UTR:aculy01g02210.1.1;Parent=aculy01g02210.1;score=0.0,0;Ontology_term=SO:0000205;Name=aculy01g02210.1
scaffold00001	ORCAE	exon	658563	660176	0	-	.	ID=aculy01g02210.1.1;Parent=aculy01g02210.1;score=0.0,0;Ontology_term=SO:0000200
scaffold00001	ORCAE	CDS	658760	659953	0	-	0	ID=CDS:aculy01g02210.1.1;Parent=aculy01g02210.1;score=0.0,0;Ontology_term=SO:0000200;Name=aculy01g02210.1
scaffold00001	ORCAE	five_prime_UTR	659954	660176	0	-	.	ID=five_prime_UTR:aculy01g02210.1.1;Parent=aculy01g02210.1;score=0.0,0;Ontology_term=SO:0000204;Name=aculy01g02210.1
###
scaffold00001	ORCAE	gene	660410	662097	0	-	.	ID=aculy01g02220;score=0.0,0;length=1688;Name=aculy01g02220
scaffold00001	ORCAE	mRNA	660410	662097	0	-	.	ID=aculy01g02220.1;Parent=aculy01g02220;score=0.0,0;length=1688;Name=aculy01g02220.1
scaffold00001	ORCAE	three_prime_UTR	660410	660454	0	-	.	ID=three_prime_UTR:aculy01g02220.1.1;Parent=aculy01g02220.1;score=0.0,0;Ontology_term=SO:0000205;Name=aculy01g02220.1
scaffold00001	ORCAE	exon	660410	662097	0	-	.	ID=aculy01g02220.1.1;Parent=aculy01g02220.1;score=0.0,0;Ontology_term=SO:0000200
scaffold00001	ORCAE	CDS	660455	661879	0	-	0	ID=CDS:aculy01g02220.1.1;Parent=aculy01g02220.1;score=0.0,0;Ontology_term=SO:0000200;Name=aculy01g02220.1
scaffold00001	ORCAE	five_prime_UTR	661880	662097	0	-	.	ID=five_prime_UTR:aculy01g02220.1.1;Parent=aculy01g02220.1;score=0.0,0;Ontology_term=SO:0000204;Name=aculy01g02220.1
###
scaffold00001	ORCAE	gene	662098	664725	0	-	.	ID=aculy01g02230;score=0.0,0;length=2628;Name=aculy01g02230
scaffold00001	ORCAE	mRNA	662098	664725	0	-	.	ID=aculy01g02230.1;Parent=aculy01g02230;score=0.0,0;length=2628;Name=aculy01g02230.1
scaffold00001	ORCAE	three_prime_UTR	662098	662315	0	-	.	ID=three_prime_UTR:aculy01g02230.1.1;Parent=aculy01g02230.1;score=0.0,0;Ontology_term=SO:0000205;Name=aculy01g02230.1
scaffold00001	ORCAE	exon	662098	664725	0	-	.	ID=aculy01g02230.1.1;Parent=aculy01g02230.1;score=0.0,0;Ontology_term=SO:0000200
scaffold00001	ORCAE	CDS	662316	664628	0	-	0	ID=CDS:aculy01g02230.1.1;Parent=aculy01g02230.1;score=0.0,0;Ontology_term=SO:0000200;Name=aculy01g02230.1
scaffold00001	ORCAE	five_prime_UTR	664629	664725	0	-	.	ID=five_prime_UTR:aculy01g02230.1.1;Parent=aculy01g02230.1;score=0.0,0;Ontology_term=SO:0000204;Name=aculy01g02230.1
###
scaffold00001	ORCAE	gene	664776	665653	0	+	.	ID=aculy01g02240;score=0.0,0;length=878;Name=aculy01g02240
scaffold00001	ORCAE	mRNA	664776	665653	0	+	.	ID=aculy01g02240.1;Parent=aculy01g02240;score=0.0,0;length=878;Name=aculy01g02240.1
scaffold00001	ORCAE	five_prime_UTR	664776	664898	0	+	.	ID=five_prime_UTR:aculy01g02240.1.1;Parent=aculy01g02240.1;score=0.0,0;Ontology_term=SO:0000204;Name=aculy01g02240.1
scaffold00001	ORCAE	exon	664776	665653	0	+	.	ID=aculy01g02240.1.1;Parent=aculy01g02240.1;score=0.0,0;Ontology_term=SO:0000202
scaffold00001	ORCAE	CDS	664899	665273	0	+	0	ID=CDS:aculy01g02240.1.1;Parent=aculy01g02240.1;score=0.0,0;Ontology_term=SO:0000202;Name=aculy01g02240.1
scaffold00001	ORCAE	three_prime_UTR	665274	665653	0	+	.	ID=three_prime_UTR:aculy01g02240.1.1;Parent=aculy01g02240.1;score=0.0,0;Ontology_term=SO:0000205;Name=aculy01g02240.1
###
scaffold00001	ORCAE	gene	672893	675788	0	-	.	ID=aculy01g02250;score=0.0,0;length=2896;Name=aculy01g02250
scaffold00001	ORCAE	mRNA	672893	675788	0	-	.	ID=aculy01g02250.1;Parent=aculy01g02250;score=0.0,0;length=2896;Name=aculy01g02250.1
scaffold00001	ORCAE	exon	672893	673386	0	-	.	ID=aculy01g02250.1.1;Parent=aculy01g02250.1;score=0.0,0;Ontology_term=SO:0000202
scaffold00001	ORCAE	three_prime_UTR	672893	673386	0	-	.	ID=three_prime_UTR:aculy01g02250.1.1;Parent=aculy01g02250.1;score=0.0,0;Ontology_term=SO:0000205;Name=aculy01g02250.1
scaffold00001	ORCAE	three_prime_UTR	675248	675251	0	-	.	ID=three_prime_UTR:aculy01g02250.1.1;Parent=aculy01g02250.1;score=0.0,0;Ontology_term=SO:0000205;Name=aculy01g02250.1
scaffold00001	ORCAE	exon	675248	675788	0	-	.	ID=aculy01g02250.1.1;Parent=aculy01g02250.1;score=0.0,0;Ontology_term=SO:0000202
scaffold00001	ORCAE	CDS	675252	675401	0	-	0	ID=CDS:aculy01g02250.1.1;Parent=aculy01g02250.1;score=0.0,0;Ontology_term=SO:0000200;Name=aculy01g02250.1
scaffold00001	ORCAE	five_prime_UTR	675402	675788	0	-	.	ID=five_prime_UTR:aculy01g02250.1.1;Parent=aculy01g02250.1;score=0.0,0;Ontology_term=SO:0000204;Name=aculy01g02250.1
###
scaffold00001	ORCAE	gene	680056	686612	0	+	.	ID=aculy01g02260;score=0.0,0;length=6557;Name=aculy01g02260
scaffold00001	ORCAE	mRNA	680056	686612	0	+	.	ID=aculy01g02260.1;Parent=aculy01g02260;score=0.0,0;length=6557;Name=aculy01g02260.1
scaffold00001	ORCAE	exon	680056	680953	0	+	.	ID=aculy01g02260.1.1;Parent=aculy01g02260.1;score=0.0,0;Ontology_term=SO:0000200
scaffold00001	ORCAE	CDS	680056	680953	0	+	0	ID=CDS:aculy01g02260.1.1;Parent=aculy01g02260.1;score=0.0,0;Ontology_term=SO:0000200;Name=aculy01g02260.1
scaffold00001	ORCAE	CDS	683132	686325	0	+	2	ID=CDS:aculy01g02260.1.1;Parent=aculy01g02260.1;score=0.0,0;Ontology_term=SO:0000200;Name=aculy01g02260.1
scaffold00001	ORCAE	exon	683132	686612	0	+	.	ID=aculy01g02260.1.1;Parent=aculy01g02260.1;score=0.0,0;Ontology_term=SO:0000200
scaffold00001	ORCAE	three_prime_UTR	686326	686612	0	+	.	ID=three_prime_UTR:aculy01g02260.1.1;Parent=aculy01g02260.1;score=0.0,0;Ontology_term=SO:0000205;Name=aculy01g02260.1
###
scaffold00001	ORCAE	gene	686613	687319	0	+	.	ID=aculy01g02265;score=0.0,0;length=707;Name=aculy01g02265
scaffold00001	ORCAE	mRNA	686613	687319	0	+	.	ID=aculy01g02265.1;Parent=aculy01g02265;score=0.0,0;length=707;Name=aculy01g02265.1
scaffold00001	ORCAE	five_prime_UTR	686613	686899	0	+	.	ID=five_prime_UTR:aculy01g02265.1.1;Parent=aculy01g02265.1;score=0.0,0;Ontology_term=SO:0000204;Name=aculy01g02265.1
scaffold00001	ORCAE	exon	686613	687319	0	+	.	ID=aculy01g02265.1.1;Parent=aculy01g02265.1;score=0.0,0;Ontology_term=SO:0000202
scaffold00001	ORCAE	CDS	686900	687082	0	+	0	ID=CDS:aculy01g02265.1.1;Parent=aculy01g02265.1;score=0.0,0;Ontology_term=SO:0000202;Name=aculy01g02265.1
scaffold00001	ORCAE	three_prime_UTR	687083	687319	0	+	.	ID=three_prime_UTR:aculy01g02265.1.1;Parent=aculy01g02265.1;score=0.0,0;Ontology_term=SO:0000205;Name=aculy01g02265.1
###
scaffold00001	ORCAE	gene	686618	689177	0	-	.	ID=aculy01g02270;score=0.0,0;length=2560;Name=aculy01g02270
scaffold00001	ORCAE	mRNA	686618	689177	0	-	.	ID=aculy01g02270.1;Parent=aculy01g02270;score=0.0,0;length=2560;Name=aculy01g02270.1
scaffold00001	ORCAE	three_prime_UTR	686618	687758	0	-	.	ID=three_prime_UTR:aculy01g02270.1.1;Parent=aculy01g02270.1;score=0.0,0;Ontology_term=SO:0000205;Name=aculy01g02270.1
scaffold00001	ORCAE	exon	686618	689177	0	-	.	ID=aculy01g02270.1.1;Parent=aculy01g02270.1;score=0.0,0;Ontology_term=SO:0000200
scaffold00001	ORCAE	CDS	687759	688955	0	-	0	ID=CDS:aculy01g02270.1.1;Parent=aculy01g02270.1;score=0.0,0;Ontology_term=SO:0000200;Name=aculy01g02270.1
scaffold00001	ORCAE	five_prime_UTR	688956	689177	0	-	.	ID=five_prime_UTR:aculy01g02270.1.1;Parent=aculy01g02270.1;score=0.0,0;Ontology_term=SO:0000204;Name=aculy01g02270.1
###
scaffold00001	ORCAE	gene	689579	690956	0	-	.	ID=aculy01g02280;score=0.0,0;length=1378;Name=aculy01g02280
scaffold00001	ORCAE	mRNA	689579	690956	0	-	.	ID=aculy01g02280.1;Parent=aculy01g02280;score=0.0,0;length=1378;Name=aculy01g02280.1
scaffold00001	ORCAE	three_prime_UTR	689579	689683	0	-	.	ID=three_prime_UTR:aculy01g02280.1.1;Parent=aculy01g02280.1;score=0.0,0;Ontology_term=SO:0000205;Name=aculy01g02280.1
scaffold00001	ORCAE	exon	689579	690956	0	-	.	ID=aculy01g02280.1.1;Parent=aculy01g02280.1;score=0.0,0;Ontology_term=SO:0000200
scaffold00001	ORCAE	CDS	689684	690613	0	-	0	ID=CDS:aculy01g02280.1.1;Parent=aculy01g02280.1;score=0.0,0;Ontology_term=SO:0000200;Name=aculy01g02280.1
scaffold00001	ORCAE	five_prime_UTR	690614	690956	0	-	.	ID=five_prime_UTR:aculy01g02280.1.1;Parent=aculy01g02280.1;score=0.0,0;Ontology_term=SO:0000204;Name=aculy01g02280.1
###
scaffold00001	ORCAE	gene	691342	696974	0	-	.	ID=aculy01g02290;score=0.0,0;length=5633;Name=aculy01g02290
scaffold00001	ORCAE	mRNA	691342	696974	0	-	.	ID=aculy01g02290.1;Parent=aculy01g02290;score=0.0,0;length=5633;Name=aculy01g02290.1
scaffold00001	ORCAE	three_prime_UTR	691342	691381	0	-	.	ID=three_prime_UTR:aculy01g02290.1.1;Parent=aculy01g02290.1;score=0.0,0;Ontology_term=SO:0000205;Name=aculy01g02290.1
scaffold00001	ORCAE	exon	691342	696974	0	-	.	ID=aculy01g02290.1.1;Parent=aculy01g02290.1;score=0.0,0;Ontology_term=SO:0000200
scaffold00001	ORCAE	CDS	691382	696361	0	-	0	ID=CDS:aculy01g02290.1.1;Parent=aculy01g02290.1;score=0.0,0;Ontology_term=SO:0000200;Name=aculy01g02290.1
scaffold00001	ORCAE	five_prime_UTR	696362	696974	0	-	.	ID=five_prime_UTR:aculy01g02290.1.1;Parent=aculy01g02290.1;score=0.0,0;Ontology_term=SO:0000204;Name=aculy01g02290.1
###
scaffold00001	ORCAE	gene	696833	697147	0	+	.	ID=aculy01g02300;score=0.0,0;length=315;Name=aculy01g02300
scaffold00001	ORCAE	mRNA	696833	697147	0	+	.	ID=aculy01g02300.1;Parent=aculy01g02300;score=0.0,0;length=315;Name=aculy01g02300.1
scaffold00001	ORCAE	exon	696833	697147	0	+	.	ID=aculy01g02300.1.1;Parent=aculy01g02300.1;score=0.0,0;Ontology_term=SO:0000202
scaffold00001	ORCAE	CDS	696833	697147	0	+	0	ID=CDS:aculy01g02300.1.1;Parent=aculy01g02300.1;score=0.0,0;Ontology_term=SO:0000202;Name=aculy01g02300.1
###
scaffold00001	ORCAE	gene	698538	698729	0	+	.	ID=aculy01g02310;score=0.0,0;length=192;Name=aculy01g02310
scaffold00001	ORCAE	mRNA	698538	698729	0	+	.	ID=aculy01g02310.1;Parent=aculy01g02310;score=0.0,0;length=192;Name=aculy01g02310.1
scaffold00001	ORCAE	exon	698538	698729	0	+	.	ID=aculy01g02310.1.1;Parent=aculy01g02310.1;score=0.0,0;Ontology_term=SO:0000202
scaffold00001	ORCAE	CDS	698538	698729	0	+	0	ID=CDS:aculy01g02310.1.1;Parent=aculy01g02310.1;score=0.0,0;Ontology_term=SO:0000202;Name=aculy01g02310.1
###
scaffold00001	ORCAE	gene	698730	700388	0	+	.	ID=aculy01g02320;score=0.0,0;length=1659;Name=aculy01g02320
scaffold00001	ORCAE	mRNA	698730	700388	0	+	.	ID=aculy01g02320.1;Parent=aculy01g02320;score=0.0,0;length=1659;Name=aculy01g02320.1
scaffold00001	ORCAE	five_prime_UTR	698730	699275	0	+	.	ID=five_prime_UTR:aculy01g02320.1.1;Parent=aculy01g02320.1;score=0.0,0;Ontology_term=SO:0000204;Name=aculy01g02320.1
scaffold00001	ORCAE	exon	698730	700388	0	+	.	ID=aculy01g02320.1.1;Parent=aculy01g02320.1;score=0.0,0;Ontology_term=SO:0000202
scaffold00001	ORCAE	CDS	699276	700187	0	+	0	ID=CDS:aculy01g02320.1.1;Parent=aculy01g02320.1;score=0.0,0;Ontology_term=SO:0000202;Name=aculy01g02320.1
scaffold00001	ORCAE	three_prime_UTR	700188	700388	0	+	.	ID=three_prime_UTR:aculy01g02320.1.1;Parent=aculy01g02320.1;score=0.0,0;Ontology_term=SO:0000205;Name=aculy01g02320.1
###
scaffold00001	ORCAE	gene	698799	699023	0	-	.	ID=aculy01g02330;score=0.0,0;length=225;Name=aculy01g02330
scaffold00001	ORCAE	mRNA	698799	699023	0	-	.	ID=aculy01g02330.1;Parent=aculy01g02330;score=0.0,0;length=225;Name=aculy01g02330.1
scaffold00001	ORCAE	exon	698799	699023	0	-	.	ID=aculy01g02330.1.1;Parent=aculy01g02330.1;score=0.0,0;Ontology_term=SO:0000200
scaffold00001	ORCAE	CDS	698799	699023	0	-	0	ID=CDS:aculy01g02330.1.1;Parent=aculy01g02330.1;score=0.0,0;Ontology_term=SO:0000200;Name=aculy01g02330.1
###
scaffold00001	ORCAE	gene	700175	701350	0	-	.	ID=aculy01g02340;score=0.0,0;length=1176;Name=aculy01g02340
scaffold00001	ORCAE	mRNA	700175	701350	0	-	.	ID=aculy01g02340.1;Parent=aculy01g02340;score=0.0,0;length=1176;Name=aculy01g02340.1
scaffold00001	ORCAE	three_prime_UTR	700175	700396	0	-	.	ID=three_prime_UTR:aculy01g02340.1.1;Parent=aculy01g02340.1;score=0.0,0;Ontology_term=SO:0000205;Name=aculy01g02340.1
scaffold00001	ORCAE	exon	700175	701350	0	-	.	ID=aculy01g02340.1.1;Parent=aculy01g02340.1;score=0.0,0;Ontology_term=SO:0000200
scaffold00001	ORCAE	CDS	700397	701146	0	-	0	ID=CDS:aculy01g02340.1.1;Parent=aculy01g02340.1;score=0.0,0;Ontology_term=SO:0000200;Name=aculy01g02340.1
scaffold00001	ORCAE	five_prime_UTR	701147	701350	0	-	.	ID=five_prime_UTR:aculy01g02340.1.1;Parent=aculy01g02340.1;score=0.0,0;Ontology_term=SO:0000204;Name=aculy01g02340.1
###
scaffold00001	ORCAE	gene	701358	703769	0	+	.	ID=aculy01g02350;score=0.0,0;length=2412;Name=aculy01g02350
scaffold00001	ORCAE	mRNA	701358	703769	0	+	.	ID=aculy01g02350.1;Parent=aculy01g02350;score=0.0,0;length=2412;Name=aculy01g02350.1
scaffold00001	ORCAE	five_prime_UTR	701358	701620	0	+	.	ID=five_prime_UTR:aculy01g02350.1.1;Parent=aculy01g02350.1;score=0.0,0;Ontology_term=SO:0000204;Name=aculy01g02350.1
scaffold00001	ORCAE	exon	701358	703769	0	+	.	ID=aculy01g02350.1.1;Parent=aculy01g02350.1;score=0.0,0;Ontology_term=SO:0000202
scaffold00001	ORCAE	CDS	701621	703729	0	+	0	ID=CDS:aculy01g02350.1.1;Parent=aculy01g02350.1;score=0.0,0;Ontology_term=SO:0000202;Name=aculy01g02350.1
scaffold00001	ORCAE	three_prime_UTR	703730	703769	0	+	.	ID=three_prime_UTR:aculy01g02350.1.1;Parent=aculy01g02350.1;score=0.0,0;Ontology_term=SO:0000205;Name=aculy01g02350.1
###
scaffold00001	ORCAE	gene	703345	704608	0	-	.	ID=aculy01g02360;score=0.0,0;length=1264;Name=aculy01g02360
scaffold00001	ORCAE	mRNA	703345	704608	0	-	.	ID=aculy01g02360.1;Parent=aculy01g02360;score=0.0,0;length=1264;Name=aculy01g02360.1
scaffold00001	ORCAE	three_prime_UTR	703345	703919	0	-	.	ID=three_prime_UTR:aculy01g02360.1.1;Parent=aculy01g02360.1;score=0.0,0;Ontology_term=SO:0000205;Name=aculy01g02360.1
scaffold00001	ORCAE	exon	703345	704608	0	-	.	ID=aculy01g02360.1.1;Parent=aculy01g02360.1;score=0.0,0;Ontology_term=SO:0000200
scaffold00001	ORCAE	CDS	703920	704585	0	-	0	ID=CDS:aculy01g02360.1.1;Parent=aculy01g02360.1;score=0.0,0;Ontology_term=SO:0000200;Name=aculy01g02360.1
scaffold00001	ORCAE	five_prime_UTR	704586	704608	0	-	.	ID=five_prime_UTR:aculy01g02360.1.1;Parent=aculy01g02360.1;score=0.0,0;Ontology_term=SO:0000204;Name=aculy01g02360.1
###
scaffold00001	ORCAE	gene	704609	704970	0	-	.	ID=aculy01g02365;score=0.0,0;length=362;Name=aculy01g02365
scaffold00001	ORCAE	mRNA	704609	704970	0	-	.	ID=aculy01g02365.1;Parent=aculy01g02365;score=0.0,0;length=362;Name=aculy01g02365.1
scaffold00001	ORCAE	three_prime_UTR	704609	704632	0	-	.	ID=three_prime_UTR:aculy01g02365.1.1;Parent=aculy01g02365.1;score=0.0,0;Ontology_term=SO:0000205;Name=aculy01g02365.1
scaffold00001	ORCAE	exon	704609	704970	0	-	.	ID=aculy01g02365.1.1;Parent=aculy01g02365.1;score=0.0,0;Ontology_term=SO:0000200
scaffold00001	ORCAE	CDS	704633	704821	0	-	0	ID=CDS:aculy01g02365.1.1;Parent=aculy01g02365.1;score=0.0,0;Ontology_term=SO:0000200;Name=aculy01g02365.1
scaffold00001	ORCAE	five_prime_UTR	704822	704970	0	-	.	ID=five_prime_UTR:aculy01g02365.1.1;Parent=aculy01g02365.1;score=0.0,0;Ontology_term=SO:0000204;Name=aculy01g02365.1
###
scaffold00001	ORCAE	gene	704958	706486	0	+	.	ID=aculy01g02370;score=0.0,0;length=1529;Name=aculy01g02370
scaffold00001	ORCAE	mRNA	704958	706486	0	+	.	ID=aculy01g02370.1;Parent=aculy01g02370;score=0.0,0;length=1529;Name=aculy01g02370.1
scaffold00001	ORCAE	five_prime_UTR	704958	705103	0	+	.	ID=five_prime_UTR:aculy01g02370.1.1;Parent=aculy01g02370.1;score=0.0,0;Ontology_term=SO:0000204;Name=aculy01g02370.1
scaffold00001	ORCAE	exon	704958	706486	0	+	.	ID=aculy01g02370.1.1;Parent=aculy01g02370.1;score=0.0,0;Ontology_term=SO:0000202
scaffold00001	ORCAE	CDS	705104	706432	0	+	0	ID=CDS:aculy01g02370.1.1;Parent=aculy01g02370.1;score=0.0,0;Ontology_term=SO:0000202;Name=aculy01g02370.1
scaffold00001	ORCAE	three_prime_UTR	706433	706486	0	+	.	ID=three_prime_UTR:aculy01g02370.1.1;Parent=aculy01g02370.1;score=0.0,0;Ontology_term=SO:0000205;Name=aculy01g02370.1
###
scaffold00001	ORCAE	gene	706616	708095	0	-	.	ID=aculy01g02380;score=0.0,0;length=1480;Name=aculy01g02380
scaffold00001	ORCAE	mRNA	706616	708095	0	-	.	ID=aculy01g02380.1;Parent=aculy01g02380;score=0.0,0;length=1480;Name=aculy01g02380.1
scaffold00001	ORCAE	three_prime_UTR	706616	706883	0	-	.	ID=three_prime_UTR:aculy01g02380.1.1;Parent=aculy01g02380.1;score=0.0,0;Ontology_term=SO:0000205;Name=aculy01g02380.1
scaffold00001	ORCAE	exon	706616	706955	0	-	.	ID=aculy01g02380.1.1;Parent=aculy01g02380.1;score=0.0,0;Ontology_term=SO:0000202
scaffold00001	ORCAE	CDS	706884	706955	0	-	0	ID=CDS:aculy01g02380.1.1;Parent=aculy01g02380.1;score=0.0,0;Ontology_term=SO:0000202;Name=aculy01g02380.1
scaffold00001	ORCAE	CDS	707291	707620	0	-	0	ID=CDS:aculy01g02380.1.1;Parent=aculy01g02380.1;score=0.0,0;Ontology_term=SO:0000202;Name=aculy01g02380.1
scaffold00001	ORCAE	exon	707291	708095	0	-	.	ID=aculy01g02380.1.1;Parent=aculy01g02380.1;score=0.0,0;Ontology_term=SO:0000202
scaffold00001	ORCAE	five_prime_UTR	707621	708095	0	-	.	ID=five_prime_UTR:aculy01g02380.1.1;Parent=aculy01g02380.1;score=0.0,0;Ontology_term=SO:0000204;Name=aculy01g02380.1
###
scaffold00001	ORCAE	gene	716550	717759	0	+	.	ID=aculy01g02390;score=0.0,0;length=1210;Name=aculy01g02390
scaffold00001	ORCAE	mRNA	716550	717759	0	+	.	ID=aculy01g02390.1;Parent=aculy01g02390;score=0.0,0;length=1210;Name=aculy01g02390.1
scaffold00001	ORCAE	five_prime_UTR	716550	717068	0	+	.	ID=five_prime_UTR:aculy01g02390.1.1;Parent=aculy01g02390.1;score=0.0,0;Ontology_term=SO:0000204;Name=aculy01g02390.1
scaffold00001	ORCAE	exon	716550	717759	0	+	.	ID=aculy01g02390.1.1;Parent=aculy01g02390.1;score=0.0,0;Ontology_term=SO:0000202
scaffold00001	ORCAE	CDS	717069	717257	0	+	0	ID=CDS:aculy01g02390.1.1;Parent=aculy01g02390.1;score=0.0,0;Ontology_term=SO:0000202;Name=aculy01g02390.1
scaffold00001	ORCAE	three_prime_UTR	717258	717759	0	+	.	ID=three_prime_UTR:aculy01g02390.1.1;Parent=aculy01g02390.1;score=0.0,0;Ontology_term=SO:0000205;Name=aculy01g02390.1
###
scaffold00001	ORCAE	gene	716641	716814	0	-	.	ID=aculy01g02400;score=0.0,0;length=174;Name=aculy01g02400
scaffold00001	ORCAE	mRNA	716641	716814	0	-	.	ID=aculy01g02400.1;Parent=aculy01g02400;score=0.0,0;length=174;Name=aculy01g02400.1
scaffold00001	ORCAE	exon	716641	716814	0	-	.	ID=aculy01g02400.1.1;Parent=aculy01g02400.1;score=0.0,0;Ontology_term=SO:0000200
scaffold00001	ORCAE	CDS	716641	716814	0	-	0	ID=CDS:aculy01g02400.1.1;Parent=aculy01g02400.1;score=0.0,0;Ontology_term=SO:0000200;Name=aculy01g02400.1
###
scaffold00001	ORCAE	gene	720054	721763	0	+	.	ID=aculy01g02410;score=0.0,0;length=1710;Name=aculy01g02410
scaffold00001	ORCAE	mRNA	720054	721763	0	+	.	ID=aculy01g02410.1;Parent=aculy01g02410;score=0.0,0;length=1710;Name=aculy01g02410.1
scaffold00001	ORCAE	exon	720054	721763	0	+	.	ID=aculy01g02410.1.1;Parent=aculy01g02410.1;score=0.0,0;Ontology_term=SO:0000202
scaffold00001	ORCAE	CDS	720054	721763	0	+	0	ID=CDS:aculy01g02410.1.1;Parent=aculy01g02410.1;score=0.0,0;Ontology_term=SO:0000202;Name=aculy01g02410.1
###
scaffold00001	ORCAE	gene	722246	724027	0	-	.	ID=aculy01g02420;score=0.0,0;length=1782;Name=aculy01g02420
scaffold00001	ORCAE	mRNA	722246	724027	0	-	.	ID=aculy01g02420.1;Parent=aculy01g02420;score=0.0,0;length=1782;Name=aculy01g02420.1
scaffold00001	ORCAE	three_prime_UTR	722246	722597	0	-	.	ID=three_prime_UTR:aculy01g02420.1.1;Parent=aculy01g02420.1;score=0.0,0;Ontology_term=SO:0000205;Name=aculy01g02420.1
scaffold00001	ORCAE	exon	722246	724027	0	-	.	ID=aculy01g02420.1.1;Parent=aculy01g02420.1;score=0.0,0;Ontology_term=SO:0000200
scaffold00001	ORCAE	CDS	722598	723734	0	-	0	ID=CDS:aculy01g02420.1.1;Parent=aculy01g02420.1;score=0.0,0;Ontology_term=SO:0000200;Name=aculy01g02420.1
scaffold00001	ORCAE	five_prime_UTR	723735	724027	0	-	.	ID=five_prime_UTR:aculy01g02420.1.1;Parent=aculy01g02420.1;score=0.0,0;Ontology_term=SO:0000204;Name=aculy01g02420.1
###
scaffold00001	ORCAE	gene	724679	725741	0	-	.	ID=aculy01g02430;score=0.0,0;length=1063;Name=aculy01g02430
scaffold00001	ORCAE	mRNA	724679	725741	0	-	.	ID=aculy01g02430.1;Parent=aculy01g02430;score=0.0,0;length=1063;Name=aculy01g02430.1
scaffold00001	ORCAE	three_prime_UTR	724679	724781	0	-	.	ID=three_prime_UTR:aculy01g02430.1.1;Parent=aculy01g02430.1;score=0.0,0;Ontology_term=SO:0000205;Name=aculy01g02430.1
scaffold00001	ORCAE	exon	724679	725741	0	-	.	ID=aculy01g02430.1.1;Parent=aculy01g02430.1;score=0.0,0;Ontology_term=SO:0000200
scaffold00001	ORCAE	CDS	724782	725387	0	-	0	ID=CDS:aculy01g02430.1.1;Parent=aculy01g02430.1;score=0.0,0;Ontology_term=SO:0000200;Name=aculy01g02430.1
scaffold00001	ORCAE	five_prime_UTR	725388	725741	0	-	.	ID=five_prime_UTR:aculy01g02430.1.1;Parent=aculy01g02430.1;score=0.0,0;Ontology_term=SO:0000204;Name=aculy01g02430.1
###
scaffold00001	ORCAE	gene	725742	730697	0	-	.	ID=aculy01g02440;score=0.0,0;length=4956;Name=aculy01g02440
scaffold00001	ORCAE	mRNA	725742	730697	0	-	.	ID=aculy01g02440.1;Parent=aculy01g02440;score=0.0,0;length=4956;Name=aculy01g02440.1
scaffold00001	ORCAE	three_prime_UTR	725742	726095	0	-	.	ID=three_prime_UTR:aculy01g02440.1.1;Parent=aculy01g02440.1;score=0.0,0;Ontology_term=SO:0000205;Name=aculy01g02440.1
scaffold00001	ORCAE	exon	725742	730697	0	-	.	ID=aculy01g02440.1.1;Parent=aculy01g02440.1;score=0.0,0;Ontology_term=SO:0000200
scaffold00001	ORCAE	CDS	726096	729704	0	-	0	ID=CDS:aculy01g02440.1.1;Parent=aculy01g02440.1;score=0.0,0;Ontology_term=SO:0000200;Name=aculy01g02440.1
scaffold00001	ORCAE	five_prime_UTR	729705	730697	0	-	.	ID=five_prime_UTR:aculy01g02440.1.1;Parent=aculy01g02440.1;score=0.0,0;Ontology_term=SO:0000204;Name=aculy01g02440.1
###
scaffold00001	ORCAE	gene	730401	730610	0	+	.	ID=aculy01g02450;score=0.0,0;length=210;Name=aculy01g02450
scaffold00001	ORCAE	mRNA	730401	730610	0	+	.	ID=aculy01g02450.1;Parent=aculy01g02450;score=0.0,0;length=210;Name=aculy01g02450.1
scaffold00001	ORCAE	exon	730401	730610	0	+	.	ID=aculy01g02450.1.1;Parent=aculy01g02450.1;score=0.0,0;Ontology_term=SO:0000202
scaffold00001	ORCAE	CDS	730401	730610	0	+	0	ID=CDS:aculy01g02450.1.1;Parent=aculy01g02450.1;score=0.0,0;Ontology_term=SO:0000202;Name=aculy01g02450.1
###
scaffold00001	ORCAE	gene	730698	730976	0	-	.	ID=aculy01g02460;score=0.0,0;length=279;Name=aculy01g02460
scaffold00001	ORCAE	mRNA	730698	730976	0	-	.	ID=aculy01g02460.1;Parent=aculy01g02460;score=0.0,0;length=279;Name=aculy01g02460.1
scaffold00001	ORCAE	exon	730698	730976	0	-	.	ID=aculy01g02460.1.1;Parent=aculy01g02460.1;score=0.0,0;Ontology_term=SO:0000200
scaffold00001	ORCAE	CDS	730698	730976	0	-	0	ID=CDS:aculy01g02460.1.1;Parent=aculy01g02460.1;score=0.0,0;Ontology_term=SO:0000200;Name=aculy01g02460.1
###
scaffold00001	ORCAE	gene	733060	733602	0	+	.	ID=aculy01g02470;score=0.0,0;length=543;Name=aculy01g02470
scaffold00001	ORCAE	mRNA	733060	733602	0	+	.	ID=aculy01g02470.1;Parent=aculy01g02470;score=0.0,0;length=543;Name=aculy01g02470.1
scaffold00001	ORCAE	five_prime_UTR	733060	733388	0	+	.	ID=five_prime_UTR:aculy01g02470.1.1;Parent=aculy01g02470.1;score=0.0,0;Ontology_term=SO:0000204;Name=aculy01g02470.1
scaffold00001	ORCAE	exon	733060	733406	0	+	.	ID=aculy01g02470.1.1;Parent=aculy01g02470.1;score=0.0,0;Ontology_term=SO:0000200
scaffold00001	ORCAE	CDS	733389	733406	0	+	0	ID=CDS:aculy01g02470.1.1;Parent=aculy01g02470.1;score=0.0,0;Ontology_term=SO:0000200;Name=aculy01g02470.1
scaffold00001	ORCAE	CDS	733509	733577	0	+	0	ID=CDS:aculy01g02470.1.1;Parent=aculy01g02470.1;score=0.0,0;Ontology_term=SO:0000200;Name=aculy01g02470.1
scaffold00001	ORCAE	exon	733509	733602	0	+	.	ID=aculy01g02470.1.1;Parent=aculy01g02470.1;score=0.0,0;Ontology_term=SO:0000200
scaffold00001	ORCAE	three_prime_UTR	733578	733602	0	+	.	ID=three_prime_UTR:aculy01g02470.1.1;Parent=aculy01g02470.1;score=0.0,0;Ontology_term=SO:0000205;Name=aculy01g02470.1
###
scaffold00001	ORCAE	gene	733603	736151	0	+	.	ID=aculy01g02480;score=0.0,0;length=2549;Name=aculy01g02480
scaffold00001	ORCAE	mRNA	733603	736151	0	+	.	ID=aculy01g02480.1;Parent=aculy01g02480;score=0.0,0;length=2549;Name=aculy01g02480.1
scaffold00001	ORCAE	five_prime_UTR	733603	733627	0	+	.	ID=five_prime_UTR:aculy01g02480.1.1;Parent=aculy01g02480.1;score=0.0,0;Ontology_term=SO:0000204;Name=aculy01g02480.1
scaffold00001	ORCAE	exon	733603	736151	0	+	.	ID=aculy01g02480.1.1;Parent=aculy01g02480.1;score=0.0,0;Ontology_term=SO:0000200
scaffold00001	ORCAE	CDS	733628	736024	0	+	0	ID=CDS:aculy01g02480.1.1;Parent=aculy01g02480.1;score=0.0,0;Ontology_term=SO:0000202;Name=aculy01g02480.1
scaffold00001	ORCAE	three_prime_UTR	736025	736151	0	+	.	ID=three_prime_UTR:aculy01g02480.1.1;Parent=aculy01g02480.1;score=0.0,0;Ontology_term=SO:0000205;Name=aculy01g02480.1
###
scaffold00001	ORCAE	gene	736152	736394	0	+	.	ID=aculy01g02490;score=0.0,0;length=243;Name=aculy01g02490
scaffold00001	ORCAE	mRNA	736152	736394	0	+	.	ID=aculy01g02490.1;Parent=aculy01g02490;score=0.0,0;length=243;Name=aculy01g02490.1
scaffold00001	ORCAE	exon	736152	736394	0	+	.	ID=aculy01g02490.1.1;Parent=aculy01g02490.1;score=0.0,0;Ontology_term=SO:0000202
scaffold00001	ORCAE	CDS	736152	736394	0	+	0	ID=CDS:aculy01g02490.1.1;Parent=aculy01g02490.1;score=0.0,0;Ontology_term=SO:0000202;Name=aculy01g02490.1
###
scaffold00001	ORCAE	gene	736830	737045	0	+	.	ID=aculy01g02500;score=0.0,0;length=216;Name=aculy01g02500
scaffold00001	ORCAE	mRNA	736830	737045	0	+	.	ID=aculy01g02500.1;Parent=aculy01g02500;score=0.0,0;length=216;Name=aculy01g02500.1
scaffold00001	ORCAE	exon	736830	737045	0	+	.	ID=aculy01g02500.1.1;Parent=aculy01g02500.1;score=0.0,0;Ontology_term=SO:0000202
scaffold00001	ORCAE	CDS	736830	737045	0	+	0	ID=CDS:aculy01g02500.1.1;Parent=aculy01g02500.1;score=0.0,0;Ontology_term=SO:0000202;Name=aculy01g02500.1
###
scaffold00001	ORCAE	gene	737046	742342	0	+	.	ID=aculy01g02510;score=0.0,0;length=5297;Name=aculy01g02510
scaffold00001	ORCAE	mRNA	737046	742342	0	+	.	ID=aculy01g02510.1;Parent=aculy01g02510;score=0.0,0;length=5297;Name=aculy01g02510.1
scaffold00001	ORCAE	five_prime_UTR	737046	739103	0	+	.	ID=five_prime_UTR:aculy01g02510.1.1;Parent=aculy01g02510.1;score=0.0,0;Ontology_term=SO:0000204;Name=aculy01g02510.1
scaffold00001	ORCAE	exon	737046	742342	0	+	.	ID=aculy01g02510.1.1;Parent=aculy01g02510.1;score=0.0,0;Ontology_term=SO:0000202
scaffold00001	ORCAE	CDS	739104	741974	0	+	0	ID=CDS:aculy01g02510.1.1;Parent=aculy01g02510.1;score=0.0,0;Ontology_term=SO:0000202;Name=aculy01g02510.1
scaffold00001	ORCAE	three_prime_UTR	741975	742342	0	+	.	ID=three_prime_UTR:aculy01g02510.1.1;Parent=aculy01g02510.1;score=0.0,0;Ontology_term=SO:0000205;Name=aculy01g02510.1
###
scaffold00001	ORCAE	gene	737642	737845	0	-	.	ID=aculy01g02520;score=0.0,0;length=204;Name=aculy01g02520
scaffold00001	ORCAE	mRNA	737642	737845	0	-	.	ID=aculy01g02520.1;Parent=aculy01g02520;score=0.0,0;length=204;Name=aculy01g02520.1
scaffold00001	ORCAE	exon	737642	737845	0	-	.	ID=aculy01g02520.1.1;Parent=aculy01g02520.1;score=0.0,0;Ontology_term=SO:0000200
scaffold00001	ORCAE	CDS	737642	737845	0	-	0	ID=CDS:aculy01g02520.1.1;Parent=aculy01g02520.1;score=0.0,0;Ontology_term=SO:0000200;Name=aculy01g02520.1
###
scaffold00001	ORCAE	gene	741831	742582	0	-	.	ID=aculy01g02530;score=0.0,0;length=752;Name=aculy01g02530
scaffold00001	ORCAE	mRNA	741831	742582	0	-	.	ID=aculy01g02530.1;Parent=aculy01g02530;score=0.0,0;length=752;Name=aculy01g02530.1
scaffold00001	ORCAE	three_prime_UTR	741831	742064	0	-	.	ID=three_prime_UTR:aculy01g02530.1.1;Parent=aculy01g02530.1;score=0.0,0;Ontology_term=SO:0000205;Name=aculy01g02530.1
scaffold00001	ORCAE	exon	741831	742582	0	-	.	ID=aculy01g02530.1.1;Parent=aculy01g02530.1;score=0.0,0;Ontology_term=SO:0000200
scaffold00001	ORCAE	CDS	742065	742499	0	-	0	ID=CDS:aculy01g02530.1.1;Parent=aculy01g02530.1;score=0.0,0;Ontology_term=SO:0000200;Name=aculy01g02530.1
scaffold00001	ORCAE	five_prime_UTR	742500	742582	0	-	.	ID=five_prime_UTR:aculy01g02530.1.1;Parent=aculy01g02530.1;score=0.0,0;Ontology_term=SO:0000204;Name=aculy01g02530.1
###
scaffold00001	ORCAE	gene	742583	744803	0	-	.	ID=aculy01g02540;score=0.0,0;length=2221;Name=aculy01g02540
scaffold00001	ORCAE	mRNA	742583	744803	0	-	.	ID=aculy01g02540.1;Parent=aculy01g02540;score=0.0,0;length=2221;Name=aculy01g02540.1
scaffold00001	ORCAE	three_prime_UTR	742583	742666	0	-	.	ID=three_prime_UTR:aculy01g02540.1.1;Parent=aculy01g02540.1;score=0.0,0;Ontology_term=SO:0000205;Name=aculy01g02540.1
scaffold00001	ORCAE	exon	742583	744803	0	-	.	ID=aculy01g02540.1.1;Parent=aculy01g02540.1;score=0.0,0;Ontology_term=SO:0000200
scaffold00001	ORCAE	CDS	742667	744466	0	-	0	ID=CDS:aculy01g02540.1.1;Parent=aculy01g02540.1;score=0.0,0;Ontology_term=SO:0000200;Name=aculy01g02540.1
scaffold00001	ORCAE	five_prime_UTR	744467	744803	0	-	.	ID=five_prime_UTR:aculy01g02540.1.1;Parent=aculy01g02540.1;score=0.0,0;Ontology_term=SO:0000204;Name=aculy01g02540.1
###
scaffold00001	ORCAE	gene	744992	747794	0	+	.	ID=aculy01g02550;score=0.0,0;length=2803;Name=aculy01g02550
scaffold00001	ORCAE	mRNA	744992	747794	0	+	.	ID=aculy01g02550.1;Parent=aculy01g02550;score=0.0,0;length=2803;Name=aculy01g02550.1
scaffold00001	ORCAE	five_prime_UTR	744992	745171	0	+	.	ID=five_prime_UTR:aculy01g02550.1.1;Parent=aculy01g02550.1;score=0.0,0;Ontology_term=SO:0000204;Name=aculy01g02550.1
scaffold00001	ORCAE	exon	744992	745497	0	+	.	ID=aculy01g02550.1.1;Parent=aculy01g02550.1;score=0.0,0;Ontology_term=SO:0000200
scaffold00001	ORCAE	CDS	745172	745497	0	+	0	ID=CDS:aculy01g02550.1.1;Parent=aculy01g02550.1;score=0.0,0;Ontology_term=SO:0000200;Name=aculy01g02550.1
scaffold00001	ORCAE	exon	745740	746538	0	+	.	ID=aculy01g02550.1.1;Parent=aculy01g02550.1;score=0.0,0;Ontology_term=SO:0000200
scaffold00001	ORCAE	CDS	745740	746538	0	+	1	ID=CDS:aculy01g02550.1.1;Parent=aculy01g02550.1;score=0.0,0;Ontology_term=SO:0000200;Name=aculy01g02550.1
scaffold00001	ORCAE	CDS	746740	747525	0	+	0	ID=CDS:aculy01g02550.1.1;Parent=aculy01g02550.1;score=0.0,0;Ontology_term=SO:0000200;Name=aculy01g02550.1
scaffold00001	ORCAE	exon	746740	747794	0	+	.	ID=aculy01g02550.1.1;Parent=aculy01g02550.1;score=0.0,0;Ontology_term=SO:0000200
scaffold00001	ORCAE	three_prime_UTR	747526	747794	0	+	.	ID=three_prime_UTR:aculy01g02550.1.1;Parent=aculy01g02550.1;score=0.0,0;Ontology_term=SO:0000205;Name=aculy01g02550.1
###
scaffold00001	ORCAE	gene	747795	749009	0	+	.	ID=aculy01g02570;score=0.0,0;length=1215;Name=aculy01g02570
scaffold00001	ORCAE	mRNA	747795	749009	0	+	.	ID=aculy01g02570.1;Parent=aculy01g02570;score=0.0,0;length=1215;Name=aculy01g02570.1
scaffold00001	ORCAE	five_prime_UTR	747795	747873	0	+	.	ID=five_prime_UTR:aculy01g02570.1.1;Parent=aculy01g02570.1;score=0.0,0;Ontology_term=SO:0000204;Name=aculy01g02570.1
scaffold00001	ORCAE	exon	747795	747873	0	+	.	ID=aculy01g02570.1.1;Parent=aculy01g02570.1;score=0.0,0;Ontology_term=SO:0000200
scaffold00001	ORCAE	five_prime_UTR	747954	748064	0	+	.	ID=five_prime_UTR:aculy01g02570.1.1;Parent=aculy01g02570.1;score=0.0,0;Ontology_term=SO:0000204;Name=aculy01g02570.1
scaffold00001	ORCAE	exon	747954	749009	0	+	.	ID=aculy01g02570.1.1;Parent=aculy01g02570.1;score=0.0,0;Ontology_term=SO:0000200
scaffold00001	ORCAE	CDS	748065	749009	0	+	0	ID=CDS:aculy01g02570.1.1;Parent=aculy01g02570.1;score=0.0,0;Ontology_term=SO:0000202;Name=aculy01g02570.1
###
scaffold00001	ORCAE	gene	749010	750607	0	+	.	ID=aculy01g02560;score=0.0,0;length=1598;Name=aculy01g02560
scaffold00001	ORCAE	mRNA	749010	750607	0	+	.	ID=aculy01g02560.1;Parent=aculy01g02560;score=0.0,0;length=1598;Name=aculy01g02560.1
scaffold00001	ORCAE	five_prime_UTR	749010	749326	0	+	.	ID=five_prime_UTR:aculy01g02560.1.1;Parent=aculy01g02560.1;score=0.0,0;Ontology_term=SO:0000204;Name=aculy01g02560.1
scaffold00001	ORCAE	exon	749010	749658	0	+	.	ID=aculy01g02560.1.1;Parent=aculy01g02560.1;score=0.0,0;Ontology_term=SO:0000200
scaffold00001	ORCAE	CDS	749327	749658	0	+	0	ID=CDS:aculy01g02560.1.1;Parent=aculy01g02560.1;score=0.0,0;Ontology_term=SO:0000200;Name=aculy01g02560.1
scaffold00001	ORCAE	CDS	749759	750224	0	+	1	ID=CDS:aculy01g02560.1.1;Parent=aculy01g02560.1;score=0.0,0;Ontology_term=SO:0000200;Name=aculy01g02560.1
scaffold00001	ORCAE	exon	749759	750607	0	+	.	ID=aculy01g02560.1.1;Parent=aculy01g02560.1;score=0.0,0;Ontology_term=SO:0000200
scaffold00001	ORCAE	three_prime_UTR	750225	750607	0	+	.	ID=three_prime_UTR:aculy01g02560.1.1;Parent=aculy01g02560.1;score=0.0,0;Ontology_term=SO:0000205;Name=aculy01g02560.1
###
scaffold00001	ORCAE	gene	750608	751687	0	+	.	ID=aculy01g02580;score=0.0,0;length=1080;Name=aculy01g02580
scaffold00001	ORCAE	mRNA	750608	751687	0	+	.	ID=aculy01g02580.1;Parent=aculy01g02580;score=0.0,0;length=1080;Name=aculy01g02580.1
scaffold00001	ORCAE	exon	750608	751687	0	+	.	ID=aculy01g02580.1.1;Parent=aculy01g02580.1;score=0.0,0;Ontology_term=SO:0000202
scaffold00001	ORCAE	CDS	750608	751687	0	+	0	ID=CDS:aculy01g02580.1.1;Parent=aculy01g02580.1;score=0.0,0;Ontology_term=SO:0000202;Name=aculy01g02580.1
###
scaffold00001	ORCAE	gene	751560	752789	0	-	.	ID=aculy01g02590;score=0.0,0;length=1230;Name=aculy01g02590
scaffold00001	ORCAE	mRNA	751560	752789	0	-	.	ID=aculy01g02590.1;Parent=aculy01g02590;score=0.0,0;length=1230;Name=aculy01g02590.1
scaffold00001	ORCAE	three_prime_UTR	751560	751800	0	-	.	ID=three_prime_UTR:aculy01g02590.1.1;Parent=aculy01g02590.1;score=0.0,0;Ontology_term=SO:0000205;Name=aculy01g02590.1
scaffold00001	ORCAE	exon	751560	752789	0	-	.	ID=aculy01g02590.1.1;Parent=aculy01g02590.1;score=0.0,0;Ontology_term=SO:0000200
scaffold00001	ORCAE	CDS	751801	752601	0	-	0	ID=CDS:aculy01g02590.1.1;Parent=aculy01g02590.1;score=0.0,0;Ontology_term=SO:0000200;Name=aculy01g02590.1
scaffold00001	ORCAE	five_prime_UTR	752602	752789	0	-	.	ID=five_prime_UTR:aculy01g02590.1.1;Parent=aculy01g02590.1;score=0.0,0;Ontology_term=SO:0000204;Name=aculy01g02590.1
###
scaffold00001	ORCAE	gene	752769	753867	0	+	.	ID=aculy01g02610;score=0.0,0;length=1099;Name=aculy01g02610
scaffold00001	ORCAE	mRNA	752769	753867	0	+	.	ID=aculy01g02610.1;Parent=aculy01g02610;score=0.0,0;length=1099;Name=aculy01g02610.1
scaffold00001	ORCAE	five_prime_UTR	752769	753239	0	+	.	ID=five_prime_UTR:aculy01g02610.1.1;Parent=aculy01g02610.1;score=0.0,0;Ontology_term=SO:0000204;Name=aculy01g02610.1
scaffold00001	ORCAE	exon	752769	753867	0	+	.	ID=aculy01g02610.1.1;Parent=aculy01g02610.1;score=0.0,0;Ontology_term=SO:0000202
scaffold00001	ORCAE	CDS	753240	753755	0	+	0	ID=CDS:aculy01g02610.1.1;Parent=aculy01g02610.1;score=0.0,0;Ontology_term=SO:0000202;Name=aculy01g02610.1
scaffold00001	ORCAE	three_prime_UTR	753756	753867	0	+	.	ID=three_prime_UTR:aculy01g02610.1.1;Parent=aculy01g02610.1;score=0.0,0;Ontology_term=SO:0000205;Name=aculy01g02610.1
###
scaffold00001	ORCAE	gene	753868	754344	0	+	.	ID=aculy01g02615;score=0.0,0;length=477;Name=aculy01g02615
scaffold00001	ORCAE	mRNA	753868	754344	0	+	.	ID=aculy01g02615.1;Parent=aculy01g02615;score=0.0,0;length=477;Name=aculy01g02615.1
scaffold00001	ORCAE	five_prime_UTR	753868	753979	0	+	.	ID=five_prime_UTR:aculy01g02615.1.1;Parent=aculy01g02615.1;score=0.0,0;Ontology_term=SO:0000204;Name=aculy01g02615.1
scaffold00001	ORCAE	exon	753868	754344	0	+	.	ID=aculy01g02615.1.1;Parent=aculy01g02615.1;score=0.0,0;Ontology_term=SO:0000202
scaffold00001	ORCAE	CDS	753980	754183	0	+	0	ID=CDS:aculy01g02615.1.1;Parent=aculy01g02615.1;score=0.0,0;Ontology_term=SO:0000202;Name=aculy01g02615.1
scaffold00001	ORCAE	three_prime_UTR	754184	754344	0	+	.	ID=three_prime_UTR:aculy01g02615.1.1;Parent=aculy01g02615.1;score=0.0,0;Ontology_term=SO:0000205;Name=aculy01g02615.1
###
scaffold00001	ORCAE	gene	761727	763759	0	+	.	ID=aculy01g02620;score=0.0,0;length=2033;Name=aculy01g02620
scaffold00001	ORCAE	mRNA	761727	763759	0	+	.	ID=aculy01g02620.1;Parent=aculy01g02620;score=0.0,0;length=2033;Name=aculy01g02620.1
scaffold00001	ORCAE	five_prime_UTR	761727	761908	0	+	.	ID=five_prime_UTR:aculy01g02620.1.1;Parent=aculy01g02620.1;score=0.0,0;Ontology_term=SO:0000204;Name=aculy01g02620.1
scaffold00001	ORCAE	exon	761727	763759	0	+	.	ID=aculy01g02620.1.1;Parent=aculy01g02620.1;score=0.0,0;Ontology_term=SO:0000202
scaffold00001	ORCAE	CDS	761909	763717	0	+	0	ID=CDS:aculy01g02620.1.1;Parent=aculy01g02620.1;score=0.0,0;Ontology_term=SO:0000202;Name=aculy01g02620.1
scaffold00001	ORCAE	three_prime_UTR	763718	763759	0	+	.	ID=three_prime_UTR:aculy01g02620.1.1;Parent=aculy01g02620.1;score=0.0,0;Ontology_term=SO:0000205;Name=aculy01g02620.1
###
scaffold00001	ORCAE	gene	770050	772169	0	+	.	ID=aculy01g02630;score=0.0,0;length=2120;Name=aculy01g02630
scaffold00001	ORCAE	mRNA	770050	772169	0	+	.	ID=aculy01g02630.1;Parent=aculy01g02630;score=0.0,0;length=2120;Name=aculy01g02630.1
scaffold00001	ORCAE	five_prime_UTR	770050	770537	0	+	.	ID=five_prime_UTR:aculy01g02630.1.1;Parent=aculy01g02630.1;score=0.0,0;Ontology_term=SO:0000204;Name=aculy01g02630.1
scaffold00001	ORCAE	exon	770050	772169	0	+	.	ID=aculy01g02630.1.1;Parent=aculy01g02630.1;score=0.0,0;Ontology_term=SO:0000202
scaffold00001	ORCAE	CDS	770538	771842	0	+	0	ID=CDS:aculy01g02630.1.1;Parent=aculy01g02630.1;score=0.0,0;Ontology_term=SO:0000202;Name=aculy01g02630.1
scaffold00001	ORCAE	three_prime_UTR	771843	772169	0	+	.	ID=three_prime_UTR:aculy01g02630.1.1;Parent=aculy01g02630.1;score=0.0,0;Ontology_term=SO:0000205;Name=aculy01g02630.1
###
scaffold00001	ORCAE	gene	773216	776196	0	+	.	ID=aculy01g02640;score=0.0,0;length=2981;Name=aculy01g02640
scaffold00001	ORCAE	mRNA	773216	776196	0	+	.	ID=aculy01g02640.1;Parent=aculy01g02640;score=0.0,0;length=2981;Name=aculy01g02640.1
scaffold00001	ORCAE	five_prime_UTR	773216	773500	0	+	.	ID=five_prime_UTR:aculy01g02640.1.1;Parent=aculy01g02640.1;score=0.0,0;Ontology_term=SO:0000204;Name=aculy01g02640.1
scaffold00001	ORCAE	exon	773216	776196	0	+	.	ID=aculy01g02640.1.1;Parent=aculy01g02640.1;score=0.0,0;Ontology_term=SO:0000202
scaffold00001	ORCAE	CDS	773501	775831	0	+	0	ID=CDS:aculy01g02640.1.1;Parent=aculy01g02640.1;score=0.0,0;Ontology_term=SO:0000202;Name=aculy01g02640.1
scaffold00001	ORCAE	three_prime_UTR	775832	776196	0	+	.	ID=three_prime_UTR:aculy01g02640.1.1;Parent=aculy01g02640.1;score=0.0,0;Ontology_term=SO:0000205;Name=aculy01g02640.1
###
scaffold00001	ORCAE	gene	775656	776323	0	-	.	ID=aculy01g02650;score=0.0,0;length=668;Name=aculy01g02650
scaffold00001	ORCAE	mRNA	775656	776323	0	-	.	ID=aculy01g02650.1;Parent=aculy01g02650;score=0.0,0;length=668;Name=aculy01g02650.1
scaffold00001	ORCAE	three_prime_UTR	775656	775960	0	-	.	ID=three_prime_UTR:aculy01g02650.1.1;Parent=aculy01g02650.1;score=0.0,0;Ontology_term=SO:0000205;Name=aculy01g02650.1
scaffold00001	ORCAE	exon	775656	776323	0	-	.	ID=aculy01g02650.1.1;Parent=aculy01g02650.1;score=0.0,0;Ontology_term=SO:0000200
scaffold00001	ORCAE	CDS	775961	776218	0	-	0	ID=CDS:aculy01g02650.1.1;Parent=aculy01g02650.1;score=0.0,0;Ontology_term=SO:0000200;Name=aculy01g02650.1
scaffold00001	ORCAE	five_prime_UTR	776219	776323	0	-	.	ID=five_prime_UTR:aculy01g02650.1.1;Parent=aculy01g02650.1;score=0.0,0;Ontology_term=SO:0000204;Name=aculy01g02650.1
###
scaffold00001	ORCAE	gene	776755	781003	0	+	.	ID=aculy01g02660;score=0.0,0;length=4249;Name=aculy01g02660
scaffold00001	ORCAE	mRNA	776755	781003	0	+	.	ID=aculy01g02660.1;Parent=aculy01g02660;score=0.0,0;length=4249;Name=aculy01g02660.1
scaffold00001	ORCAE	five_prime_UTR	776755	777432	0	+	.	ID=five_prime_UTR:aculy01g02660.1.1;Parent=aculy01g02660.1;score=0.0,0;Ontology_term=SO:0000204;Name=aculy01g02660.1
scaffold00001	ORCAE	exon	776755	781003	0	+	.	ID=aculy01g02660.1.1;Parent=aculy01g02660.1;score=0.0,0;Ontology_term=SO:0000202
scaffold00001	ORCAE	CDS	777433	780798	0	+	0	ID=CDS:aculy01g02660.1.1;Parent=aculy01g02660.1;score=0.0,0;Ontology_term=SO:0000202;Name=aculy01g02660.1
scaffold00001	ORCAE	three_prime_UTR	780799	781003	0	+	.	ID=three_prime_UTR:aculy01g02660.1.1;Parent=aculy01g02660.1;score=0.0,0;Ontology_term=SO:0000205;Name=aculy01g02660.1
###
scaffold00001	ORCAE	gene	780316	781368	0	-	.	ID=aculy01g02670;score=0.0,0;length=1053;Name=aculy01g02670
scaffold00001	ORCAE	mRNA	780316	781368	0	-	.	ID=aculy01g02670.1;Parent=aculy01g02670;score=0.0,0;length=1053;Name=aculy01g02670.1
scaffold00001	ORCAE	three_prime_UTR	780316	780854	0	-	.	ID=three_prime_UTR:aculy01g02670.1.1;Parent=aculy01g02670.1;score=0.0,0;Ontology_term=SO:0000205;Name=aculy01g02670.1
scaffold00001	ORCAE	exon	780316	780956	0	-	.	ID=aculy01g02670.1.1;Parent=aculy01g02670.1;score=0.0,0;Ontology_term=SO:0000202
scaffold00001	ORCAE	CDS	780855	780956	0	-	0	ID=CDS:aculy01g02670.1.1;Parent=aculy01g02670.1;score=0.0,0;Ontology_term=SO:0000202;Name=aculy01g02670.1
scaffold00001	ORCAE	exon	781054	781194	0	-	.	ID=aculy01g02670.1.1;Parent=aculy01g02670.1;score=0.0,0;Ontology_term=SO:0000202
scaffold00001	ORCAE	CDS	781054	781194	0	-	0	ID=CDS:aculy01g02670.1.1;Parent=aculy01g02670.1;score=0.0,0;Ontology_term=SO:0000202;Name=aculy01g02670.1
scaffold00001	ORCAE	CDS	781267	781290	0	-	0	ID=CDS:aculy01g02670.1.1;Parent=aculy01g02670.1;score=0.0,0;Ontology_term=SO:0000202;Name=aculy01g02670.1
scaffold00001	ORCAE	exon	781267	781368	0	-	.	ID=aculy01g02670.1.1;Parent=aculy01g02670.1;score=0.0,0;Ontology_term=SO:0000202
scaffold00001	ORCAE	five_prime_UTR	781291	781368	0	-	.	ID=five_prime_UTR:aculy01g02670.1.1;Parent=aculy01g02670.1;score=0.0,0;Ontology_term=SO:0000204;Name=aculy01g02670.1
###
scaffold00001	ORCAE	gene	781466	782143	0	-	.	ID=aculy01g02675;score=0.0,0;length=678;Name=aculy01g02675
scaffold00001	ORCAE	mRNA	781466	782143	0	-	.	ID=aculy01g02675.1;Parent=aculy01g02675;score=0.0,0;length=678;Name=aculy01g02675.1
scaffold00001	ORCAE	three_prime_UTR	781466	781586	0	-	.	ID=three_prime_UTR:aculy01g02675.1.1;Parent=aculy01g02675.1;score=0.0,0;Ontology_term=SO:0000205;Name=aculy01g02675.1
scaffold00001	ORCAE	exon	781466	782143	0	-	.	ID=aculy01g02675.1.1;Parent=aculy01g02675.1;score=0.0,0;Ontology_term=SO:0000200
scaffold00001	ORCAE	CDS	781587	781781	0	-	0	ID=CDS:aculy01g02675.1.1;Parent=aculy01g02675.1;score=0.0,0;Ontology_term=SO:0000200;Name=aculy01g02675.1
scaffold00001	ORCAE	five_prime_UTR	781782	782143	0	-	.	ID=five_prime_UTR:aculy01g02675.1.1;Parent=aculy01g02675.1;score=0.0,0;Ontology_term=SO:0000204;Name=aculy01g02675.1
###
scaffold00001	ORCAE	gene	783200	784056	0	-	.	ID=aculy01g02680;score=0.0,0;length=857;Name=aculy01g02680
scaffold00001	ORCAE	mRNA	783200	784056	0	-	.	ID=aculy01g02680.1;Parent=aculy01g02680;score=0.0,0;length=857;Name=aculy01g02680.1
scaffold00001	ORCAE	three_prime_UTR	783200	783257	0	-	.	ID=three_prime_UTR:aculy01g02680.1.1;Parent=aculy01g02680.1;score=0.0,0;Ontology_term=SO:0000205;Name=aculy01g02680.1
scaffold00001	ORCAE	exon	783200	784056	0	-	.	ID=aculy01g02680.1.1;Parent=aculy01g02680.1;score=0.0,0;Ontology_term=SO:0000200
scaffold00001	ORCAE	CDS	783258	783614	0	-	0	ID=CDS:aculy01g02680.1.1;Parent=aculy01g02680.1;score=0.0,0;Ontology_term=SO:0000200;Name=aculy01g02680.1
scaffold00001	ORCAE	five_prime_UTR	783615	784056	0	-	.	ID=five_prime_UTR:aculy01g02680.1.1;Parent=aculy01g02680.1;score=0.0,0;Ontology_term=SO:0000204;Name=aculy01g02680.1
###
scaffold00001	ORCAE	gene	784099	787067	0	+	.	ID=aculy01g02690;score=0.0,0;length=2969;Name=aculy01g02690
scaffold00001	ORCAE	mRNA	784099	787067	0	+	.	ID=aculy01g02690.1;Parent=aculy01g02690;score=0.0,0;length=2969;Name=aculy01g02690.1
scaffold00001	ORCAE	five_prime_UTR	784099	784704	0	+	.	ID=five_prime_UTR:aculy01g02690.1.1;Parent=aculy01g02690.1;score=0.0,0;Ontology_term=SO:0000204;Name=aculy01g02690.1
scaffold00001	ORCAE	exon	784099	787067	0	+	.	ID=aculy01g02690.1.1;Parent=aculy01g02690.1;score=0.0,0;Ontology_term=SO:0000202
scaffold00001	ORCAE	CDS	784705	786720	0	+	0	ID=CDS:aculy01g02690.1.1;Parent=aculy01g02690.1;score=0.0,0;Ontology_term=SO:0000202;Name=aculy01g02690.1
scaffold00001	ORCAE	three_prime_UTR	786721	787067	0	+	.	ID=three_prime_UTR:aculy01g02690.1.1;Parent=aculy01g02690.1;score=0.0,0;Ontology_term=SO:0000205;Name=aculy01g02690.1
###
scaffold00001	ORCAE	gene	784332	784529	0	-	.	ID=aculy01g02710;score=0.0,0;length=198;Name=aculy01g02710
scaffold00001	ORCAE	mRNA	784332	784529	0	-	.	ID=aculy01g02710.1;Parent=aculy01g02710;score=0.0,0;length=198;Name=aculy01g02710.1
scaffold00001	ORCAE	exon	784332	784529	0	-	.	ID=aculy01g02710.1.1;Parent=aculy01g02710.1;score=0.0,0;Ontology_term=SO:0000200
scaffold00001	ORCAE	CDS	784332	784529	0	-	0	ID=CDS:aculy01g02710.1.1;Parent=aculy01g02710.1;score=0.0,0;Ontology_term=SO:0000200;Name=aculy01g02710.1
###
scaffold00001	ORCAE	gene	787068	788639	0	+	.	ID=aculy01g02700;score=0.0,0;length=1572;Name=aculy01g02700
scaffold00001	ORCAE	mRNA	787068	788639	0	+	.	ID=aculy01g02700.1;Parent=aculy01g02700;score=0.0,0;length=1572;Name=aculy01g02700.1
scaffold00001	ORCAE	five_prime_UTR	787068	787414	0	+	.	ID=five_prime_UTR:aculy01g02700.1.1;Parent=aculy01g02700.1;score=0.0,0;Ontology_term=SO:0000204;Name=aculy01g02700.1
scaffold00001	ORCAE	exon	787068	788639	0	+	.	ID=aculy01g02700.1.1;Parent=aculy01g02700.1;score=0.0,0;Ontology_term=SO:0000202
scaffold00001	ORCAE	CDS	787415	788626	0	+	0	ID=CDS:aculy01g02700.1.1;Parent=aculy01g02700.1;score=0.0,0;Ontology_term=SO:0000202;Name=aculy01g02700.1
scaffold00001	ORCAE	three_prime_UTR	788627	788639	0	+	.	ID=three_prime_UTR:aculy01g02700.1.1;Parent=aculy01g02700.1;score=0.0,0;Ontology_term=SO:0000205;Name=aculy01g02700.1
###
scaffold00001	ORCAE	gene	789907	790284	0	+	.	ID=aculy01g02720;score=0.0,0;length=378;Name=aculy01g02720
scaffold00001	ORCAE	mRNA	789907	790284	0	+	.	ID=aculy01g02720.1;Parent=aculy01g02720;score=0.0,0;length=378;Name=aculy01g02720.1
scaffold00001	ORCAE	exon	789907	790284	0	+	.	ID=aculy01g02720.1.1;Parent=aculy01g02720.1;score=0.0,0;Ontology_term=SO:0000202
scaffold00001	ORCAE	CDS	789907	790284	0	+	0	ID=CDS:aculy01g02720.1.1;Parent=aculy01g02720.1;score=0.0,0;Ontology_term=SO:0000202;Name=aculy01g02720.1
###
scaffold00001	ORCAE	gene	790350	795255	0	-	.	ID=aculy01g02730;score=0.0,0;length=4906;Name=aculy01g02730
scaffold00001	ORCAE	mRNA	790350	795255	0	-	.	ID=aculy01g02730.1;Parent=aculy01g02730;score=0.0,0;length=4906;Name=aculy01g02730.1
scaffold00001	ORCAE	three_prime_UTR	790350	790535	0	-	.	ID=three_prime_UTR:aculy01g02730.1.1;Parent=aculy01g02730.1;score=0.0,0;Ontology_term=SO:0000205;Name=aculy01g02730.1
scaffold00001	ORCAE	exon	790350	795255	0	-	.	ID=aculy01g02730.1.1;Parent=aculy01g02730.1;score=0.0,0;Ontology_term=SO:0000200
scaffold00001	ORCAE	CDS	790536	794885	0	-	0	ID=CDS:aculy01g02730.1.1;Parent=aculy01g02730.1;score=0.0,0;Ontology_term=SO:0000200;Name=aculy01g02730.1
scaffold00001	ORCAE	five_prime_UTR	794886	795255	0	-	.	ID=five_prime_UTR:aculy01g02730.1.1;Parent=aculy01g02730.1;score=0.0,0;Ontology_term=SO:0000204;Name=aculy01g02730.1
###
scaffold00001	ORCAE	gene	794812	795418	0	+	.	ID=aculy01g02735;score=0.0,0;length=607;Name=aculy01g02735
scaffold00001	ORCAE	mRNA	794812	795418	0	+	.	ID=aculy01g02735.1;Parent=aculy01g02735;score=0.0,0;length=607;Name=aculy01g02735.1
scaffold00001	ORCAE	five_prime_UTR	794812	795057	0	+	.	ID=five_prime_UTR:aculy01g02735.1.1;Parent=aculy01g02735.1;score=0.0,0;Ontology_term=SO:0000204;Name=aculy01g02735.1
scaffold00001	ORCAE	exon	794812	795418	0	+	.	ID=aculy01g02735.1.1;Parent=aculy01g02735.1;score=0.0,0;Ontology_term=SO:0000202
scaffold00001	ORCAE	CDS	795058	795243	0	+	0	ID=CDS:aculy01g02735.1.1;Parent=aculy01g02735.1;score=0.0,0;Ontology_term=SO:0000202;Name=aculy01g02735.1
scaffold00001	ORCAE	three_prime_UTR	795244	795418	0	+	.	ID=three_prime_UTR:aculy01g02735.1.1;Parent=aculy01g02735.1;score=0.0,0;Ontology_term=SO:0000205;Name=aculy01g02735.1
###
scaffold00001	ORCAE	gene	795256	797054	0	-	.	ID=aculy01g02740;score=0.0,0;length=1799;Name=aculy01g02740
scaffold00001	ORCAE	mRNA	795256	797054	0	-	.	ID=aculy01g02740.1;Parent=aculy01g02740;score=0.0,0;length=1799;Name=aculy01g02740.1
scaffold00001	ORCAE	three_prime_UTR	795256	795625	0	-	.	ID=three_prime_UTR:aculy01g02740.1.1;Parent=aculy01g02740.1;score=0.0,0;Ontology_term=SO:0000205;Name=aculy01g02740.1
scaffold00001	ORCAE	exon	795256	797054	0	-	.	ID=aculy01g02740.1.1;Parent=aculy01g02740.1;score=0.0,0;Ontology_term=SO:0000200
scaffold00001	ORCAE	CDS	795626	796513	0	-	0	ID=CDS:aculy01g02740.1.1;Parent=aculy01g02740.1;score=0.0,0;Ontology_term=SO:0000200;Name=aculy01g02740.1
scaffold00001	ORCAE	five_prime_UTR	796514	797054	0	-	.	ID=five_prime_UTR:aculy01g02740.1.1;Parent=aculy01g02740.1;score=0.0,0;Ontology_term=SO:0000204;Name=aculy01g02740.1
###
scaffold00001	ORCAE	gene	799564	800037	0	+	.	ID=aculy01g02750;score=0.0,0;length=474;Name=aculy01g02750
scaffold00001	ORCAE	mRNA	799564	800037	0	+	.	ID=aculy01g02750.1;Parent=aculy01g02750;score=0.0,0;length=474;Name=aculy01g02750.1
scaffold00001	ORCAE	exon	799564	800037	0	+	.	ID=aculy01g02750.1.1;Parent=aculy01g02750.1;score=0.0,0;Ontology_term=SO:0000202
scaffold00001	ORCAE	CDS	799564	800037	0	+	0	ID=CDS:aculy01g02750.1.1;Parent=aculy01g02750.1;score=0.0,0;Ontology_term=SO:0000202;Name=aculy01g02750.1
###
scaffold00001	ORCAE	gene	800616	800849	0	+	.	ID=aculy01g02760;score=0.0,0;length=234;Name=aculy01g02760
scaffold00001	ORCAE	mRNA	800616	800849	0	+	.	ID=aculy01g02760.1;Parent=aculy01g02760;score=0.0,0;length=234;Name=aculy01g02760.1
scaffold00001	ORCAE	exon	800616	800849	0	+	.	ID=aculy01g02760.1.1;Parent=aculy01g02760.1;score=0.0,0;Ontology_term=SO:0000202
scaffold00001	ORCAE	CDS	800616	800849	0	+	0	ID=CDS:aculy01g02760.1.1;Parent=aculy01g02760.1;score=0.0,0;Ontology_term=SO:0000202;Name=aculy01g02760.1
###
scaffold00001	ORCAE	gene	801135	802491	0	-	.	ID=aculy01g02770;score=0.0,0;length=1357;Name=aculy01g02770
scaffold00001	ORCAE	mRNA	801135	802491	0	-	.	ID=aculy01g02770.1;Parent=aculy01g02770;score=0.0,0;length=1357;Name=aculy01g02770.1
scaffold00001	ORCAE	three_prime_UTR	801135	801328	0	-	.	ID=three_prime_UTR:aculy01g02770.1.1;Parent=aculy01g02770.1;score=0.0,0;Ontology_term=SO:0000205;Name=aculy01g02770.1
scaffold00001	ORCAE	exon	801135	802491	0	-	.	ID=aculy01g02770.1.1;Parent=aculy01g02770.1;score=0.0,0;Ontology_term=SO:0000200
scaffold00001	ORCAE	CDS	801329	802219	0	-	0	ID=CDS:aculy01g02770.1.1;Parent=aculy01g02770.1;score=0.0,0;Ontology_term=SO:0000200;Name=aculy01g02770.1
scaffold00001	ORCAE	five_prime_UTR	802220	802491	0	-	.	ID=five_prime_UTR:aculy01g02770.1.1;Parent=aculy01g02770.1;score=0.0,0;Ontology_term=SO:0000204;Name=aculy01g02770.1
###
scaffold00001	ORCAE	gene	802492	803511	0	-	.	ID=aculy01g02780;score=0.0,0;length=1020;Name=aculy01g02780
scaffold00001	ORCAE	mRNA	802492	803511	0	-	.	ID=aculy01g02780.1;Parent=aculy01g02780;score=0.0,0;length=1020;Name=aculy01g02780.1
scaffold00001	ORCAE	three_prime_UTR	802492	802764	0	-	.	ID=three_prime_UTR:aculy01g02780.1.1;Parent=aculy01g02780.1;score=0.0,0;Ontology_term=SO:0000205;Name=aculy01g02780.1
scaffold00001	ORCAE	exon	802492	803511	0	-	.	ID=aculy01g02780.1.1;Parent=aculy01g02780.1;score=0.0,0;Ontology_term=SO:0000200
scaffold00001	ORCAE	CDS	802765	803256	0	-	0	ID=CDS:aculy01g02780.1.1;Parent=aculy01g02780.1;score=0.0,0;Ontology_term=SO:0000200;Name=aculy01g02780.1
scaffold00001	ORCAE	five_prime_UTR	803257	803511	0	-	.	ID=five_prime_UTR:aculy01g02780.1.1;Parent=aculy01g02780.1;score=0.0,0;Ontology_term=SO:0000204;Name=aculy01g02780.1
###
scaffold00001	ORCAE	gene	803638	806092	0	-	.	ID=aculy01g02790;score=0.0,0;length=2455;Name=aculy01g02790
scaffold00001	ORCAE	mRNA	803638	806092	0	-	.	ID=aculy01g02790.1;Parent=aculy01g02790;score=0.0,0;length=2455;Name=aculy01g02790.1
scaffold00001	ORCAE	three_prime_UTR	803638	803707	0	-	.	ID=three_prime_UTR:aculy01g02790.1.1;Parent=aculy01g02790.1;score=0.0,0;Ontology_term=SO:0000205;Name=aculy01g02790.1
scaffold00001	ORCAE	exon	803638	806092	0	-	.	ID=aculy01g02790.1.1;Parent=aculy01g02790.1;score=0.0,0;Ontology_term=SO:0000200
scaffold00001	ORCAE	CDS	803708	805297	0	-	0	ID=CDS:aculy01g02790.1.1;Parent=aculy01g02790.1;score=0.0,0;Ontology_term=SO:0000200;Name=aculy01g02790.1
scaffold00001	ORCAE	five_prime_UTR	805298	806092	0	-	.	ID=five_prime_UTR:aculy01g02790.1.1;Parent=aculy01g02790.1;score=0.0,0;Ontology_term=SO:0000204;Name=aculy01g02790.1
###
scaffold00001	ORCAE	gene	806362	808908	0	-	.	ID=aculy01g02800;score=0.0,0;length=2547;Name=aculy01g02800
scaffold00001	ORCAE	mRNA	806362	808908	0	-	.	ID=aculy01g02800.1;Parent=aculy01g02800;score=0.0,0;length=2547;Name=aculy01g02800.1
scaffold00001	ORCAE	three_prime_UTR	806362	806542	0	-	.	ID=three_prime_UTR:aculy01g02800.1.1;Parent=aculy01g02800.1;score=0.0,0;Ontology_term=SO:0000205;Name=aculy01g02800.1
scaffold00001	ORCAE	exon	806362	808908	0	-	.	ID=aculy01g02800.1.1;Parent=aculy01g02800.1;score=0.0,0;Ontology_term=SO:0000200
scaffold00001	ORCAE	CDS	806543	808060	0	-	0	ID=CDS:aculy01g02800.1.1;Parent=aculy01g02800.1;score=0.0,0;Ontology_term=SO:0000200;Name=aculy01g02800.1
scaffold00001	ORCAE	five_prime_UTR	808061	808908	0	-	.	ID=five_prime_UTR:aculy01g02800.1.1;Parent=aculy01g02800.1;score=0.0,0;Ontology_term=SO:0000204;Name=aculy01g02800.1
###
scaffold00001	ORCAE	gene	809416	811318	0	+	.	ID=aculy01g02810;score=0.0,0;length=1903;Name=aculy01g02810
scaffold00001	ORCAE	mRNA	809416	811318	0	+	.	ID=aculy01g02810.1;Parent=aculy01g02810;score=0.0,0;length=1903;Name=aculy01g02810.1
scaffold00001	ORCAE	five_prime_UTR	809416	810150	0	+	.	ID=five_prime_UTR:aculy01g02810.1.1;Parent=aculy01g02810.1;score=0.0,0;Ontology_term=SO:0000204;Name=aculy01g02810.1
scaffold00001	ORCAE	exon	809416	811318	0	+	.	ID=aculy01g02810.1.1;Parent=aculy01g02810.1;score=0.0,0;Ontology_term=SO:0000202
scaffold00001	ORCAE	CDS	810151	811143	0	+	0	ID=CDS:aculy01g02810.1.1;Parent=aculy01g02810.1;score=0.0,0;Ontology_term=SO:0000202;Name=aculy01g02810.1
scaffold00001	ORCAE	three_prime_UTR	811144	811318	0	+	.	ID=three_prime_UTR:aculy01g02810.1.1;Parent=aculy01g02810.1;score=0.0,0;Ontology_term=SO:0000205;Name=aculy01g02810.1
###
scaffold00001	ORCAE	gene	810951	812543	0	-	.	ID=aculy01g02820;score=0.0,0;length=1593;Name=aculy01g02820
scaffold00001	ORCAE	mRNA	810951	812543	0	-	.	ID=aculy01g02820.1;Parent=aculy01g02820;score=0.0,0;length=1593;Name=aculy01g02820.1
scaffold00001	ORCAE	three_prime_UTR	810951	811362	0	-	.	ID=three_prime_UTR:aculy01g02820.1.1;Parent=aculy01g02820.1;score=0.0,0;Ontology_term=SO:0000205;Name=aculy01g02820.1
scaffold00001	ORCAE	exon	810951	812543	0	-	.	ID=aculy01g02820.1.1;Parent=aculy01g02820.1;score=0.0,0;Ontology_term=SO:0000200
scaffold00001	ORCAE	CDS	811363	812394	0	-	0	ID=CDS:aculy01g02820.1.1;Parent=aculy01g02820.1;score=0.0,0;Ontology_term=SO:0000200;Name=aculy01g02820.1
scaffold00001	ORCAE	five_prime_UTR	812395	812543	0	-	.	ID=five_prime_UTR:aculy01g02820.1.1;Parent=aculy01g02820.1;score=0.0,0;Ontology_term=SO:0000204;Name=aculy01g02820.1
###
scaffold00001	ORCAE	gene	812626	813771	0	+	.	ID=aculy01g02830;score=0.0,0;length=1146;Name=aculy01g02830
scaffold00001	ORCAE	mRNA	812626	813771	0	+	.	ID=aculy01g02830.1;Parent=aculy01g02830;score=0.0,0;length=1146;Name=aculy01g02830.1
scaffold00001	ORCAE	five_prime_UTR	812626	812723	0	+	.	ID=five_prime_UTR:aculy01g02830.1.1;Parent=aculy01g02830.1;score=0.0,0;Ontology_term=SO:0000204;Name=aculy01g02830.1
scaffold00001	ORCAE	exon	812626	813017	0	+	.	ID=aculy01g02830.1.1;Parent=aculy01g02830.1;score=0.0,0;Ontology_term=SO:0000200
scaffold00001	ORCAE	CDS	812724	813017	0	+	0	ID=CDS:aculy01g02830.1.1;Parent=aculy01g02830.1;score=0.0,0;Ontology_term=SO:0000200;Name=aculy01g02830.1
scaffold00001	ORCAE	CDS	813100	813624	0	+	0	ID=CDS:aculy01g02830.1.1;Parent=aculy01g02830.1;score=0.0,0;Ontology_term=SO:0000200;Name=aculy01g02830.1
scaffold00001	ORCAE	exon	813100	813771	0	+	.	ID=aculy01g02830.1.1;Parent=aculy01g02830.1;score=0.0,0;Ontology_term=SO:0000200
scaffold00001	ORCAE	three_prime_UTR	813625	813771	0	+	.	ID=three_prime_UTR:aculy01g02830.1.1;Parent=aculy01g02830.1;score=0.0,0;Ontology_term=SO:0000205;Name=aculy01g02830.1
###
scaffold00001	ORCAE	gene	813686	815018	0	-	.	ID=aculy01g02840;score=0.0,0;length=1333;Name=aculy01g02840
scaffold00001	ORCAE	mRNA	813686	815018	0	-	.	ID=aculy01g02840.1;Parent=aculy01g02840;score=0.0,0;length=1333;Name=aculy01g02840.1
scaffold00001	ORCAE	three_prime_UTR	813686	813716	0	-	.	ID=three_prime_UTR:aculy01g02840.1.1;Parent=aculy01g02840.1;score=0.0,0;Ontology_term=SO:0000205;Name=aculy01g02840.1
scaffold00001	ORCAE	exon	813686	815018	0	-	.	ID=aculy01g02840.1.1;Parent=aculy01g02840.1;score=0.0,0;Ontology_term=SO:0000200
scaffold00001	ORCAE	CDS	813717	815018	0	-	0	ID=CDS:aculy01g02840.1.1;Parent=aculy01g02840.1;score=0.0,0;Ontology_term=SO:0000200;Name=aculy01g02840.1
###
scaffold00001	ORCAE	gene	815416	817940	0	+	.	ID=aculy01g02850;score=0.0,0;length=2525;Name=aculy01g02850
scaffold00001	ORCAE	mRNA	815416	817940	0	+	.	ID=aculy01g02850.1;Parent=aculy01g02850;score=0.0,0;length=2525;Name=aculy01g02850.1
scaffold00001	ORCAE	CDS	815416	817347	0	+	0	ID=CDS:aculy01g02850.1.1;Parent=aculy01g02850.1;score=0.0,0;Ontology_term=SO:0000202;Name=aculy01g02850.1
scaffold00001	ORCAE	exon	815416	817940	0	+	.	ID=aculy01g02850.1.1;Parent=aculy01g02850.1;score=0.0,0;Ontology_term=SO:0000202
scaffold00001	ORCAE	three_prime_UTR	817348	817940	0	+	.	ID=three_prime_UTR:aculy01g02850.1.1;Parent=aculy01g02850.1;score=0.0,0;Ontology_term=SO:0000205;Name=aculy01g02850.1
###
scaffold00001	ORCAE	gene	818307	819773	0	+	.	ID=aculy01g02860;score=0.0,0;length=1467;Name=aculy01g02860
scaffold00001	ORCAE	mRNA	818307	819773	0	+	.	ID=aculy01g02860.1;Parent=aculy01g02860;score=0.0,0;length=1467;Name=aculy01g02860.1
scaffold00001	ORCAE	five_prime_UTR	818307	818474	0	+	.	ID=five_prime_UTR:aculy01g02860.1.1;Parent=aculy01g02860.1;score=0.0,0;Ontology_term=SO:0000204;Name=aculy01g02860.1
scaffold00001	ORCAE	exon	818307	819773	0	+	.	ID=aculy01g02860.1.1;Parent=aculy01g02860.1;score=0.0,0;Ontology_term=SO:0000202
scaffold00001	ORCAE	CDS	818475	819773	0	+	0	ID=CDS:aculy01g02860.1.1;Parent=aculy01g02860.1;score=0.0,0;Ontology_term=SO:0000202;Name=aculy01g02860.1
###
scaffold00001	ORCAE	gene	820057	820948	0	-	.	ID=aculy01g02870;score=0.0,0;length=892;Name=aculy01g02870
scaffold00001	ORCAE	mRNA	820057	820948	0	-	.	ID=aculy01g02870.1;Parent=aculy01g02870;score=0.0,0;length=892;Name=aculy01g02870.1
scaffold00001	ORCAE	CDS	820057	820812	0	-	0	ID=CDS:aculy01g02870.1.1;Parent=aculy01g02870.1;score=0.0,0;Ontology_term=SO:0000200;Name=aculy01g02870.1
scaffold00001	ORCAE	exon	820057	820948	0	-	.	ID=aculy01g02870.1.1;Parent=aculy01g02870.1;score=0.0,0;Ontology_term=SO:0000200
scaffold00001	ORCAE	five_prime_UTR	820813	820948	0	-	.	ID=five_prime_UTR:aculy01g02870.1.1;Parent=aculy01g02870.1;score=0.0,0;Ontology_term=SO:0000204;Name=aculy01g02870.1
###
scaffold00001	ORCAE	gene	820949	822537	0	-	.	ID=aculy01g02880;score=0.0,0;length=1589;Name=aculy01g02880
scaffold00001	ORCAE	mRNA	820949	822537	0	-	.	ID=aculy01g02880.1;Parent=aculy01g02880;score=0.0,0;length=1589;Name=aculy01g02880.1
scaffold00001	ORCAE	three_prime_UTR	820949	821085	0	-	.	ID=three_prime_UTR:aculy01g02880.1.1;Parent=aculy01g02880.1;score=0.0,0;Ontology_term=SO:0000205;Name=aculy01g02880.1
scaffold00001	ORCAE	exon	820949	822537	0	-	.	ID=aculy01g02880.1.1;Parent=aculy01g02880.1;score=0.0,0;Ontology_term=SO:0000200
scaffold00001	ORCAE	CDS	821086	822411	0	-	0	ID=CDS:aculy01g02880.1.1;Parent=aculy01g02880.1;score=0.0,0;Ontology_term=SO:0000200;Name=aculy01g02880.1
scaffold00001	ORCAE	five_prime_UTR	822412	822537	0	-	.	ID=five_prime_UTR:aculy01g02880.1.1;Parent=aculy01g02880.1;score=0.0,0;Ontology_term=SO:0000204;Name=aculy01g02880.1
###
scaffold00001	ORCAE	gene	823851	830507	0	-	.	ID=aculy01g02890;score=0.0,0;length=6657;Name=aculy01g02890
scaffold00001	ORCAE	mRNA	823851	830507	0	-	.	ID=aculy01g02890.1;Parent=aculy01g02890;score=0.0,0;length=6657;Name=aculy01g02890.1
scaffold00001	ORCAE	exon	823851	823957	0	-	.	ID=aculy01g02890.1.1;Parent=aculy01g02890.1;score=0.0,0;Ontology_term=SO:0000202
scaffold00001	ORCAE	CDS	823851	823957	0	-	2	ID=CDS:aculy01g02890.1.1;Parent=aculy01g02890.1;score=0.0,0;Ontology_term=SO:0000202;Name=aculy01g02890.1
scaffold00001	ORCAE	exon	824037	824166	0	-	.	ID=aculy01g02890.1.1;Parent=aculy01g02890.1;score=0.0,0;Ontology_term=SO:0000202
scaffold00001	ORCAE	CDS	824037	824166	0	-	0	ID=CDS:aculy01g02890.1.1;Parent=aculy01g02890.1;score=0.0,0;Ontology_term=SO:0000202;Name=aculy01g02890.1
scaffold00001	ORCAE	exon	824279	824856	0	-	.	ID=aculy01g02890.1.1;Parent=aculy01g02890.1;score=0.0,0;Ontology_term=SO:0000202
scaffold00001	ORCAE	CDS	824279	824856	0	-	2	ID=CDS:aculy01g02890.1.1;Parent=aculy01g02890.1;score=0.0,0;Ontology_term=SO:0000202;Name=aculy01g02890.1
scaffold00001	ORCAE	CDS	830314	830386	0	-	0	ID=CDS:aculy01g02890.1.1;Parent=aculy01g02890.1;score=0.0,0;Ontology_term=SO:0000202;Name=aculy01g02890.1
scaffold00001	ORCAE	exon	830314	830507	0	-	.	ID=aculy01g02890.1.1;Parent=aculy01g02890.1;score=0.0,0;Ontology_term=SO:0000202
scaffold00001	ORCAE	five_prime_UTR	830387	830507	0	-	.	ID=five_prime_UTR:aculy01g02890.1.1;Parent=aculy01g02890.1;score=0.0,0;Ontology_term=SO:0000204;Name=aculy01g02890.1
###
scaffold00001	ORCAE	gene	830693	831264	0	-	.	ID=aculy01g02895;score=0.0,0;length=572;Name=aculy01g02895
scaffold00001	ORCAE	mRNA	830693	831264	0	-	.	ID=aculy01g02895.1;Parent=aculy01g02895;score=0.0,0;length=572;Name=aculy01g02895.1
scaffold00001	ORCAE	three_prime_UTR	830693	830918	0	-	.	ID=three_prime_UTR:aculy01g02895.1.1;Parent=aculy01g02895.1;score=0.0,0;Ontology_term=SO:0000205;Name=aculy01g02895.1
scaffold00001	ORCAE	exon	830693	831264	0	-	.	ID=aculy01g02895.1.1;Parent=aculy01g02895.1;score=0.0,0;Ontology_term=SO:0000200
scaffold00001	ORCAE	CDS	830919	831128	0	-	0	ID=CDS:aculy01g02895.1.1;Parent=aculy01g02895.1;score=0.0,0;Ontology_term=SO:0000200;Name=aculy01g02895.1
scaffold00001	ORCAE	five_prime_UTR	831129	831264	0	-	.	ID=five_prime_UTR:aculy01g02895.1.1;Parent=aculy01g02895.1;score=0.0,0;Ontology_term=SO:0000204;Name=aculy01g02895.1
###
scaffold00001	ORCAE	gene	831265	833243	0	-	.	ID=aculy01g02900;score=0.0,0;length=1979;Name=aculy01g02900
scaffold00001	ORCAE	mRNA	831265	833243	0	-	.	ID=aculy01g02900.1;Parent=aculy01g02900;score=0.0,0;length=1979;Name=aculy01g02900.1
scaffold00001	ORCAE	three_prime_UTR	831265	831400	0	-	.	ID=three_prime_UTR:aculy01g02900.1.1;Parent=aculy01g02900.1;score=0.0,0;Ontology_term=SO:0000205;Name=aculy01g02900.1
scaffold00001	ORCAE	exon	831265	833243	0	-	.	ID=aculy01g02900.1.1;Parent=aculy01g02900.1;score=0.0,0;Ontology_term=SO:0000200
scaffold00001	ORCAE	CDS	831401	832072	0	-	0	ID=CDS:aculy01g02900.1.1;Parent=aculy01g02900.1;score=0.0,0;Ontology_term=SO:0000200;Name=aculy01g02900.1
scaffold00001	ORCAE	five_prime_UTR	832073	833243	0	-	.	ID=five_prime_UTR:aculy01g02900.1.1;Parent=aculy01g02900.1;score=0.0,0;Ontology_term=SO:0000204;Name=aculy01g02900.1
###
scaffold00001	ORCAE	gene	833586	835926	0	-	.	ID=aculy01g02910;score=0.0,0;length=2341;Name=aculy01g02910
scaffold00001	ORCAE	mRNA	833586	835926	0	-	.	ID=aculy01g02910.1;Parent=aculy01g02910;score=0.0,0;length=2341;Name=aculy01g02910.1
scaffold00001	ORCAE	three_prime_UTR	833586	833954	0	-	.	ID=three_prime_UTR:aculy01g02910.1.1;Parent=aculy01g02910.1;score=0.0,0;Ontology_term=SO:0000205;Name=aculy01g02910.1
scaffold00001	ORCAE	exon	833586	835926	0	-	.	ID=aculy01g02910.1.1;Parent=aculy01g02910.1;score=0.0,0;Ontology_term=SO:0000200
scaffold00001	ORCAE	CDS	833955	835589	0	-	0	ID=CDS:aculy01g02910.1.1;Parent=aculy01g02910.1;score=0.0,0;Ontology_term=SO:0000200;Name=aculy01g02910.1
scaffold00001	ORCAE	five_prime_UTR	835590	835926	0	-	.	ID=five_prime_UTR:aculy01g02910.1.1;Parent=aculy01g02910.1;score=0.0,0;Ontology_term=SO:0000204;Name=aculy01g02910.1
###
scaffold00001	ORCAE	gene	836157	839530	0	+	.	ID=aculy01g02920;score=0.0,0;length=3374;Name=aculy01g02920
scaffold00001	ORCAE	mRNA	836157	839530	0	+	.	ID=aculy01g02920.1;Parent=aculy01g02920;score=0.0,0;length=3374;Name=aculy01g02920.1
scaffold00001	ORCAE	five_prime_UTR	836157	836414	0	+	.	ID=five_prime_UTR:aculy01g02920.1.1;Parent=aculy01g02920.1;score=0.0,0;Ontology_term=SO:0000204;Name=aculy01g02920.1
scaffold00001	ORCAE	exon	836157	839530	0	+	.	ID=aculy01g02920.1.1;Parent=aculy01g02920.1;score=0.0,0;Ontology_term=SO:0000202
scaffold00001	ORCAE	CDS	836415	839402	0	+	0	ID=CDS:aculy01g02920.1.1;Parent=aculy01g02920.1;score=0.0,0;Ontology_term=SO:0000202;Name=aculy01g02920.1
scaffold00001	ORCAE	three_prime_UTR	839403	839530	0	+	.	ID=three_prime_UTR:aculy01g02920.1.1;Parent=aculy01g02920.1;score=0.0,0;Ontology_term=SO:0000205;Name=aculy01g02920.1
###
scaffold00001	ORCAE	gene	839448	841140	0	-	.	ID=aculy01g02930;score=0.0,0;length=1693;Name=aculy01g02930
scaffold00001	ORCAE	mRNA	839448	841140	0	-	.	ID=aculy01g02930.1;Parent=aculy01g02930;score=0.0,0;length=1693;Name=aculy01g02930.1
scaffold00001	ORCAE	three_prime_UTR	839448	839565	0	-	.	ID=three_prime_UTR:aculy01g02930.1.1;Parent=aculy01g02930.1;score=0.0,0;Ontology_term=SO:0000205;Name=aculy01g02930.1
scaffold00001	ORCAE	exon	839448	841140	0	-	.	ID=aculy01g02930.1.1;Parent=aculy01g02930.1;score=0.0,0;Ontology_term=SO:0000200
scaffold00001	ORCAE	CDS	839566	840948	0	-	0	ID=CDS:aculy01g02930.1.1;Parent=aculy01g02930.1;score=0.0,0;Ontology_term=SO:0000200;Name=aculy01g02930.1
scaffold00001	ORCAE	five_prime_UTR	840949	841140	0	-	.	ID=five_prime_UTR:aculy01g02930.1.1;Parent=aculy01g02930.1;score=0.0,0;Ontology_term=SO:0000204;Name=aculy01g02930.1
###
scaffold00001	ORCAE	gene	841370	843208	0	-	.	ID=aculy01g02940;score=0.0,0;length=1839;Name=aculy01g02940
scaffold00001	ORCAE	mRNA	841370	843208	0	-	.	ID=aculy01g02940.1;Parent=aculy01g02940;score=0.0,0;length=1839;Name=aculy01g02940.1
scaffold00001	ORCAE	three_prime_UTR	841370	841382	0	-	.	ID=three_prime_UTR:aculy01g02940.1.1;Parent=aculy01g02940.1;score=0.0,0;Ontology_term=SO:0000205;Name=aculy01g02940.1
scaffold00001	ORCAE	exon	841370	841933	0	-	.	ID=aculy01g02940.1.1;Parent=aculy01g02940.1;score=0.0,0;Ontology_term=SO:0000202
scaffold00001	ORCAE	CDS	841383	841933	0	-	2	ID=CDS:aculy01g02940.1.1;Parent=aculy01g02940.1;score=0.0,0;Ontology_term=SO:0000202;Name=aculy01g02940.1
scaffold00001	ORCAE	exon	842182	843208	0	-	.	ID=aculy01g02940.1.1;Parent=aculy01g02940.1;score=0.0,0;Ontology_term=SO:0000202
scaffold00001	ORCAE	CDS	842182	843208	0	-	0	ID=CDS:aculy01g02940.1.1;Parent=aculy01g02940.1;score=0.0,0;Ontology_term=SO:0000202;Name=aculy01g02940.1
###
scaffold00001	ORCAE	gene	848241	848480	0	-	.	ID=aculy01g02950;score=0.0,0;length=240;Name=aculy01g02950
scaffold00001	ORCAE	mRNA	848241	848480	0	-	.	ID=aculy01g02950.1;Parent=aculy01g02950;score=0.0,0;length=240;Name=aculy01g02950.1
scaffold00001	ORCAE	exon	848241	848480	0	-	.	ID=aculy01g02950.1.1;Parent=aculy01g02950.1;score=0.0,0;Ontology_term=SO:0000200
scaffold00001	ORCAE	CDS	848241	848480	0	-	0	ID=CDS:aculy01g02950.1.1;Parent=aculy01g02950.1;score=0.0,0;Ontology_term=SO:0000200;Name=aculy01g02950.1
###
scaffold00001	ORCAE	gene	848356	853132	0	+	.	ID=aculy01g02960;score=0.0,0;length=4777;Name=aculy01g02960
scaffold00001	ORCAE	mRNA	848356	853132	0	+	.	ID=aculy01g02960.1;Parent=aculy01g02960;score=0.0,0;length=4777;Name=aculy01g02960.1
scaffold00001	ORCAE	five_prime_UTR	848356	849534	0	+	.	ID=five_prime_UTR:aculy01g02960.1.1;Parent=aculy01g02960.1;score=0.0,0;Ontology_term=SO:0000204;Name=aculy01g02960.1
scaffold00001	ORCAE	exon	848356	853132	0	+	.	ID=aculy01g02960.1.1;Parent=aculy01g02960.1;score=0.0,0;Ontology_term=SO:0000202
scaffold00001	ORCAE	CDS	849535	851739	0	+	0	ID=CDS:aculy01g02960.1.1;Parent=aculy01g02960.1;score=0.0,0;Ontology_term=SO:0000202;Name=aculy01g02960.1
scaffold00001	ORCAE	three_prime_UTR	851740	853132	0	+	.	ID=three_prime_UTR:aculy01g02960.1.1;Parent=aculy01g02960.1;score=0.0,0;Ontology_term=SO:0000205;Name=aculy01g02960.1
###
scaffold00001	ORCAE	gene	848988	849167	0	-	.	ID=aculy01g02970;score=0.0,0;length=180;Name=aculy01g02970
scaffold00001	ORCAE	mRNA	848988	849167	0	-	.	ID=aculy01g02970.1;Parent=aculy01g02970;score=0.0,0;length=180;Name=aculy01g02970.1
scaffold00001	ORCAE	exon	848988	849167	0	-	.	ID=aculy01g02970.1.1;Parent=aculy01g02970.1;score=0.0,0;Ontology_term=SO:0000200
scaffold00001	ORCAE	CDS	848988	849167	0	-	0	ID=CDS:aculy01g02970.1.1;Parent=aculy01g02970.1;score=0.0,0;Ontology_term=SO:0000200;Name=aculy01g02970.1
###
scaffold00001	ORCAE	gene	852838	853541	0	-	.	ID=aculy01g02980;score=0.0,0;length=704;Name=aculy01g02980
scaffold00001	ORCAE	mRNA	852838	853541	0	-	.	ID=aculy01g02980.1;Parent=aculy01g02980;score=0.0,0;length=704;Name=aculy01g02980.1
scaffold00001	ORCAE	CDS	852838	853113	0	-	0	ID=CDS:aculy01g02980.1.1;Parent=aculy01g02980.1;score=0.0,0;Ontology_term=SO:0000200;Name=aculy01g02980.1
scaffold00001	ORCAE	exon	852838	853541	0	-	.	ID=aculy01g02980.1.1;Parent=aculy01g02980.1;score=0.0,0;Ontology_term=SO:0000200
scaffold00001	ORCAE	five_prime_UTR	853114	853541	0	-	.	ID=five_prime_UTR:aculy01g02980.1.1;Parent=aculy01g02980.1;score=0.0,0;Ontology_term=SO:0000204;Name=aculy01g02980.1
###
scaffold00001	ORCAE	gene	862630	862830	0	-	.	ID=aculy01g02990;score=0.0,0;length=201;Name=aculy01g02990
scaffold00001	ORCAE	mRNA	862630	862830	0	-	.	ID=aculy01g02990.1;Parent=aculy01g02990;score=0.0,0;length=201;Name=aculy01g02990.1
scaffold00001	ORCAE	exon	862630	862830	0	-	.	ID=aculy01g02990.1.1;Parent=aculy01g02990.1;score=0.0,0;Ontology_term=SO:0000200
scaffold00001	ORCAE	CDS	862630	862830	0	-	0	ID=CDS:aculy01g02990.1.1;Parent=aculy01g02990.1;score=0.0,0;Ontology_term=SO:0000200;Name=aculy01g02990.1
###
scaffold00001	ORCAE	gene	863521	892213	0	+	.	ID=aculy01g03000;score=0.0,0;length=28693;Name=aculy01g03000
scaffold00001	ORCAE	mRNA	863521	892213	0	+	.	ID=aculy01g03000.1;Parent=aculy01g03000;score=0.0,0;length=28693;Name=aculy01g03000.1
scaffold00001	ORCAE	exon	863521	864133	0	+	.	ID=aculy01g03000.1.1;Parent=aculy01g03000.1;score=0.0,0;Ontology_term=SO:0000200
scaffold00001	ORCAE	CDS	863521	864133	0	+	0	ID=CDS:aculy01g03000.1.1;Parent=aculy01g03000.1;score=0.0,0;Ontology_term=SO:0000200;Name=aculy01g03000.1
scaffold00001	ORCAE	exon	890492	891100	0	+	.	ID=aculy01g03000.1.1;Parent=aculy01g03000.1;score=0.0,0;Ontology_term=SO:0000200
scaffold00001	ORCAE	CDS	890492	891100	0	+	2	ID=CDS:aculy01g03000.1.1;Parent=aculy01g03000.1;score=0.0,0;Ontology_term=SO:0000200;Name=aculy01g03000.1
scaffold00001	ORCAE	exon	891204	892213	0	+	.	ID=aculy01g03000.1.1;Parent=aculy01g03000.1;score=0.0,0;Ontology_term=SO:0000200
scaffold00001	ORCAE	CDS	891204	892213	0	+	2	ID=CDS:aculy01g03000.1.1;Parent=aculy01g03000.1;score=0.0,0;Ontology_term=SO:0000200;Name=aculy01g03000.1
###
scaffold00001	ORCAE	gene	876301	877055	0	+	.	ID=aculy01g03005;score=0.0,0;length=755;Name=aculy01g03005
scaffold00001	ORCAE	mRNA	876301	877055	0	+	.	ID=aculy01g03005.1;Parent=aculy01g03005;score=0.0,0;length=755;Name=aculy01g03005.1
scaffold00001	ORCAE	five_prime_UTR	876301	876578	0	+	.	ID=five_prime_UTR:aculy01g03005.1.1;Parent=aculy01g03005.1;score=0.0,0;Ontology_term=SO:0000204;Name=aculy01g03005.1
scaffold00001	ORCAE	exon	876301	877055	0	+	.	ID=aculy01g03005.1.1;Parent=aculy01g03005.1;score=0.0,0;Ontology_term=SO:0000202
scaffold00001	ORCAE	CDS	876579	876809	0	+	0	ID=CDS:aculy01g03005.1.1;Parent=aculy01g03005.1;score=0.0,0;Ontology_term=SO:0000202;Name=aculy01g03005.1
scaffold00001	ORCAE	three_prime_UTR	876810	877055	0	+	.	ID=three_prime_UTR:aculy01g03005.1.1;Parent=aculy01g03005.1;score=0.0,0;Ontology_term=SO:0000205;Name=aculy01g03005.1
###
scaffold00001	ORCAE	gene	876933	877082	0	-	.	ID=aculy01g03010;score=0.0,0;length=150;Name=aculy01g03010
scaffold00001	ORCAE	mRNA	876933	877082	0	-	.	ID=aculy01g03010.1;Parent=aculy01g03010;score=0.0,0;length=150;Name=aculy01g03010.1
scaffold00001	ORCAE	exon	876933	877082	0	-	.	ID=aculy01g03010.1.1;Parent=aculy01g03010.1;score=0.0,0;Ontology_term=SO:0000200
scaffold00001	ORCAE	CDS	876933	877082	0	-	0	ID=CDS:aculy01g03010.1.1;Parent=aculy01g03010.1;score=0.0,0;Ontology_term=SO:0000200;Name=aculy01g03010.1
###
scaffold00001	ORCAE	gene	880126	881422	0	+	.	ID=aculy01g03020;score=0.0,0;length=1297;Name=aculy01g03020
scaffold00001	ORCAE	mRNA	880126	881422	0	+	.	ID=aculy01g03020.1;Parent=aculy01g03020;score=0.0,0;length=1297;Name=aculy01g03020.1
scaffold00001	ORCAE	five_prime_UTR	880126	880276	0	+	.	ID=five_prime_UTR:aculy01g03020.1.1;Parent=aculy01g03020.1;score=0.0,0;Ontology_term=SO:0000204;Name=aculy01g03020.1
scaffold00001	ORCAE	exon	880126	881422	0	+	.	ID=aculy01g03020.1.1;Parent=aculy01g03020.1;score=0.0,0;Ontology_term=SO:0000202
scaffold00001	ORCAE	CDS	880277	881422	0	+	0	ID=CDS:aculy01g03020.1.1;Parent=aculy01g03020.1;score=0.0,0;Ontology_term=SO:0000202;Name=aculy01g03020.1
###
scaffold00001	ORCAE	gene	881776	882198	0	-	.	ID=aculy01g03030;score=0.0,0;length=423;Name=aculy01g03030
scaffold00001	ORCAE	mRNA	881776	882198	0	-	.	ID=aculy01g03030.1;Parent=aculy01g03030;score=0.0,0;length=423;Name=aculy01g03030.1
scaffold00001	ORCAE	exon	881776	882198	0	-	.	ID=aculy01g03030.1.1;Parent=aculy01g03030.1;score=0.0,0;Ontology_term=SO:0000200
scaffold00001	ORCAE	CDS	881776	882198	0	-	0	ID=CDS:aculy01g03030.1.1;Parent=aculy01g03030.1;score=0.0,0;Ontology_term=SO:0000200;Name=aculy01g03030.1
###
scaffold00001	ORCAE	gene	884715	884864	0	+	.	ID=aculy01g03040;score=0.0,0;length=150;Name=aculy01g03040
scaffold00001	ORCAE	mRNA	884715	884864	0	+	.	ID=aculy01g03040.1;Parent=aculy01g03040;score=0.0,0;length=150;Name=aculy01g03040.1
scaffold00001	ORCAE	exon	884715	884864	0	+	.	ID=aculy01g03040.1.1;Parent=aculy01g03040.1;score=0.0,0;Ontology_term=SO:0000202
scaffold00001	ORCAE	CDS	884715	884864	0	+	0	ID=CDS:aculy01g03040.1.1;Parent=aculy01g03040.1;score=0.0,0;Ontology_term=SO:0000202;Name=aculy01g03040.1
###
scaffold00001	ORCAE	gene	892375	892581	0	+	.	ID=aculy01g03060;score=0.0,0;length=207;Name=aculy01g03060
scaffold00001	ORCAE	mRNA	892375	892581	0	+	.	ID=aculy01g03060.1;Parent=aculy01g03060;score=0.0,0;length=207;Name=aculy01g03060.1
scaffold00001	ORCAE	exon	892375	892581	0	+	.	ID=aculy01g03060.1.1;Parent=aculy01g03060.1;score=0.0,0;Ontology_term=SO:0000202
scaffold00001	ORCAE	CDS	892375	892581	0	+	0	ID=CDS:aculy01g03060.1.1;Parent=aculy01g03060.1;score=0.0,0;Ontology_term=SO:0000202;Name=aculy01g03060.1
###
scaffold00001	ORCAE	gene	892984	893310	0	+	.	ID=aculy01g03070;score=0.0,0;length=327;Name=aculy01g03070
scaffold00001	ORCAE	mRNA	892984	893310	0	+	.	ID=aculy01g03070.1;Parent=aculy01g03070;score=0.0,0;length=327;Name=aculy01g03070.1
scaffold00001	ORCAE	exon	892984	893310	0	+	.	ID=aculy01g03070.1.1;Parent=aculy01g03070.1;score=0.0,0;Ontology_term=SO:0000202
scaffold00001	ORCAE	CDS	892984	893310	0	+	0	ID=CDS:aculy01g03070.1.1;Parent=aculy01g03070.1;score=0.0,0;Ontology_term=SO:0000202;Name=aculy01g03070.1
###
scaffold00001	ORCAE	gene	893311	895268	0	+	.	ID=aculy01g03050;score=0.0,0;length=1958;Name=aculy01g03050
scaffold00001	ORCAE	mRNA	893311	895268	0	+	.	ID=aculy01g03050.1;Parent=aculy01g03050;score=0.0,0;length=1958;Name=aculy01g03050.1
scaffold00001	ORCAE	five_prime_UTR	893311	893642	0	+	.	ID=five_prime_UTR:aculy01g03050.1.1;Parent=aculy01g03050.1;score=0.0,0;Ontology_term=SO:0000204;Name=aculy01g03050.1
scaffold00001	ORCAE	exon	893311	894255	0	+	.	ID=aculy01g03050.1.1;Parent=aculy01g03050.1;score=0.0,0;Ontology_term=SO:0000200
scaffold00001	ORCAE	CDS	893643	894255	0	+	0	ID=CDS:aculy01g03050.1.1;Parent=aculy01g03050.1;score=0.0,0;Ontology_term=SO:0000200;Name=aculy01g03050.1
scaffold00001	ORCAE	CDS	894384	895246	0	+	2	ID=CDS:aculy01g03050.1.1;Parent=aculy01g03050.1;score=0.0,0;Ontology_term=SO:0000200;Name=aculy01g03050.1
scaffold00001	ORCAE	exon	894384	895268	0	+	.	ID=aculy01g03050.1.1;Parent=aculy01g03050.1;score=0.0,0;Ontology_term=SO:0000200
scaffold00001	ORCAE	three_prime_UTR	895247	895268	0	+	.	ID=three_prime_UTR:aculy01g03050.1.1;Parent=aculy01g03050.1;score=0.0,0;Ontology_term=SO:0000205;Name=aculy01g03050.1
###
scaffold00001	ORCAE	gene	895344	896209	0	-	.	ID=aculy01g03080;score=0.0,0;length=866;Name=aculy01g03080
scaffold00001	ORCAE	mRNA	895344	896209	0	-	.	ID=aculy01g03080.1;Parent=aculy01g03080;score=0.0,0;length=866;Name=aculy01g03080.1
scaffold00001	ORCAE	three_prime_UTR	895344	895395	0	-	.	ID=three_prime_UTR:aculy01g03080.1.1;Parent=aculy01g03080.1;score=0.0,0;Ontology_term=SO:0000205;Name=aculy01g03080.1
scaffold00001	ORCAE	exon	895344	896209	0	-	.	ID=aculy01g03080.1.1;Parent=aculy01g03080.1;score=0.0,0;Ontology_term=SO:0000200
scaffold00001	ORCAE	CDS	895396	896049	0	-	0	ID=CDS:aculy01g03080.1.1;Parent=aculy01g03080.1;score=0.0,0;Ontology_term=SO:0000200;Name=aculy01g03080.1
scaffold00001	ORCAE	five_prime_UTR	896050	896209	0	-	.	ID=five_prime_UTR:aculy01g03080.1.1;Parent=aculy01g03080.1;score=0.0,0;Ontology_term=SO:0000204;Name=aculy01g03080.1
###
scaffold00001	ORCAE	gene	896118	896355	0	+	.	ID=aculy01g03090;score=0.0,0;length=238;Name=aculy01g03090
scaffold00001	ORCAE	mRNA	896118	896355	0	+	.	ID=aculy01g03090.1;Parent=aculy01g03090;score=0.0,0;length=238;Name=aculy01g03090.1
scaffold00001	ORCAE	CDS	896118	896345	0	+	0	ID=CDS:aculy01g03090.1.1;Parent=aculy01g03090.1;score=0.0,0;Ontology_term=SO:0000202;Name=aculy01g03090.1
scaffold00001	ORCAE	exon	896118	896355	0	+	.	ID=aculy01g03090.1.1;Parent=aculy01g03090.1;score=0.0,0;Ontology_term=SO:0000202
scaffold00001	ORCAE	three_prime_UTR	896346	896355	0	+	.	ID=three_prime_UTR:aculy01g03090.1.1;Parent=aculy01g03090.1;score=0.0,0;Ontology_term=SO:0000205;Name=aculy01g03090.1
###
scaffold00001	ORCAE	gene	896356	898102	0	+	.	ID=aculy01g03100;score=0.0,0;length=1747;Name=aculy01g03100
scaffold00001	ORCAE	mRNA	896356	898102	0	+	.	ID=aculy01g03100.1;Parent=aculy01g03100;score=0.0,0;length=1747;Name=aculy01g03100.1
scaffold00001	ORCAE	five_prime_UTR	896356	896366	0	+	.	ID=five_prime_UTR:aculy01g03100.1.1;Parent=aculy01g03100.1;score=0.0,0;Ontology_term=SO:0000204;Name=aculy01g03100.1
scaffold00001	ORCAE	exon	896356	898102	0	+	.	ID=aculy01g03100.1.1;Parent=aculy01g03100.1;score=0.0,0;Ontology_term=SO:0000202
scaffold00001	ORCAE	CDS	896367	897560	0	+	0	ID=CDS:aculy01g03100.1.1;Parent=aculy01g03100.1;score=0.0,0;Ontology_term=SO:0000202;Name=aculy01g03100.1
scaffold00001	ORCAE	three_prime_UTR	897561	898102	0	+	.	ID=three_prime_UTR:aculy01g03100.1.1;Parent=aculy01g03100.1;score=0.0,0;Ontology_term=SO:0000205;Name=aculy01g03100.1
###
scaffold00001	ORCAE	gene	898264	898948	0	+	.	ID=aculy01g03110;score=0.0,0;length=685;Name=aculy01g03110
scaffold00001	ORCAE	mRNA	898264	898948	0	+	.	ID=aculy01g03110.1;Parent=aculy01g03110;score=0.0,0;length=685;Name=aculy01g03110.1
scaffold00001	ORCAE	CDS	898264	898569	0	+	0	ID=CDS:aculy01g03110.1.1;Parent=aculy01g03110.1;score=0.0,0;Ontology_term=SO:0000202;Name=aculy01g03110.1
scaffold00001	ORCAE	exon	898264	898948	0	+	.	ID=aculy01g03110.1.1;Parent=aculy01g03110.1;score=0.0,0;Ontology_term=SO:0000202
scaffold00001	ORCAE	three_prime_UTR	898570	898948	0	+	.	ID=three_prime_UTR:aculy01g03110.1.1;Parent=aculy01g03110.1;score=0.0,0;Ontology_term=SO:0000205;Name=aculy01g03110.1
###
scaffold00001	ORCAE	gene	898646	898822	0	-	.	ID=aculy01g03120;score=0.0,0;length=177;Name=aculy01g03120
scaffold00001	ORCAE	mRNA	898646	898822	0	-	.	ID=aculy01g03120.1;Parent=aculy01g03120;score=0.0,0;length=177;Name=aculy01g03120.1
scaffold00001	ORCAE	exon	898646	898822	0	-	.	ID=aculy01g03120.1.1;Parent=aculy01g03120.1;score=0.0,0;Ontology_term=SO:0000200
scaffold00001	ORCAE	CDS	898646	898822	0	-	0	ID=CDS:aculy01g03120.1.1;Parent=aculy01g03120.1;score=0.0,0;Ontology_term=SO:0000200;Name=aculy01g03120.1
###
scaffold00001	ORCAE	gene	899081	899404	0	-	.	ID=aculy01g03130;score=0.0,0;length=324;Name=aculy01g03130
scaffold00001	ORCAE	mRNA	899081	899404	0	-	.	ID=aculy01g03130.1;Parent=aculy01g03130;score=0.0,0;length=324;Name=aculy01g03130.1
scaffold00001	ORCAE	exon	899081	899404	0	-	.	ID=aculy01g03130.1.1;Parent=aculy01g03130.1;score=0.0,0;Ontology_term=SO:0000200
scaffold00001	ORCAE	CDS	899081	899404	0	-	0	ID=CDS:aculy01g03130.1.1;Parent=aculy01g03130.1;score=0.0,0;Ontology_term=SO:0000200;Name=aculy01g03130.1
###
scaffold00001	ORCAE	gene	904873	905898	0	+	.	ID=aculy01g03140;score=0.0,0;length=1026;Name=aculy01g03140
scaffold00001	ORCAE	mRNA	904873	905898	0	+	.	ID=aculy01g03140.1;Parent=aculy01g03140;score=0.0,0;length=1026;Name=aculy01g03140.1
scaffold00001	ORCAE	five_prime_UTR	904873	905048	0	+	.	ID=five_prime_UTR:aculy01g03140.1.1;Parent=aculy01g03140.1;score=0.0,0;Ontology_term=SO:0000204;Name=aculy01g03140.1
scaffold00001	ORCAE	exon	904873	905898	0	+	.	ID=aculy01g03140.1.1;Parent=aculy01g03140.1;score=0.0,0;Ontology_term=SO:0000202
scaffold00001	ORCAE	CDS	905049	905576	0	+	0	ID=CDS:aculy01g03140.1.1;Parent=aculy01g03140.1;score=0.0,0;Ontology_term=SO:0000202;Name=aculy01g03140.1
scaffold00001	ORCAE	three_prime_UTR	905577	905898	0	+	.	ID=three_prime_UTR:aculy01g03140.1.1;Parent=aculy01g03140.1;score=0.0,0;Ontology_term=SO:0000205;Name=aculy01g03140.1
###
scaffold00001	ORCAE	gene	908233	913213	0	-	.	ID=aculy01g03150;score=0.0,0;length=4981;Name=aculy01g03150
scaffold00001	ORCAE	mRNA	908233	913213	0	-	.	ID=aculy01g03150.1;Parent=aculy01g03150;score=0.0,0;length=4981;Name=aculy01g03150.1
scaffold00001	ORCAE	exon	908233	910973	0	-	.	ID=aculy01g03150.1.1;Parent=aculy01g03150.1;score=0.0,0;Ontology_term=SO:0000202
scaffold00001	ORCAE	CDS	908233	910973	0	-	2	ID=CDS:aculy01g03150.1.1;Parent=aculy01g03150.1;score=0.0,0;Ontology_term=SO:0000202;Name=aculy01g03150.1
scaffold00001	ORCAE	exon	912511	913213	0	-	.	ID=aculy01g03150.1.1;Parent=aculy01g03150.1;score=0.0,0;Ontology_term=SO:0000202
scaffold00001	ORCAE	CDS	912511	913213	0	-	0	ID=CDS:aculy01g03150.1.1;Parent=aculy01g03150.1;score=0.0,0;Ontology_term=SO:0000202;Name=aculy01g03150.1
###
scaffold00001	ORCAE	gene	913460	918445	0	-	.	ID=aculy01g03160;score=0.0,0;length=4986;Name=aculy01g03160
scaffold00001	ORCAE	mRNA	913460	918445	0	-	.	ID=aculy01g03160.1;Parent=aculy01g03160;score=0.0,0;length=4986;Name=aculy01g03160.1
scaffold00001	ORCAE	three_prime_UTR	913460	913981	0	-	.	ID=three_prime_UTR:aculy01g03160.1.1;Parent=aculy01g03160.1;score=0.0,0;Ontology_term=SO:0000205;Name=aculy01g03160.1
scaffold00001	ORCAE	exon	913460	918445	0	-	.	ID=aculy01g03160.1.1;Parent=aculy01g03160.1;score=0.0,0;Ontology_term=SO:0000200
scaffold00001	ORCAE	CDS	913982	918121	0	-	0	ID=CDS:aculy01g03160.1.1;Parent=aculy01g03160.1;score=0.0,0;Ontology_term=SO:0000200;Name=aculy01g03160.1
scaffold00001	ORCAE	five_prime_UTR	918122	918445	0	-	.	ID=five_prime_UTR:aculy01g03160.1.1;Parent=aculy01g03160.1;score=0.0,0;Ontology_term=SO:0000204;Name=aculy01g03160.1
###
scaffold00001	ORCAE	gene	917988	919531	0	+	.	ID=aculy01g03170;score=0.0,0;length=1544;Name=aculy01g03170
scaffold00001	ORCAE	mRNA	917988	919531	0	+	.	ID=aculy01g03170.1;Parent=aculy01g03170;score=0.0,0;length=1544;Name=aculy01g03170.1
scaffold00001	ORCAE	five_prime_UTR	917988	918512	0	+	.	ID=five_prime_UTR:aculy01g03170.1.1;Parent=aculy01g03170.1;score=0.0,0;Ontology_term=SO:0000204;Name=aculy01g03170.1
scaffold00001	ORCAE	exon	917988	919531	0	+	.	ID=aculy01g03170.1.1;Parent=aculy01g03170.1;score=0.0,0;Ontology_term=SO:0000202
scaffold00001	ORCAE	CDS	918513	919328	0	+	0	ID=CDS:aculy01g03170.1.1;Parent=aculy01g03170.1;score=0.0,0;Ontology_term=SO:0000202;Name=aculy01g03170.1
scaffold00001	ORCAE	three_prime_UTR	919329	919531	0	+	.	ID=three_prime_UTR:aculy01g03170.1.1;Parent=aculy01g03170.1;score=0.0,0;Ontology_term=SO:0000205;Name=aculy01g03170.1
###
scaffold00001	ORCAE	gene	923332	930730	0	+	.	ID=aculy01g03180;score=0.0,0;length=7399;Name=aculy01g03180
scaffold00001	ORCAE	mRNA	923332	930730	0	+	.	ID=aculy01g03180.1;Parent=aculy01g03180;score=0.0,0;length=7399;Name=aculy01g03180.1
scaffold00001	ORCAE	CDS	923332	930234	0	+	0	ID=CDS:aculy01g03180.1.1;Parent=aculy01g03180.1;score=0.0,0;Ontology_term=SO:0000202;Name=aculy01g03180.1
scaffold00001	ORCAE	exon	923332	930730	0	+	.	ID=aculy01g03180.1.1;Parent=aculy01g03180.1;score=0.0,0;Ontology_term=SO:0000202
scaffold00001	ORCAE	three_prime_UTR	930235	930730	0	+	.	ID=three_prime_UTR:aculy01g03180.1.1;Parent=aculy01g03180.1;score=0.0,0;Ontology_term=SO:0000205;Name=aculy01g03180.1
###
scaffold00001	ORCAE	gene	934029	936138	0	+	.	ID=aculy01g03220;score=0.0,0;length=2110;Name=aculy01g03220
scaffold00001	ORCAE	mRNA	934029	936138	0	+	.	ID=aculy01g03220.1;Parent=aculy01g03220;score=0.0,0;length=2110;Name=aculy01g03220.1
scaffold00001	ORCAE	CDS	934029	936050	0	+	0	ID=CDS:aculy01g03220.1.1;Parent=aculy01g03220.1;score=0.0,0;Ontology_term=SO:0000202;Name=aculy01g03220.1
scaffold00001	ORCAE	exon	934029	936138	0	+	.	ID=aculy01g03220.1.1;Parent=aculy01g03220.1;score=0.0,0;Ontology_term=SO:0000202
scaffold00001	ORCAE	three_prime_UTR	936051	936138	0	+	.	ID=three_prime_UTR:aculy01g03220.1.1;Parent=aculy01g03220.1;score=0.0,0;Ontology_term=SO:0000205;Name=aculy01g03220.1
###
scaffold00001	ORCAE	gene	939893	942247	0	+	.	ID=aculy01g03230;score=0.0,0;length=2355;Name=aculy01g03230
scaffold00001	ORCAE	mRNA	939893	942247	0	+	.	ID=aculy01g03230.1;Parent=aculy01g03230;score=0.0,0;length=2355;Name=aculy01g03230.1
scaffold00001	ORCAE	five_prime_UTR	939893	940449	0	+	.	ID=five_prime_UTR:aculy01g03230.1.1;Parent=aculy01g03230.1;score=0.0,0;Ontology_term=SO:0000204;Name=aculy01g03230.1
scaffold00001	ORCAE	exon	939893	942247	0	+	.	ID=aculy01g03230.1.1;Parent=aculy01g03230.1;score=0.0,0;Ontology_term=SO:0000202
scaffold00001	ORCAE	CDS	940450	942219	0	+	0	ID=CDS:aculy01g03230.1.1;Parent=aculy01g03230.1;score=0.0,0;Ontology_term=SO:0000202;Name=aculy01g03230.1
scaffold00001	ORCAE	three_prime_UTR	942220	942247	0	+	.	ID=three_prime_UTR:aculy01g03230.1.1;Parent=aculy01g03230.1;score=0.0,0;Ontology_term=SO:0000205;Name=aculy01g03230.1
###
scaffold00001	ORCAE	gene	942304	943092	0	-	.	ID=aculy01g03260;score=0.0,0;length=789;Name=aculy01g03260
scaffold00001	ORCAE	mRNA	942304	943092	0	-	.	ID=aculy01g03260.1;Parent=aculy01g03260;score=0.0,0;length=789;Name=aculy01g03260.1
scaffold00001	ORCAE	exon	942304	943092	0	-	.	ID=aculy01g03260.1.1;Parent=aculy01g03260.1;score=0.0,0;Ontology_term=SO:0000200
scaffold00001	ORCAE	CDS	942304	943092	0	-	0	ID=CDS:aculy01g03260.1.1;Parent=aculy01g03260.1;score=0.0,0;Ontology_term=SO:0000200;Name=aculy01g03260.1
###
scaffold00001	ORCAE	gene	943093	944500	0	-	.	ID=aculy01g03240;score=0.0,0;length=1408;Name=aculy01g03240
scaffold00001	ORCAE	mRNA	943093	944500	0	-	.	ID=aculy01g03240.1;Parent=aculy01g03240;score=0.0,0;length=1408;Name=aculy01g03240.1
scaffold00001	ORCAE	three_prime_UTR	943093	943146	0	-	.	ID=three_prime_UTR:aculy01g03240.1.1;Parent=aculy01g03240.1;score=0.0,0;Ontology_term=SO:0000205;Name=aculy01g03240.1
scaffold00001	ORCAE	exon	943093	944161	0	-	.	ID=aculy01g03240.1.1;Parent=aculy01g03240.1;score=0.0,0;Ontology_term=SO:0000202
scaffold00001	ORCAE	CDS	943147	944161	0	-	1	ID=CDS:aculy01g03240.1.1;Parent=aculy01g03240.1;score=0.0,0;Ontology_term=SO:0000202;Name=aculy01g03240.1
scaffold00001	ORCAE	CDS	944258	944376	0	-	0	ID=CDS:aculy01g03240.1.1;Parent=aculy01g03240.1;score=0.0,0;Ontology_term=SO:0000202;Name=aculy01g03240.1
scaffold00001	ORCAE	exon	944258	944500	0	-	.	ID=aculy01g03240.1.1;Parent=aculy01g03240.1;score=0.0,0;Ontology_term=SO:0000202
scaffold00001	ORCAE	five_prime_UTR	944377	944500	0	-	.	ID=five_prime_UTR:aculy01g03240.1.1;Parent=aculy01g03240.1;score=0.0,0;Ontology_term=SO:0000204;Name=aculy01g03240.1
###
scaffold00001	ORCAE	gene	944501	945755	0	-	.	ID=aculy01g03250;score=0.0,0;length=1255;Name=aculy01g03250
scaffold00001	ORCAE	mRNA	944501	945755	0	-	.	ID=aculy01g03250.1;Parent=aculy01g03250;score=0.0,0;length=1255;Name=aculy01g03250.1
scaffold00001	ORCAE	three_prime_UTR	944501	944625	0	-	.	ID=three_prime_UTR:aculy01g03250.1.1;Parent=aculy01g03250.1;score=0.0,0;Ontology_term=SO:0000205;Name=aculy01g03250.1
scaffold00001	ORCAE	exon	944501	945755	0	-	.	ID=aculy01g03250.1.1;Parent=aculy01g03250.1;score=0.0,0;Ontology_term=SO:0000202
scaffold00001	ORCAE	CDS	944626	945555	0	-	0	ID=CDS:aculy01g03250.1.1;Parent=aculy01g03250.1;score=0.0,0;Ontology_term=SO:0000200;Name=aculy01g03250.1
scaffold00001	ORCAE	five_prime_UTR	945556	945755	0	-	.	ID=five_prime_UTR:aculy01g03250.1.1;Parent=aculy01g03250.1;score=0.0,0;Ontology_term=SO:0000204;Name=aculy01g03250.1
###
scaffold00001	ORCAE	gene	945756	945995	0	-	.	ID=aculy01g03270;score=0.0,0;length=240;Name=aculy01g03270
scaffold00001	ORCAE	mRNA	945756	945995	0	-	.	ID=aculy01g03270.1;Parent=aculy01g03270;score=0.0,0;length=240;Name=aculy01g03270.1
scaffold00001	ORCAE	exon	945756	945995	0	-	.	ID=aculy01g03270.1.1;Parent=aculy01g03270.1;score=0.0,0;Ontology_term=SO:0000200
scaffold00001	ORCAE	CDS	945756	945995	0	-	0	ID=CDS:aculy01g03270.1.1;Parent=aculy01g03270.1;score=0.0,0;Ontology_term=SO:0000200;Name=aculy01g03270.1
###
scaffold00001	ORCAE	gene	946071	948071	0	+	.	ID=aculy01g03280;score=0.0,0;length=2001;Name=aculy01g03280
scaffold00001	ORCAE	mRNA	946071	948071	0	+	.	ID=aculy01g03280.1;Parent=aculy01g03280;score=0.0,0;length=2001;Name=aculy01g03280.1
scaffold00001	ORCAE	five_prime_UTR	946071	946434	0	+	.	ID=five_prime_UTR:aculy01g03280.1.1;Parent=aculy01g03280.1;score=0.0,0;Ontology_term=SO:0000204;Name=aculy01g03280.1
scaffold00001	ORCAE	exon	946071	946722	0	+	.	ID=aculy01g03280.1.1;Parent=aculy01g03280.1;score=0.0,0;Ontology_term=SO:0000200
scaffold00001	ORCAE	CDS	946435	946722	0	+	0	ID=CDS:aculy01g03280.1.1;Parent=aculy01g03280.1;score=0.0,0;Ontology_term=SO:0000200;Name=aculy01g03280.1
scaffold00001	ORCAE	exon	946813	947265	0	+	.	ID=aculy01g03280.1.1;Parent=aculy01g03280.1;score=0.0,0;Ontology_term=SO:0000200
scaffold00001	ORCAE	CDS	946813	947265	0	+	0	ID=CDS:aculy01g03280.1.1;Parent=aculy01g03280.1;score=0.0,0;Ontology_term=SO:0000200;Name=aculy01g03280.1
scaffold00001	ORCAE	CDS	947378	948022	0	+	0	ID=CDS:aculy01g03280.1.1;Parent=aculy01g03280.1;score=0.0,0;Ontology_term=SO:0000200;Name=aculy01g03280.1
scaffold00001	ORCAE	exon	947378	948071	0	+	.	ID=aculy01g03280.1.1;Parent=aculy01g03280.1;score=0.0,0;Ontology_term=SO:0000200
scaffold00001	ORCAE	three_prime_UTR	948023	948071	0	+	.	ID=three_prime_UTR:aculy01g03280.1.1;Parent=aculy01g03280.1;score=0.0,0;Ontology_term=SO:0000205;Name=aculy01g03280.1
###
scaffold00001	ORCAE	gene	948244	950922	0	+	.	ID=aculy01g03290;score=0.0,0;length=2679;Name=aculy01g03290
scaffold00001	ORCAE	mRNA	948244	950922	0	+	.	ID=aculy01g03290.1;Parent=aculy01g03290;score=0.0,0;length=2679;Name=aculy01g03290.1
scaffold00001	ORCAE	five_prime_UTR	948244	948439	0	+	.	ID=five_prime_UTR:aculy01g03290.1.1;Parent=aculy01g03290.1;score=0.0,0;Ontology_term=SO:0000204;Name=aculy01g03290.1
scaffold00001	ORCAE	exon	948244	950922	0	+	.	ID=aculy01g03290.1.1;Parent=aculy01g03290.1;score=0.0,0;Ontology_term=SO:0000202
scaffold00001	ORCAE	CDS	948440	950713	0	+	0	ID=CDS:aculy01g03290.1.1;Parent=aculy01g03290.1;score=0.0,0;Ontology_term=SO:0000202;Name=aculy01g03290.1
scaffold00001	ORCAE	three_prime_UTR	950714	950922	0	+	.	ID=three_prime_UTR:aculy01g03290.1.1;Parent=aculy01g03290.1;score=0.0,0;Ontology_term=SO:0000205;Name=aculy01g03290.1
###
scaffold00001	ORCAE	gene	950825	951061	0	-	.	ID=aculy01g03300;score=0.0,0;length=237;Name=aculy01g03300
scaffold00001	ORCAE	mRNA	950825	951061	0	-	.	ID=aculy01g03300.1;Parent=aculy01g03300;score=0.0,0;length=237;Name=aculy01g03300.1
scaffold00001	ORCAE	exon	950825	951061	0	-	.	ID=aculy01g03300.1.1;Parent=aculy01g03300.1;score=0.0,0;Ontology_term=SO:0000200
scaffold00001	ORCAE	CDS	950825	951061	0	-	0	ID=CDS:aculy01g03300.1.1;Parent=aculy01g03300.1;score=0.0,0;Ontology_term=SO:0000200;Name=aculy01g03300.1
###
scaffold00001	ORCAE	gene	951389	966859	0	-	.	ID=aculy01g03310;score=0.0,0;length=15471;Name=aculy01g03310
scaffold00001	ORCAE	mRNA	951389	966859	0	-	.	ID=aculy01g03310.1;Parent=aculy01g03310;score=0.0,0;length=15471;Name=aculy01g03310.1
scaffold00001	ORCAE	exon	951389	951672	0	-	.	ID=aculy01g03310.1.1;Parent=aculy01g03310.1;score=0.0,0;Ontology_term=SO:0000202
scaffold00001	ORCAE	CDS	951389	951672	0	-	2	ID=CDS:aculy01g03310.1.1;Parent=aculy01g03310.1;score=0.0,0;Ontology_term=SO:0000202;Name=aculy01g03310.1
scaffold00001	ORCAE	exon	952182	952260	0	-	.	ID=aculy01g03310.1.1;Parent=aculy01g03310.1;score=0.0,0;Ontology_term=SO:0000202
scaffold00001	ORCAE	CDS	952182	952260	0	-	0	ID=CDS:aculy01g03310.1.1;Parent=aculy01g03310.1;score=0.0,0;Ontology_term=SO:0000202;Name=aculy01g03310.1
scaffold00001	ORCAE	exon	955890	956053	0	-	.	ID=aculy01g03310.1.1;Parent=aculy01g03310.1;score=0.0,0;Ontology_term=SO:0000202
scaffold00001	ORCAE	CDS	955890	956053	0	-	2	ID=CDS:aculy01g03310.1.1;Parent=aculy01g03310.1;score=0.0,0;Ontology_term=SO:0000202;Name=aculy01g03310.1
scaffold00001	ORCAE	exon	966796	966859	0	-	.	ID=aculy01g03310.1.1;Parent=aculy01g03310.1;score=0.0,0;Ontology_term=SO:0000202
scaffold00001	ORCAE	CDS	966796	966859	0	-	0	ID=CDS:aculy01g03310.1.1;Parent=aculy01g03310.1;score=0.0,0;Ontology_term=SO:0000202;Name=aculy01g03310.1
###
scaffold00001	ORCAE	gene	968317	969313	0	+	.	ID=aculy01g03320;score=0.0,0;length=997;Name=aculy01g03320
scaffold00001	ORCAE	mRNA	968317	969313	0	+	.	ID=aculy01g03320.1;Parent=aculy01g03320;score=0.0,0;length=997;Name=aculy01g03320.1
scaffold00001	ORCAE	five_prime_UTR	968317	968563	0	+	.	ID=five_prime_UTR:aculy01g03320.1.1;Parent=aculy01g03320.1;score=0.0,0;Ontology_term=SO:0000204;Name=aculy01g03320.1
scaffold00001	ORCAE	exon	968317	969313	0	+	.	ID=aculy01g03320.1.1;Parent=aculy01g03320.1;score=0.0,0;Ontology_term=SO:0000202
scaffold00001	ORCAE	CDS	968564	969193	0	+	0	ID=CDS:aculy01g03320.1.1;Parent=aculy01g03320.1;score=0.0,0;Ontology_term=SO:0000202;Name=aculy01g03320.1
scaffold00001	ORCAE	three_prime_UTR	969194	969313	0	+	.	ID=three_prime_UTR:aculy01g03320.1.1;Parent=aculy01g03320.1;score=0.0,0;Ontology_term=SO:0000205;Name=aculy01g03320.1
###
scaffold00001	ORCAE	gene	992786	993344	0	+	.	ID=aculy01g03330;score=0.0,0;length=559;Name=aculy01g03330
scaffold00001	ORCAE	mRNA	992786	993344	0	+	.	ID=aculy01g03330.1;Parent=aculy01g03330;score=0.0,0;length=559;Name=aculy01g03330.1
scaffold00001	ORCAE	five_prime_UTR	992786	992803	0	+	.	ID=five_prime_UTR:aculy01g03330.1.1;Parent=aculy01g03330.1;score=0.0,0;Ontology_term=SO:0000204;Name=aculy01g03330.1
scaffold00001	ORCAE	exon	992786	993344	0	+	.	ID=aculy01g03330.1.1;Parent=aculy01g03330.1;score=0.0,0;Ontology_term=SO:0000202
scaffold00001	ORCAE	CDS	992804	993019	0	+	0	ID=CDS:aculy01g03330.1.1;Parent=aculy01g03330.1;score=0.0,0;Ontology_term=SO:0000202;Name=aculy01g03330.1
scaffold00001	ORCAE	three_prime_UTR	993020	993344	0	+	.	ID=three_prime_UTR:aculy01g03330.1.1;Parent=aculy01g03330.1;score=0.0,0;Ontology_term=SO:0000205;Name=aculy01g03330.1
###
scaffold00001	ORCAE	gene	1003036	1005438	0	+	.	ID=aculy01g03340;score=0.0,0;length=2403;Name=aculy01g03340
scaffold00001	ORCAE	mRNA	1003036	1005438	0	+	.	ID=aculy01g03340.1;Parent=aculy01g03340;score=0.0,0;length=2403;Name=aculy01g03340.1
scaffold00001	ORCAE	five_prime_UTR	1003036	1003633	0	+	.	ID=five_prime_UTR:aculy01g03340.1.1;Parent=aculy01g03340.1;score=0.0,0;Ontology_term=SO:0000204;Name=aculy01g03340.1
scaffold00001	ORCAE	exon	1003036	1005438	0	+	.	ID=aculy01g03340.1.1;Parent=aculy01g03340.1;score=0.0,0;Ontology_term=SO:0000202
scaffold00001	ORCAE	CDS	1003634	1005433	0	+	0	ID=CDS:aculy01g03340.1.1;Parent=aculy01g03340.1;score=0.0,0;Ontology_term=SO:0000202;Name=aculy01g03340.1
scaffold00001	ORCAE	three_prime_UTR	1005434	1005438	0	+	.	ID=three_prime_UTR:aculy01g03340.1.1;Parent=aculy01g03340.1;score=0.0,0;Ontology_term=SO:0000205;Name=aculy01g03340.1
###
scaffold00001	ORCAE	gene	1005519	1007601	0	-	.	ID=aculy01g03350;score=0.0,0;length=2083;Name=aculy01g03350
scaffold00001	ORCAE	mRNA	1005519	1007601	0	-	.	ID=aculy01g03350.1;Parent=aculy01g03350;score=0.0,0;length=2083;Name=aculy01g03350.1
scaffold00001	ORCAE	three_prime_UTR	1005519	1005555	0	-	.	ID=three_prime_UTR:aculy01g03350.1.1;Parent=aculy01g03350.1;score=0.0,0;Ontology_term=SO:0000205;Name=aculy01g03350.1
scaffold00001	ORCAE	exon	1005519	1007601	0	-	.	ID=aculy01g03350.1.1;Parent=aculy01g03350.1;score=0.0,0;Ontology_term=SO:0000200
scaffold00001	ORCAE	CDS	1005556	1007307	0	-	0	ID=CDS:aculy01g03350.1.1;Parent=aculy01g03350.1;score=0.0,0;Ontology_term=SO:0000200;Name=aculy01g03350.1
scaffold00001	ORCAE	five_prime_UTR	1007308	1007601	0	-	.	ID=five_prime_UTR:aculy01g03350.1.1;Parent=aculy01g03350.1;score=0.0,0;Ontology_term=SO:0000204;Name=aculy01g03350.1
###
scaffold00001	ORCAE	gene	1007498	1010011	0	+	.	ID=aculy01g03360;score=0.0,0;length=2514;Name=aculy01g03360
scaffold00001	ORCAE	mRNA	1007498	1010011	0	+	.	ID=aculy01g03360.1;Parent=aculy01g03360;score=0.0,0;length=2514;Name=aculy01g03360.1
scaffold00001	ORCAE	five_prime_UTR	1007498	1007885	0	+	.	ID=five_prime_UTR:aculy01g03360.1.1;Parent=aculy01g03360.1;score=0.0,0;Ontology_term=SO:0000204;Name=aculy01g03360.1
scaffold00001	ORCAE	exon	1007498	1010011	0	+	.	ID=aculy01g03360.1.1;Parent=aculy01g03360.1;score=0.0,0;Ontology_term=SO:0000202
scaffold00001	ORCAE	CDS	1007886	1009916	0	+	0	ID=CDS:aculy01g03360.1.1;Parent=aculy01g03360.1;score=0.0,0;Ontology_term=SO:0000202;Name=aculy01g03360.1
scaffold00001	ORCAE	three_prime_UTR	1009917	1010011	0	+	.	ID=three_prime_UTR:aculy01g03360.1.1;Parent=aculy01g03360.1;score=0.0,0;Ontology_term=SO:0000205;Name=aculy01g03360.1
###
scaffold00001	ORCAE	gene	1010001	1011653	0	-	.	ID=aculy01g03370;score=0.0,0;length=1653;Name=aculy01g03370
scaffold00001	ORCAE	mRNA	1010001	1011653	0	-	.	ID=aculy01g03370.1;Parent=aculy01g03370;score=0.0,0;length=1653;Name=aculy01g03370.1
scaffold00001	ORCAE	three_prime_UTR	1010001	1010023	0	-	.	ID=three_prime_UTR:aculy01g03370.1.1;Parent=aculy01g03370.1;score=0.0,0;Ontology_term=SO:0000205;Name=aculy01g03370.1
scaffold00001	ORCAE	exon	1010001	1011653	0	-	.	ID=aculy01g03370.1.1;Parent=aculy01g03370.1;score=0.0,0;Ontology_term=SO:0000200
scaffold00001	ORCAE	CDS	1010024	1011526	0	-	0	ID=CDS:aculy01g03370.1.1;Parent=aculy01g03370.1;score=0.0,0;Ontology_term=SO:0000200;Name=aculy01g03370.1
scaffold00001	ORCAE	five_prime_UTR	1011527	1011653	0	-	.	ID=five_prime_UTR:aculy01g03370.1.1;Parent=aculy01g03370.1;score=0.0,0;Ontology_term=SO:0000204;Name=aculy01g03370.1
###
scaffold00001	ORCAE	gene	1011654	1012821	0	-	.	ID=aculy01g03380;score=0.0,0;length=1168;Name=aculy01g03380
scaffold00001	ORCAE	mRNA	1011654	1012821	0	-	.	ID=aculy01g03380.1;Parent=aculy01g03380;score=0.0,0;length=1168;Name=aculy01g03380.1
scaffold00001	ORCAE	three_prime_UTR	1011654	1011780	0	-	.	ID=three_prime_UTR:aculy01g03380.1.1;Parent=aculy01g03380.1;score=0.0,0;Ontology_term=SO:0000205;Name=aculy01g03380.1
scaffold00001	ORCAE	exon	1011654	1012821	0	-	.	ID=aculy01g03380.1.1;Parent=aculy01g03380.1;score=0.0,0;Ontology_term=SO:0000200
scaffold00001	ORCAE	CDS	1011781	1012107	0	-	0	ID=CDS:aculy01g03380.1.1;Parent=aculy01g03380.1;score=0.0,0;Ontology_term=SO:0000200;Name=aculy01g03380.1
scaffold00001	ORCAE	five_prime_UTR	1012108	1012821	0	-	.	ID=five_prime_UTR:aculy01g03380.1.1;Parent=aculy01g03380.1;score=0.0,0;Ontology_term=SO:0000204;Name=aculy01g03380.1
###
scaffold00001	ORCAE	gene	1012410	1012592	0	+	.	ID=aculy01g03390;score=0.0,0;length=183;Name=aculy01g03390
scaffold00001	ORCAE	mRNA	1012410	1012592	0	+	.	ID=aculy01g03390.1;Parent=aculy01g03390;score=0.0,0;length=183;Name=aculy01g03390.1
scaffold00001	ORCAE	exon	1012410	1012592	0	+	.	ID=aculy01g03390.1.1;Parent=aculy01g03390.1;score=0.0,0;Ontology_term=SO:0000202
scaffold00001	ORCAE	CDS	1012410	1012592	0	+	0	ID=CDS:aculy01g03390.1.1;Parent=aculy01g03390.1;score=0.0,0;Ontology_term=SO:0000202;Name=aculy01g03390.1
###
scaffold00001	ORCAE	gene	1012956	1013237	0	+	.	ID=aculy01g03410;score=0.0,0;length=282;Name=aculy01g03410
scaffold00001	ORCAE	mRNA	1012956	1013237	0	+	.	ID=aculy01g03410.1;Parent=aculy01g03410;score=0.0,0;length=282;Name=aculy01g03410.1
scaffold00001	ORCAE	exon	1012956	1013237	0	+	.	ID=aculy01g03410.1.1;Parent=aculy01g03410.1;score=0.0,0;Ontology_term=SO:0000202
scaffold00001	ORCAE	CDS	1012956	1013237	0	+	0	ID=CDS:aculy01g03410.1.1;Parent=aculy01g03410.1;score=0.0,0;Ontology_term=SO:0000202;Name=aculy01g03410.1
###
scaffold00001	ORCAE	gene	1013238	1015338	0	+	.	ID=aculy01g03400;score=0.0,0;length=2101;Name=aculy01g03400
scaffold00001	ORCAE	mRNA	1013238	1015338	0	+	.	ID=aculy01g03400.1;Parent=aculy01g03400;score=0.0,0;length=2101;Name=aculy01g03400.1
scaffold00001	ORCAE	five_prime_UTR	1013238	1013937	0	+	.	ID=five_prime_UTR:aculy01g03400.1.1;Parent=aculy01g03400.1;score=0.0,0;Ontology_term=SO:0000204;Name=aculy01g03400.1
scaffold00001	ORCAE	exon	1013238	1015338	0	+	.	ID=aculy01g03400.1.1;Parent=aculy01g03400.1;score=0.0,0;Ontology_term=SO:0000202
scaffold00001	ORCAE	CDS	1013938	1015173	0	+	0	ID=CDS:aculy01g03400.1.1;Parent=aculy01g03400.1;score=0.0,0;Ontology_term=SO:0000202;Name=aculy01g03400.1
scaffold00001	ORCAE	three_prime_UTR	1015174	1015338	0	+	.	ID=three_prime_UTR:aculy01g03400.1.1;Parent=aculy01g03400.1;score=0.0,0;Ontology_term=SO:0000205;Name=aculy01g03400.1
###
scaffold00001	ORCAE	gene	1013356	1013715	0	-	.	ID=aculy01g03420;score=0.0,0;length=360;Name=aculy01g03420
scaffold00001	ORCAE	mRNA	1013356	1013715	0	-	.	ID=aculy01g03420.1;Parent=aculy01g03420;score=0.0,0;length=360;Name=aculy01g03420.1
scaffold00001	ORCAE	exon	1013356	1013715	0	-	.	ID=aculy01g03420.1.1;Parent=aculy01g03420.1;score=0.0,0;Ontology_term=SO:0000200
scaffold00001	ORCAE	CDS	1013356	1013715	0	-	0	ID=CDS:aculy01g03420.1.1;Parent=aculy01g03420.1;score=0.0,0;Ontology_term=SO:0000200;Name=aculy01g03420.1
###
scaffold00001	ORCAE	gene	1015387	1018281	0	-	.	ID=aculy01g03430;score=0.0,0;length=2895;Name=aculy01g03430
scaffold00001	ORCAE	mRNA	1015387	1018281	0	-	.	ID=aculy01g03430.1;Parent=aculy01g03430;score=0.0,0;length=2895;Name=aculy01g03430.1
scaffold00001	ORCAE	three_prime_UTR	1015387	1015756	0	-	.	ID=three_prime_UTR:aculy01g03430.1.1;Parent=aculy01g03430.1;score=0.0,0;Ontology_term=SO:0000205;Name=aculy01g03430.1
scaffold00001	ORCAE	exon	1015387	1018281	0	-	.	ID=aculy01g03430.1.1;Parent=aculy01g03430.1;score=0.0,0;Ontology_term=SO:0000200
scaffold00001	ORCAE	CDS	1015757	1017664	0	-	0	ID=CDS:aculy01g03430.1.1;Parent=aculy01g03430.1;score=0.0,0;Ontology_term=SO:0000200;Name=aculy01g03430.1
scaffold00001	ORCAE	five_prime_UTR	1017665	1018281	0	-	.	ID=five_prime_UTR:aculy01g03430.1.1;Parent=aculy01g03430.1;score=0.0,0;Ontology_term=SO:0000204;Name=aculy01g03430.1
###
scaffold00001	ORCAE	gene	1019077	1020945	0	+	.	ID=aculy01g03440;score=0.0,0;length=1869;Name=aculy01g03440
scaffold00001	ORCAE	mRNA	1019077	1020945	0	+	.	ID=aculy01g03440.1;Parent=aculy01g03440;score=0.0,0;length=1869;Name=aculy01g03440.1
scaffold00001	ORCAE	exon	1019077	1020945	0	+	.	ID=aculy01g03440.1.1;Parent=aculy01g03440.1;score=0.0,0;Ontology_term=SO:0000202
scaffold00001	ORCAE	CDS	1019077	1020945	0	+	0	ID=CDS:aculy01g03440.1.1;Parent=aculy01g03440.1;score=0.0,0;Ontology_term=SO:0000202;Name=aculy01g03440.1
###
scaffold00001	ORCAE	gene	1021485	1023218	0	+	.	ID=aculy01g03450;score=0.0,0;length=1734;Name=aculy01g03450
scaffold00001	ORCAE	mRNA	1021485	1023218	0	+	.	ID=aculy01g03450.1;Parent=aculy01g03450;score=0.0,0;length=1734;Name=aculy01g03450.1
scaffold00001	ORCAE	exon	1021485	1023218	0	+	.	ID=aculy01g03450.1.1;Parent=aculy01g03450.1;score=0.0,0;Ontology_term=SO:0000202
scaffold00001	ORCAE	CDS	1021485	1023218	0	+	0	ID=CDS:aculy01g03450.1.1;Parent=aculy01g03450.1;score=0.0,0;Ontology_term=SO:0000202;Name=aculy01g03450.1
###
scaffold00001	ORCAE	gene	1023532	1023723	0	-	.	ID=aculy01g03460;score=0.0,0;length=192;Name=aculy01g03460
scaffold00001	ORCAE	mRNA	1023532	1023723	0	-	.	ID=aculy01g03460.1;Parent=aculy01g03460;score=0.0,0;length=192;Name=aculy01g03460.1
scaffold00001	ORCAE	exon	1023532	1023723	0	-	.	ID=aculy01g03460.1.1;Parent=aculy01g03460.1;score=0.0,0;Ontology_term=SO:0000200
scaffold00001	ORCAE	CDS	1023532	1023723	0	-	0	ID=CDS:aculy01g03460.1.1;Parent=aculy01g03460.1;score=0.0,0;Ontology_term=SO:0000200;Name=aculy01g03460.1
###
scaffold00001	ORCAE	gene	1025014	1026648	0	+	.	ID=aculy01g03470;score=0.0,0;length=1635;Name=aculy01g03470
scaffold00001	ORCAE	mRNA	1025014	1026648	0	+	.	ID=aculy01g03470.1;Parent=aculy01g03470;score=0.0,0;length=1635;Name=aculy01g03470.1
scaffold00001	ORCAE	five_prime_UTR	1025014	1025229	0	+	.	ID=five_prime_UTR:aculy01g03470.1.1;Parent=aculy01g03470.1;score=0.0,0;Ontology_term=SO:0000204;Name=aculy01g03470.1
scaffold00001	ORCAE	exon	1025014	1026648	0	+	.	ID=aculy01g03470.1.1;Parent=aculy01g03470.1;score=0.0,0;Ontology_term=SO:0000202
scaffold00001	ORCAE	CDS	1025230	1026174	0	+	0	ID=CDS:aculy01g03470.1.1;Parent=aculy01g03470.1;score=0.0,0;Ontology_term=SO:0000202;Name=aculy01g03470.1
scaffold00001	ORCAE	three_prime_UTR	1026175	1026648	0	+	.	ID=three_prime_UTR:aculy01g03470.1.1;Parent=aculy01g03470.1;score=0.0,0;Ontology_term=SO:0000205;Name=aculy01g03470.1
###
scaffold00001	ORCAE	gene	1026688	1030475	0	+	.	ID=aculy01g03480;score=0.0,0;length=3788;Name=aculy01g03480
scaffold00001	ORCAE	mRNA	1026688	1030475	0	+	.	ID=aculy01g03480.1;Parent=aculy01g03480;score=0.0,0;length=3788;Name=aculy01g03480.1
scaffold00001	ORCAE	five_prime_UTR	1026688	1026855	0	+	.	ID=five_prime_UTR:aculy01g03480.1.1;Parent=aculy01g03480.1;score=0.0,0;Ontology_term=SO:0000204;Name=aculy01g03480.1
scaffold00001	ORCAE	exon	1026688	1030475	0	+	.	ID=aculy01g03480.1.1;Parent=aculy01g03480.1;score=0.0,0;Ontology_term=SO:0000202
scaffold00001	ORCAE	CDS	1026856	1030383	0	+	0	ID=CDS:aculy01g03480.1.1;Parent=aculy01g03480.1;score=0.0,0;Ontology_term=SO:0000202;Name=aculy01g03480.1
scaffold00001	ORCAE	three_prime_UTR	1030384	1030475	0	+	.	ID=three_prime_UTR:aculy01g03480.1.1;Parent=aculy01g03480.1;score=0.0,0;Ontology_term=SO:0000205;Name=aculy01g03480.1
###
scaffold00001	ORCAE	gene	1030318	1032369	0	-	.	ID=aculy01g03490;score=0.0,0;length=2052;Name=aculy01g03490
scaffold00001	ORCAE	mRNA	1030318	1032369	0	-	.	ID=aculy01g03490.1;Parent=aculy01g03490;score=0.0,0;length=2052;Name=aculy01g03490.1
scaffold00001	ORCAE	three_prime_UTR	1030318	1030770	0	-	.	ID=three_prime_UTR:aculy01g03490.1.1;Parent=aculy01g03490.1;score=0.0,0;Ontology_term=SO:0000205;Name=aculy01g03490.1
scaffold00001	ORCAE	exon	1030318	1032369	0	-	.	ID=aculy01g03490.1.1;Parent=aculy01g03490.1;score=0.0,0;Ontology_term=SO:0000200
scaffold00001	ORCAE	CDS	1030771	1031847	0	-	0	ID=CDS:aculy01g03490.1.1;Parent=aculy01g03490.1;score=0.0,0;Ontology_term=SO:0000200;Name=aculy01g03490.1
scaffold00001	ORCAE	five_prime_UTR	1031848	1032369	0	-	.	ID=five_prime_UTR:aculy01g03490.1.1;Parent=aculy01g03490.1;score=0.0,0;Ontology_term=SO:0000204;Name=aculy01g03490.1
###
scaffold00001	ORCAE	gene	1033145	1037218	0	-	.	ID=aculy01g03500;score=0.0,0;length=4074;Name=aculy01g03500
scaffold00001	ORCAE	mRNA	1033145	1037218	0	-	.	ID=aculy01g03500.1;Parent=aculy01g03500;score=0.0,0;length=4074;Name=aculy01g03500.1
scaffold00001	ORCAE	CDS	1033145	1037116	0	-	0	ID=CDS:aculy01g03500.1.1;Parent=aculy01g03500.1;score=0.0,0;Ontology_term=SO:0000200;Name=aculy01g03500.1
scaffold00001	ORCAE	exon	1033145	1037218	0	-	.	ID=aculy01g03500.1.1;Parent=aculy01g03500.1;score=0.0,0;Ontology_term=SO:0000200
scaffold00001	ORCAE	five_prime_UTR	1037117	1037218	0	-	.	ID=five_prime_UTR:aculy01g03500.1.1;Parent=aculy01g03500.1;score=0.0,0;Ontology_term=SO:0000204;Name=aculy01g03500.1
###
scaffold00001	ORCAE	gene	1038138	1039013	0	-	.	ID=aculy01g03510;score=0.0,0;length=876;Name=aculy01g03510
scaffold00001	ORCAE	mRNA	1038138	1039013	0	-	.	ID=aculy01g03510.1;Parent=aculy01g03510;score=0.0,0;length=876;Name=aculy01g03510.1
scaffold00001	ORCAE	three_prime_UTR	1038138	1038242	0	-	.	ID=three_prime_UTR:aculy01g03510.1.1;Parent=aculy01g03510.1;score=0.0,0;Ontology_term=SO:0000205;Name=aculy01g03510.1
scaffold00001	ORCAE	exon	1038138	1039013	0	-	.	ID=aculy01g03510.1.1;Parent=aculy01g03510.1;score=0.0,0;Ontology_term=SO:0000200
scaffold00001	ORCAE	CDS	1038243	1038995	0	-	0	ID=CDS:aculy01g03510.1.1;Parent=aculy01g03510.1;score=0.0,0;Ontology_term=SO:0000200;Name=aculy01g03510.1
scaffold00001	ORCAE	five_prime_UTR	1038996	1039013	0	-	.	ID=five_prime_UTR:aculy01g03510.1.1;Parent=aculy01g03510.1;score=0.0,0;Ontology_term=SO:0000204;Name=aculy01g03510.1
###
scaffold00001	ORCAE	gene	1039014	1039329	0	-	.	ID=aculy01g03515;score=0.0,0;length=316;Name=aculy01g03515
scaffold00001	ORCAE	mRNA	1039014	1039329	0	-	.	ID=aculy01g03515.1;Parent=aculy01g03515;score=0.0,0;length=316;Name=aculy01g03515.1
scaffold00001	ORCAE	three_prime_UTR	1039014	1039032	0	-	.	ID=three_prime_UTR:aculy01g03515.1.1;Parent=aculy01g03515.1;score=0.0,0;Ontology_term=SO:0000205;Name=aculy01g03515.1
scaffold00001	ORCAE	exon	1039014	1039329	0	-	.	ID=aculy01g03515.1.1;Parent=aculy01g03515.1;score=0.0,0;Ontology_term=SO:0000200
scaffold00001	ORCAE	CDS	1039033	1039221	0	-	0	ID=CDS:aculy01g03515.1.1;Parent=aculy01g03515.1;score=0.0,0;Ontology_term=SO:0000200;Name=aculy01g03515.1
scaffold00001	ORCAE	five_prime_UTR	1039222	1039329	0	-	.	ID=five_prime_UTR:aculy01g03515.1.1;Parent=aculy01g03515.1;score=0.0,0;Ontology_term=SO:0000204;Name=aculy01g03515.1
###
scaffold00001	ORCAE	gene	1039411	1041146	0	-	.	ID=aculy01g03520;score=0.0,0;length=1736;Name=aculy01g03520
scaffold00001	ORCAE	mRNA	1039411	1041146	0	-	.	ID=aculy01g03520.1;Parent=aculy01g03520;score=0.0,0;length=1736;Name=aculy01g03520.1
scaffold00001	ORCAE	three_prime_UTR	1039411	1039508	0	-	.	ID=three_prime_UTR:aculy01g03520.1.1;Parent=aculy01g03520.1;score=0.0,0;Ontology_term=SO:0000205;Name=aculy01g03520.1
scaffold00001	ORCAE	exon	1039411	1041146	0	-	.	ID=aculy01g03520.1.1;Parent=aculy01g03520.1;score=0.0,0;Ontology_term=SO:0000200
scaffold00001	ORCAE	CDS	1039509	1041140	0	-	0	ID=CDS:aculy01g03520.1.1;Parent=aculy01g03520.1;score=0.0,0;Ontology_term=SO:0000200;Name=aculy01g03520.1
scaffold00001	ORCAE	five_prime_UTR	1041141	1041146	0	-	.	ID=five_prime_UTR:aculy01g03520.1.1;Parent=aculy01g03520.1;score=0.0,0;Ontology_term=SO:0000204;Name=aculy01g03520.1
###
scaffold00001	ORCAE	gene	1042437	1044706	0	+	.	ID=aculy01g03530;score=0.0,0;length=2270;Name=aculy01g03530
scaffold00001	ORCAE	mRNA	1042437	1044706	0	+	.	ID=aculy01g03530.1;Parent=aculy01g03530;score=0.0,0;length=2270;Name=aculy01g03530.1
scaffold00001	ORCAE	five_prime_UTR	1042437	1042500	0	+	.	ID=five_prime_UTR:aculy01g03530.1.1;Parent=aculy01g03530.1;score=0.0,0;Ontology_term=SO:0000204;Name=aculy01g03530.1
scaffold00001	ORCAE	exon	1042437	1044706	0	+	.	ID=aculy01g03530.1.1;Parent=aculy01g03530.1;score=0.0,0;Ontology_term=SO:0000202
scaffold00001	ORCAE	CDS	1042501	1044696	0	+	0	ID=CDS:aculy01g03530.1.1;Parent=aculy01g03530.1;score=0.0,0;Ontology_term=SO:0000202;Name=aculy01g03530.1
scaffold00001	ORCAE	three_prime_UTR	1044697	1044706	0	+	.	ID=three_prime_UTR:aculy01g03530.1.1;Parent=aculy01g03530.1;score=0.0,0;Ontology_term=SO:0000205;Name=aculy01g03530.1
###
scaffold00001	ORCAE	gene	1044725	1046177	0	-	.	ID=aculy01g03540;score=0.0,0;length=1453;Name=aculy01g03540
scaffold00001	ORCAE	mRNA	1044725	1046177	0	-	.	ID=aculy01g03540.1;Parent=aculy01g03540;score=0.0,0;length=1453;Name=aculy01g03540.1
scaffold00001	ORCAE	CDS	1044725	1046053	0	-	0	ID=CDS:aculy01g03540.1.1;Parent=aculy01g03540.1;score=0.0,0;Ontology_term=SO:0000200;Name=aculy01g03540.1
scaffold00001	ORCAE	exon	1044725	1046177	0	-	.	ID=aculy01g03540.1.1;Parent=aculy01g03540.1;score=0.0,0;Ontology_term=SO:0000200
scaffold00001	ORCAE	five_prime_UTR	1046054	1046177	0	-	.	ID=five_prime_UTR:aculy01g03540.1.1;Parent=aculy01g03540.1;score=0.0,0;Ontology_term=SO:0000204;Name=aculy01g03540.1
###
scaffold00001	ORCAE	gene	1050555	1050842	0	-	.	ID=aculy01g03550;score=0.0,0;length=288;Name=aculy01g03550
scaffold00001	ORCAE	mRNA	1050555	1050842	0	-	.	ID=aculy01g03550.1;Parent=aculy01g03550;score=0.0,0;length=288;Name=aculy01g03550.1
scaffold00001	ORCAE	exon	1050555	1050842	0	-	.	ID=aculy01g03550.1.1;Parent=aculy01g03550.1;score=0.0,0;Ontology_term=SO:0000200
scaffold00001	ORCAE	CDS	1050555	1050842	0	-	0	ID=CDS:aculy01g03550.1.1;Parent=aculy01g03550.1;score=0.0,0;Ontology_term=SO:0000200;Name=aculy01g03550.1
###
scaffold00001	ORCAE	gene	1051015	1051236	0	-	.	ID=aculy01g03560;score=0.0,0;length=222;Name=aculy01g03560
scaffold00001	ORCAE	mRNA	1051015	1051236	0	-	.	ID=aculy01g03560.1;Parent=aculy01g03560;score=0.0,0;length=222;Name=aculy01g03560.1
scaffold00001	ORCAE	exon	1051015	1051236	0	-	.	ID=aculy01g03560.1.1;Parent=aculy01g03560.1;score=0.0,0;Ontology_term=SO:0000200
scaffold00001	ORCAE	CDS	1051015	1051236	0	-	0	ID=CDS:aculy01g03560.1.1;Parent=aculy01g03560.1;score=0.0,0;Ontology_term=SO:0000200;Name=aculy01g03560.1
###
scaffold00001	ORCAE	gene	1051766	1056342	0	+	.	ID=aculy01g03570;score=0.0,0;length=4577;Name=aculy01g03570
scaffold00001	ORCAE	mRNA	1051766	1056342	0	+	.	ID=aculy01g03570.1;Parent=aculy01g03570;score=0.0,0;length=4577;Name=aculy01g03570.1
scaffold00001	ORCAE	five_prime_UTR	1051766	1051808	0	+	.	ID=five_prime_UTR:aculy01g03570.1.1;Parent=aculy01g03570.1;score=0.0,0;Ontology_term=SO:0000204;Name=aculy01g03570.1
scaffold00001	ORCAE	exon	1051766	1052607	0	+	.	ID=aculy01g03570.1.1;Parent=aculy01g03570.1;score=0.0,0;Ontology_term=SO:0000200
scaffold00001	ORCAE	CDS	1051809	1052607	0	+	0	ID=CDS:aculy01g03570.1.1;Parent=aculy01g03570.1;score=0.0,0;Ontology_term=SO:0000200;Name=aculy01g03570.1
scaffold00001	ORCAE	exon	1052718	1052812	0	+	.	ID=aculy01g03570.1.1;Parent=aculy01g03570.1;score=0.0,0;Ontology_term=SO:0000200
scaffold00001	ORCAE	CDS	1052718	1052812	0	+	2	ID=CDS:aculy01g03570.1.1;Parent=aculy01g03570.1;score=0.0,0;Ontology_term=SO:0000200;Name=aculy01g03570.1
scaffold00001	ORCAE	exon	1052924	1053083	0	+	.	ID=aculy01g03570.1.1;Parent=aculy01g03570.1;score=0.0,0;Ontology_term=SO:0000200
scaffold00001	ORCAE	CDS	1052924	1053083	0	+	0	ID=CDS:aculy01g03570.1.1;Parent=aculy01g03570.1;score=0.0,0;Ontology_term=SO:0000200;Name=aculy01g03570.1
scaffold00001	ORCAE	exon	1053682	1053757	0	+	.	ID=aculy01g03570.1.1;Parent=aculy01g03570.1;score=0.0,0;Ontology_term=SO:0000200
scaffold00001	ORCAE	CDS	1053682	1053757	0	+	2	ID=CDS:aculy01g03570.1.1;Parent=aculy01g03570.1;score=0.0,0;Ontology_term=SO:0000200;Name=aculy01g03570.1
scaffold00001	ORCAE	exon	1053900	1055113	0	+	.	ID=aculy01g03570.1.1;Parent=aculy01g03570.1;score=0.0,0;Ontology_term=SO:0000200
scaffold00001	ORCAE	CDS	1053900	1055113	0	+	1	ID=CDS:aculy01g03570.1.1;Parent=aculy01g03570.1;score=0.0,0;Ontology_term=SO:0000200;Name=aculy01g03570.1
scaffold00001	ORCAE	CDS	1055234	1056267	0	+	2	ID=CDS:aculy01g03570.1.1;Parent=aculy01g03570.1;score=0.0,0;Ontology_term=SO:0000200;Name=aculy01g03570.1
scaffold00001	ORCAE	exon	1055234	1056342	0	+	.	ID=aculy01g03570.1.1;Parent=aculy01g03570.1;score=0.0,0;Ontology_term=SO:0000200
scaffold00001	ORCAE	three_prime_UTR	1056268	1056342	0	+	.	ID=three_prime_UTR:aculy01g03570.1.1;Parent=aculy01g03570.1;score=0.0,0;Ontology_term=SO:0000205;Name=aculy01g03570.1
###
scaffold00001	ORCAE	gene	1056464	1056901	0	-	.	ID=aculy01g03580;score=0.0,0;length=438;Name=aculy01g03580
scaffold00001	ORCAE	mRNA	1056464	1056901	0	-	.	ID=aculy01g03580.1;Parent=aculy01g03580;score=0.0,0;length=438;Name=aculy01g03580.1
scaffold00001	ORCAE	exon	1056464	1056901	0	-	.	ID=aculy01g03580.1.1;Parent=aculy01g03580.1;score=0.0,0;Ontology_term=SO:0000200
scaffold00001	ORCAE	CDS	1056464	1056901	0	-	0	ID=CDS:aculy01g03580.1.1;Parent=aculy01g03580.1;score=0.0,0;Ontology_term=SO:0000200;Name=aculy01g03580.1
###
scaffold00001	ORCAE	gene	1056679	1057970	0	+	.	ID=aculy01g03590;score=0.0,0;length=1292;Name=aculy01g03590
scaffold00001	ORCAE	mRNA	1056679	1057970	0	+	.	ID=aculy01g03590.1;Parent=aculy01g03590;score=0.0,0;length=1292;Name=aculy01g03590.1
scaffold00001	ORCAE	five_prime_UTR	1056679	1056924	0	+	.	ID=five_prime_UTR:aculy01g03590.1.1;Parent=aculy01g03590.1;score=0.0,0;Ontology_term=SO:0000204;Name=aculy01g03590.1
scaffold00001	ORCAE	exon	1056679	1057970	0	+	.	ID=aculy01g03590.1.1;Parent=aculy01g03590.1;score=0.0,0;Ontology_term=SO:0000202
scaffold00001	ORCAE	CDS	1056925	1057932	0	+	0	ID=CDS:aculy01g03590.1.1;Parent=aculy01g03590.1;score=0.0,0;Ontology_term=SO:0000202;Name=aculy01g03590.1
scaffold00001	ORCAE	three_prime_UTR	1057933	1057970	0	+	.	ID=three_prime_UTR:aculy01g03590.1.1;Parent=aculy01g03590.1;score=0.0,0;Ontology_term=SO:0000205;Name=aculy01g03590.1
###
scaffold00001	ORCAE	gene	1058038	1058877	0	+	.	ID=aculy01g03600;score=0.0,0;length=840;Name=aculy01g03600
scaffold00001	ORCAE	mRNA	1058038	1058877	0	+	.	ID=aculy01g03600.1;Parent=aculy01g03600;score=0.0,0;length=840;Name=aculy01g03600.1
scaffold00001	ORCAE	five_prime_UTR	1058038	1058293	0	+	.	ID=five_prime_UTR:aculy01g03600.1.1;Parent=aculy01g03600.1;score=0.0,0;Ontology_term=SO:0000204;Name=aculy01g03600.1
scaffold00001	ORCAE	exon	1058038	1058877	0	+	.	ID=aculy01g03600.1.1;Parent=aculy01g03600.1;score=0.0,0;Ontology_term=SO:0000202
scaffold00001	ORCAE	CDS	1058294	1058743	0	+	0	ID=CDS:aculy01g03600.1.1;Parent=aculy01g03600.1;score=0.0,0;Ontology_term=SO:0000202;Name=aculy01g03600.1
scaffold00001	ORCAE	three_prime_UTR	1058744	1058877	0	+	.	ID=three_prime_UTR:aculy01g03600.1.1;Parent=aculy01g03600.1;score=0.0,0;Ontology_term=SO:0000205;Name=aculy01g03600.1
###
scaffold00001	ORCAE	gene	1058762	1059127	0	-	.	ID=aculy01g03610;score=0.0,0;length=366;Name=aculy01g03610
scaffold00001	ORCAE	mRNA	1058762	1059127	0	-	.	ID=aculy01g03610.1;Parent=aculy01g03610;score=0.0,0;length=366;Name=aculy01g03610.1
scaffold00001	ORCAE	exon	1058762	1059127	0	-	.	ID=aculy01g03610.1.1;Parent=aculy01g03610.1;score=0.0,0;Ontology_term=SO:0000200
scaffold00001	ORCAE	CDS	1058762	1059127	0	-	0	ID=CDS:aculy01g03610.1.1;Parent=aculy01g03610.1;score=0.0,0;Ontology_term=SO:0000200;Name=aculy01g03610.1
###
scaffold00001	ORCAE	gene	1059473	1061185	0	-	.	ID=aculy01g03620;score=0.0,0;length=1713;Name=aculy01g03620
scaffold00001	ORCAE	mRNA	1059473	1061185	0	-	.	ID=aculy01g03620.1;Parent=aculy01g03620;score=0.0,0;length=1713;Name=aculy01g03620.1
scaffold00001	ORCAE	exon	1059473	1061185	0	-	.	ID=aculy01g03620.1.1;Parent=aculy01g03620.1;score=0.0,0;Ontology_term=SO:0000200
scaffold00001	ORCAE	CDS	1059473	1061185	0	-	0	ID=CDS:aculy01g03620.1.1;Parent=aculy01g03620.1;score=0.0,0;Ontology_term=SO:0000200;Name=aculy01g03620.1
###
scaffold00001	ORCAE	gene	1061310	1063144	0	+	.	ID=aculy01g03630;score=0.0,0;length=1835;Name=aculy01g03630
scaffold00001	ORCAE	mRNA	1061310	1063144	0	+	.	ID=aculy01g03630.1;Parent=aculy01g03630;score=0.0,0;length=1835;Name=aculy01g03630.1
scaffold00001	ORCAE	five_prime_UTR	1061310	1061642	0	+	.	ID=five_prime_UTR:aculy01g03630.1.1;Parent=aculy01g03630.1;score=0.0,0;Ontology_term=SO:0000204;Name=aculy01g03630.1
scaffold00001	ORCAE	exon	1061310	1063144	0	+	.	ID=aculy01g03630.1.1;Parent=aculy01g03630.1;score=0.0,0;Ontology_term=SO:0000202
scaffold00001	ORCAE	CDS	1061643	1062974	0	+	0	ID=CDS:aculy01g03630.1.1;Parent=aculy01g03630.1;score=0.0,0;Ontology_term=SO:0000202;Name=aculy01g03630.1
scaffold00001	ORCAE	three_prime_UTR	1062975	1063144	0	+	.	ID=three_prime_UTR:aculy01g03630.1.1;Parent=aculy01g03630.1;score=0.0,0;Ontology_term=SO:0000205;Name=aculy01g03630.1
###
scaffold00001	ORCAE	gene	1063145	1063984	0	+	.	ID=aculy01g03640;score=0.0,0;length=840;Name=aculy01g03640
scaffold00001	ORCAE	mRNA	1063145	1063984	0	+	.	ID=aculy01g03640.1;Parent=aculy01g03640;score=0.0,0;length=840;Name=aculy01g03640.1
scaffold00001	ORCAE	five_prime_UTR	1063145	1063314	0	+	.	ID=five_prime_UTR:aculy01g03640.1.1;Parent=aculy01g03640.1;score=0.0,0;Ontology_term=SO:0000204;Name=aculy01g03640.1
scaffold00001	ORCAE	exon	1063145	1063984	0	+	.	ID=aculy01g03640.1.1;Parent=aculy01g03640.1;score=0.0,0;Ontology_term=SO:0000202
scaffold00001	ORCAE	CDS	1063315	1063932	0	+	0	ID=CDS:aculy01g03640.1.1;Parent=aculy01g03640.1;score=0.0,0;Ontology_term=SO:0000202;Name=aculy01g03640.1
scaffold00001	ORCAE	three_prime_UTR	1063933	1063984	0	+	.	ID=three_prime_UTR:aculy01g03640.1.1;Parent=aculy01g03640.1;score=0.0,0;Ontology_term=SO:0000205;Name=aculy01g03640.1
###
scaffold00001	ORCAE	gene	1063985	1065290	0	+	.	ID=aculy01g03650;score=0.0,0;length=1306;Name=aculy01g03650
scaffold00001	ORCAE	mRNA	1063985	1065290	0	+	.	ID=aculy01g03650.1;Parent=aculy01g03650;score=0.0,0;length=1306;Name=aculy01g03650.1
scaffold00001	ORCAE	five_prime_UTR	1063985	1064237	0	+	.	ID=five_prime_UTR:aculy01g03650.1.1;Parent=aculy01g03650.1;score=0.0,0;Ontology_term=SO:0000204;Name=aculy01g03650.1
scaffold00001	ORCAE	exon	1063985	1065290	0	+	.	ID=aculy01g03650.1.1;Parent=aculy01g03650.1;score=0.0,0;Ontology_term=SO:0000202
scaffold00001	ORCAE	CDS	1064238	1065290	0	+	0	ID=CDS:aculy01g03650.1.1;Parent=aculy01g03650.1;score=0.0,0;Ontology_term=SO:0000202;Name=aculy01g03650.1
###
scaffold00001	ORCAE	gene	1065599	1066259	0	+	.	ID=aculy01g03670;score=0.0,0;length=661;Name=aculy01g03670
scaffold00001	ORCAE	mRNA	1065599	1066259	0	+	.	ID=aculy01g03670.1;Parent=aculy01g03670;score=0.0,0;length=661;Name=aculy01g03670.1
scaffold00001	ORCAE	five_prime_UTR	1065599	1065785	0	+	.	ID=five_prime_UTR:aculy01g03670.1.1;Parent=aculy01g03670.1;score=0.0,0;Ontology_term=SO:0000204;Name=aculy01g03670.1
scaffold00001	ORCAE	exon	1065599	1066259	0	+	.	ID=aculy01g03670.1.1;Parent=aculy01g03670.1;score=0.0,0;Ontology_term=SO:0000202
scaffold00001	ORCAE	CDS	1065786	1066046	0	+	0	ID=CDS:aculy01g03670.1.1;Parent=aculy01g03670.1;score=0.0,0;Ontology_term=SO:0000202;Name=aculy01g03670.1
scaffold00001	ORCAE	three_prime_UTR	1066047	1066259	0	+	.	ID=three_prime_UTR:aculy01g03670.1.1;Parent=aculy01g03670.1;score=0.0,0;Ontology_term=SO:0000205;Name=aculy01g03670.1
###
scaffold00001	ORCAE	gene	1073469	1078107	0	+	.	ID=aculy01g03680;score=0.0,0;length=4639;Name=aculy01g03680
scaffold00001	ORCAE	mRNA	1073469	1078107	0	+	.	ID=aculy01g03680.1;Parent=aculy01g03680;score=0.0,0;length=4639;Name=aculy01g03680.1
scaffold00001	ORCAE	five_prime_UTR	1073469	1074286	0	+	.	ID=five_prime_UTR:aculy01g03680.1.1;Parent=aculy01g03680.1;score=0.0,0;Ontology_term=SO:0000204;Name=aculy01g03680.1
scaffold00001	ORCAE	exon	1073469	1078107	0	+	.	ID=aculy01g03680.1.1;Parent=aculy01g03680.1;score=0.0,0;Ontology_term=SO:0000202
scaffold00001	ORCAE	CDS	1074287	1077775	0	+	0	ID=CDS:aculy01g03680.1.1;Parent=aculy01g03680.1;score=0.0,0;Ontology_term=SO:0000202;Name=aculy01g03680.1
scaffold00001	ORCAE	three_prime_UTR	1077776	1078107	0	+	.	ID=three_prime_UTR:aculy01g03680.1.1;Parent=aculy01g03680.1;score=0.0,0;Ontology_term=SO:0000205;Name=aculy01g03680.1
###
scaffold00001	ORCAE	gene	1078236	1082346	0	-	.	ID=aculy01g03690;score=0.0,0;length=4111;Name=aculy01g03690
scaffold00001	ORCAE	mRNA	1078236	1082346	0	-	.	ID=aculy01g03690.1;Parent=aculy01g03690;score=0.0,0;length=4111;Name=aculy01g03690.1
scaffold00001	ORCAE	exon	1078236	1078831	0	-	.	ID=aculy01g03690.1.1;Parent=aculy01g03690.1;score=0.0,0;Ontology_term=SO:0000202
scaffold00001	ORCAE	CDS	1078236	1078831	0	-	2	ID=CDS:aculy01g03690.1.1;Parent=aculy01g03690.1;score=0.0,0;Ontology_term=SO:0000202;Name=aculy01g03690.1
scaffold00001	ORCAE	CDS	1080253	1082299	0	-	0	ID=CDS:aculy01g03690.1.1;Parent=aculy01g03690.1;score=0.0,0;Ontology_term=SO:0000202;Name=aculy01g03690.1
scaffold00001	ORCAE	exon	1080253	1082346	0	-	.	ID=aculy01g03690.1.1;Parent=aculy01g03690.1;score=0.0,0;Ontology_term=SO:0000202
scaffold00001	ORCAE	five_prime_UTR	1082300	1082346	0	-	.	ID=five_prime_UTR:aculy01g03690.1.1;Parent=aculy01g03690.1;score=0.0,0;Ontology_term=SO:0000204;Name=aculy01g03690.1
###
scaffold00001	ORCAE	gene	1082347	1084051	0	-	.	ID=aculy01g03710;score=0.0,0;length=1705;Name=aculy01g03710
scaffold00001	ORCAE	mRNA	1082347	1084051	0	-	.	ID=aculy01g03710.1;Parent=aculy01g03710;score=0.0,0;length=1705;Name=aculy01g03710.1
scaffold00001	ORCAE	three_prime_UTR	1082347	1082393	0	-	.	ID=three_prime_UTR:aculy01g03710.1.1;Parent=aculy01g03710.1;score=0.0,0;Ontology_term=SO:0000205;Name=aculy01g03710.1
scaffold00001	ORCAE	exon	1082347	1082424	0	-	.	ID=aculy01g03710.1.1;Parent=aculy01g03710.1;score=0.0,0;Ontology_term=SO:0000202
scaffold00001	ORCAE	CDS	1082394	1082424	0	-	1	ID=CDS:aculy01g03710.1.1;Parent=aculy01g03710.1;score=0.0,0;Ontology_term=SO:0000202;Name=aculy01g03710.1
scaffold00001	ORCAE	CDS	1083558	1083682	0	-	0	ID=CDS:aculy01g03710.1.1;Parent=aculy01g03710.1;score=0.0,0;Ontology_term=SO:0000202;Name=aculy01g03710.1
scaffold00001	ORCAE	exon	1083558	1084051	0	-	.	ID=aculy01g03710.1.1;Parent=aculy01g03710.1;score=0.0,0;Ontology_term=SO:0000202
scaffold00001	ORCAE	five_prime_UTR	1083683	1084051	0	-	.	ID=five_prime_UTR:aculy01g03710.1.1;Parent=aculy01g03710.1;score=0.0,0;Ontology_term=SO:0000204;Name=aculy01g03710.1
###
scaffold00001	ORCAE	gene	1085726	1085944	0	-	.	ID=aculy01g03720;score=0.0,0;length=219;Name=aculy01g03720
scaffold00001	ORCAE	mRNA	1085726	1085944	0	-	.	ID=aculy01g03720.1;Parent=aculy01g03720;score=0.0,0;length=219;Name=aculy01g03720.1
scaffold00001	ORCAE	exon	1085726	1085944	0	-	.	ID=aculy01g03720.1.1;Parent=aculy01g03720.1;score=0.0,0;Ontology_term=SO:0000200
scaffold00001	ORCAE	CDS	1085726	1085944	0	-	0	ID=CDS:aculy01g03720.1.1;Parent=aculy01g03720.1;score=0.0,0;Ontology_term=SO:0000200;Name=aculy01g03720.1
###
scaffold00001	ORCAE	gene	1086147	1087283	0	+	.	ID=aculy01g03730;score=0.0,0;length=1137;Name=aculy01g03730
scaffold00001	ORCAE	mRNA	1086147	1087283	0	+	.	ID=aculy01g03730.1;Parent=aculy01g03730;score=0.0,0;length=1137;Name=aculy01g03730.1
scaffold00001	ORCAE	exon	1086147	1087283	0	+	.	ID=aculy01g03730.1.1;Parent=aculy01g03730.1;score=0.0,0;Ontology_term=SO:0000202
scaffold00001	ORCAE	CDS	1086147	1087283	0	+	0	ID=CDS:aculy01g03730.1.1;Parent=aculy01g03730.1;score=0.0,0;Ontology_term=SO:0000202;Name=aculy01g03730.1
###
scaffold00001	ORCAE	gene	1086816	1088974	0	-	.	ID=aculy01g03750;score=0.0,0;length=2159;Name=aculy01g03750
scaffold00001	ORCAE	mRNA	1086816	1088974	0	-	.	ID=aculy01g03750.1;Parent=aculy01g03750;score=0.0,0;length=2159;Name=aculy01g03750.1
scaffold00001	ORCAE	three_prime_UTR	1086816	1087276	0	-	.	ID=three_prime_UTR:aculy01g03750.1.1;Parent=aculy01g03750.1;score=0.0,0;Ontology_term=SO:0000205;Name=aculy01g03750.1
scaffold00001	ORCAE	exon	1086816	1088974	0	-	.	ID=aculy01g03750.1.1;Parent=aculy01g03750.1;score=0.0,0;Ontology_term=SO:0000200
scaffold00001	ORCAE	CDS	1087277	1088599	0	-	0	ID=CDS:aculy01g03750.1.1;Parent=aculy01g03750.1;score=0.0,0;Ontology_term=SO:0000200;Name=aculy01g03750.1
scaffold00001	ORCAE	five_prime_UTR	1088600	1088974	0	-	.	ID=five_prime_UTR:aculy01g03750.1.1;Parent=aculy01g03750.1;score=0.0,0;Ontology_term=SO:0000204;Name=aculy01g03750.1
###
scaffold00001	ORCAE	gene	1089447	1094383	0	+	.	ID=aculy01g03760;score=0.0,0;length=4937;Name=aculy01g03760
scaffold00001	ORCAE	mRNA	1089447	1094383	0	+	.	ID=aculy01g03760.1;Parent=aculy01g03760;score=0.0,0;length=4937;Name=aculy01g03760.1
scaffold00001	ORCAE	five_prime_UTR	1089447	1089675	0	+	.	ID=five_prime_UTR:aculy01g03760.1.1;Parent=aculy01g03760.1;score=0.0,0;Ontology_term=SO:0000204;Name=aculy01g03760.1
scaffold00001	ORCAE	exon	1089447	1094383	0	+	.	ID=aculy01g03760.1.1;Parent=aculy01g03760.1;score=0.0,0;Ontology_term=SO:0000202
scaffold00001	ORCAE	CDS	1089676	1094322	0	+	0	ID=CDS:aculy01g03760.1.1;Parent=aculy01g03760.1;score=0.0,0;Ontology_term=SO:0000202;Name=aculy01g03760.1
scaffold00001	ORCAE	three_prime_UTR	1094323	1094383	0	+	.	ID=three_prime_UTR:aculy01g03760.1.1;Parent=aculy01g03760.1;score=0.0,0;Ontology_term=SO:0000205;Name=aculy01g03760.1
###
scaffold00001	ORCAE	gene	1098955	1132546	0	+	.	ID=aculy01g03770;score=0.0,0;length=33592;Name=aculy01g03770
scaffold00001	ORCAE	mRNA	1098955	1132546	0	+	.	ID=aculy01g03770.1;Parent=aculy01g03770;score=0.0,0;length=33592;Name=aculy01g03770.1
scaffold00001	ORCAE	exon	1098955	1099555	0	+	.	ID=aculy01g03770.1.1;Parent=aculy01g03770.1;score=0.0,0;Ontology_term=SO:0000200
scaffold00001	ORCAE	CDS	1098955	1099555	0	+	0	ID=CDS:aculy01g03770.1.1;Parent=aculy01g03770.1;score=0.0,0;Ontology_term=SO:0000200;Name=aculy01g03770.1
scaffold00001	ORCAE	exon	1115311	1115660	0	+	.	ID=aculy01g03770.1.1;Parent=aculy01g03770.1;score=0.0,0;Ontology_term=SO:0000200
scaffold00001	ORCAE	CDS	1115311	1115660	0	+	2	ID=CDS:aculy01g03770.1.1;Parent=aculy01g03770.1;score=0.0,0;Ontology_term=SO:0000200;Name=aculy01g03770.1
scaffold00001	ORCAE	exon	1119055	1120417	0	+	.	ID=aculy01g03770.1.1;Parent=aculy01g03770.1;score=0.0,0;Ontology_term=SO:0000200
scaffold00001	ORCAE	CDS	1119055	1120417	0	+	0	ID=CDS:aculy01g03770.1.1;Parent=aculy01g03770.1;score=0.0,0;Ontology_term=SO:0000200;Name=aculy01g03770.1
scaffold00001	ORCAE	exon	1120541	1120585	0	+	.	ID=aculy01g03770.1.1;Parent=aculy01g03770.1;score=0.0,0;Ontology_term=SO:0000200
scaffold00001	ORCAE	CDS	1120541	1120585	0	+	2	ID=CDS:aculy01g03770.1.1;Parent=aculy01g03770.1;score=0.0,0;Ontology_term=SO:0000200;Name=aculy01g03770.1
scaffold00001	ORCAE	exon	1125262	1126283	0	+	.	ID=aculy01g03770.1.1;Parent=aculy01g03770.1;score=0.0,0;Ontology_term=SO:0000200
scaffold00001	ORCAE	CDS	1125262	1126283	0	+	2	ID=CDS:aculy01g03770.1.1;Parent=aculy01g03770.1;score=0.0,0;Ontology_term=SO:0000200;Name=aculy01g03770.1
scaffold00001	ORCAE	exon	1126391	1126546	0	+	.	ID=aculy01g03770.1.1;Parent=aculy01g03770.1;score=0.0,0;Ontology_term=SO:0000200
scaffold00001	ORCAE	CDS	1126391	1126546	0	+	0	ID=CDS:aculy01g03770.1.1;Parent=aculy01g03770.1;score=0.0,0;Ontology_term=SO:0000200;Name=aculy01g03770.1
scaffold00001	ORCAE	exon	1126730	1127023	0	+	.	ID=aculy01g03770.1.1;Parent=aculy01g03770.1;score=0.0,0;Ontology_term=SO:0000200
scaffold00001	ORCAE	CDS	1126730	1127023	0	+	0	ID=CDS:aculy01g03770.1.1;Parent=aculy01g03770.1;score=0.0,0;Ontology_term=SO:0000200;Name=aculy01g03770.1
scaffold00001	ORCAE	exon	1128430	1128763	0	+	.	ID=aculy01g03770.1.1;Parent=aculy01g03770.1;score=0.0,0;Ontology_term=SO:0000200
scaffold00001	ORCAE	CDS	1128430	1128763	0	+	0	ID=CDS:aculy01g03770.1.1;Parent=aculy01g03770.1;score=0.0,0;Ontology_term=SO:0000200;Name=aculy01g03770.1
scaffold00001	ORCAE	exon	1129572	1132546	0	+	.	ID=aculy01g03770.1.1;Parent=aculy01g03770.1;score=0.0,0;Ontology_term=SO:0000200
scaffold00001	ORCAE	CDS	1129572	1132546	0	+	2	ID=CDS:aculy01g03770.1.1;Parent=aculy01g03770.1;score=0.0,0;Ontology_term=SO:0000200;Name=aculy01g03770.1
###
scaffold00001	ORCAE	gene	1132547	1134325	0	+	.	ID=aculy01g03780;score=0.0,0;length=1779;Name=aculy01g03780
scaffold00001	ORCAE	mRNA	1132547	1134325	0	+	.	ID=aculy01g03780.1;Parent=aculy01g03780;score=0.0,0;length=1779;Name=aculy01g03780.1
scaffold00001	ORCAE	five_prime_UTR	1132547	1132856	0	+	.	ID=five_prime_UTR:aculy01g03780.1.1;Parent=aculy01g03780.1;score=0.0,0;Ontology_term=SO:0000204;Name=aculy01g03780.1
scaffold00001	ORCAE	exon	1132547	1134325	0	+	.	ID=aculy01g03780.1.1;Parent=aculy01g03780.1;score=0.0,0;Ontology_term=SO:0000202
scaffold00001	ORCAE	CDS	1132857	1134266	0	+	0	ID=CDS:aculy01g03780.1.1;Parent=aculy01g03780.1;score=0.0,0;Ontology_term=SO:0000202;Name=aculy01g03780.1
scaffold00001	ORCAE	three_prime_UTR	1134267	1134325	0	+	.	ID=three_prime_UTR:aculy01g03780.1.1;Parent=aculy01g03780.1;score=0.0,0;Ontology_term=SO:0000205;Name=aculy01g03780.1
###
scaffold00001	ORCAE	gene	1134326	1135052	0	+	.	ID=aculy01g03790;score=0.0,0;length=727;Name=aculy01g03790
scaffold00001	ORCAE	mRNA	1134326	1135052	0	+	.	ID=aculy01g03790.1;Parent=aculy01g03790;score=0.0,0;length=727;Name=aculy01g03790.1
scaffold00001	ORCAE	five_prime_UTR	1134326	1134385	0	+	.	ID=five_prime_UTR:aculy01g03790.1.1;Parent=aculy01g03790.1;score=0.0,0;Ontology_term=SO:0000204;Name=aculy01g03790.1
scaffold00001	ORCAE	exon	1134326	1134500	0	+	.	ID=aculy01g03790.1.1;Parent=aculy01g03790.1;score=0.0,0;Ontology_term=SO:0000200
scaffold00001	ORCAE	CDS	1134386	1134500	0	+	0	ID=CDS:aculy01g03790.1.1;Parent=aculy01g03790.1;score=0.0,0;Ontology_term=SO:0000200;Name=aculy01g03790.1
scaffold00001	ORCAE	CDS	1134604	1134707	0	+	2	ID=CDS:aculy01g03790.1.1;Parent=aculy01g03790.1;score=0.0,0;Ontology_term=SO:0000200;Name=aculy01g03790.1
scaffold00001	ORCAE	exon	1134604	1135052	0	+	.	ID=aculy01g03790.1.1;Parent=aculy01g03790.1;score=0.0,0;Ontology_term=SO:0000200
scaffold00001	ORCAE	three_prime_UTR	1134708	1135052	0	+	.	ID=three_prime_UTR:aculy01g03790.1.1;Parent=aculy01g03790.1;score=0.0,0;Ontology_term=SO:0000205;Name=aculy01g03790.1
###
scaffold00001	ORCAE	gene	1134902	1136536	0	-	.	ID=aculy01g03800;score=0.0,0;length=1635;Name=aculy01g03800
scaffold00001	ORCAE	mRNA	1134902	1136536	0	-	.	ID=aculy01g03800.1;Parent=aculy01g03800;score=0.0,0;length=1635;Name=aculy01g03800.1
scaffold00001	ORCAE	exon	1134902	1136536	0	-	.	ID=aculy01g03800.1.1;Parent=aculy01g03800.1;score=0.0,0;Ontology_term=SO:0000200
scaffold00001	ORCAE	CDS	1134902	1136536	0	-	0	ID=CDS:aculy01g03800.1.1;Parent=aculy01g03800.1;score=0.0,0;Ontology_term=SO:0000200;Name=aculy01g03800.1
###
scaffold00001	ORCAE	gene	1137167	1137406	0	-	.	ID=aculy01g03810;score=0.0,0;length=240;Name=aculy01g03810
scaffold00001	ORCAE	mRNA	1137167	1137406	0	-	.	ID=aculy01g03810.1;Parent=aculy01g03810;score=0.0,0;length=240;Name=aculy01g03810.1
scaffold00001	ORCAE	exon	1137167	1137406	0	-	.	ID=aculy01g03810.1.1;Parent=aculy01g03810.1;score=0.0,0;Ontology_term=SO:0000200
scaffold00001	ORCAE	CDS	1137167	1137406	0	-	0	ID=CDS:aculy01g03810.1.1;Parent=aculy01g03810.1;score=0.0,0;Ontology_term=SO:0000200;Name=aculy01g03810.1
###
scaffold00001	ORCAE	gene	1137533	1143991	0	-	.	ID=aculy01g03820;score=0.0,0;length=6459;Name=aculy01g03820
scaffold00001	ORCAE	mRNA	1137533	1143991	0	-	.	ID=aculy01g03820.1;Parent=aculy01g03820;score=0.0,0;length=6459;Name=aculy01g03820.1
scaffold00001	ORCAE	exon	1137533	1138981	0	-	.	ID=aculy01g03820.1.1;Parent=aculy01g03820.1;score=0.0,0;Ontology_term=SO:0000202
scaffold00001	ORCAE	CDS	1137533	1138981	0	-	0	ID=CDS:aculy01g03820.1.1;Parent=aculy01g03820.1;score=0.0,0;Ontology_term=SO:0000202;Name=aculy01g03820.1
scaffold00001	ORCAE	exon	1139090	1141585	0	-	.	ID=aculy01g03820.1.1;Parent=aculy01g03820.1;score=0.0,0;Ontology_term=SO:0000202
scaffold00001	ORCAE	CDS	1139090	1141585	0	-	0	ID=CDS:aculy01g03820.1.1;Parent=aculy01g03820.1;score=0.0,0;Ontology_term=SO:0000202;Name=aculy01g03820.1
scaffold00001	ORCAE	exon	1141814	1142221	0	-	.	ID=aculy01g03820.1.1;Parent=aculy01g03820.1;score=0.0,0;Ontology_term=SO:0000202
scaffold00001	ORCAE	CDS	1141814	1142221	0	-	0	ID=CDS:aculy01g03820.1.1;Parent=aculy01g03820.1;score=0.0,0;Ontology_term=SO:0000202;Name=aculy01g03820.1
scaffold00001	ORCAE	exon	1142468	1143991	0	-	.	ID=aculy01g03820.1.1;Parent=aculy01g03820.1;score=0.0,0;Ontology_term=SO:0000202
scaffold00001	ORCAE	CDS	1142468	1143991	0	-	0	ID=CDS:aculy01g03820.1.1;Parent=aculy01g03820.1;score=0.0,0;Ontology_term=SO:0000202;Name=aculy01g03820.1
###
scaffold00001	ORCAE	gene	1144936	1146696	0	+	.	ID=aculy01g03830;score=0.0,0;length=1761;Name=aculy01g03830
scaffold00001	ORCAE	mRNA	1144936	1146696	0	+	.	ID=aculy01g03830.1;Parent=aculy01g03830;score=0.0,0;length=1761;Name=aculy01g03830.1
scaffold00001	ORCAE	five_prime_UTR	1144936	1145088	0	+	.	ID=five_prime_UTR:aculy01g03830.1.1;Parent=aculy01g03830.1;score=0.0,0;Ontology_term=SO:0000204;Name=aculy01g03830.1
scaffold00001	ORCAE	exon	1144936	1146696	0	+	.	ID=aculy01g03830.1.1;Parent=aculy01g03830.1;score=0.0,0;Ontology_term=SO:0000202
scaffold00001	ORCAE	CDS	1145089	1146696	0	+	0	ID=CDS:aculy01g03830.1.1;Parent=aculy01g03830.1;score=0.0,0;Ontology_term=SO:0000202;Name=aculy01g03830.1
###
scaffold00001	ORCAE	gene	1151504	1152618	0	+	.	ID=aculy01g03840;score=0.0,0;length=1115;Name=aculy01g03840
scaffold00001	ORCAE	mRNA	1151504	1152618	0	+	.	ID=aculy01g03840.1;Parent=aculy01g03840;score=0.0,0;length=1115;Name=aculy01g03840.1
scaffold00001	ORCAE	five_prime_UTR	1151504	1151583	0	+	.	ID=five_prime_UTR:aculy01g03840.1.1;Parent=aculy01g03840.1;score=0.0,0;Ontology_term=SO:0000204;Name=aculy01g03840.1
scaffold00001	ORCAE	exon	1151504	1151766	0	+	.	ID=aculy01g03840.1.1;Parent=aculy01g03840.1;score=0.0,0;Ontology_term=SO:0000200
scaffold00001	ORCAE	CDS	1151584	1151766	0	+	0	ID=CDS:aculy01g03840.1.1;Parent=aculy01g03840.1;score=0.0,0;Ontology_term=SO:0000200;Name=aculy01g03840.1
scaffold00001	ORCAE	CDS	1151864	1152502	0	+	0	ID=CDS:aculy01g03840.1.1;Parent=aculy01g03840.1;score=0.0,0;Ontology_term=SO:0000200;Name=aculy01g03840.1
scaffold00001	ORCAE	exon	1151864	1152618	0	+	.	ID=aculy01g03840.1.1;Parent=aculy01g03840.1;score=0.0,0;Ontology_term=SO:0000200
scaffold00001	ORCAE	three_prime_UTR	1152503	1152618	0	+	.	ID=three_prime_UTR:aculy01g03840.1.1;Parent=aculy01g03840.1;score=0.0,0;Ontology_term=SO:0000205;Name=aculy01g03840.1
###
scaffold00001	ORCAE	gene	1152619	1155140	0	-	.	ID=aculy01g03850;score=0.0,0;length=2522;Name=aculy01g03850
scaffold00001	ORCAE	mRNA	1152619	1155140	0	-	.	ID=aculy01g03850.1;Parent=aculy01g03850;score=0.0,0;length=2522;Name=aculy01g03850.1
scaffold00001	ORCAE	three_prime_UTR	1152619	1152638	0	-	.	ID=three_prime_UTR:aculy01g03850.1.1;Parent=aculy01g03850.1;score=0.0,0;Ontology_term=SO:0000205;Name=aculy01g03850.1
scaffold00001	ORCAE	exon	1152619	1155140	0	-	.	ID=aculy01g03850.1.1;Parent=aculy01g03850.1;score=0.0,0;Ontology_term=SO:0000200
scaffold00001	ORCAE	CDS	1152639	1155140	0	-	0	ID=CDS:aculy01g03850.1.1;Parent=aculy01g03850.1;score=0.0,0;Ontology_term=SO:0000200;Name=aculy01g03850.1
###
scaffold00001	ORCAE	gene	1156304	1157795	0	-	.	ID=aculy01g03860;score=0.0,0;length=1492;Name=aculy01g03860
scaffold00001	ORCAE	mRNA	1156304	1157795	0	-	.	ID=aculy01g03860.1;Parent=aculy01g03860;score=0.0,0;length=1492;Name=aculy01g03860.1
scaffold00001	ORCAE	three_prime_UTR	1156304	1157050	0	-	.	ID=three_prime_UTR:aculy01g03860.1.1;Parent=aculy01g03860.1;score=0.0,0;Ontology_term=SO:0000205;Name=aculy01g03860.1
scaffold00001	ORCAE	exon	1156304	1157795	0	-	.	ID=aculy01g03860.1.1;Parent=aculy01g03860.1;score=0.0,0;Ontology_term=SO:0000200
scaffold00001	ORCAE	CDS	1157051	1157593	0	-	0	ID=CDS:aculy01g03860.1.1;Parent=aculy01g03860.1;score=0.0,0;Ontology_term=SO:0000200;Name=aculy01g03860.1
scaffold00001	ORCAE	five_prime_UTR	1157594	1157795	0	-	.	ID=five_prime_UTR:aculy01g03860.1.1;Parent=aculy01g03860.1;score=0.0,0;Ontology_term=SO:0000204;Name=aculy01g03860.1
###
scaffold00001	ORCAE	gene	1157802	1159458	0	+	.	ID=aculy01g03870;score=0.0,0;length=1657;Name=aculy01g03870
scaffold00001	ORCAE	mRNA	1157802	1159458	0	+	.	ID=aculy01g03870.1;Parent=aculy01g03870;score=0.0,0;length=1657;Name=aculy01g03870.1
scaffold00001	ORCAE	five_prime_UTR	1157802	1157888	0	+	.	ID=five_prime_UTR:aculy01g03870.1.1;Parent=aculy01g03870.1;score=0.0,0;Ontology_term=SO:0000204;Name=aculy01g03870.1
scaffold00001	ORCAE	exon	1157802	1159458	0	+	.	ID=aculy01g03870.1.1;Parent=aculy01g03870.1;score=0.0,0;Ontology_term=SO:0000202
scaffold00001	ORCAE	CDS	1157889	1159142	0	+	0	ID=CDS:aculy01g03870.1.1;Parent=aculy01g03870.1;score=0.0,0;Ontology_term=SO:0000202;Name=aculy01g03870.1
scaffold00001	ORCAE	three_prime_UTR	1159143	1159458	0	+	.	ID=three_prime_UTR:aculy01g03870.1.1;Parent=aculy01g03870.1;score=0.0,0;Ontology_term=SO:0000205;Name=aculy01g03870.1
###
scaffold00001	ORCAE	gene	1160061	1162619	0	+	.	ID=aculy01g03880;score=0.0,0;length=2559;Name=aculy01g03880
scaffold00001	ORCAE	mRNA	1160061	1162619	0	+	.	ID=aculy01g03880.1;Parent=aculy01g03880;score=0.0,0;length=2559;Name=aculy01g03880.1
scaffold00001	ORCAE	five_prime_UTR	1160061	1160243	0	+	.	ID=five_prime_UTR:aculy01g03880.1.1;Parent=aculy01g03880.1;score=0.0,0;Ontology_term=SO:0000204;Name=aculy01g03880.1
scaffold00001	ORCAE	exon	1160061	1162619	0	+	.	ID=aculy01g03880.1.1;Parent=aculy01g03880.1;score=0.0,0;Ontology_term=SO:0000202
scaffold00001	ORCAE	CDS	1160244	1162544	0	+	0	ID=CDS:aculy01g03880.1.1;Parent=aculy01g03880.1;score=0.0,0;Ontology_term=SO:0000202;Name=aculy01g03880.1
scaffold00001	ORCAE	three_prime_UTR	1162545	1162619	0	+	.	ID=three_prime_UTR:aculy01g03880.1.1;Parent=aculy01g03880.1;score=0.0,0;Ontology_term=SO:0000205;Name=aculy01g03880.1
###
scaffold00001	ORCAE	gene	1162744	1163230	0	+	.	ID=aculy01g03885;score=0.0,0;length=487;Name=aculy01g03885
scaffold00001	ORCAE	mRNA	1162744	1163230	0	+	.	ID=aculy01g03885.1;Parent=aculy01g03885;score=0.0,0;length=487;Name=aculy01g03885.1
scaffold00001	ORCAE	five_prime_UTR	1162744	1162759	0	+	.	ID=five_prime_UTR:aculy01g03885.1.1;Parent=aculy01g03885.1;score=0.0,0;Ontology_term=SO:0000204;Name=aculy01g03885.1
scaffold00001	ORCAE	exon	1162744	1163230	0	+	.	ID=aculy01g03885.1.1;Parent=aculy01g03885.1;score=0.0,0;Ontology_term=SO:0000202
scaffold00001	ORCAE	CDS	1162760	1163074	0	+	0	ID=CDS:aculy01g03885.1.1;Parent=aculy01g03885.1;score=0.0,0;Ontology_term=SO:0000202;Name=aculy01g03885.1
scaffold00001	ORCAE	three_prime_UTR	1163075	1163230	0	+	.	ID=three_prime_UTR:aculy01g03885.1.1;Parent=aculy01g03885.1;score=0.0,0;Ontology_term=SO:0000205;Name=aculy01g03885.1
###
scaffold00001	ORCAE	gene	1163231	1165053	0	+	.	ID=aculy01g03890;score=0.0,0;length=1823;Name=aculy01g03890
scaffold00001	ORCAE	mRNA	1163231	1165053	0	+	.	ID=aculy01g03890.1;Parent=aculy01g03890;score=0.0,0;length=1823;Name=aculy01g03890.1
scaffold00001	ORCAE	five_prime_UTR	1163231	1163386	0	+	.	ID=five_prime_UTR:aculy01g03890.1.1;Parent=aculy01g03890.1;score=0.0,0;Ontology_term=SO:0000204;Name=aculy01g03890.1
scaffold00001	ORCAE	exon	1163231	1165053	0	+	.	ID=aculy01g03890.1.1;Parent=aculy01g03890.1;score=0.0,0;Ontology_term=SO:0000202
scaffold00001	ORCAE	CDS	1163387	1164526	0	+	0	ID=CDS:aculy01g03890.1.1;Parent=aculy01g03890.1;score=0.0,0;Ontology_term=SO:0000202;Name=aculy01g03890.1
scaffold00001	ORCAE	three_prime_UTR	1164527	1165053	0	+	.	ID=three_prime_UTR:aculy01g03890.1.1;Parent=aculy01g03890.1;score=0.0,0;Ontology_term=SO:0000205;Name=aculy01g03890.1
###
scaffold00001	ORCAE	gene	1164951	1167037	0	-	.	ID=aculy01g03900;score=0.0,0;length=2087;Name=aculy01g03900
scaffold00001	ORCAE	mRNA	1164951	1167037	0	-	.	ID=aculy01g03900.1;Parent=aculy01g03900;score=0.0,0;length=2087;Name=aculy01g03900.1
scaffold00001	ORCAE	three_prime_UTR	1164951	1165014	0	-	.	ID=three_prime_UTR:aculy01g03900.1.1;Parent=aculy01g03900.1;score=0.0,0;Ontology_term=SO:0000205;Name=aculy01g03900.1
scaffold00001	ORCAE	exon	1164951	1167037	0	-	.	ID=aculy01g03900.1.1;Parent=aculy01g03900.1;score=0.0,0;Ontology_term=SO:0000200
scaffold00001	ORCAE	CDS	1165015	1166463	0	-	0	ID=CDS:aculy01g03900.1.1;Parent=aculy01g03900.1;score=0.0,0;Ontology_term=SO:0000200;Name=aculy01g03900.1
scaffold00001	ORCAE	five_prime_UTR	1166464	1167037	0	-	.	ID=five_prime_UTR:aculy01g03900.1.1;Parent=aculy01g03900.1;score=0.0,0;Ontology_term=SO:0000204;Name=aculy01g03900.1
###
scaffold00001	ORCAE	gene	1166810	1167133	0	+	.	ID=aculy01g03920;score=0.0,0;length=324;Name=aculy01g03920
scaffold00001	ORCAE	mRNA	1166810	1167133	0	+	.	ID=aculy01g03920.1;Parent=aculy01g03920;score=0.0,0;length=324;Name=aculy01g03920.1
scaffold00001	ORCAE	exon	1166810	1167133	0	+	.	ID=aculy01g03920.1.1;Parent=aculy01g03920.1;score=0.0,0;Ontology_term=SO:0000202
scaffold00001	ORCAE	CDS	1166810	1167133	0	+	0	ID=CDS:aculy01g03920.1.1;Parent=aculy01g03920.1;score=0.0,0;Ontology_term=SO:0000202;Name=aculy01g03920.1
###
scaffold00001	ORCAE	gene	1167038	1168902	0	-	.	ID=aculy01g03910;score=0.0,0;length=1865;Name=aculy01g03910
scaffold00001	ORCAE	mRNA	1167038	1168902	0	-	.	ID=aculy01g03910.1;Parent=aculy01g03910;score=0.0,0;length=1865;Name=aculy01g03910.1
scaffold00001	ORCAE	three_prime_UTR	1167038	1167612	0	-	.	ID=three_prime_UTR:aculy01g03910.1.1;Parent=aculy01g03910.1;score=0.0,0;Ontology_term=SO:0000205;Name=aculy01g03910.1
scaffold00001	ORCAE	exon	1167038	1168902	0	-	.	ID=aculy01g03910.1.1;Parent=aculy01g03910.1;score=0.0,0;Ontology_term=SO:0000200
scaffold00001	ORCAE	CDS	1167613	1168560	0	-	0	ID=CDS:aculy01g03910.1.1;Parent=aculy01g03910.1;score=0.0,0;Ontology_term=SO:0000200;Name=aculy01g03910.1
scaffold00001	ORCAE	five_prime_UTR	1168561	1168902	0	-	.	ID=five_prime_UTR:aculy01g03910.1.1;Parent=aculy01g03910.1;score=0.0,0;Ontology_term=SO:0000204;Name=aculy01g03910.1
###
scaffold00001	ORCAE	gene	1168700	1169456	0	+	.	ID=aculy01g03930;score=0.0,0;length=757;Name=aculy01g03930
scaffold00001	ORCAE	mRNA	1168700	1169456	0	+	.	ID=aculy01g03930.1;Parent=aculy01g03930;score=0.0,0;length=757;Name=aculy01g03930.1
scaffold00001	ORCAE	five_prime_UTR	1168700	1168825	0	+	.	ID=five_prime_UTR:aculy01g03930.1.1;Parent=aculy01g03930.1;score=0.0,0;Ontology_term=SO:0000204;Name=aculy01g03930.1
scaffold00001	ORCAE	exon	1168700	1169456	0	+	.	ID=aculy01g03930.1.1;Parent=aculy01g03930.1;score=0.0,0;Ontology_term=SO:0000202
scaffold00001	ORCAE	CDS	1168826	1169389	0	+	0	ID=CDS:aculy01g03930.1.1;Parent=aculy01g03930.1;score=0.0,0;Ontology_term=SO:0000202;Name=aculy01g03930.1
scaffold00001	ORCAE	three_prime_UTR	1169390	1169456	0	+	.	ID=three_prime_UTR:aculy01g03930.1.1;Parent=aculy01g03930.1;score=0.0,0;Ontology_term=SO:0000205;Name=aculy01g03930.1
###
scaffold00001	ORCAE	gene	1169457	1170269	0	+	.	ID=aculy01g03940;score=0.0,0;length=813;Name=aculy01g03940
scaffold00001	ORCAE	mRNA	1169457	1170269	0	+	.	ID=aculy01g03940.1;Parent=aculy01g03940;score=0.0,0;length=813;Name=aculy01g03940.1
scaffold00001	ORCAE	five_prime_UTR	1169457	1169523	0	+	.	ID=five_prime_UTR:aculy01g03940.1.1;Parent=aculy01g03940.1;score=0.0,0;Ontology_term=SO:0000204;Name=aculy01g03940.1
scaffold00001	ORCAE	exon	1169457	1170269	0	+	.	ID=aculy01g03940.1.1;Parent=aculy01g03940.1;score=0.0,0;Ontology_term=SO:0000202
scaffold00001	ORCAE	CDS	1169524	1170087	0	+	0	ID=CDS:aculy01g03940.1.1;Parent=aculy01g03940.1;score=0.0,0;Ontology_term=SO:0000202;Name=aculy01g03940.1
scaffold00001	ORCAE	three_prime_UTR	1170088	1170269	0	+	.	ID=three_prime_UTR:aculy01g03940.1.1;Parent=aculy01g03940.1;score=0.0,0;Ontology_term=SO:0000205;Name=aculy01g03940.1
###
scaffold00001	ORCAE	gene	1170822	1172226	0	-	.	ID=aculy01g03945;score=0.0,0;length=1405;Name=aculy01g03945
scaffold00001	ORCAE	mRNA	1170822	1172226	0	-	.	ID=aculy01g03945.1;Parent=aculy01g03945;score=0.0,0;length=1405;Name=aculy01g03945.1
scaffold00001	ORCAE	three_prime_UTR	1170822	1171167	0	-	.	ID=three_prime_UTR:aculy01g03945.1.1;Parent=aculy01g03945.1;score=0.0,0;Ontology_term=SO:0000205;Name=aculy01g03945.1
scaffold00001	ORCAE	exon	1170822	1172226	0	-	.	ID=aculy01g03945.1.1;Parent=aculy01g03945.1;score=0.0,0;Ontology_term=SO:0000200
scaffold00001	ORCAE	CDS	1171168	1171395	0	-	0	ID=CDS:aculy01g03945.1.1;Parent=aculy01g03945.1;score=0.0,0;Ontology_term=SO:0000200;Name=aculy01g03945.1
scaffold00001	ORCAE	five_prime_UTR	1171396	1172226	0	-	.	ID=five_prime_UTR:aculy01g03945.1.1;Parent=aculy01g03945.1;score=0.0,0;Ontology_term=SO:0000204;Name=aculy01g03945.1
###
scaffold00001	ORCAE	gene	1181713	1182716	0	+	.	ID=aculy01g03950;score=0.0,0;length=1004;Name=aculy01g03950
scaffold00001	ORCAE	mRNA	1181713	1182716	0	+	.	ID=aculy01g03950.1;Parent=aculy01g03950;score=0.0,0;length=1004;Name=aculy01g03950.1
scaffold00001	ORCAE	five_prime_UTR	1181713	1182470	0	+	.	ID=five_prime_UTR:aculy01g03950.1.1;Parent=aculy01g03950.1;score=0.0,0;Ontology_term=SO:0000204;Name=aculy01g03950.1
scaffold00001	ORCAE	exon	1181713	1182716	0	+	.	ID=aculy01g03950.1.1;Parent=aculy01g03950.1;score=0.0,0;Ontology_term=SO:0000202
scaffold00001	ORCAE	CDS	1182471	1182716	0	+	0	ID=CDS:aculy01g03950.1.1;Parent=aculy01g03950.1;score=0.0,0;Ontology_term=SO:0000202;Name=aculy01g03950.1
###
scaffold00001	ORCAE	gene	1182906	1191909	0	-	.	ID=aculy01g03960;score=0.0,0;length=9004;Name=aculy01g03960
scaffold00001	ORCAE	mRNA	1182906	1191909	0	-	.	ID=aculy01g03960.1;Parent=aculy01g03960;score=0.0,0;length=9004;Name=aculy01g03960.1
scaffold00001	ORCAE	three_prime_UTR	1182906	1183337	0	-	.	ID=three_prime_UTR:aculy01g03960.1.1;Parent=aculy01g03960.1;score=0.0,0;Ontology_term=SO:0000205;Name=aculy01g03960.1
scaffold00001	ORCAE	exon	1182906	1186848	0	-	.	ID=aculy01g03960.1.1;Parent=aculy01g03960.1;score=0.0,0;Ontology_term=SO:0000202
scaffold00001	ORCAE	CDS	1183338	1186848	0	-	1	ID=CDS:aculy01g03960.1.1;Parent=aculy01g03960.1;score=0.0,0;Ontology_term=SO:0000202;Name=aculy01g03960.1
scaffold00001	ORCAE	exon	1187154	1187281	0	-	.	ID=aculy01g03960.1.1;Parent=aculy01g03960.1;score=0.0,0;Ontology_term=SO:0000202
scaffold00001	ORCAE	CDS	1187154	1187281	0	-	0	ID=CDS:aculy01g03960.1.1;Parent=aculy01g03960.1;score=0.0,0;Ontology_term=SO:0000202;Name=aculy01g03960.1
scaffold00001	ORCAE	exon	1188769	1188937	0	-	.	ID=aculy01g03960.1.1;Parent=aculy01g03960.1;score=0.0,0;Ontology_term=SO:0000202
scaffold00001	ORCAE	CDS	1188769	1188937	0	-	1	ID=CDS:aculy01g03960.1.1;Parent=aculy01g03960.1;score=0.0,0;Ontology_term=SO:0000202;Name=aculy01g03960.1
scaffold00001	ORCAE	CDS	1189717	1191314	0	-	0	ID=CDS:aculy01g03960.1.1;Parent=aculy01g03960.1;score=0.0,0;Ontology_term=SO:0000202;Name=aculy01g03960.1
scaffold00001	ORCAE	exon	1189717	1191909	0	-	.	ID=aculy01g03960.1.1;Parent=aculy01g03960.1;score=0.0,0;Ontology_term=SO:0000202
scaffold00001	ORCAE	five_prime_UTR	1191315	1191909	0	-	.	ID=five_prime_UTR:aculy01g03960.1.1;Parent=aculy01g03960.1;score=0.0,0;Ontology_term=SO:0000204;Name=aculy01g03960.1
###
scaffold00001	ORCAE	gene	1198041	1198268	0	+	.	ID=aculy01g03970;score=0.0,0;length=228;Name=aculy01g03970
scaffold00001	ORCAE	mRNA	1198041	1198268	0	+	.	ID=aculy01g03970.1;Parent=aculy01g03970;score=0.0,0;length=228;Name=aculy01g03970.1
scaffold00001	ORCAE	exon	1198041	1198268	0	+	.	ID=aculy01g03970.1.1;Parent=aculy01g03970.1;score=0.0,0;Ontology_term=SO:0000202
scaffold00001	ORCAE	CDS	1198041	1198268	0	+	0	ID=CDS:aculy01g03970.1.1;Parent=aculy01g03970.1;score=0.0,0;Ontology_term=SO:0000202;Name=aculy01g03970.1
###
scaffold00001	ORCAE	gene	1198750	1198995	0	-	.	ID=aculy01g03980;score=0.0,0;length=246;Name=aculy01g03980
scaffold00001	ORCAE	mRNA	1198750	1198995	0	-	.	ID=aculy01g03980.1;Parent=aculy01g03980;score=0.0,0;length=246;Name=aculy01g03980.1
scaffold00001	ORCAE	exon	1198750	1198995	0	-	.	ID=aculy01g03980.1.1;Parent=aculy01g03980.1;score=0.0,0;Ontology_term=SO:0000200
scaffold00001	ORCAE	CDS	1198750	1198995	0	-	0	ID=CDS:aculy01g03980.1.1;Parent=aculy01g03980.1;score=0.0,0;Ontology_term=SO:0000200;Name=aculy01g03980.1
###
scaffold00001	ORCAE	gene	1200554	1200748	0	-	.	ID=aculy01g04000;score=0.0,0;length=195;Name=aculy01g04000
scaffold00001	ORCAE	mRNA	1200554	1200748	0	-	.	ID=aculy01g04000.1;Parent=aculy01g04000;score=0.0,0;length=195;Name=aculy01g04000.1
scaffold00001	ORCAE	exon	1200554	1200748	0	-	.	ID=aculy01g04000.1.1;Parent=aculy01g04000.1;score=0.0,0;Ontology_term=SO:0000200
scaffold00001	ORCAE	CDS	1200554	1200748	0	-	0	ID=CDS:aculy01g04000.1.1;Parent=aculy01g04000.1;score=0.0,0;Ontology_term=SO:0000200;Name=aculy01g04000.1
###
scaffold00001	ORCAE	gene	1200749	1201511	0	-	.	ID=aculy01g03985;score=0.0,0;length=763;Name=aculy01g03985
scaffold00001	ORCAE	mRNA	1200749	1201511	0	-	.	ID=aculy01g03985.1;Parent=aculy01g03985;score=0.0,0;length=763;Name=aculy01g03985.1
scaffold00001	ORCAE	three_prime_UTR	1200749	1201091	0	-	.	ID=three_prime_UTR:aculy01g03985.1.1;Parent=aculy01g03985.1;score=0.0,0;Ontology_term=SO:0000205;Name=aculy01g03985.1
scaffold00001	ORCAE	exon	1200749	1201511	0	-	.	ID=aculy01g03985.1.1;Parent=aculy01g03985.1;score=0.0,0;Ontology_term=SO:0000200
scaffold00001	ORCAE	CDS	1201092	1201433	0	-	0	ID=CDS:aculy01g03985.1.1;Parent=aculy01g03985.1;score=0.0,0;Ontology_term=SO:0000200;Name=aculy01g03985.1
scaffold00001	ORCAE	five_prime_UTR	1201434	1201511	0	-	.	ID=five_prime_UTR:aculy01g03985.1.1;Parent=aculy01g03985.1;score=0.0,0;Ontology_term=SO:0000204;Name=aculy01g03985.1
###
scaffold00001	ORCAE	gene	1201512	1205183	0	-	.	ID=aculy01g03990;score=0.0,0;length=3672;Name=aculy01g03990
scaffold00001	ORCAE	mRNA	1201512	1205183	0	-	.	ID=aculy01g03990.1;Parent=aculy01g03990;score=0.0,0;length=3672;Name=aculy01g03990.1
scaffold00001	ORCAE	three_prime_UTR	1201512	1201590	0	-	.	ID=three_prime_UTR:aculy01g03990.1.1;Parent=aculy01g03990.1;score=0.0,0;Ontology_term=SO:0000205;Name=aculy01g03990.1
scaffold00001	ORCAE	exon	1201512	1205183	0	-	.	ID=aculy01g03990.1.1;Parent=aculy01g03990.1;score=0.0,0;Ontology_term=SO:0000200
scaffold00001	ORCAE	CDS	1201591	1203687	0	-	0	ID=CDS:aculy01g03990.1.1;Parent=aculy01g03990.1;score=0.0,0;Ontology_term=SO:0000200;Name=aculy01g03990.1
scaffold00001	ORCAE	five_prime_UTR	1203688	1205183	0	-	.	ID=five_prime_UTR:aculy01g03990.1.1;Parent=aculy01g03990.1;score=0.0,0;Ontology_term=SO:0000204;Name=aculy01g03990.1
###
scaffold00001	ORCAE	gene	1204713	1204997	0	+	.	ID=aculy01g04010;score=0.0,0;length=285;Name=aculy01g04010
scaffold00001	ORCAE	mRNA	1204713	1204997	0	+	.	ID=aculy01g04010.1;Parent=aculy01g04010;score=0.0,0;length=285;Name=aculy01g04010.1
scaffold00001	ORCAE	exon	1204713	1204997	0	+	.	ID=aculy01g04010.1.1;Parent=aculy01g04010.1;score=0.0,0;Ontology_term=SO:0000202
scaffold00001	ORCAE	CDS	1204713	1204997	0	+	0	ID=CDS:aculy01g04010.1.1;Parent=aculy01g04010.1;score=0.0,0;Ontology_term=SO:0000202;Name=aculy01g04010.1
###
scaffold00001	ORCAE	gene	1205374	1205538	0	+	.	ID=aculy01g04030;score=0.0,0;length=165;Name=aculy01g04030
scaffold00001	ORCAE	mRNA	1205374	1205538	0	+	.	ID=aculy01g04030.1;Parent=aculy01g04030;score=0.0,0;length=165;Name=aculy01g04030.1
scaffold00001	ORCAE	exon	1205374	1205538	0	+	.	ID=aculy01g04030.1.1;Parent=aculy01g04030.1;score=0.0,0;Ontology_term=SO:0000202
scaffold00001	ORCAE	CDS	1205374	1205538	0	+	0	ID=CDS:aculy01g04030.1.1;Parent=aculy01g04030.1;score=0.0,0;Ontology_term=SO:0000202;Name=aculy01g04030.1
###
scaffold00001	ORCAE	gene	1205539	1207326	0	+	.	ID=aculy01g04020;score=0.0,0;length=1788;Name=aculy01g04020
scaffold00001	ORCAE	mRNA	1205539	1207326	0	+	.	ID=aculy01g04020.1;Parent=aculy01g04020;score=0.0,0;length=1788;Name=aculy01g04020.1
scaffold00001	ORCAE	five_prime_UTR	1205539	1205988	0	+	.	ID=five_prime_UTR:aculy01g04020.1.1;Parent=aculy01g04020.1;score=0.0,0;Ontology_term=SO:0000204;Name=aculy01g04020.1
scaffold00001	ORCAE	exon	1205539	1206719	0	+	.	ID=aculy01g04020.1.1;Parent=aculy01g04020.1;score=0.0,0;Ontology_term=SO:0000200
scaffold00001	ORCAE	CDS	1205989	1206719	0	+	0	ID=CDS:aculy01g04020.1.1;Parent=aculy01g04020.1;score=0.0,0;Ontology_term=SO:0000200;Name=aculy01g04020.1
scaffold00001	ORCAE	CDS	1206812	1207211	0	+	1	ID=CDS:aculy01g04020.1.1;Parent=aculy01g04020.1;score=0.0,0;Ontology_term=SO:0000200;Name=aculy01g04020.1
scaffold00001	ORCAE	exon	1206812	1207326	0	+	.	ID=aculy01g04020.1.1;Parent=aculy01g04020.1;score=0.0,0;Ontology_term=SO:0000200
scaffold00001	ORCAE	three_prime_UTR	1207212	1207326	0	+	.	ID=three_prime_UTR:aculy01g04020.1.1;Parent=aculy01g04020.1;score=0.0,0;Ontology_term=SO:0000205;Name=aculy01g04020.1
###
scaffold00001	ORCAE	gene	1208855	1211425	0	+	.	ID=aculy01g04040;score=0.0,0;length=2571;Name=aculy01g04040
scaffold00001	ORCAE	mRNA	1208855	1211425	0	+	.	ID=aculy01g04040.1;Parent=aculy01g04040;score=0.0,0;length=2571;Name=aculy01g04040.1
scaffold00001	ORCAE	exon	1208855	1211425	0	+	.	ID=aculy01g04040.1.1;Parent=aculy01g04040.1;score=0.0,0;Ontology_term=SO:0000202
scaffold00001	ORCAE	CDS	1208855	1211425	0	+	0	ID=CDS:aculy01g04040.1.1;Parent=aculy01g04040.1;score=0.0,0;Ontology_term=SO:0000202;Name=aculy01g04040.1
###
scaffold00001	ORCAE	gene	1212633	1212887	0	+	.	ID=aculy01g04050;score=0.0,0;length=255;Name=aculy01g04050
scaffold00001	ORCAE	mRNA	1212633	1212887	0	+	.	ID=aculy01g04050.1;Parent=aculy01g04050;score=0.0,0;length=255;Name=aculy01g04050.1
scaffold00001	ORCAE	exon	1212633	1212887	0	+	.	ID=aculy01g04050.1.1;Parent=aculy01g04050.1;score=0.0,0;Ontology_term=SO:0000202
scaffold00001	ORCAE	CDS	1212633	1212887	0	+	0	ID=CDS:aculy01g04050.1.1;Parent=aculy01g04050.1;score=0.0,0;Ontology_term=SO:0000202;Name=aculy01g04050.1
###
scaffold00001	ORCAE	gene	1213461	1213775	0	+	.	ID=aculy01g04060;score=0.0,0;length=315;Name=aculy01g04060
scaffold00001	ORCAE	mRNA	1213461	1213775	0	+	.	ID=aculy01g04060.1;Parent=aculy01g04060;score=0.0,0;length=315;Name=aculy01g04060.1
scaffold00001	ORCAE	exon	1213461	1213775	0	+	.	ID=aculy01g04060.1.1;Parent=aculy01g04060.1;score=0.0,0;Ontology_term=SO:0000202
scaffold00001	ORCAE	CDS	1213461	1213775	0	+	0	ID=CDS:aculy01g04060.1.1;Parent=aculy01g04060.1;score=0.0,0;Ontology_term=SO:0000202;Name=aculy01g04060.1
###
scaffold00001	ORCAE	gene	1214182	1214364	0	-	.	ID=aculy01g04070;score=0.0,0;length=183;Name=aculy01g04070
scaffold00001	ORCAE	mRNA	1214182	1214364	0	-	.	ID=aculy01g04070.1;Parent=aculy01g04070;score=0.0,0;length=183;Name=aculy01g04070.1
scaffold00001	ORCAE	exon	1214182	1214364	0	-	.	ID=aculy01g04070.1.1;Parent=aculy01g04070.1;score=0.0,0;Ontology_term=SO:0000200
scaffold00001	ORCAE	CDS	1214182	1214364	0	-	0	ID=CDS:aculy01g04070.1.1;Parent=aculy01g04070.1;score=0.0,0;Ontology_term=SO:0000200;Name=aculy01g04070.1
###
scaffold00001	ORCAE	gene	1219808	1221485	0	-	.	ID=aculy01g04080;score=0.0,0;length=1678;Name=aculy01g04080
scaffold00001	ORCAE	mRNA	1219808	1221485	0	-	.	ID=aculy01g04080.1;Parent=aculy01g04080;score=0.0,0;length=1678;Name=aculy01g04080.1
scaffold00001	ORCAE	CDS	1219808	1221475	0	-	0	ID=CDS:aculy01g04080.1.1;Parent=aculy01g04080.1;score=0.0,0;Ontology_term=SO:0000200;Name=aculy01g04080.1
scaffold00001	ORCAE	exon	1219808	1221485	0	-	.	ID=aculy01g04080.1.1;Parent=aculy01g04080.1;score=0.0,0;Ontology_term=SO:0000200
scaffold00001	ORCAE	five_prime_UTR	1221476	1221485	0	-	.	ID=five_prime_UTR:aculy01g04080.1.1;Parent=aculy01g04080.1;score=0.0,0;Ontology_term=SO:0000204;Name=aculy01g04080.1
###
scaffold00001	ORCAE	gene	1221486	1221693	0	-	.	ID=aculy01g04090;score=0.0,0;length=208;Name=aculy01g04090
scaffold00001	ORCAE	mRNA	1221486	1221693	0	-	.	ID=aculy01g04090.1;Parent=aculy01g04090;score=0.0,0;length=208;Name=aculy01g04090.1
scaffold00001	ORCAE	three_prime_UTR	1221486	1221495	0	-	.	ID=three_prime_UTR:aculy01g04090.1.1;Parent=aculy01g04090.1;score=0.0,0;Ontology_term=SO:0000205;Name=aculy01g04090.1
scaffold00001	ORCAE	exon	1221486	1221693	0	-	.	ID=aculy01g04090.1.1;Parent=aculy01g04090.1;score=0.0,0;Ontology_term=SO:0000200
scaffold00001	ORCAE	CDS	1221496	1221693	0	-	0	ID=CDS:aculy01g04090.1.1;Parent=aculy01g04090.1;score=0.0,0;Ontology_term=SO:0000200;Name=aculy01g04090.1
###
scaffold00001	ORCAE	gene	1222192	1224771	0	+	.	ID=aculy01g04100;score=0.0,0;length=2580;Name=aculy01g04100
scaffold00001	ORCAE	mRNA	1222192	1224771	0	+	.	ID=aculy01g04100.1;Parent=aculy01g04100;score=0.0,0;length=2580;Name=aculy01g04100.1
scaffold00001	ORCAE	five_prime_UTR	1222192	1222298	0	+	.	ID=five_prime_UTR:aculy01g04100.1.1;Parent=aculy01g04100.1;score=0.0,0;Ontology_term=SO:0000204;Name=aculy01g04100.1
scaffold00001	ORCAE	exon	1222192	1224771	0	+	.	ID=aculy01g04100.1.1;Parent=aculy01g04100.1;score=0.0,0;Ontology_term=SO:0000202
scaffold00001	ORCAE	CDS	1222299	1224695	0	+	0	ID=CDS:aculy01g04100.1.1;Parent=aculy01g04100.1;score=0.0,0;Ontology_term=SO:0000202;Name=aculy01g04100.1
scaffold00001	ORCAE	three_prime_UTR	1224696	1224771	0	+	.	ID=three_prime_UTR:aculy01g04100.1.1;Parent=aculy01g04100.1;score=0.0,0;Ontology_term=SO:0000205;Name=aculy01g04100.1
###
scaffold00001	ORCAE	gene	1224272	1226937	0	-	.	ID=aculy01g04110;score=0.0,0;length=2666;Name=aculy01g04110
scaffold00001	ORCAE	mRNA	1224272	1226937	0	-	.	ID=aculy01g04110.1;Parent=aculy01g04110;score=0.0,0;length=2666;Name=aculy01g04110.1
scaffold00001	ORCAE	three_prime_UTR	1224272	1224832	0	-	.	ID=three_prime_UTR:aculy01g04110.1.1;Parent=aculy01g04110.1;score=0.0,0;Ontology_term=SO:0000205;Name=aculy01g04110.1
scaffold00001	ORCAE	exon	1224272	1226937	0	-	.	ID=aculy01g04110.1.1;Parent=aculy01g04110.1;score=0.0,0;Ontology_term=SO:0000200
scaffold00001	ORCAE	CDS	1224833	1226467	0	-	0	ID=CDS:aculy01g04110.1.1;Parent=aculy01g04110.1;score=0.0,0;Ontology_term=SO:0000200;Name=aculy01g04110.1
scaffold00001	ORCAE	five_prime_UTR	1226468	1226937	0	-	.	ID=five_prime_UTR:aculy01g04110.1.1;Parent=aculy01g04110.1;score=0.0,0;Ontology_term=SO:0000204;Name=aculy01g04110.1
###
scaffold00001	ORCAE	gene	1229641	1232354	0	-	.	ID=aculy01g04120;score=0.0,0;length=2714;Name=aculy01g04120
scaffold00001	ORCAE	mRNA	1229641	1232354	0	-	.	ID=aculy01g04120.1;Parent=aculy01g04120;score=0.0,0;length=2714;Name=aculy01g04120.1
scaffold00001	ORCAE	three_prime_UTR	1229641	1229791	0	-	.	ID=three_prime_UTR:aculy01g04120.1.1;Parent=aculy01g04120.1;score=0.0,0;Ontology_term=SO:0000205;Name=aculy01g04120.1
scaffold00001	ORCAE	exon	1229641	1231332	0	-	.	ID=aculy01g04120.1.1;Parent=aculy01g04120.1;score=0.0,0;Ontology_term=SO:0000202
scaffold00001	ORCAE	CDS	1229792	1231332	0	-	2	ID=CDS:aculy01g04120.1.1;Parent=aculy01g04120.1;score=0.0,0;Ontology_term=SO:0000202;Name=aculy01g04120.1
scaffold00001	ORCAE	exon	1231426	1231522	0	-	.	ID=aculy01g04120.1.1;Parent=aculy01g04120.1;score=0.0,0;Ontology_term=SO:0000202
scaffold00001	ORCAE	CDS	1231426	1231522	0	-	0	ID=CDS:aculy01g04120.1.1;Parent=aculy01g04120.1;score=0.0,0;Ontology_term=SO:0000202;Name=aculy01g04120.1
scaffold00001	ORCAE	CDS	1231650	1231898	0	-	0	ID=CDS:aculy01g04120.1.1;Parent=aculy01g04120.1;score=0.0,0;Ontology_term=SO:0000202;Name=aculy01g04120.1
scaffold00001	ORCAE	exon	1231650	1232354	0	-	.	ID=aculy01g04120.1.1;Parent=aculy01g04120.1;score=0.0,0;Ontology_term=SO:0000202
scaffold00001	ORCAE	five_prime_UTR	1231899	1232354	0	-	.	ID=five_prime_UTR:aculy01g04120.1.1;Parent=aculy01g04120.1;score=0.0,0;Ontology_term=SO:0000204;Name=aculy01g04120.1
###
scaffold00001	ORCAE	gene	1234725	1236831	0	+	.	ID=aculy01g04130;score=0.0,0;length=2107;Name=aculy01g04130
scaffold00001	ORCAE	mRNA	1234725	1236831	0	+	.	ID=aculy01g04130.1;Parent=aculy01g04130;score=0.0,0;length=2107;Name=aculy01g04130.1
scaffold00001	ORCAE	five_prime_UTR	1234725	1234930	0	+	.	ID=five_prime_UTR:aculy01g04130.1.1;Parent=aculy01g04130.1;score=0.0,0;Ontology_term=SO:0000204;Name=aculy01g04130.1
scaffold00001	ORCAE	exon	1234725	1236831	0	+	.	ID=aculy01g04130.1.1;Parent=aculy01g04130.1;score=0.0,0;Ontology_term=SO:0000202
scaffold00001	ORCAE	CDS	1234931	1236586	0	+	0	ID=CDS:aculy01g04130.1.1;Parent=aculy01g04130.1;score=0.0,0;Ontology_term=SO:0000202;Name=aculy01g04130.1
scaffold00001	ORCAE	three_prime_UTR	1236587	1236831	0	+	.	ID=three_prime_UTR:aculy01g04130.1.1;Parent=aculy01g04130.1;score=0.0,0;Ontology_term=SO:0000205;Name=aculy01g04130.1
###
scaffold00001	ORCAE	gene	1238589	1242683	0	+	.	ID=aculy01g04140;score=0.0,0;length=4095;Name=aculy01g04140
scaffold00001	ORCAE	mRNA	1238589	1242683	0	+	.	ID=aculy01g04140.1;Parent=aculy01g04140;score=0.0,0;length=4095;Name=aculy01g04140.1
scaffold00001	ORCAE	five_prime_UTR	1238589	1238966	0	+	.	ID=five_prime_UTR:aculy01g04140.1.1;Parent=aculy01g04140.1;score=0.0,0;Ontology_term=SO:0000204;Name=aculy01g04140.1
scaffold00001	ORCAE	exon	1238589	1242683	0	+	.	ID=aculy01g04140.1.1;Parent=aculy01g04140.1;score=0.0,0;Ontology_term=SO:0000202
scaffold00001	ORCAE	CDS	1238967	1242683	0	+	0	ID=CDS:aculy01g04140.1.1;Parent=aculy01g04140.1;score=0.0,0;Ontology_term=SO:0000202;Name=aculy01g04140.1
###
scaffold00001	ORCAE	gene	1242740	1244366	0	-	.	ID=aculy01g04150;score=0.0,0;length=1627;Name=aculy01g04150
scaffold00001	ORCAE	mRNA	1242740	1244366	0	-	.	ID=aculy01g04150.1;Parent=aculy01g04150;score=0.0,0;length=1627;Name=aculy01g04150.1
scaffold00001	ORCAE	three_prime_UTR	1242740	1242897	0	-	.	ID=three_prime_UTR:aculy01g04150.1.1;Parent=aculy01g04150.1;score=0.0,0;Ontology_term=SO:0000205;Name=aculy01g04150.1
scaffold00001	ORCAE	exon	1242740	1244366	0	-	.	ID=aculy01g04150.1.1;Parent=aculy01g04150.1;score=0.0,0;Ontology_term=SO:0000200
scaffold00001	ORCAE	CDS	1242898	1244244	0	-	0	ID=CDS:aculy01g04150.1.1;Parent=aculy01g04150.1;score=0.0,0;Ontology_term=SO:0000200;Name=aculy01g04150.1
scaffold00001	ORCAE	five_prime_UTR	1244245	1244366	0	-	.	ID=five_prime_UTR:aculy01g04150.1.1;Parent=aculy01g04150.1;score=0.0,0;Ontology_term=SO:0000204;Name=aculy01g04150.1
###
scaffold00001	ORCAE	gene	1244367	1244925	0	-	.	ID=aculy01g04155;score=0.0,0;length=559;Name=aculy01g04155
scaffold00001	ORCAE	mRNA	1244367	1244925	0	-	.	ID=aculy01g04155.1;Parent=aculy01g04155;score=0.0,0;length=559;Name=aculy01g04155.1
scaffold00001	ORCAE	three_prime_UTR	1244367	1244489	0	-	.	ID=three_prime_UTR:aculy01g04155.1.1;Parent=aculy01g04155.1;score=0.0,0;Ontology_term=SO:0000205;Name=aculy01g04155.1
scaffold00001	ORCAE	exon	1244367	1244925	0	-	.	ID=aculy01g04155.1.1;Parent=aculy01g04155.1;score=0.0,0;Ontology_term=SO:0000200
scaffold00001	ORCAE	CDS	1244490	1244714	0	-	0	ID=CDS:aculy01g04155.1.1;Parent=aculy01g04155.1;score=0.0,0;Ontology_term=SO:0000200;Name=aculy01g04155.1
scaffold00001	ORCAE	five_prime_UTR	1244715	1244925	0	-	.	ID=five_prime_UTR:aculy01g04155.1.1;Parent=aculy01g04155.1;score=0.0,0;Ontology_term=SO:0000204;Name=aculy01g04155.1
###
scaffold00001	ORCAE	gene	1244926	1247044	0	-	.	ID=aculy01g04160;score=0.0,0;length=2119;Name=aculy01g04160
scaffold00001	ORCAE	mRNA	1244926	1247044	0	-	.	ID=aculy01g04160.1;Parent=aculy01g04160;score=0.0,0;length=2119;Name=aculy01g04160.1
scaffold00001	ORCAE	three_prime_UTR	1244926	1244963	0	-	.	ID=three_prime_UTR:aculy01g04160.1.1;Parent=aculy01g04160.1;score=0.0,0;Ontology_term=SO:0000205;Name=aculy01g04160.1
scaffold00001	ORCAE	exon	1244926	1247044	0	-	.	ID=aculy01g04160.1.1;Parent=aculy01g04160.1;score=0.0,0;Ontology_term=SO:0000200
scaffold00001	ORCAE	CDS	1244964	1246787	0	-	0	ID=CDS:aculy01g04160.1.1;Parent=aculy01g04160.1;score=0.0,0;Ontology_term=SO:0000200;Name=aculy01g04160.1
scaffold00001	ORCAE	five_prime_UTR	1246788	1247044	0	-	.	ID=five_prime_UTR:aculy01g04160.1.1;Parent=aculy01g04160.1;score=0.0,0;Ontology_term=SO:0000204;Name=aculy01g04160.1
###
scaffold00001	ORCAE	gene	1246846	1247037	0	+	.	ID=aculy01g04170;score=0.0,0;length=192;Name=aculy01g04170
scaffold00001	ORCAE	mRNA	1246846	1247037	0	+	.	ID=aculy01g04170.1;Parent=aculy01g04170;score=0.0,0;length=192;Name=aculy01g04170.1
scaffold00001	ORCAE	exon	1246846	1247037	0	+	.	ID=aculy01g04170.1.1;Parent=aculy01g04170.1;score=0.0,0;Ontology_term=SO:0000202
scaffold00001	ORCAE	CDS	1246846	1247037	0	+	0	ID=CDS:aculy01g04170.1.1;Parent=aculy01g04170.1;score=0.0,0;Ontology_term=SO:0000202;Name=aculy01g04170.1
###
scaffold00001	ORCAE	gene	1247045	1247194	0	-	.	ID=aculy01g04180;score=0.0,0;length=150;Name=aculy01g04180
scaffold00001	ORCAE	mRNA	1247045	1247194	0	-	.	ID=aculy01g04180.1;Parent=aculy01g04180;score=0.0,0;length=150;Name=aculy01g04180.1
scaffold00001	ORCAE	exon	1247045	1247194	0	-	.	ID=aculy01g04180.1.1;Parent=aculy01g04180.1;score=0.0,0;Ontology_term=SO:0000200
scaffold00001	ORCAE	CDS	1247045	1247194	0	-	0	ID=CDS:aculy01g04180.1.1;Parent=aculy01g04180.1;score=0.0,0;Ontology_term=SO:0000200;Name=aculy01g04180.1
###
scaffold00001	ORCAE	gene	1247835	1252445	0	+	.	ID=aculy01g04190;score=0.0,0;length=4611;Name=aculy01g04190
scaffold00001	ORCAE	mRNA	1247835	1252445	0	+	.	ID=aculy01g04190.1;Parent=aculy01g04190;score=0.0,0;length=4611;Name=aculy01g04190.1
scaffold00001	ORCAE	five_prime_UTR	1247835	1248242	0	+	.	ID=five_prime_UTR:aculy01g04190.1.1;Parent=aculy01g04190.1;score=0.0,0;Ontology_term=SO:0000204;Name=aculy01g04190.1
scaffold00001	ORCAE	exon	1247835	1252445	0	+	.	ID=aculy01g04190.1.1;Parent=aculy01g04190.1;score=0.0,0;Ontology_term=SO:0000202
scaffold00001	ORCAE	CDS	1248243	1251812	0	+	0	ID=CDS:aculy01g04190.1.1;Parent=aculy01g04190.1;score=0.0,0;Ontology_term=SO:0000202;Name=aculy01g04190.1
scaffold00001	ORCAE	three_prime_UTR	1251813	1252445	0	+	.	ID=three_prime_UTR:aculy01g04190.1.1;Parent=aculy01g04190.1;score=0.0,0;Ontology_term=SO:0000205;Name=aculy01g04190.1
###
scaffold00001	ORCAE	gene	1252643	1254336	0	-	.	ID=aculy01g04200;score=0.0,0;length=1694;Name=aculy01g04200
scaffold00001	ORCAE	mRNA	1252643	1254336	0	-	.	ID=aculy01g04200.1;Parent=aculy01g04200;score=0.0,0;length=1694;Name=aculy01g04200.1
scaffold00001	ORCAE	CDS	1252643	1253644	0	-	0	ID=CDS:aculy01g04200.1.1;Parent=aculy01g04200.1;score=0.0,0;Ontology_term=SO:0000200;Name=aculy01g04200.1
scaffold00001	ORCAE	exon	1252643	1254336	0	-	.	ID=aculy01g04200.1.1;Parent=aculy01g04200.1;score=0.0,0;Ontology_term=SO:0000200
scaffold00001	ORCAE	five_prime_UTR	1253645	1254336	0	-	.	ID=five_prime_UTR:aculy01g04200.1.1;Parent=aculy01g04200.1;score=0.0,0;Ontology_term=SO:0000204;Name=aculy01g04200.1
###
scaffold00001	ORCAE	gene	1254657	1254845	0	+	.	ID=aculy01g04210;score=0.0,0;length=189;Name=aculy01g04210
scaffold00001	ORCAE	mRNA	1254657	1254845	0	+	.	ID=aculy01g04210.1;Parent=aculy01g04210;score=0.0,0;length=189;Name=aculy01g04210.1
scaffold00001	ORCAE	exon	1254657	1254845	0	+	.	ID=aculy01g04210.1.1;Parent=aculy01g04210.1;score=0.0,0;Ontology_term=SO:0000202
scaffold00001	ORCAE	CDS	1254657	1254845	0	+	0	ID=CDS:aculy01g04210.1.1;Parent=aculy01g04210.1;score=0.0,0;Ontology_term=SO:0000202;Name=aculy01g04210.1
###
scaffold00001	ORCAE	gene	1254905	1255789	0	+	.	ID=aculy01g04220;score=0.0,0;length=885;Name=aculy01g04220
scaffold00001	ORCAE	mRNA	1254905	1255789	0	+	.	ID=aculy01g04220.1;Parent=aculy01g04220;score=0.0,0;length=885;Name=aculy01g04220.1
scaffold00001	ORCAE	exon	1254905	1255789	0	+	.	ID=aculy01g04220.1.1;Parent=aculy01g04220.1;score=0.0,0;Ontology_term=SO:0000202
scaffold00001	ORCAE	CDS	1254905	1255789	0	+	0	ID=CDS:aculy01g04220.1.1;Parent=aculy01g04220.1;score=0.0,0;Ontology_term=SO:0000202;Name=aculy01g04220.1
###
scaffold00001	ORCAE	gene	1256461	1257108	0	+	.	ID=aculy01g04230;score=0.0,0;length=648;Name=aculy01g04230
scaffold00001	ORCAE	mRNA	1256461	1257108	0	+	.	ID=aculy01g04230.1;Parent=aculy01g04230;score=0.0,0;length=648;Name=aculy01g04230.1
scaffold00001	ORCAE	exon	1256461	1257108	0	+	.	ID=aculy01g04230.1.1;Parent=aculy01g04230.1;score=0.0,0;Ontology_term=SO:0000202
scaffold00001	ORCAE	CDS	1256461	1257108	0	+	0	ID=CDS:aculy01g04230.1.1;Parent=aculy01g04230.1;score=0.0,0;Ontology_term=SO:0000202;Name=aculy01g04230.1
###
scaffold00001	ORCAE	gene	1258554	1262666	0	+	.	ID=aculy01g04240;score=0.0,0;length=4113;Name=aculy01g04240
scaffold00001	ORCAE	mRNA	1258554	1262666	0	+	.	ID=aculy01g04240.1;Parent=aculy01g04240;score=0.0,0;length=4113;Name=aculy01g04240.1
scaffold00001	ORCAE	exon	1258554	1262666	0	+	.	ID=aculy01g04240.1.1;Parent=aculy01g04240.1;score=0.0,0;Ontology_term=SO:0000202
scaffold00001	ORCAE	CDS	1258554	1262666	0	+	0	ID=CDS:aculy01g04240.1.1;Parent=aculy01g04240.1;score=0.0,0;Ontology_term=SO:0000202;Name=aculy01g04240.1
###
scaffold00001	ORCAE	gene	1261979	1266032	0	-	.	ID=aculy01g04250;score=0.0,0;length=4054;Name=aculy01g04250
scaffold00001	ORCAE	mRNA	1261979	1266032	0	-	.	ID=aculy01g04250.1;Parent=aculy01g04250;score=0.0,0;length=4054;Name=aculy01g04250.1
scaffold00001	ORCAE	three_prime_UTR	1261979	1263115	0	-	.	ID=three_prime_UTR:aculy01g04250.1.1;Parent=aculy01g04250.1;score=0.0,0;Ontology_term=SO:0000205;Name=aculy01g04250.1
scaffold00001	ORCAE	exon	1261979	1266032	0	-	.	ID=aculy01g04250.1.1;Parent=aculy01g04250.1;score=0.0,0;Ontology_term=SO:0000200
scaffold00001	ORCAE	CDS	1263116	1265497	0	-	0	ID=CDS:aculy01g04250.1.1;Parent=aculy01g04250.1;score=0.0,0;Ontology_term=SO:0000200;Name=aculy01g04250.1
scaffold00001	ORCAE	five_prime_UTR	1265498	1266032	0	-	.	ID=five_prime_UTR:aculy01g04250.1.1;Parent=aculy01g04250.1;score=0.0,0;Ontology_term=SO:0000204;Name=aculy01g04250.1
###
scaffold00001	ORCAE	gene	1266379	1266699	0	+	.	ID=aculy01g04260;score=0.0,0;length=321;Name=aculy01g04260
scaffold00001	ORCAE	mRNA	1266379	1266699	0	+	.	ID=aculy01g04260.1;Parent=aculy01g04260;score=0.0,0;length=321;Name=aculy01g04260.1
scaffold00001	ORCAE	exon	1266379	1266699	0	+	.	ID=aculy01g04260.1.1;Parent=aculy01g04260.1;score=0.0,0;Ontology_term=SO:0000202
scaffold00001	ORCAE	CDS	1266379	1266699	0	+	0	ID=CDS:aculy01g04260.1.1;Parent=aculy01g04260.1;score=0.0,0;Ontology_term=SO:0000202;Name=aculy01g04260.1
###
scaffold00001	ORCAE	gene	1266917	1267066	0	+	.	ID=aculy01g04270;score=0.0,0;length=150;Name=aculy01g04270
scaffold00001	ORCAE	mRNA	1266917	1267066	0	+	.	ID=aculy01g04270.1;Parent=aculy01g04270;score=0.0,0;length=150;Name=aculy01g04270.1
scaffold00001	ORCAE	exon	1266917	1267066	0	+	.	ID=aculy01g04270.1.1;Parent=aculy01g04270.1;score=0.0,0;Ontology_term=SO:0000202
scaffold00001	ORCAE	CDS	1266917	1267066	0	+	0	ID=CDS:aculy01g04270.1.1;Parent=aculy01g04270.1;score=0.0,0;Ontology_term=SO:0000202;Name=aculy01g04270.1
###
scaffold00001	ORCAE	gene	1268450	1272807	0	+	.	ID=aculy01g04280;score=0.0,0;length=4358;Name=aculy01g04280
scaffold00001	ORCAE	mRNA	1268450	1272807	0	+	.	ID=aculy01g04280.1;Parent=aculy01g04280;score=0.0,0;length=4358;Name=aculy01g04280.1
scaffold00001	ORCAE	five_prime_UTR	1268450	1269947	0	+	.	ID=five_prime_UTR:aculy01g04280.1.1;Parent=aculy01g04280.1;score=0.0,0;Ontology_term=SO:0000204;Name=aculy01g04280.1
scaffold00001	ORCAE	exon	1268450	1271110	0	+	.	ID=aculy01g04280.1.1;Parent=aculy01g04280.1;score=0.0,0;Ontology_term=SO:0000200
scaffold00001	ORCAE	CDS	1269948	1271110	0	+	0	ID=CDS:aculy01g04280.1.1;Parent=aculy01g04280.1;score=0.0,0;Ontology_term=SO:0000200;Name=aculy01g04280.1
scaffold00001	ORCAE	CDS	1271273	1271468	0	+	1	ID=CDS:aculy01g04280.1.1;Parent=aculy01g04280.1;score=0.0,0;Ontology_term=SO:0000200;Name=aculy01g04280.1
scaffold00001	ORCAE	exon	1271273	1272807	0	+	.	ID=aculy01g04280.1.1;Parent=aculy01g04280.1;score=0.0,0;Ontology_term=SO:0000200
scaffold00001	ORCAE	three_prime_UTR	1271469	1272807	0	+	.	ID=three_prime_UTR:aculy01g04280.1.1;Parent=aculy01g04280.1;score=0.0,0;Ontology_term=SO:0000205;Name=aculy01g04280.1
###
scaffold00001	ORCAE	gene	1272038	1275287	0	-	.	ID=aculy01g04290;score=0.0,0;length=3250;Name=aculy01g04290
scaffold00001	ORCAE	mRNA	1272038	1275287	0	-	.	ID=aculy01g04290.1;Parent=aculy01g04290;score=0.0,0;length=3250;Name=aculy01g04290.1
scaffold00001	ORCAE	three_prime_UTR	1272038	1272184	0	-	.	ID=three_prime_UTR:aculy01g04290.1.1;Parent=aculy01g04290.1;score=0.0,0;Ontology_term=SO:0000205;Name=aculy01g04290.1
scaffold00001	ORCAE	exon	1272038	1275287	0	-	.	ID=aculy01g04290.1.1;Parent=aculy01g04290.1;score=0.0,0;Ontology_term=SO:0000200
scaffold00001	ORCAE	CDS	1272185	1275154	0	-	0	ID=CDS:aculy01g04290.1.1;Parent=aculy01g04290.1;score=0.0,0;Ontology_term=SO:0000200;Name=aculy01g04290.1
scaffold00001	ORCAE	five_prime_UTR	1275155	1275287	0	-	.	ID=five_prime_UTR:aculy01g04290.1.1;Parent=aculy01g04290.1;score=0.0,0;Ontology_term=SO:0000204;Name=aculy01g04290.1
###
scaffold00001	ORCAE	gene	1275404	1277014	0	+	.	ID=aculy01g04300;score=0.0,0;length=1611;Name=aculy01g04300
scaffold00001	ORCAE	mRNA	1275404	1277014	0	+	.	ID=aculy01g04300.1;Parent=aculy01g04300;score=0.0,0;length=1611;Name=aculy01g04300.1
scaffold00001	ORCAE	five_prime_UTR	1275404	1275540	0	+	.	ID=five_prime_UTR:aculy01g04300.1.1;Parent=aculy01g04300.1;score=0.0,0;Ontology_term=SO:0000204;Name=aculy01g04300.1
scaffold00001	ORCAE	exon	1275404	1277014	0	+	.	ID=aculy01g04300.1.1;Parent=aculy01g04300.1;score=0.0,0;Ontology_term=SO:0000202
scaffold00001	ORCAE	CDS	1275541	1277007	0	+	0	ID=CDS:aculy01g04300.1.1;Parent=aculy01g04300.1;score=0.0,0;Ontology_term=SO:0000202;Name=aculy01g04300.1
scaffold00001	ORCAE	three_prime_UTR	1277008	1277014	0	+	.	ID=three_prime_UTR:aculy01g04300.1.1;Parent=aculy01g04300.1;score=0.0,0;Ontology_term=SO:0000205;Name=aculy01g04300.1
###
scaffold00001	ORCAE	gene	1277306	1279812	0	+	.	ID=aculy01g04310;score=0.0,0;length=2507;Name=aculy01g04310
scaffold00001	ORCAE	mRNA	1277306	1279812	0	+	.	ID=aculy01g04310.1;Parent=aculy01g04310;score=0.0,0;length=2507;Name=aculy01g04310.1
scaffold00001	ORCAE	five_prime_UTR	1277306	1277462	0	+	.	ID=five_prime_UTR:aculy01g04310.1.1;Parent=aculy01g04310.1;score=0.0,0;Ontology_term=SO:0000204;Name=aculy01g04310.1
scaffold00001	ORCAE	exon	1277306	1279812	0	+	.	ID=aculy01g04310.1.1;Parent=aculy01g04310.1;score=0.0,0;Ontology_term=SO:0000202
scaffold00001	ORCAE	CDS	1277463	1279751	0	+	0	ID=CDS:aculy01g04310.1.1;Parent=aculy01g04310.1;score=0.0,0;Ontology_term=SO:0000202;Name=aculy01g04310.1
scaffold00001	ORCAE	three_prime_UTR	1279752	1279812	0	+	.	ID=three_prime_UTR:aculy01g04310.1.1;Parent=aculy01g04310.1;score=0.0,0;Ontology_term=SO:0000205;Name=aculy01g04310.1
###
scaffold00001	ORCAE	gene	1280370	1280585	0	+	.	ID=aculy01g04320;score=0.0,0;length=216;Name=aculy01g04320
scaffold00001	ORCAE	mRNA	1280370	1280585	0	+	.	ID=aculy01g04320.1;Parent=aculy01g04320;score=0.0,0;length=216;Name=aculy01g04320.1
scaffold00001	ORCAE	exon	1280370	1280585	0	+	.	ID=aculy01g04320.1.1;Parent=aculy01g04320.1;score=0.0,0;Ontology_term=SO:0000202
scaffold00001	ORCAE	CDS	1280370	1280585	0	+	0	ID=CDS:aculy01g04320.1.1;Parent=aculy01g04320.1;score=0.0,0;Ontology_term=SO:0000202;Name=aculy01g04320.1
###
scaffold00001	ORCAE	gene	1284122	1284379	0	+	.	ID=aculy01g04330;score=0.0,0;length=258;Name=aculy01g04330
scaffold00001	ORCAE	mRNA	1284122	1284379	0	+	.	ID=aculy01g04330.1;Parent=aculy01g04330;score=0.0,0;length=258;Name=aculy01g04330.1
scaffold00001	ORCAE	exon	1284122	1284379	0	+	.	ID=aculy01g04330.1.1;Parent=aculy01g04330.1;score=0.0,0;Ontology_term=SO:0000202
scaffold00001	ORCAE	CDS	1284122	1284379	0	+	0	ID=CDS:aculy01g04330.1.1;Parent=aculy01g04330.1;score=0.0,0;Ontology_term=SO:0000202;Name=aculy01g04330.1
###
scaffold00001	ORCAE	gene	1285091	1285477	0	+	.	ID=aculy01g04340;score=0.0,0;length=387;Name=aculy01g04340
scaffold00001	ORCAE	mRNA	1285091	1285477	0	+	.	ID=aculy01g04340.1;Parent=aculy01g04340;score=0.0,0;length=387;Name=aculy01g04340.1
scaffold00001	ORCAE	exon	1285091	1285477	0	+	.	ID=aculy01g04340.1.1;Parent=aculy01g04340.1;score=0.0,0;Ontology_term=SO:0000202
scaffold00001	ORCAE	CDS	1285091	1285477	0	+	0	ID=CDS:aculy01g04340.1.1;Parent=aculy01g04340.1;score=0.0,0;Ontology_term=SO:0000202;Name=aculy01g04340.1
###
scaffold00001	ORCAE	gene	1285648	1285911	0	-	.	ID=aculy01g04360;score=0.0,0;length=264;Name=aculy01g04360
scaffold00001	ORCAE	mRNA	1285648	1285911	0	-	.	ID=aculy01g04360.1;Parent=aculy01g04360;score=0.0,0;length=264;Name=aculy01g04360.1
scaffold00001	ORCAE	exon	1285648	1285911	0	-	.	ID=aculy01g04360.1.1;Parent=aculy01g04360.1;score=0.0,0;Ontology_term=SO:0000200
scaffold00001	ORCAE	CDS	1285648	1285911	0	-	0	ID=CDS:aculy01g04360.1.1;Parent=aculy01g04360.1;score=0.0,0;Ontology_term=SO:0000200;Name=aculy01g04360.1
###
scaffold00001	ORCAE	gene	1285924	1286157	0	+	.	ID=aculy01g04370;score=0.0,0;length=234;Name=aculy01g04370
scaffold00001	ORCAE	mRNA	1285924	1286157	0	+	.	ID=aculy01g04370.1;Parent=aculy01g04370;score=0.0,0;length=234;Name=aculy01g04370.1
scaffold00001	ORCAE	exon	1285924	1286157	0	+	.	ID=aculy01g04370.1.1;Parent=aculy01g04370.1;score=0.0,0;Ontology_term=SO:0000202
scaffold00001	ORCAE	CDS	1285924	1286157	0	+	0	ID=CDS:aculy01g04370.1.1;Parent=aculy01g04370.1;score=0.0,0;Ontology_term=SO:0000202;Name=aculy01g04370.1
###
scaffold00001	ORCAE	gene	1286158	1290185	0	+	.	ID=aculy01g04350;score=0.0,0;length=4028;Name=aculy01g04350
scaffold00001	ORCAE	mRNA	1286158	1290185	0	+	.	ID=aculy01g04350.1;Parent=aculy01g04350;score=0.0,0;length=4028;Name=aculy01g04350.1
scaffold00001	ORCAE	five_prime_UTR	1286158	1287683	0	+	.	ID=five_prime_UTR:aculy01g04350.1.1;Parent=aculy01g04350.1;score=0.0,0;Ontology_term=SO:0000204;Name=aculy01g04350.1
scaffold00001	ORCAE	exon	1286158	1290185	0	+	.	ID=aculy01g04350.1.1;Parent=aculy01g04350.1;score=0.0,0;Ontology_term=SO:0000202
scaffold00001	ORCAE	CDS	1287684	1290185	0	+	0	ID=CDS:aculy01g04350.1.1;Parent=aculy01g04350.1;score=0.0,0;Ontology_term=SO:0000202;Name=aculy01g04350.1
###
scaffold00001	ORCAE	gene	1286390	1286593	0	-	.	ID=aculy01g04380;score=0.0,0;length=204;Name=aculy01g04380
scaffold00001	ORCAE	mRNA	1286390	1286593	0	-	.	ID=aculy01g04380.1;Parent=aculy01g04380;score=0.0,0;length=204;Name=aculy01g04380.1
scaffold00001	ORCAE	exon	1286390	1286593	0	-	.	ID=aculy01g04380.1.1;Parent=aculy01g04380.1;score=0.0,0;Ontology_term=SO:0000200
scaffold00001	ORCAE	CDS	1286390	1286593	0	-	0	ID=CDS:aculy01g04380.1.1;Parent=aculy01g04380.1;score=0.0,0;Ontology_term=SO:0000200;Name=aculy01g04380.1
###
scaffold00001	ORCAE	gene	1290231	1292288	0	-	.	ID=aculy01g04390;score=0.0,0;length=2058;Name=aculy01g04390
scaffold00001	ORCAE	mRNA	1290231	1292288	0	-	.	ID=aculy01g04390.1;Parent=aculy01g04390;score=0.0,0;length=2058;Name=aculy01g04390.1
scaffold00001	ORCAE	three_prime_UTR	1290231	1290263	0	-	.	ID=three_prime_UTR:aculy01g04390.1.1;Parent=aculy01g04390.1;score=0.0,0;Ontology_term=SO:0000205;Name=aculy01g04390.1
scaffold00001	ORCAE	exon	1290231	1292288	0	-	.	ID=aculy01g04390.1.1;Parent=aculy01g04390.1;score=0.0,0;Ontology_term=SO:0000200
scaffold00001	ORCAE	CDS	1290264	1291943	0	-	0	ID=CDS:aculy01g04390.1.1;Parent=aculy01g04390.1;score=0.0,0;Ontology_term=SO:0000200;Name=aculy01g04390.1
scaffold00001	ORCAE	five_prime_UTR	1291944	1292288	0	-	.	ID=five_prime_UTR:aculy01g04390.1.1;Parent=aculy01g04390.1;score=0.0,0;Ontology_term=SO:0000204;Name=aculy01g04390.1
###
scaffold00001	ORCAE	gene	1292313	1293522	0	+	.	ID=aculy01g04400;score=0.0,0;length=1210;Name=aculy01g04400
scaffold00001	ORCAE	mRNA	1292313	1293522	0	+	.	ID=aculy01g04400.1;Parent=aculy01g04400;score=0.0,0;length=1210;Name=aculy01g04400.1
scaffold00001	ORCAE	five_prime_UTR	1292313	1292488	0	+	.	ID=five_prime_UTR:aculy01g04400.1.1;Parent=aculy01g04400.1;score=0.0,0;Ontology_term=SO:0000204;Name=aculy01g04400.1
scaffold00001	ORCAE	exon	1292313	1293522	0	+	.	ID=aculy01g04400.1.1;Parent=aculy01g04400.1;score=0.0,0;Ontology_term=SO:0000202
scaffold00001	ORCAE	CDS	1292489	1293151	0	+	0	ID=CDS:aculy01g04400.1.1;Parent=aculy01g04400.1;score=0.0,0;Ontology_term=SO:0000202;Name=aculy01g04400.1
scaffold00001	ORCAE	three_prime_UTR	1293152	1293522	0	+	.	ID=three_prime_UTR:aculy01g04400.1.1;Parent=aculy01g04400.1;score=0.0,0;Ontology_term=SO:0000205;Name=aculy01g04400.1
###
scaffold00001	ORCAE	gene	1293167	1293400	0	-	.	ID=aculy01g04410;score=0.0,0;length=234;Name=aculy01g04410
scaffold00001	ORCAE	mRNA	1293167	1293400	0	-	.	ID=aculy01g04410.1;Parent=aculy01g04410;score=0.0,0;length=234;Name=aculy01g04410.1
scaffold00001	ORCAE	exon	1293167	1293400	0	-	.	ID=aculy01g04410.1.1;Parent=aculy01g04410.1;score=0.0,0;Ontology_term=SO:0000200
scaffold00001	ORCAE	CDS	1293167	1293400	0	-	0	ID=CDS:aculy01g04410.1.1;Parent=aculy01g04410.1;score=0.0,0;Ontology_term=SO:0000200;Name=aculy01g04410.1
###
scaffold00001	ORCAE	gene	1293727	1294760	0	-	.	ID=aculy01g04420;score=0.0,0;length=1034;Name=aculy01g04420
scaffold00001	ORCAE	mRNA	1293727	1294760	0	-	.	ID=aculy01g04420.1;Parent=aculy01g04420;score=0.0,0;length=1034;Name=aculy01g04420.1
scaffold00001	ORCAE	CDS	1293727	1294323	0	-	0	ID=CDS:aculy01g04420.1.1;Parent=aculy01g04420.1;score=0.0,0;Ontology_term=SO:0000200;Name=aculy01g04420.1
scaffold00001	ORCAE	exon	1293727	1294760	0	-	.	ID=aculy01g04420.1.1;Parent=aculy01g04420.1;score=0.0,0;Ontology_term=SO:0000200
scaffold00001	ORCAE	five_prime_UTR	1294324	1294760	0	-	.	ID=five_prime_UTR:aculy01g04420.1.1;Parent=aculy01g04420.1;score=0.0,0;Ontology_term=SO:0000204;Name=aculy01g04420.1
###
scaffold00001	ORCAE	gene	1294824	1296741	0	+	.	ID=aculy01g04430;score=0.0,0;length=1918;Name=aculy01g04430
scaffold00001	ORCAE	mRNA	1294824	1296741	0	+	.	ID=aculy01g04430.1;Parent=aculy01g04430;score=0.0,0;length=1918;Name=aculy01g04430.1
scaffold00001	ORCAE	five_prime_UTR	1294824	1295337	0	+	.	ID=five_prime_UTR:aculy01g04430.1.1;Parent=aculy01g04430.1;score=0.0,0;Ontology_term=SO:0000204;Name=aculy01g04430.1
scaffold00001	ORCAE	exon	1294824	1296741	0	+	.	ID=aculy01g04430.1.1;Parent=aculy01g04430.1;score=0.0,0;Ontology_term=SO:0000202
scaffold00001	ORCAE	CDS	1295338	1296642	0	+	0	ID=CDS:aculy01g04430.1.1;Parent=aculy01g04430.1;score=0.0,0;Ontology_term=SO:0000202;Name=aculy01g04430.1
scaffold00001	ORCAE	three_prime_UTR	1296643	1296741	0	+	.	ID=three_prime_UTR:aculy01g04430.1.1;Parent=aculy01g04430.1;score=0.0,0;Ontology_term=SO:0000205;Name=aculy01g04430.1
###
scaffold00001	ORCAE	gene	1296957	1298830	0	-	.	ID=aculy01g04440;score=0.0,0;length=1874;Name=aculy01g04440
scaffold00001	ORCAE	mRNA	1296957	1298830	0	-	.	ID=aculy01g04440.1;Parent=aculy01g04440;score=0.0,0;length=1874;Name=aculy01g04440.1
scaffold00001	ORCAE	three_prime_UTR	1296957	1297046	0	-	.	ID=three_prime_UTR:aculy01g04440.1.1;Parent=aculy01g04440.1;score=0.0,0;Ontology_term=SO:0000205;Name=aculy01g04440.1
scaffold00001	ORCAE	exon	1296957	1298830	0	-	.	ID=aculy01g04440.1.1;Parent=aculy01g04440.1;score=0.0,0;Ontology_term=SO:0000200
scaffold00001	ORCAE	CDS	1297047	1298330	0	-	0	ID=CDS:aculy01g04440.1.1;Parent=aculy01g04440.1;score=0.0,0;Ontology_term=SO:0000200;Name=aculy01g04440.1
scaffold00001	ORCAE	five_prime_UTR	1298331	1298830	0	-	.	ID=five_prime_UTR:aculy01g04440.1.1;Parent=aculy01g04440.1;score=0.0,0;Ontology_term=SO:0000204;Name=aculy01g04440.1
###
scaffold00001	ORCAE	gene	1298400	1298597	0	+	.	ID=aculy01g04450;score=0.0,0;length=198;Name=aculy01g04450
scaffold00001	ORCAE	mRNA	1298400	1298597	0	+	.	ID=aculy01g04450.1;Parent=aculy01g04450;score=0.0,0;length=198;Name=aculy01g04450.1
scaffold00001	ORCAE	exon	1298400	1298597	0	+	.	ID=aculy01g04450.1.1;Parent=aculy01g04450.1;score=0.0,0;Ontology_term=SO:0000202
scaffold00001	ORCAE	CDS	1298400	1298597	0	+	0	ID=CDS:aculy01g04450.1.1;Parent=aculy01g04450.1;score=0.0,0;Ontology_term=SO:0000202;Name=aculy01g04450.1
###
scaffold00001	ORCAE	gene	1298831	1299154	0	-	.	ID=aculy01g04460;score=0.0,0;length=324;Name=aculy01g04460
scaffold00001	ORCAE	mRNA	1298831	1299154	0	-	.	ID=aculy01g04460.1;Parent=aculy01g04460;score=0.0,0;length=324;Name=aculy01g04460.1
scaffold00001	ORCAE	exon	1298831	1299154	0	-	.	ID=aculy01g04460.1.1;Parent=aculy01g04460.1;score=0.0,0;Ontology_term=SO:0000200
scaffold00001	ORCAE	CDS	1298831	1299154	0	-	0	ID=CDS:aculy01g04460.1.1;Parent=aculy01g04460.1;score=0.0,0;Ontology_term=SO:0000200;Name=aculy01g04460.1
###
scaffold00001	ORCAE	gene	1299562	1300344	0	+	.	ID=aculy01g04470;score=0.0,0;length=783;Name=aculy01g04470
scaffold00001	ORCAE	mRNA	1299562	1300344	0	+	.	ID=aculy01g04470.1;Parent=aculy01g04470;score=0.0,0;length=783;Name=aculy01g04470.1
scaffold00001	ORCAE	exon	1299562	1300344	0	+	.	ID=aculy01g04470.1.1;Parent=aculy01g04470.1;score=0.0,0;Ontology_term=SO:0000202
scaffold00001	ORCAE	CDS	1299562	1300344	0	+	0	ID=CDS:aculy01g04470.1.1;Parent=aculy01g04470.1;score=0.0,0;Ontology_term=SO:0000202;Name=aculy01g04470.1
###
scaffold00001	ORCAE	gene	1306154	1310479	0	+	.	ID=aculy01g04480;score=0.0,0;length=4326;Name=aculy01g04480
scaffold00001	ORCAE	mRNA	1306154	1310479	0	+	.	ID=aculy01g04480.1;Parent=aculy01g04480;score=0.0,0;length=4326;Name=aculy01g04480.1
scaffold00001	ORCAE	five_prime_UTR	1306154	1306557	0	+	.	ID=five_prime_UTR:aculy01g04480.1.1;Parent=aculy01g04480.1;score=0.0,0;Ontology_term=SO:0000204;Name=aculy01g04480.1
scaffold00001	ORCAE	exon	1306154	1307004	0	+	.	ID=aculy01g04480.1.1;Parent=aculy01g04480.1;score=0.0,0;Ontology_term=SO:0000200
scaffold00001	ORCAE	CDS	1306558	1307004	0	+	0	ID=CDS:aculy01g04480.1.1;Parent=aculy01g04480.1;score=0.0,0;Ontology_term=SO:0000200;Name=aculy01g04480.1
scaffold00001	ORCAE	exon	1307127	1308444	0	+	.	ID=aculy01g04480.1.1;Parent=aculy01g04480.1;score=0.0,0;Ontology_term=SO:0000200
scaffold00001	ORCAE	CDS	1307127	1308444	0	+	0	ID=CDS:aculy01g04480.1.1;Parent=aculy01g04480.1;score=0.0,0;Ontology_term=SO:0000200;Name=aculy01g04480.1
scaffold00001	ORCAE	exon	1309410	1310479	0	+	.	ID=aculy01g04480.1.1;Parent=aculy01g04480.1;score=0.0,0;Ontology_term=SO:0000200
scaffold00001	ORCAE	CDS	1309410	1310479	0	+	2	ID=CDS:aculy01g04480.1.1;Parent=aculy01g04480.1;score=0.0,0;Ontology_term=SO:0000200;Name=aculy01g04480.1
###
scaffold00001	ORCAE	gene	1311820	1311999	0	-	.	ID=aculy01g04490;score=0.0,0;length=180;Name=aculy01g04490
scaffold00001	ORCAE	mRNA	1311820	1311999	0	-	.	ID=aculy01g04490.1;Parent=aculy01g04490;score=0.0,0;length=180;Name=aculy01g04490.1
scaffold00001	ORCAE	exon	1311820	1311999	0	-	.	ID=aculy01g04490.1.1;Parent=aculy01g04490.1;score=0.0,0;Ontology_term=SO:0000200
scaffold00001	ORCAE	CDS	1311820	1311999	0	-	0	ID=CDS:aculy01g04490.1.1;Parent=aculy01g04490.1;score=0.0,0;Ontology_term=SO:0000200;Name=aculy01g04490.1
###
scaffold00001	ORCAE	gene	1312319	1337239	0	-	.	ID=aculy01g04500;score=0.0,0;length=24921;Name=aculy01g04500
scaffold00001	ORCAE	mRNA	1312319	1337239	0	-	.	ID=aculy01g04500.1;Parent=aculy01g04500;score=0.0,0;length=24921;Name=aculy01g04500.1
scaffold00001	ORCAE	exon	1312319	1314025	0	-	.	ID=aculy01g04500.1.1;Parent=aculy01g04500.1;score=0.0,0;Ontology_term=SO:0000202
scaffold00001	ORCAE	CDS	1312319	1314025	0	-	0	ID=CDS:aculy01g04500.1.1;Parent=aculy01g04500.1;score=0.0,0;Ontology_term=SO:0000202;Name=aculy01g04500.1
scaffold00001	ORCAE	exon	1314492	1315166	0	-	.	ID=aculy01g04500.1.1;Parent=aculy01g04500.1;score=0.0,0;Ontology_term=SO:0000202
scaffold00001	ORCAE	CDS	1314492	1315166	0	-	0	ID=CDS:aculy01g04500.1.1;Parent=aculy01g04500.1;score=0.0,0;Ontology_term=SO:0000202;Name=aculy01g04500.1
scaffold00001	ORCAE	exon	1315280	1315346	0	-	.	ID=aculy01g04500.1.1;Parent=aculy01g04500.1;score=0.0,0;Ontology_term=SO:0000202
scaffold00001	ORCAE	CDS	1315280	1315346	0	-	1	ID=CDS:aculy01g04500.1.1;Parent=aculy01g04500.1;score=0.0,0;Ontology_term=SO:0000202;Name=aculy01g04500.1
scaffold00001	ORCAE	exon	1336080	1337239	0	-	.	ID=aculy01g04500.1.1;Parent=aculy01g04500.1;score=0.0,0;Ontology_term=SO:0000202
scaffold00001	ORCAE	CDS	1336080	1337239	0	-	0	ID=CDS:aculy01g04500.1.1;Parent=aculy01g04500.1;score=0.0,0;Ontology_term=SO:0000202;Name=aculy01g04500.1
###
scaffold00001	ORCAE	gene	1320414	1325088	0	+	.	ID=aculy01g04510;score=0.0,0;length=4675;Name=aculy01g04510
scaffold00001	ORCAE	mRNA	1320414	1325088	0	+	.	ID=aculy01g04510.1;Parent=aculy01g04510;score=0.0,0;length=4675;Name=aculy01g04510.1
scaffold00001	ORCAE	five_prime_UTR	1320414	1320991	0	+	.	ID=five_prime_UTR:aculy01g04510.1.1;Parent=aculy01g04510.1;score=0.0,0;Ontology_term=SO:0000204;Name=aculy01g04510.1
scaffold00001	ORCAE	exon	1320414	1325088	0	+	.	ID=aculy01g04510.1.1;Parent=aculy01g04510.1;score=0.0,0;Ontology_term=SO:0000202
scaffold00001	ORCAE	CDS	1320992	1324939	0	+	0	ID=CDS:aculy01g04510.1.1;Parent=aculy01g04510.1;score=0.0,0;Ontology_term=SO:0000202;Name=aculy01g04510.1
scaffold00001	ORCAE	three_prime_UTR	1324940	1325088	0	+	.	ID=three_prime_UTR:aculy01g04510.1.1;Parent=aculy01g04510.1;score=0.0,0;Ontology_term=SO:0000205;Name=aculy01g04510.1
###
scaffold00001	ORCAE	gene	1325727	1325999	0	-	.	ID=aculy01g04520;score=0.0,0;length=273;Name=aculy01g04520
scaffold00001	ORCAE	mRNA	1325727	1325999	0	-	.	ID=aculy01g04520.1;Parent=aculy01g04520;score=0.0,0;length=273;Name=aculy01g04520.1
scaffold00001	ORCAE	exon	1325727	1325999	0	-	.	ID=aculy01g04520.1.1;Parent=aculy01g04520.1;score=0.0,0;Ontology_term=SO:0000200
scaffold00001	ORCAE	CDS	1325727	1325999	0	-	0	ID=CDS:aculy01g04520.1.1;Parent=aculy01g04520.1;score=0.0,0;Ontology_term=SO:0000200;Name=aculy01g04520.1
###
scaffold00001	ORCAE	gene	1331382	1331693	0	-	.	ID=aculy01g04530;score=0.0,0;length=312;Name=aculy01g04530
scaffold00001	ORCAE	mRNA	1331382	1331693	0	-	.	ID=aculy01g04530.1;Parent=aculy01g04530;score=0.0,0;length=312;Name=aculy01g04530.1
scaffold00001	ORCAE	exon	1331382	1331693	0	-	.	ID=aculy01g04530.1.1;Parent=aculy01g04530.1;score=0.0,0;Ontology_term=SO:0000200
scaffold00001	ORCAE	CDS	1331382	1331693	0	-	0	ID=CDS:aculy01g04530.1.1;Parent=aculy01g04530.1;score=0.0,0;Ontology_term=SO:0000200;Name=aculy01g04530.1
###
scaffold00001	ORCAE	gene	1340084	1340431	0	+	.	ID=aculy01g04540;score=0.0,0;length=348;Name=aculy01g04540
scaffold00001	ORCAE	mRNA	1340084	1340431	0	+	.	ID=aculy01g04540.1;Parent=aculy01g04540;score=0.0,0;length=348;Name=aculy01g04540.1
scaffold00001	ORCAE	exon	1340084	1340431	0	+	.	ID=aculy01g04540.1.1;Parent=aculy01g04540.1;score=0.0,0;Ontology_term=SO:0000202
scaffold00001	ORCAE	CDS	1340084	1340431	0	+	0	ID=CDS:aculy01g04540.1.1;Parent=aculy01g04540.1;score=0.0,0;Ontology_term=SO:0000202;Name=aculy01g04540.1
###
scaffold00001	ORCAE	gene	1340599	1341805	0	+	.	ID=aculy01g04550;score=0.0,0;length=1207;Name=aculy01g04550
scaffold00001	ORCAE	mRNA	1340599	1341805	0	+	.	ID=aculy01g04550.1;Parent=aculy01g04550;score=0.0,0;length=1207;Name=aculy01g04550.1
scaffold00001	ORCAE	five_prime_UTR	1340599	1340836	0	+	.	ID=five_prime_UTR:aculy01g04550.1.1;Parent=aculy01g04550.1;score=0.0,0;Ontology_term=SO:0000204;Name=aculy01g04550.1
scaffold00001	ORCAE	exon	1340599	1341805	0	+	.	ID=aculy01g04550.1.1;Parent=aculy01g04550.1;score=0.0,0;Ontology_term=SO:0000202
scaffold00001	ORCAE	CDS	1340837	1341652	0	+	0	ID=CDS:aculy01g04550.1.1;Parent=aculy01g04550.1;score=0.0,0;Ontology_term=SO:0000202;Name=aculy01g04550.1
scaffold00001	ORCAE	three_prime_UTR	1341653	1341805	0	+	.	ID=three_prime_UTR:aculy01g04550.1.1;Parent=aculy01g04550.1;score=0.0,0;Ontology_term=SO:0000205;Name=aculy01g04550.1
###
scaffold00001	ORCAE	gene	1343231	1344543	0	+	.	ID=aculy01g04560;score=0.0,0;length=1313;Name=aculy01g04560
scaffold00001	ORCAE	mRNA	1343231	1344543	0	+	.	ID=aculy01g04560.1;Parent=aculy01g04560;score=0.0,0;length=1313;Name=aculy01g04560.1
scaffold00001	ORCAE	five_prime_UTR	1343231	1343596	0	+	.	ID=five_prime_UTR:aculy01g04560.1.1;Parent=aculy01g04560.1;score=0.0,0;Ontology_term=SO:0000204;Name=aculy01g04560.1
scaffold00001	ORCAE	exon	1343231	1344543	0	+	.	ID=aculy01g04560.1.1;Parent=aculy01g04560.1;score=0.0,0;Ontology_term=SO:0000202
scaffold00001	ORCAE	CDS	1343597	1344199	0	+	0	ID=CDS:aculy01g04560.1.1;Parent=aculy01g04560.1;score=0.0,0;Ontology_term=SO:0000202;Name=aculy01g04560.1
scaffold00001	ORCAE	three_prime_UTR	1344200	1344543	0	+	.	ID=three_prime_UTR:aculy01g04560.1.1;Parent=aculy01g04560.1;score=0.0,0;Ontology_term=SO:0000205;Name=aculy01g04560.1
###
scaffold00001	ORCAE	gene	1344544	1346797	0	+	.	ID=aculy01g04570;score=0.0,0;length=2254;Name=aculy01g04570
scaffold00001	ORCAE	mRNA	1344544	1346797	0	+	.	ID=aculy01g04570.1;Parent=aculy01g04570;score=0.0,0;length=2254;Name=aculy01g04570.1
scaffold00001	ORCAE	five_prime_UTR	1344544	1344888	0	+	.	ID=five_prime_UTR:aculy01g04570.1.1;Parent=aculy01g04570.1;score=0.0,0;Ontology_term=SO:0000204;Name=aculy01g04570.1
scaffold00001	ORCAE	exon	1344544	1346797	0	+	.	ID=aculy01g04570.1.1;Parent=aculy01g04570.1;score=0.0,0;Ontology_term=SO:0000202
scaffold00001	ORCAE	CDS	1344889	1346436	0	+	0	ID=CDS:aculy01g04570.1.1;Parent=aculy01g04570.1;score=0.0,0;Ontology_term=SO:0000202;Name=aculy01g04570.1
scaffold00001	ORCAE	three_prime_UTR	1346437	1346797	0	+	.	ID=three_prime_UTR:aculy01g04570.1.1;Parent=aculy01g04570.1;score=0.0,0;Ontology_term=SO:0000205;Name=aculy01g04570.1
###
scaffold00001	ORCAE	gene	1347282	1348241	0	+	.	ID=aculy01g04580;score=0.0,0;length=960;Name=aculy01g04580
scaffold00001	ORCAE	mRNA	1347282	1348241	0	+	.	ID=aculy01g04580.1;Parent=aculy01g04580;score=0.0,0;length=960;Name=aculy01g04580.1
scaffold00001	ORCAE	exon	1347282	1348241	0	+	.	ID=aculy01g04580.1.1;Parent=aculy01g04580.1;score=0.0,0;Ontology_term=SO:0000202
scaffold00001	ORCAE	CDS	1347282	1348241	0	+	0	ID=CDS:aculy01g04580.1.1;Parent=aculy01g04580.1;score=0.0,0;Ontology_term=SO:0000202;Name=aculy01g04580.1
###
scaffold00001	ORCAE	gene	1348864	1349721	0	+	.	ID=aculy01g04590;score=0.0,0;length=858;Name=aculy01g04590
scaffold00001	ORCAE	mRNA	1348864	1349721	0	+	.	ID=aculy01g04590.1;Parent=aculy01g04590;score=0.0,0;length=858;Name=aculy01g04590.1
scaffold00001	ORCAE	exon	1348864	1349721	0	+	.	ID=aculy01g04590.1.1;Parent=aculy01g04590.1;score=0.0,0;Ontology_term=SO:0000202
scaffold00001	ORCAE	CDS	1348864	1349721	0	+	0	ID=CDS:aculy01g04590.1.1;Parent=aculy01g04590.1;score=0.0,0;Ontology_term=SO:0000202;Name=aculy01g04590.1
###
scaffold00001	ORCAE	gene	1349806	1350560	0	-	.	ID=aculy01g04600;score=0.0,0;length=755;Name=aculy01g04600
scaffold00001	ORCAE	mRNA	1349806	1350560	0	-	.	ID=aculy01g04600.1;Parent=aculy01g04600;score=0.0,0;length=755;Name=aculy01g04600.1
scaffold00001	ORCAE	three_prime_UTR	1349806	1349842	0	-	.	ID=three_prime_UTR:aculy01g04600.1.1;Parent=aculy01g04600.1;score=0.0,0;Ontology_term=SO:0000205;Name=aculy01g04600.1
scaffold00001	ORCAE	exon	1349806	1350560	0	-	.	ID=aculy01g04600.1.1;Parent=aculy01g04600.1;score=0.0,0;Ontology_term=SO:0000200
scaffold00001	ORCAE	CDS	1349843	1350145	0	-	0	ID=CDS:aculy01g04600.1.1;Parent=aculy01g04600.1;score=0.0,0;Ontology_term=SO:0000200;Name=aculy01g04600.1
scaffold00001	ORCAE	five_prime_UTR	1350146	1350560	0	-	.	ID=five_prime_UTR:aculy01g04600.1.1;Parent=aculy01g04600.1;score=0.0,0;Ontology_term=SO:0000204;Name=aculy01g04600.1
###
scaffold00001	ORCAE	gene	1350496	1352004	0	+	.	ID=aculy01g04610;score=0.0,0;length=1509;Name=aculy01g04610
scaffold00001	ORCAE	mRNA	1350496	1352004	0	+	.	ID=aculy01g04610.1;Parent=aculy01g04610;score=0.0,0;length=1509;Name=aculy01g04610.1
scaffold00001	ORCAE	exon	1350496	1352004	0	+	.	ID=aculy01g04610.1.1;Parent=aculy01g04610.1;score=0.0,0;Ontology_term=SO:0000202
scaffold00001	ORCAE	CDS	1350496	1352004	0	+	0	ID=CDS:aculy01g04610.1.1;Parent=aculy01g04610.1;score=0.0,0;Ontology_term=SO:0000202;Name=aculy01g04610.1
###
scaffold00001	ORCAE	gene	1354014	1354667	0	+	.	ID=aculy01g04620;score=0.0,0;length=654;Name=aculy01g04620
scaffold00001	ORCAE	mRNA	1354014	1354667	0	+	.	ID=aculy01g04620.1;Parent=aculy01g04620;score=0.0,0;length=654;Name=aculy01g04620.1
scaffold00001	ORCAE	exon	1354014	1354025	0	+	.	ID=aculy01g04620.1.1;Parent=aculy01g04620.1;score=0.0,0;Ontology_term=SO:0000200
scaffold00001	ORCAE	CDS	1354014	1354025	0	+	0	ID=CDS:aculy01g04620.1.1;Parent=aculy01g04620.1;score=0.0,0;Ontology_term=SO:0000200;Name=aculy01g04620.1
scaffold00001	ORCAE	exon	1354136	1354233	0	+	.	ID=aculy01g04620.1.1;Parent=aculy01g04620.1;score=0.0,0;Ontology_term=SO:0000200
scaffold00001	ORCAE	CDS	1354136	1354233	0	+	0	ID=CDS:aculy01g04620.1.1;Parent=aculy01g04620.1;score=0.0,0;Ontology_term=SO:0000200;Name=aculy01g04620.1
scaffold00001	ORCAE	exon	1354319	1354667	0	+	.	ID=aculy01g04620.1.1;Parent=aculy01g04620.1;score=0.0,0;Ontology_term=SO:0000200
scaffold00001	ORCAE	CDS	1354319	1354667	0	+	1	ID=CDS:aculy01g04620.1.1;Parent=aculy01g04620.1;score=0.0,0;Ontology_term=SO:0000200;Name=aculy01g04620.1
###
scaffold00001	ORCAE	gene	1355287	1357017	0	-	.	ID=aculy01g04630;score=0.0,0;length=1731;Name=aculy01g04630
scaffold00001	ORCAE	mRNA	1355287	1357017	0	-	.	ID=aculy01g04630.1;Parent=aculy01g04630;score=0.0,0;length=1731;Name=aculy01g04630.1
scaffold00001	ORCAE	three_prime_UTR	1355287	1355380	0	-	.	ID=three_prime_UTR:aculy01g04630.1.1;Parent=aculy01g04630.1;score=0.0,0;Ontology_term=SO:0000205;Name=aculy01g04630.1
scaffold00001	ORCAE	exon	1355287	1357017	0	-	.	ID=aculy01g04630.1.1;Parent=aculy01g04630.1;score=0.0,0;Ontology_term=SO:0000200
scaffold00001	ORCAE	CDS	1355381	1356904	0	-	0	ID=CDS:aculy01g04630.1.1;Parent=aculy01g04630.1;score=0.0,0;Ontology_term=SO:0000200;Name=aculy01g04630.1
scaffold00001	ORCAE	five_prime_UTR	1356905	1357017	0	-	.	ID=five_prime_UTR:aculy01g04630.1.1;Parent=aculy01g04630.1;score=0.0,0;Ontology_term=SO:0000204;Name=aculy01g04630.1
###
scaffold00001	ORCAE	gene	1357206	1358633	0	-	.	ID=aculy01g04640;score=0.0,0;length=1428;Name=aculy01g04640
scaffold00001	ORCAE	mRNA	1357206	1358633	0	-	.	ID=aculy01g04640.1;Parent=aculy01g04640;score=0.0,0;length=1428;Name=aculy01g04640.1
scaffold00001	ORCAE	three_prime_UTR	1357206	1357241	0	-	.	ID=three_prime_UTR:aculy01g04640.1.1;Parent=aculy01g04640.1;score=0.0,0;Ontology_term=SO:0000205;Name=aculy01g04640.1
scaffold00001	ORCAE	exon	1357206	1358633	0	-	.	ID=aculy01g04640.1.1;Parent=aculy01g04640.1;score=0.0,0;Ontology_term=SO:0000200
scaffold00001	ORCAE	CDS	1357242	1358111	0	-	0	ID=CDS:aculy01g04640.1.1;Parent=aculy01g04640.1;score=0.0,0;Ontology_term=SO:0000200;Name=aculy01g04640.1
scaffold00001	ORCAE	five_prime_UTR	1358112	1358633	0	-	.	ID=five_prime_UTR:aculy01g04640.1.1;Parent=aculy01g04640.1;score=0.0,0;Ontology_term=SO:0000204;Name=aculy01g04640.1
###
scaffold00001	ORCAE	gene	1359087	1360479	0	+	.	ID=aculy01g04650;score=0.0,0;length=1393;Name=aculy01g04650
scaffold00001	ORCAE	mRNA	1359087	1360479	0	+	.	ID=aculy01g04650.1;Parent=aculy01g04650;score=0.0,0;length=1393;Name=aculy01g04650.1
scaffold00001	ORCAE	five_prime_UTR	1359087	1359414	0	+	.	ID=five_prime_UTR:aculy01g04650.1.1;Parent=aculy01g04650.1;score=0.0,0;Ontology_term=SO:0000204;Name=aculy01g04650.1
scaffold00001	ORCAE	exon	1359087	1360479	0	+	.	ID=aculy01g04650.1.1;Parent=aculy01g04650.1;score=0.0,0;Ontology_term=SO:0000202
scaffold00001	ORCAE	CDS	1359415	1360167	0	+	0	ID=CDS:aculy01g04650.1.1;Parent=aculy01g04650.1;score=0.0,0;Ontology_term=SO:0000202;Name=aculy01g04650.1
scaffold00001	ORCAE	three_prime_UTR	1360168	1360479	0	+	.	ID=three_prime_UTR:aculy01g04650.1.1;Parent=aculy01g04650.1;score=0.0,0;Ontology_term=SO:0000205;Name=aculy01g04650.1
###
scaffold00001	ORCAE	gene	1360406	1361466	0	-	.	ID=aculy01g04655;score=0.0,0;length=1061;Name=aculy01g04655
scaffold00001	ORCAE	mRNA	1360406	1361466	0	-	.	ID=aculy01g04655.1;Parent=aculy01g04655;score=0.0,0;length=1061;Name=aculy01g04655.1
scaffold00001	ORCAE	three_prime_UTR	1360406	1360886	0	-	.	ID=three_prime_UTR:aculy01g04655.1.1;Parent=aculy01g04655.1;score=0.0,0;Ontology_term=SO:0000205;Name=aculy01g04655.1
scaffold00001	ORCAE	exon	1360406	1361466	0	-	.	ID=aculy01g04655.1.1;Parent=aculy01g04655.1;score=0.0,0;Ontology_term=SO:0000200
scaffold00001	ORCAE	CDS	1360887	1361093	0	-	0	ID=CDS:aculy01g04655.1.1;Parent=aculy01g04655.1;score=0.0,0;Ontology_term=SO:0000200;Name=aculy01g04655.1
scaffold00001	ORCAE	five_prime_UTR	1361094	1361466	0	-	.	ID=five_prime_UTR:aculy01g04655.1.1;Parent=aculy01g04655.1;score=0.0,0;Ontology_term=SO:0000204;Name=aculy01g04655.1
###
scaffold00001	ORCAE	gene	1374925	1378517	0	+	.	ID=aculy01g04660;score=0.0,0;length=3593;Name=aculy01g04660
scaffold00001	ORCAE	mRNA	1374925	1378517	0	+	.	ID=aculy01g04660.1;Parent=aculy01g04660;score=0.0,0;length=3593;Name=aculy01g04660.1
scaffold00001	ORCAE	five_prime_UTR	1374925	1375466	0	+	.	ID=five_prime_UTR:aculy01g04660.1.1;Parent=aculy01g04660.1;score=0.0,0;Ontology_term=SO:0000204;Name=aculy01g04660.1
scaffold00001	ORCAE	exon	1374925	1378517	0	+	.	ID=aculy01g04660.1.1;Parent=aculy01g04660.1;score=0.0,0;Ontology_term=SO:0000202
scaffold00001	ORCAE	CDS	1375467	1378361	0	+	0	ID=CDS:aculy01g04660.1.1;Parent=aculy01g04660.1;score=0.0,0;Ontology_term=SO:0000202;Name=aculy01g04660.1
scaffold00001	ORCAE	three_prime_UTR	1378362	1378517	0	+	.	ID=three_prime_UTR:aculy01g04660.1.1;Parent=aculy01g04660.1;score=0.0,0;Ontology_term=SO:0000205;Name=aculy01g04660.1
###
scaffold00001	ORCAE	gene	1378594	1379820	0	-	.	ID=aculy01g04670;score=0.0,0;length=1227;Name=aculy01g04670
scaffold00001	ORCAE	mRNA	1378594	1379820	0	-	.	ID=aculy01g04670.1;Parent=aculy01g04670;score=0.0,0;length=1227;Name=aculy01g04670.1
scaffold00001	ORCAE	three_prime_UTR	1378594	1378824	0	-	.	ID=three_prime_UTR:aculy01g04670.1.1;Parent=aculy01g04670.1;score=0.0,0;Ontology_term=SO:0000205;Name=aculy01g04670.1
scaffold00001	ORCAE	exon	1378594	1379820	0	-	.	ID=aculy01g04670.1.1;Parent=aculy01g04670.1;score=0.0,0;Ontology_term=SO:0000200
scaffold00001	ORCAE	CDS	1378825	1379586	0	-	0	ID=CDS:aculy01g04670.1.1;Parent=aculy01g04670.1;score=0.0,0;Ontology_term=SO:0000200;Name=aculy01g04670.1
scaffold00001	ORCAE	five_prime_UTR	1379587	1379820	0	-	.	ID=five_prime_UTR:aculy01g04670.1.1;Parent=aculy01g04670.1;score=0.0,0;Ontology_term=SO:0000204;Name=aculy01g04670.1
###
scaffold00001	ORCAE	gene	1380107	1382128	0	-	.	ID=aculy01g04680;score=0.0,0;length=2022;Name=aculy01g04680
scaffold00001	ORCAE	mRNA	1380107	1382128	0	-	.	ID=aculy01g04680.1;Parent=aculy01g04680;score=0.0,0;length=2022;Name=aculy01g04680.1
scaffold00001	ORCAE	three_prime_UTR	1380107	1380706	0	-	.	ID=three_prime_UTR:aculy01g04680.1.1;Parent=aculy01g04680.1;score=0.0,0;Ontology_term=SO:0000205;Name=aculy01g04680.1
scaffold00001	ORCAE	exon	1380107	1380722	0	-	.	ID=aculy01g04680.1.1;Parent=aculy01g04680.1;score=0.0,0;Ontology_term=SO:0000202
scaffold00001	ORCAE	CDS	1380707	1380722	0	-	1	ID=CDS:aculy01g04680.1.1;Parent=aculy01g04680.1;score=0.0,0;Ontology_term=SO:0000202;Name=aculy01g04680.1
scaffold00001	ORCAE	CDS	1381279	1381952	0	-	0	ID=CDS:aculy01g04680.1.1;Parent=aculy01g04680.1;score=0.0,0;Ontology_term=SO:0000202;Name=aculy01g04680.1
[truncated: 8,078,022 more chars]
