# Supplementary material for: Genome streamlining in a minute herbivore that manipulates its host plant
Source: eLife. 2020 Oct 23;9:e56689. doi: 10.7554/eLife.56689 (PMC7738191; doi:10.7554/eLife.56689)
Supplement: Supplementary file 2. [file elife-56689-supp2.zip]

Archive with 2,403 entries (2,401 files):
- Malin_Input/
- Malin_Input/.DS_Store
- Malin_Input/._.DS_Store
- Malin_Input/._OG0000799.fasta
- Malin_Input/._OG0001380.fasta
- Malin_Input/._OG0001392.fasta
- Malin_Input/._OG0001394.fasta
- Malin_Input/._OG0001395.fasta
- Malin_Input/._OG0001396.fasta
- Malin_Input/._OG0001406.fasta
- Malin_Input/._OG0001407.fasta
- Malin_Input/._OG0001408.fasta
- Malin_Input/._OG0001415.fasta
- Malin_Input/._OG0001416.fasta
- Malin_Input/._OG0001425.fasta
- Malin_Input/._OG0001470.fasta
- Malin_Input/._OG0001480.fasta
- Malin_Input/._OG0001499.fasta
- Malin_Input/._OG0001502.fasta
- Malin_Input/._OG0001504.fasta
- Malin_Input/._OG0001505.fasta
- Malin_Input/._OG0001516.fasta
- Malin_Input/._OG0001554.fasta
- Malin_Input/._OG0001555.fasta
- Malin_Input/._OG0001558.fasta
- Malin_Input/._OG0001575.fasta
- Malin_Input/._OG0001591.fasta
- Malin_Input/._OG0001600.fasta
- Malin_Input/._OG0001682.fasta
- Malin_Input/._OG0005528.fasta
- Malin_Input/OG0000799.fasta
- Malin_Input/OG0000932.fasta
- Malin_Input/OG0000945.fasta
- Malin_Input/OG0000951.fasta
- Malin_Input/OG0000954.fasta
- Malin_Input/OG0001038.fasta
- Malin_Input/OG0001040.fasta
- Malin_Input/OG0001057.fasta
- Malin_Input/OG0001065.fasta
- Malin_Input/OG0001080.fasta
- Malin_Input/OG0001124.fasta
- Malin_Input/OG0001146.fasta
- Malin_Input/OG0001167.fasta
- Malin_Input/OG0001185.fasta
- Malin_Input/OG0001208.fasta
- Malin_Input/OG0001217.fasta
- Malin_Input/OG0001223.fasta
- Malin_Input/OG0001227.fasta
- Malin_Input/OG0001243.fasta
- Malin_Input/OG0001247.fasta
- Malin_Input/OG0001279.fasta
- Malin_Input/OG0001293.fasta
- Malin_Input/OG0001316.fasta
- Malin_Input/OG0001330.fasta
- Malin_Input/OG0001337.fasta
- Malin_Input/OG0001372.fasta
- Malin_Input/OG0001379.fasta
- Malin_Input/OG0001380.fasta
- Malin_Input/OG0001392.fasta
- Malin_Input/OG0001394.fasta
- Malin_Input/OG0001395.fasta
- Malin_Input/OG0001396.fasta
- Malin_Input/OG0001406.fasta
- Malin_Input/OG0001407.fasta
- Malin_Input/OG0001408.fasta
- Malin_Input/OG0001415.fasta
- Malin_Input/OG0001416.fasta
- Malin_Input/OG0001425.fasta
- Malin_Input/OG0001470.fasta
- Malin_Input/OG0001480.fasta
- Malin_Input/OG0001499.fasta
- Malin_Input/OG0001502.fasta
- Malin_Input/OG0001504.fasta
- Malin_Input/OG0001505.fasta
- Malin_Input/OG0001516.fasta
- Malin_Input/OG0001554.fasta
- Malin_Input/OG0001555.fasta
- Malin_Input/OG0001558.fasta
- Malin_Input/OG0001575.fasta
- Malin_Input/OG0001591.fasta
- Malin_Input/OG0001600.fasta
- Malin_Input/OG0001607.fasta
- Malin_Input/OG0001608.fasta
- Malin_Input/OG0001622.fasta
- Malin_Input/OG0001626.fasta
- Malin_Input/OG0001630.fasta
- Malin_Input/OG0001670.fasta
- Malin_Input/OG0001671.fasta
- Malin_Input/OG0001681.fasta
- Malin_Input/OG0001682.fasta
- Malin_Input/OG0001690.fasta
- Malin_Input/OG0001702.fasta
- Malin_Input/OG0001708.fasta
- Malin_Input/OG0001711.fasta
- Malin_Input/OG0001715.fasta
- Malin_Input/OG0001728.fasta
- Malin_Input/OG0001729.fasta
- Malin_Input/OG0001732.fasta
- Malin_Input/OG0001742.fasta
- Malin_Input/OG0001751.fasta
- Malin_Input/OG0001786.fasta
- Malin_Input/OG0001794.fasta
- Malin_Input/OG0001796.fasta
- Malin_Input/OG0001829.fasta
- Malin_Input/OG0001856.fasta
- Malin_Input/OG0001860.fasta
- Malin_Input/OG0001861.fasta
- Malin_Input/OG0001863.fasta
- Malin_Input/OG0001867.fasta
- Malin_Input/OG0001919.fasta
- Malin_Input/OG0001922.fasta
- Malin_Input/OG0001925.fasta
- Malin_Input/OG0001929.fasta
- Malin_Input/OG0001931.fasta
- Malin_Input/OG0001934.fasta
- Malin_Input/OG0001936.fasta
- Malin_Input/OG0001937.fasta
- Malin_Input/OG0001940.fasta
- Malin_Input/OG0001941.fasta
- Malin_Input/OG0001942.fasta
- Malin_Input/OG0001947.fasta
- Malin_Input/OG0001948.fasta
- Malin_Input/OG0001953.fasta
- Malin_Input/OG0001957.fasta
- Malin_Input/OG0001960.fasta
- Malin_Input/OG0001963.fasta
- Malin_Input/OG0001966.fasta
- Malin_Input/OG0001971.fasta
- Malin_Input/OG0001977.fasta
- Malin_Input/OG0001985.fasta
- Malin_Input/OG0001988.fasta
- Malin_Input/OG0001992.fasta
- Malin_Input/OG0001994.fasta
- Malin_Input/OG0001995.fasta
- Malin_Input/OG0001996.fasta
- Malin_Input/OG0002000.fasta
- Malin_Input/OG0002001.fasta
- Malin_Input/OG0002005.fasta
- Malin_Input/OG0002006.fasta
- Malin_Input/OG0002007.fasta
- Malin_Input/OG0002008.fasta
- Malin_Input/OG0002010.fasta
- Malin_Input/OG0002011.fasta
- Malin_Input/OG0002012.fasta
- Malin_Input/OG0002014.fasta
- Malin_Input/OG0002016.fasta
- Malin_Input/OG0002066.fasta
- Malin_Input/OG0002067.fasta
- Malin_Input/OG0002069.fasta
- Malin_Input/OG0002073.fasta
- Malin_Input/OG0002075.fasta
- Malin_Input/OG0002076.fasta
- Malin_Input/OG0002079.fasta
- Malin_Input/OG0002080.fasta
- Malin_Input/OG0002082.fasta
- Malin_Input/OG0002083.fasta
- Malin_Input/OG0002085.fasta
- Malin_Input/OG0002089.fasta
- Malin_Input/OG0002090.fasta
- Malin_Input/OG0002095.fasta
- Malin_Input/OG0002097.fasta
- Malin_Input/OG0002098.fasta
- Malin_Input/OG0002099.fasta
- Malin_Input/OG0002100.fasta
- Malin_Input/OG0002101.fasta
- Malin_Input/OG0002104.fasta
- Malin_Input/OG0002105.fasta
- Malin_Input/OG0002108.fasta
- Malin_Input/OG0002110.fasta
- Malin_Input/OG0002111.fasta
- Malin_Input/OG0002114.fasta
- Malin_Input/OG0002116.fasta
- Malin_Input/OG0002117.fasta
- Malin_Input/OG0002118.fasta
- Malin_Input/OG0002120.fasta
- Malin_Input/OG0002125.fasta
- Malin_Input/OG0002127.fasta
- Malin_Input/OG0002128.fasta
- Malin_Input/OG0002130.fasta
- Malin_Input/OG0002132.fasta
- Malin_Input/OG0002135.fasta
- Malin_Input/OG0002137.fasta
- Malin_Input/OG0002140.fasta
- Malin_Input/OG0002143.fasta
- Malin_Input/OG0002144.fasta
- Malin_Input/OG0002145.fasta
- Malin_Input/OG0002152.fasta
- Malin_Input/OG0002154.fasta
- Malin_Input/OG0002155.fasta
- Malin_Input/OG0002158.fasta
- Malin_Input/OG0002166.fasta
- Malin_Input/OG0002167.fasta
- Malin_Input/OG0002170.fasta
- Malin_Input/OG0002171.fasta
- Malin_Input/OG0002173.fasta
- Malin_Input/OG0002174.fasta
- Malin_Input/OG0002178.fasta
- Malin_Input/OG0002179.fasta
- Malin_Input/OG0002182.fasta
- Malin_Input/OG0002185.fasta
- Malin_Input/OG0002186.fasta
- Malin_Input/OG0002227.fasta
- Malin_Input/OG0002229.fasta
- Malin_Input/OG0002230.fasta
- Malin_Input/OG0002233.fasta
- Malin_Input/OG0002237.fasta
- Malin_Input/OG0002240.fasta
- Malin_Input/OG0002243.fasta
- Malin_Input/OG0002247.fasta
- Malin_Input/OG0002248.fasta
- Malin_Input/OG0002251.fasta
- Malin_Input/OG0002254.fasta
- Malin_Input/OG0002257.fasta
- Malin_Input/OG0002258.fasta
- Malin_Input/OG0002259.fasta
- Malin_Input/OG0002261.fasta
- Malin_Input/OG0002264.fasta
- Malin_Input/OG0002265.fasta
- Malin_Input/OG0002266.fasta
- Malin_Input/OG0002267.fasta
- Malin_Input/OG0002269.fasta
- Malin_Input/OG0002271.fasta
- Malin_Input/OG0002273.fasta
- Malin_Input/OG0002274.fasta
- Malin_Input/OG0002279.fasta
- Malin_Input/OG0002287.fasta
- Malin_Input/OG0002289.fasta
- Malin_Input/OG0002290.fasta
- Malin_Input/OG0002294.fasta
- Malin_Input/OG0002295.fasta
- Malin_Input/OG0002296.fasta
- Malin_Input/OG0002298.fasta
- Malin_Input/OG0002299.fasta
- Malin_Input/OG0002300.fasta
- Malin_Input/OG0002301.fasta
- Malin_Input/OG0002302.fasta
- Malin_Input/OG0002303.fasta
- Malin_Input/OG0002305.fasta
- Malin_Input/OG0002310.fasta
- Malin_Input/OG0002311.fasta
- Malin_Input/OG0002315.fasta
- Malin_Input/OG0002319.fasta
- Malin_Input/OG0002323.fasta
- Malin_Input/OG0002326.fasta
- Malin_Input/OG0002327.fasta
- Malin_Input/OG0002328.fasta
- Malin_Input/OG0002331.fasta
- Malin_Input/OG0002334.fasta
- Malin_Input/OG0002335.fasta
- Malin_Input/OG0002339.fasta
- Malin_Input/OG0002340.fasta
- Malin_Input/OG0002341.fasta
- Malin_Input/OG0002344.fasta
- Malin_Input/OG0002349.fasta
- Malin_Input/OG0002352.fasta
- Malin_Input/OG0002353.fasta
- Malin_Input/OG0002356.fasta
- Malin_Input/OG0002357.fasta
- Malin_Input/OG0002363.fasta
- Malin_Input/OG0002364.fasta
- Malin_Input/OG0002365.fasta
- Malin_Input/OG0002367.fasta
- Malin_Input/OG0002369.fasta
- Malin_Input/OG0002371.fasta
- Malin_Input/OG0002372.fasta
- Malin_Input/OG0002375.fasta
- Malin_Input/OG0002378.fasta
- Malin_Input/OG0002379.fasta
- Malin_Input/OG0002380.fasta
- Malin_Input/OG0002381.fasta
- Malin_Input/OG0002438.fasta
- Malin_Input/OG0002440.fasta
- Malin_Input/OG0002441.fasta
- Malin_Input/OG0002442.fasta
- Malin_Input/OG0002443.fasta
- Malin_Input/OG0002447.fasta
- Malin_Input/OG0002450.fasta
- Malin_Input/OG0002451.fasta
- Malin_Input/OG0002453.fasta
- Malin_Input/OG0002454.fasta
- Malin_Input/OG0002455.fasta
- Malin_Input/OG0002457.fasta
- Malin_Input/OG0002459.fasta
- Malin_Input/OG0002461.fasta
- Malin_Input/OG0002462.fasta
- Malin_Input/OG0002464.fasta
- Malin_Input/OG0002466.fasta
- Malin_Input/OG0002467.fasta
- Malin_Input/OG0002470.fasta
- Malin_Input/OG0002474.fasta
- Malin_Input/OG0002475.fasta
- Malin_Input/OG0002476.fasta
- Malin_Input/OG0002479.fasta
- Malin_Input/OG0002480.fasta
- Malin_Input/OG0002481.fasta
- Malin_Input/OG0002482.fasta
- Malin_Input/OG0002483.fasta
- Malin_Input/OG0002484.fasta
- Malin_Input/OG0002485.fasta
- Malin_Input/OG0002486.fasta
[truncated: 2,103 more entries]
