# Supplementary material for: Genome streamlining in a minute herbivore that manipulates its host plant
Source: eLife. 2020 Oct 23;9:e56689. doi: 10.7554/eLife.56689 (PMC7738191; doi:10.7554/eLife.56689)
Supplement: Supplementary file 2. [file elife-56689-supp2.zip › Malin_Input/OG0000799.fasta]

>Agam.AGAP007395-RA /organism=Agam {i 3387,3540 i}
MIDDT-RKMLENAGS----SSGRK---------------------------------GLA
KDSSKSTTTSTTPRKVESASNGETESGTAKAVLNEPLNALDGKSKHVKSSSTSAHLPHTR
-PEKTSDRSGKKREPKWNLAEMNQGSEMGDTNTTTTANAESTDKATMELVTLQLEPSGER
KKLPVAAPNNAAVSSDAAESDDDDSPPPVGVPEEATDKDRTKARKLKKEMKRKVKEATK-
--LQELNKKKQGKDGPGKDQLSQLTRQIQSIQAQIENLKKAARLDNAVGAGRPDRTRENP
LKATRSVSESSSRKETKRKDKPQPATSTSNAFTNVAVIGGDELPPEHRLLVQLFMLSSNQ
RKKFLERQGMELGLLT-PHPHKKHVVLVNKDIQHVAEGL---------------------
ATQARQYLAECREAALPAAPAKQHKDS--SLQGATANSSHDSSNFKPKR-----------
---YSRGTYE---------EQVTYLLNDGNVRS---------------------------
---------------------------EEDYDPRLILLDIRDKAKEIIQERLDTFVQGLV
TLNVGYVIEGFVRINARNNM-QSFVDD-----AS---QVGNVYINSILLRRCAMEGDRVR
VFVMPKAPSDDSATSPNA------------------------------------------
------------------------------------------------------------
----------------------------------NGNDESAE------------------
------------------------------------------------------------
------------------------------------------------------------
------------------------------------------------------------
------------------------------------------------------------
------------------------------------------------------------
-----------------------------------------------------------E
DATQQAGGKS--------------------------------------------------
------------------------------------------------------------
------------TQNS--------VGFVVAILEKRHNRQCVGKFLAAA-----PGKK---
-------HYRVFMPRDMRIPPVRVFKQDWPNALLSTNIAKLKDDKEEKEDRKVPQTGDVD
VTDVLYQAEIIEW--QDEVPIGTILKSIGKCGVLEVENESILVEHNLDV-TPYGEAILAQ
LPAV----PYCIPQEELE---RREDLRG-ECIFTIDPATARDLDDALSCKQLENGN-YQI
GVHISDVTYFLRESSPLDELVKLRATSIYMVDTVYHMLPKQLC-NTCSLLPGEDKLAFSV
FWEMQPD-GTVLST--RFARTVINSCSQLSYEHAQLMLD-NPSC---EVEE-DQFPEIMH
GYNAKQLCKIVNTLQSIAVQLRQRRMDDGCLKINQ-PKLTF-RLDPATGR---PIEYGVY
KVRPSNEMIEDFMLLANTSVANAIYKAFP--EISLLRAHSPPAENMMKNLVRTLSLH-GH
ALSYASPKDIRECMETIITT--------SENPDAT----------RSVLSVLLAKPMIRA
QYYCSLYATT-PEHFMHYALAIPMYTHFTSPIRRYADCLVHRVLAAALAIDVQ-----PK
RSPEELQCLAMICNEKKYNAKCAGEASSLLYFRHWLEAV-----GEYETEAAVMGYAAHH
IELVLIHSGIVLKAATKKLS---------------TVATVVYK--PTEPVASCMLIPNDT
SI-----------------PPVELTIFTKVRV----------------------------
-----------------------------------------------TVKVI--------
-----------------------------------------------------------K
--DTIIEQSASQTVA-----------------QT--------------------------
----------------VEQSVTDLSEE---------------------------------
-----------------------------------------------------MKSARIY
------------------------------------------------------------
------------------------------------------------------------
------------------------------------------------------------
------------------------------------------------------------
----------------------
>Dmel.FBtr0072486 /organism=Dmel {i 35,1168,2588,2708 i}
MPYP----LYPAHSQ---------VM-------------------------------SET
SSVNVDADRDCRRIEGLRQRSQR----------------------------LAARLQQMQ
-REMESNASSKDLSANN-------------------------AVIPLQ--------PLMR
WAEPRPHPNQS--------------------Q---------------PSARSNSRQAIPY
GVPVSTPAPVAMQ--LPYHVAFASYQATMQIPCL------------------------QP
LSHLHV------------VSSPSHRLI---------------------------------
--------------AK-KKSKRALR----NEVEALQDMVKHLSHLSPDVNAYACQLIRKN
EILSQLEWSQTRSEAHPQQVGYQGRHRHDSEVSATNNGSHVQQQPKLGR-----------
---RQRNSKK----------------NDGSGSN--GTQSQKTELEAMRSYINKIVQRHVG
MDHQLSEDLI----------------FKGNFSDLEAHAQRL------------------V
AAGYGRIVEEEIRVNRKNNR-QAFIIMS----TDREALERDGIVLLPVARRYAFDGDKVR
AFVLNPGAQGSSKTA---------------------------------------------
------------------------------------------------------------
----------------------------------EPSSGEISGGKPS------L------
------------------------------------------------------------
------------------------------------------------------------
-SLADG---------------------------------------------EELS-----
------------------------------------------------------------
------------------------------------------------------------
-----------------------------------------------------------D
DTESQGSESDTD---------------NVVVISS--------------------------
------------------------------------------------------------
------------DNCP--------KAFVIAITKRTELRQIVGTISFTN-----PTKLC--
----DDQLFYKFRPYDLRVPMVYVPKDACAAHIGNK--------------------QQID
VSGLLYLAHILETD-CNGHCIAELIQPVGRVGNLDDELKAILFHNGLRDIKPFEQRFIDI
YSQP----PPPISQEDLR---QRKDLRK-MCIFTIDPMTARDLDDAVSIEKLGDNE-YEI
GVHISDVSHFLIEDNELDNIVKERSTSIYLANEVIHMLPQSLCMR-CSLLPGQDKFAFSV
FWRMNGK-GVMLQKKPEFCRTVINSCSQFAYEHAQKIID-NPNE---RFTE-NDFPTILN
GFNPDDIRNRVLWLHDIASSIRKTRLDNGALTINN-AKLRF-LLDPITGE---PLSFEVE
KQREANRLIEEFMLLANQAVARFIHDSFP--DIAVLRNHPPPLIKSLKALREKLLAL-GF
ELDYSSSKALQESMVRLCNE--------APNPVAM----------NACLSQLLMKPMARA
TYFCSEGKSE-PADLWHYALSIPIYTHFTSPIRRYPDILVHRLLAAALKYCTP-----PK
RTPDDLHTLTKLANERKYNAKKAGEDSGNLYFKRYVHNK-----QGIYMRAVVIEIFQHM
MNVVTLESGHVISINYKMQ--------------------KVLV--DTHGVPNYILIAER-
---------------NLKQSPRKLQLLSVVPI----------------------------
-----------------------------------------------CLIIW--------
-----------------------------------------------------------D
--QKLTGFLK--------------------------------------------------
----------------MEEQI---------------------------------------
------------------------------------------------------------
------------------------------------------------------------
------------------------------------------------------------
------------------------------------------------------------
------------------------------------------------------------
----------------------
>Cscu.CSCU025437-RA /organism=Cscu {i 119,235,297,360,414,516,1687,1819,1907,2052,2274,2451,2883,2973,3121,3252,3357,3516,3545 i}
I-----------------------------------------------------------
------------------------------------------------------------
--KEGDTPTYKRRSISC-------------------------------------------
----------------------------------FLTIHFIVLRR-R-------------
--IIFLI-----------------------------------------------------
------------------------------------------------------------
--------------VI---KKST------MSGSESGSA----------------------
----------------TSPAG-SGSQP----------------SGEAVGVIKNSYILP--
---ESKKKGT-----------------EGQSRI--AAQKKQ-------------------
-----------------------KSTKDFKFDAYMPLCEVQ------------------Q
GLKKGELIEGVLRINPRNYE-DAYISA-----PD---GQMDIYIGGILDRNRALNGDVVV
VQLKLPKDWKILREDLGDYQKQQSCKII--------NFNHNNSNNKQN------------
--------------------------------KSPFKDRNKKFSNTLFNSS---------
------DK---LNNKLD-----EGENFRKKKKRINKNTKKNKYSLETENVPKSNSDDYIP
H-------------PKEDFSSTSLINPV------------YKTQCEEI-----KSNCRLH
KES----------------------------NFDSKNDKTDQPWT---GPTSD-NLFLIP
DDIQNY-ECSEFEIPYTANKVT-------------DEDIAMINNGRIVVAPEELSGDEFS
QSVSGESTCSYHLDQVQEDSRFMECLQNEVNNNEE--DFITQAGIASNVEDSLEREND--
------------FNAFNCNTEAYIQTGAST---------------------DPTNCNEIK
QD--ICSF--------DYSNSSNSLGT-----VFNNHVPNDETVSEKCRTNSLVND--NT
NSEITNNKQEQN-------------IISLVE-VKNQ----E-----PNIC----------
------------------NKQKKKK---------------------KRRNKKKTDTSEEN
KSDLRYLSIAELLKHP---------------DEKKHTRKAAGFLKLLQ-----DKSS---
-------KWALFSPTDHKLPRIFIPMNECPKDFLL---------------------RPDD
FVKYLFLAEIVEWTDESKFAKGKLIQKLGETGEVEAETQGILLENGIDT-NDFSDKIEKE
LNDYL---DWIVPEEELR---ERKDFRK-ECVFTIDPSTARDLDDAVSCRFLQDGL-YEI
GVHIADVTYFVKENTALDTTASDRATSVYLVQKVIPMLPPLLCERLCSLNPGEDRLTFSV
VWKMNED-GEILDE--WFGRSMICSCMKLSYNHAQEMIE-NPQK---EWDSFNELPPIHG
DHKLNDIVQKVLRLNKIAKKLREKRFRDGALRLDQ-VKLQF-SLDKETGL---PSGFTIY
EHKDSNKLIEEFMLLANMAVAHRIYEFYP--DQALLRRHPPPDNKMMNNIVTMCSAM-GI
QLNSSTSGSLQASLNSLFSD-------DDIYSQAR----------IQVLTTLCSKPMRCA
LYFNSGNLTD-TSLYHHYALNVPLYTHFTSPIRRYPDIIVHRLLAASLGYRPP-----PA
YESKALQRLVNHCNDMKYTGKRVNEISSELFLFIFLKEC-----GPLEEKAMVMGVMDHS
FDVLILRMGVVKRVYCDKL----------------DLKSAVYE--KDRGVPKLTLLWNGG
N-----------------ELRQVIEIFSLVDI----------------------------
-----------------------------------------------VISVCP-------
-----------------------------------------------------------E
--ETFKFNKLQ-------------------------------------------------
---------------SLKIKARF-------------------------------------
-------------------------------------------------------SSRTY
GIG---------------------------------------------------------
-----------------------RRGQG--------------------LHKMQETA----
------------------------------------------------------------
------------------------------------------------------------
----------------------
>Lpol.rna7513 /organism=Lpol {i 34,102,165,219,321,1851,1999,2087,2232,2454,2631,2876,3060,3147,3295,3426,3531,3702 i}
M---------ANLNA-----PRN-------------------------------------
------------------------------------------------------------
------------------------------------------------------------
------------------------------------------------------------
------------------------------------------------------------
------------------------------------------------------------
-----------------NAKENH------KTKGQPTKK----------------------
----------------QSRGG-SSKDK---------------------------------
------------------------------------------------------------
------------------------------FEEYLSKSEVQ------------------E
GLKQGELIEGVIRINQRNYN-DAFISS-----PD---GQMDIYISGMRDRNRALNGDVVV
VKLNPQEEWKILWDSLNNFQQKNAVQVFLKGKGEESHPSNDRDLNKKKIPPCSD--KSET
FTYSSTCIKDNSVLLQEVELQTHCSGPTHSTNQECDDFNSESNWEAGWTTSIGQWRESDT
LEILGVDK---FFEQVQ-----QLEKQKKQK---NKNQRKKNRNKYKQ----KNACCVVA
PHELLKEDIGFDHWESTTVSSLENIDSSRVFQDTSCCQVEMSSTMDSFSSRIFHDTLDEQ
TKSDFKQLKGEQTGCSSEDHVPCD------------------TWTTDAGSAESYSVVISP
EQLLDLTELENFQLPKRIDSDS-----EEDGEIGLDQDSSSIGVGGIAVAPEDLSPDDDL
RSLSGESISS--LEQTLEDADFLASCQDARNNN---------------------ISSP--
------------FNNIQDNDQPVIETSSSSGTCQQSKD---SC------NEP--------
------------------SDRDESLSFTNIDTVIIKSADTKLDVSCKSVTSSGSTDLVKE
KKKLRNRKKKKH-------------NKNVVEHLDKS----D-----TKICELNNS----L
SEPVKCDGLAEETAVKTVNKHCHKK---------------------QFKKFDMTQCGN--
------LTVYDIMKTPGWEKFVQKTGKVVYIVEQKHSRAAAGYIKLQQ-----DKNP---
-------NWTLFCPTDSKIPRIFVPMNECPQGFFE---------------------RPAD
FAKTLFIARITHWDRSSTFPRGTLQRSLGEAGQIEPETEGILLENGVDY-SEFPEECLHG
LPTDI---PWQIPETELI---QRKDFRN-HCVFTVDPSTARDLDDALSCCPLGDGL-FEI
GVHIADVTFFLKEDSLLDLIARSKATSVYLVQKVVPMLPRILCEQLCSLNPNEDRLTFSV
VWTLTQE-GTVVNE--WFGRSVIRSCVKLSYEHAQDMIE-HSGK---TWGP-GELPPVSG
GFTVKDIEQSICTLHSIAVNLRRKRFEDGALRLDQ-TKLQF-TLDSETGL---PSGYSVY
EQKDSNRLIEEFMLLANMAVAHKIYKHFP--KQAFLRCHPPPQMKMMEDVVDSCAAM-GI
HLNASSARTLQASLAKYCGE--------DLYSAAR----------IQILTALCSKPMNCA
LYFCSGWVND-PKSFHHYALNVPLYTHFTSPIRRYADVIVHRLLAAALGYQSP-----TS
ISVEDLQRQASHCNDKKLAGKRVQELSADLFLSVFVKEC-----GPLEEQAMVMGLMDHS
FDVLILRMGTLKRVYLDKL----------------PLQKVEYK--KEQGVPQLTLVWKTE
SV-------------NDDKLVQVISVFTLVEV----------------------------
-----------------------------------------------VLCSV--------
-----------------------------------------------------------Q
G-EPLKFNAV--------------------------------------------------
----------------LKKQTR--------------------------------------
------------------------------------------------------------
------------------------------------------------------------
------------------------------------------------------------
------------------------------------------------------------
------------------------------------------------------------
----------------------
>Ptep.aug3.g1084.t1 /organism=Ptep {i i}
M---------ENIRS-----PKSLTK-------------------------------STN
SQNAGENKISCSEAKNKESGAVKKKTKA---------------------VSEVAPVEGSS
-PKKKSGKSRVRKKKVK-------------------------------------------
----------------------------------SEIEEKIDL----SDRSQNGLGSSS-
----------------------------------------------------------ST
SEVISN------------------FSLKM-------------------------------
-----------------------------NSTDNMRNTKQSR------------------
---------------RTSLPV-ELREQ----PQSTPNK-----NTPDKKP----------
SNFRSKTPEC-----------------KNFTKP--GVKKPS-------------------
-----------------------SVRKGIKFEPYIPLFQVQ------------------Q
GLKRGEFIEGALRINPRNYE-DAYVNS-----PD---GKMDIYIGGMQARNRALNGDHVC
VQINQKQEWRVLCDAIKDYQEKSGEIIY------------------------------ET
IAKSKT--------------------PSPCKIHTPDKLRSRAVSSNSWDSACGE-RMPDT
VEILGVDK---LAQQFSDIALGQRPNFKSCA---NKSSKSKEGSSESD----KNVSSYIQ
S-------------QGSSEDCLDKLSPL------------IGQIHHDLNNGIFQGNQRDN
NSSNVPENYSTFSGFPSETYPPCDMNDIGTFNLEMQSDEASKSWE---GDESGFNIIVSP
EDLLSI------------DGNSLLNHDNHSWKCNDNHDNSDSEIGGIIVPPGELSGDEFT
DSASVDSTHSQTLDQVIEDAAFLACQQDAENNN---------------------VENN--
------------MNPVTNFDLARISTTSNTSIVSRDKSLEMECKIQNIQNNPPLSYYEVN
SDSVICSAVSETHVSKCLSSSDENLNQPVIEHHIGFSADAGT----------------EV
TSDIKKNKKSRH------------------------------------------------
------------------RRRPKRG---------------------KQKDQSASDITEDV
QMNLSDLTVEQVMEHPLWPQFIQKTGKVVHVLQTKHSCIAAGHLKLCN-----DRNP---
-------KWALFSPNDSRVPRMMIPISDCPQNFYH---------------------RPTD
YSKVLFLGQIVEWNETSTFASGRLIRTLGSTGDVEAQTEGMLVENSVEY-GEFPIEVLNC
LPEGE---EWSIPANEIK---GRKDFRK-ECVFTIDPATARDMDDAVSCEVLDNGN-LAV
GVHIADVTYFVEPDNDLDRFAQQRATSVYLVQRVVPMLPRKLCDDLCSLNPGKDRLTFSV
VWEISPT-GEILQH--WIGRSIIKSCIKLSYEHAQSMIE-NPNK---VWSS-TEHPEIYG
GFHINDVIKRVNQLNALAVKLREQRFSNGALRLDQ-VKLQF-TLDSETGL---PSGFNVY
MQKDSNKLIEEFMLLANMTVGKKIHDTFP--GLALLRRHPPPQAKPMQDVVSMCEAV-GV
ILDASSSGALHDSIAYYKGD--------DYMSQAK----------YELLMHLCSKPMKPA
AYFCTGVVSD-PSSFHHYALNVPIYTHFTSPIRRYPDILVHRLLGASLRYNAP-----PL
ISAAEMEKCAQHCNEKKYNAKKVSEQSAELFLSAFISEL-----GCVHAKGMVIGVMDHS
FDCLILEMGLVKRVYCDGL----------------PLVKKHFK--RSHGVSMLNLFWKDP
E--------------KPEGIEQALVIFALVDV----------------------------
-----------------------------------------------VLSAV--------
-----------------------------------------------------------K
--DTLHLNVT--------------------------------------------------
----------------LKKPIQ--------------------------------------
------------------------------------------------------------
------------------------------------------------------------
------------------------------------------------------------
------------------------------------------------------------
------------------------------------------------------------
----------------------
>Smar.transcript:SMAR000934-RA /organism=Smar {i 305,451,504,570,624,726,1294,1392,1540,1625,1770,1992,2414,2688,2836,2967,3072,3237 i}
M------------SS-----PARF---------------------------------EEG
VEISGDNTANSSPTSLYTWGDQKPNTS---------------------------------
-MSKSVQKSRTRQPPNT-------------------------------------------
----------------------------------LMVPNLIKV-----DRSSNSLETPS-
----------------------------------------------------------AE
GSKIRD-------------KNPPPTGTKSKN-----------------------------
--------------QK-NHRRNK------TSDSDSSKA----------------------
----------------SSLDG-SRKEKDFSFEDRTPSS-----LTGAKLPIKNS------
---QSRPRKER--------------SLDSSRRT--TPKTPR-------------------
-----------------------KS--PKPFEPFISLEEVQ------------------R
GLKKGELIEGILRINPKNYE-DAYISA-----PD---GQMDIYIGGVLDRNRALHGDVVV
VQIKPQMEWKVLSDGSKP------------------------------------------
GDLKSIPVTNNSAF-----------------------------------------QVCDT
IEILSTG---------------------------TKKTRRGKRGKKKR----KN------
--------------------------------------------------RPLETCTNEK
AMSPILELDKSCEG-----------------------------------------LIVEP
DELVQG--ILDGNLESKLDCVD-----EELE-----------GNGGVVVAPHELSEVDDS
GKEDASACSN----------DLMVEITELMNNN---------------------------
------------------------------------------------------------
----------------SLDQEPDGWGP-----------PVPEPINSWCETNL------QV
NNSVGNSNISTEN-----------TLPSLAE-----------------------------
------------------------------------------------LQLPSSKSKM--
------AFVEAVLKHPLAHKLLQKTAKVVYLKERKHNLVAVGHLKLMQ-----DRNP---
-------NWALFSPQDHRLPRITIPMKECPPNFFS---------------------SAED
HAKILYIAKITEWE-NTGFAKGHLYRSIGEAGLIATETEAILISNNVDY-SDFADNLLEA
LPDKL---PWTIPEEELK---VRRDLRK-ECIFTIDPETAKDLDDAVSCRELSDGT-WEV
GVHIADVSYFIPEGSKIDSVAAHRATSVYMVQMVVPMLPQLLCEHLCSLNPGEERLTMSV
MWKITPV-GDILEE--WFGRSVINSCAKLSYEQAQKLID-NPDN---EWKS-GEMPQVQG
EFNIATIASKVGQLNQLALILRKQRFDGGALCLNQ-VKLHF-SLDSDSGL---PSTFSVY
EQKDSNRLIEEFMLLANMAVAHKILKSFP--GKAVLRCHPPPIQHLMDEVLETFSTV-GL
NLDSSSAGKIQESLTHFRKD-------SSLISQAR----------QLAITSLLSKPMQRA
LYFCAGSYEC-EKLYHHYALNVPLYTHFTSPIRRYADILVHRLLAAALDYTQE-----PL
VDKRWLQRQCEHCNDKKYAAKLCQESSQEIYLGAFIKET-----NIREEVAMVIAVLDHS
FDVLILQFGIVKRVYCDKL----------------PLLGKHYQ--KQHGIPHLTLTWRAD
D--------------NHPTCAQTVTIFSMVTV----------------------------
-----------------------------------------------MLTPS--------
-----------------------------------------------------------N
--EPLKFQAL--------------------------------------------------
----------------LQRPFDTPGN----------------------------------
-----------------------------------------------------FP-----
------------------------------------------------------------
------------------------------------------P-----------------
-----------------------------------------------------------N
FTV----------------P----------------------------------------
--------------------KI
>Mocc.rna991 /organism=Mocc {i 182,350,493,639,693,801,898,970,1222,1313,1393,2457,2634,2799,2901,2967,3088,3285,3345,3449,3546,3692,3819,3914,4026,4161 i}
M---------ADANP-----DAELGS-------------------------------ALE
TLVLEEKSPQQAAGKPRKKRPPKKDLT---------------------------------
-PKQQVPKSPTRPRPGA---------------------QQPLRVAASD--------AGLS
LSDP---GNLH------------------------------------PKRKTNSARNKS-
----------SGN--CGQHNQPGSGVHRRKSDTC------------------------GN
RDSMRS-------------PLPPHLKYQHQV---------------HK------------
-----------------------------CSWSDAGSV----------------------
------------------------------------------------------------
---SSRSSTD-------------LLSSPGPSRA--VQAQP--------------------
--HSFSYSVPTTPNQRS---RRGQGNDFHPFDAFLPLCEIQ------------------A
GLKKGEFFEGTLRVNPRCFE-DSFISA-----PE-PGPHWDIHIEGRLSRNRALNGDKVA
VALLPKEEWKVHWDVISSWEKKNGLSLLESLQRDANAGSKCENDSKGPIPAALEVIKEEI
PTETSSDEGDSSS----------------------------------------ERLMGDT
GDCGPSDEQKPFSENFP----------ETCERVWDEHRRQAEATKGED----ALQEPRLD
N-------------EAKSDSSVD-----------------WGKFTSSEDVIVFRGI---K
KLERMREVVRQCES-----------------------DRLRDDFTF-AGDYEYV------
-DLHDT-EDDGPELQFTARELE----------------SSLPGFSG-----GALLSDELD
EPTTEESTGHDDYDSDESHGDLAESLHFASNQVQERTEVPTRKEVPSKIPDASTTSSDEC
HIRLKDAKDAAATPPSENRAKKRDTDSKSKAVEQKTWKQTRQKKKRPIEEKP--------
-------------------SQEKQWSTEIASEETSEHKEETQDDEPKT-----------N
TKRRKNRKKKPGLVQRFNITPEDLGFRSIITEKENRPDPDEDYRGFTEVTTDNAASLGVL
GAMVGPSKKSRQTHQQQAQPRRPRKDLKDPQRSPRSHKEKPRGSPRHRRSEPPNEATKLD
QQDLRPYHIDDVLAHPEWPQFVQRKARVVAVLEASAPRVVCGTLKTFN-----ENNV---
-------KSLLFSPTDPRFPRMCIPAAECPKDLIK---------------------RPKH
FEDTLFCAQLEDWDAQEVLPKGKLLKIVGKKGEIEAETTAILSNNGIDD-DCIDDDVLRN
MDVSP---NWKIPAEELE---SRKDYRK-ELVFTIDPMSARDLDDALSVKKIADDL-YEV
GIHIADVSYFVKRNTPLDSKAQSRATSVYLVQRVVPMLPRLLCNNLCSLHPGADKLTFSV
VFKMNSQ-GEVFEE--WFGRTIINSCCKMSYELAQDIID-DPKR---TWTP-EELPPIFN
GHSIGRISEALVVLQDMATHMRKRRFDEGALRIDQ-LKLCF-QL-AGNGV---PQGFSVY
QHTASHRLIEEFMLLANMAVARKIRREFP--ALAFLRRHSHPDERRINIIAKEFEAL-GI
RIDGFDAKSMQSGLDTLKNQMFKLEVAENIAESLRVSECEARELLLRAFAVILSKPFSPA
QYVVAQGQT--PEDLRHFALAVPLYTHFTSPIRRYADLVVHRLLAQSLGYEVRE------
-SDERLRKIASRCNERKRAAKCAEVASIELFVWNFVRSLT---ESRLSDDFIVVGVLDRS
VDVVSLRTGIVQRAYKDKQ----------------RCVSSVFE--ED----SLTFRWKGV
EG---------GL------VDLRLKMASAVKG----------------------------
-----------------------------------------------SLEAR--------
-----------------------------------------------------------K
--ETCQYIVR--------------------------------------------------
----------------LEPPVGAILE----------------------------------
------------------------------------------------------------
------------------------------------------------------------
------------------------------------------------------------
------------------------------------------------------------
------------------------------------------------------------
----------------------
>Dpte.g1290.t1 /organism=Dpte {i 27,518,677,759,813,915,3173,3289,3419,3556,3618,3702,4029,4597 i}
MLKTYSRFMMPNHND---------------------------------------------
------------------------QIEC------------------LTSSSSSSLMSDIH
-KNKNSTINHKNRIKNT--------------NGLKRGNSGDSSIITND--------NNGR
SKIPVYNGNNH------------------------------------SDMATNSRNCTN-
--VLAINNLFGWN--IGYHHHHHHYQHHQQSQRLI-----------------------TN
LNNLRI------------MDLPEHVRIHQNL---------------HN------------
--------------RL-NHPQRH------YCQQQQQQAV---------------------
RYCQHKYRPKEFVRSLPSTPG-SSTPK-VTPEDESTNSIMS-------------------
---SSTTTAA---------TTSTMMTNTSKNSS---------------------------
-----------------------RKKRMTNFEEYLPLCEMQ------------------K
GLQKGEIVEGILRINQRNYN-DAYISA-----PD---EGLDIYIKGLIYRNKALNGDLVA
VKFLNETEWKISYTAINA------------------------------------------
----------------------------------------------NW------------
------EE---WKDDFTRL-------I-------EANDDEIDLNKLK-------------
------------------------------------------------------------
------------------------------------------------------------
------------------------------------------------------------
------------------------------------------------------------
------------------------------------------------------------
-----------------LNSK--------------------------------------D
MGLISMGSKSTS--------------SPVTIETSKQLLMD--------------------
----------------------------------------------EFENLPLQIFTLKI
-SDLK-------KQIPYWSRFIQRTAKVVGIVKQNHPRMFAGSLKFEENN-ENNKNANQK
KKMENDNKYVKFTSCDIRNPQIIIPMQTLPEIIQK---------------------DYWK
YKNHLFLAEITDWKSDSLYPLGKIIKNFGEMGDVDVETEIMLISLSINK-DDFPEEALAE
YQDKFPDKDWLIPEGEIN---QRKDLRK-ECIFTIDPETARDLDDAISYRQLSDDR-FEI
GIHIADVSYFIKENTLLDRIASDRATSVYLVSKVIPMLPHIFCQDLCSLNPGHDKLTFSA
IITVNGD-GEVVDR--WFGRTVINSCCKLTYEFAQKLIECDDDS---QLDQ-SIFPHIHD
EWSLSDIWQRVRRLQTIAKTLRKKRQENGSIRLDK-TKVTF-LLNEE-GM---PLALSKY
QLRESNWLIEELMLIANKCVAEFLYDKFAPEGRAFLRWHPPLDKFLLREFLKSIKGICPI
EFKSECSRSMVESLEKLAAI-------DSNF--------------CRMSTMFLIKAMKLA
MYICVSDQDN-PLSYRHFALNFSKYTHFTSPIRRYADIMVHRLLSMALGYESSI----CS
KTNEELKKIAENCNTKKYNAMLASEKSTEIYLKAYISKI-----GSLTSKAIVFQVYDHS
FDVLTLTFDTINRIYLDQL----------------YIDDYEFI--RDNSKRELKLKWKSV
ETQSTPDTDSENLTDSSSNLIQTIESFIVLDIEMVVTDKFELKVKLFVKFDLNLDPFTET
YGLSFYLQYLTHWPEYFHIAESPNGEIMGYIMGKIEGTGNNWHGHVTALTVAPQYRRLNL
AAKLMYCLELTSERKNAYFVDLFVRISNKVAIDMYKKLGYSVYRQVLEYYTGDPDEDAYD
MRKALSRDKLKQSIIPLPHPIFIMTTITDNTIYS--------------------------
---------FE-----DLSPVKIPKSHLF-------GS------CVHVGDYEKLNKIGQG
TYGVVYKARNIKTNEILALKRIK----IEKLKDGFPISSVREINILRTVRHPNIVEFKDV
VVGKSLDNVFLVMEYCEQDLATLIDCKIHFTESQIKCLMQQLFCGLKYLHKNFIIHRDLK
VSNLLLTDK----GLLKIADFGLARNYGCPGDPMS-------PCVVTLWYRAPELLFHSN
YHSTAIDMWAAGCIFGELLLQKPLLPGQSEIQQIDLIINLIGTPNDRIWPGFNDLPIAKS
FTVKHQPFNNISHIFSCVS--------------KAGIRLLNLLLMYDPCKRATADECLQS
SYFRESPLPCDPSVMPSFPQKS
>Alyc.aculy02g00020.1 /organism=Alyc {i i}
---------------------------------------------------------MFN
FKIAYKKTKRGSVIK-VRDYSIDD------------------------------------
-PSKNSQQS---------------------------------------------------
------------------------------------------------------------
------------------------------------------------------------
------------------------------------------------------------
------------------------------------------------------------
------------------------------------------------------------
-------------------------SDTGAQQA--PATEE--------------------
--------------------------SKFQYPRHLTPEEFK------------------P
ILDKGQLLAGQFQASRENAL-QGIVAVNI---GG---EDVHILIQGRESINRAIHEDEVV
IELLPKSEWKIKSDLVLL------------------------------------------
------------------------------------------------------------
------PE---ATEDI------------------DSLDDKATA-----------------
------------------------------------------------------------
------------------------------------------------------------
------------------------------------------------------------
------------------------------------------------------------
------------------------------------------------------------
-----------------------------------------------------------N
ATEKLQSLDKSA------------------------------------------------
------------------------------------------------------------
------------NLKP--------TGKIVAITKRIW-REYTGVLRRHQNL--LGKST---
----LSRSFCLFVPSDRRIPIIRIETR-----------------------------QYEK
LKDQRLLVAIDSWPRASRYPQGHYVKSLGSIGDKETENHVLLLEHQVPH-LKFTDAVLNC
LPPEG--DNWTIPSEEFS---KRADLRS-IDVCSVDPPGCTDIDDALHYRDIDGEF-CEV
GVHIADVSYYVKSGTALDQEAANRGTTVYLQDRRIDMIPALLSSNLCSLIQHHDRLAFSA
IWKIRKSNAEVTDV--MFTRSIINSKASLTYEMAQDMID-DKSK----------------
---NETLNKSLRGLNSLAKKLKQKRIDRGALVLARADEIRFVETESETYDRDSSLEIQHK
KMLETNSMVEEFMLLANIAVAGKLLQCYP--ELAVLRRHPKPSKENFDDLIQSAKVK-GF
EIRADDGKRLSDSLDKAKLS-------DNYF-------------FNLMLRMIATRCMTPA
AYFCSGCFEQEVVSFTHFGLAADLYTHFTSPIRRYADLLVHRLLGSAIGSVPMD---PNL
KNKNNIQAMCDNINYRHRMAQFASRASARLHTVLYIKSQ-----KKLVEEAYIYFVRQNA
IQILIPRIAFEYTYFLQPT------------------EDWRYDVVDRSQFNHI-------
-------------------KNIRVQQFDRLKV----------------------------
-----------------------------------------------HVSVATRDDVRFS
------------------------------------------------------------
--DRIQVKVVHPPLDDL------------NELETAAIEAVKGDEQEVDMSTEQVDESMTV
VHPDPEHGVYEKAWTETKKKIRLDLSNV--------GSKAKPVIVVPGDILEKYIS----
-----------KETTMLGPGLMRNNNQVVATTSGIL---KMRNNNLFWV----DSHQRRY
MAARGECVIGIVRN--KGSLHARVD----INSADLATLSLLAFEGANKRNKPNLNVGDLV
YAKVLSASKHVETELVCVNSNGKRDGLGQIGDKGGTLIGLSIDTVRVLLSPMCDLL--ER
L-------------------------GQAYRYEIALGM------NGRVW-----------
-------------INSSEP--------------ATVVAVANELRKFD-------------
--------------------RH
>Cele.Transcript:C04G2.6.1 /organism=Cele {i 87,284,600,841,1280,1582,1983,2148,2305,2501,2622,2749 i}
MDLNV-------------------------------------------KQSGIH---SVA
LHTTYFQNRSGKVYKRAEERYLRNDLSCGLAQC--------------------GTCKDFG
-TNPLLKIENPVRNAKV-------------------------------------------
--------GRHAL-----------------IVDSTSLIRFYDLFD--SSLLRD-------
--LIVTQ---------------------------------------------------TV
WEGVKA------------KAVPAYKKMNS-------------------------------
--------------LCYEDAKDRFHVF--MNEFHCETFS---------------------
----------------ESSKF-EDLSR--GEELLLSTALYL-----------------KT
HWQKHN-------------VAPVVLVFDEDSKK--RMENHYQHVMYLKEYIQNL-ED-PG
K-QALLDQMAAYESSG-------NGNEKQIFDEYLSHDRIM------------------E
GIASGTIKRGNFSVSRENYR-EATVII-----DD---QLTSWFITG-NNCNRAVNGDTVA
VQLLPEDQWTAPEKKIRLRDVEEYVKT---------------------------------
------------------------------------------------------------
-----ADDM--GNED-------------------EEND----------------------
------------------------------------------------------------
------------------------------------------------------------
------------------------------------------------------------
------------------------------------------------------------
------------------------------------------------------------
-----------------------------------------------------------D
ENDEPKAKKSKK------------------------------------------------
------------------------------------------------------------
------------MTVS--------TAKVVGIIKRNW-REYCGMLLPST-----VKGA---
-------RRHLFCPAERLIPRIRIETE-----------------------------QAET
LSQQRIVVAIDHWPRDSKYPLGHYVRSIGEMGSRETENEVLLLEHDIPH-APFSESVLDC
LPRE----EWEPDLTENRGPLPRVDLRD-LTICSVDPLGCTDIDDALHCKQIGEDL-FEV
GVHIADVTHFVRPGTAIDDEAALRGTTVYLCDRRIDMLPCLLSSNLCSLRGEEERYAFSC
IWTMTSS-ADIQSV--KYHKSLIKSKAALTYEKAQEIID-DPKE----------------
---QNDVALGLRGLMKLSKVLNARRTGNGALTLAS-SEVRF-DMDWESRT---PKKVMEK
QHLDTHSMVEEFMLLANISVAEKILEEYP--DCALLRRHPVPLKESYKPLVEAARHR-GF
EIIVESGKGLADSLNRCVDK-------KNPM-------------LNRLLRMLTTRCMTQA
VYFSAGTVP--VPQYQHFGLACAIYTHFTSPIRRYADVIVHRLLAAAIGADDIQ---SGL
LNQARCTKICTNINYRHKQAQYAGRASVQLNVVRYFKG------KVETCEGFVMGVRNNG
IQVFVPKYGLESIIVLQTS----------------AASGTTID-VEEMSVKVN-------
-------------------GDVVIKELEPVTV----------------------------
-----------------------------------------------RISVNEKNQQR--
------------------------------------------------------------
--PRVELQLIKPA-----------------------------------------------
----------------I-----------------------------PGLSVDFDLS----
-----------SSEGL--------------------------------------------
------------------------------------------------------------
------------------------------------------------------------
------------------------------------------------------------
------------------G-----------------------------------------
---------------------L
>Dpul.mRNA6045 /organism=Dpul {i 40,222,380,586,767,889,949,1018,1284,1303,1568,1874,2118,2339,2667 i}
---------------------------------------------------------MLT
SKVFLRKTKRGKVLKVVREHYLRDDLWCGSELC--------------------KKCGQEN
--SDVLDKSPVSSSTLC-------------------------------------------
-------AFPHYI-----------------VIDTNIVLHQIDVLE--SPAWKN-------
--VILLQ---------------------------------------------------TV
LEETRK------------RSTNNYKKLRE-------------------------------
--------------IM-ATRKDSFYVF--VNEHHKDTYV---------------------
----------------ERKPG-ESAND--RNDRAIRKA---------------------C
RWYQTHLEESQKGTDKKKQIKVVLLTQDFKNRE--QACNEGIPTYKVDEYVKSL-KDFPD
----LQEKLAASHSESN------NENREPLYPEHLAPTRIM------------------S
GIKSGKLLQGVFHSSRENFL-EGTVSV-----EG---QDKSILLQGHASLNRTVDGDVVA
VELLPEDKWTSPSGIVLE------------------------------------------
------------------------------------------------------------
------DQ----EEQ-------------------DPGDEIEK------------------
------------------------------------------------------------
------------------------------------------------------------
------------------------------------------------------------
------------------------------------------------------------
------------------------------------------------------------
-----------------------------------------------------------E
EKLLIDSTKSK-------------------------------------------------
------------------------------------------------------------
------------DRQP--------TGKIVGIIRRKW-RQYCGILLPSV-----LPEG---
-------TRHLFVPAERKIPKIRIETR-----------------------------QAVT
LSTQKIIVAIDSWPRTSRYPLGHFVRALGNIGDKDTENEVLLLEHDVPH-HSFPETVLAC
LPTM----PWMITEEEVK---RREDLRH-LDICSVDPPGCTDIDDALHFRELSPNL-YEI
GVHIADVSHFVRPDTALDKEAANRGTTVYLVDRRIDMVPELLSSNLCSLRPDQERLAFSV
IWQVTAD-AEIQKT--RFTKSVIRSRRAFTYAEAQCNID-DSLQ----------------
---QNELAKSLRGLNKLAKILKKNRMDKGALQLSS-PEIRF-EVSTETND---PIDVISK
PMLDTNSMVEEFMLLANISVADHIFKHFP--ECAVLRRHPVPPASNFEPFLKAGKTQ-GF
TLDVSSNKALAASLDAAVKP-------NNVY-------------MNTMLRILATRCMMQA
VYFSSGTVA--QVDFYHYGLAAPIYTHFTSPIRRYADLLVHRLLAVAVGADVTY---TEL
LNRKCAQQLCNNLNYRHKMSQYAQRSSVALHTHLFFRH------RVQDEDAYVLFVRQNA
LQVLIPKYGLEGSIYLKGNDGD-------------SKLDFVYN-----------------
-------------------PDIAGLSVDAIEI----------------------------
-----------------------------------------------SKTDEPRNKKL--
------------------------------------------------------------
------------------------------------------------------------
------------------------------------------------------------
------------------------------------------------------------
------------------------------------------------------------
-----------------------KGGK---------------------------------
------------------------------------------------------------
------------------------------------------------------------
----------------------
>Phum.transcript:PHUM060160-RA /organism=Phum {i 54,225,383,562,789,1068,1186,1311,1549,1808,2052,2273,2442,2601 i}
---------------------------------------------------------MLT
NHIILKKTKRGSILKVVREHYLRDDLWCGSTLC--------------------GKCKQKP
-KDKVLEKSTESLSSLI-------------------------------------------
-------KESHYV-----------------VLDSSVIIDQIDVLQ--ENVICN-------
--AIILQ---------------------------------------------------TV
INDLQN------------KNTVFYMKLKD-------------------------------
--------------II-ANPSRHFCVF--VNENHKETYI---------------------
----------------AREQG-EKINE--RNQRAIRVA---------------------T
KWYSNHLNNA---------VKIVLITDDVENKE--KAIAEGIPAFSSEEYVLSL-NTSIP
----LADKLCQKDCEK-------ENAGEPLYPCHYTPNEIH------------------Q
GIKNKSLLYGQFFAQRDNFL-EGTVRV-----EG---QELSVLVQGRKALNRAVDGDTVA
VKLLPESQWVGSSDLVLK------------------------------------------
------------------------------------------------------------
------DE----DEE-------------------EDVEMINV------------------
------------------------------------------------------------
------------------------------------------------------------
------------------------------------------------------------
------------------------------------------------------------
------------------------------------------------------------
-----------------------------------------------------------D
EDIIKDAGNEKG------------------------------------------------
------------------------------------------------------------
------------DKKP--------TGIIVGIIKRKW-RQYCGILNKSL-----LENA---
-------TRHIFVPAERKIPKVRIITK-----------------------------QSEF
LMSQKIVVVIDSWPR--------------PIGDKETENEVLLLEHDVPH-SKFSEAVLSF
LPEL----PWIITEDDLK---NRVDLRH-LDICSVDPPGCTDIDDALHCRKLDNGN-FEV
GIHIADVTHFIKPGTALDKEAALRGTTVYLVDKRIDMVPELLSSNLCSLRENEDRFAFSC
IVEMTKK-GKILNT--KFHKSVIRSRKAMTYEEAQLKID-DKKQ----------------
---NDNVTQSLRWLNNLAKIIKKKRLDNGALVLAS-PEVKF-LMDSETHD---PLDVEAK
KIRDTNSMIEEFMLLANISVAEKIFKDFP--ECAVLRRHPKPPLSNFEPLIKAGRVQ-NF
DISVDTGKSLSVSLEKAVKP-------NNPY-------------FNTMLKILATRCMMQA
VYFSSGMFK--EEDFFHYGLACPIYTHFTSPIRRYADIIVHRLLAVSVNADSTY---PEL
LDKRKTQELCNNLNYRNQMAQYAARASVALHTHLFFRD------KVQDEEGYILRVRKNA
LQILIPKYGLEGTLYVSGKKEL-------------DVIGFVYN--DETQTQRC-------
-------------------GDVIFKAFDPVTV----------------------------
-----------------------------------------------QLSLDRSNVQR--
------------------------------------------------------------
--EKLFFRLVNPK-----------------------------------------------
----------------VRKLLRLL-------------------FFFPKNICRVLLN----
-----------KVQTTLYVRLLEN------------------------------------
VVGR--------------------------------------------------------
----------------------GKGGRGRGRKR---------------------------
------------------------------------------------------------
------------------------------------------------------------
----------------------
>Isca.ISCW012183-RA /organism=Isca {i 166,387,545,636,813,957,1086,1224,1371,1488,1590,1655,1740,1868,1955,2112,2333,2424,2502,2643,2766 i}
MDVSA-QLQRNNKGGVVFLDDASCISRGNDCAAYVATVMELCCRFKEKKRACLHELAMLT
SKTFVKKTKTGNVLKVVREHYLRDDIWCGSKLC--------------------KKCKHEA
---PILEISPRSPSELF-------------------------------------------
-------TSPHYL-----------------VPDTNVVIHQMDVLK--DDAFTN-------
--LIVLQ---------------------------------------------------TV
LQELRH------------RHAPGYNTIRE-------------------------------
--------------IL-ANKDRQFFVF--TNEHHN-------------------------
------------------------------------------------------------
-------------------------------------------ILAVSEYVRSL-RDHPG
----LLDKLAKLELDGA-AGEVGDKRKGFLFPEHLPQSALH------------------L
GIKSGKYEQGKFQASRENYL-EGNVVIGGD-NEG---ESRSILIQGRGHLNRAVHDDLVV
VETLPEEQWSLPSGLVLL------------------------------------------
------------------------------------------------------------
------DET-QDEDE-------------------DKGDEEAK------------------
------------------------------------------------------------
------------------------------------------------------------
------------------------------------------------------------
------------------------------------------------------------
------------------------------------------------------------
------------------------------------------------------------
----LSKKRAVS------------------------------------------------
------------------------------------------------------------
------------NKVP--------TGRIVGILRRKW-RPYCGILQPSN-----IKEA---
-------TRHLFVPAERRIPKIRIETR-----------------------------QADV
LCRQRIVVSIDSWPRDSRYPQGHLVKALGEVGDRATENQVLLLEHDIPH-QCFSRSVLDC
LPSL----PWTIGPKEEK---NREDLRH-LCICSVDPPGCTDIDDALHCRELPNGN-YEV
GVHIADVSYFVRPGTALDKEAANRGTTVYLVDQRIDMVPELLSANLCSLRGGEERLAFSA
IWEVSPE-AEVLHT--KFHKSIIKSRAALTYAEAQARID-DTSL----------------
---NDELTLGLRGLNRLAKILKAKRIANGALTLAS-SEVRF-HVDSETHD---PIDVQTK
QLLETNSMVEEFMLLANASVARHIFQEFP--ECALLRRHPAPAPANLEPLVKAGHSK-GF
VVEVESGLRLAESLDRAVDP-------EQPY-------------FNVMLRMVATRCMARA
LYFCSGCVA--PEDFDHYGLAMPFYTHFTSPIRRYSDLMVHRLLGVCVGAEATY---PDL
VHKNKCQELCNNLNYRHNMAQYAGRSSVALYTQAFFRD------KVLDEEGYVLFVRENA
LQVLMPRFGLEATLFLKED-------------------GWSYD--QEANTQTC-------
-------------------GGVTLRQFDRLVV----------------------------
-----------------------------------------------QLSVDSRNVQH--
------------------------------------------------------------
--QKVVVKLVDPK-----------------------------------------------
----------------I-----------------------------PGVSVEPSAR----
-----------KADDT--------------------------------------------
------------------------------------------------------------
----------------------QKQADDPPRKR---------------------------
------------------------------------------------------------
-----------SKVAASS------------------------------------------
----------------------
>Tcas.transcript:TC006450_001 /organism=Tcas {i 54,219,377,777,1191,1338,1835,2079,2469,2612 i}
---------------------------------------------------------MFT
TKAFIKKNKVGNYLKHVREHYIRDDISCGLQEC--------------------ETCLPVE
---SFLSPDHENKCSLF-------------------------------------------
-------TSNHYL-----------------ILDTNVVLDQMDILE--ESVIGN-------
--VIILH---------------------------------------------------TV
LNEVKH------------RSLPIYKRLCA-------------------------------
--------------VI-ENPSRHFYVF--INDHHQGTYL---------------------
----------------QQNEG-ELIND--YNDRCIRAA---------------------C
SWYINHAPKQ----------KFVFLTDDSANRI--KAQKEDIPSYTVSEYVQNL--NTSG
----LTDKLSRKDFHG-------NDFTKDVFPNHLSNVELL------------------T
GIREGKLLQGTFRASRDNFL-EGFVNV-----DS---YEEPVIVQGRAGLNRSVDGDTVA
VELLKEEEWVCPSEIILE------------------------------------------
------------------------------------------------------------
------DE---GVGD-------------------ESVDDVVT------------------
------------------------------------------------------------
------------------------------------------------------------
------------------------------------------------------------
------------------------------------------------------------
------------------------------------------------------------
-----------------------------------------------------------K
ENELQKATKKKS------------------------------------------------
------------------------------------------------------------
------------GAKP--------TGRVVGIIRRKW-RQYCGILQGGI-------DG---
-------VYQMFVPADKSIPKIKIETR-----------------------------QAEF
LRTQKLIVTIDSWPKHSRYPHGHFVRALGNIGDQTTENEVILLEHDVPH-SQFSEEVLNC
LPKM----PWIITDDDVK---KRVDLRH-LDICSVDPPGCTDIDDALHCRPLADGK-LEV
GVHIADVSHFIRPGTPLDREAASRATTVYLVNNRIDMVPALLSSNLCSLRGGEERFAFSC
IWEMDQN-ANILST--RFHKSIIKSRKAMTYEEAQLIID-DKTK----------------
---QDALAEALRSLNKLAKIMKQRRLVNGALVLAS-PEVKI-QMDSETME---PLDVEVK
KLFETNSMIEEFMLQANISVAEKILEEFP--DCAMLRRHPVPPATNFDPLVKAGRHL-GF
EIRVDSGKNLAKSLDEAVNT-------KNPY-------------LNTMFRILATRCMLQA
VYFVSGTYQ--KEEYFHYGLAVPLYTHFTSPIRRYADIIVHRLLAVICGADSTY---PDL
LDKNKTTELCQNLNYRNRMAQYAGRASIAFNTHGNYKM------RKV----------TCC
MSVKTP------CKFLYHD------------------MAWNVP--YLWPK----------
------------------------KAKRPIFL----------------------------
-----------------------------------------------NTMKRTRHKKP--
------------------------------------------------------------
--EVWLFTLLTPL-----------------------------------------------
------------------------------------------------------------
------------------------------------------------------------
------------------------------------------------------------
------------------------------------------------------------
------------------------------------------------------------
------------------------------------------------------------
----------------------
>Turt.mRNA:tetur04g01050 /organism=Turt {i i}
MFSGE-------------PLTSSMTK-------------------------------AGN
VRSFYLKTKRGAIVKIVREYYLRNDIPCGLE-C--------------------STCPITD
CSTKLSRKSRAQINKLI-------------------------------------------
-------PKAHLI-----------------VPDVNVLNNQLDVIE--SSTFGDE------
--LILLK---------------------------------------------------TD
LNEIRS------------TNLSLFKRLMD-------------------------------
--------------VK---GKKNIFLF--ENQFNEHTYV---------------------
----------------ERLPK-ETREQ--YIFRLAISA---------------------I
KWYQNHIGKK---------LQIVLLVNDSSTKA--KATAEGLTCFTLVEYVENL-HDNVE
----LLDKVVRPPDEKMEVDQAIEKAAKFLYPEHLPLAIIQ------------------K
GIKEGKYYQAKFATNRDNYL-EGSVHITM---NG---EAVRVLISGRENMNRAVNDDIVA
IEIAPKEEWKSKSDFVLT------------------------------------------
------------------------------------------------------------
------AD---LITE-------------------DKDEKELE------------------
------------------------------------------------------------
------------------------------------------------------------
------------------------------------------------------------
------------------------------------------------------------
------------------------------------------------------------
-----------------------------------------------------------E
PSELENKKDKKSE-----------------------------------------------
------------------------------------------------------------
---------EGVIKRP--------TGKVVGIIKRNW-RQYCGIIRERDAC--IMKNT---
----II-TSHFFVPIDKRIPMIRIETR-----------------------------QYDS
LKSQRILVAIDNWPRDSKFPRGHYVRALGPIGDKATENEILLLEHDIPH-LQFTKSVMNC
LPDPD---KWSIPPEELS---KRLDFRD-KPICSVDPPGCTDIDDALHCIDLGNGT-YEV
GVHIADVSAFVKPNTPLDQEAANRSTTVYLVDNRIDMIPTVLSSNLCSLMENRERQTFSV
IWKLNAKTAEVIDT--RFAKSVIKSRAALTYAEAQLRID-SKDS----------------
---KDDVTQGLRRLNALAKKLKKKRIDKGALVLASLGEIKFIEVDSETAD--NVTKIESK
QLQDTNSMVEEFMLLANISVAEKLYQEVP--QLALLRHHPKPSAANFDELVQACKSH-GF
DIDVQDGKSLAKSLDGAKDP-------KNSY-------------LNLMIRMITTRCMTQA
QYFCSGKMADPENNFLHFGLATPIYTHFTSPIRRYADLIVHRLLSHVIGDTNLD---PVL
TSSEKIQTLCENINYRHHQAQLASRASIKLHTLIYIKSV----KKPLTEEGYILFVRKNA
LQILVPRLAFEATYFFESL------------------TDWEYD--GLTCTVKYL------
------------------KKDITLRQFDPVKI----------------------------
-----------------------------------------------KLSLIDKSTEFR-
-----------------------------------------------------------K
GVEVIDVQLIKPL-----------------------------------------------
----------------IESNVKAIST----------------------------------
------------------------------------------------------------
------------------------------------------------------------
------------------------------------------------------------
------------------------------------------------------------
------------------------------------------------------------
----------------------
>Drer.transcript:ENSDART00000075176 /organism=Drer {i 130,284,413,549,717,796,976,1146,1308,1559,1652,2177,2332,2511,2657,2829 i}
M--------------------------------------------------------IKT
EKILHLNSSKGRKVRVVREHYMREQVPCGSSLC-------------------QADCQNVG
---KVLSRD---------------------------------------------------
--------VTHYV-----------------VPDVGVVRDFLEILE--FRELQG-------
--IVLTQ---------------------------------------------------TA
YQTVQH-----------TRGRRHYNRLRS-------------------------------
--------------LL-KDPRHDCVLF--ANEFQQYSYC---------------------
----------------PREKG-ESQDK--WHTRNVYNA---------------------A
VWYYNHLAGL---------QPVVMITEDRDAISEFSASNSGVFVISTQEYLLGF-WPDLQ
AAHDLYHSIAQTLQERE------NDGAEKVYTEHLPAEVLE------------------A
GIKSGMYIQGILSVNKHRAQHEAFVRYEGSASKN-TELNSDVLINGAKHRNRAVHGDVVV
IELFPRNEWKGRTMALTE------------------------------------------
------------------------------------------------------------
------------------------------------------------------------
------------------------------------------------------------
------------------------------------------------------------
------------------------------------------------------------
------------------------------------------------------------
------------------------------------------------------------
-----------------------------------------------------------G
QGEERPLEDTQS------------------------------------------------
------------------------------------------------------------
------------QPMP--------TGRVVGILQRNW-RDYVVTLPPFEEMQSQSRNS---
-------QKILVVPWDYRIPKIRISTQ-----------------------------QAEA
LQDQRVIVRLDSWESTSVYPNGHFVRVLGKSGELETEIQTILVENCIHV-PPFSEAQLRE
MPVNTEENPWQMDSNEVS---SRRDLRDSHLVFSIDPKGCEDVDDTLSVRTQPGGKRLEL
GVHIADVTHFVREGSLTDLEARSRATTYYLADRRYDMLPAVLSADLCSLLGGVDRYAMSV
LWELDAETLEVCSV--WFGRTLIRSSYQLHYELAQSLLN-GEEV---EVPELNPLKGSQR
DQKMSELLQALETLTRVARHLRAQRDKGGALELEG-VEVRA-QLDEEKNI----TALVPK
QPLEVHETVAECMIYANHWVARKIQESFP--HHALLRHHPPPKQEFFNHLIDSAKAH-GF
SIDTRSNRALADSLERAVDP-------RDPL-------------VNRLLRMMATQAMSNA
LYFSTGSCP--EEQYYHYGLALARYTHFTSPIRRYADVIVHRLLMAAVQLEKDESPSKTL
ACNKELEELAQHINNKNRAAQHSQKQSIELFQCMYFRDKDSHTDERCVADAVIYAVRANG
FLAFVPQYGLKGAVYLKDREGQVISVDGDGKCEWKPGTLQKYS--DKIITSTST------
-------------------GTHTFYLFNHVTV----------------------------
-----------------------------------------------RISVEPSRCHA--
------------------------------------------------------------
--DSLNLELI--------------------------------------------------
----------------SNKPHCAVQPE------------SQPAGGGRSGLVEEVVR----
-----------WAEEA--------------------------------------------
------------------SLQA--------------------------------------
------EEQRGRKPKLSKEEKQFRQSKT--------------PNLYVLLQEISELALM--
-----------------------------------------------------DLS----
----------ICQITNSEE-----------------------------------QTCTVS
S---------------------
>Hsap.transcript:ENST00000319212 /organism=Hsap {i 139,293,422,558,735,814,994,1164,1326,1574,1667,2201,2356,2535,2681,2856 i}
ML-------------------------------------------------------QKR
EKVLLLRTFQGRTLRIVREHYLRPCVPCHSPLCP-----------------QPAACSHDG
---KLLSSD---------------------------------------------------
--------VTHYV-----------------IPDWKVVQDYLEILE--FPELKG-------
--IIFMQ---------------------------------------------------TA
CQAVQH-----------QRGRRQYNKLRN-------------------------------
--------------LL-KDARHDCILF--ANEFQQCCYL---------------------
----------------PRERG-ESMEK--WQTRSIYNA---------------------A
VWYYHHCQDR---------MPIVMVTEDEEAIQQYGSETEGVFVITFKNYLDNF-WPDLK
AAHELCDSILQSRRERE---NESQESHGKEYPEHLPLEVLE------------------A
GIKSGRYIQGILNVNKHRAQIEAFVRLQGASSKD-SDLVSDILIHGMKARNRSIHGDVVV
VELLPKNEWKGRTVALCE------------------------------------------
------------------------------------------------------------
------------------------------------------------------------
------------------------------------------------------------
------------------------------------------------------------
------------------------------------------------------------
------------------------------------------------------------
------------------------------------------------------------
-----------------------------------------------------------N
DCDDKASGESPS------------------------------------------------
------------------------------------------------------------
------------EPMP--------TGRVVGILQKNW-RDYVVTFPSKEEVQSQGKNA---
-------QKILVTPWDYRIPKIRISTQ-----------------------------QAET
LQDFRVVVRIDSWESTSVYPNGHFVRVLGRIGDLEGEIATILVENSISV-IPFSEAQMCE
MPVNTPESPWKVSPEEEQ---KRKDLRKSHLVFSIDPKGCEDVDDTLSVRTLNNGN-LEL
GVHIADVTHFVAPNSYIDIEARTRATTYYLADRRYDMLPSVLSADLCSLLGGVDRYAVSI
MWELDKASYEIKKV--WYGRTIIRSAYKLFYEAAQELLD-GNLSVVDDIPEFKDLDEKSR
QAKLEELVWAIGKLTDIARHVRAKRDGCGALELEG-VEVCV-QLDDKKNI----HDLIPK
QPLEVHETVAECMILANHWVAKKIWESFP--HQALLRQHPPPHQEFFSELRECAKAK-GF
FIDTRSNKTLADSLDNANDP-------HDPI-------------VNRLLRSMATQAMSNA
LYFSTGSCA--EEEFHHYGLALDKYTHFTSPIRRYSDIVVHRLLMAAISKDKKMEIKGNL
FSNKDLEELCRHINNRNQAAQHSQKQSTELFQCMYFKDKDPATEERCISDGVIYSIRTNG
VLLFIPRFGIKGAAYLKNKDGLVISCGPDSCSEWKPGSLQRFQ--NKITSTTTD------
------------------GESVTFHLFDHVTV----------------------------
-----------------------------------------------RISIQASRCHS--
------------------------------------------------------------
--DTIRLEII--------------------------------------------------
----------------SNKPYKIPNTEL----------IHQSSPLLKSELVKEVTK----
-----------SVEEA--------------------------------------------
------------------QL----------------------------------------
-------AQEVKVNIIQEEYQEYRQTKG--------------RSLYTLLEEIRDLALL--
-----------------------------------------------------DVSN--N
YGI---------------------------------------------------------
----------------------
>Bmor.transcript:BGIBMGA011711-RA /organism=Bmor {i 999,1802,2061,2220,2770,2882 i}
M--------------------------------------------------------VFN
NSSINDVSNKCQNLQIESDS----------------------------DNGETEQVTPTT
-PSKGKNAKKKERLKKLEIP----------------------------------------
-TVPVNNFNN-------------------------------------TNRVQNSQ-----
------------------------------------------YLFNYFG---------SP
RNSTFSVHEYFTQ-----QITPLYASTSSRYLEN--------------------------
--------------LC-HHPQYQYM----QNIQHMRDILQSPEHV---------------
-------------ASVPITPLILSGQR--SEPVCIPNSTFIHSEPSTPRFIENALQHPLL
NPSFSRQTGT-------IQIGQLRLRHNSENNC--LTKT---------------------
-----------------------LVNGDKKFDAYLSGEDVE------------------K
GLKNNMLIEGVLRINPKQYQ-HSYVSS-----QDR--SQQDILIDGIKNRNRAMEGDVVI
VQLVENEP----------------------------------------------------
------------------------------------------------------------
------EEN---------------------------------------------------
------------------------------------------------------------
------------------------------------------------------------
------------------------------------------------------------
------------------------------------------------------------
------------------------------------------------------------
------------------------------------------------------------
------------------------------------------------------------
------------------------------------------------------------
------------VTNP-----EQKRGKVVFIKEKVHTRTCIGSLQLMH-----DKNR---
-------QKAM-------------------------------------------------
------------------------------------------------------------
------------------------------------------------------------
----------------------------------XHMLPDDLC-MLCSLFPGVDKLAFSV
FWEMTKD-AKVISY--RFARTVINSCCQLAYEHAQDVLD-DKED-----AQ-IKFPEMYN
GFDYKDVHKSIKILGKLSNILRANRFENGALRIDQ-PKASF-RLNPTSGL---PESYCIY
ESKESHQLIEEFMLLANMSVATRIYSDHP--KLAFLRSHPPPSKYMLMQLEKSLKPM-GI
KLDIESAGHLHRSLLPYVGP--------DNTDKGR----------AMVLNLLCAKPMTRA
KYFCAAACD--DDEFQHYALNVPLYTHFTSPIRRYADIMVHRLLAASLNYRET-----PA
LHEDDVRMIAAQCNKQKYNAKKAGEMSTELYTLKYIELN-----SPIVTEGAVVDIREKY
IDVIIVSMGLNRRIFFNND------FPG-------EYKCIRHE--ELAKLARMELKWKPV
N--------------ELPETKQVIGVFSIVQVEMHKGD----------------------
---DMYLCPL-------------------------------------KHKICKKYSEMYA
GGNSV----------KEIFTELFSSKSNAV-LDLLDRFHFEV-------------DSVIK
TVDISSLSLIDKSLL--------------NEVQK--------------------------
---------YE---NDINVQIRFGSALCDIQCCIRDANFRQHVICVEYKSYQKLLV----
-----------KSTQLPHAGSLE-----------------REYNNLDEI----VTTFREF
IL----------------DLTP-------------------------YFHQLELIDRNCT
VK-----------------------------EPRN-------PS------------FKDD
Y--------------------RKILIGQSEFWQNKLQDGLINWDHDR------DI-----
-------IENISQIFGKESWDSGWLPVQGIDPKHSALQVVLVLHVYK-------QFLVMK
KKFRTVTAILDTDLLIN-----
