# Supplementary material for: Genome streamlining in a minute herbivore that manipulates its host plant
Source: eLife. 2020 Oct 23;9:e56689. doi: 10.7554/eLife.56689 (PMC7738191; doi:10.7554/eLife.56689)
Supplement: Supplementary file 2. [file elife-56689-supp2.zip › Malin_Input/OG0000945.fasta]

>Agam.AGAP009642-RA /organism=Agam {i 133,792,889 i}
------------------------------------------------------------
------------------------------------------------------------
------------------------------------------------------------
------------------------------------------------------------
------------------------------------------------------------
------------------MAQS----------------KLNDLAGKFGKG----------
------------------------------------------------------------
------------------------------------------------------------
-----GPP----------------------------------------------------
------------------------------------------------------------
------------------------------------------------------------
------------------------------------------------------GLTTGL
K------------VLAAV------GAAAYG-------IKNSMYT------VEGGHRAIIF
NRIGGVGDD-VFSEGLHF-------------------------------RVPWFQYPIIY
DIRSRPRKISSPTGSKDLQMVNISLRVLSRPDARKLPVMYRQLGQDYDEKVLPSICNEVL
KSVVAKFNASQLITQRQQVSLLIRRELVERAADFNIILDDVSLTELSFGREYTAAVESKQ
VAQQEAQQAAFLVERAKQERQQKIVQAEGEAEAAKM------------LGIAVAEN-PGY
LKLRKIRAAQNIARTIANSQNRVYLSANSLML-NIQDDTFDDMSKKV--STPA------T
TSSSATGQVKTNSTRRAGEAQTEDNKQYDESLIKIIAEETVDRLKGNVL
>Bmor.transcript:BGIBMGA008312-RA /organism=Bmor {i i}
------------------------------------------------------------
------------------------------------------------------------
------------------------------------------------------------
------------------------------------------------------------
------------------------------------------------------------
------------------MAQS----------------KINDMAGKFAKG----------
------------------------------------------------------------
------------------------------------------------------------
-----GPP----------------------------------------------------
------------------------------------------------------------
------------------------------------------------------------
------------------------------------------------------GLGIGL
K------------VVAVV------GAAAYG-------VSQSVFT------VEGGHRAIMF
NRIGGVQQH-VFTEGMHF-------------------------------RIPWFQYPIIY
DIRSRPRKISSPTGSKDLQMVNISLRVLSRPDANMLATMYRQLGTDYDEKVLPSICNEVL
KSVVAKFNASQLITQRQQVSLLIRRELVERAADFNIILDDVSLTELSFGKEYTAAVEAKQ
VAQQEAQRAAFVVERAKQERQQKIVQAEGEAEAAEM------------LGKAMGMN-PGY
LKLRKIRAAQSISRMIAQSQNRVFLPGNSLMI-NLQDPTFDDLSEKL--TKKK-------
-------------------------------------------------
>Phum.transcript:PHUM115890-RA /organism=Phum {i 130,251,477,603,789 i}
------------------------------------------------------------
------------------------------------------------------------
------------------------------------------------------------
------------------------------------------------------------
------------------------------------------------------------
------------------MSQS----------------KLNDFANRFMK-----------
------------------------------------------------------------
------------------------------------------------------------
-----SPK----------------------------------------------------
------------------------------------------------------------
------------------------------------------------------------
------------------------------------------------------GVGTGM
K------------LLGLA------GLAGYG-------MTQSLYT------VEGGHRAIIF
SRIGGIQKE-VYSEGLHF-------------------------------KIPWLEYPIIY
DIRSRPRKISSPTGSKDLQMVMISLRVLSRPDAINLPTMYRTLGLDYDEKVLPSICNEVL
KSVVAKFNASQLITQRQQVSLLVRRELTERARDFNIILDDVSITELSFGKEYTAAVEAKQ
VAQQEAQRAAFVVERAKQERQQKIVQAEGEAEAAKM------------LGEAVSQN-PGY
LKLRKIRAAQSISRIVAASQNKVFLSGNSLML-NISDPAFDDLSEKL--KSKA-------
---------KK--------------------------------------
>Tcas.transcript:TC015660_001 /organism=Tcas {i 133,254,714,792,889 i}
------------------------------------------------------------
------------------------------------------------------------
------------------------------------------------------------
------------------------------------------------------------
------------------------------------------------------------
------------------MAQS----------------KLNDLAGKFGKG----------
------------------------------------------------------------
------------------------------------------------------------
-----GPP----------------------------------------------------
------------------------------------------------------------
------------------------------------------------------------
------------------------------------------------------GLGLGL
K------------LLAVG------GAAAYG-------ISQAMYT------VEGGHRAIMF
NRIGGVQKD-IYTEGLHF-------------------------------RVPWFQYPIIY
DIRSRPRKISSPTGSKDLQMVNISLRVLSRPNASQLPIVYRQLGLDYDEKVLPSICNEVL
KSVVAKFNAAQLITQRQQVSLLVRRELTERARDFNIILDDVSITELSFGKEYTAAVEAKQ
VAQQEAQRAAFIVEKAKQERQQKIVQAEGEAEAAKM------------LGEAISKN-PGY
LKLRKIRAAQNISRTIANSQNKVYLSGNSLML-NISDKEFDDQSDKL--KRNEYDDTTRS
ADKNVLRTARKMATRIAG-------------------------------
>Dmel.FBtr0112862 /organism=Dmel {i 133,480,714,792,892 i}
------------------------------------------------------------
------------------------------------------------------------
------------------------------------------------------------
------------------------------------------------------------
------------------------------------------------------------
------------------MAQS----------------KLNDLAGKLGKG----------
------------------------------------------------------------
------------------------------------------------------------
-----GPP----------------------------------------------------
------------------------------------------------------------
------------------------------------------------------------
------------------------------------------------------GLGIGL
K------------VLAAV------GAAAYG-------VSQSLYT------VEGGHRAIIF
SRLGGIQSD-IYSEGLHV-------------------------------RIPWFQYPIIY
DIRSRPRKISSPTGSKDLQMINISLRVLSRPDSLNLPYLHKQLGVDYDEKVLPSICNEVL
KSVIAKFNASQLITQRQQVSLLIRKELVERARDFNIILDDVSLTELSFGKEYTAAIEAKQ
VAQQEAQRAVFFVERAKQEKQQKIVQAEGEAEAAKM------------LGLAVKQN-PAY
LKLRKLRAAQSIARTIASSQNKVYLSADSLML-NIQDSGFDDMTEKV--YKIG------T
GLPKDWLDARKMASKVAQPAEKEKN-------VGNVASSMAERMM----
>Dpul.mRNA2441 /organism=Dpul {i 130,251,365,603,713,789 i}
------------------------------------------------------------
------------------------------------------------------------
------------------------------------------------------------
------------------------------------------------------------
------------------------------------------------------------
------------------MAQS----------------KLNDLAGRFSN-----------
------------------------------------------------------------
------------------------------------------------------------
-----GPK----------------------------------------------------
------------------------------------------------------------
------------------------------------------------------------
------------------------------------------------------GLGTGL
K------------LLALA------GAAAYG-------VSQSMYT------VEGGHRAIIF
SRLGGVKND-TYPEGLHL-------------------------------RLPWFQYPIIY
DIRSRPRKISSPTGSKDLQMVNITLRVLSRPDAALLPDVYRNLGLDYDEKVLPSICNEVL
KSVVAKFNASQLITQRQQVSLLVRRELTERARDFNIILDDVSITELSFSKEYAAAVESKQ
IAQQDAQRAAFFVEKAYQERQQKIVQAEGEAEAGKM------------MGVAIGIN-PGY
LKLRKIRAAQNIARTIAASQNRVYLNADSLMI-NVSDVSFDERIATVGNLKKP-------
-------EVKK--------------------------------------
>Alyc.aculy05g04640.1 /organism=Alyc {i 109 i}
------------------------------------------------------------
------------------------------------------------------------
------------------------------------------------------------
------------------------------------------------------------
------------------------------------------------------------
------------------MAQ-----------------QVRNAAGKIG------------
------------------------------------------------------------
------------------------------------------------------------
------------------------------------------------------------
------------------------------------------------------------
------------------------------------------------------------
--------------------------------------------------------GKGI
G------------ALLGL------TGLGYA-------ATQSFYS------VEGGHRAIIF
NRIGGIQRD-IYAEGLHF-------------------------------KIPFIQYPIIY
DIRSRPRKISSPTGSKDLQMVNITLRVLSRPDPNSLPTIYRMLGVDYDERVLPSICNEVL
KSVVAKFNASQLITVRQQVSLLVRKELIDRARDFNIILDDVSITELSFGREYTAAVEAKQ
VAQQEAQRAFFEVEQAKQERQKKIVQAEGEAEAAKM------------LGEAITKN-PGY
LKLRKIRAAQQIARTIAKSQNIVYLNAQSLML-NIADKDFDITSIQP--GRK--------
-------------------------------------------------
>Cscu.CSCU001469-RA /organism=Cscu {i 136,218,292,391,516,702,822,924 i}
------------------------------------------------------------
------------------------------------------------------------
------------------------------------------------------------
------------------------------------------------------------
------------------------------------------------------------
------------------MAD-----------------KLKDFMGRFSK-----------
------------------------------------------------------------
------------------------------------------------------------
-----GPS----------------------------------------------------
------------------------------------------------------------
------------------------------------------------------------
------------------------------------------------------GLSTGL
K------------LLVAA------GGLAYG-------VTQSVYTGK---YLEGGHRSIIF
SRIGGVQNE-VYAEGLHFSLQWESSCSPNTEQLQHAEWLHPPRVFIYISRIPWFQYPIIY
DIRARPRKLSSPTGSKDLQMVNISLRVLQRPDSAMLPLIYKMLGTDYDERVLPSICNEVL
KSVVAKFNASQLITQRQQVSLLVRKELTDRARDFNIILDDVSITELSFGKEYTAAVEAKQ
VAQQEAQRAAFVVEQAKQERQQKIVQAEGEAESAKMISFRLLSLALIYLGDAIAAN-PGY
LKLRKIRAAQNVARTIAASQNRVYLNAGSLML-NIADKDFDIVSTDILPGKKK-------
-------------------------------------------------
>Lpol.rna19528 /organism=Lpol {i 136,218,298,423,609,717,795 i}
------------------------------------------------------------
------------------------------------------------------------
------------------------------------------------------------
------------------------------------------------------------
------------------------------------------------------------
------------------MAQ-----------------KFKEFAGRLSKGGA--------
------------------------------------------------------------
------------------------------------------------------------
-----GPS----------------------------------------------------
------------------------------------------------------------
------------------------------------------------------------
------------------------------------------------------GLGTGI
K------------LLIAA------GGLAYG-------VSKSIYT------VDGGQRAIIF
SRIGGIQKE-IYAEGLHF-------------------------------RIPWLQYPIIY
DIRARPRKISSPTGSKDLQMVNISLRVLARPDATMLPHIYRMLGTDYDERVLPSICNEVL
KSVVAKFNASQLITQRQQVSLLVRKELMERARDFNVILDDVSITELSFGKEYSAAVEAKQ
IAQQEAQRAAFIVEQAKQERQQKIVQAEGEATAAQM------------LGEALTLN-PGY
LKLRKIRAAQNIARTIANSQNRVYLNAGSLML-NIADKGYDLQNLPD--GKKK-------
-------------------------------------------------
>Isca.ISCW021457-RA /organism=Isca {i i}
------------------------------------------------------------
------------------------------------------------------------
------------------------------------------------------------
------------------------------------------------------------
------------------------------------------------------------
------------------MAQ-----------------QFKDMASKLGKGG---------
------------------------------------------------------------
------------------------------------------------------------
-----SPK----------------------------------------------------
------------------------------------------------------------
------------------------------------------------------------
------------------------------------------------------GLGLGI
K------------LVAAA------AGLGYA-------VTQSVFT------VDGGHRAIIF
NRIGGIQKD-VFAEGLHF-------------------------------RIPWIQYPIIY
DIRSRPRKISSPTGSKDLQMVNISLRVLARPDAIMLPTVYRMLGTDYDERVLPSICNEVL
KSVVAKFNASQLITQRQQVSLLVRRELTERARDFNIILDDVSITELSFGKEYAAAVEAKQ
VAQQEAQRAMFTVEQAVQERQQKIVHSEGEAQAAKM------------LGEAISKN-PGY
LKLRKIRAAQNIARTIAASQNRVYLNANSLML-NIADKEFDITGISHSQYKK--------
-------------------------------------------------
>Dpte.g6998.t1 /organism=Dpte {i 130,212,688 i}
------------------------------------------------------------
------------------------------------------------------------
------------------------------------------------------------
------------------------------------------------------------
------------------------------------------------------------
------------------MAE-----------------KLGDFMGKFGGK----------
------------------------------------------------------------
------------------------------------------------------------
-----APS----------------------------------------------------
------------------------------------------------------------
------------------------------------------------------------
------------------------------------------------------GLGLGA
K------------LLLAA------GGLGYA-------ATQSVYT------VDGGHRAIIF
SRISGVQQG-VYAEGLHF-------------------------------RIPWFQWPVIY
DIRSKPQQYSSPTGSKDLQMVNISLRVLARPDASKLPHIYRVLGTDFDERVLPSICNEVL
KSVVAKFNASQLITQRQQVSLLVRKQLIDRAKDFHIILDDVSLTELSFGREYSHAVEAKQ
VAQQEAQRAQFLVEKAIQEKQQKIVQAE---------------------GDAISKN-PGY
LKLRKIRAAQHIAETISQSQNRVYLDAQSLLL-NIASRDFDIKPSEI-QGKK--------
-------------------------------------------------
>Mocc.rna15609 /organism=Mocc {i 471 i}
------------------------------------------------------------
------------------------------------------------------------
------------------------------------------------------------
------------------------------------------------------------
------------------------------------------------------------
------------------MAD-----------------KFKKMADQMSHG----------
------------------------------------------------------------
------------------------------------------------------------
-----G------------------------------------------------------
------------------------------------------------------------
------------------------------------------------------------
------------------------------------------------------GTPRSL
K------------LLAAA------GGLAYG-------LSQSVYT------VEGGHRAIIF
SRVGGVKDE-IYPEGLHF-------------------------------RIPWIQYPIIY
DIRSKPRKISSPTGSKDLQMVNIGLRVLSRPDASSLPTMYRTLGQDYDERVLPSICNEVL
KSVVAKFNASQLITMRQQVSMLIRKELTERARDFNIILDDAAITELSFGREYTAAVEAKQ
VAQQDAQRAAFTVEQAKQERQQKIVHAEGEAAAAKL------------IGEAITTN-PGY
LQLRKFRAAQSIAKTISQSQNRVYLDAQALML-NISGDNFDLKKV----GRK--------
-------------------------------------------------
>Drer.transcript:ENSDART00000023549 /organism=Drer {i 21,151,236,316,501,631,735,813,890 i}
------------------------------------------------------------
------------------------------------------------------------
------------------------------------------------------------
------------------------------------------------------------
------------------------------------------------------------
------------------MANK-------EPSRFLQ--NLRDLMGRISS-----------
------------------------------------------------------------
------------------------------------------------------------
-----GSR----------------------------------------------------
------------------------------------------------------------
------------------------------------------------------------
------------------------------------------------------GAGIGL
K------------LLIGA------GALAYG-------VREATYT------VEGGQRAIIF
NRIGGVQLDTVLTEGLHF-------------------------------RIPWFQYPIIY
DIRARPRKISSLTGSKDLQMVNIALRVLSRPLASNLPIMYQQLGQDYDERVLPSIVNEVL
KSVVAKFNASQLITQRAQVSLLIRRELFERAKDFNIILDDVAITELSFSREYTAAVEAKQ
VAQQEAQRAQFFVEKAKQEQKQKIIQAEGEAQAAKM------------LGEAVTKN-PGY
LKLRRIRAAQNIAKTVAASQNKVYLSADSLVM-NLQDDSFNKLSL----GKK--------
-------------------------------------------------
>Hsap.transcript:ENST00000535923 /organism=Hsap {i 127,212,292,477,607,711,789,866,872 i}
------------------------------------------------------------
------------------------------------------------------------
------------------------------------------------------------
------------------------------------------------------------
------------------------------------------------------------
------------------MAQ-----------------NLKDLAGRLPA-----------
------------------------------------------------------------
------------------------------------------------------------
-----GPR----------------------------------------------------
------------------------------------------------------------
------------------------------------------------------------
------------------------------------------------------GMGTAL
K------------LLLGA------GAVAYG-------VRESVFT------VEGGHRAIFF
NRIGGVQQDTILAEGLHF-------------------------------RIPWFQYPIIY
DIRARPRKISSPTGSKDLQMVNISLRVLSRPNAQELPSMYQRLGLDYEERVLPSIVNEVL
KSVVAKFNASQLITQRAQVSLLIRRELTERAKDFSLILDDVAITELSFSREYTAAVEAKQ
VAQQEAQRAQFLVEKAKQEQRQKIVQAEGEAEAAKM------------LGEALSKN-PGY
IKLRKIRAAQNISKTIATSQNRIYLTADNLVL-NLQDESFTRGSDSLIKGKK--------
-------------------------------------------------
>Turt.mRNA:tetur201g00020 /organism=Turt {i 43,73,111,355,437,593,869,901,975 i}
MD-----------------------QLSI-------------------------------
-----------------------------------------------------SSLLMLL
YLCYYASKV------KLVFVLGSKEGLVQI---------------------DGDTLL---
-----------RITLLSIS-----------------------------------------
--------------LW------------------FD---------------YITAHFVFL
DF---CDFLLIKTN----MSQ-----------------QFKDMASKFGKG----------
------------------------------------------------------------
------------------------------------------------------------
-----GPK----------------------------------------------------
------------------------------------------------------------
------------------------------------------------------------
------------------------------------------------------GLGLGM
K------------LLAAT------GALGYG-------LTQSVFT------VDGGHRAIIF
SRLGGIKNE-IYPEGLHF-------------------------------RIPWFQYPIIY
DIRSRPRKISSPTGSKDLQMVNISLRVLARPDALKLPEMYRI------------------
--VVAKFNASQLITQRQQVSLLVRKELIERAKDFNIILDDVSLTELSFSKEYAAAVESKQ
VAQQEAQRAAFIVEQAKQERQQKIVQAEGEAEAAGITLLKLLK-----WSEAISKD-PGY
LKLRKIRAAQHIAKTVAGSQNRVYLNAGSLML-NIADKEYDITSETIKPAKK--------
-------------------------------------------------
>Cele.Transcript:T24H7.1.1 /organism=Cele {i 127,264,474 i}
------------------------------------------------------------
------------------------------------------------------------
------------------------------------------------------------
------------------------------------------------------------
------------------------------------------------------------
------------------MAK-----------------QGQEAMKKAIQ-----------
------------------------------------------------------------
------------------------------------------------------------
-----NAR----------------------------------------------------
------------------------------------------------------------
------------------------------------------------------------
------------------------------------------------------GAGVGL
G------------LVAAA------GAAVYG-------VAQSMFT------VEAGHRAIMF
NRIGGLSTD-LYKEGLHF-------------------------------RIPWFQYPIIY
DIRARPNQIRSPTGSKDLQMVNIGLRVLSRPNPEHLVHIYRTLGQNWEERVLPSICNEVL
KGVVAKFNASQLITQRQQVSMLVRKTLIERALDFNIILDDVSLTELAFSPQYSAAVEAKQ
VAAQEAQRATFYVERAKQQKQEKIVQAEGEAESAKL------------LGEAMKND-PGF
LKLRKIRAAQKIARIVSESGNKTYLPTGGLML-NIADTDYLNVTD----KRR--------
-------------------------------------------------
>Ptep.aug3.g11798.t1 /organism=Ptep {i 127,197,277,478,552 i}
------------------------------------------------------------
------------------------------------------------------------
------------------------------------------------------------
------------------------------------------------------------
------------------------------------------------------------
------------------MS------------------QWKDFASRIPKG----------
------------------------------------------------------------
------------------------------------------------------------
-----SGG----------------------------------------------------
------------------------------------------------------------
------------------------------------------------------------
------------------------------------------------------GIATGL
K------------LLIAA------GGLAYG-------ASQSVYTVFCLNSVLGAKRPSTD
AELFGIT------------------------------------------KIPWFQYPIIY
DIRAKPRKISSPTGSKDLQMVNISLRVLARPDSANLPHIYRMLGTDYDERVLPSICNEV-
-----------------RIHFFLYHEI---------------------------------
-----------------------IMNTNLRYTVKPC------------DSDAISKN-PGY
LKLRKLRAAQNIARTIAASQNRVYVNANALML-NIADKDFDLVDLGV--YKK--------
-------------------------------------------------
>Smar.transcript:SMAR008880-RA /organism=Smar {i 219,340,549,654,812,939,1176,1322,1437,1557,1713,1839,1941,2066,2096,2112,2161,2293,2455,2598,2715,2811 i}
MNSEDFGLPETGSQAVDDDDGDDGGQGSVRGGRQMKERAAFSWESARSSSVEFITNLRNR
TFAIPRPPLIKSKSVPIRAASLTSVGVGGSESIYEQIGEPIYEELPDYSNYDDASTLALL
PSNLVASSSIGDGPRRSIFEGASRNEILSILQDAKERGVERMEVEVTVTSADPDPIVETL
NTQVLPNERNHRIRISNVSNLSDSSHSSEESNQTEENKERRSSVEVERNDSGVGPETSKP
SRIKRQSSINPGNEEWQCEDCDQVIEAKSNTDNLFDSSVCKKCGKRRAERREIIAEIVET
EVKYGRDLKIIRDEFSRPMAVAGLLTSEQLTNIFLNIDELIDINNKFTEKLRDALDIAAE
QGDDDFVTVNIGKPFLEATSMLKAFESYCVGQGQACLLLTSLEKEKELLRIFLRVSQMEN
TLLRRMNLNSFLMVPVQRVTKYPLLLNRLLKVTCYQHKDHDLIREAQQKIELHLEQINQQ
AKDISGAKIWRRISHISSTYNKRIPVADQESGGNIKLRKMALEVLDWNCDEVRFVCEGRL
YFTHQTDHLWNRRSRTFKLTPVYALLVTLGKPNVNYRPDKAEADDLLFPSNTGIREASLV
LIKEKNNRQSLVRNPVYLKSCVISSECESEDMFEIQDFVNKEAFLFKAEDVKGTQDWLRQ
LRYHAKDLGSWRRRRNAMANIMINGMFRQKKERKKERKISGQNMYIIELLCIFWGIMPGV
KRYFISHSVRPNVLMAAAQIFNTLGKLGLGIAVVGGVVNSALYN------VDGGHRAVIF
DRFTGVKNF-VVGEGTHF-------------------------------LIPWVQKPIIY
DIRSRPRNVPVVTGSKDLQNVNITLRILFRPIPDTLPKLYMSLGSDYDERVLPSITNEVL
KAVVAQFDASELITQREIVSQRVSEALIERAGQFGLFLDDISITHLTFGKEFTHAVELKQ
VAQQDAERARYLVEKAEQVKRAAVVSAEGDAQAAIL------------LAKAFGDSGEAL
VELRKIEASEDIAYQLSKSRNVMYLPPGQSTLFSLPQLN---------------------
-------------------------------------------------
