# Supplementary material for: Genome streamlining in a minute herbivore that manipulates its host plant
Source: eLife. 2020 Oct 23;9:e56689. doi: 10.7554/eLife.56689 (PMC7738191; doi:10.7554/eLife.56689)
Supplement: Supplementary file 2. [file elife-56689-supp2.zip › Malin_Input/OG0001040.fasta]

>Agam.AGAP003524-RA /organism=Agam {i 135,299,1721,2191 i}
MNNS-----------------------------------------SS-------------
------------------------------------------------------------
-------------GGGSGSSSSNSGSTSKSR-----------------------------
----------KSKTDLIRSIVGSYLKAR------NYSVTDRYRKSDLILTQSTEQIVMNT
AI----------------------------------------------------------
---KNDTSMVNSFLYSNI-CLNTNL--TQVDQHFAKFAKFVRNQPDPIRSELHEIIPPLL
CHLYIEMLKGRDWRPAAEFLRKHAPLVGKVEPSAGPPGSSPLLLLNQQKINGTIDSAPLG
AEMGPFGPAAATVHSSAIVFGPGRSTDSTRVETYRRLIQKLSQITRFQDCES-EPLFVQF
RSCQ--TQLRLRSASIAAMRQYLAK--YGH--------SLILQTLRTWFCFDTADDKNF-
-VDYRPDMTSAVVQAGSIERSAPRSSSSNGQLNGTSVPMEVDEGATPAQLRPAVEPEYDF
TEHTERENERYLLLNGFNARYLRYKMLDAENGVPANDRLGGSTLLGEDDD-------EDE
YDSC--MKDTQAAES-------------GIAEQQQQQQQDGSVTGGVEMDGM--------
----FPRMSS---QER-----LRRLKESAERLSIYQR----PLCVYSLENVGH-----QL
TSVAIDPGCCHVASGFEDSTIMLWSTNR-STQMGRKPYASWRDRQCCWNVTSCDSRFSES
D--ESDDEYGDDGADGAGRGDDHRPEHRIAGEDRHRDGTSETGGLC--------------
---LRGHGNAVTDLLFSDHSPLLVSVARDCTMRAWTGSDYTCRAIYRGHNHPIWCVAESP
TGLYLATGSRDTTARLWSTDRRFPLQMYVGHTQDVDAVAFHPNGNYLATGSTDLSVRLWC
VTSGKLLRIFTDCRQPVQRICFSPDGKYLAAGGEENRVRIFDLTAGSQL-TEL-KD-HTA
AITCITWST--DSTHFVSSCADGTIRIWDAKRMLLPSSSSSSPSSGGSSTTTSTSSSSSS
TTVLMGQTPLASTTGRSNNAATLNNGTSNPKMNITANNPQQAAAAAAAFGAAGGGRSGTG
HHQGDTAAASGLPPVAGTGAASSNNLLLAYSTGCRRIYRLHYNKLS--GGLAC-------
------------------------------------------------------------
-------LGSS-------------------------------------------------
------------------------------------------------------------
------------------------------------------------------------
------------------------------------------------------------
------------------------------------------------------------
------------------------------------------------------------
------------------------------------------------------------
------------------
>Dmel.FBtr0084387 /organism=Dmel {i 159,1454,1755,2102 i}
MSLP-----------------------------------------SASNHAHAASP----
------------------------------------------------------------
--------------VYSNSNNNKSSASSKKT-----------------------------
----------SSKNDLLRCAVGLLLKQK------NYVSNERFRRSDFLLLQNKQQFAVNK
ML----------------------------------------------------------
---DTDLHGGNSFTFSNVQVITNNQ--HTVDQQFGRFSQFVEAQAEPLRLEMKRFYGPML
CHFYLDLLKAREPRGAVELLRKYAHLVAPVDMYDAPPPT---------KINGCSTTANES
TFNIRFAKEA-------------QDTGDTELDYFMRLVQTLSGYTRLEAAES-DDTVAHF
RSSK--YELHTTAVVVNRICAYLQR--RGH--------VLIMNLLYTWLHVHIVENEQRA
FSEDHLLGLTDDL-EGEDGEDDVVSKPAVTLNT---------------------RGDIR-
------------------------------------------------------------
-------------------------------PSKSLTEKSN--RKRPAEEPNIMLETDIK
QEVETDESAELSKLQLNIDACLDTLKSATEQILKSQV-ELPR--FLRISERSR-----GL
TSAHLDPSECHMLAGFDNSAVQLWQLNQ-SYCRGKSFYRRYPQKRCPWELNNCANQEEET
DE-DSSDE-----------------------DVKCSEEERRERNRARHCKYADNSYNEYG
GFQLRGHTKGVTDVRFSAHYPLMYSVSKDATMRCWRAHNLHCAAIYRSHNYPIWCLDESP
VGQYVVTGSKDLSARLWSLEKEHALIIYAGHTQDVECVAFHPNGNYIATGSADHSVRLWC
ATSGKLMRVFADCRQAVTQLAFSPDGKMLAAAGEETKVRIFDLAAGAQL-AEL-KD-HSA
SISSLSWST--HNRHLATACSDGTLRLWDIKKLSPMSDNSSAGSS---------------
------------------------------------------------------------
-------------------SSATTNRVLTVNSSCQRLVDVFYGTSK--TLYC--------
------------------------------------------------------------
-------IGT--------------------------------------------------
------------------------------------------------------------
------------------------------------------------------------
------------------------------------------------------------
------------------------------------------------------------
------------------------------------------------------------
------------------------------------------------------------
------------------
>Alyc.aculy01g12240.1 /organism=Alyc {i i}
------------------------------------------------------------
------------------------------------------------------------
------------------------------------------------------------
------------------------------------------------------------
------------------------------------------------------------
------------------------------------------------------------
------------------------------------------------------------
----------------------------------------MSQKPSQSKMTG--------
------------------------------------------------------------
------------------------------------------------------------
------------------------------------------------------------
-----------------------------DEPRKKRAKKEVLIQVPTK------------
--LPLPAQKNSDKQDR-----IAAQKEAHWRRKLSPE-NLPSICMYTIFNSKEAHN-TAA
LCTTITEDSSMIAVGFSDSTVRVWALTE-KNLKQLKE----------------AHELEDL
DK-EADDI-----------------------SERMYDEQKESDTKT--------------
---LCGHSGPVFGVSFSPCRTLLLSCSEDTTIRLWSLQTWTSVCVYKSHCSPVWGIEFCP
HGYYFASCSFDRTARVWATEHSQPLRIYVGHTDDVDIIKFHPSSNYLATGSTDTTIIMWD
VIEGNQMKTLTGHEARITAMTFSIDGKFLVSAAADKKLIVWEHNFGHKL-AEF-EI-DTC
GMTTMCFSR--CGAILSSGSLDDRVYIWDFVRLADEMNTDDLSLC---------------
---------------------------SAPKAYR--------------------------
--------------------NLRAILLAAYRTKSTSVLNLSFTQRN--LLLA--------
------------------------------------------------------------
-------TGVSRER----------------------------------------------
------------------------------------------------------------
------------------------------------------------------------
------------------------------------------------------------
------------------------------------------------------------
------------------------------------------------------------
------------------------------------------------------------
------------------
>Bmor.transcript:BGIBMGA014036-RA /organism=Bmor {i 102,288,474,677,877,1079,1269,1345,1483,1677,1791,1972 i}
MAENFWCV--------------------------------RADVDTNAHA----------
------------HREEKLHFLPGTAG----------------------------------
-------------GKSTEDILRKEASLGDVE-------CESLDLPEVELASILTAHH---
----------TESDPFTYELAYDGLKKFIENSLDLYKSTEDILRKEASL---G-DVECES
LD----------------------------------------------------------
---LPEVELASILTAHHT---ESDP--FTYELAYDGLKKFIENSLDLYKYELSTLLYPVF
VHMYLLLILYDHVEHAVSFLEKFGI-----------------------------------
----------------------------EQEDYYQEDLKKLSIVKHKDQIKG-NELAEIY
STNK--FTVQLSRDASSQLKRYLHE--QKNS-------SVIINIINNHIQIEVHDGPGR-
-TQAQVRATAGGV-LGEPMKSENRTKVYYGLLK---------------------EPDIQV
L------------------------------PAPVEDE----------------------
------EEVEET----------------PDKPKKKKAKKDNLFMKKPKSDPN----APPN
DRIPLPDLKEIDKVEK-----GKALREASKRVQLGPD-SLPSICFYTLLNSGH-----TA
ISCDICDDSTLLAVGFNNSNIKVWTLTP-IKLRGMKS----------------AEKLQDI
DR-EAGDV-----------------------LVRMMEEKDRDTCRN--------------
---LFGHSGPVYKVAFDPFKTMLLSCSEDTTVRLWSLQCWTCLVVYRGHVWPVWDVRWSP
HGHYFASSGHDRTARLWATDHHLPLRIFIGHYSDVDCIQFHPNSNYIATGSSDRTVRLWD
CLTGSQVRIMTGHKSTIFTLAFSVCGRWIASGGSGGDMMVWDLSTGGPA-ASLPPA-HTA
PIHALAFSR--DGTVLSSGSLDCTIKLWDFTAITDESPIEETLNN---------------
---------------------------PIP------------------------------
--------------------KEDKYLLQSFATKSSPVKGLHFTRRN--LLLA--------
------------------------------------------------------------
-------VGTYESSA---------------------------------------------
------------------------------------------------------------
------------------------------------------------------------
------------------------------------------------------------
------------------------------------------------------------
------------------------------------------------------------
------------------------------------------------------------
------------------
>Dpul.mRNA7954 /organism=Dpul {i 183,375,578,775,977,1097,1689 i}
MEF----------------------------------DMNQISQTSNSNAKIEASE----
------------------------------------------------------------
--------------SQNSEVPSENSAVQPVE-----------------------------
P---------ENVDSNTLAAVLQFLQKH------NLKGTADILKKEARL---K-EDQLRD
AQAL--------------------------------------------------------
---QVDSEATNLLSSYKS---EGDP--NAYEKAYLSYRRFVESSLDVYKHELSLVLYPFF
VHMYLEMIYNQHESEAAKFMERFST-----------------------------------
----------------------------DQEDYYQDDLKKVSFITKKEHMKG-SDLMENF
KSSQ--FTVRMSRDTYSVLKRFLQD--KNQ--------SIVMNVIQEHLYVDMYDGVPR-
-NKAQVESTAGAM-EGEANRQVNKTKIYYGLLK---------------------EPDIQ-
--------------------------------LPVVEE----------------------
------EEDGEPGEG-------------GENPKKKKPKKDPLLNKKAKSDPN----APPA
SRLPLPDLRDIDKLEK-----VRALREASKRVALGPD-NLPSICFYTMLNCAE-----TV
TCVEFCEDSSLLAVGFSDSILKVWSLVP-QKLRAMKP----------------AEQLADI
DK-EAEDV-----------------------LVRMMDDKTGETMKV--------------
---LHGHCGPVYAASFSHDRTLLLSSSEDATIRLWSLQTWTCLVVYKGHIYPVWDVRFSP
HGYYFSSVGHDRTARLWATDHHQPLRIFAGHYSDVDVVQFHPNSNYVATGSSDRSVRLWD
CVTGNCVRLMTGHKGTVSALCFSTDGRFLASGGADQKVLLWDLAHGHLL-ADL-PG-HTM
TISSFAFSR--DGTVFATSSLDGSIQLWDFFRMTDESSLEDVNIS---------------
--------------------------GHNPDLLK--------------------------
-----------------RSNAIESLRLARYPTKATPVMSLHFTRRN--LLLA--------
------------------------------------------------------------
-------AGMFEG-----------------------------------------------
------------------------------------------------------------
------------------------------------------------------------
------------------------------------------------------------
------------------------------------------------------------
------------------------------------------------------------
------------------------------------------------------------
------------------
>Phum.transcript:PHUM147630-RA /organism=Phum {i 96,491,890,1156,1291,1485,1777,1845 i}
MNQV--------------------------------------------------------
---------------NPEEQL---------------------------------------
------------------------------------------------------------
P---------DKPDKATILALLQLLRKY------NLKATEDILKKETNI-----DLTVPG
THELG-------------------------------------------------------
---QNESEVSSVLSAYKS---EGDP--KIYESVYVDLKNFIENSLDIYKHELGTILYPVF
VHMYLELVYNNHEDEAIKFMNRFKC-----------------------------------
----------------------------DQEDYYQDDLRKLSYVTKKDQMKG-NELTDTF
KSSE--FIIRMSRDTLSLLKRHLLE--KKH--------SVVLNIIQEHLYFDMYEGVAR-
-NKAQIDATAGAV-VGEATRQDNKAKVYYGLLK---------------------EPDLQF
--------------------------------IPAEEE----------------------
------EVEGESGD--------------GDKPKKKKSKKDPLFSKKTKTDPN----APPL
DRMPLPELKDADKLEK-----IKALREASKRVTLGPD-ALPSVCMYTLLNANS-----TV
TCAEICEDSSLLGVGFTDSIIKIWSLTP-QKLKAMKS----------------AEALQDI
DR-EADDV-----------------------LVRMMDDK-STNVRS--------------
---LCGHSGPVYKLSFSPDRTLLLSCSEDATIRLWSLQLWTCLVSYKGHTFPIWDVKFSP
HGYYFASASHDRTARLWVTDQHQPLRIFTGHFSDVDCVQFHPNSNYIATGSSDRTVRLWD
NVTGTQVRLMTGHKGQIYSLAFSVEGRFLASAGSDFKIMLWDLAHGHLL-ASL-SG-HSS
TIYALCFSR--DGNLLTSGSLDCTVKIWDFTKLGEEISLEDTLRT---------------
--------------------------I---------------------------------
-----------------------AKIIYYVPTRQK-------VRRFYLYILP--------
------------------------------------------------------------
-------EGI--------------------------------------------------
------------------------------------------------------------
------------------------------------------------------------
------------------------------------------------------------
------------------------------------------------------------
------------------------------------------------------------
------------------------------------------------------------
------------------
>Tcas.transcript:TC013143_001 /organism=Tcas {i 57,643,971,1128,1449 i}
M-----------------------------------------------------------
------------------------------------------------------------
------------------------------------------------------------
-------------EKSQLAAVLQILKKY------NLKGTEELLRKEANL---G-NNIADG
PL----------------------------------------------------------
---QQNSDVSSVLTGYKS---DGDP--ETYEDSYMELKRFVEGSLDIYKHELGMILYPVL
VHMYLELVYNGHTEKAINLMKKFGP-----------------------------------
----------------------------EQDSYYQEDLRKLALVTKRDHMNG-NELTDTF
KSNQ--FIIRMSRDTLSLLKRHLND--KKA--------SVLLNIIQEHLYFDMYEGVAR-
-NKSQIDATSGAV-GGEAKRQDNKTKVYYGIPK---------------------APDIQA
L------------------------------AAPVEDE----------------------
------DEGGEQDN--------------PDKPKKKKAKKDPLFSKKTKNDPN----APPP
DRIPVPDMRDHDKYEK-----VKAYREASKRVTLGPD-YLPSVCCYTLLNANH-----TV
NCAEITEDSSMLAVGFSDSIVKVWTLVP-QKLKAMKS----------------GEQLEDV
NV-DVEDV-----------------------VVRMMDERSGETSRS--------------
---LYGHSGPVYSVSFSPDKTLLISCSEDTTIRLWSLQIWTCLVVYKGHMFPVWDVKFSP
LGYYFASASYDRTARLWATDHYQPLRLFAGHFSDVDCVQFHPNSNYVATGSSDRRVCLWD
CTTGNHVRLMTGHKSPIMSLAFSVCGRFLASAGVDCKVLVWDLSHGHLV-AEL-TG-HEK
PIHALAFSR--CGNILVSGGLDCLLKVWDFTKLTEEISSEEVNVS---------------
---------------------------HNPDVRI--------------------------
---------------------GDDYLLRSFATKSSPLISLHFTRRN--LLLA--------
------------------------------------------------------------
-------VSMFDGVS---------------------------------------------
------------------------------------------------------------
------------------------------------------------------------
------------------------------------------------------------
------------------------------------------------------------
------------------------------------------------------------
------------------------------------------------------------
-----------------T
>Isca.ISCW022714-RA /organism=Isca {i 1247,1543 i}
MAESVV-------------------------------DGSVPVVISNGNAATPAPA----
------------------------------------------------------------
--------------PTPDSVTSEKDEDGE-------------------------------
----------LNLDKNSLLAVLKFLKKN------KLQETELILRKEAKI---LGDNNLQE
DV----------------------------------------------------------
---QASSDVSSVLSTYKS---EGDP--DIYEDTYTVFKRFVESSLDSYRHELAMILYPAF
VHMYLELVYNEHEEQAVKFMERFGP-----------------------------------
----------------------------EQEEYYQEDVKRLSCLTKKDHMKG-NEFMDNF
RSGQ--FTVRMSRDTYNFLKRHLQD--KKN--------TVLQNIIQEHLYLDVYEGIAR-
-MKPQLDATAGAF-LGEAARQANKVKVYYGLLK---------------------EPELH-
--------------------------------IPLDED----------------------
------DDGGDG----------------EDKPKKKKPKKDPLLSKKARNDPN----APPN
NRIPLPELRDADKLDK-----ISAMKEAIKRVKLGPD-SLPSICFYTFLNSHL-----GV
TVAEISEDSTLLAAGFGDSLIRVWSLTP-NKLKGMKS----------------AHDLETI
DK-EADDV-----------------------LYRMMDERSGVEMRV--------------
---LMGHSGPVTAVSFSPDHTYLLSSSEDSTIRLWSLLTWTNVVCYKGHCFPIWDVKFSP
HGFYFASCGHDRTARLWSTDSYQPLRIFSGHVSDIDCIQFHHNSNYVATGSSDRTVRLWD
VLTGSCVRYMTGHKGRIYCLQFSNDGRFLTSGGADCKILLWDVAHGHLL-AEL-AG-HTD
TIYCLCFSR--DATLLASGGIDNCIKLWDFTRLLDEIDLEELNIS---------------
---------------------------HAPTVRT--------------------------
--------------------NSDGLLLGSYPTKATSVLALHFTRRN--LLLA--------
------------------------------------------------------------
-------SGMYQSGS---------------------------------------------
------------------------------------------------------------
------------------------------------------------------------
------------------------------------------------------------
------------------------------------------------------------
------------------------------------------------------------
------------------------------------------------------------
------------------
>Ptep.aug3.g9592.t1 /organism=Ptep {i 32,137,256,334,435,527,647,793,931,1013,1125,1239,1294,1417,1514 i}
MSA---------------------------------------------------------
------------------------------------------------------------
------------------------------------------------------------
P---------DDSDE---------------------------------------------
------------------------------------------------------------
------------------------------------------------------------
--------------------NEFGP-----------------------------------
----------------------------EQEEYYLEDVKKLSCLTKKDHMKG-NEFMDNF
RSGQ--FTVRMSRDTYNFLKRHLQD--KKH--------NVLQNIIQEHLYLDVYEGISR-
-TKSQIDSTAGAL-AGEAARQANKSKVFYGLLK---------------------EPDIQ-
--------------------------------IPLDDE----------------------
------DEGQDG----------------DDKPKKKKPKKDPLLSKKSRNDPN----APQA
NRIPLPELRDADKLDK-----INALREAQKRVRLGPN-NLPSICFYTFLNSHQ-----GV
TCAEISEDSSLLSAGASDSLVRIWSLNS-NKLKAMKP----------------AQELENI
DK-EADDV-----------------------LYRMMDERNACDIRT--------------
---MVGHSGPVYSTSFSPDRNLLLSCSEDATVRLWSLQTWTNVVCYKGHCFPIWDVKFSP
YGYYFASCGHDRTARLWATDQYQPVRVFSGHVSDVDCIQFHPNSNYIATGSSDRTIRLWD
VLSGSCVRVMTGHKGAVYNLAFSTCGRFLASAGSDKKILIWDIAYGHLL-AEL-TG-HHD
TIYSLCFSR--EGTVLASGGLDNCIKLWDISKLLEEIDLEDLNIS---------------
---------------------------HAPTVKN--------------------------
--------------------TSDAYLLGTFKTKSTPVLSLHFTRRN--LLLS--------
------------------------------------------------------------
-------AGMYLG-----------------------------------------------
------------------------------------------------------------
------------------------------------------------------------
------------------------------------------------------------
------------------------------------------------------------
------------------------------------------------------------
------------------------------------------------------------
------------------
>Lpol.rna16573 /organism=Lpol {i 195,302,381,460,584,703,781,882,974,1094,1240,1378,1460,1572,1686,1741,1864,1961 i}
MAEAVM-------------------------------DSHSLVNATN-------------
------------ESELQNEIITVE------------------------------------
-------------GGNEASTDQRSAESQQ-------------------------------
----------PDVDKNALLAVLQFLKKY------NLQETEGILRKETKL---L-DDHLPT
SS----------------------------------------------------------
---QSSSDVTSVLSSFKS---EGDP--DIYEDAYTVLKKLVESSLDTYKYELSMILYPVF
VRMYLELVYNDHEIQAVGFMAKFGP-----------------------------------
----------------------------EQEEYYQDDIQKLASVTKKDHMKR-NELMDNF
KSEQ--FTLRMSRDTYNYLKRQLQN--RKN--------SLLHNIIQEHLYFDVYEGMAR-
-NKQQVDATAGAV-LGEATRQANNTKVYYGLLK---------------------EPELP-
--------------------------------LPVDDE----------------------
------EESGEG----------------EDKPKKKKPKKDPMLSKKARNDPN----APPN
NRIPLPELRDADKLDK-----SNALREAKKGLKLGTE-ILPSVCFYTLLNSHL-----GV
TCVEIAEDSSLLAAGFVDAAVRVWSITP-NSLKAMKP----------------ASELEQT
DK-EADDV-----------------------LYRMMDESNATNMRL--------------
---LLGHNGPVYSTSFSPDRNLLLSCSEDGTIRLWSLLTWTNVVCYKGHCFPVWDVQFSP
HGYYFASCGHDRTARLWATDSHQPLRVFAGHVCDVDCVQFHPNSNYIATGSSDRTVRLWD
VSNGNCVRYMTGHKGRIYTLVFSNCGRFLASAGGDKKILVWDIATGHLV-AEL-NN-HSE
ALYSLCFSR--DGTILASGGLDYCVKLWDFTKLSEELDLEDLNIS---------------
---------------------------HTPNVKT--------------------------
--------------------NTESYLLGSYRTKSTSVLSLHFTRRN--LLLG--------
------------------------------------------------------------
-------TGMYQG-----------------------------------------------
------------------------------------------------------------
------------------------------------------------------------
------------------------------------------------------------
------------------------------------------------------------
------------------------------------------------------------
------------------------------------------------------------
------------------
>Smar.transcript:SMAR008891-RA /organism=Smar {i 141,248,327,406,530,649,727,926,1046,1330,1412,1524,1816 i}
MAEN--------------------------------------------------------
---------------GSPNVL---------------------------------------
--------------PSGSTTVVKTEDVKPA------------------------------
----------DVPDKATLLAVLQFLKKR------NFKDTEEILRKEAKF---F-EEKLEN
SN----------------------------------------------------------
---ASDSDVSNVLSVYKS---EGDP--YNYESAYTSLKKFVESSLDVYRHELSMIFYPVF
VRMYLELVYNNHEQQAIKFMEKFRW-----------------------------------
----------------------------EQEEYYQEDVNRLATITKLIHMKG-NELMDNF
MSSH--FTVRMSRDTYTFLKRHLQE--KKE--------TILLNIIQEHLYLDVYEGVPR-
-NKQEVDATAGAM-MGEATRQANKTKVYYGLLK---------------------EPDFH-
--------------------------------IAVEEE----------------------
------EDSAEVES--------------GDKPKKKKIKKDSLLSKKSKNDPN----APPN
NRVPLPELKDADKLIK-----VNAIRESAKRIKLGPE-QLPSICVYTFLNSQN-----HV
TCSEISEDSTLLSAGLADATIRVWSVIP-SKLKTMKS----------------YNDLSGI
DR-EAGDV-----------------------LVRMMDDRLAKESRV--------------
---LLGHSGPIYSTSFNFDKNFMISCSADATIRLWSLQTWSNLVCYKGHMNPVWDVKFCR
HGYYFASCGFDRTARLWATEYQHPLRVFTGHVSDVDCVQFHPNSNYLASGSDDRSVRLWD
LSTGSCVRHMTGHKGSVHSLAFSNDGRFLASAGADKRILIWDIAHGRLL-TDL-KG-HTD
TIYSLSFSR--DDNILASGGVDGMVKLWDASKLFEEIDVEDLNIS---------------
---------------------------HVPTIRS--------------------------
--------------------NTDALMLGSYPTKSTTVLHLHFTRKN--LLLS--------
------------------------------------------------------------
-------SGMFVEN----------------------------------------------
------------------------------------------------------------
------------------------------------------------------------
------------------------------------------------------------
------------------------------------------------------------
------------------------------------------------------------
------------------------------------------------------------
------------------
>Turt.mRNA:tetur32g00290 /organism=Turt {i 1192,1386,1775 i}
MADY--------------------------------------------------------
------------------------------------------------------------
------------------------------------------------------------
----------EKSDNKFI------------------------------------------
------------------------------------------------------------
------SFSSNNLTSYKS---EHEP--RVYEEGYMNLYKFIDSSLDAYKYELYTLNYPVF
VHMYLELVYNNHEDAAKKFMEKFGP-----------------------------------
----------------------------HQEDFYQEDIKKLAIITKPSQMKE-SEIIDNF
NNGQSRFTIRLSKDTFYYLKRYLQDSSKST--------SIIQNVIQEHLSLDFYEGLTR-
-NKQQVEASLGGM-MGEAPRDANKVKVYVGLLK---------------------EPDIN-
--------------------------------LSILDD---------------------D
GDDAAVDPSGEG----------------GEKPKKKKSKRDTLLSKRARNDPN----APPI
TRIPLPELRDAEKMDK-----IHRMREASKRLKLSSE-TLPSICFYTLLNANVNNN-IAV
LCIEISEDSALLSAGLSDSTIKVWSLTP-NKLKTMKS----------------AQELELI
DR-EADDV-----------------------LVRMMNEKSATDLKV--------------
---LHGHSGPVYSLSFSPDRNLLLSCSEDSTIRLWSLQTWTNICCYKGHCFPVWDVVFSP
HGYYFATCGHDRTARLWATDSHQPLRFFVGHFSDVDCIQFHPNSNYVASGSTDRTIRVWD
VLTGQCVRYFTGHKAKIYTLLFTTCGRYLISAGEDKKILVWDLSHGYLI-ACL-SG-HTE
TIYTLAISR--DGVMLASGGADDCIMLWDLAKLLDEADSEDMNMS---------------
---------------------------QTPTVRT--------------------------
--------------------NTDKILLKTFKTKATNVISIHFTRRN--LALA--------
------------------------------------------------------------
-------AGVLH------------------------------------------------
------------------------------------------------------------
------------------------------------------------------------
------------------------------------------------------------
------------------------------------------------------------
------------------------------------------------------------
------------------------------------------------------------
------------------
>Mocc.rna483 /organism=Mocc {i 13,606,884,1221,1504,1736,1954 i}
MSTEGATALEPMDTSPCGEPPSQTLPNGHSSPTDSLFPNGEIKQEAGANDSHIKTESPDT
IASVQTLDSVVDQVAQQQQQLPQLQGPPMRNGDPSVPILPAETQNSTTSERTTASANAAA
FPSTNGRYTPQSILPQSSTASTEQSAQQPNSASDGRQSTPVLVNGGTTNNSILQADLKTE
P---------QSKSELSIQAVLEFLKKH------NLQETEKILKRESKV------SPLAD
TS----------------------------------------------------------
---GLSRELDGDMAIYRS---EGDP--DAYEGVYESLKTFVETALDSYRHELSVILYPCF
VHMYLELVYNNHSRQAESFMERFGP-----------------------------------
----------------------------VQEEYFQDDIRQLSAVRRREQMAE-SLLMQNF
RSGQ--YTVRMCKDTYNALKRYLSD--KRN--------ASVNNIVQENIFVDVYEGIAR-
-SRQQVEAVSGSA-MGEANKQMNKIKVFFGLPK---------------------EPTII-
----------------------------------VEEE----------------------
------EEIGDDGD---------------GKPKKKKSKKDSSMSKKTRADPN----APPS
NRIPFPELRDADKLDR-----INASKDATKRVRLGPG-SLPSICFYTLINSHL-----QA
CAVEINDEASMMAVGLQDSRIKVFSLTP-SKLKAMKS----------------AQDLETV
DR-EADDV-----------------------LFRMMDEKNASEAKI--------------
---LTGHQGPVTSLSFSSDKQFLLSGSEDGTIRLWSLLTWSNVVAYKGHVFPVWSVQFAP
AGYYFASCGHDRTARLWATDSYQPLRVFAGHYSDVDCVQFHPNSNYVATGSTDRAVRLWD
VLSGQCVRYMTGHKSTIHSLAFSSCGRFLCSAGVGGRILVWDIHSAHLL-ADL-WS-HTD
TVHQLSFSR--EGTILASGGMDCCVKVWDFSKLVSEFDLDEMS-S---------------
---------------------------NAPMVRV--------------------------
----------------ATEGSSDGFLLSSYPTKSTSVLALHFTRRN--LLLA--------
------------------------------------------------------------
-------AGSPV------------------------------------------------
------------------------------------------------------------
------------------------------------------------------------
------------------------------------------------------------
------------------------------------------------------------
------------------------------------------------------------
------------------------------------------------------------
------------------
>Drer.transcript:ENSDART00000015007 /organism=Drer {i 439,665,981,1145,1281,1402,1532,1697,1875,2053 i}
MRHDVI--------------------------------------TSSAGGKMAAVQDGPM
E--------VDAEKETKPEIL---------------------SDGTANPSGNTG------
-------------GGTLSSSPLT------------------------------AAPAAGA
P---------KPEDQQTLLAVLQFLKRS------KLAESVEILRREAGLAEEL-EDSHTD
AGAGGKDGDAGD--TKTLLSRV--SIAGAAAPQSTLT---------------PIPAKSG-
---DDQPDVSVVLSAYSQ---QGDP--SLYKVYYSDLKKFIESVLDCHRAELSQLFYPLF
VHMYLELVYNNHESEAKAFFDKFSG-----------------------------------
----------------------------DQECYYEDDLRVLCGLTKKEHMKG-NEALLDF
RTSR--FVLRISRDSYQLLKRHLQE--RQN--------NQIWNIIQEHLYIDIFDGMPR-
-SKSQIDSMSGSL-AGEARREVNKVKVFYGLLK---------------------EPEIE-
--------------------------------VPLDDE----------------------
------DEEAENEE---------------GKPKKKKTKKDSMGSKSKKQDPN----APQQ
NRIPLPELKDSDKLDK-----IMYMKESTKRIRLGPE-TLPSICFYTFLNAYQ-----GL
TAVDFTDDSSLIAGGFADSTVRVWSVTP-KKLRKVKS----------------AADLNLI
DK-ESDDV-----------------------LERIMDEKTSSESKI--------------
---LHGHSGPVYGVSFSPDRNYLLSSSEDGTIRLWSLQTFTCLVGYKGHNYPVWDTQFSP
FGYYFVSGGHDRVARLWATDHYQPLRIFAGHLADVTCTRFHPNSNYVATGSSDRTVRLWD
VLNGNCVRIFTGHKGPIHSLAFSPNGKFLASGSTDGRVLLWDIGHGLMI-AEL-KG-HTG
TIYALKFSR--DGEIIASGSIDNTVRLWDVMRAIDDVETDDFTAA---------------
--------------------------TGHIHLPD--------------------------
--------------------NSQELLLGTYHSKSTAVIHLHFTRRN--LLLA--------
------------------------------------------------------------
-------AGSYNSQ----------------------------------------------
------------------------------------------------------------
------------------------------------------------------------
------------------------------------------------------------
------------------------------------------------------------
------------------------------------------------------------
------------------------------------------------------------
------------------
>Hsap.transcript:ENST00000369839 /organism=Hsap {i 559,797,1113,1277,1413,1534,1664,1829,2007,2185 i}
M---------------------------------------------------AALAEEQT
EV------AVKLEPEGPPTLLPPQAGDGAGEG----------SGGTTNNGPNGG------
-------------GGNVAASSSTGGDGGTPKPT---------------VAVSAAAPAGAA
PVPAAAPDAGAPHDRQTLLAVLQFLRQS------KLREAEEALRREAGL---L-EEAVAG
SGAPGEVDSAGAEVTSALLSRVTASAPGPAAPDPPGTGASGATVVSGSASGPAAPGKVGS
VAVEDQPDVSAVLSAYNQ---QGDP--TMYEEYYSGLKHFIECSLDCHRAELSQLFYPLF
VHMYLELVYNQHENEAKSFFEKFHG-----------------------------------
----------------------------DQECYYQDDLRVLSSLTKKEHMKG-NETMLDF
RTSK--FVLRISRDSYQLLKRHLQE--KQN--------NQIWNIVQEHLYIDIFDGMPR-
-SKQQIDAMVGSL-AGEAKREANKSKVFFGLLK---------------------EPEIE-
--------------------------------VPLDDE----------------------
------DEEGENEE---------------GKPKKKKPKKDSIGSKSKKQDPN----APPQ
NRIPLPELKDSDKLDK-----IMNMKETTKRVRLGPD-CLPSICFYTFLNAYQ-----GL
TAVDVTDDSSLIAGGFADSTVRVWSVTP-KKLRSVKQ----------------ASDLSLI
DK-ESDDV-----------------------LERIMDEKTASELKI--------------
---LYGHSGPVYGASFSPDRNYLLSSSEDGTVRLWSLQTFTCLVGYKGHNYPVWDTQFSP
YGYYFVSGGHDRVARLWATDHYQPLRIFAGHLADVNCTRFHPNSNYVATGSADRTVRLWD
VLNGNCVRIFTGHKGPIHSLTFSPNGRFLATGATDGRVLLWDIGHGLMV-GEL-KG-HTD
TVCSLRFSR--DGEILASGSMDNTVRLWDAIKAFEDLETDDFTTA---------------
--------------------------TGHINLPE--------------------------
--------------------NSQELLLGTYMTKSTPVVHLHFTRRN--LVLA--------
------------------------------------------------------------
-------AGAYSPQ----------------------------------------------
------------------------------------------------------------
------------------------------------------------------------
------------------------------------------------------------
------------------------------------------------------------
------------------------------------------------------------
------------------------------------------------------------
------------------
>Dpte.g10585.t1 /organism=Dpte {i 1923,2321,2398,2584 i}
MDSFIS-------------DDAQDLLENLQPSSD---DHDHDDNISSLNHSTTSIN----
---------------NNNNVFRQSSYDNCAND----------NDNKSNNNNNQN------
-------------DDRMMTITMSNESQQPQSPT------------TMAVASIPAQQL---
----------ANVDKSQILAVIHLLKKY------RFNATEKILLKETANI--INDDDINN
LANVD-------------------------------------------------------
LMMMKETNFSSLV--YQT---EENP--NIYEENYKQLQRFVDSSLDSYRHELSKLLYPVF
VHMYLELVCSGHEDQAKSFMRLFGR-----------------------------------
----------------------------QQEFCYSNDIEKLSLITRIEHLSMYNEVLESF
RDSQQLYTIRLSRDSYNYLKRFLQD--KSQTSSGIGKATILVNIIQEHLFIDVYEGLTR-
-SRMNVEALSGAM-FGEANRDINKKRVYYGLFK---------------------EPDIK-
--------------------------------IDMMYD------LDLDLDCSTSQHNLNS
NDVSMNDTSGAIGGGSSTTTTGGAHTSSYSMKKMKKMKKDSSQSKKARNDPN----APPL
TRIPIPELRDTEQLEK-----RRAKKEASKALKLENENVLPSICLYTLLNAQQLTNETSA
ICAQISDDSTLLAIGFADSFIRIWPLTP-GKLRGLKP----------------ATELENL
DK-ESDDV-----------------------MLRIMMDM-GSDMKI--------------
---LFGHGGPVYGLSFSPCRDMLLSCSEDTTIRLWSLLTWTNVVVYKGHCFPVWDVKFSP
HGYYFASCSNDRTARLWATDNHNPLRYFAGHFADVDCVQFHPNSNYVATASSDRSIRLWD
CLNGQCVRLMTGHKDNVHVLTFENSGRFLATAGADKRILIWDLATGHLV-ADL-AGIHTN
SIYTLAFNRGPESLILASGGLDNRVVLWNMKTLWDDIDFQELTPT---------------
---------------------------SMPPIKS--------------------------
--------------------KSETYLLAKYPTKSTYILLNHFTRPH--SVYAMPIQTLQY
KIRHLKRQEIEQLLQLCKAEGRHMGTVAEIESWMQIDPNGFFVAVNEKDHRIIGSCCGMC
LSKTHGYVGMYVVSKEYRGLGIGKQIWSAAIQHLGTRNQGLSAVSHLFTLYRDKAGFSHV
ADWTVDLYRLDYMERMILIHCNKHQQIKRRKYDKRQKAGSNNNNHPMTTTTTTITVHDDN
DDGVDDDKRRRQHEHIDLISSLTTKECVFCCLGHQYKSKQRKYLRQKRMLINMMNNNKSN
LEFSDDESYGFSSLFFGADDEIDNANVGSGNVDNIDQSIKENIIDSSSTTTTVTATTPAK
MKKATNSSFTDSIQLESLEFLFKFRFCKCIRCHGGKMRTIILNGQDDQLIEKVVEYDHRL
HQYDRSRIVRLTLIEKNCISRIAMLGQTVVGYGCVKPSLQNMWIMCPLYADNEFVARMLM
IDLISDLILISQSSINHNTIIPTVVLKTPSNNHNACRLLKELGFVKQDYSLKRCYTKQLV
QVPTQFIYALHTSVFCTE
>Cscu.CSCU023923-RA /organism=Cscu {i i}
MEH---------------------------------------------------------
------------------------------------------------------------
--------------------------ATKMK-----------------------------
----------STKNEQAISTVGRYLRRR------QYSDNEVFKKSDFKLHQPIEEMTIQG
MV----------------------------------------------------------
---CAETGVRNAISFSSI---SGDA--TAIDQQYTRLKVFVTEASEPFKCELTYVLFPMF
VHLYLELISNGQKTAAQKFHSRHSGLF---------------------------------
----------------------------ANVQNYKLIISTLSSIQTMQDLST-HPTIKDF
RENK--HTICLCEDTLEYLMRFLRD--TDN--------IILLQLF--NLYIDV-------
----------------EVNHRDYNTKLHL-------------------------YDDRQ-
------------------------------------------------------------
------LNVSQVSK--------------GNQEEKEREKQKP-------------------
-------------CEA-----VLSLKQAIKRVSEEKP-CLPSICLYSFHNAFQ-----GL
SSVDLWPEGYLLAGGFEDSSVRVWSLSS-SLLK-YKT----------------GSFISRV
PL-ACDES---------------GPE----------QETKENEVVV--------------
---MRGHGGPVYSLGFAPQSNVLLSCSEDTTVRAWNLSTFTNVCLYRGHGYPVWDIDVGP
LEIYFATASRDHTARIWVLDRNFPLRILAGHNLDVDAVKFHPNNTYLATGSSDRTVRLWS
IQEGKMVRLLTGHRGSIFTLAFSPNGQLLASAGEDRRIKVWDLASGSQI-KEL-RG-HTD
TVYSLCFNG--DSSLLASGGLEHTVRLWDVRTSVSHSTHSSSLGA---------------
------------------------------------------------------------
----------------TTESRTSPELLASFPTKSNSIQMVQYTKHN--LLMA--------
------------------------------------------------------------
-------VGMTTPGI---------------------------------------------
------------------------------------------------------------
------------------------------------------------------------
------------------------------------------------------------
------------------------------------------------------------
------------------------------------------------------------
------------------------------------------------------------
-----------------S
>Cele.Transcript:F30F8.8.1 /organism=Cele {i 233,613,804,1320,1695,1832 i}
MDSE-----------------------------------------NSSSHSISSPQ----
------------------------------------------------------------
--------------MFQNTHNNSAMEDNLLS-----------------------------
----------RPMNNESLQMIIGYLRRN------GLTETEELLTREAGP-----------
------------------------------------------------------------
-----------VLRVEGS---NGLPPEEAISVEFDTFVQHANDCTDVVQAEFSQLLFPIF
AHSYIALI-EKHAATARIFFNRFKI-----------------------------------
----------------------------FIPECFSEFVYQLSLIEDAMTLRA-NEHVHIL
RENK--FLVRLSRPTL----KHLES--IQTR------VIGVKNIIAKHICIENADEVST-
-NRTTIETQMGGI-LGVTSKSDKRHKMMFSVLK---------------------DELMQ-
------------------------------------------------------------
------------------------------NIEKRKTKGKDWKDMGKKMQTH----CPQA
DRIPLPPISEHLREER-----RNWLRDVGKMAIISAE-SPVSICMYTTVNAPI-----GV
ASCDFTDDSSLIAMGLSDSSIVMNAMDPMNKMKKLRD----------------MEFLDKI
DIETADNV-----------------------QSQMFDLQGSTTSVR--------------
---YTGHGGPVFSVNFSPDRRLLISSAGDRTVRLWSMETQRNAVIYRTPAV-VWQAQFCS
RGYYFATASADKTAAMWSTDRMHPLRIFADPYGDVGCIDYHPNCNYIAGGSDDRYVRVWD
VCSGTRVRIFSGHKASIIAVKFSPCGRYIVSLDAIGNLMIWDLAYQRLVAAEI-TE-QAG
TKGSITFSR--DGGVFAVSHGNSSIQLYSLDTLIGTVLAAGQNDS---------------
--------------------------YIEPKV----------------------------
--------------------NLDGFNIGSYATKETAVIGLHFTRRN--LLLG--------
------------------------------------------------------------
-------FGCFGQ-----------------------------------------------
------------------------------------------------------------
------------------------------------------------------------
------------------------------------------------------------
------------------------------------------------------------
------------------------------------------------------------
------------------------------------------------------------
------------------
