# Supplementary material for: Genome streamlining in a minute herbivore that manipulates its host plant
Source: eLife. 2020 Oct 23;9:e56689. doi: 10.7554/eLife.56689 (PMC7738191; doi:10.7554/eLife.56689)
Supplement: Supplementary file 2. [file elife-56689-supp2.zip › Malin_Input/OG0001057.fasta]

>Agam.AGAP002396-RA /organism=Agam {i 158,1598,2069 i}
M---------------NRSTKSTT------------------------------------
----------LRKTAGYSS---LITFAVLLLAWLCGFSSRLFAVIRFESIIHEFDPWFNY
RATAHMVENGFYKFLNWFDESAWYPLGRIVGGTVYPGLMITSGGIHWLLHTLNIPVHIRD
ICVFLAPIFSGLTAISTYLLTKELWSAGAGLFAASFIAIVPGYISRSVAGSYDNEGIAIF
ALQFTYYLWVKSVKTGSVYWAACTALSYFYMVSAWGGYVFIINLIPLHVFVLLMMGRYSP
RLFTSYTTFYILGLILSMQIPFV--------GFQPIRTSEHMAASGVFLLMFAVAVLKHV
QTVLSKQEFKRLFLVGGLVAAGVVFAGVVLLTMLGVIAPWSGRFYSLWDTGYAKIHIPII
ASVSEHQPTTWFSFFFDLHILVCTFPVGLWYCIKKINDERVFVVLYAISAVYFAGVMVRL
MLTLTPVVCILAGVAFSGLLEVFLKEDSAAGSKESS--------------AE---GEQED
A------TGEKKQLYDK--AGKMKHRPKHDLSSHSAHGEQ---NTGLGSNVKNMVIVAIL
MLLMMFAVHCTWVTSNAYSSPSIVLAFYNSNDGTRNILDDFREAYYWLWQNTAPDARVMS
WWDYGYQIAGMANRTTLVDNNTWNNSHIALVGKAMSSPEDKAYEIMTSLDVDYVLVIFGG
VIGYSGDDINKFLWMVRIAEGEHPKDIRESDYFTDRGEFRIDSEGAPALLNCLMYKLSYY
KFGELKLDYRGAAGYDRTRNAVIGNKDFDLTYLEEAYTSEHWLVRIYRV--------KKP
HEFNRPALKPDER--VLPAGE-FVSRKTSKRRKGLI-----KNRPVVVKGKRNK------
-----
>Dmel.FBtr0084786 /organism=Dmel {i 1392,1583,2054,2253 i}
M----------------NRTPKML------------------------------------
----------NSKVAGYSS---LITFAILLIAWLAGFSSRLFAVIRFESIIHEFDPWFNY
RATAYMVQNGWYNFLNWFDERAWYPLGRIVGGTVYPGLMITSGGIHWLLHVLNIPVHIRD
ICVFLAPIFSGLTSISTYLLTKELWSAGAGLFAASFIAIVPGYISRSVAGSYDNEGIAIF
ALQFTYFLWVRSVKTGSVFWSAAAALSYFYMVSAWGGYVFIINLIPLHVFVLLIMGRYSP
RLLTSYSTFYILGLLFSMQIPFV--------GFQPIRTSEHMAALGVFVLLMAVATLRHL
QSVLSRNEFRKLFIVGGLLVGVGVFVAVVVLTMLGVVAPWSGRFYSLWDTGYAKIHIPII
ASVSEHQPTTWFSFFFDLHILVCAFPVGVWYCIKQINDERVFVVLYAISAVYFAGVMVRL
MLTLTPVVCMLAGVAFSGLLDVFLQEDSSKRMGTAI-----------SAATE---VDEAE
D------SIEKKTLYDK--AGKLKHRTKHD-------AQQ---DTGVSSNLKSIVILAVL
MLLMMFAVHCTWVTSNAYSSPSIVLAFHNSQDGSRNILDDFREAYYWLSQNTADDARVMS
WWDYGYQIAGMANRTTLVDNNTWNNSHIALVGKAMSSTEEKSYEIMTSLDVDYVLVIFGG
VIGYSGDDINKFLWMVRIAEGEHPKDIKESDYFTDRGEFRVDAEGAPALLNCLMYKLSYY
RFGELKLDYRGPSGYDRTRNAVIGNKDFDLTYLEEAYTTEHWLVRIYRV--------KKP
HEFNRPSLKTKER--TIPPAN-FISRKNSKRRKGYI-----RNRPVVVKGKRTLK-----
-----
>Phum.transcript:PHUM459530-RA /organism=Phum {i 161,380,624,823,1174,1386,1574,1746,1920 i}
M--------------VTKKLAETS------------------------------------
----------VSNPSGWKS---LLIFTVLLLAWLAGFSSRLFAVIRFESIIHEFDPWFNY
RSTAYMVKHGFYNFLNWFDERAWYPLGRIVGGTIYPGLMITSGSIHYILHSLNIPVHIRD
ICVFLAPIFSGLTAIATYFLTKELWSSGAGLFAACFIAIVPGYISRSVAGSYDNEGIAIF
ALQLTYFLWVKSVKTGSIFWSSLTALSYFYMVSAWGGYVFIINLIPLHVFALLIMGRYSS
RLFTSYTTFYVLGLLLSMQIPFV--------GFQPIRTSEHMAASGIFALLIAVATLKHM
QTVLSKADFKHLFIVGGISAAVLVFLTVVILTYFGVIAPWSGRFYSLWDTGYAKIHIPII
ASVSEHQPTTWFSFFFDFHILVTTFPVGLWYCIKNVNDERVFVILYSLSAVYFAGVMVRL
ILTLTPVVCMLSGVAFSIFFGSFLKEDERATNVESD--------------SE----DSSN
D------RSSNKNMYDK--AGKLRKMRHEQ-------QKD---AEGLGVNVKSIVTIGVV
LTLVMFAVHCTWVTSNAYSSPSIVLASY-SQDGSRQILDDFREAYFWISQNTANDARIMS
WWDYGYQIAGMANRTTLVDNNTWNNSHIALVGKAMSSNESEAYKIMTALDVDYVLVIFGG
VIGYSGDDINKFLWMVRIAEGEHPKDIREADYFTERGEFRVDSEGTPTLLNCLMYKLSYF
RFGELKMDYRSPAGFDRTRNSVIGNKNFDLTYLEEAYTTEHWLVRVYR------------
------------------------------------------------------------
-----
>Tcas.transcript:TC009183_001 /organism=Tcas {i 170,389,633,832,1004,1183,1389,1667,2253 i}
M---AQA--------GSKKSQLTK------------------------------------
----------INSKTGINS---LIIFVVLLLAWIAGFSSRLFAVIRFESIIHEFDPWFNY
RATAYMVKHGFYNFLNWFDERAWYPLGRIVGGTVYPGLMITSGSIHYVLHLLNINVHIRD
ICVFLAPIFSGLTAISTYFLTKELWSAGAGLFAACFIAIVPGYISRSVAGSYDNEGIAIF
ALQFTYFLWIKSVKTGSVFWAVAAALSYFYMVSAWGGYVFIINLIPLHVFVLLLMGRFSN
RLFTSYTTFYILGLICSMQIPFV--------GFQPIRTSEHMAASGVFALLFAVATLKYL
QTMLSKSEFKSLVIFGGLISAGVVFLTVVGLTYAGYIAPWSGRFYSLWDTGYAKIHIPII
ASVSEHQPTTWFSFFFDLHILVATFPAGLWYCIKNVNDERVFVILYALSAVYFAGVMVRL
MLTLTPVVCILSGIAFSGLLELFLREDDTPRNEDSD--------------------DDEQ
S------PPNNRRLYDKAVAGRVPKMKHEQ-------NKE---SDGIGPNIRSIVTVVIM
LLLMLFAVHCTWVTSNAYSSPSIVLASY-GSDGSRQILDDFREAYFWLSQNTADEARVMS
WWDYGYQIAGMANRTTLVDNNTWNNSHIALVGKAMSSNESAAYEIMTALDVDYVLVIFGG
VIGYSGDDINKFLWMVRIAEGEHPKDIRESDYFTEHGEFRVDAEGAPTLLNSLMYKLSYY
RFGELKLDYRTPAGYDRTRNAIIGNKDFQLTYLEEAYTTEHWLVRVYRV--------KKP
DEFNRPRIPVANR--VVKSQN-FVSKKSTKRKKGTI-----KNKPVIVKGKRLSKQA---
-----
>Dpul.mRNA6768 /organism=Dpul {i 194,413,657,818,1052,1231,1359,1491,1631,1803,1977,2091,2216,2301 i}
M---AATSVTAKPASKSKTKSKAT------------------------------------
----------LLNALGYKS---LLTFTILALACIAGFASRLFAVIRFESIIHEFDPWFNY
RATAYMVQHNFYNFLNWFDDRAWYPLGRIVGGTVYPGLMITSGSIHYILHALNIPVHIRD
ICVFLAPVFSGLTALATYFLTKELWSSGAGLLAACFIAIVPGYISRSVAGSYDNEGIAIF
ALMFTYYLWVKSVKTGSVFWATLTALSYFYMVSAWGGYVFIINLIPLHVFVLLLMGRFSN
RIYTAYTTFFILGLVLSMQIPFVGRHLCSCLGFQPVRTSEHMASLGVFALLNAVAILRYL
QSKLSSSEIKYVFTIGVLIAGAAVFCVVVLLTYAGVIAPWSGRFYSLWDTGYAKIHIPII
ASVSEHQPTTWFSFFFDLHILVITFPVGLWYTIKNINDERVFIVLYAVSAVYFAGVMVRL
MLTLTPVVCVLSAVAFSRLLEFYLKEEESASKGGDS--------------SD---NDEND
E----------KGLYDK--AGKLKKMKHEQ-------QKDSGADQGLGINVRSFVVVAVM
MMLMMFAVHCTWVTSNAYSSPSIVLASY-GQDGSRQIIDDFREAYYWLWQNTREDSRIMS
WWDYGYQIAGMGNRTTLVDNNTWNNSHIALVGKAMSSNESEAYKIMTNLDVDYVLVIFGG
VIGYSGDDINKFLWMVRIAEGEHPKDIQESNYFSERGEFRVDSEASQTMLNCLMYKLSYY
RFGDMKLDFRNPAGFDRTRNAVIGQRSIDLTYLEEAYTSEHWLVRIYRV--------KKP
HEFNRPKIDKAER--RFINKS-FVSKKTAKKKKGSI-----KNRPVVIRGQRPSDQ----
-----
>Smar.transcript:SMAR006969-RA /organism=Smar {i 173,282,481,570,636,736,835,982,1186,1401,1589,1761,1935,2049,2256 i}
M---AATG-------GKKMDIKSS------------------------------------
----------IANPGGWKS---LITFSVLTLAWIASFSSRLFAVIRFESIIHEFDPWFNY
RSTHYMVQHGFYNFLNWFDERAWYPLGRIVGGTVYPGLMITSGSIHYILNMFNIPVHIRD
ICVFLAPIFSGLTALSTYFLTKELWSPGAGLFAACFIAIVPGYISRSVAGSYDNEGIAIF
ALMFTYYIWVKAVKQGSVFWAAIAALSYFYMVSAWGGYVFIINLIPLHVFVLLLMGRYSQ
RIYVAYTTFFILGLLLSMQIPFV--------GFQPVRTSEHMASAGVFVLIQVVGMLKYL
QSFLTKAEFKTVFWLGLIIASGVVFLAVVALTYAGYIAPWSGRFYSLWDTGYAKIHIPII
ASVSEHQPTTWFSFFFDLHVHVATFPVGLWYCIKNVNDERVFIILYAVSAVYFAGVMVRL
MLTLTPVVCVLSAIGFSHLFELYLKEEDSPKRNEQI--------------SD---EESED
E------KKSGKNLYDK--AGKIRKLKQEP-------VKE---STSLGTNIRSIVVVAVL
MMLMLFVVHSTWVTSNAYSSPSIVLASY-GQDGSRTILDDFREAYYWLSQNTEDHARVMS
WWDYGYQIAGMGNRTTLVDNNTWNNSHIALVGKAMASNESAAYEIMKMLDVDYVLVIFGG
VIGFSGDDINKFLWMVRIAEGEHPKDIRESDYFTERGEFRVDAEGSPVLLNCLMYKLSYY
RFGELKLDFRAPAGFDRTRNAVIGNKEFDLVHLEEAYTTEHWLVRIYRV--------KKL
E--NRPRVLSGDR--KMKRKRMFVSRKTNKRRKGTI-----RNRPQVIKGKRAERR----
-----
>Cscu.CSCU011564-RA /organism=Cscu {i 3,69,169,415,619,849,1037,1209,1383,1590 i}
M-----------------------------------------------------------
------------------------------------------------------------
------------------------------------------------------------
------------------------------------------------------------
---------VKSVKTGAVSWSALTALSYFYMVSAWGGYVFIINLIPLHVFVLLIMGRFSQ
RIFVAYTTFYILGLLLSMQIPFV--------GFQPVRTSEHMASAGVFVLLNAYAFLQYL
QTFLTKVEVKTVFFVSISMIAAMVFMTVVVLTYTGYIAPWSGRFYSLWDTGYAKIHIPII
ASVSEHQPTTWFSFFFDLHVLIPTFPVGLWYCIKNVNDERVFIVLYAITAVYFAGVMVRL
MLTLTPVVCVLSAIAFSDCFTLYMQEDENPKSVAGS--------------TD---SDSEE
SDN-GGDKKGNKNLYDK--AGKIRKIKPDQ-------SKE---NQGLGNNVRSIVVIVLM
IILMMFAVHCTWVTSNAYSSPSIVLASY-SSDGSRVILDDFREAYYWLSQNTADNARVMS
WWDYGYQIAGMANRTTLVDNNTWNNSHIALVGKAMASNESAAYEIMKSLDVDYVLVIFGG
VIGYSGDDINKFLWMVRIAEGEHPKDIR--------------------------------
------LDYRTPSGFDRTRNTEIGNKNFQLEHLEEAYTTEHWLVRIYRV--------KKE
S--NRPRIPYTER--TIKSSRVFISKKTNKRRKGTI-----KSRPVVVKGKRVSRSTKN-
-----
>Lpol.rna7301 /organism=Lpol {i 188,297,407,496,585,651,751,850,997,1201,1425,1613,1785,1959,2073,2280 i}
M---ATTVVKEDE--YKKTESKNP------------------------------------
----------LRQTIGLQS---LLRITVLSLAWLAGFSSRLFAVIRFESIIHEFDPWFNY
RSTHFMVKNGFYNFLNWFDERAWYPLGRIVGGTVYPGLMITSGAIHYVLSALNITVHIRD
VCVFLAPMFSGLTALATYFLTKELWSEGAGLFAACFIAIVPGYISRSVAGSYDNEGIAIF
ALMFTYYMWVRAVKSGTVYWGVMAALGYFYMVSAWGGYVFIINLIPLHIFVLLLMGRFSQ
RIYIAYTSFYIIGLLCSMQIPFV--------GFQPVRTSEHMASAGVFVLLNAFALLKYL
QSFMSRAEFKSLFLFASAAVAGIVFISVVILTYAGYIAPWSGRFYSLWDTGYAKIHIPII
ASVSEHQPTTWFSFFFDLHVLVAVFPVGLWYCIKNINDERVFIVLYAISAVYFAGVMVRL
MLTLTPVVCVLAAIAFSNAFSLYLQEDEPPKSSSG---------------TD---SESDE
SD--GGEKKGNKHLYDK--AGKVRKIKTDQ-------NKE---SMGLGTNVRSVVVVVMM
MILMMFAVHCTWVTSNAYSSPSIVLASY-SSDGSRVILDDFREAYYWLWQNTPENARVMS
WWDYGYQIAGMGNRTTLVDNNTWNNSHIALVGKAMASNESEAYKIMTMLDVDYVLVIFGG
VIGYSGDDINKFLWMVRIAEGEHPKEIKESDYFTDRGEFRVDEHGSPTLLNCLMYKLSYY
RFGELQLDLRSPSGFDRTRNVEIGNKNIKLEYLEEAYTTEHWLVRVYRV--------KKQ
S--NRQRIPYGNR--RIKPKKSFISKKTNKKKRGVI-----KNRPVVVKGKRPSRSTQK-
----N
>Isca.ISCW022325-RA /organism=Isca {i 137,246,356,445,600,700,799,946,1150,1302,1362,1490,1662,1836,1950,2157 i}
------------------------------------------------------------
--------GLFRQSIAWQT---LLRFTILALAWLVGFSSRLFAVIRFESIIHEFDPWFNY
RSTHYMVQHGFYNFLNWFDERAWYPLGRIVGGTVYPGLMITSGSIHYLLSLLHITVHIRD
ICVFLAPVFSGLTALATYFLTKELWSDAAGLFAACFIAIVPGYISRSVAGSYDNEGIAIF
ALMFTYYLWVKAVKTGAIFWAVLTALSYFYMVSAWGGYVFIINLIPLHVFVLLIMNRFSN
RIYIAYNTFFILGLLLSMQIPFV--------GFQPVRTSEHMASAGVFVLLNAYALLKYL
QTFFSKSEMKTLFFGAVAGVAGFVFLAVVVLTYAGYIAPWSGRFYSLWDTGYAKIHIPII
ASVSEHQPTTWFSFFFDLHALVATFPVGLWYCIKNVNDERVFIVLYAVTSVYFAGVMVRL
MLTLTPVVCVLGAIAFSSTLKLYLQEEE-PKQGQNS--------------DD---SDSPD
H------KEKKKKLYDK--AGKLRKIKSDQ-------SRE---NVGLGTNVRSIVVVVLM
MILMML--------------PS-------TAPGSRVILDDFREAYYWLSQNTRDDARVMS
WWDYGYQIAGMANRTTLVDNNTWNNSHIALVGKAMSSNETAAYEIMKALDVDYVLVIFGG
VIGYSGDDINKFLWMVRIAEGEHPKDIRETDYFNDKGEFRVDEYGSQTLLNCLMYKMSYY
RFGELQLDYRSPPGFDRTRNMEIGNKHFTLEHLEEAYTTEHWLVRIFKV--------KKE
S--NRPRIPYVQR--QVKAKSVYVSKKTSRKKKGFI-----KDRPVVVKGKKTSRSV---
-----
>Ptep.aug3.g4833.t1 /organism=Ptep {i 179,288,398,487,576,642,742,841,988,1192,1416,1604,1776,1950,2064,2271 i}
M---ATAGLK-----GSRNSQQIS------------------------------------
----------ILHHLGGTS---LLKFTILTLAWLLGFSSRLFAVIRFESIIHEFDPWFNY
RATHYMVQHGFYNFLNWFDDRAWYPLGRIVGGTVYPGLMVTSGTIHYVLSLLNITVHIRD
ICVFLAPVISGLTAISTYFLTKELWNESSGLFAACFIAIVPGYISRSVAGSYDNEGIAIF
ALMFTYYLWVKAVKTGTIFWSVLSALAYFYMVSAWGGYVFIINLIPLHVFVLLLMGRFSS
RIYVAYTTFFILGLLLSMQIPFV--------GFQPVRTSEHMASAGVFILINAYAFLKYL
QSFLTKSELKTVFIFAVTAIGLSVFLGVVVLTYGGYIAPWSGRFYSLWDTGYAKIHIPII
ASVSEHQPTTWFTFFFDLHVLSATFPVGLWYCIQNLNDERVFIILYAITAVYFAGVMVRL
MLTLTPVVCVLSAIAFSQCIELYLQDDESPKTSSSS--------------SD---SDSEE
SD--GT-DKKGKNLYDK--AGKIRKIKTDQ-------SRD---NIGIGTNIRGIVVLLLM
MILMMFAVHCTWVTSNAYSSPSIVLASY-SADGSRLILDDFREAYYWLSQNTAPDARVMS
WWDYGYQIAGMANRTTLVDNNTWNNSHIALVGKAMASNESAAYEIMKSLDVDYVLVIFGG
VIGYSGDDINKFLWMVRIAEGEHPKDIKETDYYTSRGEFRVDEHGSPTLLNCLMYKLSYY
RFGEFQLDFRTPAGYDRTRSMEIGNKNFQLEHLEEAYTTEHWLVRIYHV--------KKD
A--NRPRIPYNQR--KVKSSNLFISKKFSLEER----------RPLI-------------
-----
>Turt.mRNA:tetur08g05120 /organism=Turt {i 197,306,505,594,760,1210,1464,1652,2112,2319 i}
MCQLVRSASIREP--TTKNKSKSN------------------------------------
----------DSHLFVRKS---LLRFTILGLAWVIAFCSRLFAVIRFESIIHEFDPWFNY
RATHYMVKHGFYNFLNWFDERAWYPLGRIVGGTVYPGLMITSGSIHYILQLLNISVHIRD
VCVFLAPVFSGLTAIATYLLTKELWNEGAGLFAACFISIVPGYISRSVAGSYDNEGIAIF
ALMYTYYLWVKAVKTGTVFWATLCALSYFYMVSAWGGYVFIINLIPLHVFFLLLMGRYST
RIHIAYTVFFILGLLLSMQIPFV--------GFQPVRTSEHMASAGVFLLINAYAVLKYF
QSVMTKQEFKYFFLTATVSVACVVFLGVVGLTYAGYIAPWSGRFYSLWDTGYARIHIPII
ASVSEHQPTTWFSFFFDLHLLVPTFPIGLFYCIKQVNDERVFIALYAITASYFAGVMVRL
MLTLAPVVCVLSAIAFSECFYFTLQSDDKPKGSKKS--------IQGG--DDEDRSDQEE
SDDSSTEKKSSRNLYDK--AGKIRKIKPDV-------NKD---NQGIGSNIRAFVWFGLF
AMLVLFVVHCTWVTANAYSSPSIVLSSY-GSDGSRVILDDFREAYYWLSQNTDDNARVMS
WWDYGYQIAGMANRTTLVDNNTWNNSHIALVGKAMASNESAAYSIMRSLDVDYVLVIFGG
VIGYSGDDINKFLWMVRIAEGEHPKDIRESDYFTEKGEFRVDSGGSPTLLNCLMYKLSYY
RFGDLQIDYRAPAGFDRTRNAEIGNKDIKLEHLEEAYTTEHWLVRIYRV--------KEP
S--NRPRIRYPDR--KLKPKNIFSSKKTSRKRKGTI-----KDRPTVIKGKKNTAS----
-----
>Dpte.g5192.t1 /organism=Dpte {i 227,535,790,1240,1682,2142,2346 i}
M---VVNENKA----GSSKSSKEMISNEQQ-----------------QC-----------
------VGGNNTKPNGLKSRLLLLQVTILGLAWLAGFCCRLFAVIRFESIIHEFDPWFNY
RATHYMVTNGFYNFLNWFDERAWYPLGRIVGGTVYPGLMLTSGLIHYILDILHIPIHIRD
ICVFLAPIFSGLTAIATYLLTKELWNESAGLFAACFIAIVPGYISRSVAGSYDNEGIAIF
ALMFTYYLWVKTVKTGSVFWATLTALSYLYMVSAWGGYVFIINLIPLHVFFLLLMGRYSN
RIYVGYSVFFILGLLFSMQIPFV--------GFQPVRTSEHMASAGVFALLQAYAFLKYL
QEFVSKSQLKTFFITAVIGFAGLVFLSVVTLTYAGYIAPWSGRFYSLWDTGYAKIHIPII
ASVSEHQPTTWFSFFFDLHVLVTAFPAGLWYCIREVNDERVFITLYAITASYFAGVMVRL
MLTFTPVVCVLSAIAFSECFSGCLMDKEKSTTITTP-------TTTPTITSSKSKQQQQQ
ND--DDQKNGQKNLYDK--AGKIRKIRSE--------PKE---SDSLSANLRTIASVLLI
MLLMLFVVHCTWVTSNAYSSPSIVLASY-GGDGSRVILDDFREAYYWLSQNTDDDARVMS
WWDYGYQIAGMANRTTLVDNNTWNNSHIALVGKAMSSNESAAYEIMKALDVDYVLVIFGG
VIGYSGDDINKFLWMVRIAEGEHPNDIRESDYFTDRGEFRVDAGGSPTLLNCLMYKLSYF
RFGELQTDFRSPHGYDRTRQTEIGNKNIKLEHLEEAYTTEHWLVRIYRV--------KKP
S--NRQKLPYSQR--KVKQTG-FVTKKNSRRKKGTI-----KTKPQVNRGKRIQLFSKS-
----Q
>Mocc.rna1479 /organism=Mocc {i 38 i}
M---AIPKSVF----LSNHGSKML------------------------------------
--------DVNTKYMGVAS---LLRFCILIMAWIVGFSSRLFAVIRFESIIHEFDPWFNY
RATHYMVEHGFYKFLNWFDERAWYPLGRIVGGTVYPGLMITSGLIHYLLSLLNIPIHIRD
ICVFLAPIFSGLTALATYFLTKELWDEAAGLFAACFIAIVPGYISRSVAGSYDNEGIAIF
ALMLTYYLWIKSVKNGGILWAMMTALSYFYMVSAWGGYVFIINLIPLHVFTLLLMNRFSQ
RIYVAYTTFFIMGLLFSMQIPFV--------GFQPIRSSEHMASIGVFGLLNAVAFLKYL
QGYFSNREMKALIILSIFVLVIVGVVGLVLLTMAGYVAPWSGRFYSLWDTGYAKIHIPII
ASVSEHQPTTWFSFFFDLHVLVAVFPVGLWYCIKYTNDERVFIVLYAVTAVYFAGVMVRL
MLTLTPCVCVLAAIAFSHSFKLYLVEEETVIQANIA--------------ST---PEKSS
GGGGGGGSRKPKILKKR--EG---TDAVDV-------PQV---TSALGNNKRMLVIMALL
MILMLFAIHCTWVTSNAYSSPSIVLASY-SGDGSRVILDDFREAYYWLAQNTPDDARVMS
WWDYGYQIAGMANRTTLVDNNTWNNSHIALVGKAMSSNESAAYEIMKELDVDYVLVIFGG
VIGYSGDDINKFLWMVRIAGGEHPQDIRESDYFNAKGEFRVDTEGSPTLLNCLMYKLSYF
RFGEMQLDRRSPAGYDRTRNAEIGNKDIRLEHLDEAYTTEHWLVRIYRV--------KKE
A--NRPRVPYAQR--VSKQKNVYVSKKTSWKKTGFI-----KDK---VGEKK--------
-----
>Drer.transcript:ENSDART00000102525 /organism=Drer {i 257,366,654,720,820,919,1066,1115,1270,1482,1670,1842,2016,2130,2337 i}
M---AEHHTAS----DCKHKASSN-A---------GGSVSGNGRPN-----------SPA
GCSGGGLSGGLTQPAGWQS---LLSFTILFLAWLAGFSSRLFAVIRFESIIHEFDPWFNY
RSTHHLTTNGFYEFLNWFDERAWYPLGRIVGGTVYPGLMVTAGLIHYVLNLLHVTVHIRD
VCVFLAPVFSGLTAISTFLLTRELWNQGAGLLAACFIAIVPGYISRSVAGSFDNEGIAIF
ALQFTYYLWVKSVKTGSVFWAIGCCLSYFYMVSAWGGYVFIINLIPLHVFVLLLMQRYSR
RLYIAYSTFYIVGLVLSMQIPFV--------GFQPIRTSEHMAAAGVFALLQAYAFLQYL
KDRLTRQEFQTLFFLGVSLAAGVVFLTVIYLTYTGYIAPWSGRFYSLWDTGYAKIHIPII
ASVSEHQPTTWVSFFFDLHILVCTFPAGLWFCIKNINDERVFVALYAISAVYFAGVMVRL
MLTLTPVVCMLSAIAFSSVFEHYLGDDLKRENPPAE---------------D---SSDED
D------KRNQGNLYDK--AGKVRKHVSEQ-------DRP---EEGLGPNIRSIVTMLML
MLLMMFAVHCTWVTSNAYSSPSVVLASY-NHDGSRNILDDFREAYYWLRQNTDEHARVMS
WWDYGYQIAGMANRTTLVDNNTWNNSHIALVGKAMSSNESAAYEIMKSLDVDYVLIIFGG
VIGYSGDDINKFLWMVRIAEGEHPKDIRESDYFTPQGEFRVDKAGSPTLLNCLMYKMSYY
RFGEMQLDFRTPPGFDRTRNAEIGNKDIRLKHLEEAFTSEHWLVRIYRV--------KKQ
E--NRQTLDHKLR--NIAAKQKYTSKKTAKRKRGHI-----KNKLALKKGKKLNKKSV--
-----
>Hsap.transcript:ENST00000295770 /organism=Hsap {i 314,423,711,777,877,976,1123,1172,1327,1539,1727,1899,2073,2187,2400 i}
M---AE-PSAP----ESKHKSSLN-SSPWSGLMALGNSRHGHHGPGAQCAHKAAGGAAPP
KPAPAGLSGGLSQPAGWQS---LLSFTILFLAWLAGFSSRLFAVIRFESIIHEFDPWFNY
RSTHHLASHGFYEFLNWFDERAWYPLGRIVGGTVYPGLMITAGLIHWILNTLNITVHIRD
VCVFLAPTFSGLTSISTFLLTRELWNQGAGLLAACFIAIVPGYISRSVAGSFDNEGIAIF
ALQFTYYLWVKSVKTGSVFWTMCCCLSYFYMVSAWGGYVFIINLIPLHVFVLLLMQRYSK
RVYIAYSTFYIVGLILSMQIPFV--------GFQPIRTSEHMAAAGVFALLQAYAFLQYL
RDRLTKQEFQTLFFLGVSLAAGAVFLSVIYLTYTGYIAPWSGRFYSLWDTGYAKIHIPII
ASVSEHQPTTWVSFFFDLHILVCTFPAGLWFCIKNINDERVFVALYAISAVYFAGVMVRL
MLTLTPVVCMLSAIAFSNVFEHYLGDDMKRENPPVE---------------D---SSDED
D------KRNQGNLYDK--AGKVRKHATEQ-------EKT---EEGLGPNIKSIVTMLML
MLLMMFAVHCTWVTSNAYSSPSVVLASY-NHDGTRNILDDFREAYFWLRQNTDEHARVMS
WWDYGYQIAGMANRTTLVDNNTWNNSHIALVGKAMSSNETAAYKIMRTLDVDYVLVIFGG
VIGYSGDDINKFLWMVRIAEGEHPKDIRESDYFTPQGEFRVDKAGSPTLLNCLMYKMSYY
RFGEMQLDFRTPPGFDRTRNAEIGNKDIKFKHLEEAFTSEHWLVRIYKV--------KAP
D--NRETLDHKPRVTNIFPKQKYLSKKTTKRKRGYI-----KNKLVFKKGKKISKKTV--
-----
>Alyc.aculy01g37380.1 /organism=Alyc {i 436 i}
M------------------EIKSN------------------------------------
-----------------LS---ILRFSIITLAWLAGFLSRLFAVIRFESIIHEFDPWFNY
RATHYMTEHGFYDFLNWFDERAWYPLGRIVGGTTFPGLMLVSGSIHYVLQLLNITVHIRD
ICVFLAPIFSGLTAIATYFLTKELWNEAAGLFAACFVAIVPGYISRSVAGSYDNEGIAIF
ALMLTYYLWVKSVKTGSILWSTYTALAYFFMVSAWGGYVFIINLIPLHVFVLLLMGRFSD
RLYVAYSTFFTLGLLLSMQIPFV--------GFQPVRTSEHMASAGVFVLIQAYALLKYL
QTKLSKAQFKIYLIAGSAAVAGLVFVTVIVLTQLGYIAPWSGRFYSLWDTGYAKIHIPII
ASVSEHQPTTWFSFFFDLHILVAVYPIGLWQCIKYVNDERVFIALYAITASYFAGVMVRL
MLTLTPVVCVLSAIAFSELFSHSLKEEDLQALAPGGGSAAASIGQAPSAIGQEKKVEQKH
GGGGG--KDKSGSHQDKIPAAKLKKIRNER-------EQR---ELSVGPTEKTLMAVFVM
IFLFMFVVHCTWVTSNAYSSPSIVLASY-NNDGSRMILDDFREAYYWLAQNTDEKARVMS
WWDYGYQIAGMANRTTLVDNNTWNNSHIALVGLAMASEEDKAYEIMQSLDVDYVLVIFGG
VIGYSGDDINKFLWMVRIGEGEHPSKIRESDFFTERGEFRVDSGGSKTLLNCLMYKLSYY
RFGELLIDPRAPPGYDRTRNVEIGNKNIKLEHLEEAYTTDHWLVRIYKV--------KKP
A--NRPRIASAS------------------------------------------------
-----
>Bmor.transcript:BGIBMGA004898-RA /organism=Bmor {i 182,401,645,844,1016,1195,1383,1574,1677,1920,2018 i}
M---PSTTETL----PSNGRSKGL------------------------------------
----------FQNTAGLST---LITVTVLTLAWLAGFASRLFAVIRFESIIHEFDPWFNY
RSTAYMVQHGFYNFLNWFDERAWYPLGRIVGGTVYPGLMITSGTIHWILHALNIPIHIRD
ICVFLAPVFSGLTAIATYLLTSELWSRGAGLFAACFIAIVPGYSSRSVAGSYDNEGIAIF
ALQFTYYLWLKSVKSGSVFWSICTALSYFYMVSAWGGYVFIINLIPLHVFVLLIMGRFSQ
RLFVSYSVFYIIGLLLSMQIPFV--------GFQPIRTSEHMAASGVFALLMAIGALKYL
HSLNPKGQWKQLLILGGMLAAGLVFLAVVLLTYMGVIAPWSGRFYSLWDTAYAKIHIPII
ASVSEHQPTTWSSFFFDLHVLVCTFPVGLWYCIKNVNDERVFVALYALSAVYFAGVMVRL
MLTLTPVVCVLAGIAFSILLDLALREDEVPEQSPD-------------------------
-------SEESKSLYDK--AGKVKKRTLEA------APNA---DTGLGMNVRSGTLIAFM
ILLMLFSVHCTWATSNAYSSPSIVLASY-GNDGSRKILDDFREAYGWLSQNTAEDARIMS
WWDYGYQIAGMGNRTTLVDNNTWNNSHIALVGKAMASNESAAYSIMTMLDVDYVLVIFGG
AIGYSGDDINKFIWMVRIAEGEHPKDIHEVDYFTERGEYRIDSEGSKTMLNCLMYKLSYY
RYD----SGGSPPGYDRTRSALPGNRGFKLTYLEEAYTTEHWLVRIYRYIFISRSTCSIR
T--QRPRGSLGLR------KPARGARRTCAAIRGAVCTILTKYRLITHRNRCPRRLTPYH
LGRRA
>Cele.Transcript:T12A2.2.1 /organism=Cele {i 694,1171,1392,2220 i}
M---------------TSTTAART------------------------------------
----------ASSRVGATT---LLTIVVLALAWFVGFASRLFAIVRFESIIHEFDPWFNY
RATHHMVQHGFYKFLNWFDERAWYPLGRIVGGTVYPGLMVTSGLIHWILDSLNFHVHIRE
VCVFLAPTFSGLTAIATYLLTKELWSPGAGLFAACFIAISPGYTSRSVAGSYDNEGIAIF
ALQFTYYLWVKSLKTGSIMWASLCALSYFYMVSAWGGYVFIINLIPLHALALIIMGRYSS
RLFVSYTSFYCLATILSMQVPFV--------GFQPVRTSEHMPAFGVFGLLQIVALMHYA
RNRITRQQFMTLFVGGLTILGALSVVVYFALVWGGYVAPFSGRFYSLWDTGYAKIHIPII
ASVSEHQPTTWVSFFFDLHITAAVFPVGLWYCIKKVNDERVFIILYAVSAVYFAGVMVRL
MLTLTPAVCVLAGIGFSYTFEKYLKDEETKERSSSQ--------------SG--------
-------TTKDEKLYDK--AAKNVKSRNAN-------DGD---ESGVSSNVRTIISIILV
IFLLMFVVHATYVTSNAYSHPSVVLQSS-TNNGDRIIMDDFREAYHWLRENTADDARVMS
WWDYGYQIAGMANRTTLVDNNTWNNSHIALVGKAMSSNESAAYEIMTELDVDYILVIFGG
VIGYSGDDINKFLWMVRIAQGEHPKDIREENYFTSTGEYSTGAGASETMLNCLMYKMSYY
RFGETRVGYNQAGGFDRTRGYVIGKKDITLEYIEEAYTTENWLVRIYKR--------KKL
P--NRPTVKSEEA--TIPIKGKKATQ--GKNKKGVI-----RPAPTASKA----------
-----
