# Supplementary material for: Genome streamlining in a minute herbivore that manipulates its host plant
Source: eLife. 2020 Oct 23;9:e56689. doi: 10.7554/eLife.56689 (PMC7738191; doi:10.7554/eLife.56689)
Supplement: Supplementary file 2. [file elife-56689-supp2.zip › Malin_Input/OG0001065.fasta]

>Agam.AGAP005349-RA /organism=Agam {i 244,1037,1506 i}
MN---------------------------FSRIRYL--FHRFFT-----------TFERN
----------------------------YPT-----------------------------
----------PYKLL-------AGEKRTELLLPRALLLALYGLLVGFLFYRLVL-----V
NL-DLPDTVRFYFGLTVAVALAVGCSFSAQVRCVCALCWVGFFGKAGRNLLKTLTLTLLL
TGPIENATLNGREVVRVLTCSVELAFNLTLTRV--------------DLMTKPFQNALLQ
GR----DRLPELKQEFSAIVSIVEP-----------------IVREV---EHSGRGGDGG
EDGSDSLSSEEVSADGAGI----DGPIRSAA----------------------AYQQAYV
AKLNE---------RCLAQLAT------------------GVD-----------RCKASF
ERSYDECSESLPPL------VNTLLCWPMK-------------------------LD-VA
CSSAELFG------VGAVCRMEDVL-DEDFGAN---------------------------
-----YRLLKQTEHQLTGGVGSIEIDYQ-----------------VPDLRNHSG-----Y
VTIKKA-SKQMGKEFSKKKHFLRLV--------------------------------SYF
VRKVFAFI---------------FLRVIFSSVRYHNAYLWRITFNN-FYITDQFRALAAR
RVEENG--------------------------------------------------FPVL
PLR-AIQQSELIDTREGIWNKLELRHIVGSFAMLLFHCLSTTVLLLMDALLYETLDIV--
--------------------------ARHSRIEYHQQGFHG--------VNVTVTG----
----TGALAELVRNTAEGFRTNERLD---FHASNETCLPRPVPLSGWTVAGIYGLFALLA
LLITTEAYVQRARRLICSFFYPGREQLRTAYLYNRVLRQTRTLQATL-------------
----PERILQLAGSSGPCR-------------VLPFCDRLALHHP------NWFGWTRTG
RRCAVCRGAGAP-------------QEC-QRPDCFLCYCAGCWQDI----DRQCVVCAG-
------------QPADCSS-----------------------------------------
------------------------------------------------------------
---------------------------------CC-------------------------
----------------------------------NP---------LGNLSTA--------
-----
>Bmor.transcript:BGIBMGA002761-RA /organism=Bmor {i 202,374,519,645,897,1107 i}
------------------------------------------------------------
------------------------------------------------------------
-------------------------------------------MSAIRHSYSICWPRNNI
KF-EF------IITISLQTYAA---AASSKVRHNVQ-SWVACIRKFPRSPPRRRSTKTAL
SGPITNMGLNAKEVVRVFGCSNELAYNLSTYKY--------------TLLMNVIRKTALD
MN----IEVDRVKDSFRYFKVVARP-------IEKELVKTKELDIEE-------------
-----------------------YDYLDYMY-----------------------------
-----------------DLTSK------------------PAD-----------------
------------------------------------------------------------
---------------GFVHENGKLV-NKGLGIG---------------------------
-----YETMKLIEYEFTKRIRRVKLQCE-----------------PRTGQDNVF-----I
KDARKT-NEDIGISFEEKTSIMRLV--------------------------------VTM
MNVCLALL---------------FLRIFLAAVTYHDLYLTNINHDN-VYITGYFKMIDER
RRISNK--------------------------------------------------MHLL
PLK-KMERRKYIDIHSAALMT-ERSKLVTQVLKLALEMITATTFVMMDRMFYEALDMV--
--------------------------RRYADLEPRQ-GLRD--------LEIKVDG----
----VGPISAILRKFFESFDVSPISS---FTVVTKECVPQPCAMPAQYFFKIYGGYLWIL
LLLYLSPYTLRLRRWV-------------------------------F------------
--RLRELSE---------------------------------------DW----------
------------------------------------------------------------
------------------------------------------------------------
------------------------------------------------------------
------------------------------------------------------------
------------------------------------------------------------
-----
>Phum.transcript:PHUM361090-RA /organism=Phum {i 43,166,256,438,591,742,883,1169,1365,1492,1752,1866 i}
MI-----------------KSILEF-----------------------------------
-------------LDKFEGALTE--------------FLEDFCPCCYFL-----------
----------------------LCTEHEQHKKLKAFSGFFYGILLGLFMYYAIL-----I
DL-EFGKTTTIIIGIFITLFIAI-----------------AFCGKSGRGILKTIVLAYVL
GGPFMTISNNAKEAVRVFGCTTTLAHNLTKTRY--------------ELMVKPFQDALYQ
MN----HDTKEVLDTLESVRDVIEP-----------------IVEEI-----------EG
EDEVNKLRNENDYVDTLQGDSKRSDAIDEKYSGKNKTKKRQIEQQQQTENKGEEYEKKYK
RKLEY---------RCQDVISK------------------GAE-----------RCRELF
SEAYDKCYNTVSVF------VAWLLCWPMK-------------------------LT-FI
CNLAQVFG------GKAVCDPSKEI-EPGFGEG---------------------------
-----YETLKNIKTDMEDNFKDVNIQFK-----------------VSNPLPRVN-----V
KSAAEV-AEKITKTFQEKKNIFDVI--------------------------------IIV
MKRILAFI---------------FLRVIYKAYQYHERYLTDIEFDN-KYITKYFRHIDNR
RKKRGQ--------------------------------------------------RFLL
PMK-KVERQNFIDPYAVLLLSEEQRRIMGQTFKLVLEMITATTFILLDRLFYETLDIV--
--------------------------AKHALVEYTQIGEHD--------MSISIKG----
----TGMIANLVRSIVKGFNFKRKVR---VVHSNERCLPKPIMLSKYYLYKIYGTYFLIW
IFILLEGYTQRINRVICAYFYHKREKKRILFLYNETLKRRVGYFRYM-------------
----RARLRRKAREINLSF-------------DANIFLALRLKNRKKFDWLRYFPMG--K
RQCLICGEPEP--------GKIGEFHEC-TTPGCDFVHCKECWKDI----GGICYGCQ--
---------PIESDEDPAEEDDYGL-----------------------------------
------------------------------------------------------------
------------------------------------------------------------
------------------------------------------------------------
-----
>Alyc.aculy02g17180.1 /organism=Alyc {i i}
MSRRKRDKD-------GILRSLVN--------------AFPPLKLALQVNDLICSLFQKL
VDVICLV--LRYIFLQIYRLLEFSCAKLF------------------------KLTKKIP
FCWRSEEV--EYEKLSNSKRVHNEPIPYRDKLFKRFLTYHVGLLLGLALYLFCY-----Y
ILIKHHTYLTITVGLLLLLAYMVILENSHTIRSILMLCLPVMFTNRGRALIFCCMLTMMI
AGPIKNTQFNIGELHVSLHCCKQYLLVKSDKLI-------------EENVVKNLAQVE--
---------RVVFKLIDNIRDFANE-------LKERFKVIIQLAISV-------------
-----------------------ERYIMIAI--------------------------EKL
KEIVN---------VCNSHTSE------------------VHQ-----------NCVKTF
RDAYNDCKSKLG--------AADFLCGIVSP------------------------LE-GM
CTVVQL--------PGTLCKVPEAIMQIIDRTI---------------------------
-----GERLRQYIQIIENEF-YFEVHIN-----------------HTYSYQETK-----T
KNYNQV-FQEIGSDVKQKFWYIRIV--------------------------------SRL
FNLVTLIL---------------VCWILITATLYHMHYLTEINYDN-MYIDEYLQKIDSI
RQDRLLKPRNANVAIDLELNDADSESSAIDYSVNDDEIDTTQVDENNNRAGSDVTGMLLF
PLS-PAHELQYLKPSSARMNKFEKSKFCVATFVWSAIVGYICFFMLLDFALFNILKVVDD
VLKDVLFNSDLPLVDVSSKYADGHEVRYNRTYLANLRLQAK--------QKIKMRSELGN
HTSTGSHLNDMYRKLMDAIEESVPDD-VQILESLEQCLPSASKPNYKLYNNIAILALVTF
GAVILEAYILRTRHCIANLYYPRRAKKRAIWLYRKMLAEKSKF-----------------
------------------------------------------------------------
------------------------------------------------------------
-------------------------------DERPE------------------------
------------------------------------------------------------
-------LLN--------------------------------------------------
------------------------------------------------------------
-----
>Smar.transcript:SMAR005276-RA /organism=Smar {i 26,46,138,232,257,298,408,449,552,673,709,783 i}
MD----------------------------------------------------------
------------------------------------------------------------
---------------------------------TQLIAAIFICFSCRVYYLCIT------
-------RFLLMLGIAMSTAFGHSFALYKEVRCILILIIPVFVGQSGRIIIIAWIRILTG
SDQFKSITMSTS-----------------------------------KIIL---------
------------------------------------------------------------
---------------------------------------------------------KLL
RSKVD------------------------------------------VLNLGFINVRRFF
---------------------WDRICFEIPPV-----------------------VD-AI
CLLVNE------------------------------------------------------
------------------------------------------------------------
---------------------------------------------------------ATR
LSAFSFIF---------------FLRKF--SVNYHTHNMLNIEYDNIYYITDYFERIDAR
RKQQSS--------------------------------------------------GNIL
PQK-KKRNGNVV----ISLINDEKREFLRLPRSSLTDLNMTDTFYI--------------
--------------------------------------------------KFDQSG----
--------------------------------------------DYHRMFMLSSCFCLI-
-----------------------TQKKFIMILYKR-------------------------
------------------------------------------------------------
------------------------------------------------------------
------------------------------------------------------------
------------------------------------------------------------
------------------------------------------------------------
------------------------------------------------------------
-----
>Isca.ISCW011721-RA /organism=Isca {i 235,406,544,742,956,1279,1456 i}
KT----------------------------------------------------------
------------------------------------------------------------
----------------------LQPNSFENRVLKSFLGLSAGALLTVLLNLALQ-----R
IF-HGGGAPTFLIVLVVGTGLMLGSAFSSTVRCLMLLLLPQLFSREGRMALLSYIYFLAL
TGPSENFTANVEVLSRGLSCGQEKVANETRRML--------------DIATSPLKAVY--
---------DKIKKLMKVILDFGAL-------MKKAFLSIKSLFSEICMYQFF-------
----TSYRNK-------------IGAIRRAV--------------------------QWL
YNLVN---------VCNRRMGE------------------PYE-----------KCRKPL
NDAHEDCLSMMPSI-------LSWLCSPVKL------------------------VE-YV
CYVAKA------------------------------------------------------
--------MKRFLERAYTAF-YVNITVT-----------------HEYNYSLEF-----S
RSPSEV-RGEIVRELRARVAVFTGL--------------------------------FRL
LSNGVFLA---------------VLYVVYTATQYHFRYLREEDFDN-YYVTWMVVAVDKS
RARKGL--------------------------------------------------ETLL
PLR-SREKRHSVEPFSPRLTDAELTDLTANLRSLVISGAYSAVAMLLDYTMFRLLSFL--
--------------------------RTLGKVNVNAGLPSQ--------TRIHVEG----
----TGPVADMYRQVAGSLSPSGLSESMTPAADVQSCLLRPYAPDLDMYYWIGTVYLLGV
LVIVSQTYGLRLRHVVAAAFYPDRERVRAAWLHAHLLSLRTGWLTGF-------------
----RRALRLRGDDS---------------------------------------------
-----------------------------REPG---------------------------
------------------------------------------------------------
------------------------------------------------------------
------------------------------------------------------------
---------------------------------------------IGDLLLA--------
----R
>Ptep.aug3.g4864.t2 /organism=Ptep {i 164,406,577,679,802,1016,1339,1507,1864,1964 i}
MK------------------------------------VWQAFK------------VYRA
AKRFKR-------ARMNSLRVSRGERARYPWYEECWTWMMECCPTNRLLS--CRRL----
----------------------CSSGTIENFALKSCFGFGVGVLSATAMFFFFL-----N
QL-NCNPRITSILSCLIGALFANGLAFSHECRCMTMLAVPQLFSSRGRVVLLAYTYILVM
SGPTKNALRNANILVSSLNCGQELVVKQTKAIL--------------KAIFAPLVVIV--
---------DAMRDILKALKSFAIQ-------VKEAFIAIRDLFLEI-------------
-----------------------IEAIKTIF--------------------------EWL
MRIVS---------VCSSRYGS------------------PYN-----------RCLRAF
DDAKEDCMD---------------------------------------------------
------------------------------------------------------------
--------LQVFTRYMYYQF-YVNVTFV-----------------HYYNYSLEQ-----S
KSFSEI-RGDIAQEIKHRTEWITAF--------------------------------IDW
SDLGLAFV---------------FFILIFKAYVYRLRYKKADHFDN-KYISSDFVSMDDR
RAIMGK--------------------------------------------------ETVL
PLT-KRERRKYVSTFSVRMVAAEKKKLSVSGMALLTSGIQMALYIILDYSLYHLLIII--
--------------------------RFYGKIQSKGRLPSG--------IQLEVKG----
----SGVLADMYRQIITQFDPLMSTV---PEFDTTECLPDPIPIDLDKYQKIGFLYILCV
LMVFTESYGLRLRHIICSLFYPEREKLRTVWLYNKILRSRGGIRKYL-------------
----RRKLRRKFYGDDTTE-------------QVSLVWRLINRYTLLWKLLKFFGFA--K
QYCLVCNEVADD-----------SFRRC-MIPGCKGLYCLSCFEEL----DGLCTLCMKP
VSYG--DFSDLSEERDSSEEEF--------------------------------------
------------------------------------------------------------
---------------------------------------SVQSSSN--------------
------------------------------------------------------------
-----
>Tcas.transcript:TC008759_001 /organism=Tcas {i 413,724,988,1202,1356,1937,2159 i}
MA------------------------------------HFRAFCKGLSLNGLKKNLIKEK
SDAVKL-------YHHETPRLTLGQRCRH-------------CRINCVLR--MRKCCSLP
QNSRFRRF--LYKL--------KHDGSFENYIMKSILGFIGGFILTYIFFMFFV-----V
QL-NFKLSTATMMCSIFGSVLMLGLAFSRYIRCVVFLTLPQFFSKRGRQALLAYAFILAI
TGPAKNTLNNMGILSESMACGQEQLKSAVRQII--------------DVIKKPFYAIR--
---------DAIKSVVKTIKVIIKK-------IKEILLKIKKIIMAI-------------
-----------------------LRVIKAAF--------------------------QFL
GKILN---------VCNKELGT------------------PFQ-----------RCARVF
DNAIQDCNAKLGPW-------FNWLCSIAYL------------------------VK-SV
CYIVKIF--------DYVCMLVDFISNSVIGVV---------------------------
-----IRKVKGFIRHVRTMF-YVRIKFS-----------------HSFHFQTNS-----S
KSYSEV-AEGIVGEIKERTQALAMF--------------------------------FDF
VSLLTSFF---------------FVFLLVKVLHYRFRFLTSERFDN-KYITRDFREIDLQ
RAKLGR--------------------------------------------------ETVL
PLN-NRERTMYITISSCRLVKTEKRKLSQSAVVLFVATLKLCAHMLVDYSLFWVLNLI--
--------------------------RYHGRFQSKVTAPNL--------PSVRIEG----
----KGLLADLLRSIVKAFKPLGIE----LEIDTVPCLPNPIPPDYDRYVQIGSLLILCW
FLAILEPYGLRLRHWIMCYYHPVRAKQRAVWLFNHIMRSRLSFLKFA-------------
----RRQLRRNVLGQKGLT-------------KITFKEFLRAKLR--CRIFRLCLGPDKQ
DACLLCGEVFRE-------SDEIKPIKC-ATPGCPGIYCKQCFDDL----ENLCTVCLSP
IDYG--DLSDISEELGSNDDDFDDKKPPKSDDDDPE--------KIQLLHKNDDS--GN-
-SSEDSQHSYTYQYEKKPSEVHEREWSKTSFRDVEGQ------------KKRDYASMDDF
------------------------------------RENSRTSDTNFRLKKTLTTTNLF-
KNDTIEKGHESS--PDTEDKNTDSA-----------------------------------
-----
>Lpol.rna16869 /organism=Lpol {i 178,318,496,612,829,957,1112,1212,1300,1437,1554,1740,1808 i}
M-----------------------------------------------------------
------------------------------------------------------------
------------------------------------------------------------
---TLSPSLSYFLGGFLMVSLGFGYAASVQVRAMFWLIVPTFFGRIGRSYLNAFAMTILV
AGPMYNVLYNAHDSVRVVGCFASLSFNHSVEKL--------------KLMFKPVKNLMAD
FSVENHDEQDELKKDIDYVDEVEDREPRAKMIYQKYMTMVSSQFGEEVENEYAMKLEFRC
EDG--------------------FGTLQRSYVAVHFVCTRC----------GRDYIGSTI
RRLEQ---------RIKEQITSRTVLLKSRESTVFHFNILPFSVT-DVFSMGVVMCRKSF
KEAEDRCFQKLSFL-------GYLLCWPMK-------------------------LT-FL
CRLVNVFL------GDRMCEGHDPV-NVGFGES---------------------------
-----YATGEKLSTEMKMNF-NLNMQYK-----------------LVIPGQQVD-----Q
ITPQDV-SKAIENEFNVRKRYFDYI--------------------------------FKI
ICRLIGFL---------------FLLVFLEAKSYNNSYLRDIQFDN-FHITAYFRHIDAR
RKRKGK--------------------------------------------------RTLL
PLK-KGEKKELLDALDMRMSVDERRTHD--------------------------------
-------------------------------------------------VRVIIYG----
----NGAVANLVRAVLKGFNQTHTLD----------------------------------
----------QISTSAGKKAWRMRSKKRILFLYNEWLKRRHSYLHYM-------------
----KHKIRKAARRKLLSPI------------KPTFLDKLFKNKPFVAKLFTLFVPS--D
RKCLLCEDPQK-----------ADFHFC-ENKKCNFCYCKQCWSEL-----KQCYACNAK
---------DYDHGSDITDDDDDCVKVKVSENQCPQLKNCTCQYQGQFLNVNCFNI----
--SDTSQLTSVLHEDLKNQTLNHVYISNSNISHIPTSLFANLTIQKIILRHVDVKTIDPD
AFETVQYLVELRLNYGKTKSIPRAISNVGMRLLCLWMEHGEIKEIKFEFQNFIILEELYL
QANKIASIHKNAFDSLTKLRRLDLSINLIN--VLEPEMHQLKELFLGNSSLMYADGLLDN
MVNIE
>Turt.mRNA:tetur23g00830 /organism=Turt {i 876,1576 i}
MG-----------------------------------GLCRGIKLCIKF--FRINRYRKK
YEKAKRLGASTSPITLEKKKLSSTRKKKF---------MLD------VLTCFIWRKKSYE
ETVK------------------SVKSILTHQETYRLAFFIYGLIFAWILFAISY-----Y
VG-SDDRSFLAIKSVALVAAVSFSMAYSRKLRCITSLLTPTVLTSKGRYLIFVVIANLII
YGPITNMRFNLSENGRIVKCVSEVIIDQATQLI----------------TKNPIVLFL--
---------KDMLDRANALFEASNEQ------LKVVLNVLASLYRSL-------------
-----------------------VFIFQHVV--------------------------EFA
KKVGD---------NAIRIIAS------------------IRG-----------WCSTKI
INTQRKCIADFSPI------MGHILCSGYYF------------------------MR-LL
CWVGEAIFYVPSLNIDWMKKFLVIMYEIAEKRL---------------------------
-----KEAWNNFASGLEDYF-VLNMTMA-----------------HEKKIHEYE-----K
TNYSEA-LENLHGKIDDQMGLFVKF--------------------------------CKI
LSYFSYLL---------------FLYCVIRAWLYLQRFLLWDSFDN-VYITKQIHKIDWE
RSLAGK--------------------------------------------------PTIL
PLG-YIFRRKYITPFSIRMTSDELRKLQTNIVIYFIHLACIGIFLALEHIIYAPLDMTR-
--------------------------KYMNDFDSEIPLPTI--------KVFTKPE----
----SGVLADIIKWMGDYSASIENVT--SFSESIAKCKPDPIAPDYDLYQNIGFLTLIVF
IAILCESYALRFRFMIAGSMYPSRKFARATWLYNRILSSAPLAKLDA-------------
----KGKMRAKVLGTSATG-------------SPSQIKRIMYLNPCTTKIYNLFAGK--Q
RYCIVCGESGPL-------SDTVNFINC-INMACKASYCKPCYSEF----DKACPLCESV
KLDP--KVAIIDEEKGSSEDDE----------------------IFKFIYDDDWNFRGQ-
-DTESEPEMDLKKLELRPPKDFSKYLKPRNIEDGPVD-----------------------
------------------------------------SDASTASDKNYP------------
---------------NVKHRRR--------------------------------------
--NLK
>Drer.transcript:ENSDART00000149753 /organism=Drer {i 274,445,547,742,808,1022,1180,1345,1513,1614,1745,1876,1964,2051 i}
MT----------------------------------------------------------
---------------PQEPVLTSLRRKR--------------------------------
----------------------LRRSLAVRQVKRSLTGFALGLFLASVYGVTAL-----Y
IQ-HHDVWFCVISTAILAVFVGFGTGLSERVRTNVMLMFPVLCSMRGKNLLLFFICTLVI
HGPVSNTMENVERAADSVICGTELTMNQTQQLL--------------QRAANPLLPAL--
---------NKIKEMARNAYSMAGR-------AQNFIMALSESVRHV-------------
-----------------------ARTLRNVL--------------------------HFL
ADIGD---------ACNDNLGL------------------PYE-----------KCTGLF
DEARENCMELLS--------VFSFFCHLLDG------------------------FQ-SL
CGLARV--------GQLFCILPSYIAEHLKTTL---------------------------
-----AYPTIAAFDRIKKEF-EFNISTS-----------------INFTLLMNS-----S
QSMQDA-AQQIMEEVSEELVLLQEL--------------------------------KAL
LTYTGFFM---------------LLFIYVQVVLYKNKYLHNDEFEN-FYITDQFIELDKK
CSRQGK--------------------------------------------------ATVL
PLS-HREALTYIRPYSLYLTVRERRAIAGQMLSLLRFMVMTIVLIAVDLMVFWMFELV--
--------------------------HHLAQGEIVAQAPVV--------VAVQVNG----
----SGYASDIFRDIAASFDILQKGN---ITVISKKCLVKPSEPDYMRYLLIGLLYGFTL
FIVIAGGYIKRLKRFVCARYHPEREKKRIQYLHKHILTQRGSLGKAL-------------
----MKALQRNKVDQQ----------------QGGIMQALAKHLPGGSIIARLLDIG--K
ESCMACGKVLETR------GCDDEVHIC-PTPRCTGRYCLLCFKLM----GEICVFCTGA
LTVQE------EQELDSSDEEQTSLWEPA-------------------------------
--------------ETLPQSTKEKSA-KISISDQDHSV----------------------
-------WIN-----------------------------GQSSNQNTE------------
------------------------AINII-------------------------------
-----
>Hsap.transcript:ENST00000368424 /organism=Hsap {i 268,439,541,739,805,1019,1177,1342,1510,1611,1742,1870,1964,2105 i}
MP-------------------------------------------------------KVM
KDVVHPLG----------------------------------------------------
----------------------GEEPSMARAVVRSVGGFTLGLSLATAYGLLEL-----L
VE-GHSPWGCLVGTLTLAAFLSLGMGFSRQVRATVLLLLPQAFSRQGRTLLLVAAFGLVL
QGPCANTLRNFTRASEAVACGAELALNQTAEVL--------------QRAKQPLVSAL--
---------NKIKAIARKTKEVADR-------VRKFFRSIMDGVKHI-------------
-----------------------ARALRNVW--------------------------QWL
LHIGD---------VCNSELGN------------------PYL-----------KCARVF
DDAKDSCMMVIP--------QAYHLCYVLMP------------------------FKLAL
CGLASL--------VQVFCVIPKYIQPFLRQTI---------------------------
-----GTPVIQLLNRVRQEF-EFNMTAT-----------------HHFSVDLNA-----S
RSLSQV-AMDLHEAVSMKLHRVREA--------------------------------LAL
MGFTTPLL---------------LVLLYLQALFYRYCYLNWDHYDN-IYITSRFLRMEAV
RSTAGL--------------------------------------------------PTVL
PLS-AHEARRYIPPGSIFLSQWEKFFYILETFNLIRHLLLVLFLVFLDYAVFWVLDLA--
--------------------------RHQLQGEIVARSPVL--------VSLTVEG----
----TGYAGNIYRDLVSAFDVLQQGN---ISILSRRCLLRPSEPDSTGYIVIGVMYGLCF
FITLFGSYVSRLRRVICASYYPSREQERISYLYNVLLSRRTNLLAAL-------------
----HRSVRRRAADQG----------------HRSAFLVLASRCPCLGPFVSHFWLH--Q
AYCLGCGQPQDE-------GDMENTVSC-STPGCQGLYCLTCFRLL----DNTCSVCASP
LSYQG----DLDLELDSSDEEGPQLWLAAAQRKDPE--------QAWLLQQQLQEVLGRS
LSMESTSESSDLDEEKGPQQRKHGQQ-PLPEAHQPVSI----------------------
-------LTSPEPHR------PPETSS---------ATKGAPTPASEP------------
------------------------SVPLSPPSLPDPSHPPPK------------------
-----
>Dpul.mRNA14590 /organism=Dpul {i 963 i}
MT--------------SQTEAQAEVPI---------------------------------
-------------LQNDEAALEVRQGQQY-----------------------VKRTSSAS
QTKS------------------KEENKQLTTAYHVLKLIILPLLVGTVFFFLLH-----Y
RH-NIEDRVAGITGGVVAIGISILLAFSQSARCIVSLLIPSLGTRLGKSSLLALLASMLL
AGPAANLNYNFKQTTQSLICFGEAAFNQTRLAS--------------ERYTESMRDMS--
---------TQVGDSLANYVNLVES-------VQHSIDSFDDFLKKT-------------
-----------------------SDSFDSTL--------------------------NDL
NLQMN---------RCRETMTS------------------VNG-----------NCQTKM
DSLKKECINLIKGRGVFRRKKRSWLPDIITNVGENVINEVKKIGLDVADHVDKVKLT-DV
CNLF----------SSDLCKFTAEICGVIKQVG-------------------NRTLS---
----PLSGIPQIIRPLIGEL-KIGASYT-----------------RQLESTLNH-----T
SSFDEV-KRNVKSEIGYFLDRLLWT-------------------------------IETL
LTYFSLIT---------------LVVVVITSWLYHFRFQHSLIFDN-IYINKDIKTYDSS
RQSND---------------------------------------------------PSLF
PLQGSAEKKEVIDCLSLALSTCEKKSLLKSLLVYCIVIILTTILILVDWVLYQVTDIL--
--------------------------RRNGRTTLQVGVDSE--------QKFKVEG----
----RGFISSIFRFLFKEFDYQSREM---NQIDTMPCLPNPLQLSLEHLIRPAIVMIALG
LATFLQPYCLRSRHAIAAYFYPERQKERVTYLYSEMLRRRQALKASM-------------
----QHRIPGRLDENRNVTE------------TISNGSRLV-------KTLNWLGCF--Q
RCCLLCGCQGSTNGVLKIFSKVEEYKICNRSPNCPAFYCASCLKHL-----GNCAVCGK-
------------------------------------------------------------
------------------------------------------------------------
------------------------------------------SETN--------------
------------------------------------------------------------
-----
>Mocc.rna17943 /organism=Mocc {i 112,300,447,659,759,872 i}
MI----AW----------------------------------------------------
------------------------------------------------------------
------------------------------------------------------------
----------------------------PTLRLTVMLFFVTLFHQDGRRVLIGLLHFYLL
TAPSANIVHNSHSILTSVTCTVRRTLKCFAVDV--------------QDGLSPFVDHL--
------------------------------------------------------------
------------------------------------------------------------
-------------RKLNSNIGR--------------------------------------
------------------------------------------------------------
------------------------------------------------------------
---------------------HVTQSLA-----------------DYSTIDANKP----R
RAVQKA-FRQGRLAIQKRFYFLTQL--------------------------------FRI
FAKVYVTI---------------TFWLMYKVTLYVYCFSRDMMFDN-HYVTAETEYRDME
RRRQGL--------------------------------------------------QTVL
PLE-PEEAMKFVDFKSLRLTWGEIMVTGSNVVSVAFAAASFLIVHLVNVAISVAANTL--
----------WSL------------------------------------VKLDENS----
----SSPWSSFIRRLYGSR--------YGGLERFQKCLVEPREPDL--------------
------------------------------------------------------------
------------------------------------------------------------
--------------------------------------------------NQDCGSCGAV
IPYS-----PLGLEQDLID-----------------------------------------
--------------MKLPDELRAQSV----------------------------------
-------LI---------------------------------------------------
------------------------------------------------------------
-----
>Dmel.FBtr0339901 /organism=Dmel {i 452,763,1024,1401,1570,1873,2099,2225 i}
MDDKNKVWDHTYRRKNAIVSSEEETDNFTGKRISYLYKNHRNFDL---------------
---------DRTEHGKYRDSISEGDAPIYP-------------------------LNSSR
DPEDPEPEDDPEDRCQK-----SPTECRCNALLYVIGGYIVGLLMVLIWYYRNPQE----
---ACKDLNGKWIFIVLLSFLLIILVRRRPARCIAVLCLSSLSSNQFRIAVIALCFLLAF
SGPVKNIIHNTCILANTLTCEQNVLIQALMLMQ--------------RIINDPSHSVE--
---------EAFKTTLAEVSRLMNK-------LDKLLLNLERPIAQI-------------
-----------------------HATFKTCT--------------------------DWL
FLQKD---------HYDYKMGS------------------PYNRCLKAGNLSIAHCKREF
GEGQKECCKL---------ELFLWFCNSLKTYTTFFDDN----------------IQ---
----------WS--------------QMVIKDI---------------------------
-----FQRLQLCFVKIRFIF-ITTISFD-----------------HSLKFNSTGAF---S
SNIDQIDEQDVKEEFEAQRHKLHFV--------------------------------YLW
LNLIIFIL---------------LLTIIYKSLCFWFRYLTDNDFEN-FYITEAFEDYDDQ
YYQIMG--------------------------------------------------LRVL
PLS-NCEDNKFVKISSMRLLAKEFDTIYRSAMFLVITGIQLLCICFVDYSLYSLLTLM--
--------------------------SYHGHMIEDVKPPSY--------TKIVING----
----GGKIGDMLRDLVQAFEPRT------FKMNTQRCLPIPGYPKYLRYVWILLLYLLAW
FLVFWEPYGLRQRHRVMMYFYPEESRRRSHDLHDTILINRKHFFKAR-------------
--CMEARLLNAFESTQEFKSCATWFNSRLNWYALTLYLNRFKHNP-HCRCLSCFTVSFIG
RCCTLCNKPLNK----------CDNVPC-GWPNCRGIYCKMCFQES----NNKCVLCCLE
IDD---ELLEPGNSSGNSEADF--------------------------------------
------------------------------------------------------------
---------------------------------CI-------TDNNYP------------
---------------QPRDKIT--------------------------------------
-----
>Cele.Transcript:B0240.2 /organism=Cele {i 86,218,323,387,480,698,888,1296,1440,1569,1830,1968,2084,2236 i}
MG----------------LIGLWNVKRRANR-------AVRKFQ-------FVVNNIRRE
KSGQNR-------VLRYSERLKKWLSVLYP------------------------------
-PWKKEKDDGIYDNL-------FEDGTRANSIVLLFRNILMIELFGIVMYFLLS-----F
KYSQYPEFIGTSISTIIHVFLIFTLIF-PKMMTYFMISIHVMLTTKIKNIILILLVTMAF
EGPAMNVIGNIHQVASGVACVQIDVMSSRNDVE--------------GNVMDKGAMLV--
---------SRFRALLQNVSGPMNK-------VKKMLLVLDEKMTKF-------------
-----------------------VDIMRRHY--------------------------RVI
ANLSN---------QCRNMLKT------------------PYT-----------KCLDIF
DDAYFYCKGKARFFG-----SHGDACEMIQK------------------------TA-KI
CHQAKGF-------STEVCSLPSIIGKGVKGAA---VPFY--------------------
-----AAYFQAIEFAVKKIF-YVHIEAAKWALKKVNPVIEEIKKAKNIRAEYQSSDDGKP
NAADDT-TANLRASIKKSLMGIVNV-------------------------------YIRI
INIISFIL-------RYCIMPGLLIWPFIYTLRFMYNYNYNDDFKN-RFLTKEFTKIDQD
CAFRGA--------------------------------------------------RKVM
PLM-ANESKQYVSRGQWKMTEQERPKFRLDIFITIVSCVTPFFMCMLDYGIFTTLSTV--
--------------------------HTLMN-RTNIDTPAH--------YELKVAG----
----NSSMSDVMNEFLDVFSPFTKSI-RDRENRWRRCFNEPNPPNYTENMVMFLMFIAAL
FLCRLKAYFGRQTLVLADYFFPNRVRIRALSLYNKILQSRRNLLTEM-------------
----LGNNKKDVVGGEDVIIR---------------------------RTMQSRGFV--C
SDCVKCEKYDMKV------SDQENVRVC---VHCSAFYCINCFSVT-----LFCVKCEEE
MQCI--NGIELYYEESNAIIDDSDISLSEREDDEP-------------------------
--------------DKEPTE----------------------------------------
------------------------------------------------------------
----------------------------------------------GTTTTAVT------
--TVV
>Cscu.CSCU029189-RA /organism=Cscu {i 22,193,295,496,556,797,925,1025,1348,1523 i}
------------------------------------------------------------
------------------------------------------------------------
------------------------------------------------------------
-------------------------------------MLPQLFSNRGRHALLAFAYLLAL
SGPMKNVVKNTDVLAGSIACGQEAVANQTKLIL--------------KDMFAPWLSIV--
---------ETLKQIKNSLQEFADN-------VKAVFKDIQRVVKNI-------------
-----------------------VRSINRAL--------------------------KWL
RKRLD---------ICSGTMGN------------------PYE-----------KCIAKF
NKAYHDCYDFLGSI-------IGIVCNVVKV------------------------VKLII
CSVL----------IHELCKLGEKLSKLIKEPFKVSFIFIICFFLAITESYGLRLRHVIA
GMFFPERKKQRAVWLYNHIL-RTRMNFVKFLRRKIRQ-----KYYGDSTLHKIS-----F
LEYFSA-KCPVVEKIAKKLNLFKETCLGCGIKKSKNDPIEFIHCDNQNCKAIFCQNCFEE
IGKKCVVCLSPTDYDDYSDISEE------NALKYQLWFRIKDKFDN-YFLTFELRELDTQ
RCGMGK--------------------------------------------------ETIF
PLS-FKERMVYVTASSLRLSTNEYGHLASSLIILIITFIQIGFFIIIDYGLFWMLSMV--
--------------------------TFHGQLRTENEVPSH--------IDLKVKG----
----QGLLADMLRKLVGIFGPVTRKQ---MIVDTTNCLPRPLLPDYDRYEQIGK------
-----------------EDSSEEETDEEIDWEEVKLLESDKNNEKLMEEGK---------
--NIRKNVHRPFYA----------------------------------------------
-----------------------------MNPKKKNL-----------------------
------------------------------------------------------------
------------------------------------------------------------
------------------------------------------------------------
------------------------------------------------------------
-----
>Dpte.g9940.t1 /organism=Dpte {i 772,886,954,1733 i}
MG--------------AILSSFINVPLRVIRRLSIWY-NIRKLK-AIKVKKAKQRLIQQL
EEKEKL---GYVVPRDFDHDLDDGQKGRFDSYLDLLKYL--------FLRHQLRFLSAL-
----------------------MKENTKENDIAKRLCLFWMGVSYTLIYFYVQV-----Y
VF-EKFQSLTLLLVIVMGIVTIVLPQFSSKAQGFALILIPRSVMILLRGAILSTIGFQIH
VVTRHNIEKNYKILTACIKCNIRKTGRFKAKAFTYGFRNSQGEKSFRFTFDNPFKAFL--
---------DWIRWYAQSIQNLLQR-------MKEFI-----------------------
-----------------------LKPIEKVA--------------------------EWL
VWIHSYVPIFSIPKLFIDNVAV------------------PVK-----------------
---------------------------------DFV------------------------
------------------------------------------------------------
-----VNLMKKIGREIASWF----------------------------------------
-TFGEL-HGPFLCNIGVCIDIPSVT-------------------------------IIVH
FASINRLI---------------LSVCFNRPLYYMYQFRRSREFDN-FYITDKLIAYDEE
MVAKGG----------L---------------------------------------QSLF
PLG-LFEQFMYVRRTDPILTIEEMNAAVQSFGVDFALMFYCLMFILFDIMMYSVTAQV--
--------------------------GKILSLIYDLLLPEQFPSILQFINRTKASG----
----KNTFLDTETFVLEYRK---------FRLDIRKCLPSPSQIDWEPYRRLAVFFFLLL
LWKYMRPYISRSRGAICAHLFPNTSHSRVVYLYNKIWFQRMIKDAMYTLMNIESNPAATR
QYYARRKAMQQIEQERLNKAHG-------GFHFMDMLLAGANASP--------------L
LKCSRCHQAYER----------EEMLAC-PNERCLFILCEQCYRIVVNKKDVYCELCGEH
LEEMGDEGVEISQVADSSLDEELDF-----------------------------------
------------------------------------------------------------
------------------------------------------------------------
------------------------------------------------------------
-----
