# Supplementary material for: Genome streamlining in a minute herbivore that manipulates its host plant
Source: eLife. 2020 Oct 23;9:e56689. doi: 10.7554/eLife.56689 (PMC7738191; doi:10.7554/eLife.56689)
Supplement: Supplementary file 2. [file elife-56689-supp2.zip › Malin_Input/OG0001080.fasta]

>Agam.AGAP011055-RA /organism=Agam {i 797 i}
MS--------------------DAEQSEDGQ------VMSGV------------------
------------------------ELSPSDDEETTDSLDIKPPQASSTYYGMSKRK-DRK
GKDRRHAKDH-----LRHHMMMEREGDRDRDRGGERRVDRGSNRME-REHYYRER--EHH
AAGG--------REQHRHPGQGQGSSS---------------------------------
-----RSGTGRDRSGSGRETSSRDKHH----------SSRYEMNP---FYGEMRETYHSK
RERDRD-RG-EREHRGER----------------TDREREREREYNEK--------QQRR
AEEKATD--------------------------------PEKIMEDLRTRLLHKKNRRDS
KRGTEGGRDRDREAEQMHAEEEEYYAE-----------------KRERRREQHLHRRWWK
CWKAPITPTTTSRKRRVHPRTAEEKE---------QEERRAKLLEAD---REM----LRR
KE----------------------LAREELEARRLRKEEE--------------------
--------RGRGIETESEEDTDEEDDGEMEEEEEEEEDERPSYEDDDVEMVPEDDRDRRA
ADQRGTKRRGERGRERKRHHRNRHASSH-SHTSSSHGSEEDERDEEHP---PGSPLSVGD
LAKSDRRHSGSYNSQSRSPTNSRSGSESGSRSRSRSPRRHRRHEGRDSR----SPSSRSR
SREEESRKRPTGGGGGDDEGKGEEGKASGEA--------KPAVGEEESK------EVEVK
DTLPPYYPGIQGCR-SVEEFLCLNRIEEGTYGVVYRAKDKRTEEIVALKRLKMEKEKEGF
PITSLREINTLLKG-QHPNIVTVREIVVGSNMDKIFIVMDYVEHDLKSLMETMKHKKQVF
LPGEVKCLTQQLLRAVAHLHDNWILHRDLKTSNLLLSHKGILKVGDFGLAREYGSPLKPY
TSIVVTLW--YRAPELLLCCKEYSTPIDIWSVGCIFAEFLSMAALFPGKTEIDQLNRIFK
DLGTPNEKIWPGY--NELPAVQKM-----TFTEYPVSNL-------RKKF--AHL-TSEL
GISLLQGLLTFD------------PKQRLTAEAALQHNYFKELPLPIDPAMFPTWPAKSE
LGLKKA-LASSPKPPSGGGEFKK-LVSGSD----------RDTHFSHSRVGKFNCFMLRF
SLFQGDDAVPDNAGFHLGGTTYAESRQLAMGPGFS-------------------------
LKF---------------
>Dmel.FBtr0078247 /organism=Dmel {i 65,2325 i}
MV--------------------NSSGSEDGQ------LRSPN------------------
------------------DVHYHSRGEEDEHEGDADALYIQPPQASRESGSGPRRE-KKK
HSRERRRH-------------------KERDD-----VGGAALALE-RDHRYDYR----S
REE---------HYHHHQRERSSNAAAA-YAKHHLGHAYHYPQPPQQQQQPLPPAPSYAA
HHYHHHQHLSGARAAPREYHSYPSGYHSGSRHGDYPMEEPTRRS----SKYAESKDAESL
EQDLRS-RL-LKKRHNYVKDY-------ETEENYEHRVERSDRREGGR--------KERE
RTVRSTH--KQNRHDRVIELLDSPEQEHHHQHQ------HKSHRSKWREEVEVIRRKVPE
------DLELLARREKLLAAE---------------------------RESRQ-------
------------------RKQTAREE---------LEARRELLRERNE--HSD----ALS
PTTVAASVTAGLNIHVKRKSKPDNYEKEIKLKKRREDDIEVIRDDDDE------------
----------------------ESEESDSNEEVPEQDSEGSAT--------------ESG
SE-------------------DSYASK---KKSKIKSKSQLEDDDEDL-PLPDSPLSVGE
LYKSPKQRQRSRSVSSKSSSQSSRSSRSRSRS--RSQSSLEDEVDRQDVGADASPSSST-
--------------------RSEERGMTQEQP---EEKPEEKLKEKQKSLEEQIPCDDKG
IPLPNYYPGVQGCR-SVEEFQCLNRIEEGTYGVVYRAKDKRTNEIVALKRLKMEKEKEGF
PITSLREINTLLKG-QHPNIVTVREIVVGSNMDKIFIVMDYVEHDLKSLMETMKNRKQSF
FPGEVKCLTQQLLRAVAHLHDNWILHRDLKTSNLLLSHKGILKVGDFGLAREYGSPIKKY
TSLVVTLW--YRAPELLLCSPVYSTPIDVWSVGCIFAEFLQMLPLFPGKSEIDELNRIFK
ELGTPNEKIWPGY--TELPAVKNMLSQNSQFTEYPVSQL-------RKHF--QEK-TSEM
GLSLLQGLLTYD------------PKQRLSADAALKHGFFKELPLPIDPSMFPTWPAKSE
LGARKA-QASSPKPPSGGSQFK--QLGRDEPIIVGPGNKLSSGIITGNKKS---------
---HGAGGSSASTGFVLNAG--ITQRQLAMGPGFS-------------------------
LKF---------------
>Dpte.g5261.t1 /organism=Dpte {i 507 i}
MANT--------------------------------------------------------
------------------------------------------------------------
------------------------------------------------------------
------------------------------------------------------------
------------------------------------------------------------
------------------------------------------------------------
------------------------------------------------------------
------------------------------------------------------------
------------------------------------------------------------
--------------------------------TIMIEDI---------------------
------------------------------------------------------------
------------------------------------------------------------
------------------------------------------------------------
------------------------------------------------------------
DELPPYYPAIHGCR-SVEEFHCMNRVEEGTYGVVYRAKDKRTGETVALKRLKMEKEKEGF
PITSLREISSLLKV-KHENIVTVREIVVGSNMDKIYLVMDFVEHDLKSLMETM---KKPF
LLGEVKTLMLQLLRAVAHLHDNWILHRDLKTSNLLLSHKGILKIGDFGLAREYGSPLKEY
TSIVVTLW--YRAPELLLQAPQYSYPIDNWSVGCIFGEFVTMRPLFQGKSEIDQLNIMFK
ELGTPNEKIWPGY--SELPLVKKI-----TFAEFPYNSL-------HNRI--GHK-LGKS
GFDLINRFLTYC------------PERRISADEALRHEFFTESPLPVDPAMFPTWPAKSE
GGQHR--KAPSPKAPSGGKQFQR-NQLDVD----------EDRLMPNTKSS---------
---TSSSASQNQSGFHMNVP--------SSKKGFN-------------------------
IRF---------------
>Smar.transcript:SMAR000990-RA /organism=Smar {i 232,488,991,1255,1377,1483,1605,1713,1979,2169,2259,2298 i}
MS--------------------DSDFSEDGE------LQEDEF--VPRR-----------
-GPRTP------------PDPPDGDSPSSREEGTEDSLDIKPPQATTYKEKSQRRD--RG
DRKDKHSH-------------------KAEEF-----IIKLLTNMY---------VLAAR
RSG---------KERHRGYDYGAGVSR---------------------------------
------------QPNDGRPNVRERRHR----------EEVSRRG----GRGDGRMETRDA
RERIRE-RE-REKEREDR---ERERQEW------MDRERRRDRFLMAE--------RDRE
RRERQ-----------------------------------RREVEPGRRREPEMESRIR-
--------------------------------------------------KRS-------
------------------RSPRDKKS---------KDAHREKIVEAENPGKQM----RRS
PRMIALK-----------------LSRQGM--SMVVEDVDDDDDEQEE------------
----------DGMQMVASE--KEEEEEEGQSSEGRESVEEESE--------------HSA
AS-------------------NVSSNS---SASEEEE-EEIKSEKS--------------
--------------KSDSASE-------------KTSEDGEHSEHEKSL-----------
----------------------------EEIVLDLENEPQTDVDKNNSQ-----PLPEEK
PELPPFLPAIHGCR-SVEEFNCLNRIEEGTYGVVYRARDRRTDEIVALKRLKMEKEKEGF
PITSLREVNTLLKA-QHPNIVTVREIVVGSNMDKIYIVMDYVEHDLKSLMETM---KQPF
IIGEVKTLMSQLLRAVAHLHDNWILHRDLKTSNLLLSHKGILKVGDFGLAREYGSPLKQY
TPIVVTLW--YRAPELLLGVKEYSTPIDLWSVGCIFGELLTMKPLFPGTSERDQLNRVYK
DLGTPNDTIWPGF--SDLPLVKKM-----SFAHIPYHTL-------RGRF--AQS-LTNL
GFDLMNRFLTYN------------PASRITAEKALQHGYFTESPLPVAPHMFPTWPAKSE
LGHNR--TIHSPKPPSGGKQYK--QLGDAD----------EA------------------
--------EFASAGFHMNIP---YEGQASKGAGFNRYCVTQFVLHKKILTCPRLFLPKVS
VVFTETFNETKPPPPLLP
>Turt.mRNA:tetur01g10250 /organism=Turt {i 1164 i}
MN---------------------RKVSKEGKKLLSNTIQSVE------------------
-----------------------YGNRMKEEKDMWD----------------------RH
LESKKSSH----------------------------------------------------
--------------RHRPY-----------------------------------------
----------------SNSKSRKSHHH----------SDRYHHS----SRHHSRSHSHDR
RKDDER-RK-TKERPEST------------------------------------------
----------------------------------------GESAYYSKKSTESVPSDVN-
--------------------------------------------------RRS-------
---------------HAEKEPEDKKK----------------------------------
--------------------------------KIYVLDVEMSDDE---------------
----------------------ERSERDDQSRTASHPSNDATT--------------DEG
VD-------------------DIVSPS---RTSEEEDNESIKGTEDDA------------
----------------DSSSN--------------ESKDEIKSTPEPS------------
---------------------------EESF------QKEVDISKEEEE------VKEPK
EELPPYYPAIQGCR-SVDEFERLNKIEEGTYGVVYRAEEKRTGAIVALKRVKMEKEKEGF
PITSLREISTLLKA-QHPNIVAVKEIVVGSNIDSIFIVMEYVEHDLKSLMSTM---KRHF
TLGEVKTLMLQLLSAVAHLHDNWILHRDLKTSNLLFSHKGILKVGDFGLAREYGSPLKPY
TPIVVTLW--YRSPELLLKTKEYSCPIDLWSVGCIFGELLTMKPLFQGSTDIDQLNIIFE
CLGTPNEKIWPGY--SELPLLSKV-----SFQEYPYNNLV------KKKL--SKVNLSSK
GLDLINRFLAYC------------PERRITAEEALKHEFFTEAPKPIDPSMFPTWPAKSE
QGLNKTQKSKSPKPPSGGKLFSK-QLAADD----------DEKFV---------------
------GASTSTSGFHMNVS----SSSKPSSIGFS-------------------------
LKY---------------
>Ptep.aug3.g27801.t1 /organism=Ptep {i 128,247,512,622,793,934,964,1033,1288,1410,1516,1638,1746,1863,2012,2202 i}
MAYH-DNLRTIPL-------TENSESEEDGE------IEKDS------------------
-SPKEESIHNQ-----------DDQDSESSKDEGAESLDIKPPQATLKSESSRKED-KKK
NRHRKHDS-------------------RRRE----------------------------H
HRG---------HERSSHRDRTATWVR---------------------------------
---------DSNRKSNREGDSRNVRYR----------DEPNREK----DRDNRKEEIRIV
SADVREIRL-KKDLRESRGDA-KLKDERHVDSFEEKKKEWRQKRLLFM--------EKKR
EENKT-----------------------------------QLDRSWIRDDNLSSGRDLR-
--------EKLREKERLHQ-------------------------ERERRLERF-------
------------------RSP-PKES---------KDAPSAVTEERKE--KEL----HIT
PEPF--------------------VDEEPM--DYEEDKVDEDESDENS------------
---------------------DEKEDKDGTESDSGSDTASESEV------------QQEP
LS-------------------QKSASS---HNSKGEDEEDDDEGADDE------------
--------------SSDAASE---------------EDEEEEEEADEQT-----------
--------------------KSEAKPVEPAV--------PNPIPVKVEA------PTEVK
ITLPTYLPAIQGCR-SVEEFSCLNRIEEGTYGVVYRAKDKRTNEIVALKRLKMEKEKEGF
PITSLREINTLLKA-QHPNIVVVREIVVGSNMDKIYIVMEYVEHDLKSLMETM---KQPF
LVGEVKTLMIQLLHAVAHLHDNWILHRDLKTSNLLLSHKGILKVGDFGLAREYGSPLKPY
TPVVVTLW--YRAPELLLGAKQYSTPIDMWSVGCIFGELLTMKPLFPGKSEIDQLNRVFK
DLGTPSEKIWHGY--NDLPLVKKV-----TFTEYPYNNL-------RSRF--GHN-FTDL
GFDLLNRFLTYN------------PARRITAEEAKTHAFFEEKPRPISPSMFPTWPAKSE
QPHR---KQHSPKPPSGGKQYAK-QMGEVD----------DEGLM---------------
----------AAAGFHMAGA---HAGQSAKGGGFS-------------------------
LKF---------------
>Drer.transcript:ENSDART00000160074 /organism=Drer {i 111,227,355,503,643,787,880,1006,1093,1305,1518,1624,1746,1854,1971,2120,2310 i}
MGDEKETWKVKTLDEILQEKKRRRELEEKSD---PKRIKNAD---------DRE---LKR
DTPEEGELRDHRMEITIRNSPYTREDSTEDRGEEDESLAIKPPQQMTRKDKNYHRK--EE
KRKDKRRR-------------------RSHS-----------------------------
AEG---------AEKHPRT-----------------------------------------
----------KDKEKERENERRKRQWH----------EDNKARQD--YERQKRRDQARAH
SRRERD-RL-EQ----------------------LERKRERDRKLREQ-------EQREQ
RELEE-----------------------------------RERRAKERRKDRDTRRDVPI
------SHHRVAPAEEYT--------------------------DKARLRHRS-------
------------------RSR-SRSP---------VRLQRETKAESSE------------
---------------------PRRAVREGKVDKDPLSDLQDISDSERKTS-SP-GS----
-----SLGSGSGSEAEEDEDNEEEESSSQTEGDEEGESGSESEG------------SEHS
GGALS----------------DEEPSE---EEEEGEEEEERENGNHIP-PVPES------
--------------RFDHDSE-----------VSAEEEEEEEEEVEEEEAVDVTPQSHAP
-----------------------------------SATPEERYIPESPP----VSPVELK
KELPKYLPALQGCR-SVEEFQCLNRIEEGTYGVVYRAKDKKTDEIVALKRLKMEKEKEGF
PITSLREINTILKA-QHPNIVTVREIVVGSNMDKIYIVMNYVEHDLKSLMETM---KQPF
LPGEVKTLMIQLLRGVRHLHDNWILHRDLKTSNLLLSHKGILKIGDFGLAREYGSPLKPY
TPVVVTLW--YRSPDLLLGAKEYSTAVDMWSVGCIFGELLTQKPLFPGKSEIDQINKIFK
DLGSPSEKIWPGY--SELPAVKKM-----TFTEYPYNNL-------RKRF--GAL-LSDQ
GFDLMNKFLTYC------------PAKRISADEALKHEYFRESPLPIDPSMFPTWPAKSE
QQRVK--RGTSPRAPEGGQDFS--QLGDDD------------------------------
---------LKDTGFHLTTA---NKGASMAGPGFS-------------------------
LKF---------------
>Hsap.transcript:ENST00000407249 /organism=Hsap {i 111,227,355,494,631,793,889,1048,1114,1290,1381,1503,1609,1731,1839,1956,2105,2295 i}
MGDEKDSWKVKTLDEILQEKKRRKEQEEKAE---IKRLKNSD---------DRD---SKR
DSLEEGELRDHRMEITIRNSPYRREDSMEDRGEEDDSLAIKPPQQMSRKEKAHHRK--DE
KRKEKRRH-------------------RSHS-----------------------------
AEG---------G-KHARV-----------------------------------------
------------KEKEREHERRKRHRE----------EQDKARRE--WERQKRREMAREH
SRRERD-RL-EQ----------------------LERKRERERKMREQ--------QKEQ
REQKE-----------------------------------RERRAEERRKEREARREVS-
------AHHRTM-REDYS--------------------------DKVKASHWS-------
------------------RSP-PRPPRERFELGDGRKPGEARPAPAQK------------
---------------------PAQLKEEKMEERDLLSDLQDISDSERKTS-SAESS----
-----SAESGSGSEEEEEEEEEEEEEGSTSEESEEEEEEEEEEE------------EETG
SNSEE----------------ASEQSAEEVSEEEMSEDEERENENHLL-VVPES------
--------------RFDRDS---------------GESEEAEEEVGEG-----TPQS---
-----------------------------------SALTEGDYVPDSPA----LSPIELK
QELPKYLPALQGCR-SVEEFQCLNRIEEGTYGVVYRAKDKKTDEIVALKRLKMEKEKEGF
PITSLREINTILKA-QHPNIVTVREIVVGSNMDKIYIVMNYVEHDLKSLMETM---KQPF
LPGEVKTLMIQLLRGVKHLHDNWILHRDLKTSNLLLSHAGILKVGDFGLAREYGSPLKAY
TPVVVTLW--YRAPELLLGAKEYSTAVDMWSVGCIFGELLTQKPLFPGKSEIDQINKVFK
DLGTPSEKIWPGY--SELPAVKKM-----TFSEHPYNNL-------RKRF--GAL-LSDQ
GFDLMNKFLTYF------------PGRRISAEDGLKHEYFRETPLPIDPSMFPTWPAKSE
QQRVK--RGTSPRPPEGGLGYS--QLGDDD------------------------------
---------LKETGFHLTTT---NQGASAAGPGFS-------------------------
LKF---------------
>Mocc.rna1779 /organism=Mocc {i 41,233,449,593,670,1177,1299,1527,1720 i}
M----------------------KSDSEEGE------IARVS------------------
-----------------------GSEAQSDDQEDQDHLEIKPPQHQYTERDSHRSK----
------------------------------------------------------------
--------------HHEYRGRTSGEKR---------------------------------
---------PSDSKGDRRHQSKRHRYS----------REREREGLVHGDHDRRRDSKRKE
SS-----RQ-TQDRRERRSD--------------------RDDKYREK-------ETSEK
SSVRD----------------------------------AREKLVKLRTESKEKPSALDS
-----GDEELRRRRERLLANY---------------------------------------
------------------HEH-EREK---------REREKERLKEKSTQERELPASYKFD
PEDDGEK--------------KKNTDDRTKKPERKSSSKKTGGSDNSA------------
----------------------DSSDSEESSGSEDEEEEDDSED------------ATAD
EDH------------------DGASTG---ERKPRSDDERVKSSPVNA------------
-------------IDVDRNSD--NGDDR----IDKAEDDDEDPNRERSR-----------
--------------------ERDIREVDEFL----ENRPTRDKDEDSQD----AADPDSE
EDLIDYLPAVQGCR-RVEEFHCLNRIEEGTYGVVYRAKCKLTNEIVALKRLKMENEKEGF
PITSLREIHTLLKA-QHPNIVTVREIVVGSNMDKIYIVMDYVEHDLKSLMETM---KAPF
LTGEVKTLMIQLLRAVAHMHDNWILHRDLKTSNLLLSHKGILKVGDFGLGREYGSPLKNY
TPIVVTLW--YRAPELLLGSKEYSCPIDVWSVGCIFGELLTMAPLFPGKSEIDELNKIFK
ALGTPSEKIWPGY--NELPMVKKF-----SFEHQPFNHL-------RKKI--SEDKLTDT
GFKLLNKLLTYC------------PQKRITAEEALHHEWFEESPEPIDPEMFPTWPAKSE
GGSR---KAHSPKPPAGGQQYSM-QNLTMQ----------NELFP---------------
--------SRFGIGRNINTP----------------------------------------
------------------
>Tcas.transcript:TC012582_001 /organism=Tcas {i 95,2244 i}
MSYN-----------------SADEQSEDGE------LRQSP------------------
---ETSRQK---------DDTMDFSLS-EEDGENIDSLDIKPPQARVASQSSRNKR-REG
HESRSHHK-------------------RSER-----------------------------
HRE----------ERHSHREKH--------------------------------------
----HRDKQSRSNKEREHYQREKERYY----------REQITYSELQYYRERKEDPPRSR
HSDARK----------------------------YEEKKVKEGRGGEK--------HRRY
EEEKRDR--------------------------------ADKTLQDLRERLLSKRTTKGD
EL-EKGERDKERKYREVETLDSALQGEAGMYVKEIINISTGEEHKRHKREEKE-------
------------------LTEEERAQ---------QELRKEKLLEAE---REM----ARM
KE----------------------QSRMERERRHAKRKQQDDDDFYNKRL-RVEET----
-----NVVTVS-----------DNSDEELEVQYEETDNKSDHS--------------EES
AR-------------------SSTNSR---HSRSDHSSDSRERSVSSE------------
-RKSRSRSVSSERSASVSPKN-------------GREASEEKEVVEEK------------
---------------------------------------------EKKE----ESKPKID
EDLPPYYPAVQGCR-SVEEFQCLNRIEEGTYGVVYRAKDKRTEDIVALKRLKMEKEKEGF
PITSLREINTLLKG-QHPNIVTVREIVVGSNMDKIFIVMDYVEHDLKSLMETMRHKKQNF
MPGEVKCLLKQLLLAVAHLHDNWILHRDLKTSNLLLSHKGILKVGDFGLAREYGSPLKAY
TPIVVTLW--YRAPELLLCTKEYSTPIDMWSVGCIFAELLLMNALFPGKSEVDQLNRIFR
DLGTPSEKIWPGF--NKLPAVQKM-----KFSEYPVSNL-------RAKF---NM-LTDL
GLNLLTKFLTFD------------PAQRVTAEEALQHTYFNEAPLPIDPAMFPTWPAKSE
LGQKRA-LAASPKPPSGGGEYKK-LGGDGD----------DDGY----------------
-------------GFRIGMG----VENRRMGGGFS-------------------------
LKF---------------
>Dpul.mRNA7617 /organism=Dpul {i 101,709,986,1131,1276,1623,1772 i}
MSRN----------------VSVDPRYSEGE------LSDSP------------------
---DFQAVKE--------MDEYESSLSLSEDEQLCDTLSIKPPQPQADFSGEDKAR--RH
KEQSSTYI-------------------QSHS-----------------------------
HRG---------SGRA--------------------------------------------
----IKSSVSKDGKKDTHNTDGKDRHD---------------------SKYEDRHVKDSR
KEDLRE-RL-ERDRRSRKNK--------DMDVYYENRDSDGKRQHDVR--------GARR
NERKLKP--------------------------------DDAKFDD--------------
------------------------------------------------------------
---------KLEFKDHGYKEISKRKK---------QQTERNIIISSPE-EVQI-------
------------------KIESKKMSKENILASKILS-----------------------
---------------------------------------------------------EES
TDD------------------DSSSSS---KSSSIHNEGS--------------------
-------SIVGENEKLSSPHS-------------LHEDREEPEEKRRK------------
---------------------SESGSIEEFS--------RTEITHTSLN------VPEPK
EELPPYLPAIMGCR-SVGEFQCLNKIEEGTYGVVYRAQDKRTDEIVALKRLKMEREKEGF
PITSLREVSTLLKA-QHENIVTVREIVVGSNMDSIFMVMDYVEHDLKSLMEVLKSKKQSF
LPGEVKCLLQQLLRAVAHLHDNWILHRDLKTSNILLSHSGILKVGDFGLAREYGSPLKAY
TSIVVTLW--YRAPELLLGVKEYSTPIDVWSVGCIFGELLTLDAIFQGKFEADQINKIFK
ELGTPNDSIWPGY--SELPFVKKA-----SFTNNPISNL-------RKRF--SSR-LSEL
GVDLMQKFLTYD------------PSKRITAEEALNHTYLKEPPFPIHPSMLPTWPAKSE
ANGAR--KAQSPKPPSGGRAYKQ-LNEEVD----------VD------------------
----------SNTGFHMGNAQ-VDRRTNLLGPGFS-------------------------
LKF---------------
>Lpol.rna5443 /organism=Lpol {i 149,283,524,557,676,832,994,1063,1119,1305,1411,1533,1641,1758,1907,2096 i}
MSHSEAS---------NQSNKEYTESEEDGE------IGKDE------------------
-NPILSQIHSQHEDM---EIEEQHSESDQIDEATEDSLDIKPPQAAVKVERSKDSSSRRE
RKRDRHAH-------------------KHESR---------------RKD---------R
RRE---------RDRESHREGRGNRMSE--------------------------------
---LSRRSIIREQDS---------------------------------RRHRRRDDLRRD
AKQPREIRD-NREVREVR-------------L--VERVRDKDPKEREH-------DITRS
PKMKAWE-----------------------------------------------------
------RIQQKWRKDRLMIAE-------------------TQRQRQHDSKKRE-------
---------EIG-RDHLQKEYGGRKDK-------TQDREKERNLDKSRRERSR----SPV
PTHNEEE--------------PREAEKESIMHRNISSDKSKSAEENTE------------
----------------------EQSDVEVVSEEEEEEELKASEGEI-------SPSEKSA
SG-------------------SNTSNS---SDSEESS-----------------------
---------------TESEGE-------------GKQSEDEDEQDKKSG----LP-----
------------------------------------------------------------
SSLIHLLPPLRNMKFNIYKYFIISNILTFFICVV-----TILDEIVALKRLKMEKEKEGF
PITSLREINTLLKA-QHPNIVTVREIVVGSNMDKIYIVMDYVEHDLKSLMETM---KHPF
LVGEVKTLMIQLLRAVTHLHDNWILHRDLKTSNLLLSHKGILKVGDFGLAREYGSPLKPY
TPVVVTLW--YRAPELLLGIKEYSTAIDLWSVGCIFGELLTMKPLFPGKSDIDELNKIFK
DLGTPSDKIWPGY--SELPLVKKV-----TFTEYPYNNL-------RSRF--SHT-VTSL
GFDLMNRFLTYC------------PKRRITAEEALKHEYFKETPLPVDPSMFPTWPAKSE
QLHR---KAHSPKPPSGPVKKSTLYQDDAD----------DEGIV---------------
----------AAGGFHMAGA---QKGHSAKGAGFS-------------------------
LKF---------------
>Bmor.transcript:BGIBMGA006810-RA /organism=Bmor {i 77,230,982,1207,1424,1593,1776,1921,2043,2268,2419 i}
MSNY------------------EDDQSEDGE------LARSP------------------
-----------------IHDEMDFSLS-DEDRDNPDALIIKPPQAVIRTTHRDKRH-KRS
AKDKYKDTSRKEKKHLFR--------DRDKSEKSKRELIKTSDREEMAKDYYREK--QYY
REKDIYREKEMFRDKETYREKELYRDKEIYREKEI-----YREP----------------
-KDMYREKEIREKDPYREREAYRDK-----------------------EPYKEREHYRDR
-------EM-YRENPNFRETT-------RTRETFREKDAFKDKEVQRELYTGNRERAYKY
TEIERKRADPERIESRLRQLADESHSNHNNEKENRDKTSGDKELEDLRTRLLSKRISKE-
--------LQSQESKKSSEYM-----------------------DKETKSEH--------
------------------HSSLDKL----------QQERRKRMIEAE---REK----EKR
KHEFRSEL---------------EARREERRRRGKKRSISPEDKKSFKKS-KSEQSPSYG
D----SVVTVS-----------DASDIEIKSDSHSEPEDGEHTNTD-------TADESSS
TDS------------------DSGAES---KTEEEHDDNDKSDKE-----IENSKICDKV
RIKSQSKSPIPDINQNSPSSH-------------GSRRSQSRSKSRSRSHS-FSPPP---
--------------------LGEAAKTLEEET-------PKENEEKSRL------REEVI
NSLPPYYPALQGCR-SVEEFQCLNRIEEGTYGVVYRARDKTTDEIVALKRLKMEKEKEGF
PITSLREINTLLKG-QHPNIVTVREIVVGSNMDKIFIVMDYVEHDLKSLMETMRAKKQVF
LPGEVKCLMTQLLKAVHHLHDNWILHRDLKTSNLLLSHKGVLKVGDFGLAREYGSPLRQY
TPVVVTLW--YRAPELLLCCKEYSTPIDVWSVGCIFAEFVSMNPLFPGKSEVDQLNRIFK
DLGTPTDLVWPGY--SEMSVVQKM-----TFADHPPGGL-------RQRI--GQDLLSET
GLSLLQGATRGD------------RPGDVSNVAG-------------------------Q
VGRQPS-HDAQPAAAGGGRRLRR-VLARRL---------GRGARLP--------------
---RAPALAQRSARLLAQVL---------TTPLFV------------------------T
YDY------------VIG
>Cscu.CSCU022738-RA /organism=Cscu {i 50,163,307,463,673,795 i}
MN-----------------------RDDTGI------VKNLA------------------
------------------------------------------------------------
------------------------------------------------------------
------------------------------------------------------------
------------------------------------------------------------
-EKKKE-RL-QREWRKER-------------LMYVEQ-------------------PRRT
REVRRVE--------------------------------PEK------------------
---------GFLRKEDVHFIDEKEYEL-----------------DKNKKRERS-------
------------------RSP-IKKP---------IEEKFQTDIEVK---LDK----SKI
VVELSPVI------------------------EALRDDIDL-------------------
----------------------DISDPE---AEESEGEQKDSAE----------EVEDEP
IE-------------------SSSSSS---SDTEEEEEPG--------------------
---------------------------------------PERSEEEKDILP-MSPPK---
------------------------------------------------P------KEEEK
DQLPPYLPAIQGCR-SVEEFHCLNRIEEGTYGVVYRARDKRLNEIVALKRLKMEKEKEGF
PITSLREINTLLKA-QHPNIVTVREIVVGSNMDKIYIVMDYVEHDLKSLMETM---KQPF
LVGK--------------------------------------------------------
------------------------------------------------------------
------------------------------------------------------------
------------------------------------------------------------
------------------------------------------------------------
------------------------------------------------------------
------------------
>Isca.ISCW015962-RA /organism=Isca {i 96,169,241,344,426,494,547,623,683,807,857,947,1000 i}
M--------------------------ETGT------NQTAP------------------
------------------------------------------------------------
------------------------------------------------------------
------------------------------------------------------------
------------------------------------------------------------
------------------------------------------------------------
------------------------------------------------------------
------------------------------------------------------------
----------------------EKKVV-------L-------------------------
------------------------------------------------------------
------------------------------------------------------------
---------------------ASLSTG---KFFEVPD-----------------------
------------------------------------------------------------
------------------------------------------------------------
KDIP------GRCR-LVTEFEKLNRIGEGTYGIVYRAHDLKSGEIVAMKKVRMEQEKDGI
PVSGLREINLLLNI-QHVNIVNLKEVAVGKSLDSIFLVMEYCEQDLASLLDNM---QSPF
SESQVKCIMMQLFKGLQYLHKNFIVHRDLKVSNLLLTDKGCLKIADFGLARKYGLPVKPM
TPRVVTLWYVYRAPELLLQAKTQTTAIDIWAAGCVLGELLLHKPLLPGRSEIHQLELIID
LLGTPNDMIWPGY--SKLPALENF-----TLKQQPYNNL-------KHFF---PW-LSPA
GIRLLNFLFMYD------------PKKRATAEESLQSSYFSEPPLPCEAELMPSFPQHRN
LKRSA--MAN--------------------------------------------------
------------------------------------------------------------
------------------
>Alyc.aculy04g07430.1 /organism=Alyc {i i}
------------------------------------------------------------
-------------------------------------MNILP------------------
------------------------------------------------------------
------------------------------------------------------------
-----------------------------------------------------KKSWHVR
TKKNIE-RV-RRD-----------------------------------------------
------------------------------------------------------------
----------EAEAERLAKIE---------------------------------------
---------------------------------------EERKLEVQRAIR---------
------------------------------------------------------------
-----------------------------------EKELRARAGI---------------
---------------------TEPETS---SNTFEEG-----------------------
---------------TGGSIP---------------------------------------
--------------------------------------------------------KKRR
LTQPHQFATTGGCR-SLDLYEKLEKIGEGTYGSVYKARCKETSQLVALKRLKLESETEGF
PITSIRETITLLKA-KHTNVINVREIVFGNRLDQIYIVMDYMDRDLKSLMQDM---PREF
TVAEVKLLIRQILSAVSHLHRNWILHRDLKTSNILI-HKGIVKIGDFGLAREYSSPLKQY
TNKVVTLW--YRAPELLFQIGKYSTPVDVWSIGCILGELLTRKPLFQGNSETEQINLIFQ
ALGSPNESLWPDYKPEKIKLLRDI-----KFSTSYKFNLLKEIVKGRRES--KND-VSDQ
GYHLWNKLLAYDPGCIHDDDSEVKPTHRISAEEALKHPFFEEEPKPIHQDLFPTWIKR--
-------EAATPSSRHD-------------------------------------------
------------------------------------------------------------
------------------
>Cele.Transcript:B0495.2 /organism=Cele {i 64,115,228,352,518,610,829,1877,1943 i}
MSDH------------------LGSSHDEGE------LSDESHKKSQRASSSDEPNPAKS
NKGLESKMRES-----ILSRLSKRKNSESDDDTTEQRFSIQPKNAQKAKEDRYRDK-ERD
KKREKDKR------------------DDRRD-----------------------------
------------------------------------------------------------
----VRGPDARQKDRDFKGRQERSGRD--------------------QKVHEHRHHHHHR
KHETDGHRT-NRSNRDRS----------------SERDSEKHKRH---------------
------------------------------------------------------------
-------------------------------------------IDRHKKSSTT-------
------------------SPDNDKSP---------HKKSKHTDVPADAKLFDR----ILD
PNY-----------------------------KKKDDDVLVIEDVEMSP-----------
------------IEILEEK--EEKEIVEFTIDSPAGPKKYSKFES------------DPE
SDH------------------DDTKPK---SPGKAEDDDDVIEVLDDA------------
--------------------------------LHSDDDADSDEDKYLK-----TPEDRE-
--------------------WEEMTETEQRL------HKEAMKKRASMK------QKTLI
AQLPVFYPGLMGCR-NIDEYECVNRVDEGTFGVVYRGKDKRTDEIVALKRLKMEKEKEGF
PITALREINMLLKAGNHPNIVNVKEILLGSNMDKIYMAMEFVEHDMKSLLDTMSRRNKRF
SIGEQKTLLQQLLSGIEHMHKLWILHRDLKTSNLLMSHKGILKIADFGLAREYGDPLKKF
TSIVVTLW--YRSPELLLGTRLYSTPVDMWSVGCIMAEFILLKPLFPGRGELEQIKKIFM
EMGTPTESIWPGV--TELDGWKAL-----TFEKYPYNQL-------RKRFLAGRL-LNDT
GFKLLNGLLTLD------------PKNRFSATQALDHEWFTEEPYPVPPEEFPTFPAKSE
-------QNKAPPPAKQKQQEN--RISHVD----------PE------------------
-----------TAKLLKQFE---VRPEQVKPGGFS-------------------------
LKF----DPTR---F---
>Phum.transcript:PHUM257280-RA /organism=Phum {i 192,499,709,1009,1273,1363,1593,2049 i}
MD---------------------VDVHDEAS------LKNKD------------------
------------------DDRLSFSLSEEEADDTTDSLDIKPPQAISHRKPRHKKD-KFS
YRDSKRSHSH-----------------KEIS-----------------------------
------------------------------------------------------------
----HRKSHHLSSSEKKKQHKSSDRGY------------------------RDRESLHSK
EKDYREKRLSHRERRSQRER--------------SDHEYLRESRLTKE-------QFYRV
ENKSQDKINTEKIS--IRELSIE------------DPLRADQILQDLRGKLLVKRNIRE-
--------GKAFSSDKYDEPE-----------------------KKVARKERED------
--GSPFN--------ETAKEKAERLE---------KEGRKAKLLEAE---REM----AKR
KE----------------------VSRRELEARRERQNIEKEKDRMLKEIVKKHQLDQRK
DKIIHDIVVVS-----DNSESEESYASTNSTTSMRENDEYEEFEDD--------EDVEEE
EDN------------------DEEVEG---SENEESDEEDLDRSLESAPPLEKSPLQSDI
EMEEDKKSENSDTGKNISAED-------------SEKANNAEKKSNYD-----SPKK---
-----------------------------------------------------DSPDESE
EVLPPYLPAIQGCR-SVEEFQCLNRIEEGTYGVVYRAKDKRT------------------
------------------------------------------------------------
--GEVKCLMQQLLRAVAHLHDNWILHRDLKTSNLLLSHKGVLKVGDFGLAREYGSPLKIY
TPIVVTLW--YRAPELLLQSKEYTTAIDMWSVGCIFGELLQMEALFSGRSDMDQLNKIFK
ELGTPNEKIWPGY--NKLPAIQKV-----AFAEYPINQI-------RNRF--GTI-LSDL
GIDLINRFLTYD------------PVQRITAEDALKHNYFKEAPLPIDPAMFPTWPAKSE
QGHKK--VNNSPKPPSGGKEYK--QLEDTD----------DD------------------
---------VSAGGFHMGVI---ERRVNTIGPGFS-------------------------
LKF---------------
