# Supplementary material for: Genome streamlining in a minute herbivore that manipulates its host plant
Source: eLife. 2020 Oct 23;9:e56689. doi: 10.7554/eLife.56689 (PMC7738191; doi:10.7554/eLife.56689)
Supplement: Supplementary file 2. [file elife-56689-supp2.zip › Malin_Input/OG0001124.fasta]

>Agam.AGAP003415-RA /organism=Agam {i 50,485 i}
----------------MSITKVTSEDQYKQLI----GASKVSVVLFSA-EWAEQ-CKQIS
DVMTELAKQAE--FKSLQFLDVP--AEDLSELSMRHQIDSVPTVLFLRAGTAVDRIDGVD
VGMLTQKAKKYA------------------------------------------------
-----------------------------------------------------GMPTTPS
------------------PAGDGA------------SNLEERLKALINRSKVMIFMKGDR
NTPRCGFSKQLIAIVNDTGVEYDTFDILTDEAVRQGLKTFSNWPTYPQVYVSGELIGGLD
IIKE-LLEGGELKETLNP----------------------
>Dmel.FBtr0080465 /organism=Dmel {i 210,473 i}
----------------MPVVNVSAAEEYQKYI----NADKTTVALFAA-EWAEQ-CGQVK
DALEELAKITG---EKLQFISLN--AEQFPEISMKHQIEAVPTVIFFAKGSAVDRVDGVD
IAAISAKSKKLAENASSAAATG--------------------------------------
------------------------------------------------------------
------------------------------------QTLEERLKALINTAPLMIFMKGDR
NGPRCGFSKQLIGIVNETNLPYETFDILGDEEVRQGLKTYSDWPTYPQVYVKGELIGGLD
IIKE-LLANNELESTLKG----------------------
>Bmor.transcript:BGIBMGA006401-RA /organism=Bmor {i 50,219,482 i}
----------------MSVSKLDSVEDFNNFI----RSPALGVVHFSA-EWAEQ-CKQVT
DVLEELLKLPEIQSSKTQCAVCD--AEALSEVSLQYKVDSVPTVILFKNGTQVDRIDGAD
AAQISTKIKAQSLNKSP-------------------------------------------
------------------------------------------------------------
-----------------------AEITP--------QKLEDRLKALINKHNIMVFMKGNK
ETPRCGFSRTLIQILNGTGVQFGTFDILTDEEVRQGLKEYSDWPTYPQLYVKGELIGGLD
IIKE-LQANGELEATLNP----------------------
>Tcas.transcript:TC000304_001 /organism=Tcas {i 47,461 i}
MPGL-----------------LPDPAAFASAT----SSGALSVVHFAA-DWAEQ-CAQVN
DVLDTYSKRPE--YASIKFYKCQ--AEDLSEVSLKFKIEAVPTVLLFRSGKIVDRIDGAD
PAKIADKIKAHCNSKT--------------------------------------------
------------------------------------------------------------
----------------------------------EGVPLEQRLKALINRAPVMLFMKGDR
ETPRCGFSRQMIQILNDVGADYETFDILTDEEVRQGLKTYSDWPTYPQLYVKGELVGGLD
IVKE-MQAGGELAAALKV----------------------
>Dpul.mRNA17205 /organism=Dpul {i 56,162,324,508,636,743,854 i}
MA-------------ETGVLELTSQEHFETFV----KSPKLVVIHFFA-EWASE-CQPMN
EVLDTLSKEEE--LKGVMFAKIP--AENFPKISMQCKISAVPTFLFYLAGKQVDRLDGAN
AAKLTQMVKNNNAKAQTLEAASA---PVLSGDVKPVE--AVINTKSTAGNSDEILKKLIN
QAPVMLFMKGNAENPQCGFSRQAVAILKELKAEFGTFDIFTDEKVRQDLKIYSKWPTYPQ
LYIKGELIGGLDIMKEMVASGDLAEMLPKT------GTLEERLKQLTSKAPLMAFIKGDR
HVPKCGFTRQLIEILNDTKLPYETFDILTDEEVRQGLKTFSNWPTYPQVYVNGNLAGGLD
IIKE-LREGGELLSTLKGE---------------------
>Drer.transcript:ENSDART00000160497 /organism=Drer {i 65,174,249,451,624,686,744,797,837,930 i}
M---------------ANLTDAASLQQFDELLKN--NSKSLTVVHFHA-PWAPQ-CSQMN
DVMAELAKE----HKHTMFVKLE--AEAVPEVSEKYEITSVPTFLFFKGGEKIDRLDGAH
APELTNKVQRLGSGGGGAVGA------------GDIPK-EDLNQR---------LKRLIN
AAPCMLFMKGSPQEPRCGFSRQIIQILKDHNVQYSSFDILSDEEVRQGLKTYSNWPTYPQ
VYVSGELIGGLDIVKELVESGELENTFPKT------VSLENRLKSLINKSPVMLFMKGNK
EAAKCGFSRQILEIMNNTGVEYDTFDILEDEEVRQGLKTYSNWPTFPQLYVKGDLIGGLD
IVKE-LLEGGELVSVLKGEN--------------------
>Hsap.transcript:ENST00000368644 /organism=Hsap {i 92,201,276,478,651,713,771,824,864,957 i}
MA------AGAAEAAVAAVEEVGSAGQFEELLRL--KAKSLLVVHFWA-PWAPQ-CAQMN
EVMAELAKE----LPQVSFVKLE--AEGVPEVSEKYEISSVPTFLFFKNSQKIDRLDGAH
APELTKKVQRHASSGSFLPSA------------NEHLK-EDLNLR---------LKKLTH
AAPCMLFMKGTPQEPRCGFSKQMVEILHKHNIQFSSFDIFSDEEVRQGLKAYSSWPTYPQ
LYVSGELIGGLDIIKELEASEELDTICPKA------PKLEERLKVLTNKASVMLFMKGNK
QEAKCGFSKQILEILNSTGVEYETFDILEDEEVRQGLKAYSNWPTYPQLYVKGELVGGLD
IVKE-LKENGELLPILRGEN--------------------
>Smar.transcript:SMAR000277-RA /organism=Smar {i 62,183,258,381,466,556,701,945 i}
----------------MAITNVQKIQEFDKILNETSSKGNLLVVHFWT-SWAPQ-CKQIT
EILQLISKDQA--LSSVVILEVE--AENIPALSLKYNINAVPTCLLIKNNKEVARINGAN
VPEINKKIKENCQIGFVLPSPSF----------SEQSE-KDLNTR---------LNALIR
QADCVLFMKGTANEPRCGFSKSIIEILNQHNTDFSTFDILSDEEVRQGLKTFSNWPTYPQ
LYIKGELIGGLDIVKEMEESGDLSSMLPKK------ENKDEKLKKLINKAAIMVFMKGNR
ETPRCGFSKTLTEILNETGVSYSTFDILEDEQVRQNLKVYSNWPTYPQVYVNGELVGGLD
IIKE-LKSSGELLDTLSVKDC-------------------
>Lpol.rna17941 /organism=Lpol {i 68,186,261,381,466,556,701,812,945 i}
MA--------------GSVREVKTKDEFWKIVTDV-NKNHLNVVHFWA-EWASQ-CQMMD
DVVKELTSERQ--LKEVKFLKVE--AEALPDISQHYSVTSVPTFLLLKGNTVVDKVEGAD
APTLTKKVHQQATKMIVQPPA------------EPSPSIEDLNSR---------LKKLVN
TATCMLFMKGTPEEPCCGFSKKTVELLQKYNTQFSSFNILADQEVREGLKKFSNWPTYPQ
LYINGELVGGLDILKELDETGELEPMLPKK------EDLNKRLGNLINKAPLMIFMKGSR
DNPRCGFSKTLIGILNETGRKYETFDILQDEEVRQGLKTFSNWPTYPQIYVNGSLIGGLD
IIKE-LQETGELDKTLNGE---------------------
>Isca.ISCW022680-RA /organism=Isca {i 37,188,299,432 i}
MP-----------------------------------------------ELVRK-LKLLQ
KLLEYIARKPA-------------------------------------------------
------------------------------------------------------------
-------------------------------------------------------SCYPL
LFVDNEFVGGIDEMRKLAESGRLAELCSQ-------QDLTRRLEQLIRKAPVMVFMKGSP
EAPRCGFSRTLMDIFKRTQVSFDSFDILTDEEVRQGLKKYSNWPTYPQVYAKGSLVGGLD
IIKE-LDEAGELAAALNP----------------------
>Cele.Transcript:D2063.3a /organism=Cele {i 243,906 i}
----------------MPIQEIKSGEEVAAFI----KEPSPAVLHFYA-SWAPS-CEQVN
QLLDDLLAEIA--LP-LRAAFID--AEALPGISLNFKITAAPTLVFFSNGKEVDRIDGFV
PKEIQSKVVLVASRSLSQSSSDASSTTSSTPSLTPQQEKEALNAR---------LGALVN
SQKVMVFMKGDPSAPRCGFSRTIVELLNSHKIKFGSFDIFSDEAVRQGLKEYSNWPTYPQ
LYFDGELIGGLDVVKEEFSDPQFIKQLPKVGENSEGGSLEDRLKKLVSSQRLMLFMKGDR
ETPKCGFSRTIVDLLNKARADYHTFDILEDEEVRQGLKKFSNWPTYPQLYLDGELVGGLD
VVKEELLDTHFLRQIPRIRND-------------------
>Cscu.CSCU002077-RA /organism=Cscu {i 262 i}
MLG-------------------------------------------------------LG
RLLDASSR-------------------GIFRRNLLYRFATIST-----------------
------------------------------------------------------------
------------------------------------------------------------
-------------------------------------EVEADIRAKIGGSKVVVFMKGCP
DKPMCGFSNAVVQILRMHNVRYDSYDVLRDETLRQGIKDFSNWPTIPQVYINGEFVGGCD
ILLQ-MHQNGELIDELQKAGITSAILSREAEQTDDSNGDK
>Ptep.aug3.g27344.t1 /organism=Ptep {i 121 i}
------------------------------------------------------------
------------------------------------------------------------
------------------------------------------------------------
------------------------------------------------------------
-------------------------------------------------------MKGVP
DQPRCGFSNAVVQILRMHGVKYDSHNVLEDEKMRQGIKDFSNWPTIPQIYIDGEFIGGCD
ILLQ-MHQSGELIEELKKVDITSALL-----QKDNS----
>Phum.transcript:PHUM433700-RA /organism=Phum {i 50,491 i}
----------------MTVTKIVSKNEFEGII----GKYPYVIVNFYA-EWASQ-CAPMN
SVLDEMAKLDH--YKKIHFAKIE--AEVVPEVSVLYKISAVPTILIFKDGVLAETVNGAN
PAELMTKLSNIAKISPISLST---------------------------------------
------------------------------------------------------------
------------------------NIKPVG------DSLDNRLKMLINLADVMIFMKGNP
SNPRCGFSRTLIGIMNETRVPYQTFDILNDEDVRQGLKKYSNWPTYPQVYVKGELVGGLD
IIQE-LHKNGELMSILQPK---------------------
>Dpte.g3635.t1 /organism=Dpte {i 47,162 i}
------------------MEEIEA-SNLEKTI----LSSPLVAIIFYA-KNDER-CSQIL
DFIPELAAQDE--FKKFKFFKVD--A-----VSGIFAVRSVPTIIMFRNGNEIDRVVGVD
TSAITQKLRKIVESN---------------------------------------------
------------------------------------------------------------
------------------------------------RSIEQRLVSLINQQPIMVFIKGTP
EQPRCGFTRTLLSILKEMNVQFGYFDILSDEEVRQSLKSYSKWPTYPQLYVKGSLIGGLD
IIQD-LRENGELENALKC----------------------
>Alyc.aculy02g08070.1 /organism=Alyc {i i}
----------------MPVVPLTSNGNDFLEA----NKDKFVILFFDA-EFSGQ-QDLVK
DSANAVSNAPN-LLDKVVVGTVD--VEANDELAKKFQVLSVPMVVCLAKGKSHIKIDTLE
TSKLIKTIEEELKR----------------------------------------------
------------------------------------YDILSG------------------
---------------DVASSEEGKSVDPK-------ERFNEYLKKLTSRSPVMIFMKGQP
EQPRCGFSKQLVALLAKHDIQYDSFDILQDEDVRQGLKEFSDWPTYPQVYAKGEFIGGLD
ILKQ-LDDQGELVKTLKGE---------------------
>Turt.mRNA:tetur27g01100 /organism=Turt {i 59,183,648 i}
----------------MSIATLNNDSELNKYLEK--SKENVLIIHFTA-SFGEQRSSQIN
DVLDEVLNNKS-AFGPVEALLVD--VEKCKEVSIKYNVTSVPTCIIVAKEKEYERIEGIN
IALLTRKIKEAVFKNFPV------------------------------------------
-----------------------------------------------------NAPALP-
----------------------GAELEKE-------GSLEDKLNKLIGKAPVMVFMKGNR
DGPRCKFSRELVSIFEEMKVEYETFDILEDEEVRQGLKAYKNWPTYPQVYVNSNLIGGID
IIKE-LKEIGELKSTLGVE---------------------
>Mocc.rna7096 /organism=Mocc {i 110,222,417,673 i}
MQNPISRYQGPLTGGNAEMLPVTSLSDFNVASAN--RTNNLLVVHFFSLPGSPE-CAQMD
DVIREIIRD----HPRVRFFKIDVSSEETRRIAAIWSIQKVPAFILTWGAHFVQTITGAD
PRTLLNKIYKLEQRM---------------------------------------------
------------------------------------------EAIRLGERPH----AVP-
----------------------IDSSESE-------DSLEARLKKLVESSRVMVFLKGTP
DYPKCGGSRQMVEILQRADIKYKYFDVTTDEKILNGIKRFLPSTSMPQLYLYGDYLGNVK
TIQG-LIKAGEFHKVYEITTSIYFMLPKW--NKDDMV---
