# Supplementary material for: Genome streamlining in a minute herbivore that manipulates its host plant
Source: eLife. 2020 Oct 23;9:e56689. doi: 10.7554/eLife.56689 (PMC7738191; doi:10.7554/eLife.56689)
Supplement: Supplementary file 2. [file elife-56689-supp2.zip › Malin_Input/OG0001146.fasta]

>Agam.AGAP003193-RA /organism=Agam {i i}
M------------------QSGLVKLRTQ-------------------------------
-----------------------APLYGQLVIGPPGA-----------------------
-----GKTSYCHKMQQFLE-KIGRKAVVVNLDPAND-NMEYTSAVDIMQLITVQDAME--
QFGLGPNGALIYCVEFLETNF-QWLLDQLKGL----------------------------
----------------------DCNYFIFDCPGQVELFTHNNALKNIFTKLEQ-------
---------LGYHLCTVHLVESHYCVEPYKFISCLLLSLHTMLQMGLPHVNVLSKADQLR
EHEAKLPFNVEYYTEVLDLSHLLEC---MDTSRMGKKFKQLNAAIVSMVEDYSLVSFLLL
DTKREQSLLRLKNAIDKANGYVYGAGEE-KNIN---TLLAC--AVGAETESD--------
RMERDIDPYLS----------------------------------------------
>Dmel.FBtr0075861 /organism=Dmel {i i}
MM-----------------QRFPTQATVE-------------------------------
-----------------------NPRYGQLIIGPPGS-----------------------
-----GKTTYCGEALKFYR-ELGRQVGVVNLDPANE-NMSYEPVLSVMELITVEDCME--
HLKLGPNGALMHCAEYLADHLEDWLLPALRKL----------------------------
--------------------SATYNYFLFDCPGQVELYTHHNAMARIFERLER-------
---------ERYSLVTVNLIDSHYCSEPAKFIATLLMALNTMLRMSLPHVNVLSKADLLK
KHETKLHFNVDYYTDVLDLKYLLDK---LDDDPAMRKYRKLNAAICSMVEDYALVSFQLL
DVFSTDSMLRLRNHIDKANGYVYKAGEE-QTVN---SLLAC--AVGAETEAA--------
RMEHDVQPYME----------------------------------------------
>Tcas.transcript:TC002915_001 /organism=Tcas {i 552,789 i}
-------------------MSAAKRTKVA-------------------------------
-----------------------ENHFGQVVIGPPGS-----------------------
-----GKTTYCGKVYDFYKDKLNRKVEVVNLDPANE-NMNYNPAIDVMKLVTVEDVMD--
TLKLGPNGALMYCMEYLEENF-DWLLKQLIEI----------------------------
----------------------KNSYLIFDMPGQVELYTHHNSIKNIFGKLEK-------
---------MGYHLCAVHMVDSHYCSDPSKFISTLLLSLSTMMQIALPHVNVLTKADLLK
KNADKLDFNIDFYTDVLNLDYLLDL---LDDAPLTSKYKKLNKALVDLIQDYSLVCFVPL
DVKSERSLLNLKSAIDKANGYIYGSGEE-RTIQ---ALLSC--AVGSRTESE--------
RYDADFF--------------------------------------------------
>Phum.transcript:PHUM387380-RA /organism=Phum {i 124,330,448,644 i}
---------------------------MS-------------------------------
-----------------------KYMFGQIVIGPPGS-----------------------
-----GKTTYCYEMKKLLK-ELDRKVIVVNIDPANN-LEKGDGTIDLFELITLEDVME--
NLKLGPNGALIYCMEFLEKNL-NWLDQKISLY----------------------------
----------------------PNHYFLFDCPGQVELYTHHQSIKNILNHLQKK------
---------LGMHLCVVQLIDSHYCSSAGKFIATILMALSAMLQLEMPQINVLSKIDLAQ
KYSDKLQFGIDFYTEVLNMNYFLES---MNEDPFTKKYNKLNEAIISLIEDYSLVSFIPL
NVKDKKNLLRVQKQADKANGYVFGAGEE-KNVL---SLLAC--AAGIDYEDET------L
RFLNNKNQTPENKINLSE-----DLLWEIN---------------------------
>Drer.transcript:ENSDART00000166254 /organism=Drer {i 414,571,732,863 i}
----------------------MMSSDPP-------------------------------
-----------------------SLRFGQVVIGPPGS-----------------------
-----GKTTYCRGMQEFLS-RLGRKVVIVNLDPANE-GLPYPCAVDIAELVTLDDVMD--
GLKLGPNGGLIYSMEYLEANL-DWLENKLKLH----------------------------
----------------------HDCYFLFDCPGQVELYTHHNSVKNIFAQLSK-------
---------WNFRLTAVHLVDSHYCADPAKFISVLCTSLSTMLHVELPHVNVLSKMDLIE
QY-GKLAFNLDFYTEVLDLSYLVEH---LSADPFFKKFHHLNVKLAEVIQDYSLVSFVPL
NVQDKESMMQVLRTVDKANGYCFGDLEE-RNLQ---AMMSA--AVGADFQFS--------
TTLGVQEKYLDATKNHVE-----DEVMDL----------------------------
>Isca.ISCW004433-RA /organism=Isca {i 345,508,633,732 i}
----------------------MLPSRRG-------------------------------
-----------------------TPTFGQVVIGPPGS-----------------------
-----GKSSYCKAMKEFCT-TLGRKVAVVNMDPAND-VLPYEASVDIAALVQLRDVMD--
SLRLGPNGGLVYCMEFLEAHL-EWLTSQLEAF----------------------------
----------------------RDHYLLIDCPGQVELYTHHRSVHNIVSHLQA-------
---------SNFRVSATHLVDSHYCSDPAKFISVLLTSLCTMLQVELPQVNVLSKVDLVE
SC-GRLHFGLDFYTDVLDLSFLAGV---LSDDPILRRHKKLNEALAGVVEDYSLVSFLPL
NIQDKESMWSVLKACDRSNGYVFGQGEE-ETLQ---RLLTS--AMQSDTTSRD-------
VIARLHERLTTSGTTTVVE-EDEGEASDRSVG----------------------SDF
>Lpol.rna18655 /organism=Lpol {i 42,205,330,429 i}
------------------------------------------------------------
------------------------------------------------------------
--------------------------------------------------------MN--
KEECGKNSSVV-------------------------------------------------
---------------------------------SVELYTHHRSIQNIVKKLQE-------
---------ADLQLTAVHLVDSHYCNDPGKFIAVALTSLSTMLWMELPHVNVLSKVDIIE
KY-GRLHYNFDFYTDVLDLKFLVDQ---LADDPFMAKFKKLNIALTGIIEDYSLVSFVPL
NIQEKRSMFNVLSAADKANGYIFGQNEE-RNIF---SLLSV--AMRANLDSC--------
EEGEVQD---------------------ISE--------------------------
>Smar.transcript:SMAR012680-RA /organism=Smar {i 115,484,609,708 i}
------------------------------------------------------------
------------------------MAFGQLVIGPPGS-----------------------
-----GKTTYCHGLKQFYN-EIGRQTAIVNLDPAND-SLPYDCAIDISQLITVRDVME--
STDLGPNGALIYCVEFLEANF-EWLESRLKQL----------------------------
----------------------KGHYFLFDCPGQVELYTHHQSIANIVERLQK-------
---------LDVRLSAVHLIDSHYCVDVAKFVAILLACLTTMLNIGLPIVHVLSKIDLIE
MD-QKLHFNLDFYTDVLDLDYLLDY---LPDDPFVAKYKKLNQLLAGVVRDSGLVHLVPL
NIGDKEMVARVVKLVDRTNGYAFGSNEE-RNIG---RLLST--AIGFDADYF--------
SAANVQEKYVD-NDSTME---------------------------------------
>Ptep.aug3.g12185.t2 /organism=Ptep {i 253,573,736,861,960 i}
MSEFLKGIGRRVAIVNLDPGNDVLPYEASIDVSHLITVDNVMELSKLGPNGGLIFCMEYL
EKKVDWLLEELKKFSDCYFLIDCPVLYGQLVIGPPGS-----------------------
-----GKTTYCHAMSEFLK-GIGRRVAIVNLDPGND-VLPYEASIDVSHLITVDNVME--
LSKLGPNGGLIFCMEYLEKKV-DWLLEELKKF----------------------------
----------------------SDCYFLIDCPGQVELYTHHDSVQNIVSALTK-------
---------SGFQLCSVHLVDSHYCCDPSKFVAILLTSLATMLKMGTPHINVLSKADLIE
KH-GKLHFDLSYYTDVLDLQEIVSL---LSDDPFLARYKKLNEALMGLVEDYSLVSFYVL
SIKLKECMSKVLQGADKANGYLFGINEEDRNIQ---NMLSC--AMSAEFEDA--------
KVADIRERYIS-MDSHVD-----GFVSKGR---------------------------
>Mocc.rna2575 /organism=Mocc {i i}
------------------------------------------------------------
-----------------------MVRFGQCVIGPPGS-----------------------
-----GKTSYCAAMAQYLE-GQGRKFAIVNLDPAND-ELPYTATVNLADLIKVADVMQ--
TLSLGPNGALVYCVEYLEKNV-DWLLNQLNKL----------------------------
---------------------SSDTYILLDCPGQVELYTHHSSIRDILHSLQR-------
---------EEFRFTVVHLVDGHYCSDPGKYISILLSSLSMMINIEMPHINVLSKFDLVD
S--DSLAFDSEYYAGVMDLDKICDL---LCDDPFMKKNQALSKAIAGVVENYALVGFHLL
NIKDKKTLKKILSEADKGNGWMFGQATE-RMME---EQYSS--RLG--------------
---------------------------------------------------------
>Bmor.transcript:BGIBMGA000394-RA /organism=Bmor {i 817,858 i}
M--------------------TNKRFKPT-------------------------------
-----------------------QTFYGQLVLGPPGA-----------------------
-----GKTTYCIKMSDMLK-TLGRQVIIVNLDPAND-TMNYKPDIDIRELIVLEEVME--
QIDLGPNGALLYCMEYLESNI-DWLLNQLHGD----------------------------
----------------------NGTTFLFDLPGQVELYCHHKSLSNIVSKLTNV------
---------SNMLLCVVHLIDSHHCSDAGKFIAALMLSLSAMLNIGLPHINLLTKSDLLK
KHYEKLNFGLDFYTEVLDLNYLLDC---LNCDNFTNKYKKLNSAFISIIEDYSLVTFQLV
NMMNEKSLASVKNLVDKANGYVFKTEED-ILKG---QLRKS--EKHQMSKSNREIYNKLI
EIEMRIDRLLQEKHLQVQLLHQYNDIKDAAQIVINHVANMEGTTVKEIHDRLNLANK
>Turt.mRNA:tetur04g09220 /organism=Turt {i 130 i}
-------------------------MEKE-------------------------------
-----------------------QVIFGQIVVGPPGS-----------------------
-----GKTTYCSTIHKFLN-KLGRKTFIVNLDPGNDVSLPYKPDIDVKNLISLDDTMQ--
EHSLGPNGGLIYCMEYLETNL-DWLIDQIKKVC-----------FSPE------------
-----------------NQRKKSYPYLIFDSPGQVELYVHNKSLKNILKNLTSR------
-----SVAGFDLRLTSVNLVDSYYANDPGKFISALLNSLATMLHLELPHVNILSKVDLIE
KF-GPIRFNIDYYCEVLDLNYLIDQ---IIDDPFMEKFKKLSQAIAGVVESYGLVTFVPL
DVNDPKTMFKAMRLIDKANGHFLIDIETEEKVQ---EIYEE--TQNADFDYA--------
KYMEIRERLIKSEDIPVL-----PS--------------------------------
>Dpte.g8105.t1 /organism=Dpte {i i}
-------------------------MNEN-------------------------------
-----------------------EKLFGQLIIGPAGS-----------------------
-----GKTTYCNVISKYLN-NLNRDVIIVNLDPDNE-TFPYNCHLNIHEMIRMNEVMQ--
NENLGPNGSFLYCIDFLYKNI-EWLYRRINEE---FIKAKQRIQSNVT------------
-----------------NNVDRRQPYILFDCPGQIELYTNYPVFKKLIHHLLNTNLDPET
SEKRRQKFPIDMRLVAVNIVDSHYANDPTKFITVVLNSLISMLHIEAPFINVLSKIDLIE
RY-GEIDFGLDFYCELPDLNRLVDR---ISDDPRLARYKKLTEAIASIIENYAIVSYVPL
NINDTEMITKVITLVDRANGFHIADLSS---NQ---DVFNCYQKIQADFEAS--------
KYGDLR---------------------------------------------------
>Alyc.aculy05g04070.1 /organism=Alyc {i i}
---------------------------MA-------------------------------
-----------------------TTIFGQIIVGPPGS-----------------------
-----GKTTYCKFIRESLK-QCGRNTKIINLDPAND-CLPYKPAIDITELVKVETVME--
ETKLGPNGAMIFCMEQLQKNP-AWLFDRIVAVIQDEKKCYQEMRKKTTESKPGSYSNKEP
RWDDEWDRRANEESRLRQEVGAYRPYFLIDCPGQSELYTHHTAMKDIISDITR-------
-----KNTHFDLRLTCVNLCDSYHAGDLSKYIGLVMNSLSTMLNLELPHVNVLSKVDKIE
EY-GKTRFKLEDYTD-PNFSCLIETE-LSLDTPFQMKYKKLSESICSLIDDYSLVWFVPL
NIQKAEDIRGVMLAVDKANGFFFDDLDL-EILQMNPRLMEI--ASGKRLEPLV------D
STLLSSDTIVERKPMLKH-----Q---------------------------------
>Cele.Transcript:Y75B8A.14 /organism=Cele {i 45,154,242 i}
------------------------------------------------------------
------------------------MKYAQLVMGPAGS-----------------------
-----GKSTYCSVMYNHCL-STGRTLRMVNLDPACE-VFNYPAVVDVRDLISVNDVQEDE
ELILGPNGALVFCMEYLVQNL-EWLHDELDEG----------------------------
----------------------EDDYFVIDCPGQIELYSHLPVMRQIVDALKS-------
---------WDFNVCSVFLIDTNFVLDAEKFISGALTALSAMVAIETPAINVLTKMDLLS
ER-NKQL--VDEFLE-TDTRSIVDQD----ETVWNSKHRKLTRTIAQVLEDYSIVKFVPL
NCEDEESIDQLLLTIDTTIQY--GEDLE---VK--------------------------D
HYPEELDPEQQE---------------------------------------------
>Dpul.mRNA10309 /organism=Dpul {i 45,563,779 i}
------------------------------------------------------------
------------------------MRYAQIVIGPAGS-----------------------
-----GKSTYCTEMQRHAE-TSRRNIHIVNLDPAAE-SFEYKPSIDIRDLIHVDDAMEDE
EMHFGPNGALVFCMEFLLENL-PWLENQLGED----------------------------
----------------------DDDYFIFDCPGQIELYTHLNVMKKLLEALEL-------
---------WNFRLCAVFILDSHFMINSSSFISASMAALSAMTTLEVTFISILSKIDLLS
KK-SKKQ--LERFLE-LDVKDICANDTVVVNSKWNQKHQMLTEMIGRVLEDYSLIKFAPL
NITDEDNLANILFMVDNCMQF--GEDRD-IKM--------------AEFDAPD-------
EEDEDNDDGYEEGRG------------------------------------------
>Cscu.CSCU016643-RA /organism=Cscu {i 43,131,211,452,552,678 i}
------------------------------------------------------------
------------------------------------------------------------
------------------------------LDPAAE-YFDYEMVADIRELIHVDDVMEDE
ELRFGPNGGLIYCMEYLVQNS-DWLEEQLVDE----------------------------
----------------------EDSYTLFDCPGQIELYTHLDIMRKLVDMLHS-------
---------WDYQICGVYILDSQFLIEPSKFLSGVLTALSAMVSLEIPHVNVLSKIDLLN
KR-GRKM--LYRFLE-PDVNLLLDED--SASTRWSEKYKRLSETIGKVIDDYSLVKFQPL
NIKDEESIYDLLFSIDNAIQY--GEGLD-VKVK---FHMRLMLNANVLFDIRKK-----V
KFSVNCNDF------------------------------------------------
>Hsap.transcript:ENST00000543199 /organism=Hsap {i 165,274,442,567,683,780,909 i}
----------------------MLPKTRG--AFHF-------------------------
-----------------------SIPDPQHICKSRGSPYRSNVCTQTTDRSTWRKDAELY
LLSVITQSTYCATMVQHCE-ALNRSVQVVNLDPAAE-HFNYSVMADIRELIEVDDVMEDD
SLRFGPNGGLVFCMEYFANNF-DWLENCLGHV----------------------------
----------------------EDDYILFDCPGQIELYTHLPVMKQLVQQLEQ-------
---------WEFRVCGVFLVDSQFMVESFKFISGILAALSAMISLEIPQVNIMTKMDLLS
KK-AKKE--IEKFLD-PDMYSLLED---STSDLRSKKFKKLTKAICGLIDDYSMVRFLPY
DQSDEESMNIVLQHIDFAIQY--GEDLE---FK---EPKEREDESSSMFD----------
EYFQECQDE------------------------------------------------
