# Supplementary material for: Genome streamlining in a minute herbivore that manipulates its host plant
Source: eLife. 2020 Oct 23;9:e56689. doi: 10.7554/eLife.56689 (PMC7738191; doi:10.7554/eLife.56689)
Supplement: Supplementary file 2. [file elife-56689-supp2.zip › Malin_Input/OG0001208.fasta]

>Agam.AGAP005130-RA /organism=Agam {i 76,1144 i}
------------------------------------------------------------
------------------------------------------------------------
------------------------------------------------------------
------------------------------------------------------------
------------------------------------------------------------
------------------------------------------------------------
------------------------------------------------------------
------------------------------------------------------------
------------------------------------------------------------
------------------------------------------------------------
------------------------------------------------------------
------------------------------------------------------------
------------------------------------------------------------
------------------------------------------------------------
------------------------------------------------------------
------------------------------------------------------------
------------------------------------------------------------
------------------------------------------------------------
------------------------------------------------------------
------------------------------------------------------------
------------------------------------------------------------
------------------------------------------------------------
------------------------------------------------------------
------------------------------------------------------------
------------------------------------------------------------
------------------------------------------------------------
------------------------------------------------------------
------------------------------------------------------------
------------------------------------------------------------
------------------------------------------------------------
--------------------------------------------------MSLWTDKKFS
DLGLTYWITRQTEKLGLRRPTPIQVECIPRILQG-QDCIGAAKTGSGKTFAFALPILQKL
SEEP-TANFALVLTPTHELAHQIAEQFIVAGQPMNARVCVVTGGTDYLIESQQLEKRPHI
I--VAMPGRLADHLT-GCNTYS--FAALQFLVVDEADRMLC---GSFDEDLMVINRFLPA
KRQNLFFSATLKDFLKTSIVFPIADD-VFEWS--EQSPVATVETLDQRYLLCAD-YDRDT
VMVEALRKYKEDQEDASIMIFTNSKKDCQILSMSLNSFGFSNVCLHGFLRQRERVAALNK
FKSKHVRIMIATDVASRGLDIHDVQLVVNHRLPKKPIEYIHRVGRTARAGRAGMAISILR
FPRDLEALGEIE----------------------ALINTKLTEYSVDDRLVQRIFMQV--
----------------KVARAEAEINL-----DNKD--FDER-------------KHKYR
RLRWIQEGLDPDEMEAKWKEDMK-------------------------------------
------------------------------------------------------------
------------------------------------------------------------
------------------------------------------------------------
--------------------------------------AREQERRE--------------
--------------------------------------------------------RLRQ
ENEERRKRDK--QTIASP------------------------------------------
------------AVVNDARFQAAASDKKFKKRKFI-------------------------
-PTEKL---------------------------NELIEQRKTEAKGGKKARARGKGDKKI
------------------VKKKAKMAQ----------
>Dmel.FBtr0088564 /organism=Dmel {i 76,618,785,1144,1298 i}
------------------------------------------------------------
------------------------------------------------------------
------------------------------------------------------------
------------------------------------------------------------
------------------------------------------------------------
------------------------------------------------------------
------------------------------------------------------------
------------------------------------------------------------
------------------------------------------------------------
------------------------------------------------------------
------------------------------------------------------------
------------------------------------------------------------
------------------------------------------------------------
------------------------------------------------------------
------------------------------------------------------------
------------------------------------------------------------
------------------------------------------------------------
------------------------------------------------------------
------------------------------------------------------------
------------------------------------------------------------
------------------------------------------------------------
------------------------------------------------------------
------------------------------------------------------------
------------------------------------------------------------
------------------------------------------------------------
------------------------------------------------------------
------------------------------------------------------------
------------------------------------------------------------
------------------------------------------------------------
------------------------------------------------------------
--------------------------------------------------MQRKEANPFQ
ILGLRPWLVKQLTKLGLKGATPIQQKCIPAILAG-QDCIGAAKTGSGKTFAFALPILERL
SEEP-VSHFALVLTPTHELAYQISEQFLVAGQAMGVRVCVVSGGTDQMVESQKLMQRPHI
V--VAMPGRLADHLT-GCDTFS--FDNLKYLVVDEADRMLN---GDFDESLSIIERCLPK
TRQNLFFSATMKDFIKESSIFPIASD-CFEWS--QDSDVATVETLDQRYLLCAD-YDRDM
VLIEALRKYREENENANVMIFTNTKKYCQLLSMTLKNMEIDNVCLHGFMRQKERVAALSR
FKSNQIRTLIATDVAARGLDIPSVELVMNHMLPRTPKEYIHRVGRTARAGRKGMSISIFR
FPRDLELLAAIE----------------------EEINTKLTEHPIDQRMVERIFMQV--
----------------NVTRRESEMQL-----DNND--FDER-------------AQNYR
RKTWIMEGKDPDQMEALYRKKQKDK-----------------------------------
------------------------------------------------------------
------------------------------------------------------------
------------------------------------------------------------
--------------------------------------LREIRRKR--------------
--------------------------------------------------------KLQH
AE-PAASEEG--KALLQDERF---------------------------------------
------------KSVDSARFEKKGKGRSRATQEDT-------------------------
-PTKPL---------------------------KRLNKEKPVAQKG----RADVKKDKA-
-------------------------------------
>Bmor.transcript:BGIBMGA009286-RA /organism=Bmor {i 76,270,482,618,788,1016,1144,1298 i}
------------------------------------------------------------
------------------------------------------------------------
------------------------------------------------------------
------------------------------------------------------------
------------------------------------------------------------
------------------------------------------------------------
------------------------------------------------------------
------------------------------------------------------------
------------------------------------------------------------
------------------------------------------------------------
------------------------------------------------------------
------------------------------------------------------------
------------------------------------------------------------
------------------------------------------------------------
------------------------------------------------------------
------------------------------------------------------------
------------------------------------------------------------
------------------------------------------------------------
------------------------------------------------------------
------------------------------------------------------------
------------------------------------------------------------
------------------------------------------------------------
------------------------------------------------------------
------------------------------------------------------------
------------------------------------------------------------
------------------------------------------------------------
------------------------------------------------------------
------------------------------------------------------------
------------------------------------------------------------
------------------------------------------------------------
--------------------------------------------------MTENDGKEFA
VLGVKPWLIKQLLTLGIRTPTPIQKGCISRLLAG-DDCIGAAKTGSGKTFAFALPIIQHL
AEDP-YGIFALVLTPTHELAYQIADQFTILGQPLKLRVCIVTGGSDQIEESLKLAKRPHI
V--VAMPGRLADHIS-GCDTFS--LKKIQYLVLDEADRLFS---ESFQEDLETIFSALPS
KRQNLLFSATITPDVRESKLLPLNNDKLLVWK--ETDEQLTVSTLDQRYVVCPA-YARDV
YLVQTLRKYRETKPSSHIIVFTDTKKECQVLSMMLNAISMDNICLHGFMRQKERVAALAQ
FRSNLKCTLVATNVAARGLDIPTVDLVVNHKLPLEPKEYIHRVGRTARAGRSGMAISLIT
-PYDILRLGEIE----------------------DQIKTKLTEYKIDDDEAVKVFTTV--
----------------SVTRREQEAQL-----DNEQ--FEQR-------------KRSYR
VKRWIQAGVNPLFMEQGLEEARRQR-----------------------------------
------------------------------------------------------------
------------------------------------------------------------
------------------------------------------------------------
--------------------------------------IKAAKKAKLA------------
--------------------------------------------------------KIKN
IQ-SQMNEDK--SDVNTEERLRPCED----------------------------------
------------KDIDSTIKEGLKKVNKRLMK----------------------------
-QDERF---------------------------KNVIGKITKIKHRANKLQAKQEAEDMA
------------------PKKKKKKNVK---------
>Cele.Transcript:H20J04.4b.1 /organism=Cele {i 391,995,1392 i}
M--------------------------------------------------SKVCDAILS
DD---------------------------------------------------------D
D-------------DLEMDEEQEKPS----------------------------------
------------------------------------------------------------
------------------------------------------------------------
------------------------------------------------------------
----------------------------------------------------TSSKSVKN
E--------E--------------------------------------------------
------------------------------------------------------------
------------------------------------------------------------
------------------------------------------------------------
------------------------FEEFEDGEDVEDEE----------------------
---------------------------------------------------------DEA
SDE---------------------------------------------------------
------------------------------------------------------------
------------------------------------------------------------
------------------------------------------------------------
------------------------------------------------------------
------------------------------------------------------------
------------------------------------------------------------
------------------------------------------------------------
------------------------------------------------------------
------------------------------------------------------------
------------------------------------------------------------
------------------------DEEESEG---------------EEGDEFKSS-----
----------------------------------------DDT-----------------
-------------------------------------------------------PK---
------------------------------------------------------------
------------------------------------------------------------
------------------------------------------------------------
---------------------------------------------PIQISEDNMTTKKFS
QLGVCSWITQQLQTMQIKTATPVQAACIPKILEG-SDILGCARTGTGKTLAFAIPILQKL
SVDP-YGIYALILTPTRELAFQIAEQFTALGKPITLKCSVIVGGRSLIHQARELSERPHV
V--VATPGRLADLIESDPDTIAKVFKKIQFFVLDEADRMLE---GQYNDQLKPIFESISE
KRQTLLLSATITNNINMLHRVSTRKP--YFFEDKGKDDESTVDRLEQKYVVCPV-AVKDA
YLVYVVKNYSEKNPKSSVMIFAQTCRECQALAYMFEGLGFRVGSLHSQIPQKQRLAALSA
FRSKTLQVIICTDVASRGLDIPHVDLVVNHNVPQCPKTYIHRVGRSARAGRFGSALSFVT
-QYDVELLQAVE----------------------QVIGKKLDELKVSPKHVTKYVTQV--
----------------LVAKKEAELKL-----ENQK--FGEK-------------KEINR
RKELLMSGMDEDEADRHLEEMRT-------------------------------------
------------------------------------------------------------
------------------------------------------------------------
------------------------------------------------------------
--------------------------------------RRMTNSKR--------------
--------------------------------------------------------KLEK
ISGQLDKRD---------------------------------------------------
------------------RFQKKLA-----------------------------------
--------------------------------------------------------AKKV
------------------KKEEN--------------
>Drer.transcript:ENSDART00000007204 /organism=Drer {i 115,239,325,447,635,776,852,929,1027,1102,1191,1263 i}
------------------------------------------------------------
------------------------------------------------------------
------------------------------------------------------------
------------------------------------------------------------
------------------------------------------------------------
------------------------------------------------------------
------------------------------------------------------------
------------------------------------------------------------
------------------------------------------------------------
------------------------------------------------------------
------------------------------------------------------------
------------------------------------------------------------
------------------------------------------------------------
------------------------------------------------------------
------------------------------------------------------------
------------------------------------------------------------
------------------------------------------------------------
------------------------------------------------------------
------------------------------------------------------------
------------------------------------------------------------
------------------------------------------------------------
------------------------------------------------------------
------------------------------------------------------------
------------------------------------------------------------
------------------------------------------------------------
------------------------------------------------------------
------------------------------------------------------------
------------------------------------------------------------
------------------------------------------------------------
------------------------------------------------------------
-------------------------------------------------------MATFE
SLGLSEWLIQQCKQMGISRPTAVQEKCIPAILDG-RDCMGCAKTGSGKTAAFVLPVLQKL
SEDP-YGVFCLVLTPTRELAYQIAEQFRVLGKPLGLKDCIIVGGMDMVTQGLELSKKPHV
V--VATPGRLADHIR-SSDTIN--LNRIQFLIMDEADRLLEQGCTDFTKDLEVILSAVPV
KRQTLLFSATLTDTLQQLQSIAMNRP--FFWE--HKSDVQTVKELDQRFILTPE-KVKDA
YLVHLIQTFQDEHDDWSIIIFTNTCKSCQILTMMLREFNFPTISLHSMMKQRQRFANLAK
FKSNVFKILIATDVAARGLDIPTVQVVINHNTPGLPKIYIHRVGRTARAGRNGVSITLVT
-QYDIHLINAIE----------------------EQNQTKLKEFPIEEKEVLKILTQV--
----------------NVTRRQCEIKL-----ESTD--FDEK-------------KKINK
RKQMILDGKDPDLEEKRKNELEKIR-----------------------------------
------------------------------------------------------------
------------------------------------------------------------
------------------------------------------------------------
--------------------------------------GKNKKLKG--------------
--------------------------------------------------------KNPQ
SK----------------------------------------------------------
------------------KEKKK-------------------------------------
--------------------------------------------------------HEKS
------------------AKATEVGS-----------
>Hsap.transcript:ENST00000247003 /organism=Hsap {i 115,239,325,447,635,776,852,929,1027,1102,1191,1263 i}
------------------------------------------------------------
------------------------------------------------------------
------------------------------------------------------------
------------------------------------------------------------
------------------------------------------------------------
------------------------------------------------------------
------------------------------------------------------------
------------------------------------------------------------
------------------------------------------------------------
------------------------------------------------------------
------------------------------------------------------------
------------------------------------------------------------
------------------------------------------------------------
------------------------------------------------------------
------------------------------------------------------------
------------------------------------------------------------
------------------------------------------------------------
------------------------------------------------------------
------------------------------------------------------------
------------------------------------------------------------
------------------------------------------------------------
------------------------------------------------------------
------------------------------------------------------------
------------------------------------------------------------
------------------------------------------------------------
------------------------------------------------------------
------------------------------------------------------------
------------------------------------------------------------
------------------------------------------------------------
------------------------------------------------------------
-------------------------------------------------------MAGFA
ELGLSSWLVEQCRQLGLKQPTPVQLGCIPAILEG-RDCLGCAKTGSGKTAAFVLPILQKL
SEDP-YGIFCLVLTPTRELAYQIAEQFRVLGKPLGLKDCIIVGGMDMVAQALELSRKPHV
V--IATPGRLADHLR-SSNTFS--IKKIRFLVMDEADRLLEQGCTDFTVDLEAILAAVPA
RRQTLLFSATLTDTLRELQGLATNQP--FFWE--AQAPVSTVEQLDQRYLLVPE-KVKDA
YLVHLIQRFQDEHEDWSIIIFTNTCKTCQILCMMLRKFSFPTVALHSMMKQKERFAALAK
FKSSIYRILIATDVASRGLDIPTVQVVINHNTPGLPKIYIHRVGRTARAGRQGQAITLVT
-QYDIHLVHAIE----------------------EQIKKKLEEFSVEEAEVLQILTQV--
----------------NVVRRECEIKL-----EAAH--FDEK-------------KEINK
RKQLILEGKDPDLEAKRKAELAKIK-----------------------------------
------------------------------------------------------------
------------------------------------------------------------
------------------------------------------------------------
--------------------------------------QKNRRFKE--------------
--------------------------------------------------------KVEE
TL----------------------------------------------------------
------------------KRQKAGR-----------------------------------
------------------------------------------------------AGHKGR
------------------PPRTPSGSHSGPVPSQGLV
>Lpol.rna16820 /organism=Lpol {i 82,321,516,788,943,1144 i}
------------------------------------------------------------
------------------------------------------------------------
------------------------------------------------------------
------------------------------------------------------------
------------------------------------------------------------
------------------------------------------------------------
------------------------------------------------------------
------------------------------------------------------------
------------------------------------------------------------
------------------------------------------------------------
------------------------------------------------------------
------------------------------------------------------------
------------------------------------------------------------
------------------------------------------------------------
------------------------------------------------------------
------------------------------------------------------------
------------------------------------------------------------
------------------------------------------------------------
------------------------------------------------------------
------------------------------------------------------------
------------------------------------------------------------
------------------------------------------------------------
------------------------------------------------------------
------------------------------------------------------------
------------------------------------------------------------
------------------------------------------------------------
------------------------------------------------------------
------------------------------------------------------------
------------------------------------------------------------
------------------------------------------------------------
------------------------------------------------MDEDCQALRTFK
DLKLNTWLTDQCKTMGLTAPTLVQLNCIPPILEG-KDCIGCAKTGSGKTLAFALPILQKL
SEDP-YGIFALVLTPTRELAFQIADQFRVFGKPIGLKDCVIVGGMDMMIQGKELAQSPHI
I--ISTPGRLADHLE-SCNTFS--LKRIKFLVLDEADRLLE---GHFNEQLKTIFEALPK
KRQTLLFSATMTQTLEELRNIAMTNP--YFWS--APAAVATVEELDQRYVLVPS-HVRDA
YLVHVVKNFVERNPKGSVIIFTSTCKSCHILSMAFKSLGFETTALHSMISQRLRLAALAS
FKSNNVKIMIATDVASRGLDIPQVEMVINYNVPSVAKDYVHRVGRTARAGRGGMAVTLVT
-QYDINLIHAVE----------------------KLINTKLTLLETKEKEVLNILTQV--
----------------AVAMREAEIRL-----DEID--FGEK-------------RMINK
RKKLILEGKDPEKEERKKQLRKKLK-----------------------------------
------------------------------------------------------------
------------------------------------------------------------
------------------------------------------------------------
--------------------------------------EKSQRRKQ--------------
--------------------------------------------------------KLRR
KE----------------------------------------------------------
--------------------KIK-------------------------------------
--------------------------------------------------------SKQA
------------------AKSED--------PT----
>Mocc.rna5260 /organism=Mocc {i 1173 i}
------------------------------------------------------------
------------------------------------------------------------
---------------MSQDDEISAP-----------------------------------
------------------------------------------------------------
------------------------------------------------------------
------------------------------------------------------------
------------------------------------------------------------
------------------------------------------------------------
------------------------------------------------------------
------------------------------------------------------------
------------------------------------------------------------
------------------------------------------------------------
------------------------------------------------------------
------------------------------------------------------------
------------------------------------------------------------
------------------------------------------------------------
------------------------------------------------------------
------------------------------------------------------------
------------------------------------------------------------
------------------------------------------------------------
------------------------------------------------------------
------------------------------------------------------------
------------------------------------------------------------
------------------------------------------------------------
------------------------------------------------------------
------------------------------------------------------------
------------------------------------------------------------
------------------------------------------------------------
------------------------------------------------------------
------------------------------------------------------------
-------------------------------------------------VSDDNKIKTFK
ELKLSDWLLERLKIISIQSPSPVQRNCVPEILKG-RDCLACAKTGSGKTLAFALPVLEKL
FREP-YGIFALILSPTRELAIQIAEQFRILGKKVNLKDCLVVGGTDIVDQGRELAQRPHI
V--VATPGRLADHLDFAAEDMKPLFSKIQMLILDEADQLLS---GKYNDQLKMIFSALPK
KRQTLLFSATLTRTIQELQMLAMTDP--FFYM--APSSIATVDSLVQRVVLTPD-HARDT
YLIQVVKQFQEKNSKGLIIIFVATRKKCQALSLGMDSLGFRNVSLHAQRTQRERVAALAT
FKSSATKILVATDVAARGLDIPRVELVVNHNVPNDPKLYVHRVGRTARAGAGGLSVTLAT
-PQDIHLLHEIE----------------------KHVGVTMTKMKIDDREIVKIMAQV--
----------------NVAVREAEIRM-----DETD--FEER-------------QLIYK
RKRLLLKSQD--------------------------------------------------
------------------------------------------------------------
------------------------------------------------------------
------------------------------------------------------------
-----------------------------------LMGKRSDASKK--------------
--------------------------------------------------------KFKK
SE----------------------------------------------------------
--------------------RRKGR-----------------------------------
------------------------------------------------------------
------------------PKEAP--------------
>Ptep.aug3.g12579.t1 /organism=Ptep {i 79,318,513,788,943,1144 i}
------------------------------------------------------------
------------------------------------------------------------
------------------------------------------------------------
------------------------------------------------------------
------------------------------------------------------------
------------------------------------------------------------
------------------------------------------------------------
------------------------------------------------------------
------------------------------------------------------------
------------------------------------------------------------
------------------------------------------------------------
------------------------------------------------------------
------------------------------------------------------------
------------------------------------------------------------
------------------------------------------------------------
------------------------------------------------------------
------------------------------------------------------------
------------------------------------------------------------
------------------------------------------------------------
------------------------------------------------------------
------------------------------------------------------------
------------------------------------------------------------
------------------------------------------------------------
------------------------------------------------------------
------------------------------------------------------------
------------------------------------------------------------
------------------------------------------------------------
------------------------------------------------------------
------------------------------------------------------------
------------------------------------------------------------
-------------------------------------------------MVDSQTSSDFN
NLGLLPWLVEQCTSMGITSPTPVQSFCIPKIIAS-ENCIAVSKTGSGKTLAFALPVLQLL
AEDP-YGVFALVLTPTRELAIQIAEQFRVIGKPINLEVAVIIGGMNMVAQGKEISSKPHI
I--VATPGRLADHLK-SSSDIS--FKRTKILVLDEADRLLE---GQFHDQLEVIFESLPS
KRQTLMFSATMSKNLDELKKISCLEP--FIWN--SESDVSTVKTLEQNYILVPHLMVKNA
SLVEFINTFQTKHPESSMIVFTKNCKQCQLVSLALRSLGFENVSLNSHLKQWDRLASISK
FKSNRSKILVATDVASRGLDIPMVDLVINYNVPVVPKNYIHRVGRTARAGKGGLAITLMT
-PRDILALKKIE----------------------EEINVRLSEHKISDKKILNILLQV--
----------------EVAWREAEISL-----EDTE--VDRK-------------KKIYE
MKEKVLE--DPEKTEREFNSQKRKK-----------------------------------
------------------------------------------------------------
------------------------------------------------------------
------------------------------------------------------------
--------------------------------------KRNQNRRS--------------
--------------------------------------------------------KVLK
TN----------------------------------------------------------
------------------------------------------------------------
------------------------------------------------------------
-------------------------------------
>Alyc.aculy01g11270.1 /organism=Alyc {i i}
---------------------------------------MSDSETEEII-----------
------------------------------------------------------------
------------------------------------------------------------
------------------------------------------------------------
------------------------------------------------------------
------------------------------------------------------------
------------------------------------------------------------
------------------------------------------------------------
------------------------------------------------------------
------------------------------------------------------------
------------------------------------------------------------
-------------------------------------AE---------IKK---------
------------------------------------------------------------
------------------------------------------------------------
------------------------------------------------------------
------------------------------------------------------------
------------------------------------------------------------
------------------------------------------------------------
------------------------------------------------------------
------------------------------------------------------------
------------------------------------------------------------
------------------------------------------------------------
------------------------------------------------------------
------------------------------------------------------------
------------------------GKEQSES-----------------------------
------------------------------------------------------------
------------------------------------------------------------
------------------------------------------------------------
------------------------------------------------------------
------------------------------------------------------------
---------------------------------------------QLEDQEKNEEPKTFQ
ELGVGERLCEVCKSLNWNEPTKIQREAIPVALKG-KDIIGLAETGSGKTAAFILPILHSL
LENP-RRIFALILTPTRELAIQIQEQVAALGSGFQIKSAVLVGGMDMMTQTVALAKKPHI
I--IATPGRLVDHLE-KTKGFN--LSALKYLVLDEADRILN---MDFEKEIDKVLEQVPR
DRRTFLFSATMTKKVAKLQRASLKDP--VRIE--VSTKFQTVDHLKQHYLFIPA-KYKDV
YLVHILNELQ----GNSFIIFCNTCPGTQKMALMLRNLGFSAIPLNGKMTQVKRLAALNK
FKVKSSSVLIATDVASRGLDIPHVDVVINFDLPQHSKDYIHRVGRTARAGRYGKSITFVS
-QYDVEMYQKIE----------------------HLIGKKLPLYETVEQEVMILLERV--
----------------MEAERLARI-------EQHE--LEDK-------------QRKRK
RDDSDDDDDD---ENGDKADGKSVR-----------------------------------
------------------------------------------------------------
------------------------------------------------------------
------------------------------------------------------------
-----------------------------------KFKKKFVKKEK--------------
--------------------------------------------------------KVKK
FF----------------------------------------------------------
------------------------------------------------------------
-----------------------------------------------------SKKPKQF
------------------NKKSR--------------
>Cscu.CSCU009939-RA /organism=Cscu {i 72,166,355,427,498,618,735,882,959,1091,1221 i}
---------------------------------------MINM-----------------
------------------------------------------------------------
------------------------------------------------------------
------------------------------------------------------------
------------------------------------------------------------
------------------------------------------------------------
------------------------------------------------------------
------------------------------------------------------------
------------------------------------------------------------
------------------------------------------------------------
------------------------------------------------------------
------------------------------------------------------------
------------------------------------------------------------
------------------------------------------------------------
------------------------------------------------------------
------------------------------------------------------------
------------------------------------------------------------
------------------------------------------------------------
------------------------------------------------------------
------------------------------------------------------------
------------------------------------------------------------
------------------------------------------------------------
------------------------------------------------------------
------------------------------------------------------------
------------------------ADDVVE------------------------------
------------------------------------------------------------
------------------------------------------------------------
------------------------------------------------------------
------------------------------------------------------------
------------------------------------------------------------
-----------------------------------------------VID-EENESITFK
SLGVVDVLCEACESLKWKKPTKIQQEAIPVALKG-RDVIGLAETGSGKTGAFALPILQAL
LEKP-QRLFALVLTPTRELAFQISEQFEALGSFIGVKCTVIVGGIDMVTQALSLAKKPHI
V--IATPGRLVDHLE-NTKGFN--LKALKYLVMDEADRILN---MDFEQEVDKILKQIPR
ERCTYLYSATMTKKVQKLQRASLTDP--VKVE--VSRKYQTVEKLQQYYIFIPL-KFKDV
YLVYILNELA----GNSFMVFCSTCANTQRTALMLRNLGLNAIPLHGQMSQAKRLGSLNK
FKGKSRSILIATDVASRGLDIPHVDVVINFDIPTHSKDYIHRVGRTARAGRSGKSITFVT
-QYDVELYQRIE----------------------QLIDKKLPLYSTEEQEVMILMERV--
----------------SEAQRYAKM-------EMKE--LEDK-------------NKKKR
KKEIKDEGDD---TEETVKVKNRIK-----------------------------------
------------------------------------------------------------
------------------------------------------------------------
------------------------------------------------------------
------------------------------------------RKRK--------------
------------------------------------------------------------
------------------------------------------------------------
------------------------------------------------------------
------------------------------------------------------------
-------------------------------------
>Phum.transcript:PHUM023260-RA /organism=Phum {i 81,340,744,1101 i}
---------------------------------------MSDC-----------------
------------------------------------------------------------
------------------------------------------------------------
------------------------------------------------------------
------------------------------------------------------------
------------------------------------------------------------
------------------------------------------------------------
------------------------------------------------------------
------------------------------------------------------------
------------------------------------------------------------
------------------------------------------------------------
------------------------------------------------------------
------------------------------------------------------------
------------------------------------------------------------
------------------------------------------------------------
------------------------------------------------------------
------------------------------------------------------------
------------------------------------------------------------
------------------------------------------------------------
------------------------------------------------------------
------------------------------------------------------------
------------------------------------------------------------
------------------------------------------------------------
------------------------------------------------------------
------------------------ENGNVEG-----------------------------
------------------------------------------------------------
------------------------------------------------------------
------------------------------------------------------------
------------------------------------------------------------
------------------------------------------------------------
---------------------------------------------ENLNE-EDDKVVTFK
DLGIVDVLCQTCESLKWKAPTKIQKEAIPLTLQG-RDVIGLAETGSGKTGAFALPILQAL
LQNP-QRYFALILTPTRELAFQISEQFQALGSKIGVKTAVIVGGMDMMSQALLLAKKPHV
I--IATPGRLVDHLE-NTKGFN--LKALKFLVMDEADRILN---MDFEVEVDKILKVIPR
ERRTLLFSATMTQKVQKLQRASLHDP--VKVE--VSSKYQTVDKLQQYYLFIPV-KFKDV
YLVSIINEMA----GNTFMIFCGTCHNTLRTALLLRQLGFTAIPLHGQMSQNKRLGALTK
FRAKNRSILISTDVASRGLDIPHVDVVINFDIPTHSKDYIHRVGRTARAGRSGKAITFVT
-QYDVELYQRIE----------------------QLIGKKLPLFKIEEDEVMTLQERV--
----------------AEAQRNSKM-------EMKH--ISEM-------------KGKKG
IKRKTDDNDD---TEESRGVRKRLK-----------------------------------
------------------------------------------------------------
------------------------------------------------------------
------------------------------------------------------------
------------------------------------------GKSKM-------------
--------------------------------------------------------KFKK
KH----------------------------------------------------------
------------------------------------------------------------
-----------------------------------------------------RK-----
-------------------------------------
>Tcas.transcript:TC006210_001 /organism=Tcas {i 72,735,959,1092,1221 i}
------------------------------------------------------------
------------------------------------------------------------
------------------------------------------------------------
------------------------------------------------------------
------------------------------------------------------------
------------------------------------------------------------
------------------------------------------------------------
------------------------------------------------------------
------------------------------------------------------------
------------------------------------------------------------
------------------------------------------------------------
------------------------------------------------------------
------------------------------------------------------------
------------------------------------------------------------
------------------------------------------------------------
------------------------------------------------------------
------------------------------------------------------------
------------------------------------------------------------
------------------------------------------------------------
------------------------------------------------------------
------------------------------------------------------------
------------------------------------------------------------
------------------------------------------------------------
------------------------------------------------------------
------------------------MSSDVEP-----------------------------
------------------------------------------------------------
------------------------------------------------------------
------------------------------------------------------------
------------------------------------------------------------
------------------------------------------------------------
---------------------------------------------EAPDAPEEDKPATWS
DLGLVDVLCKACEQLKWAQPSKIQKEAIPVALQG-KDVIGLAETGSGKTAAFALPILQSL
LENP-QRYFALILTPTRELAFQISEQIEALGANIGVKCAVIVGGMDMMSQALILAKKPHI
L--IATPGRLLDHLE-NTKGFN--LKALKYLVMDEADRILN---MDFEVEVDKILKVIPR
ERHTFLFSATMTKKVKKLQRACLRDP--VKVE--VSTKYQTVEKLQQYYIFIPV-KFKDV
YLVHILNEMA----GNSFMIFCSTCNNTIRTALLLRNLGLTAVPLHGQMSQNKRLAALTK
FKAKNRSILISTDVASRGLDIPHVDVVINFDIPTHSKDYIHRVGRTARAGRSGKAITFVT
-QYDVELYQRIE----------------------QLIGKQLPLYKTEEDEVMVLQERV--
----------------AESQRLAKM-------EMKD--LGDK-------------KGKRK
KNDGGGDDDD---TEGATGVRKRLK-----------------------------------
------------------------------------------------------------
------------------------------------------------------------
------------------------------------------------------------
------------------------------------------GMKKG-------------
--------------------------------------------------------NKKK
------------------------------------------------------------
------------------------------------------------------------
------------------------------------------------------------
-------------------------------------
>Dpul.mRNA10536 /organism=Dpul {i 195,289,335,454,859,1082,1143,1344,1477,1588,1726,1814,1923,2017,2063,2182,2587,2810,2871,3072,3205,3351,3445,3491,3610,4015,4238,4299,4500 i}
MLPLPSSPSALSLQTTEAQTIVIPRSRCSPTIKIKMESNMESSETNDVVEITNASSDTKL
TFVELGLRSELEEACNLLKWTEPTPIQREAIPLALQGRDVIGLAETGSGKTGAFTLPMLH
SLLSNPQRLFGLILTPTRELAFQISEQIEALGS--SIGVKCAVIVGGIDMISQSLMLAKK
PHIVIATP------GRLVDHLENTKGFNLKS--------------------------LKY
LVMD-----EADRILNMDFEQEVDKILKSIPRERRTLL----------------FSATMT
SKVQKLQRA------------------SLVNPVRVQISSKYQTVDKLLQYYVFIPLKMKD
VYLVH-------------------------LLNEAAGHSVMVFCS-------TCSSTLRT
SLLLRALGISAVPLHGQ----MTQNKRLAALNKFKARN----RGVLLATDVASRGLDIPH
VDWVINYDIPTHSKDYIHR-VGRTARAGRSGKAISFVTQYDVELYQRI-------EHLLG
KQLPLYGLEEGDVMSLQERVAEAQRVAKMD-LRELE-----DKGQGGVRGGKKKKTFDDG
N---DDT----------------------------------------EMSSGVRKRVRNS
GSQINPKAYP-------LADGQLTVKILNLVQQASNYKQ---------MRKGANEA----
-----------------------TKALN--------------------------------
----------------------------------------RGLAEFIVMAADAEPLEILL
HLPLLCEDKNVPYVFVRSKQALGRACGVSRSVIAC-------------------------
------------------------------------------------------------
------------------------------------------------------------
------------------------------------------------------------
------------------------------------------------------------
------------------------------------------------------------
--------SVTVH-----------------------------------------------
------------------------------------------------------------
-----------------------------EGSQLKPQ-----------------------
--------------------------------------IHPTI-----------------
-------KIK--------------MESNMES-----------------------------
----------------------------------------SET-----------------
------------------------------------------------------------
------------------------------------------------------------
----NDV-----------------------------------------------------
------------------------------------------------------------
--------------------------------------------VEITNA-SSDTKLTFV
ELGLRSELEEACNLLKWTEPTPIQREAIPLALQG-RDVIGLAETGSGKTGAFTLPMLHSL
LSNP-QRLFGLILTPTRELAFQISEQIEALGSSIGVKCAVIVGGIDMISQSLMLAKKPHI
V--IATPGRLVDHLE-NTKGFN--LKSLKYLVMDEADRILN---MDFEQEVDKILKSIPR
ERRTLLFSATMTSKVQKLQRASLVNP--VRVQ--ISSKYQTVDKLLQYYVFIPL-KMKDV
YLVHLLNEAA----GHSVMVFCSTCSSTLRTSLLLRALGISAVPLHGQMTQNKRLAALNK
FKARNRGVLLATDVASRGLDIPHVDWVINYDIPTHSKDYIHRVGRTARAGRSGKAISFVT
-QYDVELYQRIE----------------------HLLGKQLPLYGLEEGDVMSLQERV--
----------------AEAQRVAKM-------DLRE--LEDKGQGGV--------RGGKK
KKTFDDGNDD---TEMSSGVRKRVRNSGSQAQTIVIPRSRCSPTIKIKMESNMESSETND
VVEITNASSDTKLTFVELGLRSELEEACNLLKWTEPTPIQREAIPLALQGRDVIGLAETG
SGKTGAFTLPMLHSLLSNPQRLFGLILTPTRELAFQISEQIEALGSSIGVKCAVIVGGID
MISQSLMLAKKPHIVIATPGRLVDHLENTKGFNLKSLKYLVMDEADRILNMDFEQEVDKI
LKSIPRERRTLLFSATMTSKVQKLQRASLVNPVRVQISSKYQTVDKLLQYYVFIPLKMKD
VYLVHLLNEAAGHSVMVFCSTCSSTLRTSLLLRALGISAVPLHGQMTQNKRLAALNKFKA
RN--------RGVLLATDVASR----------GL--------------DIPHVDWVINYD
IPTHSKDYI--HRVGRTARAGRSGKAISFVTQYDVELYQRIEHLLGKQLPLYGLEEGDVM
SLQERVAEAQRVAKMD----------------LRELEDKGQGGVRG-------GKKKKTF
DDGNDDTEMSSGVRKRVRNSGSRGRNK----------
>Smar.transcript:SMAR013161-RA /organism=Smar {i 51,148,409,415,486,723,870,947,1079,1209,1230 i}
------------------------------------------------------------
------------------------------------------------------------
------------------------------------------------------------
------------------------------------------------------------
------------------------------------------------------------
------------------------------------------------------------
------------------------------------------------------------
------------------------------------------------------------
------------------------------------------------------------
------------------------------------------------------------
------------------------------------------------------------
------------------------------------------------------------
------------------------------------------------------------
------------------------------------------------------------
------------------------------------------------------------
------------------------------------------------------------
------------------------------------------------------------
------------------------------------------------------------
------------------------------------------------------------
------------------------------------------------------------
------------------------------------------------------------
------------------------------------------------------------
------------------------------------------------------------
------------------------------------------------------------
------------------------MDSEVS------------------------------
------------------------------------------------------------
------------------------------------------------------------
------------------------------------------------------------
------------------------------------------------------------
------------------------------------------------------------
---------------------------------------------------GEVSEITFK
SLGVIDVLCEACVNLKWKAPSKIQREALPIALQGRRDVIGLAETGSGKTGAFALPILQAI
IEKP-QRLFALVLTPTRELAFQISDQFKALGAVIGIEVVVIIGGMDMLSQQLTLAKKPHI
IIDITTPGRLVDHLE-NTKGFN--LKHLKYLVMDEADRILD---MDFEQDIDKILKVIPR
ERRTYMFSATMTHKVQKLQRASLLDP--VKVE--VSNKYQTVENLQQYYLWTPA-KLKDV
YLVHILNELA----GNSFIIFSSTCNTTTRIAIMLRKLGFSAIPLHGQLSQAKRLEALNK
FRAKNRSILLATDVASRGLDIPHIDVVINYDVPTNSKDYIHRVGRTARAGRAGRSITFVT
-QYNVELFQRIE----------------------NLMGQKLPLYKTEKDEVMILMERV--
----------------SEAQRISKMCLLNLNYEIRT--LEDK-------------KKGKK
KRGADDDDDD---CEESTGVKKRIK-----------------------------------
------------------------------------------------------------
------------------------------------------------------------
------------------------------------------------------------
------------------------------------------KKMKK-------------
------------------------------------------------------------
------------------------------------------------------------
------------------------------------------------------------
------------------------------------------------------------
-------------------------------------
>Turt.mRNA:tetur23g01940 /organism=Turt {i 171,265,454,834 i}
---------------------------------------MSSSESD--------------
------------------------------------------------------------
------------------------------------------------------------
-----------------------------------------------------------Y
ADAD-----DHEELSEEEHQSDVD------------------------------------
------------------------------------------------------------
------------------------------------------------------------
------------------------------------------------------------
------------------------------------------------------------
-----------------------------------------DDGSG--------VDHEDG
D---D-------------------------------------------------------
------------------------------------------------------------
------------------------------------------------------------
------------------------------------------------------------
------------------------------------------------------------
------------------------------------------------------------
------------------------------------------------------------
------------------------------------------------------------
------------------------------------------------------------
------------------------------------------------------------
------------------------------------------------------------
------------------------------------------------------------
------------------------------------------------------------
------------------------------------------------------------
------------------------NDESKA------------------------------
------------------------------------------------------------
------------------------------------------------------------
------------------------------------------------------------
------------------------------------------------------------
------------------------------------------------------------
---------------------------------------------------NEGEETTFQ
QLGVSAVLCEAIEAMKWSKPTKIQIETIPVALEG-KDIIGLAETGSGKTGAFAIPILESL
LAKP-QGLFALILTPTRELAYQINEQFQALGASFGVKCAVIVGGMDMMTQALSLAKKPHI
V--IATPGRLIDHLE-NTKGFS--LKTLKFLVLDEADKILN---MDFEKEVDKLLKVIPR
ERNTYLFSATMTKKVQKLQRASLKDP--VKLE--VSSKYQTVDNLLQYYIFIPL-KYKEI
YLTYILNKFA----GNSFIIFCNTCSSTQKIALMLRNLGFTAIPLHGQMGQSKRLGALNK
FRAKTRSILLATDVASRGLDIPHVDIVINFDIPNHSKDYIHRVGRTARAGRYGKSITFVT
-QYDVEHYQRIE----------------------FLIGKKLPLFETPEQEVMLLTERV--
----------------LEAQRIANS-------EYME--SQDK---------------GKK
RKYNLDETDD---TGEGLMGNKRIK-----------------------------------
------------------------------------------------------------
------------------------------------------------------------
------------------------------------------------------------
--------------------------------------PKFKSKSKL-------------
--------------------------------------------------------KVKS
KF----------------------------------------------------------
------------------------------------------------------------
-----------------------------------------------------R------
-------------------------------------
>Dpte.g2506.t1 /organism=Dpte {i 1869,2071,2768,3539,5136,5221,6556,7139 i}
M------------QNNSEQT-----------------ENEENAHIFDINDLTITSDKTKS
NDIRATLALNLRPAVNNVNWKDP-----------------VYMAATTQTENVSF-LPVLD
DQVFIRSSLTDFKSNLTLNEPENKPQFMESLKTYHSKGVQLTSIDMDLKNMKHCTRINET
TNQVICQAEYTCGETSLIDNFDSSEYYPYSTNIEKTYYQKKSVETREDLLRQLTDEQLEQ
LLMERRMKQQAEIVHDENVQEDVTKVY----RTRFTLMQTTEDQENSGTPVQSRFDFSTN
LNIQKNQDSHYHYGNSPQEIFKQASNLALSLPDEKKNVSKFSTQNVETSTVSVYESQAKD
SHFFSEFNYSKINNFEDKLSSNSTQMQQDGLKNHSASKSEFKFVTVDKFAVGTHSEAVKA
E--------NAYPLTTQDTTVNTESRALAELNIKRKKNEVAYEPVIDTNQSKSKLIKRPS
TVPKLNVEL----DNYVAKTLAKTEEQHRVEQASSQNTTKKIESSEILKVQAKLTEPSFK
NFVPEFKMPESRIDMLRTNPHEKERPSIQDPIIEYQNCNTLPDGLFSIEGPLCNSTGDDG
SLLYDDSIDGANHKLYPLKQSEVYKNVSSFYSLLVAITNTAHSNLKPEVTRRINNKVEAA
EAYIDENLTTYDDFYKLISDFTWLIELIELGSKVEDYKQLTFASTWSDLRKSKNGSIVHI
SFLTSASSGLPFIGKTAQQQVAITKHLNYVNEDSEQENNLYTDVCEVIITNNQSAITDKT
STEDKLILNKHKTINSIKLEENLRANLINSENSSNRASTCSGTESITLQIANAKLNLNLL
EEAAISDESNISAKTSNSRRPLRVIEDRTRNLTKCLSDVEIPLKKNKRFTSYSPRDQITK
ILKFEKSELSGENDLSELSNDSQNSQSVNVINNANLSLNVNELEKTKTTKKTRKSFKTSS
EINQDQLNNIRTKWELTEETLNDFNQTILAARDFVTNSKTQKILLKLFSNLVTKSSNQKD
SECVFLDKEKQKMILETKVLIHVLEANIYDFYDLTVEAIIDFFLAARIKDFGVTICVVRF
INRLISNGKYTKTQLKQYLFDVNPNKDFNSTTSFYYILLIIKLAELLTISTDVYDSKLDI
VQSITRNVFEKMFRNYNVLQINTLISQVIKYVKYYNDLFVLVFLTAGVMYLRSFLSYGAS
FNKRIIAYTVTVNYTRVIISLLDETNLSKNKLALQEYESLDNNIVLDTALYVTDRSSIVK
CILKSVLAVFLHHSDILVQINKINLFGILKKLLVCCNNMYESNFKSSFMAPLITQLKNLQ
TELEVSQLAFIINYFFVLSKQIVISIVSLEGEVLRPESFILEALFYDDNKHLAQKTKLLK
KFLILNFHAKTVPSFSYQFYSILTLNQRTSQKRLIKFNIHSKISQICFEVFKDVSQGNLT
QNSHSLAKLQIVNSFLYFISQTLDSDENPEMTTLSELLIEVLLILIQQGDAYSSSLQKLC
INLFNVLKNTNNGEIQTNSSKDQITEFLKFYEHDSFESYTDETVCAFLLLLISEVVLSKR
LPAQNFCLIDISRIVYTMLKIKKHSVLIEYNLILIIYAQYVKAEQLKKFIANLTSPKTCK
NIKLLNNICYFLFLLKIYRPEVTSIDEYLKSSNFYDNQIFVSELENIDTVFRAHFITTNK
ELLINDIQYLNPFDGFLSHNKYQRLSAMNTYACFFNSTAINTNISSCKFLSFLVRKPFDF
SLKTNDSRNNYKKSLEDILERTKLITTVFYQSTNDPGKMDRHSQHYTVATVAANSFEQVQ
YYFAKEVMSQTESQDKNETVKKTEIDFETVEIGAHETLIQSLIEANNDSDDEGKTYETFE
DLGLHPDLLKIIKKRNWEKPTKIQIKTIPHALKG-RDIIGLAVTGSGKTGAFLLPILNSI
ITNGLFPFFATIISPTRELCVQIADECKKLGCLFHVKVCTIVGGLSQTEQAKEIARKPNF
L--IATPGRLVDHLQ-NLNGFN--LSTVKYLVLDEADRLLS---MDFEQALYEICQACNS
DRQTMLFSATMTSKVSKLQKASLVNP--IRIK--VDEKNQTAHNLHQFIVLVPL-DKKFE
YLVALMQPRK----AYRTIIFCNTCKYATLVSIFLNICGFSSVVLTGNMDQKNRLASLNR
FKSSKYNILVSTEVSARGLDLPDVNQVINFDVPTNYKDYIHRVGRTARAGKHGVAFTFVT
-KNDVVQYKSIEIAIFGDNKEAFPPVYEKIKDEYELVSNSMNLARLKIILILAILNPIGH
SVTNTYSKAKNTFTNNDVVDGTVESKT-----EETEHNIEDRSLKNPNEYTEKIHEETER
FKKKMQEDID---AKKHINDAKTKKQ----------------------------------
------------------------------------------------------------
------------------------------------------------------------
------------------------------------------------------------
----------------------------------N---DQENIKSKLA-YIAKIDEELK-
------------------------------------------------------L-KLST
VEQQLKTLSTIENRISKEKSLEANPDQLEIIIGLPKKAGRKTPTNSTENIPEQGFSKNKI
LPPNVTVYVMDSTSMNSLKEEGLYKLQKEAEKKFAIEY-----------AIYLFE--IML
KNNELLANTLTINHMRTLNNLKDLKNPELPMMLNTLVNVGKRIIEDERQ----NKKDRRI
------------------NESSSDELLFGDEIVY---
>Isca.ISCW020807-RA /organism=Isca {i i}
------------------------------------------------------------
------------------------------------------------------------
------------------------------------------------------------
------------------------------------------------------------
------------------------------------------------------------
------------------------------------------------------------
------------------------------------------------------------
------------------------------------------------------------
------------------------------------------------------------
------------------------------------------------------------
------------------------------------------------------------
------------------------------------------------------------
------------------------------------------------------------
------------------------------------------------------------
------------------------------------------------------------
------------------------------------------------------------
------------------------------------------------------------
------------------------------------------------------------
------------------------------------------------------------
------------------------------------------------------------
------------------------------------------------------------
------------------------------------------------------------
------------------------------------------------------------
------------------------------------------------------------
------------------------------------------------------------
------------------------------------------------------------
------------------------------------------------------------
------------------------------------------------------------
------------------------------------------------------------
------------------------------------------------------------
----------------------------------------------------------MK
NFNLSEELIIALETMNITEPTEIQKQSIPVAIAG-SDILASSQTGSGKTLAYLLPLIDSF
IKN---KTTALILVPTRELATQIHSTLNKVTTPYKINSAVLIGGEPMPKQFMQLKKNPKV
I--IGTPGRIIDHLNR--GSLK--IDRIGITVLDEMDRMLD---MGMKEQLEGINKFLPE
KRQVLMFSATMPKHIIALSQKYLNNP--VRIT--VGATNKAAAEIKQESLHISD-KEKFS
ELTKQL-----GNREGSVIIFVKTKRSADQLAKMLKYENHKAEAIHGDLSQHQRERVILS
FRKSNHRIMVATDVAARGLDIPHTQHVINYDLPMCPEDYLHRIGRTGRAGATGYALSFIS
-PDDVIRWRAID----------------------RLVNKG--------------------
--------------------------------EST-------------------------
------------------------------------------------------------
------------------------------------------------------------
------------------------------------------------------------
------------------------------------------------------------
--------------------------------------PRSEFRSD--------------
--------------------------------------------------------KNNR
------------------------------------------------------------
------------------------------------------------------------
------------------------------------------------------------
-------------------------------------
