# Supplementary material for: Genome streamlining in a minute herbivore that manipulates its host plant
Source: eLife. 2020 Oct 23;9:e56689. doi: 10.7554/eLife.56689 (PMC7738191; doi:10.7554/eLife.56689)
Supplement: Supplementary file 2. [file elife-56689-supp2.zip › Malin_Input/OG0001217.fasta]

>Agam.AGAP002334-RA /organism=Agam {i 748,968,1171,1437,2320 i}
MVRNKY-TLTT-----AGKSPSKKSRTGSLSKQHDATGDDDGETGTLDGSGSA-------
---------------------AGSPVGGGTDAAAKRC-------------DGGSVHKQNL
YIISFPVIFVFNVLRSLLYQLFIV----FRYVYNFTT----KVVYRP-----VRKECGLE
IVINTDQHGHHHHHHHRHSSHSIHSTAAAHQLQQHQQQQQHQYSLLQQEQHGVTEPQQQQ
QQQHQAAHPLQCSQSGILVNGEGREMSIQRSASGSQVGPGDPLLAKQKHHHRRAFEYISK
ALKIDEDNED-------QKELAIELYRKGILELERGIAV----ECWGGR-----------
---GEVWERAQRLHDKM-------------------------------------------
---------------------------------QTNLSMARDRLQFLGMLC-VCVSV---
--------------------------------------QRKHLHPTRTT-----------
---------L--PYRDVKSKLHTTPTENRMVSF--------------NENCTI-------
---TTNHHPARGTAAS----------SRPTTAA-----------TAPATPSLPI-----K
QTASEASGRKLTVGYKRPGNLGVMNKSQTLPRSM-GGTRTTPTGTGGAGGIAGGLGNGGT
YGGSIVGGGAGMP-KIVPKPAA--TPPAIRRQFSVSIPIPGSS----PVRKASNGYGSKN
T-------PPPRSKTPLAGQQPQQPQQQQQQQPQISVKGVEPKLVQIIMDEIVEG--GAK
VQWQDIAGQEVAKQALQEMVILPSVRPELFTGLRTPAKGLLLFGPPGNGKTLLARAVATE
CSATFFSISAATLTSKYVGDGEKLVRALFAVARELQPSIIFIDEVDSVLSERSSNEHEAT
RRLKTEFLVQFDGLPANSEADRIVVMAATNRPQELDEAALRRFPKRVYVTLPDR------
-----------DTRELLLRRLLQKQG--SPLSDADLAHLAQLTEGYSGSDLTALARDAAL
EPIREL--NVEEVKNMDPTKLRSIRESDFHNSLKRIRRSVAPQSLAAYEKWLQDFGDVTL
-------------
>Tcas.transcript:TC010011_001 /organism=Tcas {i 433,604,712,925,1464 i}
MVRKT-----------QTKSPGKKSRKS--------------------------------
-----------------------DPDISRSDVMFTSY-------------SETSVHKRNL
CIVSFPIIFLFNILRTLLYQIFVI----LRFVYCSSS----NYLVKK---RQFECGESDQ
QVATCVI--------------------------EEIT-----------------------
------------------------EMTHVQRVT--GPGPGDPLLAKQKHHHRRAFEYISK
ALKIDEENEG-------QKDLAIELYRKGITELELGIAV----QCWGGR-----------
---GEVWERAQRLHEKM-------------------------------------------
---------------------------------KTNLAMAKDRLQFLESMD---------
------------------------------------------------------------
--------MLH------RQDVQKEPKEAPKLSY---------------------------
----TTNIP---------------------------------------TPKL--------
-CFNKASGKKLSVASKRPPN-ATLAKSQTLPRSM--GSRTAPI-----------------
-----------QPVRPFNKLSS--TPPAVKKQLSV----PGTAGS--PARKTTASLA---
---------TPSKST-------------SRGGKSPNLRGVDTKLAQCILDEIVEG--GLQ
VQWEDIIGQDAAKQALQEMVILPSLRPELFTGLRTPARGLLLFGPPGNGKTLLARAVATE
CRATFFSISAASLTSKYVGEGEKMVRALFAIARELQPSIIFIDEVDSLLSERSNNEHEAS
RRLKTEFLVEFDGLPSNPDSERVVVMAATNRPQELDEAALRRFPKRVYVTLPDL------
-----------ETRIRLFKMLLAKQG--CSLTQQELKRLATLTEGYSASDLTALAKDAAL
GPIREL--QPEQVKEMDPSALRSITINDFLDSLKRIRRSVSPQSLVAYEKWSLQYGDMSI
-------------
>Dmel.FBtr0084534 /organism=Dmel {i 754,925,1111,1278,1531 i}
MVRTKNQSSSSSASSSSTKSPIKSSSGA-----GSSGGGLGGRQSTHRSSSASNVAAVVA
GGSSAAGGGSSSNRRSPGSSPDGDDDTTTTDDLTPTTCSPRSGHHHSYGGYSSSVHKQNL
YVVSFPIIFLFNVLRSLIYQLFCI----FRYLYGAST----KVIYRP-----HRRDCNIE
IVVQNSS--------------------------KEQQQSLNHPSELNREGDGQEQQLSNQ
PQRFRPIQPL--------------EMAANRPGGGYSPGPGDPLLAKQKHHHRRAFEYISK
ALKIDEENEG-------HKELAIELYRKGIKELEDGIAV----DCWSGR-----------
---GDVWDRAQRLHDKM-------------------------------------------
---------------------------------QTNLSMARDRLHFLALRE-QDLQM---
--------------------------------------QRLSLKEKQ-------------
-----------------KEEAQSKPQKTRE-------------------PMLA-------
---GMTNEPMKLRVRSSG--------YGPKATTS-------------AQP----------
----TASGRKLTIGSKRPVNLAVANKSQTLPRNL--GSKTS-------------------
-----VGAVQ----RQPAKTAA--TPPAVRRQFSS----GRNT-----------------
--------PPQRSRTPI---NNNGPSGSGASTPVVSVKGVEQKLVQLILDEIVEG--GAK
VEWTDIAGQDVAKQALQEMVILPSVRPELFTGLRAPAKGLLLFGPPGNGKTLLARAVATE
CSATFLNISAASLTSKYVGDGEKLVRALFAVARHMQPSIIFIDEVDSLLSERSSSEHEAS
RRLKTEFLVEFDGLPGNPDGDRIVVLAATNRPQELDEAALRRFTKRVYVSLPDE------
-----------QTRELLLNRLLQKQG--SPLDTEALRRLAKITDGYSGSDLTALAKDAAL
EPIREL--NVEQVKCLDISAMRAITEQDFHSSLKRIRRSVAPQSLNSYEKWSQDYGDITI
-------------
>Phum.transcript:PHUM514830-RA /organism=Phum {i 424,595,762,939,1197,1388,1582 i}
MLRKD-----------NSRIPKR-------------------------------------
--------------------------IKKFDNSKPQE-------------ESISVQKKNL
FIISYPVVFLFVIFRSILHHLFLL----LKALGTLITS--NKFKFKS-----NSEKNNKE
GVINDAV--------------------------KDETSIV--------------------
------------------------ETEKMSNINKHQLGPGDPLLVKQKQHHRRAFEYISK
ALKIDEENDG-------HKDLAIELYKKGILELEKGVAV----ECNGGK-----------
---GELWERAQRLHEKM-------------------------------------------
---------------------------------KTNLSMAKDRLEFLSSSQ-KILTE---
--------------------------------------KRPSLQ----------------
------------------------------------------------------------
------------------------------------------------------------
-----------------------GTRSHTLPRNM--GSRSNPN-----------------
-----IGGSA----SRSYKPAS--TPPAVKRQLSG----PGSS----PVHKPGNTTKTKP
G---------------------------QKIQKAECLKGVNSKLAHTILDEIQDN--VCG
VKWDDIAGQHAAKQALQEMVILPSLRPELFTGLRTPSRGLLLFGPPGNGKTLLARAVASE
CNATFFSISAASLTSKYVGEGEKLVRALFAVARELQPSIIFIDEVDSLLCERRENEHEAS
RRLKTEFLVEFDGLPSSPD-ERVLVMAATNRPQELDEAALRRFSKRIYVTLPDH------
-----------STRKELLKHLLSKHD--NPLSDYELEKLANLTVSYSGSDLTALAKDAAL
GPIREI--SAEQMKTLDPKTVRNITFQDFKNSLKRIRPSLSNSSLSAYEKWNSQYGDVSL
-------------
>Smar.transcript:SMAR009058-RA /organism=Smar {i 430,517,601,883,1074,1299,1446,1522,1614,1694,1817,1888,1929 i}
MHRKS-------------KSPRKAHDTT--------------------------------
--------------------------GKKIGNS-----------------SSESVHKRNL
CVASFPVIILFNIIRGLAYQLYLL----CRYLYHAASH--FRHFMRPAGELQNQNQENIE
GLVA----------------------------HNEQDVVV--------------------
------------------------DMSNSNQKSSCGPGPGDPVLAKQKHHHRKAFEYISK
ALKIDEENEG------RHKELAIELYKKGIAELEKGIAV----DI-NGK-----------
---GETWDRALRVQDKM-------------------------------------------
---------------------------------KTNLEMARDRLDFLEDVIVKLHRMSIN
NNSYDDGCGVNKYTTNSSGGTSSGKATVYDRHASNLAHKRPSLPVS--------------
-----------------LKNHQDQNSRLNQ------------------------------
-----LAKPRSLSTS-----------SKPSTSQ---------------------------
YNSDTVSGRKLT--TNRKSSNHVACKSHTLPRASSIAPRISS------------------
--------------VQKPKSSG--TPPLHRRGHSLNQ--PAGNLSPKPGRRSPKSAQI--
---------SPTHTP-------------TRKSSGGPLKNVDSKLAQTILDEIIDG--GPA
VLWNDIAGQEIAKQALQEIVILPSLRPELFTGLRAPARGLLLFGPPGNGKTMLAKAVAHQ
SNATFFNISASSLTSKYVGEGEKLVRAMFAVARELQPCIIFLDEIDSLLTERKENEHEAS
RRLKTEFLVEFDGLHSQSD-ERILVMGATNRPQELDEAALRRFTKRVYVCLPDH------
-----------PTRMILLEKLLAKHG--SPLTKVETDHLARLTEGYSGSDLTALAKDAAL
GPIREL--DPEQVRRMDPREVRNICMQDFLDSLRRIRRSVSTVGLEFYEKWNREYGDISV
-------------
>Lpol.rna8700 /organism=Lpol {i 424,511,595,817,993,1138,1203,1278,1350,1426,1518,1598,1721,1792,1833 i}
MLRQG-----------NSNSTGGEAE----------------------------------
--------------------------ESQISDHER---------------KSCSMHERNL
YMVSLPIIFLFNVLRGLAYYFYVLCYCLFRFLRLLASVVWSRQFLLNIP---AREQPDSE
EVQTDSG-----------------------------------------------------
--------------------------AIMDNGRQMKISMNTNLLTKQKYHHRKAFEFISE
ALKIDEENKG-------HKELAIELYKKGISELKKGVAI----DTTNGE-----------
---GQEWERAQRLQLKM-------------------------------------------
---------------------------------KSNLEMAKDRLEFLECMV-RIKNLGEN
LPLH--------------------------------QAQEGHMHADK-------------
-----------------TQASDNSCTKRRG------------------------------
-----WQKPLLLKLNTGGT----ND-VGPTWSK----------DPSPVSPT---------
----PPTGRKAV-----PKKSSITNKSHTLPRNL--MPGTSR------------------
-----IHGPA----GSMKKHPT--TPPAVRRQTSQ----PSNA-----VSKGRNSPS---
---------KPSSRT-------------QRVSKTIGLRGVDSRLAQVIMDEVVDG--GPS
VTFNDIAGQEVAKQALREMVILPTLRPELFTGLRAPPRGLLLFGPPGNGKTMLAKAVAYE
SSSTFLNISAATLTSKYVGEGEKLVRALFAVARDLQPSIIFIDEVDSLLSERKENEHEAS
RRLKTEFFVEFDGLLSDTE-ERILVMGATNRPQELDDAALRRFSKRVYITLPDM------
-----------DTRITLLEALLNKQK--NPLSKEDLKKLAKLTEGYSGSDMTALAKDAAL
GPIREL--HPDEVCNLDPDNMRQITMEDFSESLKRIRRSVPSQSLVQYEKWNQEFGDMSV
-------------
>Ptep.aug3.g5250.t1 /organism=Ptep {i 367,454,538,694,849,1003,1068,1143,1215,1291,1383,1463,1586,1657,1698 i}
MNRET-------------RTTNSK------------------------------------
--------------------------VYKLPNEKGNS-------------RSSYYVKKTF
SVILYPFIFLFSSFSFLFSELFKL----FRGLCT-------------------STKDTNN
TIRTSIGPC----------------------------------------EDGNKSLVPDT
------------------------DMDTS------------NPFSVQRHHHRKAFDLISK
ALKIDEENYG-------PKNLAIELYRQGIDELKKGIAV----DCSVGS-----------
---SQTVERSKRLHEKM-------------------------------------------
---------------------------------CTNLSMAQDRLYYLENLN---------
----------------SPN-----------------------------------------
-----------------LETLETNPSRRRT------------------------------
-----WQQPAPLKLNV----------CFPDVTGG-------DKNPSPTSPI---------
----TNESKKQI------RKFIPPSKSFSVPRTLPSSPRRTPT-----------------
--------------MLPKKKPT--SPTNVRRQI------PASN-----MKRDNSKNSI--
---------PIQSRL-------------QKLNKISSLKGVDPKLAQMIMDEIVDG--GPS
ISFDDIAGQNVAKQALHEMVILPTVRPELFTGLRTPPKGLLLFGPPGNGKTMLAKAVACE
SNSTFLNISAASLTSKYVGEGEKLVRALFAVARELQPTIVFIDEVDSLLNERKENEHEAS
RRLKTEFLVEFDGLRSDGD-DRILVMGATNRPQELDDAALRRFSKRVYVALPNQ------
-----------GTRIKLLEKLLSKQD--NSLSKSDIKQLAKLTDGYSGSDLTGLAKDASL
GPIREL--NPEQVKCVDPKEMRKVSMSDFTDSLKRIRRSVAAQSLAFYSQWNSEYGDVTI
-------------
>Isca.ISCW020482-RA /organism=Isca {i 352,439,523,745,951,1194,1341,1417,1509,1589,1712,1783,1824 i}
MASTV--------------------------------------------------ALL--
--------------------RDSSDDRENFDDGETDC-------------VQVG-RKRKL
TVFFYPLLLVFWLLRWVFYQFFLV----LCFVCRGFVP--RRH---------LATAETTT
TMATAEE-----------------------------------------------------
--------------------------------------PDANLLIRQKQHHKKAFDFISK
ALKYDEENED-------FKEMSIDLYRKGIEELQKGIAI----DFSKGQ-----------
---GTTWERAHRLSDKM-------------------------------------------
---------------------------------KVNLEMARDRLDFLESMV-KIEHLGDH
LPWH--------------G-----------------------------------------
-----------------GVAPAQRGQRRRA------------------------------
-----WQKAAPSAPSEPG--------TGPSWLKMAE-NGPAKGGPCPTSPRL-------Q
RSNTGVTLRRQQ--QQQLGGVSTVSRSQTLPRNSVPCPRMSAR-----------------
-----------SPSRKAGNNEAVPTPNTARRRASQ----PQVP----PVHPRGRQPTTRG
GAAHRGGPPTVSQRS-------------LLSSRVPPLKGVDSRLAHLILDEVVDG--APP
VLFSDIAGQEVAKQALSEMVILPTDRPELFTGLRAPPKGLLLFGPPGNGKTMLAKAVAHE
SNSTFLNISAASLTSKYVGEGEKLVRALFAVARELQPSIIFIDEVDSLLSERKDNEHEAT
RRLKTEFLVEFDGLHTGSE-ERVLVMGATNRPQELDDAALRRFTKRVYVTLPDH------
-----------NTRVILLEKLLKKHN--NPLSADKLKYLARLTEGYSGSDLTALAKDAAL
GPIREL--NPEQVRCVDPKKMRNISLQDFLDSLKKVRRSVTPQSLDFFDRWNREFGDITV
-------------
>Mocc.rna13006 /organism=Mocc {i 1090,1192,1579 i}
MKP---------------------------------------------------------
-----------------------------TADAGR-------------------------
---SFPAVLL-HLSKIVLYYSFCV----IRYIVTTLW----RVL--------SQRGEAQQ
VVV---------------------------------------------------------
--------------------------------------PRERLEEQFFAYYTRGYSYLKE
AIEADEADSDGGGAHEEFRERAIYFYTQGIRDFRKGLMAG---DVLAKI-----------
---AESGEEVTTTHQKM-------------------------------------------
---------------------------------SKFVVLAEERLSFLETDD-NSQQTNSF
I-----------------G-----------------------------------------
-----------------PISEGSHVSSRRN------------------------------
-----WEKPNQLMRMSSD-----PH-SGPSWLQKNEANEREPWRPPGKVPSN-----NKC
IVG------------------GTLVRKNSVPRER-SLGRSAE------------------
----------------ATGRTKIDTGSLPRRFVSAPKRTPSTASL--GLKNQVSSSRSLP
G-------------------------TPSRLSLHGSIKGIEPKLVSIIASEIIDN--GPK
IRFDDIAGQELAKQALREMVILPTQRPDLFTGLRKPPRGLLLFGPPGNGKTMLAKAVAHE
SSSTFLNISAATLTSKYVGEGEKLVRALFAIARELEPCIVFIDEVDSLLSSRKESEHEAS
RRLKTEFLCEFDGLHGSGD-ERVLVMGATNRPFELDDAALRRFSRRVYVGLPDA------
-----------TTRETLLRQLLRSPQVSSYLSDEDLHILAQWTEGYSGSDLTNLAKDAAL
APLRDF--EPEQLRSLDLHHVREISLVDFRQSLSKIRKSLDERSLVTFEKWNHEYGDVTI
-------------
>Alyc.aculy01g28410.1 /organism=Alyc {i i}
MNE-----------------------HI--------------------------------
------------------------------------------------------------
------------------------------------------------------------
------------------------------------------------------------
------------------------------------------SCDKTREDVLEQLQYMEP
GLDSIITLGN-------YYSRVD--DRYTINNFSS--------------IIKDATRKCEK
MANTKLWIPV--------------------------------------------------
------------------------------------------------------------
------------------------------------HAQVNCENLANQLGL---------
------------------------------------------------------------
--------------------------NWPSKAEENFRH----------------------
----IRADLEEIEETFQRKG-LKPTHVSGVPRYE--------------------------
----------------PKNNEP--SPAHAPRNTS--QPAKSQS-----GQSRNQQGSKNI
S--------TADEEY-------------DPIMDDERLKNIDKNIVKNILSEVVSK--KQP
INWDDIAGLDNVKEAINEIVVYPMQNPDLFKGLLAPAKGLLLFGPPGTGKTLIGKCIANE
SGATFFAISASSLTSKWVGEGEKMVRAMFAVARCMQPSVVFIDEIDSLLTARSDGEHDST
RRIKTEFLVQFDGVATGSD-DRLLVVGATNRPQELDEAARRRFTKRIYIPLPNI------
-----------EARMQMIKILMKQVE--NRLTDDCCRYVAEKTASYSGADMTTLCKEAAL
VPVRRLVYSKGSAKGVDNKDVQPVTRADFDQALRTVKASVSGNDLGMYEDWDHKYGANRE
---SRSDSSQATF
>Bmor.transcript:BGIBMGA002891-RA /organism=Bmor {i 77,536,649,805,939,1054,1218 i}
MST-----------ADENDRLLLNFENI--------------------------------
--------------------------QQYKNSL---------------------------
-------------PRTLDPESIF--------------------------------HRSVP
KC----------------------------------------------------------
-----------------------------------------NTCSATTHKGFE--QFLKK
------------------------------------------------------------
------------------------------------------------------------
----------------------------------------TCNCDIVKISN-ENLTA---
------------------------------------SDESSQESREEPI---------IK
PRFGRNRQF--------KNTSQNSLVGKN-------------------------------
---FTIEEPVQDLDF----------------TKEELENKAHKSNVAKIT-----------
----FKTAKEQLLA----------------------------------------------
------------------------SNPAARRTLG--TSRKAQAKFVSPMIGAVTLEKQD-
--------------------------SQETEITDERLKHIDPKMIELIESEIIDK--GTP
VSWEDIAGLQFAKSVIQEAVVWPLLRPDIFTGLRRPPTGILLFGPPGTGKTLIGKCVAAQ
CKATFFSISASSLTSKWIGDGEKMVRALFAVARCRQPAVIFIDEIDSLLTQRSDSEHEAT
RRIKTEFLVQFDGAATSEE-DRLLIVGATNRPQELDEAARRRLVKRLYIPLPETDVTISL
RPLLSYRTVDHSARKQIIMNLLRNEN--NELTPDQISEIADLTEGYSGADMKSLCCEAAM
GPVRAV--PLSQILNVDRDKASDYIGDRF------ISPAIL-------------------
-------------
>Dpul.mRNA6170 /organism=Dpul {i 173,316,486,700,889,934,1052,1167,1274,1488 i}
MSN-----------LNQTSELNANFQHIFESLMFE----------DIKTTSGN-------
------------------------FNPSQKADI---------------------------
-------------QRKIAAQLYY--------------------------------STNSG
DI----------------------------------------------------------
-----------------------------------------DEDPAVSLTLYN--SYIHK
YFQIVDEQD----------------LSRGLDSYSKGALA----------LASSFKNV---
------------------------------------------------------------
------------------------------------------------------------
------------------------------------YPQVKCFNVSERRAEDVTAKKNS-
------------------------------------------------------------
-----TINPQIR---------------YPVKSE-------VKVDETVKPNI---------
---PFRTAKEQLIFDQKKKN-AGGTNNST-------------------------------
------------------SNAP--SYGCRPKSLG--QRRGLNSPFILPIKDAKSNEGENN
G--------VDKKKIGNN--------DEQEKVVDERLKNIEPRMVELIENEIMDN--GSP
VNWDDIAGLEFAKKTIQEIVVWPMLRPDIFTGLRGPPRGILLFGPPGTGKTLIGKCIASQ
SRSTFFSISASSLTSKWIGEGEKMVRALFAVARVNQPSVIFIDEIDSLLSQRSESEHESS
RRIKTEFLVQLDGATTSQE-DRLLVVGATNRPHELDEAARRRLVKRLYIPLPEF------
-----------TARKQIIHLLMAEQR--HVLGEDEIADICNRTDGYSCADMTHLCKEAAY
GPIRSI--ALGDIEHISPDQVRPITNEDLDAALCQVRASVSSQDLDLYEDWKRRYGSAAK
-------------
>Drer.transcript:ENSDART00000131390 /organism=Drer {i i}
MSR------------AHLDEWQRRS---------------------FDISSGS-------
------------------------CTPEQTADA---------------------------
-------------YRAHILSIQY--------------------------------AWANA
EL----------------------------------------------------------
-------------------------------------------SPAGAASLLR--TYTER
YAAVLDSDD----------------PYKGLNNYAETALH----------LARNQKNH---
---SDKWESS--LTLEN----VFNLSCVQKMI--QARSDGCALPVDPADVNISVGGE---
-------VSGGGEKGSSLSG--------------------------------PPSGL---
------------------------------------KQEPLAHGHSVPLPTAEMARGDIN
PISGSGGLEVAPPRFSLAQNTPKGLTGSTIFGHNNFGSTGNAVVPQSNVACTSRSNVHNQ
PVFFSSTNPSKRKNFYGSGTESSRS-SFPSQGEQELRGRGLRGEEGISTN----------
----FRSAREQFIVDQQKKHSHQGQRGSP-------------------------------
------------------GN----VFTITKKCLGANRSRGASSKFISPMPRQEEDLKDNT
P--------------------------KDMQPVDERLKNFEPKIIELIMSEIMDH--GPP
VAWDDIAGLEFAKATIKEIVVWPMLRPDIFTGLRGPPKGILLFGPPGTGKTLIGKCIACQ
SGATFFSISASSLTSKWVGEGEKMVRALFAIARCHQPAVIFIDEIDSLLSQRTDGEHDSS
RRIKTEFLVQLDGAATSAE-DRILVVGATNRPQEIDEAARRRLAKRLYIPLPEA------
-----------EARRQIVTNLMSHEK--SQLGVDEMEKVVQGTEGFSGADMTQLCREAAL
GPIRSI--SLSDIATIMAEQVRPILYSDFQEALKTVRPSVSSKDLELYEEWNKTFGCGR-
-------------
>Hsap.transcript:ENST00000419119 /organism=Hsap {i i}
MQTSS------S-RSVHLSEWQKNY---------------------FAITSGIC------
--------------------------TGPKADA---------------------------
-------------YRAQILRIQY--------------------------------AWANS
EI----------------------------------------------------------
-------------------------------------------SQVCATKLFK--KYAEK
YSAIIDSDN----------------VESGLNNYAENILT----------LAGSQQTD---
---SDKWQSG--LSINN----VFKMSSVQKMM--QAGKKFKDSLLEPALASVVIHKEATV
FDLPKFSVCGSSQESDSLPNSAHDRD-------RTQDFPESNRLKLLQNAQ-PPMVT---
------------------------------------NTARTCPTFSAPVGESATAKFHVT
PLFGNVKKE--------NHSSAKENIGLNVF-------------------------LSNQ
SCFPAACENPQRKSFYGSGTIDALSNPILNKACSKTEDNGPKEDSSLPT-----------
----FKTAKEQLWVDQQKKY-HQPQRAS--------------------------------
--------------------GS--SYGGVKKSLGASRSRGILGKFVPPIPKQDGGE-QNG
G--------MQCKPYGAGP-------TEPAHPVDERLKNLEPKMIELIMNEIMDH--GPP
VNWEDIAGVEFAKATIKEIVVWPMLRPDIFTGLRGPPKGILLFGPPGTGKTLIGKCIASQ
SGATFFSISASSLTSKWVGEGEKMVRALFAVARCQQPAVIFIDEIDSLLSQRGDGEHESS
RRIKTEFLVQLDGATTSSE-DRILVVGATNRPQEIDEAARRRLVKRLYIPLPEA------
-----------SARKQIVINLMSKEQ--CCLSEEEIEQIVQQSDAFSGADMTQLCREASL
GPIRSL--QTADIATITPDQVRPIAYIDFENAFRTVRPSVSPKDLELYENWNKTFGCGK-
-------------
>Cscu.CSCU013775-RA /organism=Cscu {i i}
MSE---------------YQIIRDY---------------------WNCNSRK-------
------------------------DFKDNKLEVK--------------------------
-----------NVNYLIASQLNY--------------------------------AALSK
QI----------------------------------------------------------
------------------------------------------SSDAAQLLMWERMKLHER
EVDVVGDDS----------------------SYAAEALK----------ISSVKQD----
---GKHWKSE--LVSSC----SAEGPSVGPGVCRQQGRR-NLSLVEECLS----------
---AAFSRDCCNLSVDEAWTGCEGRDTLGG---QKRNLSSSHQ-----------------
------------------------------------LAKKTRSDHDAAVAE---------
--------------------TSRQNGGARV------------------------------
-----WCSGSSDENLLGVREKTS-----------------LNKNNSKSMP----------
----FVSAKRLLTKTQQKRIFQPNSKSLLLAKN---------------------------
------------------------------------RSVAMSSG-------------RNS
V--------SPEWSLDDG--------NGVRDLTDGAMKNVDPKMVELMLDEIVDH--GPP
VSWDDIAGLEFAKKTVKEIVIWPMLRPDLFTGLRGPPRGVLLFGPPGTGKTLIGKCIASQ
TKSTFFSVSAASLTSKWIGEGEKLVRALFAVARCHQPAVIFIDEIDSLLTRRSESEHESS
RRIKTEFLVQLDGTTTNGD-ERLLLIGATNRPQELDDAVRRRLAKRLYVPLPET------
-----------TARIQIIKTLLKEHK--HVLSDEDFVDIGNRTEGYSGSDMANLCKEAAL
GPIRKI--SFADIEHITQDQVKPICLQDFLDALNQVKATVSEKDLQAYLDWNEKFGSCAV
LKA----------
>Turt.mRNA:tetur02g13490 /organism=Turt {i i}
MSG---------------------------------------------------------
-----------------------SPLMEKNNST---------------------------
-------------NFYTARQMLLK------------------------------------
------------------------------------------------------------
------------------------------------------------------------
-------------------------------------------------NHKQKKN----
---YENWSSHP-------------------------------------------------
------------------------------------------------------------
------------------------------------IFKRTNKNNNKRH-----------
-----------------RTDESDGEGDNEV-------------------------EVVS-
------------------------------------------------------------
----KDSVRADFLANKLPAV----------------------------------------
------------------------VKPFVQPCKKVQSSQKITSST--SSQKAKKNDDDNE
G--------EVSKEV-------------EEILQHPKAKNLDAKIVDRILNEIIERTDGQG
VDWSDIAGLKSAKESIREIVILPMLKPQLFVGLRAPSKGILLFGPPGTGKTLIGKCIASQ
SRSTFFSISASSLTSKWIGEGEKMVRALFAIARIKQPAVIFIDEIDSLLTQRNDSEHESS
RRLKTEFLVQFDGLATDHE-ERLLVIGATNRPHELDEAARRRFNARLYIPLPNK------
-----------QARCDLMRRLIAAEK--HTLNERELNELCEQTKGYSGADICCLCREAAY
GPIRRV--MPDLEKYETKESLPPITYQDFTAALDTVKATVAPSDLTNYIEWNKQFGRKKD
---YAEDGDDD--
>Dpte.g11930.t1 /organism=Dpte {i 481 i}
MDF----------------ELEYRY-----------------------------AL----
-------------------ECELNSESQRNCDQ---------------------------
-------------IRNQLIQLVA-------------------------------------
------------------------------------------------------------
-----------------------------------------------SQRLLPSASYNER
LKDLLRE----------YSSEID--KKTGLNTFIDSSFE----------IVQHECHERDD
F-SVDKWRST--LKKKLDNGDLVRNKSFDKMK--EISEKFRKFNRER-------------
----LISLLVEDESNDNSPE--PNNDDMNDDSDSKNIRPYSNQIQ---------------
------------------------------------QQQRQAMVKSSPT--------RVS
GLFR-------------KKTTQTNGFTRALF-----------------------------
-----TRNTTSSQSSCNSD----AQ-SDCNSISSQESNKSEHHLMPIDTLPVIKESLNEC
YDDDDDSDKNQSPVEIVATN-KKSEFITGLEIHL--VNQIQND-----------------
--------------EIPKEKAQ-EIIDNVRK--------EKLNTFKDPMVAATS------
--------------------------TNSTLINDERLKGIEPSMIELIQNEIIAN--LDN
TDWSNIAGLEYAKSTIQQVAILPLKRPDLFTGLRSPPKGILLFGPPGTGKTMIGRCIASQ
AKATFFSITSSTLTSKWIGDGEKTMKTLFQVARCLRPSVIFIDEIDSLLTSRSDSEHEAS
RRMKTEFLSQFDGLSNQTN-EGLLVIGTTNRPHEIDEAVRRRFAARLYVPLPDR------
-----------MARKQMLFNNLKNEK--HSLTDEQIDSIAERTESFSGSDIKILCCEASM
VSISEI---TDRLSDIDKEEIREICFSDFEQALQRIKPSFSRDDLGIYESWNEKYGSN--
-------------
>Cele.Transcript:F32D1.1a.1 /organism=Cele {i 584,1016,1647 i}
MYS-----------------PKRVK---------------------LNVTSGMR------
---------------------KRPETGENNDDL---------------------------
----YPPTAL---ARNGISPYFI---------------------G-------KPRRKIVV
ET----------------------------------------------------------
-----------------------------------------PSDSAQQQPPFKSRS----
-------------------------QQNGLDDELDGIIIDEDEDRTVDVSFSQKQD----
---TRKLKSRPFLGEKS----SFKLGEIPKPK--EEKRR------EE-------------
----PFTMRGFDFGSDDKVT--KIRDKICDIVDPT-------------------------
------------------------------------NARRTDPNFIRQM-----------
-----------------HENTLKGI------------------------------EVASN
PHFKKTRAPTKNRAAIQNTLGT----LYPSFTTAAGQD----------------------
----PQNSKFQVPLDRQSSS-QSIGSLAGIP-----------------------------
----------------PARRAP-------------DIPKRCSNPL---IRKAMGMDTEGG
G---------KDEKM-------------SGLRAEPTLKHFDENIISLIESEIMSV--NNE
IGWADVAGLEGAKKALREIVVLPFKRPDVFTGIRAPPKGVLLFGPPGTGKTMIGRCVASQ
CKATFFNISASSLTSKWVGEGEKLVRALFSVARLKLPSVIFIDEIDSLLSSRSESEHESS
RRIKTEFLVQLDGVNTAPD-ERLLVLGATNRPQELDEAARRRFQKRLYIALPEP------
-----------ESRTQIVQNLLVGTR--HDITNHNLERIRELTDGYSGADMRQLCTEAAM
GPIRDI---GDDIETIDKDDIRAVTVMDFAEAARVVRPTVDDSQLDAYAAWDKKFGCLPP
PSISR--------
