# Supplementary material for: Genome streamlining in a minute herbivore that manipulates its host plant
Source: eLife. 2020 Oct 23;9:e56689. doi: 10.7554/eLife.56689 (PMC7738191; doi:10.7554/eLife.56689)
Supplement: Supplementary file 2. [file elife-56689-supp2.zip › Malin_Input/OG0001223.fasta]

>Agam.AGAP006246-RA /organism=Agam {i 12,259 i}
---MAYQGG-----YPQQQ-------------YGGYG----------QNPAAAGGYG---
-----------------------------GGYGGYAP-----------------------
---PPQQPPVNPEIQNIFRNIDKDNTGRINNRELQQALINGRGDHFSDTACNLMISMFDR
NKTGTVDIYDFEKLYNYINQWLHVFKNFDRD--ASGHIEESELTQALTQMGFRFSPQFIQ
YLIAKND-PINRKEISVDQFIVTCIQIQRFTDAFRVRDTEQKGIITIGFEDFLGIALSMC
S---
>Dmel.FBtr0088274 /organism=Dmel {i 9,229,309,373 i}
---MSYGQG-----YNP---------------YAQPG----------------GGYA---
-----------------------------PPPGAFPP-----------------------
-----QNAQVSPQAQQWFSMVDRDRSGKINASELQAALVNGRGDHFSDNACKLMISMFDN
DASGTIDIYEFEKLYNYINQWLQVFKTYDQD--SSGHIEEQELTQAFTQMGFRFSPEFIN
FLVKKSD-PQGHKEVSVDQFIVLCVQVQRFTEAFRQRDTQQNGTITIGFEDFLTVAIGCS
Y---
>Tcas.transcript:TC004722_001 /organism=Tcas {i 9,355 i}
---M----------------------------YGNPG----------------SGYQ---
-----------------------------GYPGGAAP-----------------------
---GYGQGAATPDVQQWFNTVDKDRSGQINWQELQSALINGQGKNFSDVACKLMIGMFDR
DKTGTIDINEFQQLFAYINQWLAVFKNYDRD--QSGHIEEPELAQALQQMGFKFSPDFVK
FLIAKSD-LQNHKQMSVDQFIVLCVQIQRFTEAFRSRDSEMKGVITIGFEDFLSVAINCS
T---
>Phum.transcript:PHUM455420-RA /organism=Phum {i 30,226,505 i}
---MSYVST-----IHHRS--------PSQLSYPNLP----------------GGYG---
------------------------------------------------------------
-----GYGTADPEIQQWFNAVDVDRSGKITAKELQSALVNGQGKNFNLPVCELLISMFSK
DQSGTVNVDEFQHLYKFVNQWLQTFKSFDKD--QSGVIEEEEVSQAFQQMGYRFSNEFIK
FLIGRAD-KVAKKRISVDQFILVCIQIQRFTDAFRVRDTEMKGVITVSFEDFLTVALSCS
S---
>Cscu.CSCU016000-RA /organism=Cscu {i 169,334,478 i}
---MSYPSQ----GYPHQG--------YPQQGHPQQG-----Y--------PQQGYPQQG
HPQQGYPQQG-------------------GYPQQGYPQ----------QGYPQGG-WNQ-
-----SGQRTDPVIYQWFTAVDTDKSGKITAQELQSALVNGNWTKFNEEACRMMIAMFDK
DGNGTIDVTEFQGIWTYIQQWKALFEKYDGN--RTGSIETDELQRAFQEMGYRLSPQFVN
NLIAKFD-YKTRRSLTLDNFIVASVQLRLLTDAFRARDDKMAGVINISYEDFLTVSMLHR
P---
>Drer.transcript:ENSDART00000032341 /organism=Drer {i 21,283,439,583 i}
---MSYQYG---QGYSGPGGNAPQWQQPPRAPYAGGP-AAGQYGSPYGSAPPGQQYG-GG
SPYGSYGQPGPRAPYG----------------GGQAPGGPYG-----GYGQPQGGPYRQQ
GSAGNVPPGVNPEAYQWFSTVDSDQSGYINAKELKQALMNFNNSSFNDETCIMMLNMFDK
TKSGRVDVFGFSALWTFLQQWRAAFQQFDRD--RSGSINTNEMHQALSQMGYNLSPQFIQ
ELVNRYSVRGGTGVLQLDRFIQVCTQLQSMTQAFREKDTGMTGNVRMSYEDFLSSAITRL
M---
>Hsap.transcript:ENST00000373703 /organism=Hsap {i 24,325,481,625 i}
--MASYPYR---QGCPGAAGQAP--GAPPGSYYPGPPNSGGQYGS---GLPPGGGYG-GP
APGGPYGPPAGGGPYGHPNPGMFPSGTPGGPYGGAAPGGPYGQPPPSSYGAQQPGLYGQ-
---GGAPPNVDPEAYSWFQSVDSDHSGYISMKELKQALVNCNWSSFNDETCLMMINMFDK
TKSGRIDVYGFSALWKFIQQWKNLFQQYDRD--RSGSISYTELQQALSQMGYNLSPQFTQ
LLVSRYCPRSANPAMQLDRFIQVCTQLQVLTEAFREKDTAVQGNIRLSFEDFVTMTASRM
L---
>Alyc.aculy02g02090.1 /organism=Alyc {i 385 i}
---MAAQ-----------------------------------------------------
-----------------------------------AP-----------------------
-------PVDDNFLMKVFQQVDKDRSNAINATELQACLSNGTWEPFNAETVKLMVTMFDR
SHKGQLNFEEFKQLWKYIEDWRQCFQSFDKD--KSGYINKDEIKMALTTFGYQLSDSFYH
LLLTKFV-KGGQSRIYFDDFIQICVSLQSITAAFRHHDTDSDGVITIKYEDFLKLVFSMR
----
>Bmor.transcript:BGIBMGA001044-RA /organism=Bmor {i 38,145,414 i}
------------------------------------------------------------
-----------------------------------MP-----------------------
---------SRDFLWNIFRSVDKDRSGYISADELQQALSNGTWNPFNPETVRLMIGMFDK
QNRGVISFEDFGALWKYVSDWQNCFRSFDRD--NSGNIDRVELKNALTAFGYRLSDDVVG
IMVQKFD-RFGRGTILFDDFIQCCVTLYTLTSAFRQYDSDQDGVITIHYEQFLKMVFGLK
V---
>Ptep.aug3.g9130.t1 /organism=Ptep {i 50,112,157,316,426,527 i}
---MAVQ-----------------------------------------------------
-----------------------------------MP-----------------------
---------DRQFLWNIFQGVDKDKSGFITSTELQSALSNGTWRPFNPETVRLMIGMFDH
DGNGTVNFDEFSALWKYVTDWLNCFKSFDKD--NSGTIDRNELKTAFSSFGFRLSDTFYD
LLIQKFD-RASASSITFDDYIQACVTLQSLTAAFRAHDTDMTGVIRISYEEFLIMVVKTM
FHRK
>Dpte.g5806.t1 /organism=Dpte {i 144,273,511 i}
---MSWNMNNNRQNYPYQNYQQYS-QQPQQQQQQFH------HH----NLPQYPSYP---
------------------------------TNQPYMP-----------------------
---------NPQWLRSVFDKVDKDKSGQISSNELQGALSNGTWKPFNPETVRLMIGMFDK
DKTGSINFEEFSHLWRYVTDWLNCFRSFDRD--NSGNIDPNELRQALTTFGYRFTDSFLQ
ILMKRYD-REGKGHVTFDDFIQLCVQLQSLTNAFRQHDTDMDGWIKISYEQFLTMVLNIA
L---
>Turt.mRNA:tetur28g01520 /organism=Turt {i i}
---MAYK-----------------------------------------------------
-----------------------------------MP-----------------------
---------DQRWLYDLFRRVDRDGSGAINANELQSALSNGTWSAFNGETVRLMIGMFDK
DRNGSINYQEFVHLWDYVTRWLNCFKSFDRD--NSGNIDREELKQALTTFGYRLSDSFYS
IIIRKFD-RKGAGSIYFDDFIQLCVLLQSLTAAFRQHDTDQDGWIQIDYERFLTMVFDVC
IV--
>Cele.Transcript:M04F3.4a /organism=Cele {i 56,198,307,437 i}
---MAFQ-----------------------------------------------------
-----------------------------------QP-----------------------
------------NLQQIFSSVDKDRSGQISSDELQTALSNGTWNPFNPETCRLMIGMFDS
NGDGAINFQEFQALWRYINDWTNCFRGFDTD--GSGNIDKSELTNALTQFGYRLSPQFYN
ILMHKFD-RSHSNRINFDDFIQLCVVLQTLTAAFRDVDTDRDGVITVGYEQFLTMVFSLK
M---
>Mocc.rna9841 /organism=Mocc {i 25,153,341 i}
---MAYYQ----------------------------------------------------
--------------------------------NPYAP-----------------------
-------PAANQQVLNMFYAVDRDRSGQITATELREALINSNWSPFNEETCRLMISMFDR
DHSGTINIQEFQQLYEYIEQWKRCFQSFDKD--NSGNISPDELHQALCAFGYRLSPRFAH
LLVRKFD-RFGRQSMEFDCFIQACVMLKCLTDSFRMKDTQQNGTIVIRYEDFLEMVFSNA
MY--
>Lpol.rna9339 /organism=Lpol {i 43,195,383 i}
---MSWGYG----GYPAQQGTA--------------------------------AWG---
-------------------------------TPSSGP-----------------------
-------PGVPPDLWEWFNAVDQDRSGHISSLELQRALLNGDWSPFNEETCRLMVGMFDR
DRTNTIDIHEFVSLWNCIQQWKQCFERFDRN--RSGSIDALEFHEALTTFGYRLSMNFSN
LVVSKLN-RNGGRIIHFDDFIKICVMLKSLSDQFRAKDTNQAGVVNLQYEEFLHMVVDCT
FR--
>Smar.transcript:SMAR012745-RA /organism=Smar {i 112,271,415 i}
---M----------FPNSG--------PPGQQQPIHY--------------PNQSYG-DA
RSQQTVHQ------------------------PGYNP-----------------------
--TWDSGSNSDSEVMLWFQAVDVDGSGRISAIELRQALTNANWSLFSEETCRLMIGLFDR
DQNKSIDIQEFQQLWRYIQQWHQTFSRVDQN--NSGYIEQVELQQAMASMGYNLSTPFIQ
ILIARFD-YLRQNKLTLDAFIMACVILQQLTETFKQKDVERRAEIRVNYDDFLQMALSGI
P---
>Dpul.mRNA884 /organism=Dpul {i 101,221,490 i}
---M-YSSG-------------------------------------------SSSYG---
--YQTSSSNG-------------------PNPASTGP-----------------------
---------QEEDLIKWFQAVDQDKSGKISSNELRQALVVGNGSHFSIEACELLVKI--S
ENSRMIDVQGFKQLFHYVNQWKTSFHMFDRD--HSGAIDEKELGQALVQMGYRLSDKSVT
ALLNKFT-SKPAGQITFDNFILACVQLHQLTDVFRRHDTQHTGTITIAYEDFIQAVVESI
----
>Isca.ISCW004616-RA /organism=Isca {i 297 i}
GTGMTGQ-----------------------------------------------------
--------------------------------GSVIQ-----------------------
-------TRDHAFLMSVFRSVVRDRTTTITASELQRALANGTWKPFSEDLVNMMVKLFDR
NFDGCIDFEEFVCLWHHITEWINVFKSEPPTFASGDRLNKTELQSAFMQLNFRLSLGLCH
VMIRRFD-QSGDNRINVADFVRLCIILQYATEAFKTFDTGQVGQAKITYDQFLTTMFKMA
R---
