# Supplementary material for: Genome streamlining in a minute herbivore that manipulates its host plant
Source: eLife. 2020 Oct 23;9:e56689. doi: 10.7554/eLife.56689 (PMC7738191; doi:10.7554/eLife.56689)
Supplement: Supplementary file 2. [file elife-56689-supp2.zip › Malin_Input/OG0001227.fasta]

>Agam.AGAP011056-RA /organism=Agam {i 425 i}
IMYKLVRSTTTRLST-LNRA---SVHRGPTNDVPP--------AIGPTP-----------
------DLDPEISKKIQE-------DKKRLQWRTPYS--------DRPDSFYSAF-----
------------------KLFASEN----RNSELVEKM------QQPIDLSPSA------
---ILEWWQKRRTT--------------IEAHMQKFIPERHATLGDDIATAHFIVHRGGS
VRFRGS-DKWIQKDEDDEY--DLPRHHIPGMVLEEVRCDGMT---LFYEGMENIQKLLRL
KHLSFEKVARFDDWYLDRISGNVLP--SLERLNLRGTA-VTHRGLNCLYRLPSLKVLLVD
DPEKDI--HWKLTVAM---------------L-EEWNPNLRVVASE--------------
------------------------------------------------------------
------------------------------------------------------------
---------------------------------------
>Dmel.FBtr0321286 /organism=Dmel {i i}
M----LQRVSRRFPS-LRRCGLRTASTVPTNQAQPG------------------------
------EVEEEVSATVKRIRSELAADKQKLKWRTPIG--------DRPEDWNSKL-----
------------------KLFSNAE----QTSDFIVMM------QKPIDLSPRN------
---IRQWWENREER--------------IERHMQQFVPERHKILGAELAAAHFILYRGGA
VKFIND-THWRRASKDGEF--KLPNKFDPRYKVEALRCDNME---LYYEGLENLRCLDSL
KFLSFHNVKSFDDWCLDRISGGGFP--NLEVLDLS-CTQITSNGLACLYRFPKLKLLILN
DPKETL--ELELSTVM---------------L-EEAMPALKIVGADAIHS----------
------------------------------------------------------------
------------------------------------------------------------
---------------------------------------
>Tcas.transcript:TC032370_001 /organism=Tcas {i i}
M-CSLIRNTRSLIKP-QFQCACYSVLKQPKPEEPD--------ESSPKPVE---------
-PPKQVDNKPAVPEEKYDPRLV---TKEDMKWRTPWH--------QKEASYYSTL-----
------------------RTFYSEH----NQTDLLKLL------QTPINLSPSA------
---IKKWWAEKQEY--------------KEMMLQSYIPARNQTLGNELAAAHFIVHRGGA
VKFYNQ-DRWIKANKYNEY--NLPRFYEEDKVLQAIDCTDMN---LFYEGLSNLKDLKQV
EWLRFSGVEKFDDWYLDRISNMFKH--SLVYLDIRDCPNYTERGLGALHRMEKLKILCID
DMLMTE--SFEMTCLL---------------L-QEVNPHLDIKIGNFD------------
------------------------------------------------------------
------------------------------------------------------------
---------------------------------------
>Bmor.transcript:BGIBMGA010118-RA /organism=Bmor {i 113 i}
M-----------------------------------------------------------
------------------------------------------------------------
------------------------------------------------------------
-----------KNI--------------QEVENQKYLHERVAALGFNLAALHFFTYRHAA
VRLKDS-SDWLKGDI-LSL--KLPDHYTEGYYVEAIDCSNFHHGGIRYEGLENLKGLNLL
KWLSLRNNKHVDVWCLDRVAGLSGQ--SLEYLDIRGCK-ICIGCINALARMEVLKYLLVS
DPGDDM--ALQAGLSV---------------L-EENNPNLFIKAD---------------
------------------------------------------------------------
------------------------------------------------------------
---------------------------------------
>Isca.ISCW019494-RA /organism=Isca {i 299,520,683 i}
MLRRSYLLLA--------PHLTGDLPKMPQFT----------------------------
-----------------VLRHLMRRGKKDDKIDNPDLI--------PPDTISNIF-----
------------------TILVPRKG---IGVDFASFLH-----RMPLYFTKEA------
---RRERQEKKTLH--------------QRLSNQKFYAERHGILGPDLAAASFLVFRGAA
VKFHGK-DDWYRKAEDGSI--GLPQSYEEGWRVEAIDASEVE---LLYEGLDNLTNLEGL
KALRLCGCAFVDDWFLDRLS-QFKD--SLEQLDLSGCPQITHRGLSALYRLRNLKTLTLR
YLSHVE--HLQLVALM---------------L-EDAIPGLEVKGVDFSVPPPST------
------------------------------------------------------------
---------------------------------------------------DNQEEAQAD
GLDVG-------------------------------TRS
>Lpol.rna20379 /organism=Lpol {i 48,290,511,671 i}
MICSAMYLFS--------RSLKTVVPLC--------------------------------
-----------------VIRYTTLGFSRLFNENNPQ------FPRKPEENLTSVF-----
------------------SLFKPRKG---IGVDVLSFL------HQKWDFSISG------
---FQRWNKRRKEA--------------LFLQDQCYIPERHNILGPDLASAHFIVHRGGC
VKFVGQ-DIWLKKDEDDNY--DLPSQYKPNMYLEKIDASGIP---LAYEGFDNLVNLLHL
KSLTLHDSPHLDDWCLDRFH-QFR---SLEHLDISGCQQVTERGICTLHKLKNLKKLNLT
GVSGVK--NLELVCLL---------------L-EDVLPELRIEGVNYM------------
------------------------------------------------------------
---------------------------------------------------DTSILGQAS
PEK------------------------------------
>Ptep.aug3.g27009.t1 /organism=Ptep {i 257,478,641 i}
MMLNKYILSS------CQKSLPAIMP----------------------------------
---------------------------KRFKVRN--------LPDTQKSELEMSF-----
------------------N-FKPRVGKT-FTTEFFAFT------NRKDAFTWTY------
---FKARMKRKQLE--------------DMIEDQRFLSERHRILGPNLATTHFICARGGK
VRFKGS-NIWAEETDLRGG--HIPQKYVPGYFVEEIDASNTN---LCYEGFQNFCNLDEL
KKLSLRNCEYVDDWCLNRLH-LFGY--SLEYLDLSGCKNISERGICTLHSLKKLKTLVLQ
DTPNIK--DKELVSLL---------------L-QDVIPNLEVIGVDFN------------
------------------------------------------------------------
---------------------------------------------------DPELLKRLE
SL-------------------------------------
>Cele.Transcript:Y53G8AR.8 /organism=Cele {i 199,365,489,1052,1164 i}
M--NRVYCTA--------RSFRTSVKSNGWVHKW------------------SRFKRWQE
MQAAHVENVQE-------------KQRNKNFIRLPTGLYI--TPERPDDLNPKKAP----
-----------------ADMTRKDTGQ--LPMELLTWHT----QMRYVDHSIDN------
---IKRYRRYKKFQ--------------HMQYDQRVIPERLLFLGPDLAAAHFLVHRGAA
VKFVGD-DNWYKKDKWNRY--SLPGRKVDNLFIEAIDASGTQ---IMFEGLENLENLQKL
RLLRLANSEYVDDWCIGRIGGLLP---NLEMLDLSGCHRISSKGLMGLKASKNLKFLRLE
GLSGIR--NLGKSALI---------------L-EDLLPKLQILGMDYELSFRQIEAENRL
LEQERVVLDGRGNAFVEDDNSRLFLVMSTSSDDKAVTDDHDNPIMTSTVRREIPKMDDAE
FEEINALSGGKLRHLLVGSPSGYE----WTETTERILEHEAELNLTDNVITDPKMLPRGK
RPEFELPEHRSRLEDAKAQFLKEFGDFEENSDKEQLKSH
>Cscu.CSCU018274-RA /organism=Cscu {i 14 i}
M-----------------------------------------------------------
------------------------------------------------------------
------------------------------------------------------------
-------------------------------HFLQVDPERIKEVGPDRAAAEWLIRCGAS
VKWKDI-DKWQVDYN------TLPTGNFQRYKIEEIDATDSS---VMYVGFPHLS-----
------------------------------------------------------------
------------------------------------------------------------
--------------------------KKISS------------VNKSQIKQT--------
------------------------------------------------------------
---------------------------------------
>Hsap.transcript:ENST00000358473 /organism=Hsap {i 68,277,449,486,701 i}
MI---------------RGSGAEACSNED--------------GCSEKG-----------
------------------------------------------------------------
------------------------------------------------------------
--------------------------------MKGVDYDRIRDVGPDRAASEWLLRCGAM
VRYHGQ-ERWQKDYN------HLPTGPLDKYKIQAIDATDSC---IMSIGFDHMEGLEHV
EKIRLCKCHYIEDDCLLRLSQLENLQKTILEMEIISCGNITDKGIIALRHLRNLKYLLLS
DLPGAG--NPGPCVASGSSRTRAPLGFRERGLQETDVPGALV------------------
---------DRSYDLSPSAGMRMLELKATTA------------ILKSRFQLSVP------
--------GGSL--LFKQSPVGHSSISFW---------------------PYKAILRQSR
AGDNQ-----------------------------E----
>Dpul.mRNA7136 /organism=Dpul {i 216,553 i}
MSYSRLTQLRLSLKH-FRRSCTSTSNTRPTAG----------------------------
-------------------------ISQIAKLGRPNDKTE--MEEKKEEEDRVTYE----
----------------LPKAMYAENKKTNYAIEVISV-------HNAIEFSPYG------
---VKKAWSDWKED--------------KLVRSQLYVKERAEFLGPEIATGHFVCFRGDK
VRFYGH-KDWIVEDPDSDIIPNLPRFYLESYKMEAVDCSKMT---LVYEGLENMKNMEKL
KWLSLESCPRIDDWCLDRISGEFCD--TLEYLDIRNCPLVTDKGIASLSKMKKLKTLLVG
GHPEAK--NLELVCLM---------------L-EDVLPELTIRGILYC------------
------------------------------------------------------------
---------------------------------------------------DESLLTNDE
SHE------------------------------------
>Mocc.rna12335 /organism=Mocc {i 6,120,314,799 i}
MQHQRRILTSLVAIH-NPTRMTHTNPLGPSRG-------------KPAP-----------
----------------------------------PWAVEKLLMEGHTRDQIMSDWE----
-----------------ALVRKPHSSFD-RIDRFLRAL------RRDYDLSYSG------
---IKEMFAQKRLA--------------RFREDQNYHPLADGGTGPDIAAAKFLMLRSAA
VKFRNI-DDWMTGED-KAL--TLPTKYHPGFIIEAIDLRDFQ---ILHRGFEHFARCGDL
KSLKMVKQKYVDDFCLDSVSGMFNL--SLQYLDVSGCELVTEKGLACLHRCKNLKLLNAY
NLPGVK--HPELLAIL---------------L-EESSPALEIRADVVRYKTRSR------
----------------------------------------------TEVRVT--------
------------------SPDGFI-VRRW--------------------T----------
---------------------------------------
>Dpte.g9566.t1 /organism=Dpte {i i}
MIRSNYLLSFILRNYYSSRYLSSKINNKQNSV-------------KDKSTAITIDNEKND
LSTDQKTDDNDMKTEKFDISL---------------------IPKQARDNFVIQFNKEIP
TYDQLFEYHIDKKLYNIDRIITKSRF---FSVDFKVKL------QKKYDLSMAE------
---FKHGWRNKIDR--------------IETKQQKYITRRHGILGPDLAAANFILSRGGR
VRFRHEPQRWITDVN------EIPKTFDKKYRLISIDGSELA---IIFEGLDNLILLNEL
EELNLAG-NRLDDWCCDKLARLFRNSQRLNYLNINDNKLITHRGIETLYKIRSLRTLVIR
RTKAAEFPFIDLVILM---------------F-NDINPNCNIIYK---------------
------------------------------------------------------------
------------------------------------------------------------
---------------------------------------
>Turt.mRNA:tetur10g04270 /organism=Turt {i 241 i}
M--RMLFKLTRVGPI-FTKTCQQNQDFSTKAWLIHGTSFSSKFSCSVNSTSTIIFKRLNS
LSANVVKETATLP------------IEEIKAVSKPVS------------SVPAIIVNH-P
-----------------LTVEHVERAIAIYQEEFKSITCNLIELKPSFDLPKNPEEIYDD
SDWQIRWYKKKRYRLSQMLVDYNFRQKTRDIIQQRFDPKRTGILGPDLAASHFITYRGGK
VKFVGS-DKWISSDI------ELPNKMDTAFKVEKLDASNCR---LYYEGLDNFINLKQL
VHLDLSSNPGLDDWACGRLSCHFRNSNKLKYLNLSDNTNISAIGLQSLVNIPSLETVVIT
GTKAASYSHLELLMLL---------------F-QDVNPKCRIE-----------------
------------------------------------------------------------
-------------------------I----------------------------------
---------------------------------------
>Phum.transcript:PHUM079890-RA /organism=Phum {i 34,776 i}
M--EKIFMVT--------INLVNDNSSKPSKS----------------------------
--------NNDTS------------LKEKNEIDN-------YLEDHNENSLQTKVWSE--
-------------KYEVSKVLRENKFYN-QIDDMTSFL------KQLYRLNAFPKNIDD-
---VIYLMKKRKMR--------------RQVLLQQYLPGRKAILKPDLAAAHFIISRGGI
VKFKGQ-KNWISLKESS----LLPSVYSPGYFVEAINAEKTN---LCFEGLQNICQLEYL
KSLSLKGLKEINDWCLDWITNEFQN--QIEDLDISFCTNITHRGIPSLHRFENLKTLTLE
GISEAP--EFKLACLI-NQRNR---------L----------------------------
INSQEN------------------------------------------------------
------------------------------------------------------------
---------------------------------------
>Smar.transcript:SMAR012147-RA /organism=Smar {i 314,541,707 i}
MAFRYCIKKT------YRQQMTQIRHFGDKKA----------------------------
-------------------------------IDEPQYMPL-YPEKNPEDDEIPVLDRY--
-----ADVPEDK-----YRFRRRKEG---FPVEWITFM------TQPIDLSPKS------
---VKNWFYRNVYQ--------------NTVNQQSNVKERRILYGIELGAAVFVFELNGS
VRFKNN-SMWTKLSEKDRKNGNLPLMPLRGTSVEEINVSDSP---LLYEGLNNLCGLRGL
QTLILNNCPNIDDWCLDKISGRMRN--TLKNLTIINCPRVTERGLTVLSRLKQLEKLHLN
ELPGVN--HPGLVGIL---------------L-EEAMPKCQVEGIDWETG----------
-----------------------------------------------------------E
F------------------------V-------------------------KEEILPSAE
KKEVK-KLHVTFVKDRKLK--------------------
>Drer.transcript:ENSDART00000152653 /organism=Drer {i 18,206,287,421,584 i}
M-------AAPLVRHAMRRCLAHNCAVTVRRGL---------------------------
----------------------------------------------RSGATPSVF-----
-----------------TRLLLKLDH---YFYDVESFLY---------------------
---LKEWWKTKVVK--------------FQNKYFGYVQKR---YGAQIGAAYYILAIKGS
FRFAGQ-SQWFRPDSTG----MFSFMRSPHGQIEEVDLSGTL---INLNGLGNLISQNKL
KTLSLRGCPEVDDWFLARLH-VFRD--SLVELDLSDCTHVTVGGLAALQNLRKLKRLDIS
GLPRLQ--CPGLVRIL---------------L-EEMLPHCQVIGVESEQG---------M
IQPER---------------------QEPTD------------IDDASTQSGL-------
------------------------------------------------------------
------------------------------------RRS
>Alyc.aculy02g04100.1 /organism=Alyc {i i}
M-----------------------------------------------------------
------------------------------SLRTPQNIG---------------------
--------------------------------ELVSKLI-----TTRIDLKITSRRAYDD
WF-WKQWWHDQVYK--------------ARVRVQTIKVLEHQKYGSDLAVAKFVIGKCRG
KVMNHR-GIWINKTK------NLPPDYDKSFKLYAISAFKTN---LLTEGIDNFVGLEHL
EFLDLRSNPHLDEFSCDQLARQFRNSTTLNEIDISENPRISIYALEALLRIPSLRRLVAY
NTAASE--HPEIDLFV---------------LGAEDDRKCDVL----------VHANGRK
FNNQ--------------------------------------------------------
---------------------------------------------------DLEDVRMDA
MKRLE-------------------------------TKS
