# Supplementary material for: Genome streamlining in a minute herbivore that manipulates its host plant
Source: eLife. 2020 Oct 23;9:e56689. doi: 10.7554/eLife.56689 (PMC7738191; doi:10.7554/eLife.56689)
Supplement: Supplementary file 2. [file elife-56689-supp2.zip › Malin_Input/OG0001279.fasta]

>Agam.AGAP012403-RA /organism=Agam {i 392,729,1065,1853,2274,2385,2929,3003 i}
N------DSTPLFNTSSSGN------------SPNP-------------GSPLTTF----
--ASLSAGHHSTS------------------------------------PPATLL-----
---------------------------ASPSPSSSPTTRTTTATTTTTTTITPTTP----
------TGSSSNRSSSAALNHHPHVEKRLASDASCYGSG---------------------
--TPSKKTKLSSSTSSSASSFHVYTASTSGNGVTMASGV--LQPSRTVDGLLCTSSPTS-
GGTTGHGGTHERLNIHDKLRELFLELLAE----DSSESDRL-SLRSTSFLLEKLILREQL
NTLIVNLYPGNKGYSLAFRLGSQE---------EGCRNVSKSGATASLSGFPSMGTGVGP
-------PSGNDSMT--SNAGDLNSE-NLQETIRWPYEEEDLLESIDREELPLVLVDIL-
---ESKCPA-L---------------------FYCGCVVAEVRD----------------
--------YRQSFPIFT-------------------------------------------
-------------------------CDTFHVLLKPTNQTLLADVNIL---TAE----GEW
SAEDKLAL---ESQLVLATAEPLCLDPNPAVGMMAINQQHRRQLLN-TAPIRRQAKKFSQ
VAVNRKRK-TDQFTH--NFGLELSDFMNKYRARPPRQQSI-------------------R
RGVVSFTLPKK--PSEVVP-TVNLPNLE-LPELASPSEV--------NVEKYARKYE---
----------APKESRDCIPQLIEEYILETDRVVNR-GDTRVYHIKLSIFQRPSNSEYLG
ELYVDR-----DYRENE----RNGEACQFSLGTRAHAHRYIQQFTEIFTEEGRKSVKITH
-LVPGQIPKVTGHQQ------------------------QMFN--TNTCDTSNDSTNIV-
------NTGAGTTANNIAASQG--------------------------------------
-------TTITLQTQPSSQQQPQQQ-LQPNQQPQQTLS----------------------
--LSNGSLLLVQP-----------------------------------------SGQISN
LTMTTNAAG---------------------------------QQQLLATAAGAG------
----------GNAVTGAQSFTFSSGGQTA-------------------------------
--------------------------TIINQAGA--------------------------
------------------------------------------------------------
------------------------------------------------------------
----------------------------------------RTIGNT--QQTQQP------
----------------------------------------------GNIRVTMSALATQL
ASPPAILTTSNLPQSFNRVLNINTNAATA-------------------------------
-------TSTAA---------VVAAAFGGAIRRVSATGNPAMGTDGGIQLQIQGLT----
------------------------------------------------------------
------------------------------------------------------------
-------------------------------------------ATQSSANLSAGGNISNI
T---------------------SVTSESGLRRTAVSDQLQIQSIASP----------GSD
HS---NASST----SLAS-------NGGGAGSSVGTLNGANANS----IIFNNMTSLSAS
LANTASSGVTQPTLATGASENGDGT--------MQNPVSV--------------------
-----------VGATTVVGLVNLQG--LNFASLHG-AMTSIPGLQNVQVQI-PGLAQPIS
LSLSST------------------------------------------------------
------------PSGGATSVLNNTAANNAGQTTS--------------------------
-----LLVS-VPVT----------------------------------------------
------------NTTQVVNTINA-------------------------------------
------------------------------------------------------------
-------------------SGTSN---------------ILSGNSQTTQTV---------
-----------------------VLTNPQTSGSSLLSLPIGKCISPKR
>Bmor.transcript:BGIBMGA001187-RA /organism=Bmor {i 127,351,573,726,1036,1176,1419,1545,1684,1908,2058,2257,2419 i}
------------------------------------------------------------
------------------------------------------------------------
------------------------------------------------------------
------------------------------------------------------------
------------------------------------------------------------
-------------------------------------------LKTTSYLLEKLLANYNL
NTLIINLYPGNKGYSLSLKVNGNM------------------------------------
-----------------------QYE-TLIETPRWPYEEEELLSYIDNEELPVMLLDLL-
---ESEHSC-L---------------------FYSGCIIAQIRD----------------
--------YRQAYPSFL-------------------------------------------
-------------------------CDTHHVLLRPTNQSIITDAMCI---GGR----CGW
SGEERSALEAVEAALVHAAAPPLCLDPRPAVGLLAARLHAAPRLFN-TPRIRRQAKKFSQ
VAVNRKRK-LDQFTH--YHGLELLDLIHRQRAKSSR-QSV-------------------P
HTRLTSKYPKK--PPEVFK-PIEPPKME-PLPLALPSEP-------SSPLRLARAYE---
----------RPRAIPDCQPQLVEEYILETEKTSPH-AGAGYFHIKLSILQRPSDQEFLG
ELYVDR-----DHVEGE----RNGAACRFTLGSRVQANKYIQQFTEIFTEEGRKSVRIKH
-IVPGQLPRVSFTGG-MRELQAQLQQ----------------------AATVSGVGNVVA
SVGTIGNVGSVGSVGNVGNVGGVVTNVGTV------SGVVGNVVGS------VNTNTDTA
LKQQPSPTTPRLSPQASTNQLLAQQ-LTNPPQPLNTPK----------------------
--MQSAIIHIQHP--------------LMSTA---------------------SATQVQN
IQYTNTSTT---------------------------------QQKTTAAKPRTT------
----------NPAITALVTSLMNSAQQYCNQ----Q---------------AAANQNAAK
S-------------VVSTASSNPTILNLLNSAP---------------------------
------------------------------------------------------------
---------------------------------AAMTHV---------------------
-------------------TSSTE-----------------------------------N
SIDAHKLLG----------------------------------------RVSLAG-ARLI
AATTASHTIPTYTQQG--------------------------------------------
----------------------VGVQVMSGYTRDSEAI----------------------
------------------------------------------------------------
------------------------------------------------------------
----------------------------------------------------------NV
S---------------------SSES----------------------------------
--------------ALLE-------RLIGSDA----------------------PNASAS
QPQP--------------------------------------------------------
-------------------VCHLQG--LSLASLQG--LQGIQGLQNVQVQI-PGLSAPIS
LSLNVSGA----------------------------------------------------
------------PSGLLVSVPPTTSVVLTNQP----------------------------
-----SVLS-LP------------IAQLMQGGVK---------SAVRG------------
------------GTVQVVRAARPAPR----------------------------------
---------------PAHTPAHTPAHT---------------------------------
------PTHTPSHTPTHTPAGTA-----------QF---ITQAQAQ--------------
-----------------------TLTAQQVRRKSNADSS---------
>Dmel.FBtr0340705 /organism=Dmel {i 36,978,3093,3325,4936,5221 i}
M--------QSLDSSCQEADFIINDTLKKLKGSSNADHVQGLAVHAHGSGVHQTQFVQYG
TSGSSPQLQPQQSYHQLHPTLQQQQFASSSSKSYLETSLLQAIPQIPAQPPICIFDDDES
PTEGTGGSLGSLLTEPTSATPSGLPTAIAPSPSSCSSSTTTMSNFNSITSPSPVVPDLLL
STPPGVNSSLSNSSTGAASVSSKKSEKRPPSANSTASGGGHHLHHHHLHQTHNHHVLASP
TSSPSKRQKSNSSSKESSSS----SRSSAIPAASVSTATSSSQSARAGAGAASSNSNSKP
PSSVCQSGNSKFFNLHEKIRDLYLQLLSNDL--NYFAETGL-KQRTRSFTLERLVDREKL
NTIVVNLYPGNKGYSLALHYDEHMV---LNPQTNEWSPTDKDETSSDAAG---LGTGTGS
HRSR-PKPLAQDESQSKTEAGHAKHDFGLVEVLRWPYENDLLLQCIDREMLPEFLMDLL-
---VAETVS-LSDGEGTRVYA-------KPSVFYAGCVIAQIRD----------------
--------FRQTFATSTN------------------------------------------
------------------------ICDMKHILLRPTNATLFAEVQQM------G---SQL
PAEDKLAL---ESQLVLATAEPLCLEPDPSIGRQAINSQHQRQLYN-SHELRRQMKKFTQ
TAINRKRK-LDQFTH--HHGLELCDYLARLRQRPRTGSSSGGANATPATAPTNNPLVGAM
LSSFTSKVPRR--PHEVIR-PIRPPTLEYPANLKVPEHV-------ISVEKYAKAYEPLN
EFSEACKDGCQPNCRHNFQPQLVEEYILETEREASE-GRRALYHIKLSIFQRPSDAEYLG
ELYVDR-----DYREGE----RNGESCRFALGTRVHANRYIQQFREIFTEEGRKAVKITH
-LIPGHMPIVTHTGL-TNEQRILLQQQQQQQQRQAQMQQQQQQQQQQVVVVANQQQQSQ-
---QQQQTQQAGQQLS-ATVHHVALPRQQI------TQKTLNLAGSNVINVQQNFRQQSA
QQQQPQTYTIEAPQQQAAAQIVPQQQQQQQQQQQQHIHLQQLA-----TGSSNTSTTTHQ
VSLSNGSLVLVQQQQPQQQ------SQQLAQALQHSGIT-----------IQPATIQQQQ
QQVKGTSVVGANSALRAQLNSNVPILQTQLKVQQQQIMQKQQQQQTTATSNNNNNNNNNN
NMNNNTAIHPNPAINAIVNSIMNSANQYQQQ----QQQQHQQQHQQQTGN-TSSNNNAAG
SGGSTNNNGSSTSATTLKNSSNASILNLLNSAP---------------------------
------------------------------------------------------------
---------------------------------AAMTSTPVASGTFT------TSTGQQQ
PQTLTLVQHQQQSTPN---TADAATATYVQTTRGT-----PTLVST--QRKQQSSEVLQN
LLNANRKIGGGGTTTTTFRTNSAGNLIAVNLNQAGQSHHQQTGDGSQTVRVSMSALASQL
ASPPAVMTNPTTSYTV------ISSGNSA-------------------------------
AAAAAWIQSPTG---------PVQQRILSSLRRDSTTAPPNAIVVG---MAAPSPG----
------------------------------------------------------------
------------------------------------------------------------
-------------------------------------------SDSNASNASGFAVPNNL
A---------------------STSSGGGGGGGALSALLTNAATPSPS---------GSD
HS---QSSQTHQNQALLE-------RLSNVTSNVSAV---------------SMPHMSPQ
QPQPTQQFITKTIVHSPATSSIHSP--------MSSPHPQ-PSASPQQQQQQQQQ-----
---------------QTTATLNLQG--INLSQLQG-AMANFAGLQNVQVQI-PGFTQPIS
LQFSGNSLQQQQSGNT--ATGAGTAQGQQRSVLVSVPVSSQQQQLPHTITLQTQSAPHHQ
QQHQQTQQQHAPPTGTIVSLPSSGPGTQTVVITNNSGGGV-----TAGSSTSGSAGGGGG
SGATTAMLT-LP------------IAQIVGAGVQKLNPQTIRTSNVGGGIGIAQQTVQQQ
TIQSQSGGNST-AAIQLLGTIQPRARNVQVVGTKQLANRQLITTQRQIGGSTLKIAT-TP
VNAANVVT-------SSANLTTTPIVMSA--QKLQLKTVKAPVQQQQQPQQQQQQLQQQH
RI---L----NQQSTATVSSQT-----LPSPNQVQV---AQQQQQQQQQLQHI-QIAGRA
TTASGAISQRTLTALAAAKQQQQQQQAAVNRRRSTTDATK--------
>Phum.transcript:PHUM006420-RA /organism=Phum {i 36,55,418,627,840,966,1265,2064,2073,2369,3523,4410,4615,4689,4905 i}
M--------HSLEAACNEAQD--N------KKKTN-------------------------
---KIGLLREK-------------------------------------------------
------------------------------------------------------------
------------------------------------------------------------
--------------AESCNTEVTLSASTAIPGPSWSNGVQTQILAEA-------------
------PRKSRVFNIRQRLRELYLEECRNTQPYSTSSLPLK-NLKRGSRLLEKLVQRDNL
NTLIVNLYPGNKGYSLSLRLQGKV------------------------------------
----------------------------PAETMRWPYSDEELLRCIDNEEIPATLVDLL-
---ETNHSE-L---------------------FYQGCVIAEIRD----------------
--------YRLTFPLFN-------------------------------------------
-------------------------FETHHVLLKPTTQSIINDVNII---SSS----QDF
SAEDRLSL---ESQLILATAPPLCLDPNPAVGIMINNLQHKKQRLS-TVPLRRTAKKFSQ
VTVNRKRK-LDQFTS--HNTLKLFDFITRKKAKLRAAN----------------------
----SGKQNKK--ISDGLPPPPPVPSEE-KVPLPPPTIK-------PDVFKFAKHYE---
----------KSRETTDCSVHLIEEYILETERGQGR-----IYRIKLSILQRHSNLEYLG
ELYVDR-----DYKEGE----RTGASCRFVLGTRVHANRYIQQFTEIFTEEGRKSVRITH
-VVPGQQHHVSYTPG-MRERNAAYAKKSVQPVSVAIHGKQSP------VVINNTQNNNLN
QNQNLQNVLAQSSQQMSGQAGIMESNSPNTINFNLNSQTIQKLQGH------LTSNTNLL
PQSPNSNSNIQINSVSHLTGLLANS-SVAAPPNVNVHQIQQGQSVIGISGQSINNLTQSV
QNISSGVVNVQNIGITNQNVGNSTIQNLLSGALSTNVLSDKSLNNLTNGPVSSVITPSQN
TTVSSTSTV---------------IIEHH----------PPAQSQLPVSKASRP------
------PLATNPAISALVTSLMNSAQQFQVQ----QAAQQAANNSNNGANVQPSANNINQ
S-------------SSSSTNQNPTILSLLNATTPININNNNVLTTSRLINQNISAVLNNN
VGNQTLVVNNANSQPLRVTLSSLNQLMNAGNQNSISQNQSTQILNLGNVSQINNSSSAGF
ALATTQGNITIATQTTNLTTQTFTIANANSQTFTITSPNAVSNQTYSLNAPPLGSLGQTQ
NQTFTITPNSNSLSPQ-SFTISPASATNLANSNSALQNAGFTISST--QNSGSQSQTF-T
VLQPNQNLGNQSFTITT---------------------------PVANQNFTVTNAQTGV
TNQAFTITNSNISPVQNKTFQINNVGTTSQTFTITTPVVTVPNQFVGCQSSVSNQNYSSQ
SSNSTFTLNPT-----------SQASSANSVFTVDSSLPSQVFTVN---IPSPSPKSSFN
QTFTNSNQSNQKNITNQNSVLINKNQTFAINAKNQNFTVATPVITKSNENLNVNNGTTNN
NTSHSNNNNNGNISGGTNSIINASNLSTRLNTGRIVNCPKRLSNALQHASQNSELNKLLL
EKSDNRLLTDTNKKLNDKNDGVSQTFSDNIKLVSENGKLSQALSNNNNNNIDSGTNV-NI
SA----------------AGHSSSNSNLGLSMPGLSALL--AGTPS------------AD
NPIPGASTSS----SLLE-------RLTSSTPNTTAAFSS-----PPLPVTPQSPNVSAL
SPNQNINFQKSSFSTSPNSNAFNSTNSNSPLSNITSPASNFTSSSPKSQMQFQSS-SPSS
KEVMGITSPLSSPPGTTPVSLNLQG--L--------SLQGITGLQNVQVSI-PGLAVPIS
LSLNVGGQ-------------GGSTQG---------------------------------
------------VIMTSLSVAPTTNTTTTSSASPIVLT-----------TNSSSSGG---
---HGNVLS-LP------------VAQFMTSGLKNANQRT-------------------S
TSSSLSLAQSTQQSIQLVSSLQK-------------------------------------
---------------TVTRPSSAPQNQ--------SNKTTPSVSQ-------RGIINAQK
NV-----KTTGNSSNLVNASHSNQVLTFAAQQQLQL---ALQKQAQIQQCYQQNQ-----
-----------------KRPISPSSINAKHRRRSNATTDSNK------
>Tcas.transcript:TC007192_002 /organism=Tcas {i 36,204,573,1383,1557,1678,2593,2779 i}
M--------QSLEGACEEGE----HTIKKIKTSRS-------------------------
---SLPLLHHQ-------------------------------------------------
------------------------------------------------------------
------------------------------------------------------------
--------ETSEVLDT--------------------------------------------
--------TPQTFCIFTKIFELHREECAK----DHNSGNKP-GLRRNSHILEKLVARERL
NTLILNLYPGNKGYSLAFRTTSRT---------NQIMD----------------------
-----------------------DTA-NMIETKQWPYDEDELLRYINNEELPPYLTDLI-
---ETHYSF-L---------------------FYNGCVIAEVRD----------------
--------YRQSYPETT-------------------------------------------
-------------------------CDIHHVLLRPTLKSLLADINNL---VDDK---VDL
GNEERQQL---ESQILLANKPSLCLDPDNSISSSQSRINHNRQMWN-THRFRHEARKFSQ
VTVNRKRK-LDQFTQ--RPGLEVYDFLTRAKTKPKTGHSF--------------------
---GVGKSNRK--TQDEMK-PIPVPNLD-PPPIGPPSQG-------VFINEF-KTYQ---
----------RPKETSDCLPQLIEEYVLETNMPSKEKGKQRVYHIKLSILQRPSNSEYLG
ELYLDR-----DHKKNE----RNGVACRFSLGSRANANRYIHQFTEIFTESGRKSVRIWY
GLSPGYKERVAMAQA-QAQAQNAAQTNLAQQHL-------------------TQLSQTL-
------------------------------------------------------------
-QNQSCVTSPLVNGTVGSR-----------------------------------------
-----------------------------------------------------ISLVQQN
QSIQNTSTV--------------PILQSHL----------QGTTQIKSTSQVSNE-----
----------ELEVNALATKLMNIEQQIHAA----VNAKQQQQQQQQ-------------
--------------KLASNRGNTAIINLLNSSP---------------------------
------------------------------------------------------------
---------------------------------ASNINS---------------------
-------------------DASAAVVNAINNSSLL-----PQQVQTINQKLLARKMTLSN
VANA--------------RVLNHSNLIAVN-----------------NNRMNISELNSQL
SQP----QSQTITLTS------VNSGGT--------------------------------
-----YTNYTTV---------PIKQQV---------------------------------
------------------------------------------------------------
------------------------------------------------------------
-------------------------------------------SDNNKS-----------
---------------------------------ALSALL--VGTPA------------AD
RP---DIVGPNTSSLLLE-------KLGGSPGTSS-------------------------
---------------SNATQNSTH-----------------FIQSLKSGLQYMVQ-SPPK
AN--TVVSPLSSPPSQNTNTINLAQ------------LQSLSGLQNVQVQL-------LS
LNVSST----------------GNLQGH--------------------------------
------------PTSLLVSLPVSTSTTSANTVTQTANMA----------SGVNSIGVG--
----------GPTVVLANAGTSN-IAQLVTSGVK-------------G---LTQQGIRAQ
GPASVSLSQGG-QSYQLVTPLQR-PR----------------------------------
---------------MQQNIQRTPITL---------------------------------
------KMATQNSNAATNASITS----------------QLQKQAQFQQYQ---QLC---
---------------LNQQQKNVAGVAGKLRRRSNTSDP---Q-----
>Cscu.CSCU023959-RA /organism=Cscu {i 87,243,279,318,429,623,777,834,906,1058,1091,1290,1315,1388,1423,1569,1749,1834 i}
M--------------------------YIVDELLN-------------------------
---NFTEGYKK-------------------------------------------------
------------------------------------------------------------
------------------------------------------------------------
------------------------------------------------------------
-------------NEDQSLSLI----------------VNE-NLFGGSQLLEKLVIKEKL
NCLVVNLYLGNEGYSLMLKTRTGC------------------------------------
----------------------------DTETIRLPYEEGEILQYIDNEELPPLLIDLL-
---ERSQAN-L---------------------FYNGCVIVEVRD----------------
--------YRRTSNPST-------------------------------------------
-------------------------CDYHHVLLRPTTQTIISDVGML---TNDG---QKW
TWDERQAL---EAALLLATSEPLCLNPSVSVAILANHLHHRKHLFS-RRSFKKLARKHSQ
ANINKKRK-FEHCPA--PPNLKLYDFLAKRRNKSNSQ-----------------------
-PLINLKLSKQ--VTDNW-------KQQ-EVSLKSPESI--------EVEKYAISNA---
-----CLKDLKDYTAADHDLTVVEEYIMEAEKTPEK-----KQYTHITILFRASAQEYFG
KLSIGQ-----D---AQ----QIGTSCCFKLGNSENVKKYIDQFTEIFTEEGRKHVKITH
-SVPGQPPKITHTPR-PSEFMN--------------------------AIVNSSTLELA-
------------------------------------------------------------
------------------------------------------------------------
---------------------------------------------------SEISLASSE
TSKITAETT-------------------------------DSAINLAGSSRSTV------
---ASLAAIDSSSLSQPKAR-------------------------------SP-------
--------------------------SVVTSTQ---------------------------
------------------------------------------------------------
------------------------------------------------------------
------------------------------------------------------------
----------------------------------------------GGSEIVFSPVSSPS
STDPQNSSSSTL------------------------------------------------
------------------------------------------------------------
------------------------------------------------------------
------------------------------------------------------------
------------------------------------------------------------
------------------------------------------------------------
------------------------------------------------------------
------------------------------------------------------------
----------LSPPQNILSAVNITN--LGI----G--IPNLVTLSNMTQSS--SVTIPL-
------------------------------------------------------------
------------VTASQPTLLSSSSNIVMAGVRNQDA-------------SSISTTS---
-----SLCS----SISS-IGTSMGSADVNPVSVE--------------------------
------TENVS-SDVASAVILSPDAS----------------------------------
---------------SLSSGSMTP------------------------------------
----------------------------QRRHKFQM---ALQRQFHQQ------------
-----------------AKPQQPLAPRTKSKKKTSSNSSSK-------
>Isca.ISCW017342-RA /organism=Isca {i 42,107,174,330,366,582,779,930,984,1187,1315,1437,1554,1636,1794,1855 i}
M------STNALAACLQQAN----HLIQTARQQPG-------------------------
---KLCRDQR--------------------------------------------------
------------------------------------------------------------
------------------------------------------------------------
------------------------------------------------------------
--------KEKCPSLQQRLTDLFLSEC-------SFNPRNK-SLYSGSHLLSKLVSKEKL
NCLVLNLYPGNEGYSLMLKTRTGT------------------------------------
----------------------------ETETVRLPYEEDELLRYIDNEELAPVLVDLL-
---ERSQVSAM-IHGGVAGRASRGCHATQAPVFYSGCVIVEVRD----------------
--------HRRCSSSLG-------------------------------------------
------------------------THACHHVLLKPTTQSVLCDVGLLV--CQDG---QGW
SLEDRVSL---EAALVLATSEPLCLEPSVGVAVLSNWMQHRKGRLS-SHAVHRMARRQGQ
VALNRRRK-LERCAA--PACLRAHDFISQYRKRVPL------------------------
--RATASSSNK--QADVW-------KQK-RATMPVPQKI--------EVERLASVRE---
----------RPEPTSDPTPVVVQEYLLETEQTSGK-------LTQVTILQRPTDEQFFG
KLYVDR-----D---GH----SRGTSC-----------EYLNQFREIFTEEGRKPVKITH
-LVPGQAPVVKHTHG---------------------------------------------
------------------------------------------------------------
------------------------------APPPDLPS----------------------
------------------------------------------------------------
------------------------------------------ASTLCAKEPKPP------
---VSIAAQPSEVVSLPNLSLT--------------------------------------
------------------------------------------------------------
------------------------------------------------------------
------------------------------------------------------------
------------------------------------------------------------
------------------------------------------------------------
------------------------------------------------------------
------------------------------------------------------------
------------------------------------------------------------
------------------------------------------------------------
------------------------------------------------------------
------------------------------------------------------------
------------------------------------------------------------
------------------------------------------------------------
------------------------------AQNMG--LHNLVSLAGVNLSS--GLPVPIS
LTMVPVTQSSV--------------------------------------LVGTAGSLHAQ
EQPGQQPQQ---PCASQGASVGTSAVIVSSGMVNPAS-------------TVLTSGS---
-----GVLS-MPLRVTT-LGTQALTAQLVGTGME---------GTTQG------------
--QPLSLLQVP-GGQQTLIGTLPRHT--------------------------------MP
AA-------------GPTGGHGNP------------------------------------
--------------------------------QLQM---ALQKQLQRQQ-----------
-----------------GSTAPASAGRPRNRKKPGKT-----------
>Lpol.rna16824 /organism=Lpol {i i}
M--------QPLESAFEHVN----YLMQLAKQRPN-------------------------
---QLLCHRPGRS-----------------------------------------------
------------------------------------------------------------
------------------------------------------------------------
------------------------------------------------------------
--------EAKWKSIHQKLKELYLEEC-------SNTHTNK-NLVGGSFLLKKLVSREKL
NCLVVNLYPGNEGYSLMLKTRTGN------------------------------------
----------------------------DIETIRLPYEESELLQYLDNEELPPILVDLL-
---ERSQAS-V---------------------FYSGCVIVEVRD----------------
--------YRRSSNPAS-------------------------------------------
-------------------------FESYYILLQPTTQTLVCDVGLL---SSDG---QYW
SAEDKQAL---EAQLLLATSEPLCLDPSISVTLIANRYQYQKKYLS-TVPLKKMSKRHTQ
LTVNRKRK-FEQCAA--PPSLKVHDFITKRKKTSAH------------------------
-SALSFKIGTQ--ALDSW-------KKK-DVVLVQPKDI--------DVEKYAKALE---
----------KPKHDLDSFPVKVEEYIMEIEQEPGK-----LWNTHITIFQRPVDEEYLG
KLTVSQ---------GE---HGEGSSSFFTLGDKTRVLKYLNQFREITTKEGQKAVRITH
-KVPGMAPVATYIPA-AKEGSA-----------------ESF------AILNTTTTNSL-
------TTGSDGTEMSIA------------------------------------------
--------------------------NLSKKAAVKLSV----------------------
------------------------------------------------------------
-SSTQATSA---------------------------------TSKVCVTSSSKN------
---DSLPVQQEKSISAKVVSST--------------------------------------
--------------GTSTNSDSGTLSQLLSTAP---------------------------
------------------------------------------------------------
---------------------------------SVSAPK---------------------
------------------------------------------------------------
----------------------------------------------GFTNNVLTALSTNM
ETDNTTKKEGDIVQ----------------------------------------------
------------------------------------------------------------
------------------------------------------------------------
------------------------------------------------------------
------------------------------------------------------------
------------------------------------------------------------
-------------------------GLIGSESHEG-------------------------
------------------------------------------------------------
---------LTSPPGNIGTSVNLAG--LGLAQNLG--LSNLVTLTGVGIPQ--GLSVPIS
LTVVTTNHTSVTSAAGVFVSGLGNQETTVNT---------------STNITPSSNSSKSS
GSIKQISDE--PSSTAIPVCLGSSTMIVSSGMVNPAS-----------------AGT---
-----NILS-VPFGVAGGLNTQNLAAQLMASSFK---------PSPQG---LRTS-----
--TPVSLLQVS-SSQQPIPLLQR----------------PL--------GPALRVTP-SP
VAAPQTSTQQKPSPSHQTAGSISPAPS---------------------------------
------GTPPPSLSPALSVAQTFVA-PTSQQQQIHL---ALQKQLQHQLRQHTGQLG---
---------------VHANSAESGSSCSKSKKKKGSS-----------
>Cele.Transcript:H43I07.3a /organism=Cele {i 95,279,472,644,798,987 i}
------------------------------------------------------------
------------------------------------------------------------
------------------------------------------------------------
------------------------------------------------------------
------------------------------------------------------------
------------------------------------------------------------
------------------------------------------------------------
------------------------------------------------------MWDLI-
---S--------------------------------------------------------
------------------------------------------------------------
------------------------------------------------------------
-PE-------------IFSIQNLCL-----------------------------------
------------------------------------------------------------
------------------------------------------------------------
------------------------------------------------------------
------------------------------------------------------------
------------------------------------------------------------
------------------------------------------------------------
------------------------------------------------------------
------------------------------------------------------------
------------------------------------------------------------
------------------------------------------------------------
-------------------------LGFLVASI---------------------------
------------------------------------------------------------
------------------------------------------------------------
------------------------------------------------------------
------------------------------------------------------------
------------------------------------------------------------
------------------------------------------------------------
------------------------------------------------------------
------------------------------------------------------------
------------------------------------------------------------
----------------------------------AVSSLFTLSYATPWVRRRRAEYLEPE
IVYR--SSPEQKFPVLLQEDRDAPKRYTPSSCYLSVIIPAMNEVERIEIMLDDCCDYLEA
RAEKDKDFTYEIIVVDDGSTD----------------------ETADIVVQIGAR--RQN
LRVLKMKANRGKGGAVKMGVLHSSGKLILFADADG--ATKFADFENLEKEM-LRTAGGEP
LDES--------------------------------------------------------
---------------FPAVIVASRAHLEAESMAVRSVP-----------RTILMLGF---
-----HLLV-YTFAARTIKDTQ--------CGFK-----------------LFTRSIAAR
IFPVLHIERWA-FDVELIFLCER-----------------------------WTVPV-KE
VSVRWT---------EIEGSKITPIWS---------------------------------
---------------------------------------WLQMGRDLVLIWFRYTI----
-----------------------GIWTDDQPR----------------
>Mocc.rna14648 /organism=Mocc {i 63,241,315,450,561,666,773,831 i}
------------------------------------------------------------
------------------------------------------------------------
------------------------------------------------------------
------------------------------------------------------------
------------------------------------------------------------
------------------------------------------------------------
------------------------------------------------------------
------------------------------------------------------MIDLI-
---D------V---------------------FWA-------------------------
------------------------------------------------------------
---------------------------------------LVC------------------
------------------------------------------------------------
------------------------------------------------------------
------------------------------------------------------------
------------------------------------------------------------
------------------------------------------------------------
------------------------------------------------------------
------------------------------------------------------------
------------------------------------------------------------
------------------------------------------------------------
------------------------------------------------------------
------------------------------------------------------------
-------------------------LGLLVVIT---------------------------
------------------------------------------------------------
------------------------------------------------------------
------------------------------------------------------------
------------------------------------------------------------
------------------------------------------------------------
------------------------------------------------------------
------------------------------------------------------------
------------------------------------------------------------
------------------------------------------------------------
----------------------------------LSALLYSTSSRYPDILRYEEE---MQ
FKCGENLLTRKSFPKISD----------APEKTLSVIIPAYNEAERLPPMLEECTQYLEK
RCKEDTSFTYEIIVVDDGSKD----------------------RTSETAQKWAALYGQDK
FRVLTLVRNRGKGGAVRLGMLSARGESLLFADADG--ATHFPDLEKLEEAL-AASRVKNA
F-----------------------------------------------------------
-----------------SVVVGSRAHLEEQSVAERTFF-----------RTILMYGF---
-----HTLV-WLFAVRGIRDTQ--------CGFK-----------------LMTRDAAIV
LFTSLHVERWA-FDVELLLIAQK-----------------------------LRFAI-SE
VAVTWT---------EIEGSKVTPFWT---------------------------------
---------------------------------------WLEMGKDLVLIWYRYLI----
-----------------------GAWAIRASLKEVTRCQ---------
>Ptep.aug3.g11919.t1 /organism=Ptep {i i}
------------------------------------------------------------
------------------------------------------------------------
------------------------------------------------------------
------------------------------------------------------------
------------------------------------------------------------
------------------------------------------------------------
------------------------------------------------------------
------------------------------------------------------------
------------------------------------------------------------
------------------------------------------------------------
------------------------------------------------------------
------------------------------------------------------------
------------------------------------------------------------
------------------------------------------------------------
------------------------------------------------------------
------------------------------------------------------------
------------------------------------------------------------
------------------------------------------------------------
------------------------------------------------------------
------------------------------------------------------------
------------------------------------------------------------
------------------------------------------------------------
------------------------------------------------------------
------------------------------------------------------------
------------------------------------------------------------
------------------------------------------------------------
------------------------------------------------------------
------------------------------------------------------------
------------------------------------------------------------
------------------------------------------------------------
------------------------------------------------------------
------------------------------------------------------------
---------------------------------------------MPAIIRYDEEKYYMD
FSSA--VPTKKPFPGLFD----------EYSLYLSVIVPAYNEQDRLPPMLDECMEFLEN
RSRRDRQFSYEVIIVDDGSLD----------------------KTSEIGLEYSKKYGSDK
CRVLTLVKNRGKGGAVRLGMLYARGRYLLFADADG--ATKFEDFEKLESEM-RQSTVENI
Y-----------------------------------------------------------
-----------------SIVVGSRAHLEKEAIASRSFF-----------RTILMYGF---
-----HFLV-WLFAVRSVRDTQ--------CGFK-----------------MFTREAGII
LFAILHVERWA-FDVELLYIAEK-----------------------------KTMAI-KE
VAVNWT---------EIDGSKLVPFWS---------------------------------
---------------------------------------WLQMGIDLLMIWIKYQT----
-----------------------GIWKLQDTKKFS-------------
>Smar.transcript:SMAR011475-RA /organism=Smar {i 45,110,180,345,531,719,864,921,987,1148,1323,1555,2511,2686,2733,2895,3224,3310 i}
M------SNIDLDDAVEKAEV---FCLELVSQCPP-------------------------
---KLKGQQS--------------------------------------------------
------------------------------------------------------------
------------------------------------------------------------
------------------------------------------------------------
--------TTKWKSIHQKLTDLYMEEC-------AKEPKQKVNLRSTSNLLEKLIAREKL
NFLIVNLYPGNDGYSLMLKGGGGR---------TG-------------------------
---------------------------VDTETMRLSYEESELLQCINNEELPPILVDLL-
---DRSQVH-I---------------------FYSGCVIAEIRD----------------
--------FRRSNSSAT-------------------------------------------
-------------------------YDCHHVLLKPTLQTLLCDLNTI---TNDN---TKW
APEDKQLL---ESQLILVTQEPLCLSPSHTVAVVANRLQYNLNKFS---PLNKVAKKWSQ
VVLNRKRK-FEQSPA--PICLQLHDFIKKRNQVKER------------------------
---IASNKFRK--FTDVW-------KEY-PMELACPETI--------EVEKQVKQVKPVA
----------RPKTPDFDVLVLVEEYLFESEPHVGK-----ISHTHLTVKRFPIEEVYVC
ELYIDK-----DYVEGE----EKGATYNFNFKSRDLVDKYINQFTEIVTEEGRKSVKITH
-MLPGHPPKVTNSQSGMNEVLGTMPQTSLSATVPAPKQTNRILAPLSISNITNSSNTNA-
------NTNSNTS-----------------------------------------------
--------------------------TVTQMPIANRSLP---------------------
---------------------------------------------------RQVSLLGSN
SRPASASPG-----------------------------PPNVTSPGLLPSYSQA------
---VSLASAAKSAPTPPPLTRTPTPRSTPTP----PARTPPPRNTTPGPRRPPSTDN---
--------YVPTVTTPTPMSASVGQLGLISSVP---------------------------
-----------------------------------------------------------L
GLA---GILTAGSADTNA---------------TLTPPMSIAG------VP--MSSGIAV
PISLAMMHATQQSNIMSSATAPGVLVNPVS----------GLMGTT--ALAGSP------
----------------------------------------------AHGPSTMTTTVSTM
SGPAVIVTSGMLTTSS--------------------PVLATHANMLPL----------PL
GISGTFNQLMTSGLKNAPGLRPAPAGQPLSLLQVASSGQPTLSLFSQIHRPLNAAQAK--
------------------------------------------------------------
-------------ASGQ------------------------LAASLQR------------
-------------------------------------------SVTPSPPSQGPTPPPNV
TVTSPVMTTLLPQQQAILAYQKQASSG------QLCVILYMTSSAETKIIRHEDEKYFTD
PMSN----SRRSFPSLEE----------PGSVHLSVIVPAYNEEMRLPKMLNECLDYLEM
KIKEKSSFSYEVIIVDDGSKD----------------------STTQIGLKYSKQFGCNK
IRVLTLVNNRGKGGAVKLGLLSARGEYLLFADADG--ATKFSELDKLKTCI-EKMTKNPE
IDE---------------------------------------------------------
-----------------KIVVGSRAHLEQESVVQRSIF-----------RTFLMYGF---
-----HFLV-WFFCVRNVKDTQ--------CGFK-----------------LFTRASVRS
CFHNLHIERWA-FDVELLYIAEE-----------------------------LKVQT-EE
IAVDWT---------EIEGSKVVPFWS---------------------------------
---------------------------------------WLEMGRDLLLI----------
------------------------------------------------
>Dpul.mRNA2649 /organism=Dpul {i 111,441,768,1058,1356,1511,1632,1948,2202,2385,2553 i}
M--------------------------------EN-------------------------
---SITKLKND-------------------------------------------------
------------------------------------------------------------
------------------------------------------------------------
------------------------------------------------------------
--------KSSFPSVLEKYSRLQNEKA-------RPENAYK-DVKLSVNLLDRFVQGESL
NQVVITLYPGNEGYTLALKIHNTL------------------------------------
----------------------------ENETARIPYEEDELLNCIESQQLPPVLVELL-
---EEAGAD-V---------------------FYDGCVFVEVKD----------------
--------LRGGS-----------------------------------------------
-------------------------KQSWNVLLKPSPQTILADAQQI---CHE----QGW
GSEELIQL---ESILCMAMAEPLCLNPNPSVGELAMNRDSTAKQLH-STALHRTRRRWSE
---GRKRK-QTETSQSPNNDFKLHDFLKKKSLLGRGIPP---------------------
--------------------ILQQPQED-RNGLPSSSTSS-VQLDVSDVLRLAKPLE---
----------RPKETGDCSMIPCEEYLYETDRVNGR-----VYLVRLTILQRPAIEEFLG
QLYVDR-----DFRDGK---LTGGASCMFTLGSRIHVNRYIQQFTEIFTEEGRKSVKITH
-QVQGHPPRVMYTHS-MREKERLREKEEKQQQLIQQQLQQQPS-----------------
------------------------------------------------------------
---------------------------VAQQLPVNKDA----------------------
--TETQPTNTTQP----------------------------------------IPIKTEN
HQTSGTITK---------------------------------TALLESLKSGQV------
----------SPAIASLVTNLLSSNQQQQPQPIRVQITLQQAQQPQL-------------
--------------RPNSNVRPTALAALLTNSKV--------------------------
------------------------------------------------------------
------------------------------------------------------------
-----------------------------------------------------------T
TLPPNISPGKGKFVAID---------------------------AGANGSASVAGGSGGN
TILMGQVVRPVVSGVA-------------------APVLPSYSQAIG---------QTTA
GATIVRTIRPA-----------VHPSTTGVVKRTTETV----------------------
---------------------------------------------------AVNG-----
-------------SGGT-------------------------------------------
-----------------------QRF--------------------------------SL
TV------------------------------PALSALL--AGTPS------------AD
SPGANNVTTSQNLPSLLE-------RLQQQSS----------------------------
--------PSKPIVHALNNNHHQ-------------------MHTIKPGLNMSNN-----
-------------------NLNVQS--INLTGVQG-AVANLPTLQSIQVSI-PGLAVPLS
LSLAVSS-----------------------------------------------------
----------------NSGTAGSTTVTTSGTMGNVRL------------TTAGSLGG---
---TGQPIS-IPLSVLQQIPNAS-------------------------------------
---------GA-TGVQLMGNVA--------------------------------------
---------------TKDGTQAQPLKV--------AVTTGAGVAQ---------------
-----LSSGGQSSGSL-----------LAQQQVLQM---ALQRQMQMTVQQK--------
-----------------------MAAKQKSKPPHS-------------
>Drer.transcript:ENSDART00000147805 /organism=Drer {i 3,39,165,292,396,513,564,704,864,921,993,1163,1196,1299,1426,1564,1838,1987,2043,2151,2251,2340 i}
M-------QQVLEYALDRAE----YIVESARQRPA-------------------------
---KRRVS----------------------------------------------------
------------------------------------------------------------
------------------------------------------------------------
------------------------------------------------------------
--------SSGRKSLYQKLYELYIEEC-------EKEPELK-KLRRNVNLLQKLVSQESV
SCLVVNLYPGNEGYSLMLRGKNGS------------------------------------
----------------------------DSETIRLRYEEGELLEYLDAEELPPILVDLL-
---EKSQVN-I---------------------FHCGCVIAEVRD----------------
--------YRQSGNTKMP------------------------------------------
------------------------TYQSRHILLRPTMQTLICDVHAM---TSD----HKW
TQDDKLQL---ESQLILATAEPLCLDPSISVSCTTNRLLYNKQKMN-TRSMKRCFRRHSR
AALNRQQEIMSHCPA--LPQLRLLDYLQRRKERKPA------------------------
-PSIDLKISKAGNCVDMW-------KQS-SCQLTTPAEI--------DVEKYAVAENAAK
------LD--DTQPTVWPAQDIRDDYTFECEMGGQ------LQRTKVTIFQSMGDPLVYG
KIYSAK-----DSKLEEDVTDLHLIHPPFLIGSKTDADRFLMQYKEVYERDVKCQVKMLH
-NSQ-----SQLSPS--RENET-----------------DGFSA----LVQSSVLGKGV-
------------------------------------------------------------
---------------------------KHRPPPIKLPA----------------------
-----------------------------GSACASS---------------GEIHFNSGN
PYSTQASSG--------HLKCPTP---------------PP-SKNQSLSRKHSIEL----
------GLLSPAALSPM---QRSGTPKPSTP--------------------TPTN-----
--------------TPCSTPHPADVQS---------------------------------
------------------------------------------------------------
------------------------------------------------------------
------------------------------------------------------------
----------------------------------------------------ATPSVTPT
PQDPTLPQPPTL------------------------------------------------
------------------------------------------------------------
------------------------------------------------------------
------------------------------------------------------------
------------------------------------------------------------
------------------------------------------------------------
------------------------------------------------------------
------------------------------------------------------------
-------------------------------------LTPFAQQQMTL----PVMTIPLP
------------------------------------------------------------
----------------------TSSTTSSQVMTNPAGLNFINVVGSVCSPQTLMSGSNSM
LGCSPGTLA-SGIPLSGLLPSGGLMSGTLP-AMQPAAP----GGGPFG---LNSS----P
GLRPLNLLQLP-TGPLIFNSLQQQ-----------------------------QFSPQQQ
SSQSATSSPQQQG--ESADGGLTAEQGLSAQQTAVINLTGVG-----------GFMSPQA
AVLSQLGCGLEGSGPSLPSP------RLQQQHQPQIQLQFLQHQMQQQQM----------
GMAVGAAAQA-------ALPRPHSANQPKSKRKRSTPQPLSKS-----
>Hsap.transcript:ENST00000475892 /organism=Hsap {i 3,39,98,165,292,396,513,567,707,864,921,993,1151,1178,1211,1329,1432,1591,1898,2053,2109,2229,2335 i}
M-------QQALELALDRAE----YVIESARQRPP-------------------------
---KRKYL----------------------------------------------------
------------------------------------------------------------
------------------------------------------------------------
------------------------------------------------------------
--------SSGRKSVFQKLYDLYIEEC-------EKEPEVK-KLRRNVNLLEKLVMQETL
SCLVVNLYPGNEGYSLMLRGKNGS------------------------------------
----------------------------DSETIRLPYEEGELLEYLDAEELPPILVDLL-
---EKSQVN-I---------------------FHCGCVIAEIRD----------------
--------YRQSSNMKSP------------------------------------------
------------------------GYQSRHILLRPTMQTLICDVHSI---TSDN---HKW
TQEDKLLL---ESQLILATAEPLCLDPSIAVTCTANRLLYNKQKMN-TRPMKRCFKRYSR
SSLNRQQD-LSHCPP--PPQLRLLDFLQKRKERKAG------------------------
-QHYDLKISKAGNCVDMW-------KRS-PCNLAIPSEV--------DVEKYAKVEKSIK
------SD--DSQPTVWPAHDVKDDYVFECEAGTQ------YQKTKLTILQSLGDPLYYG
KIQPCKADEESDSQMSPSHSSTDDHSNWFIIGSKTDAERVVNQYQELVQNEAKCPVKMSH
-SSSGSASLSQVSPG-KETDQT-----------------ETVS------VQSSVLGKGV-
------------------------------------------------------------
---------------------------KHRPPPIKLPS----------------------
-----------------------------SSGNSS----------------------SGN
YFTPQQTSS--------FLKSPTP---------------PPSSKPSSIPRKSSVDL----
---NQVSMLSPAALSPASSSQRSGTPKPSTP--------------------TP-------
--------------TPSSTPHPPDAQS---------------------------------
------------------------------------------------------------
------------------------------------------------------------
------------------------------------------------------------
-------------------------------------------------STPSTPSATPT
PQDSGFTPQPTL------------------------------------------------
------------------------------------------------------------
------------------------------------------------------------
------------------------------------------------------------
------------------------------------------------------------
------------------------------------------------------------
------------------------------------------------------------
------------------------------------------------------------
-------------------------------------LTQFAQQQRSLSQAMPVTTIPLS
TMVTSI------------------------------------------------------
----------------------TPGTTATQVMANSAGLNFINVVGSVCGAQALMSGSNPM
LGCNTGAITPAGINLSGLLPSGGLLPNALPSAMQAASQ----AGVPFG---LKNT----S
SLRPLNLLQLP-GGSLIFNTLQQQQQ------------------------QLSQFTP-QQ
PQQPTTCSPQQPGEQGSEQGSTSQEQALSAQQAAVINLTGVG-----------SFMQSQA
AAVAILAAS-NGYGSS--------------------------------------------
-----------------------SSTNSSATSSSAYRQPVKK------
>Turt.mRNA:tetur01g13030 /organism=Turt {i 956,1098,1218,1412,1621,1852 i}
MGEEDEMEAPNIILNDEEGN----HMIDI-----N-------------------------
---NIVDREDKD------------------------------------------------
------------------------------------------------------------
--------------------------------------GGFD------------------
------------------------------------------------------------
--------LEPFNDLKRKMIQTYLELKEEEK--DGDDDCSF-GVSLEKQLVEKLVTKFGL
NYLILNLYPNNEGYTIGMKNLPNKSDNIYKNNSNGIIHKSGDKAASDLFN---NDSKTNE
NCTHLDDHFDSKDSKDGAQNGDCKES-DFIETIKLPYEEEDLLDFIDNGELPPMLVDIFD
DFNENNDHQ-L---------------------FYCGSIFMEIRD----------------
--------YRKNTSNQTS------------------------------------------
------------------------NYESSFVRLRPTNQTLLNDIARL---TSSFSHLKNW
TQEEKTAL---EAKIILETAEPLCLDPNPVVAIISNKLDYEKKWFKASKSVERLMKKNSQ
VYRNRIKK-FESLPA--PKGLELFDFLQSRTDRASI------------------------
----SSRLNKKINSINGN-------KDC-KIDPIDPKLI--------EIEKFAKKLE---
----------PVNLRCDNTLVKSDEYIMEFMNSEGR-----SSVTCVAIYHRSIDDSYFG
KLFLDK-----RKDNSN----RSGNSCLFRLGHKAMVNKYIDQFKEILTENGRKPVKITH
-KSSNHPTKVTYTNS-ANQFNG--------------------------------------
------------------------------------------------------------
-------------PNPSDNEDLDGRDNLSKKPKIIQSNP---------------------
-KNAVSVLRNQH--------------RKLS-----------------------SSLLSSN
LSPSTTTST----------------------------NVPTSSSSTLSAASNSSS-----
--------------SIPINEFIPSNSSTIQI-----------------------------
------------------------------------------------------------
------------------------------------------------------------
------------------------------------------------------------
------------------------------------------------------------
-------------------------------------------------NSNCTANHRNS
EQDESKPQQETLVVTP--------------------------------------------
------------------------------------------------------------
------------------------------------------------------------
------------------------------------------------------------
----------------------------------------------------------SL
P-----------------------------------------------------------
------------------------------------------------------------
-------IGTYTITGTNSTTN---------------------------------------
--------------ANLPQGINLAS--LNLAQCSNLRLHNLVSFPNIQGVPQQQITVPIS
LTMMQGS---------------GSSQGQT-------------------------------
----------------AMAVANTNIVNNNNTVNNNVV-----------------------
---NNNIVN---------------------------------------------------
------LQQ-----HQISHQIQQ-------------------------------------
---------------QIQHSHSHPHPH----------------------AYQQSHLHPHT
HI-------------------------------------QSQQHQQQQL-----------
---------------------------HPHHRTYLIDYDGRKQV----
>Dpte.g9790.t1 /organism=Dpte {i 144,239,1067,1579 i}
M------------------------SLIIFNRMMN-------------------------
---QIPANKAC-------------------------------------------------
------------------------------------------------------------
------------------------------------------------------------
--------ETEEEVDDEN------------------------------------------
-----YNFNNADVDSKSYLVNLY-----------------K-NLKNCNYFLNSLIVNEQL
DYVVISLF-KNHQFSFGIKL----------------------------------------
----------------------FDSD-TVFERVHFTCEDNHIIDYIDNEELPPKLIDVI-
---EMFDFKNI---------------------YYNGCIISEIRD----------------
--------YRQSSTDF--------------------------------------------
-------------------------FNSYFILLKPTSLSLYNDVKKIIGLTNKT---YSW
TNTARLKL---ESKLIYLTSPKLCLDPNPCIGILSKKLSRKKLIFG-NKLFLRLPRKRLK
SIIARDQS----------KEFRLLNFLKIKKPLSSS------------------------
---------------------FIIPKMK-PNPIAIESQMKIMQTEYKDVEKLAKQLT---
----------EPKDCQSNELIKTEEYRMEFLDTTGT-------IITLTIFRRPYDDVYFG
NIVNVK--------NGD-----SKSAPNFYLGTKEMKRRYIEQFIETFSENGKKLIKITQ
-RIGNEEPKVKHTQA-VEMYLLRQQQQQQQQ--------------------NSAKLKIE-
------------------------------------------------------------
------------------------------------------------------------
--------------------------------------------------------QQQS
ITMKNGSNI---------------------------------QQQHQAPKP---------
--------------TIILNSLINNHQIHSTN--------------------APSD-----
--------------------------NIVTTTA---------------------------
------------------------------------------------------------
------------------------------------------------------------
------------------------------------------------------------
------------------------------------------------ASTSLSSSSSSS
SLAINNTSTPMTKLTPN-------------------------------------------
------------------------------------------------------------
------------------------------------------------------------
------------------------------------------------------------
------------------------------------------------------------
------------------------------------------------------------
-----QIVIKHSNLKLIQ----------AANSNV--------------------------
--------INKEVINNNNNHSTSMI----------SLNTT-TNNNNQSTVQQSQQ-----
---------------QQPVLLN-----VNTTTAAG-SYQNGTQQQQIPIRI------PLS
FSLQQL------------------------------------------------------
------------KSGQIALVPNTSLTNQTSSSST---------------ITTGTAGP---
------------------------VATV--------------------------------
------------ANIQMTNN----------------------------------------
---------------NNNNSQNVPVTF--------TNDVNIN-HHHHHHNQDHSQQNQNN
GI---------QSNNNGNNNITTYL-----PTNVNF---ILQGNQVFT------------
----GKIG----------------------------------------
>Alyc.aculy01g36850.1 /organism=Alyc {i i}
M----------------NGDR--F------------------------------------
------------------------------------------------------------
------------------------------------------------------------
------------------------------------------------------------
------------------------------------------------------------
---------------------------------------------------------KNV
NHLVLNCYP--DGYSIAVKLNEFPV-----------------------------------
----------------------FTSE-TILETAKISYEESSLLDYIENEELPPLLVDMID
GSPKLSQYK-I---------------------WHHGCLILEVRDKTNIESDLQMRTSINI
LNSKTSQSQQQSTNHQINDHQYSHNGIAFNGYGDGNKLNSCKVVNRYINKQQQAEDSSDR
TTNDSLPNNNNNNNIVDQEESVKSSNGSFFILLKPTNISMLNDVVSL---TDS----QLW
TTQDRLQL---ESQIVLYNSPPLFLEPDAS------------------------------
----------RQPPA--------------------------------------------P
DSNVSWFMESK--ACNTN-----------NSPLSSSTLA---------------------
------------------------------------------------------------
----------------------------------------------------KNKKRLPH
------------------------------------------------------------
------------------------------------------------------------
------------------------------------------------------------
-----------------------------------------------------KKLVSAQ
SRRSSSASK--------Y--------------------NPSYHYNKCMSQKNNNS-----
------------------------------------------------------------
------------------------------------------------------------
------------------------------------------------------------
------------------------------------------------------------
------------------------------------------------------------
------------------------------------------------ININCNSKTNNQ
KQQ---------------------------------------------------------
------------------------------------------------------------
------------------------------------------------------------
------------------------------------------------------------
------------------------------------------------------------
------------------------------------------------------------
------------------------------------------------------------
------------------------------------------------------------
------------------------------------QHQNDFSLQLQQNST-PEQIMPPE
LNLQQFLAAKRAK-----------------------------------------------
-------------------------------------------------RKSFAAGH---
------------------------------------------------------------
------------------------------------------------------------
------------------------------------------------------------
------------------------------------------------------------
-----------------------LAKFYRHKKHSLIS-----------
