# Supplementary material for: Genome streamlining in a minute herbivore that manipulates its host plant
Source: eLife. 2020 Oct 23;9:e56689. doi: 10.7554/eLife.56689 (PMC7738191; doi:10.7554/eLife.56689)
Supplement: Supplementary file 2. [file elife-56689-supp2.zip › Malin_Input/OG0001293.fasta]

>Agam.AGAP005136-RA /organism=Agam {i 3,71 i}
------------------------------------------------------------
------------------------------------------------------------
------------------------------------------------------------
------------------------------------------------------------
------------------------------------------------------------
--------------------------------------------------MLFYSFFKSL
VGKDVVVELKNDLSICGTLHSVDQYLNIKLTDISVT-DP---------------------
------------------------------------------------------------
---------------EKYPHML--------------------------------------
----------SVKNCFIRGSVVRYVQLPGDEVDTQLLQDA--------------------
------------------------------------------------------------
-ARKE----------AVTSVR---------------------------------------
------------------------------------------------------------
------------------------
>Phum.transcript:PHUM130910-RA /organism=Phum {i 19,114,236,431,605,749,791,921,989 i}
-MNLLIRVVAAAPPPSIQEWRLKRKKRFKPNK-------------TGSLFLLTIPVIAFG
LGTWQ-------IKRKFEKNEQIKELRKKVDLPPI---PLPKNF--EELNELEYRKVKVK
GKFDHSKEIYLGPITLLGEHNLLSGFSSLLSTARYTGYQVITPFKLSDRKETILVNRGWI
PKVKKSPQTRLEGQIDDEVELIGLIRLSEKRPPLGRKNDP---------------EHGRW
LYRDIEKMSEIAGTSQVLID---ADISTEVTNGPIAGQTNVTLPDNHLTYIVTWYGVCIS
TSYMWYLRLFSMCFKNQIYEIIVNPITLYSVEVSKSQSLLCQCLFPKNLSMLFYSFFKSL
VGKDVVVELKNDLSICGTLHSVDQYLNIKLTEISVT-DP---------------------
------------------------------------------------------------
---------------DKYPHML--------------------------------------
----------SIKNCFIRGSVVRYVQLPADEVDTQLLQDA--------------------
------------------------------------------------------------
-ARKE----------AASQSR---------------------------------------
------------------------------------------------------------
------------------------
>Dpul.mRNA2206 /organism=Dpul {i 3,71,162 i}
------------------------------------------------------------
------------------------------------------------------------
------------------------------------------------------------
------------------------------------------------------------
------------------------------------------------------------
--------------------------------------------------MLFYSFFKSL
VGKDVVVELKNDLSICGTLHSVDQYLNIKLTDISIT-DP---------------------
------------------------------------------------------------
---------------DKYPHML--------------------------------------
----------SVKNCFIRGSVVRYVQLPPEEVDHQLLQDA--------------------
------------------------------------------------------------
-ARKE----------SQHSKH---------------------------------------
------------------------------------------------------------
------------------------
>Dpte.g4218.t1 /organism=Dpte {i 204,757 i}
-M------ATSSKKLSQQELRQLMREKVQSKKDIRIDSPLARYDDRGQLWCRICNQIINT
EFLWSTHLIGKSHKKKIEELKQKSKSTSTKESPSLTSGPLKRSLPVENIDTITSNKIK--
--------------------------------------------KSSDNKDDIENNKSVT
ASNVILDSSLPKDFFDNETKKVEAETNESSQLPKGFFDDPQVEQKVRKIPRDQTLENQFE
LFR--KEIAEESIVSQNLMEEEFEDLEKEKTLTEIDEQIEKWVKVDEIQKKI--------
---------------EKIHE--------------KHESLE----------------MKDN
IGKDVVVELKNDLAIAGTLHAVDQYLNFKLTDITVL-DS---------------------
------------------------------------------------------------
---------------QKYPYMI--------------------------------------
----------SVKNCFIRGSVVRYVQLPSDDVDVTLLQDA--------------------
------------------------------------------------------------
-TRKE----------ASAK-----------------------------------------
------------------------------------------------------------
------------------------
>Alyc.aculy01g14150.1 /organism=Alyc {i i}
------------------------------------------------------------
---------------MSLTKKDTAKSVKT-------------------------------
------------------------------------------------------------
------------------------------------------------------------
------------------------------------------------------------
----------------------------------------------------LLVLLQSC
RDQQVTITLRNDTIVQGTIVGVDGNMNIELKDAIVRPDPFYITKCPNLDSALRLDTGATV
AASKNGDGVGASRCMTHSSNKKDAHREMDTVQRQHQQQQVEETDTCLKTPGGDFIDNNGD
DVELTSTANTTTTTPNTGEDTYTTIRAGGSGSDDDLDDDVNSNCEEESDDTSSEEQNVND
GNDAGAGQTTSGDYFIVKGPRIRHIDLPTDCDLVASAKCEIERI-----RGRHKQWSKS-
-----------------------------------------------------------D
IVHHD-------------------------------------------------------
------------------------------------------------------------
------------------------
>Turt.mRNA:tetur13g02520 /organism=Turt {i 3082 i}
------------------------------------------------------------
--------------MTSLSSRDRAISVKT-------------------------------
------------------------------------------------------------
------------------------------------------------------------
------------------------------------------------------------
----------------------------------------------------LICFLQTL
IGQKTWIELKNDFILVGTVKQVDACMNIELSEVLVK-KP---------------------
---------------------------VNLVNS---------------------------
---------------DYNQS----------------------------------------
----------NLDYMFVKGTRIRYVSVPDEIDVIENINQGIENI-----RSHHSQR----
-------------------------------------------------VNSTRRVPKA-
-VNKD----------NSVPNSN--------------------------------------
------------------------------------------------------------
------------------------
>Drer.transcript:ENSDART00000172305 /organism=Drer {i i}
-M----------------------------------------------------------
--------------DVSHSIRERTIAENS-------------------------------
------------------------------------------------------------
------------------------------------------------------------
------------------------------------------------------------
----------------------------------------------------LVILLQGL
HGQVTTVDLRDESTARGRVINVDAFMNIRLENVLYR-DR---------------------
------------------------------------------------------------
---------------RGRKS----------------------------------------
----------SMDDLFITGRNVRYVHIPDQINIIETIEAQLSKIHRV--RNFGAGG----
------------------------------------------------------------
-GRKE----------YSKKK----------------------------------------
------------------------------------------------------------
------------------------
>Hsap.transcript:ENST00000315732 /organism=Hsap {i i}
-M----------------------------------------------------------
--------------AVSHSVKERTISENS-------------------------------
------------------------------------------------------------
------------------------------------------------------------
------------------------------------------------------------
----------------------------------------------------LIILLQGL
QGRVTTVDLRDESVAHGRIDNVDAFMNIRLAKVTYT-DR---------------------
------------------------------------------------------------
---------------WGHQV----------------------------------------
----------KLDDLFVTGRNVRYVHIPDDVNITSTIEQQLQIIHRV--RNFGGKGQ---
------------------------------------------------------------
-GRWE----------FPPKNCK--------------------------------------
------------------------------------------------------------
------------------------
>Lpol.rna3254 /organism=Lpol {i 134 i}
------------------------------------------------------------
----------------MASLRERALSTKT-------------------------------
------------------------------------------------------------
------------------------------------------------------------
------------------------------------------------------------
----------------------------------------------------LVCLLQAL
QERETTVELRNEVSILGRIEIVDGYMNLTMTDVTLT-TP---------------------
------------------------------------------------------------
---------------NNEQQ----------------------------------------
----------KYESFFVQGKQVRFVHIPDDINIVEAIKKQLNLI-----RGRGQYKERKQ
HKKA---------------------------------------------LAQTLKIRQEN
LLMKE----------RQQESS---------------------------------------
------------------------------------------------------------
------------------------
>Smar.transcript:SMAR006149-RA /organism=Smar {i 131 i}
------------------------------------------------------------
-----------------MSLKERAITCNT-------------------------------
------------------------------------------------------------
------------------------------------------------------------
------------------------------------------------------------
----------------------------------------------------LVCLVKSL
EKKATTIELKNESSVTGNIESVDAYMNVQMNDVVFL-AP---------------------
------------------------------------------------------------
---------------NGSLK----------------------------------------
----------KFQTFFIQGRQVRYVHIPDDVDIGVAIQSNLTSI-----KNVSSYKQPDW
KLK-----------------------------------------------KSTFPINVAE
RTATE----------STNLSGNL-------------------------------------
------------------------------------------------------------
-----------------------S
>Mocc.rna6 /organism=Mocc {i 146 i}
MS----------------------------------------------------------
--------------SFLQSSRDKAVAVRS-------------------------------
------------------------------------------------------------
------------------------------------------------------------
------------------------------------------------------------
----------------------------------------------------LLCLVQAL
EGRETTVDLRNETEVVGTIEVVDGRMNIQMSDAVVT-MP---------------------
------------------------------------------------------------
---------------NGSSR----------------------------------------
----------QFSFLHVRGRNVRYVHIPPDVNIMKTIEDRVQRV-----QGVIPAAQAPN
DLA----------------------------------------------VMITRRKREQ-
-LRRR----------RLAEGR---------------------------------------
------------------------------------------------------------
------------------------
>Ptep.aug3.g20745.t1 /organism=Ptep {i 128,224 i}
------------------------------------------------------------
------------------MARERALSTRT-------------------------------
------------------------------------------------------------
------------------------------------------------------------
------------------------------------------------------------
----------------------------------------------------LVSLIQGL
EGETTTVDFRDETSVKGKIQSVDGYMNIEMTDVTYT-AP---------------------
------------------------------------------------------------
---------------SGLSQ----------------------------------------
----------NFSRYCCQGKFIRFVHIPEEIDPIKTIKNKLEDLSRRPARGRGGRGGRRG
GGRGGGRRGGGGGGGGFRRGGGGSSGGYRSGGGGGGYGGGGSYGGGGGYGGGSSSYRSSG
GYGSS----------RY-------------------------------------------
------------------------------------------------------------
------------------------
>Tcas.transcript:TC009983_001 /organism=Tcas {i i}
-M----------------------------------------------------------
--------------QDFGSKKEKYYFHNY-------------------------------
------------------------------------------------------------
------------------------------------------------------------
------------------------------------------------------------
----------------------------------------------------LTSLVKAL
ENKHTVIDLRNESCVSGLIKHVDGLMNVEMGDVVFY-DP---------------------
------------------------------------------------------------
---------------RGQRH----------------------------------------
----------YFKDFFVSARNIRYVHIPEGLSSTQLLENQMNLL-----QHTKVREPRK-
---------------------------------------------------ETFKTKRAK
RYNAE--ILSSLNINRPGPSTG--------------------------------------
------------------------------------------------------------
------------------------
>Isca.ISCW009006-RA /organism=Isca {i i}
------------------------------------------------------------
------------------------------------------------------------
------------------------------------------------------------
------------------------------------------------------------
------------------------------------------------------------
------------------------------------------------------------
-------------------------MNVDMANVTLT-VP---------------------
------------------------------------------------------------
---------------TSGDA----------------------------------------
-----ASPVGRFEQFHIQGRQVRYVHVPDDVDMMAALKQKLEEL-----QGSRGQSDSKP
SGML---------------------------------------------LLKTRQLREKI
LRRKEGGLLG-----RGRPRQP--------------------------------------
------------------------------------------------------------
------------------------
>Cscu.CSCU017371-RA /organism=Cscu {i 94,173,450,556,588,629,648,726 i}
-M----------------------IRCVQNIPGITPDT--------------------TG
EHFW----------KTVIEYKDTAEFAKM-------------------------------
------------------------------------------------------------
------------------------------------------------------------
------------------------------------------------------------
------------------------------------------------------NLFPSL
HGDAILTLLPAFTKL--------KYMNIHMSEVIFN-GP---------------------
------------------------------------------------------------
---------------SGEQR----------------------------------------
----------AFSSFFIQGKQIRFVQIPDEVNIIQAIQNQLNIIRR---VNISTCRETVP
QKKL---------------------------------------------LRETRTLRNQ-
-IIKE----------KTERNKSLFIFRSLKVSDLMPFNIFCAYKYRYIITIIRRKNYERI
FKDMRQITVDYKTKPIHPIKSFVIRKSFKYLENQEIVSQDTNYNPYMSCSFRGKINAYEK
VFEISNTKYLKESNLLQNTKYFNT
>Dmel.FBtr0088248 /organism=Dmel {i i}
------------------------------------------------------------
--------------MQQFSAREKYLVSNT-------------------------------
------------------------------------------------------------
------------------------------------------------------------
------------------------------------------------------------
----------------------------------------------------LNCWPVML
QGHSVLIDLHNETSVAGIIDVADGHMTCELTHAVFI-DR---------------------
------------------------------------------------------------
---------------NGGQH----------------------------------------
----------PFDHFMVRNRMIRQIHIPSYLDAEQELRSAME-------RGVLRRKRVET
KG-----------------------------------------------GKRTFKQKRAE
VRHKE--TLQMISQQKKNKET---------------------------------------
------------------------------------------------------------
------------------------
>Cele.Transcript:K07A1.15 /organism=Cele {i 112,227 i}
------------------------------------------------------------
----------------MEFSNEKKRLESG-------------------------------
------------------------------------------------------------
------------------------------------------------------------
------------------------------------------------------------
----------------------------------------------------CGAVLQGM
AGKKVFVELRNDVYVIGILESCDSNLDIRIQYATIIRDA---------------------
------------------------------------------------------------
---------------QKTEE----------------------------------------
------------PEYLVIGKHVRFVHFEHQVVPIAAIRRCMKGD-----QTGRPKQNRRL
DQKQ---------------------------------------------FDTGRKIVDQ-
------------------------------------------------------------
------------------------------------------------------------
------------------------
