# Supplementary material for: Genome streamlining in a minute herbivore that manipulates its host plant
Source: eLife. 2020 Oct 23;9:e56689. doi: 10.7554/eLife.56689 (PMC7738191; doi:10.7554/eLife.56689)
Supplement: Supplementary file 2. [file elife-56689-supp2.zip › Malin_Input/OG0001316.fasta]

>Agam.AGAP003212-RA /organism=Agam {i 200 i}
M---FRLAVTSRF-----------LCQQLARTELA--------------------TSGMR
------------------------------------------------------------
-----------------------------ALQSATSASAFTS--TR--------------
---RTAHTT-HGISSARSLSTSQP---------------------KLQSEEVEVTFV---
RANGERV-KAKGKIGDSLLDVIVNNNIDFEGFGACEGTLTCSTCHLIFSKADYDRLPEKP
SDEELDMLDLAYELTDT---SRLGCQITLSKDLEGLEVRVPATIND--------------
------------------------------------------------------------
------------------------------------------------------------
------------------------------------------------------------
------------------------------------------------------------
------------------------------------------------------------
------------------------------------------------------------
------------------------------------------------------------
------------------------------------------------------------
------------------------------------------------------------
------------------------------------------------------------
------------------------------------------------------------
------------------------------------------------------------
------------------------------------------------------------
------------------------------------------------------------
------------------------------------------------------------
------------------------------------------------------------
------------------------------------------------------------
------------------------------------------------------------
----------------------ARS-
>Phum.transcript:PHUM079940-RA /organism=Phum {i 137 i}
------------------------MLSNYLKIILS--------------------GKGFP
------------------------------------------------------------
-----------------------------KLLQNKCPWLLNK------------------
-------------ACTRCVVTSQP---------------------VLKKEELEVTFC---
LASGQKL-SAKGKEGDSLLDVVVNNNVPLDGFGACEGTLTCSTCHLIFKKEDYDKLPDKP
TDEELDMLDLAYELTDT---SRLGCQILLSKELDKLEIKVPASVND--------------
------------------------------------------------------------
------------------------------------------------------------
------------------------------------------------------------
------------------------------------------------------------
------------------------------------------------------------
------------------------------------------------------------
------------------------------------------------------------
------------------------------------------------------------
------------------------------------------------------------
------------------------------------------------------------
------------------------------------------------------------
------------------------------------------------------------
------------------------------------------------------------
------------------------------------------------------------
------------------------------------------------------------
------------------------------------------------------------
------------------------------------------------------------
------------------------------------------------------------
----------------------VRSS
>Dpul.mRNA13772 /organism=Dpul {i 158,271,404 i}
-----------------------------MFRALS--------------------RLKVP
SQRSLFMLREETNLC---------------------------------------------
----------------------------RPLQSAVRCEQL--------------------
---------------SRSFCHSRA---------------------ALQKKMISVTFV---
NRDGDSM-KVKAKVGDTFLDAAINNDVDLEGYGACEGTLSCSTCHIIFKKEDFDKLPDKP
SDEEMDMLDLAYGLCDT---SRLGCQITLTESMDGIVVTVPAQVAD--------------
------------------------------------------------------------
------------------------------------------------------------
------------------------------------------------------------
------------------------------------------------------------
------------------------------------------------------------
------------------------------------------------------------
------------------------------------------------------------
------------------------------------------------------------
------------------------------------------------------------
------------------------------------------------------------
------------------------------------------------------------
------------------------------------------------------------
------------------------------------------------------------
------------------------------------------------------------
------------------------------------------------------------
------------------------------------------------------------
------------------------------------------------------------
------------------------------------------------------------
----------------------ARNR
>Alyc.aculy02g20250.1 /organism=Alyc {i i}
MLQPFRRLASERLVEQCLMRHIKPTSHLMFSRGIAVVRSYDPGADNMAVL----MKGNIP
KPETLNTMKEELELRPSEPLDHFGAREFVDLKIEQYEELYKNDATGETKKTIQLALEEYE
FAKYNSLGRVPSNIDLATMQRML-----RECQSTIARSSFFNYLFK--------------
---KEMAQL-ATIGRQKHVKEAKQVIREERFSKFSSDVRSRTGLHDDTGHKISVTFL---
KPDGKKV-TVKASQDKSLYDAVIDNNVDIDGFGACEGTLCCTTCHLIFKQSDYEKVG-GP
SDEELDMLDLAYGLTDT---SRLGCQVILKKELDPLEVEVPASIND--------------
------------------------------------------------------------
------------------------------------------------------------
------------------------------------------------------------
------------------------------------------------------------
------------------------------------------------------------
------------------------------------------------------------
------------------------------------------------------------
------------------------------------------------------------
------------------------------------------------------------
------------------------------------------------------------
------------------------------------------------------------
------------------------------------------------------------
------------------------------------------------------------
------------------------------------------------------------
------------------------------------------------------------
------------------------------------------------------------
------------------------------------------------------------
------------------------------------------------------------
----------------------IREC
>Dpte.g755.t1 /organism=Dpte {i 194,440,523,1769,2064 i}
MM----------------------ASALSLATNIS----------------------IFA
SRKSILF---HSKWF---------------------------------------------
-------------------------------------------LSK--------------
---RLLS------STPGMVNNGDARIRQVKLDSDKN--------KPKPKPNLKVTFE---
LDDGREL-IGKACDGDTLLDVVLNNELDLDGFGACEGTLACSTCHLVFSQEDFDRIPNKI
TDEEMDMLDLAYGLTET---SRLGCQIYITKEFDGLRVKVPPAVNDVHQSEHNDPSMVKD
SNQSVENNDIDEKNLKSTPKLILSSETISEWTLVYSDSNSSIFDSSSTASSDDHEQTSNN
IDKNPDNYLKIKSTKLDDKISSTNDAMMDPEQPTQTDQSSNERRYSEASTSSIIVLNESD
DQSDDQNVSEAYDDKRGESMRQIVDSDSRQRRSSIDRISTTTSLTSNSTANITTTSDSEI
NSDDEVFVHSVHQDNNNLKIDTNKSESQNHTESMYNNKHSGNKQQQHHHHQQQQQRSRNN
NHHSQQLHRRRKTSVNGNQYRTSSNTIRRRRTIHGQPQDVSINHLHRGSAILSPPIFLLS
DNLNPDVMMMANDDQDIVLVDKAIDDGDGKSIYSKHDPMNNVFISDMNDHDSLMTVSLPV
SSILSCCSIDSKREQYLAKYQDDDQEHHADLSNSESEEQLLDQYDIPLMAAKTNRIRAYF
HQPNTVLNSKLNLALILSLTAVIGLGVGHFLGWSTILSQHKQLSLAQVMKLKQLQEDLLA
CMKDQQIHLSSEYSSDVDHNKVCVNDADYWTARFRSLFDENQGLKELFQKTQKHFAENRF
DFIIDDKEFNNKNTNEEFHNLKLDLLIKQMEHLKLLEVLENIKSKGKQTEKRVRVLEEEN
QDLKNKLEEEEQDDRVMAEDYNLRVAQLQEENQELRDQFRIDEDEDGRLISELQSKIWLL
DSNNQQLRRLLKNLERQISMHNDNDDDEPLTIMNTNDDIEQDSMEKEHLNEKNKYQSSPE
SLIINENESYQRYNIIRQRINQLMLENEELKAKIARYRWTNGEQQYKMNPSSATASTINL
NDNDREQESSSLYKQQMDQLKIRLTLMHRQLLLSREENKNLRNRNEHLAEQNKLLTLKLK
KRNIDKFFNQGVPRHDSSSDDYDFEINDQDDNDDSVDDSINNDNDDNYGHQIWSSFMDQM
SDNYHRWSKKLKKHGADLDGASSKLFNYGKELMQSTMNGVQKISKQLLDSYQQQHQQQQQ
QQQNNKKISPDIMLYFTDRLHDFSTIIEKGLQSTVNEFKSVINSATNMYANDNSRENRKR
KMMKKLRKKLRKQNKDDDDDDKNDKEFIIKNKQSSIHQQNDDWLMDRAESREKARTIRKQ
QFQDSKENNLDWQTRRAKLRAKSRKL
>Turt.mRNA:tetur11g03820 /organism=Turt {i 149,262,395 i}
M-----------------------SCSLVYRVGLS--------------------RTVIK
SYRNLLRLSDHSSLF---------------------------------------------
------------------------------------------------------------
-------------STSTNSSNVDK--------------------KDQSKPDIKVTFI---
KANGQKI-VGYGKTNENLLDVVINNHLDIDGFGACEGTLACSTCHLILKKDDFDKLKNKP
TDEELDMLDLAFGLTET---SRLGCQVYLTKEMDGLEVVVPETIND--------------
------------------------------------------------------------
------------------------------------------------------------
------------------------------------------------------------
------------------------------------------------------------
------------------------------------------------------------
------------------------------------------------------------
------------------------------------------------------------
------------------------------------------------------------
------------------------------------------------------------
------------------------------------------------------------
------------------------------------------------------------
------------------------------------------------------------
------------------------------------------------------------
------------------------------------------------------------
------------------------------------------------------------
------------------------------------------------------------
------------------------------------------------------------
------------------------------------------------------------
----------------------ARTT
>Bmor.transcript:BGIBMGA008137-RA /organism=Bmor {i 65,172,313 i}
------------------------------------------------------------
------------------------------------------------------------
------------------------------------------------------------
-----ML---SADLKHGEYEWQDP---------------------KSEDEVVNVVYV---
DKDGVKI-NVKGKVGDNILYLAHRYEIPME--GACEASLACTTCHVYIPHDYLDKLP-PS
EEKEDDLLDMAPFLKEN---SRLGCQIVLTKELEGMVIQLPKATRNFYVDGHK-------
------------------------------------------------------------
------------------------------------------------------------
------------------------------------------------------------
------------------------------------------------------------
------------------------------------------------------------
------------------------------------------------------------
------------------------------------------------------------
------------------------------------------------------------
------------------------------------------------------------
------------------------------------------------------------
------------------------------------------------------------
------------------------------------------------------------
------------------------------------------------------------
------------------------------------------------------------
------------------------------------------------------------
------------------------------------------------------------
------------------------------------------------------------
------------------------------------------------------------
----------------------PKPH
>Isca.ISCW003079-RA /organism=Isca {i 7,95,148 i}
------------------------------------------------------------
------------------------------------------------------------
------------------------------------------------------------
------------------------------------------------------------
----------------------------ME--GACEASLACTTCHVYVKDDYLDKLP-EA
DEKEEDLLDLAPFLKEN---SRLGCQIILTKDMEGLEVTLPLATRNFYVDGHV-------
------------------------------------------------------------
------------------------------------------------------------
------------------------------------------------------------
------------------------------------------------------------
------------------------------------------------------------
------------------------------------------------------------
------------------------------------------------------------
------------------------------------------------------------
------------------------------------------------------------
------------------------------------------------------------
------------------------------------------------------------
------------------------------------------------------------
------------------------------------------------------------
------------------------------------------------------------
------------------------------------------------------------
------------------------------------------------------------
------------------------------------------------------------
------------------------------------------------------------
----------------------PQPH
>Lpol.rna10312 /organism=Lpol {i 244,299,406,494,547 i}
--------------------------MNKFVPLMRSVCQKSLCQHRTDVMKIHINLQGLS
KHCNYFS-----------------------------------------------------
---------------------VH------FFSVSTSKSEFFE-VRKNQNLMNFISHLQKR
NIVASNL---NGPLQHGEYEWQDP---------------------KSEEEVVNVVFV---
TKDGKRI-PVRGKIGDNVLYLAHRYGIEME--GACEASLACTTCHVYVQNEYFDKLP-AA
EESEEDLLDMAPFLKEN---SRLGCQIILTKELDGIELRLPTATRNFYVDGHV-------
------------------------------------------------------------
------------------------------------------------------------
------------------------------------------------------------
------------------------------------------------------------
------------------------------------------------------------
------------------------------------------------------------
------------------------------------------------------------
------------------------------------------------------------
------------------------------------------------------------
------------------------------------------------------------
------------------------------------------------------------
------------------------------------------------------------
------------------------------------------------------------
------------------------------------------------------------
------------------------------------------------------------
------------------------------------------------------------
------------------------------------------------------------
------------------------------------------------------------
----------------------PQPH
>Tcas.transcript:TC000617_001 /organism=Tcas {i 85,137 i}
--------------------------MTAFVRILG------------------YTKPSFS
------------------------------------------------------------
---------------------IK------TLFR---------------------------
---KIYT---TAKLNHGEYEWQDP---------------------KSPDEVVNITFV---
TKDGEKV-PVKGKVGDNVLYLAHRYKIPME--GACEASLACTTCHVYVKSDH--ELT-PA
EEKEEDLLDMAPFLKEN---SRLGCQIILTKELEGLELELPQATRNFYVDGHT-------
------------------------------------------------------------
------------------------------------------------------------
------------------------------------------------------------
------------------------------------------------------------
------------------------------------------------------------
------------------------------------------------------------
------------------------------------------------------------
------------------------------------------------------------
------------------------------------------------------------
------------------------------------------------------------
------------------------------------------------------------
------------------------------------------------------------
------------------------------------------------------------
------------------------------------------------------------
------------------------------------------------------------
------------------------------------------------------------
------------------------------------------------------------
------------------------------------------------------------
----------------------PAPH
>Mocc.rna7849 /organism=Mocc {i 67,116,171,311,364 i}
M-------------------------LRVIQRALR--------PARLVGVRFH-------
------------------------------------------------------------
------------------------------------------------------------
-----------AEGEGGRPEWQDP---------------------KSEDEVVNITYI---
TKDGDEY-NVRGKVGDNVMYLAHRYGIEME--GACEASLACTTCHVYVLGDHLERIP-GA
TEREDDLLDLAPFLKEN---SRLGCQIILSKELDGLRIQLPRATRNFYVDGHV-------
------------------------------------------------------------
------------------------------------------------------------
------------------------------------------------------------
------------------------------------------------------------
------------------------------------------------------------
------------------------------------------------------------
------------------------------------------------------------
------------------------------------------------------------
------------------------------------------------------------
------------------------------------------------------------
------------------------------------------------------------
------------------------------------------------------------
------------------------------------------------------------
------------------------------------------------------------
------------------------------------------------------------
------------------------------------------------------------
------------------------------------------------------------
------------------------------------------------------------
----------------------PQPH
>Dmel.FBtr0076498 /organism=Dmel {i 115,167 i}
----------------------------MFCLLLR------------------RSAVHNS
------------------------------------------------------------
---------------------CK------LISKQIAKPAFYT-PHN--------------
---ALHT---TIPRRHGEFEWQDP---------------------KSTDEIVNITYV---
DKDGKRT-KVQGKVGDNVLYLAHRHGIEME--GACEASLACTTCHVYVQHDYLQKLK-EA
EEQEDDLLDMAPFLREN---SRLGCQILLDKSMEGMELELPKATRNFYVDGHK-------
------------------------------------------------------------
------------------------------------------------------------
------------------------------------------------------------
------------------------------------------------------------
------------------------------------------------------------
------------------------------------------------------------
------------------------------------------------------------
------------------------------------------------------------
------------------------------------------------------------
------------------------------------------------------------
------------------------------------------------------------
------------------------------------------------------------
------------------------------------------------------------
------------------------------------------------------------
------------------------------------------------------------
------------------------------------------------------------
------------------------------------------------------------
------------------------------------------------------------
----------------------PKPH
>Cele.Transcript:Y73F8A.27 /organism=Cele {i 135,245 i}
M-------------------------SSVLRLAMR--------------------AKGFS
RF----------------------------------------------------------
---------------------------------LAETQAFPV-KNR--------------
---HFMT---SSVRKTGDFEYEDP---------------------KSEDEVVNITYV---
LRDGTER-KIRGKVGDNVMFLAHRYDIEME--GACEASLACSTCHVYVDPAFQNKLP-EP
LEEEDDMLDMAPALKDN---SRLGCQIVLTKELDGITVTLPTMTRNFYVDGHV-------
------------------------------------------------------------
------------------------------------------------------------
------------------------------------------------------------
------------------------------------------------------------
------------------------------------------------------------
------------------------------------------------------------
------------------------------------------------------------
------------------------------------------------------------
------------------------------------------------------------
------------------------------------------------------------
------------------------------------------------------------
------------------------------------------------------------
------------------------------------------------------------
------------------------------------------------------------
------------------------------------------------------------
------------------------------------------------------------
------------------------------------------------------------
------------------------------------------------------------
----------------------PKPH
>Hsap.transcript:ENST00000393708 /organism=Hsap {i 154,209,316,404 i}
--------------------------MHVMAASMA--------------------RGGVS
AR-------------V--------------------------------------------
---------------LLQAARGTWWNRPGGTSGSGEGVALGT--TR--------------
---KFQA---TGSRPAGEEDAGGP---------------------ERPGDVVNVVFV---
DRSGQRI-PVSGRVGDNVLHLAQRHGVDLE--GACEASLACSTCHVYVSEDHLDLLP-PP
EEREDDMLDMAPLLQEN---SRLGCQIVLTPELEGAEFTLPKITRNFYVDGHV-------
------------------------------------------------------------
------------------------------------------------------------
------------------------------------------------------------
------------------------------------------------------------
------------------------------------------------------------
------------------------------------------------------------
------------------------------------------------------------
------------------------------------------------------------
------------------------------------------------------------
------------------------------------------------------------
------------------------------------------------------------
------------------------------------------------------------
------------------------------------------------------------
------------------------------------------------------------
------------------------------------------------------------
------------------------------------------------------------
------------------------------------------------------------
------------------------------------------------------------
----------------------PKPH
>Drer.transcript:ENSDART00000166361 /organism=Drer {i 236,343,431,495 i}
----------------------------MAAAAAV--------------------RAGVN
FTQRLNRISPVCRVCP--------------------------------------------
---------------LLRLNRCT------GAAVRRAVDGFSA-PSR--------------
---RLRTSIGASHTHTHTHTHTHT---------------------HTHTQSVNVVYI---
DRSGRRI-PVQARVGDNVLYLAHKHGIDLE--GACEASLACSTCHVYVSSGHYDRLP-EP
EEREDDMLDMAPLLQEN---SRLGCQI-LTPELDGMELTLPKVTRNFYVDGHV-------
------------------------------------------------------------
------------------------------------------------------------
------------------------------------------------------------
------------------------------------------------------------
------------------------------------------------------------
------------------------------------------------------------
------------------------------------------------------------
------------------------------------------------------------
------------------------------------------------------------
------------------------------------------------------------
------------------------------------------------------------
------------------------------------------------------------
------------------------------------------------------------
------------------------------------------------------------
------------------------------------------------------------
------------------------------------------------------------
------------------------------------------------------------
------------------------------------------------------------
----------------------PKPH
>Cscu.CSCU026469-RA /organism=Cscu {i 16,71,178 i}
--------------------------------MVV--------Q--------H-------
------------------------------------------------------------
------------------------------------------------------------
-----------AHCFDKRFEWEDP---------------------KSEDEIVTVNFI---
LKDGKQV-TVNGKIGDNVMYLAQRHGIDIE--GACEASLACTTCHVYVDDNYLEKLT-PA
EEK---------------------------------------------------------
------------------------------------------------------------
------------------------------------------------------------
------------------------------------------------------------
------------------------------------------------------------
------------------------------------------------------------
------------------------------------------------------------
------------------------------------------------------------
------------------------------------------------------------
------------------------------------------------------------
------------------------------------------------------------
------------------------------------------------------------
------------------------------------------------------------
------------------------------------------------------------
------------------------------------------------------------
------------------------------------------------------------
------------------------------------------------------------
------------------------------------------------------------
------------------------------------------------------------
--------------------------
>Ptep.aug3.g3898.t2 /organism=Ptep {i 154,230,340,428,481 i}
MKF---------------------LIFNPLVKSLC--------------------ASKYQ
RRETIRIISFCATKA---------------------------------------------
----------------------------NNLMTNKKSDATTRYLCVGAS-----------
----------QYKDMPDGSTTSSD---------------------AIEDCSEMVTYSVKN
LKTGDIV-EVKGKIGETLMEATANYIPDVH--GACGGSRACTTCHMYVDDELEGVLE-EP
LDEEQDMLDKAAFLKPN---SRLSCQVTITKEFEGKLFCTPIGTVNMAVDGHI-------
------------------------------------------------------------
------------------------------------------------------------
------------------------------------------------------------
------------------------------------------------------------
------------------------------------------------------------
------------------------------------------------------------
------------------------------------------------------------
------------------------------------------------------------
------------------------------------------------------------
------------------------------------------------------------
------------------------------------------------------------
------------------------------------------------------------
------------------------------------------------------------
------------------------------------------------------------
------------------------------------------------------------
------------------------------------------------------------
------------------------------------------------------------
------------------------------------------------------------
----------------------PEKH
>Smar.transcript:SMAR001481-RA /organism=Smar {i 170,286,428 i}
MAA---------------------MLSSVLRFCVC--------------------ERRYR
------------------------------------------------------------
-------------------------------ISSRLSPLFTF-LNQ--------------
---SLQ----HNSHMPRVFTSSEP--------------------KLKEKNTVTVTFL---
DPEGNHFCTTSGPEGSTLLELAKEGTAYFDGYGECDGGMSCTTCHVILNSKDYDLVPDKL
HPEEDDLLSRSAAVTETYNHSRLGCQVRITKELDGITVQIGPDTSL--------------
------------------------------------------------------------
------------------------------------------------------------
------------------------------------------------------------
------------------------------------------------------------
------------------------------------------------------------
------------------------------------------------------------
------------------------------------------------------------
------------------------------------------------------------
------------------------------------------------------------
------------------------------------------------------------
------------------------------------------------------------
------------------------------------------------------------
------------------------------------------------------------
------------------------------------------------------------
------------------------------------------------------------
------------------------------------------------------------
------------------------------------------------------------
------------------------------------------------------------
--------------------------
