# Supplementary material for: Genome streamlining in a minute herbivore that manipulates its host plant
Source: eLife. 2020 Oct 23;9:e56689. doi: 10.7554/eLife.56689 (PMC7738191; doi:10.7554/eLife.56689)
Supplement: Supplementary file 2. [file elife-56689-supp2.zip › Malin_Input/OG0001330.fasta]

>Agam.AGAP011997-RA /organism=Agam {i i}
MSSGADVPSDAPAHCPGTQSDDAGKASACAGCPNQQLCATGPK-----GPDPAIAL-VRQ
KLADVRNKLL------VLSGKGGVGKSTVTALLSRAMAHRNPDENFGVLDIDICGPSQPR
VLGVLGEQVHQSGSGWSPVYIE--DNLSLMSIGFLLGSPDDAIIWRGPKKNGMIRQFLTE
VDWG-QLDYLVLDTPPGTSDEHLSATTFLKGT--DGSWGAVLVTTPQEVALLDVRKEISF
CKKLAIPVVGVIENMSAFVCPKCTTETRIFPARTDGGGAEQMCIEMEVPYLGQLPLDPRL
TKCCDEGKDFITEFP--TSPA---VVALEEIVTKVRQFFGDGKGERQ-----
>Tcas.transcript:TC003307_001 /organism=Tcas {i 40,279,381,925 i}
MATSVEKAGSVPEHCPGTESANAGKASACAGCPNQQICASGPK-----GPDPGIQL-VKE
RLEQVRNKIL------ILSGKGGVGKSTVTALLGRSLAAADKERNVAVLDIDICGPSQPR
VLGALNEQVHQSGSGWSPVYVD--DNLSVMSIGFLLSSPDDAVIWRGPKKNGMIRQFLSE
VDWG-TLDYLLMDTPPGTSDEHLSASTYLSQA---GLTGAVIVTTPQEVALLDVRKEIDF
CRKVNIRILGVVENMSIFVCPCCKRLSEIFPAAT--GGAKKMCEDLKVPFLGSLPLDPTI
ARYCDEGRDFVGDLP--NSPA---VDALNGIVTRLVEMCDSKEE--------
>Drer.transcript:ENSDART00000155396 /organism=Drer {i 31,136,270,339,372,463,618,729,832,916 i}
M---ADVPNDAPEHCPGTSSDQAGKSSACQGCPNQSICASGATK----APDPAIEE-IKQ
KMTSVKHKIL------VLSGKGGVGKSTFSAHLSHALA-SDSSKEVALLDVDICGPSIPK
IMGLEGEQVHQSGSGWSPVYVE--DNLAVMSIGFLLSSPDDAVIWRGPKKNGMIKQFLRD
VDWG-EVDYLIVDTPPGTSDEHLSIVQYLSGA---GIDGAVIITTPQEVSLQDVRKEIRF
CKKVNLPILGVIENMSGFVCPKCKNTSQIFPPTT--GGAQRMCEELNLPLLGRIPLDPRI
GKSCDEGKSFLTEVP--DSPA---AAAYQSIVQKIRDYCASHSASDVS---C
>Hsap.transcript:ENST00000283027 /organism=Hsap {i 19,124,258,327,360,451,606,717,820,904 i}
-------MEEVPHDCPGADSAQAGRGASCQGCPNQRLCASGAGA----TPDTAIEE-IKE
KMKTVKHKIL------VLSGKGGVGKSTFSAHLAHGLA-EDENTQIALLDIDICGPSIPK
IMGLEGEQVHQSGSGWSPVYVE--DNLGVMSVGFLLSSPDDAVIWRGPKKNGMIKQFLRD
VDWG-EVDYLIVDTPPGTSDEHLSVVRYLATA---HIDGAVIITTPQEVSLQDVRKEINF
CRKVKLPIIGVVENMSGFICPKCKKESQIFPPTT--GGAELMCQDLEVPLLGRVPLDPLI
GKNCDKGQSFFIDAP--DSPA---TLAYRSIIQRIQEFCNLHQSKEENLISS
>Lpol.rna1086 /organism=Lpol {i 31,136,270,339,372,463,618,729,832,916 i}
M---ADRPENAPGECPGTQSEAAGKATPCQGCPNQQICASGQAK----GPDPDIEI-VKH
KLLSVQHIIL------ILSGKGGVGKSTVTSGLAHAFA-ADNVQNVGLLDIDICGPSIPR
IMGLEGEQVHQSGSGWSPVFVE--ENLGVMSVGFLLASPDDAVIWRGPKKNGLIKQFLRD
VDWG-ELNYLLIDTPPGTSDEHLSIAQYLKGS---NVDGAVIVTTPQEISLLDVRKEINF
CQKVGIPIIGVIENMSGFVCPKCKTESQIFPPTT--GGADKMAADLNVPFLGKIPLDPQI
GKCCDEGKSFLREVP--DSPA---AKAYHMVYKKIVDSTKGEIMDTS-----
>Smar.transcript:SMAR004672-RA /organism=Smar {i 28,133,267,369,457,723,910 i}
----MSSMSEIPEHCPGTQSEEAGKASACQGCPNQSMCASGKTK----GEDPDIPL-ITE
KLSSIKHKIL------VVSGKGGVGKSTFSANLSRGIA-IDENKKVGILDIDICGPSIPL
LLGVEGYQVHNSGSGWSPIYVE--DNLLVMSIGFLL-QPEEAVIWRGPKKNGMIKHFLRD
VDWE-SLDYLVIDTPPGTSDEHLSITNYLKTA---GINGAVVITTPQEVSLLDVRKEIDF
CRKVGVPIIGIVENMSGFVCPNCKNETQIFPATT--GGGKKMAKELKIPFLGRIPLDPKI
GMTSDKGNNFLTEFP--ESPA---VDAYAKIISQILEFCEQKPVKSD-----
>Ptep.aug3.g10800.t1 /organism=Ptep {i 19,124,258,327,360,451,606,717,820,901 i}
-------MESIPQHCPGVDSSAAGKAEACAGCPNQNICSSLKND----EPDPDIEI-IKQ
KMSLVKHIIL------ILSGKGGVGKSSFTSMLAQTLA-DDLEKNIGIMDIDLCGPSLPR
MFGVENEQVHLSGSGWSPVFVD--ENLCIMSVGFLLSSPDEAVIWRGPKKNGLIKQFLKD
VDWG-DLDYLLIDTPPGTSDEHLSIVKYLQGT---NLNGAVIVTTPQEASLLDVRKEINF
CQKVDLPILGVVENMSIFVCPKCKVSSEIFPATT--GGGQKMAEEMNVPFLGKIPLNSQI
GRGCDEGKLFLKDS---ESVT---KDILNTIVESIKKNLNKEM---------
>Dpul.mRNA4659 /organism=Dpul {i 22,73,174,264,334,366,457,660,853 i}
------MENEIPEHCPGVQSEAAGKASTCDGCPNQKICASGEVT----VEDPKIMVGIQE
RMLNVKHKIL------VLSGKGGVGKSTLTSMIARVFA-QDLTKNVAVMDIDICGPSAPR
IMGVEGETVHQSGSGWSPVYIG--ENLSVMSVGLLLASPDDAVIWRGPKKNGLIKQFLSE
VDWG-SLDYLLMDTPPGTSDEHLSIAQYMLPC---QLTGAIIVTSPQEISLLDVRKEINF
CRK-------------------CSKESEIFLATT--GGARQMASEFNLPFLGQIPLDHRL
TQACDEGIDFFEEYS--DSAT---ASAFIQLVKEIKAHIKE-----------
>Dmel.FBtr0080891 /organism=Dmel {i i}
------MQAPPPEHCPGVESEEAGKGSACSGCPNQGLCSDPNKK----LEDPGKAL-VVE
SMKDVKHKLL------ILSGKGGVGKSTVTSLLTRYLARSNPDSNFGVLDIDICGPSQPR
LMGALGESVHQSGYGWSPVGIE--DNVCLMSIGFLLGSVDDAIIWRGPKKNGMIRQFLSE
VDWG-NLDLLLLDTPPGTSDEHLSVVSYLKDDANPESLRAVMVTTPQEVSLLDVRKEINF
CKKQNIPIVGVIENMSSFRCGHCGNSSEIFPAKT--GGAAAMCAEMGIPLLGSLPLDQQI
SKACDSGEDL-TEF---KNVT---TEALEGICSKIMASFS------------
>Phum.transcript:PHUM293030-RA /organism=Phum {i 28,130,267,369,576,726,913 i}
----MADNSVINEHCPGVNSNLAGKVSACEGCPNQNICSSGVT-----KTDPGIAL-VKQ
RLDEVRHKIL------ILSGKGGVGKSTFTSLLGRYLANSLDTKNIGICDIDICGPSIPR
MMGTLQEEVHNSGSGWSPIFVE--DNLSVMSIGFLLGRPNEAVIWRGPKKNAMIRQFLSD
VDWG-QLEYLLVDTPPGTSDEHLSVFNYLKHT---NLSGALIITTPEEVSLLDVRKEIDF
CKKVNIPILGVVENMSCFTCPNCSKSSEIFAAKT--GGALKMCSDLNVPFLGKLPMDPKL
ARACDEGKDFLTEFK--SSSA---AEAFTEIAKNTKQKNTVGCWDA------
>Mocc.rna8910 /organism=Mocc {i 31,133,330,454,609,820,904 i}
M---SDVPENAPQSCPGTSSGDAGKAAGCAGCPNRAACASGPT-----GPDPDLAV-IRS
RLASVKKIIL------ILSGKGGVGKSTVTSMLAQVLS---LDRSVAVLDVDICGPSQPT
MMGVEGEQVHQSGSGWSPVYPD--ENLALMSIGFLLKSRDDAVVWRGPRKNGLIKQFLRD
VDWG-ELDYLLVDTPPGTSDEHLTVVQYLKGC---NLAGAILVTTPQAVAVQDVRKEFDF
CRKVSLPVLGVIENMKGYMCPNCTVRSDIFP-SN--GACEKMCRDFGLKLLGEVPLDSKL
AQACDEGKLFVQQFP--DAPV---TDVYKNIAQGIRSSLEESDQSDAQ---K
>Cele.Transcript:F10G8.6 /organism=Cele {i 180,651 i}
M---SDVPDDANAGCPGTGSAGAGKASGCAGCPNQGSCATGQGP----PPDADVPK-IQD
RFSRIKHKIL------ILSGKGGVGKSTLTSNLARALA-SDPSKQVAILDVDICGPSQPR
MMGVEDEEVHNSADGWTPVGIQ--PNLTLMSIAFLLGDKNDAVIWRGARKNGMIKQFLKD
VDWG-EVDYLLIDTPPGTSDEHISLVQFLLQA--GPLDGALIVSTPQEVSLLDVRKEVSF
CVKTKVPILGVVENMARFVCPNCAHTTLLFPTST--GGAEQMCKDSNLELLAQLPLEPAL
AKALDNGEDFFETNP--DSTL---AKSFLDLAEKVKAKLV------------
>Alyc.aculy03g07100.1 /organism=Alyc {i i}
------MEAAPPKHCPGVGTEDAGKANACAGCPNQKICSSNEAK----AAEAD-PL-IRD
RLIKIKHIIL------VISGKGGTGKSTISSMLARSLA-EDPALQVGLLDLDICGPSAPR
MFDLEGEQVYESTTGWTPIYVQ--DNLAVMSCGFLLESLDDAVIWRGPKKNTMIKRFLSD
VDWG-KLDYLIIDTPPGTSDEHISVIQLMKLTELPNIDGAVMVTTPQEVSLMDVRKQIDF
CNRTGLKILGVVENMGKFECPKCHKDSVIFPSSS--GGADKMAADFNLEIIGRLPLNPLI
GQHCDSGKSMFKNEP--QKDVTGLVSSFLSIKNRIIEMVK------------
>Dpte.g1270.t1 /organism=Dpte {i i}
------MSSSEPENCPGIDSEQAGKSTACAGCPNQGLCAGGELRSSIKDAEQDYYE-IAR
KLSPIKHIII------IMSGKGGVGKSTVATQLARFIAFNNPKCNVGLLDVDICGPSIPK
TMGVENEEIFNSASGWSPIFVD--DNLAVMSCGFLLESLDDAVIWRGPRKNGIIKQFLRD
VDWSEQLDYLIIDTPPGTSDEHLSLVNYLKFC--QNVRGAIMVTTPQEIAQMDVRKQVEF
CHKVKLPIIGYVENMSVFVCPKCSKENYIFKSKS---TKFTLEDKYGIKLLGRLPIDPLI
GKSCDEGKSLFTDDKVLDNRI---LQAFQDLWDNLCKEIDKSNQ--------
>Turt.mRNA:tetur26g01140 /organism=Turt {i i}
------MSGDHPSDCVGIDSEQAGKAPGCAGCPNASVCASGKQF----DETSQLVE-IEK
RLRSIKHILL------IISGKGGVGKSTFSANLARFLA-SNESINVGLLDIDICGPSIPR
AMGLEGEQVHMSSDGWSPIYIQ--DNLAVMSSGFLLGSLEDAVIWRGPKKNGLIKQFLKD
VDWP-PLDYLIIDTPPGTSDEHLSIVSFLKKC--ANLNGAIVVTTPQEAALLDVRKQIDF
ANRVGLPIIGLVENMSHFVCSSCHKESFIFKPTS--GGAKSLSSSCNIQLLASIPIDPII
GKSIDQGIACWEENK--ESPA---VLAYQSLSKKIIEMFPI-----------
>Bmor.transcript:BGIBMGA006973-RA /organism=Bmor {i 100,180,451,623 i}
-----------------MSNGDEGARFA-------------------------LAT-LSD
SLVVYPTSMLLIEDTKVLSGKGGVGKSTVSTQLALTL--KERGYKVGLLDIDLCGPSVPY
ILNLEGHDVHQSAEGWVPVYMDSEQRLGVLSIGFLLTSRNDSVVLRGPKKTSIIKQFLED
VYWQ-ELDFLVIDTPPGTSDEHITVMENLRQV---PQCSAILVTTPQEVAIEDVRKEITF
CRKTGIPIMGLIENMSGYECPNCSECTNIF--ST--GGGQSLAEYAKIPFLGSVPIDPRV
GRLAGQGLCAVKELP--DSKT---SKVFGELVTLLGENSNGVN---------
>Cscu.CSCU018216-RA /organism=Cscu {i 87,176,286,441,552,622 i}
------------------------------------------------------------
--------LL------VMSGKGGVGKSTVAVQLALTF--RKFRKKVGILDIDLCGPSITH
MLGLEDKDVHQCEQGWVPVYADNEKSLAVMSTGFLLKRKEDAIIWRGPKKNAIIKQFLED
VYWQ-DIDILIIDTPPGTSDEHLSVVENIKQL---KPDGAILVTTPQGVSINDVRRELTF
CKKAEIPVLGIIENMSGFVCPNCSECTNIF--ST--GNGKLFADNANVKFLGTIPIDPLL
SQALEKGENFVELFS--DSPT---IRQFSDIAQLLLQICNCSN---------
>Isca.ISCW002788-RA /organism=Isca {i 44,154,309,420,490 i}
------------------------------------------------------------
------------------------------------------------------------
MLNLDGHSIHQCPEGWVPVFTDQSQRLAVMSIGFLLKNKNDPVIWRGPKKHAMIRQFLGD
VHWG-ELDYLVVDTPPGTSDEHMSTVEMLRGL---HPDGAILVTTPQALSVSDVRREITF
CKKTGLPILGIIENMSGFVCPNCSECSNVF--SS--GGGEELAKMATVPFLGRIPIEPRL
AESMENGDNFIEKYA--QSEA---AVAFKAIVAKIVAS--------------
