# Supplementary material for: Genome streamlining in a minute herbivore that manipulates its host plant
Source: eLife. 2020 Oct 23;9:e56689. doi: 10.7554/eLife.56689 (PMC7738191; doi:10.7554/eLife.56689)
Supplement: Supplementary file 2. [file elife-56689-supp2.zip › Malin_Input/OG0001337.fasta]

>Agam.AGAP001972-RA /organism=Agam {i 108,946 i}
M-----------------------------------------------------------
------------------------------------------------------------
------------------------------------------------------------
------------------------------------------------------------
------------------------------------------------------------
------------------------------------------------------------
------------------------------------------------------------
------------------------------------------------------------
------------------------------------------------------------
------------------------------------------------------------
------------------------------------------------------------
------------------------------------------------------------
------------------------------------------------------------
------------------------------------------------------------
------------------------------------------------------------
------------------------------------------------------------
------------------------------------------------------------
------------------------------------------------------------
------------------------------------------------------------
------------------------------------------------------------
------------------------------------------------------------
------------------------------------------------------------
------------------------------------------------------------
------------------------------------------------------------
------------------------------------------------------------
------------------------------------------------------------
------------------------------------------------------------
------------------------------------------------------------
------------------------------------------------------------
---------AKKQTLVLLGFEDEPI-------------------AEKDRPYLSYTT-NKI
GGHADWPAG-PIDVQ--------PCLFCGQQRPLIVQIYA--PLDDSQ--FHRTLYVFAC
-LNAPCST--QSQAWTCVRIQSLE---------------KGS-----PGADG--------
-GVTELRSGKVASKDTTISWCSGAD---DWDE-EEEEGGQEGMAVRESFGTATFMRVDTS
SVAAAEQLLNEENGNVI----QYEKV-------------------SDEDDE---SNSMEA
EPIPGFENLRV-------DETNANARGDGRAS--GATGGGELIDNLYTTRASAEIEGLEA
EVVVVD--TPVSPKRDLVALLKQPQI--------------VPRNIADVTLRGLYISVD-E
----------------E-----RYVAPLASDHVRELL-AEYQRHEDGITAPLESPLDNV-
--ASGTKQPPKANH-DQELY--EKGIPMHGDLMFHSFLSKLQENPGQLLRYSRN------
---ALPLLIAP-IK--EIAMPPHCQYCKSEMICEVQLLPTLIERLRFEVNG--ERA-PID
YGNVLVWTCGKSCWDTP-----DKMRQE-LVLVQ--------------------------
----------------------------------------NEQ-----------------
------------------------------------------------------------
------------------------------------------------------------
------------------------------------------------------------
------------------------------------------------------------
------------------------------------------------------------
------------------------------------------------------------
------------------------------------------------------------
------------------------------------------------------------
-------
>Dmel.FBtr0082634 /organism=Dmel {i 108,1202 i}
M-----------------------------------------------------------
------------------------------------------------------------
------------------------------------------------------------
------------------------------------------------------------
------------------------------------------------------------
------------------------------------------------------------
------------------------------------------------------------
------------------------------------------------------------
------------------------------------------------------------
------------------------------------------------------------
------------------------------------------------------------
------------------------------------------------------------
------------------------------------------------------------
------------------------------------------------------------
------------------------------------------------------------
------------------------------------------------------------
------------------------------------------------------------
------------------------------------------------------------
------------------------------------------------------------
------------------------------------------------------------
------------------------------------------------------------
------------------------------------------------------------
------------------------------------------------------------
------------------------------------------------------------
------------------------------------------------------------
------------------------------------------------------------
------------------------------------------------------------
------------------------------------------------------------
------------------------------------------------------------
---------AKNKSTVYLGYEDEEV-------------------TAKQEQLLNSCT-NKI
GGTPDWPRH-EVTIP--------SCPLCGAVRPLIVQMYA--PLDRSQ--FHRSLYVFGC
-MNPVCSQ--NSKSWCCVRTQHLDHQYEVISEHSPK-ATPTKKQ----------------
----NSKKKGKSSGLQAISWCSGAD---DWGD-SSGGATEQAKTISVALDEAMDITADDD
--------QNERNGNVRPNALQYAKSDIQIDEPAKLEQVKIAADDDDDEDE---STSLEN
ELISGFHQMDMISPQNADDDPNANCAAAAAPSLDGAGA------SAASAAIGAEIEGPET
DLVLVD--TPKKPERDLIALLKHT--------------SGALSQIKDLTLKSYYIAVDVE
N-----------KTQAEEY--ENFGGALSMDHIRDLY-QEYKLRD-------QNPGQ---
SPTGGASGPGEQGD-ENESY--EKALPAHGDLVFHNFITTIHQNPGQLLRYSRD------
---TIPLLVAP-FT----EPLPKCQNCRGETICEVQLLPTLIPKLRFQVNG--CNA-PIE
FGNVLVFTCLKSCWDTP-----DLMRYE-HIVVQ--------------------------
----------------------------------------SET-----------------
------------------------------------------------------------
------------------------------------------------------------
------------------------------------------------------------
------------------------------------------------------------
------------------------------------------------------------
------------------------------------------------------------
------------------------------------------------------------
------------------------------------------------------------
-------
>Phum.transcript:PHUM126810-RA /organism=Phum {i 114,965,1200 i}
MA----------------------------------------------------------
------------------------------------------------------------
------------------------------------------------------------
------------------------------------------------------------
------------------------------------------------------------
------------------------------------------------------------
------------------------------------------------------------
------------------------------------------------------------
------------------------------------------------------------
------------------------------------------------------------
------------------------------------------------------------
------------------------------------------------------------
------------------------------------------------------------
------------------------------------------------------------
------------------------------------------------------------
------------------------------------------------------------
------------------------------------------------------------
------------------------------------------------------------
------------------------------------------------------------
------------------------------------------------------------
------------------------------------------------------------
------------------------------------------------------------
------------------------------------------------------------
------------------------------------------------------------
------------------------------------------------------------
------------------------------------------------------------
------------------------------------------------------------
------------------------------------------------------------
------------------------------------------------------------
--------KSKKNNIVLLGFEDEYV-------------------TEKHKSVLGYWT-NKV
GGSPDWPIE-GISPP--------NCLLCGLKQLLIVQIYA--PLENSS--FHRTLYLFGC
-INPNCWN--QKDSWTCLRSQLLD---------------PEVTH----------------
----------SSFEKLDMEWCSGAN---DWDD-DNG------------------------
---------NFENGNSLRA--SSQNP-------------------SDNDSEED-SCSLTA
I----IENLNV-------KECNANWDGFEKSS--GAVG------KQMSPVASAEIEQEES
EVVTID--TPTMPKKDLLSLLQESAPVP------YYMRAGEENQNQCVTFVPFFISVE-E
----------------EN------ISSNHSDHVGELI-QEYQKKH-------GEIHQH--
----GSNQIREGNELCSEEY--EKAVPAHGDKMFYHFLSRIQSNPGQILRYSRD------
--NKRPLLIYP-LQ----EFSKKCEYCDSDLIFEMQLLPTLIPKLKFQEDD--DKI-RLE
FGTVLVFTCSKSCWSQG-----DKFKNEKYSFTM--------------------------
------------------------------------------------------------
------------------------------------------------------------
------------------------------------------------------------
------------------------------------------------------------
------------------------------------------------------------
------------------------------------------------------------
------------------------------------------------------------
------------------------------------------------------------
------------------------------------------------------------
------A
>Tcas.transcript:TC030996_002 /organism=Tcas {i 108,272,550 i}
M-----------------------------------------------------------
------------------------------------------------------------
------------------------------------------------------------
------------------------------------------------------------
------------------------------------------------------------
------------------------------------------------------------
------------------------------------------------------------
------------------------------------------------------------
------------------------------------------------------------
------------------------------------------------------------
------------------------------------------------------------
------------------------------------------------------------
------------------------------------------------------------
------------------------------------------------------------
------------------------------------------------------------
------------------------------------------------------------
------------------------------------------------------------
------------------------------------------------------------
------------------------------------------------------------
------------------------------------------------------------
------------------------------------------------------------
------------------------------------------------------------
------------------------------------------------------------
------------------------------------------------------------
------------------------------------------------------------
------------------------------------------------------------
------------------------------------------------------------
------------------------------------------------------------
------------------------------------------------------------
---------AQNNIKVLLGFEDELI-------------------TEKYKNQVNFTT-NKI
GGKPDLPSNIKLEPP--------ICPLCQLPRPLVVQVYA--PLESSP--YHRTLYLFAC
-INPNCWN--QSESWICIRVQSQE---------------KLIEH----------------
----EEPSAAVTSKTSVTDWCADAD---DWDD-NNAN-----------------------
--------MNEENGNLIN---NIERV-------------------SDEDDE---SCSFEE
SVRTGLGNLTV-------DDRNANNGAFG-----GAVG------RLHSPSATAEIEGDEG
EVVTID--SPVMPQQDIVALLQEATPLP--------QLHGDPRKSSLFQFISSFMGVW-E
----------------E----TAGASTISDRHVKELL-QEYQQKN-------EDDMNLV-
SPDTGGASAQIADN-VYEKY--EKSNPAHGDKMFHHFLSKIQMNPSQILRYNRD------
---SAPLLLYP-LQ----GLQTTCNYCKGDLVFEFQVLPTIIPKLKLVGDA--KHCSRLE
FGTVLVFTCRKSCWSTD-----TNTRHE-TVIVQ--------------------------
----------------------------------------SEVY----------------
------------------------------------------------------------
------------------------------------------------------------
------------------------------------------------------------
------------------------------------------------------------
------------------------------------------------------------
------------------------------------------------------------
------------------------------------------------------------
------------------------------------------------------------
-------
>Hsap.transcript:ENST00000246535 /organism=Hsap {i 108,275,336,686,797,946 i}
M-----------------------------------------------------------
------------------------------------------------------------
------------------------------------------------------------
------------------------------------------------------------
------------------------------------------------------------
------------------------------------------------------------
------------------------------------------------------------
------------------------------------------------------------
------------------------------------------------------------
------------------------------------------------------------
------------------------------------------------------------
------------------------------------------------------------
------------------------------------------------------------
------------------------------------------------------------
------------------------------------------------------------
------------------------------------------------------------
------------------------------------------------------------
------------------------------------------------------------
------------------------------------------------------------
------------------------------------------------------------
------------------------------------------------------------
------------------------------------------------------------
------------------------------------------------------------
------------------------------------------------------------
------------------------------------------------------------
------------------------------------------------------------
------------------------------------------------------------
------------------------------------------------------------
------------------------------------------------------------
---------AAVLKPVLLGLRDAPV-------------------HGSPTGPGAWTA-SKL
GGIPDALPTVAAPRP--------VCQRCGQPLALVVQVYC--PLEGSP--FHRLLHVFAC
-ACPGCST-GGARSWKVFRSQCLQ----------------------VPERE---------
----AQDAQKQGNSLAAEDWCEGAD---DWGS-DTEEGPSPQFT----------------
--------LDFGNDA---------------------------------------SSAKDV
DWTARLQDLRL-------QD----------------------------------------
------------------AVLGAAHPVPP----------------GLPLFLPYYICVA-D
----------------E----DDYRDFVNLDHAHSLL-RDYQQRE-------GIAMDQL-
------LSQSLPND-GDEKY--EKTIIKSGDQTFYKFMKRIAACQEQILRYSWS------
---GEPLFLTCPTS--EVTELPACSQCGGQRIFEFQLMPALVSMLKSANLGL-----SVE
FGTILVYTCEKSCWPPNH----QTPMEE-FCIIQ--------------------------
----------------------------------------EDPDELLFK-----------
------------------------------------------------------------
------------------------------------------------------------
------------------------------------------------------------
------------------------------------------------------------
------------------------------------------------------------
------------------------------------------------------------
------------------------------------------------------------
------------------------------------------------------------
-------
>Lpol.rna4129 /organism=Lpol {i 99,272,833,950,1108 i}
M-----------------------------------------------------------
------------------------------------------------------------
------------------------------------------------------------
------------------------------------------------------------
------------------------------------------------------------
------------------------------------------------------------
------------------------------------------------------------
------------------------------------------------------------
------------------------------------------------------------
------------------------------------------------------------
------------------------------------------------------------
------------------------------------------------------------
------------------------------------------------------------
------------------------------------------------------------
------------------------------------------------------------
------------------------------------------------------------
------------------------------------------------------------
------------------------------------------------------------
------------------------------------------------------------
------------------------------------------------------------
------------------------------------------------------------
------------------------------------------------------------
------------------------------------------------------------
------------------------------------------------------------
------------------------------------------------------------
------------------------------------------------------------
------------------------------------------------------------
------------------------------------------------------------
------------------------------------------------------------
------------SAHVLLGLSDEKI-------------------VDDDGDHCSWQT-NKY
GGKPNWMPSIISPDA-----TTLQCPLCGHCMALVIQVYC--PLGSSK--YHRTLYIFCC
-TNPLCWS--KPESWKVIRCQEED---------------KQTAE--NPDGH---------
----------SVCTASTDMWLEQED---DWGE-ASTAGLLEETS-------HLCITNEES
E-------GGEKNDN--------------------LEVIL-----DPEEDK---KQFLED
P---GIQEDDL--------------------------------EKCVSEEECKFLQSGQT
SVIVEDRPIPDHSGERLKSVLGE-------------RRDHSIPPHVVPVFEPYYIYVI-E
----------------EP------SESGMSRELYQKH-KKYQQEENV-------------
FYSIHKKSAVEKKT-TSEGY--EKSQVKHGDRVFYKFMNRIARCPEQIIRYCWE------
---GDPLYVTEPSS--GIKQPLPCQACGSQRVFELQLMPSLIQHLKLKNFN--VDGPVVE
FGTVLISSCSKSCWKEG-----DVMKEE-FVFVQ--------------------------
----------------------------------------ADPDEKLLAAFGK-------
------------------------------------------------------------
------------------------------------------------------------
------------------------------------------------------------
------------------------------------------------------------
------------------------------------------------------------
------------------------------------------------------------
------------------------------------------------------------
------------------------------------------------------------
-------
>Isca.ISCW010855-RA /organism=Isca {i 105,278,761,884,1039 i}
MA----------------------------------------------------------
------------------------------------------------------------
------------------------------------------------------------
------------------------------------------------------------
------------------------------------------------------------
------------------------------------------------------------
------------------------------------------------------------
------------------------------------------------------------
------------------------------------------------------------
------------------------------------------------------------
------------------------------------------------------------
------------------------------------------------------------
------------------------------------------------------------
------------------------------------------------------------
------------------------------------------------------------
------------------------------------------------------------
------------------------------------------------------------
------------------------------------------------------------
------------------------------------------------------------
------------------------------------------------------------
------------------------------------------------------------
------------------------------------------------------------
------------------------------------------------------------
------------------------------------------------------------
------------------------------------------------------------
------------------------------------------------------------
------------------------------------------------------------
------------------------------------------------------------
------------------------------------------------------------
--------LSDHSLVFYLGIKDEYV-------------------NGNP---TSWKV-NKV
GGTPDWTST-ALKSA-----PDLKCCLCGKQRLLLVQVYS--PLDRTE-WYHRTLYVFCC
-ISPNCWN--KQESYKVIRSQETC---------------DGSEV----------------
------TNLAQAKQAVSSDWLDSQD---DWGS-GPGSTSADPQ-----------------
--------AEEGNDL---------------------------------------TKSLQ-
--------------------------------------------GLVVSAADHNLRDDDM
DFAEVQ--PETIEGVDAVKRACELKRVE------QEQRAALESLSAGSSFRSYYVGVI-E
----------------EDR--DAEKNLAADSHIEKLL-QNYELED-------GGASKQI-
-----SKGQGSSSY-AQETY--EKASISHGDQTFYKFHKRLQRCPEQLIRFCWD------
---GKPLFISQ-PP--ASWVVPTCANCGARRCFELQVMPALIPTLEIEGAH--FKGCPLE
FGTILIYSCSASCWSAQ-----STWLEE-VAFIQ--------------------------
----------------------------------------PDPDVAFWNRVVS-------
------------------------------------------------------------
------------------------------------------------------------
------------------------------------------------------------
------------------------------------------------------------
------------------------------------------------------------
------------------------------------------------------------
------------------------------------------------------------
------------------------------------------------------------
-------
>Dpul.mRNA13710 /organism=Dpul {i 93 i}
M-----------------------------------------------------------
------------------------------------------------------------
------------------------------------------------------------
------------------------------------------------------------
------------------------------------------------------------
------------------------------------------------------------
------------------------------------------------------------
------------------------------------------------------------
------------------------------------------------------------
------------------------------------------------------------
------------------------------------------------------------
------------------------------------------------------------
------------------------------------------------------------
------------------------------------------------------------
------------------------------------------------------------
------------------------------------------------------------
------------------------------------------------------------
------------------------------------------------------------
------------------------------------------------------------
------------------------------------------------------------
------------------------------------------------------------
------------------------------------------------------------
------------------------------------------------------------
------------------------------------------------------------
------------------------------------------------------------
------------------------------------------------------------
------------------------------------------------------------
------------------------------------------------------------
------------------------------------------------------------
--------------TYLLGMEDEPI-------------------GKDDNAIINFQV-NKV
GGKPNWASG-DYPNP--------GCKLCNRKMLLAVQIYA--PLDDSP--NHRTLYQFCC
-LAPQCHS--KKEGWICLRDEVAD---------------TSTTL----------------
----TSAKVQTATTASTTTWIDDAD---DWGD-DENMESDTGN-----------------
------------------------------------------------------PTTIND
RPEVTVHELDIGSLTI--QNLDSSNPEHPAPSNSANTC------DHMINVPTAEVEGVEE
SVLLDD--LPPQPTVDIRTFFAPP--------------SAPIPDFSGSEFSSFYLNVV-E
----------------EQY-AAVLSDQKLDERAKQLW-EEYQRRE-------NCDLKQM-
----QKSSKSTPGR-VDEVY--EKVPPSHGDRLVHKFVTQVQACPEQLIRYNRG------
--ASNPLLLKQLAK--EDPVLFKCQHCNATLVFEMQLMPHLGQRLTIEDSAASQQTPGIE
LDTVLIYSCSKSCWN-------GVPREE-YLIVQ--------------------------
----------------------------------------TEIY----------------
------------------------------------------------------------
------------------------------------------------------------
------------------------------------------------------------
------------------------------------------------------------
------------------------------------------------------------
------------------------------------------------------------
------------------------------------------------------------
------------------------------------------------------------
-------
>Bmor.transcript:BGIBMGA000320-RA /organism=Bmor {i 180,357,513,612,909 i}
M-----------------------------------------------------------
------------------------------------------------------------
------------------------------------------------------------
------------------------------------------------------------
------------------------------------------------------------
------------------------------------------------------------
------------------------------------------------------------
------------------------------------------------------------
------------------------------------------------------------
------------------------------------------------------------
------------------------------------------------------------
------------------------------------------------------------
------------------------------------------------------------
------------------------------------------------------------
------------------------------------------------------------
------------------------------------------------------------
------------------------------------------------------------
------------------------------------------------------------
------------------------------------------------------------
------------------------------------------------------------
------------------------------------------------------------
------------------------------------------------------------
------------------------------------------------------------
------------------------------------------------------------
------------------------------------------------------------
------------------------------------------------------------
------------------------------------------------------------
------------------------------------------------------------
------------------------------------------------------------
-----------EPRKVDIGVLEE---------------------KPSWLLHPRFFP-SKI
GGKPSWLNLQDLPKS-----SELLCKKCQDPTVFLCQVYA--PFEDVEDCFHRTIFIFIC
-KNGNCCSKNHTDNFIVLRCQLPR-TNDFYSYQPYE---EKDEE--FP-MD---HW-TKL
CDVCGARGPAHCSRCKKVYYCSRKHQIIDWQK-GHKEQCPQ-------------------
------------------------------------------------------------
-------------------------------------------------LQSGDIVSTNN
------------------------------------FK--ITKAGQSVLFKEWELIVD--
----------------E----EDEEDPNNTDINQEME--KLNKMMQ------EKKVGSL-
--------NNISES-ELEEY----TRTVPNDKVFNKFSKRVARHPEQVLRYDRG------
---GVPLWITS-NN-DSLVHRPKCEYCNGERQFEFQIMPQLLNFLDVGVEL--N---SID
WGVLAIYTCKASCNKGS------AYMLE-YMIKQ--------------------------
----------------------------------------DLSD----------------
------------------------------------------------------------
------------------------------------------------------------
------------------------------------------------------------
------------------------------------------------------------
------------------------------------------------------------
------------------------------------------------------------
------------------------------------------------------------
------------------------------------------------------------
-------
>Cscu.CSCU013418-RA /organism=Cscu {i 577,852,960 i}
MA----------------------------------------------------------
------------------------------------------------------------
------------------------------------------------------------
------------------------------------------------------------
------------------------------------------------------------
------------------------------------------------------------
------------------------------------------------------------
------------------------------------------------------------
------------------------------------------------------------
----SNE-----------------------------------------------------
------------------------------------------------------------
------------------------------------------------------------
------------------------------------------------------------
------------------------------------------------------------
------------------------------------------------------------
------------------------------------------------------------
------------------------------------------------------------
------------------------------------------------------------
------------------------------------------------------------
------------------------------------------------------------
------------------------------------------------------------
------------------------------------------------------------
------------------------------------------------------------
------------------------------------------------------------
------------------------------------------------------------
------------------------------------------------------------
------------------------------------------------------------
------------------------------------------------------------
------------------------------------------------------------
---STCASKTESLQEVELGFAEK---------------------TESWRLRSKYFP-SKV
GGKPSWLNLRDLPLE-----KHLECKLCQKPLVFLLQIYA--PFEENPNTFHRSIFIFVC
-KDPRCCKSNENKNFVVFRCQLPR-DNQYYSPQPPI-EEECDSH--KPSAE---DF-RKL
CCVCGCVGTKQCSRCHSGVYCSRHHQKIDWIK-RHKFLCVENND----------------
------------------------------------------------------------
------------------------------------------------PKAKIAIPE---
--------------------------------------SLIPTEKHNFLFGEYSIEMEIE
----------------E----FNNELEAEKSEEEKMN--EYKKFLK------ESKARIF-
-----MRGEDPNEN-DLEEM------ALKSDKIFSKFMKIIKHNPDQIVRYQRG------
---GMPLWISS-SNTP--TQIPKCP-CGSERQFEFQIMPQLLNYLDVDNVK--E---SID
WGILAVYTCIRSCEFGV------AYKPE-YLWKQ--------------------------
----------------------------------------DFDHIIHTNE----------
------------------------------------------------------------
------------------------------------------------------------
------------------------------------------------------------
------------------------------------------------------------
------------------------------------------------------------
------------------------------------------------------------
----EKSEVNDN------------------------------------------------
------------------------------------------------------------
-------
>Ptep.aug3.g3366.t1 /organism=Ptep {i 526,783,897 i}
M-----------------------------------------------------------
------------------------------------------------------------
------------------------------------------------------------
------------------------------------------------------------
------------------------------------------------------------
------------------------------------------------------------
------------------------------------------------------------
------------------------------------------------------------
------------------------------------------------------------
------------------------------------------------------------
------------------------------------------------------------
------------------------------------------------------------
------------------------------------------------------------
------------------------------------------------------------
------------------------------------------------------------
------------------------------------------------------------
------------------------------------------------------------
------------------------------------------------------------
------------------------------------------------------------
------------------------------------------------------------
------------------------------------------------------------
------------------------------------------------------------
------------------------------------------------------------
------------------------------------------------------------
------------------------------------------------------------
------------------------------------------------------------
------------------------------------------------------------
------------------------------------------------------------
------------------------------------------------------------
-----------AVAPTELGFVEK---------------------RAPWKLRSKFFP-SKV
GGFPAWLRLSNLPNR-----TDLLCQVCNHPLTFLLQVYA--PVFELEEAFHRTIYIFMC
-RNSSCNKTSSRINFSVFRNQLPR-KNEFYSFEPPE-FNEKSSM--QPCAD---QF-QKM
CAICGCCAILNCHKCAQIDYCCEDHKTLDWEW-NHIHNCPS-------------------
------------------------------------------------------------
--------------------------------------------------EKKEIPE---
----------------------------------------KKKLINHFLLSEFELVTETE
---------------------ESLPDVPEKSDEEKMK--DYQKFLQ------SSSSKEL-
--------QDMPVG-DLGYV------EEKKDKAFNKFQKRVKLEPEQVLRYQKG------
---GVPLWVSS-ENVPSENDIPNCS-CGAKRHFEFQVMPQLLNYLSLDSVQ--E---SID
WGTLIIYTCSASCSAGV-----DTYVKE-FLWKQ--------------------------
----------------------------------------DFSDVSLTMQ----------
------------------------------------------------------------
------------------------------------------------------------
------------------------------------------------------------
------------------------------------------------------------
------------------------------------------------------------
------------------------------------------------------------
------------------------------------------------------------
------------------------------------------------------------
------Q
>Smar.transcript:SMAR009290-RA /organism=Smar {i 68,2508,5109,5211,5776,6045,6159 i}
MGNSRPSPIPAHLPGDAKIKGVGKLCIMSKPKPNSRTNHLTKGLTDDENKTILRLVKIII
ENEQMTVDHLHMRKPSLSITRNLKTLQTFIKKHSEVFKTETETGYIKINPHILPKITYLN
NSFLHNVKCTVEKSDIGFGFLLTEDGETVYFGANVFEDGENQNLSTALQLGDVVIVDAVV
AKAQFNAHWEATKVKRINNNSAITYSLNSEKGDVINKHTLMLENQISVSIPADVTSQVAI
RPLDSVLCNVVKVRDGYWLATKIFVTLRHRSGEEFEPEVILENIIEDYVGCIDRLTSTYG
FIKHGMSEEDHIYFTHDAVKSEKNTTSGLLTDFLCIGDQVICNADSIDNFTCNYRANIVT
IIEKIDIVETISGSTMQNCEGTIMKLKPSDGILLFGSDKTWTEVYFSVEEFYRDGHLVQR
LDWCLEVGGKVMFDAVKQGDYGKCKWKALLVWRGNKPRIGTRIDKRRMVEEELIKKFPLF
NAEFQISDVPIVTITSKKEKEVEVSDDSSVVVGKDDEKTEFKCMIAEDDTNSKVKRKRLR
KKMKKNKSVNSQSSEANGNKCDDEIEIQSQVGDLGEPEVDETIAEMVPGYCEKIGRIGEF
DVKFRTDVRSLMEELGKVIPDVEVKSDESVTSCDMSFEKATPEVEIETYETETSISDEES
ENETFDMSLLEKEVPEVEKIKNEAFHIVSEKAIPAVEIDTSEKAKSEVVAHETFDLLFEK
AIPDVESKTYETETCKITFEKAKSEVEAKNETVEALPDVGIDTCETDTYHILSFKKEIPD
IETETQKTETYDFLSFETEKPEVVTKELDGFDAQLNKYMYNYPIITKQHAKIKDNSKSTM
TSQQKTSKTNHVKKGILDDENKTILRIIKIIAEHEPMTVQSLHQLKQSLSPILSQFAGFS
AKSFKNFIKKHKDIFNIATGTGYVTINPRIIPTITFLNNKSLKKAKCILEKTDVYYGFLL
TMDGETVYFRSNVFETGNIENLKSALEPDDIFLVNAKATKNRYNAHWDATKVKRINNAVI
TCSLNSAKGEIIDKYSLLLENRTLVKIPPDITSQIAIRTGDKLLCNAVKRKDGDWLATKI
FVTLRSRNGEEFEPEVILENIIEDYVGCIDRLTSTYGFIKHGMSEEDHIYFTQDAVKSGE
NTTSSLLTDFLCIGDEVKCNADSIDNFTCKYRANIVTIIEKIDIVETISGSTMQNCEGTI
TKLKPSDGVLLFGSDKTWTEVCFSVEEFYRDGHLVQRLDWCLEVGGKVMFDAVKQGDYGK
CKWKALLVWRGNKPRIVTRIDKRRMVEEELIKKFPLFNAEFQISDVPIVTITSKKEKVVK
GSDCVVVGKEVKTEFLISDVALKTEKEIDVVVRKDDKTEFQISDVALKTEKVVEMSDDRG
GDSCLVVGKDVKTEFKCTVAEEMKKSKVKRKRIRKKKTVNSQSLELEATGKKYCPDEIEN
ESQNRDLDLAEPEIDTKETTTEILPSHGSYISFIPEVEAQESENETSFIPEVVIEESENE
TSYISFIPEVETSFIPEVVFDESENETSFIPEVVVEESENETSNTTLSEVVTQESENETS
FISEVVIEESENETSYISFIPEVETSFIPEVVFDESENETSYTTLPEVDTQESENEVENE
YSENEYVNNCDNDAPPCSSLALVPYRSPNNILTEEDFSDLEILLGIKDPHGFYSDIKCFV
RDHFRQLGISCFRKLAMFSTNTAAYFSEDGYDEQLNEYMDNHQARSPLQRSLRGNYSRTI
KKMAATASASASENNVELGFAEE---------------------NFSWKLTSKYFP-SKI
GGKPAWLDLKNLPTS-----KQLSCPKCEKQCVFLLQIYA--PVNDRDDCFHRSIMLFIC
-KNPNCSKKNRNENILVFRSQLAR-KNECYDFEPYE--EDENDP--NPSAE---KY-KSM
CYVCGCPGPLRCSRCHVKQYCSLEHQKIDWKA-GHNKECK--------------------
------------------------------------------------------------
----------------------------------------------------SLVKQD--
------------------------------------GAAVQSTGWKIFLLPEYEIVMEEE
---------------------PKPEDRPKKSEVDVLT--EYKMFLA------SEKAHSI-
-----LPENSDSND-VLEEL------ANKEDKMFKRFLQKTQIEPQQVLRYHKN------
---CDPLWITL-DNMPKEDDIPKCQ-CGAERKFEFQVMPQVLNHLKLDNLD--E---SID
WGVLAVYTCSANCNDGS------AYHPE-FVWKQ--------------------------
----------------------------------------DI------------------
------------------------------------------------------------
------------------------------------------------------------
------------------------------------------------------------
------------------------------------------------------------
------------------------------------------------------------
------------------------------------------------------------
------------------------------------------------------------
------------------------------------------------------------
-------
>Drer.transcript:ENSDART00000022682 /organism=Drer {i 316,556,697,798,912 i}
MA----------------------------------------------------------
------------------------------------------------------------
------------------------------------------------------------
------------------------------------------------------------
------------------------------------------------------------
------------------------------------------------------------
------------------------------------------------------------
------------------------------------------------------------
------------------------------------------------------------
------------------------------------------------------------
------------------------------------------------------------
------------------------------------------------------------
------------------------------------------------------------
------------------------------------------------------------
------------------------------------------------------------
------------------------------------------------------------
------------------------------------------------------------
------------------------------------------------------------
------------------------------------------------------------
------------------------------------------------------------
------------------------------------------------------------
------------------------------------------------------------
------------------------------------------------------------
------------------------------------------------------------
------------------------------------------------------------
------------------------------------------------------------
------------------------------------------------------------
------------------------------------------------------------
------------------------------------------------------------
---ANTLKESNTHSDVVLGFLEE---------------------AESWQLLSDQFP-SKV
GGRPAWLSQSDLPAV-----SELQCEECKLPAVFLLQVYA--PVTEYDRCFHRTLFVFCC
-KTPACYTRNDSKCFKVFRSQLPR-KNEFYPFNPPP-DEKPEQP--VHDAQVLGSG-LKL
CRLCGCLGQKACSRCHSVTYCCKEHQTTDWKQ-RHKKECL--------------------
------------------------------------------------------------
----------------------------------------------------AEASQ---
----------------------------------------VSGELNSFLFPEWELVTEPE
VIP-------------------------AKDELQESP------SLD------QENIASL-
-----N--SGLEDS-ELESM--A-LHETLDSKVFQKFKQRIANEPQQVLRYCRG------
---GSPLWVTA-EHVPREEEVPECT-CGAKRLFEFQIMPQLLNHLKVDSTD--A---SID
WGTVAIYTCAESCDQGN------KYSPE-FIWKQ--------------------------
----------------------------------------DFSG----------------
------------------------------------------------------------
------------------------------------------------------------
------------------------------------------------------------
------------------------------------------------------------
------------------------------------------------------------
------------------------------------------------------------
----DQAE----------------------------------------------------
------------------------------------------------------------
-------
>Mocc.rna3467 /organism=Mocc {i 805,972,1164 i}
M-----------------------------------------------------------
------------------------------------------------------------
------------------------------------------------------------
------------------------------------------------------------
------------------------------------------------------------
------------------------------------------------------------
------------------------------------------------------------
------------------------------------------------------------
------------------------------------------------------------
------------------------------------------------------------
------------------------------------------------------------
------------------------------------------------------------
------------------------------------------------------------
------------------------------------------------------------
------------------------------------------------------------
------------------------------------------------------------
------------------------------------------------------------
------------------------------------------------------------
------------------------------------------------------------
------------------------------------------------------------
------------------------------------------------------------
------------------------------------------------------------
------------------------------------------------------------
------------------------------------------------------------
------------------------------------------------------------
------------------------------------------------------------
------------------------------------------------------------
------------------------------------------------------------
------------------------------------------------------------
---------EEKSKRVELGFAEK---------------------TESWRLRSKFFP-SKL
GGKPAWLALKSLPS--------LKC-SCGDTMSFIMQVYA--PVDNHPTCFHRTLFAFGC
---PPCVDKKKADSIVVFRSQLGL-KNEFYPDTPAS-EVEKGSE--TPSAE---DF-NQL
CCVCACPASSKCSLCKNRSYCSKQHQVIDWKK-AHRSVCAGKKDRN--------------
--------LTGENGS----------------------------GDGSLESELGTSAGGEA
AREISTAQPGV---------------------------------TSDAAFASGDLSKLSL
DWGTTR---PRIQKEGVEVLQQKSKGAIDHEKNGKKKEKPSKDFVHNGVFPEYEIETETE
----------------E----SDERSETKEDTQQDLV--NYLKGMD------KESIATM-
-----REMASCSDK-DLKEI--EDMSRSLDDKAFKRFKKIISPYPEQILRYCKG------
---GEPLWVSA-EAVP--ESIPACGKCGSPREYEFQIMPQVLNLLKSD---------LLD
WGTVAVYTCSKNCDT-------DGYVKE-FLHRQ--------------------------
----------------------------------------DFV-----------------
------------------------------------------------------------
------------------------------------------------------------
------------------------------------------------------------
------------------------------------------------------------
------------------------------------------------------------
------------------------------------------------------------
------------------------------------------------------------
------------------------------------------------------------
-------
>Dpte.g1377.t1 /organism=Dpte {i 574,1096,1774,2040,2099,2226 i}
M-----------------------------------------------------------
------------------------------------------------------------
------------------------------------------------------------
------------------------------------------------------------
------------------------------------------------------------
------------------------------------------------------------
------------------------------------------------------------
------------------------------------------------------------
------------------------------------------------------------
------------------------------------------------------------
------------------------------------------------------------
------------------------------------------------------------
------------------------------------------------------------
------------------------------------------------------------
------------------------------------------------------------
------------------------------------------------------------
------------------------------------------------------------
------------------------------------------------------------
------------------------------------------------------------
------------------------------------------------------------
------------------------------------------------------------
------------------------------------------------------------
------------------------------------------------------------
------------------------------------------------------------
------------------------------------------------------------
------------------------------------------------------------
------------------------------------------------------------
------------------------------------------------------------
------------------------------------------------------------
----------SQLKSIDLGFAEPF--------------------TDKWLSKSKYFP-SKI
GGNPSFLVLNPILGY-----DQLHCQKCQRTMRFILQLYA--PIESNEEAFHRHLFVFGC
GRQEQCAN-----QFLVFRCQLPR-INQFYSSDPPDYDQDRVDY--DPNPV---KFCQSL
CPICGIHAIKRCSQCLKVSYCSREHQIAHWKKGDHKNKCQQND-----------------
------------------------------------------------------------
----------------------------------------------------QETND---
----------------------------------------SDVRYEDIVFPEYEIIIE-E
--------------TCE----TEKQPDEQDDIREEMEMKKYQEYLL------QNQPS---
----------CQNE-NIEQYLPENECNEQEQQTFDRFRQAIRR--DEVIRYNSDWQQQKT
ELMDRILWISN-SN--RITDVPKCENCGSKRRFEFQIMPNLLNKIQLSKND------HMD
WGTLLVFTCAESCTKNNPNDVLDFYQPE-YIYNQTIKQSTKKMNLFAKPLYIYYNSRLLS
EATIFFIIITLIRFLLPLIIVWRTDSFWIKESSYREMPDIDFKKNFILLLNVQTIADHDE
QTIGFSTIDTINRILDNDEYLIPINIAQYEYDYDNDHRYDELKLILDIPVDLNQNYVRGF
RLLTFFQYRLSERIHLEMESLADLIVNDHNPGQYVRIEGHLELVQRKPFHHRGYEFGFNQ
SIIPLDEKIHLENILLQYSRRKYFTRIKVDYKHWQSYQSILNAKTKHPFRLEMTIYYQDQ
LFRYNTGFWYLIKWALVQYLAVFIIIDYFIHWIQCLVFDGYLVATIPRIQDVYCTGIIIN
QNYVLTSADCILKNHIDIEQFIVIFNIDPVVKWTMYVKDNNSPIHYSSIRSYKLHEKYKT
SSPSEYNLAMLHLNNPIDFEKSKTKQAPLPYISHFRPYCQEFNEVDLSDVYLDRCTFYGY
GLNKDESETDKSGKLKNFVLSLSEADICRHYDSNFNAQLCVCAVHNNSFSKDEKYRGFIE
GDYGGPLICTVDDVQKGIDNFKALVIGIASVSVMLPRAEDDKFRLVYYFSSTRYFGDWID
YNSELIE
>Turt.mRNA:tetur25g02020 /organism=Turt {i i}
M-----------------------------------------------------------
------------------------------------------------------------
------------------------------------------------------------
------------------------------------------------------------
------------------------------------------------------------
------------------------------------------------------------
------------------------------------------------------------
------------------------------------------------------------
------------------------------------------------------------
------------------------------------------------------------
------------------------------------------------------------
------------------------------------------------------------
------------------------------------------------------------
------------------------------------------------------------
------------------------------------------------------------
------------------------------------------------------------
------------------------------------------------------------
------------------------------------------------------------
------------------------------------------------------------
------------------------------------------------------------
------------------------------------------------------------
------------------------------------------------------------
------------------------------------------------------------
------------------------------------------------------------
------------------------------------------------------------
------------------------------------------------------------
------------------------------------------------------------
------------------------------------------------------------
------------------------------------------------------------
----------ASIQKIALGFLEDLN------------------ELSIKRFKCKFFP-TKV
GGKPLWLGLSDLPSP-----EQLTCFKCGVSLTFLLQIYV--PGERSDETFHRTLFVFAC
-NYDSCGE-----GFKVFRCQLRR-ANTFYSYSPPN-YDDLNDYPDDPKPE---KFGKHI
CNLCGVVASQQCGKCKSVFYCCRDHQIIDWKKFDHKKLCG--------------------
------------------------------------------------------------
----------------------------------------------------KPIDT---
----------------------------------------VDRLENSFLFPEYEVSIEME
ENLA--------KPNTE----SDEEDDNEDDVEEDEENDENEKGKK------ENNRKNL-
SYWLEKYKPQLQDE-NLDEY----VTGIEDDATFSHFTRKIKGYEDQILRYYYP----SP
DVTPEPLWICS-AN--KSYTIPNCPNCGAERIFEFQIMPQLIYQLKA----------SFD
FGILAVYTCKQNCSAEKE----GAYLEE-YIWVQ--------------------------
----------------------------------------KFE-----------------
------------------------------------------------------------
------------------------------------------------------------
------------------------------------------------------------
------------------------------------------------------------
------------------------------------------------------------
------------------------------------------------------------
------------------------------------------------------------
------------------------------------------------------------
-------
>Cele.Transcript:R07E5.10a.1 /organism=Cele {i 19,171,491,786 i}
M-----------------------------------------------------------
------------------------------------------------------------
------------------------------------------------------------
------------------------------------------------------------
------------------------------------------------------------
------------------------------------------------------------
------------------------------------------------------------
------------------------------------------------------------
------------------------------------------------------------
------------------------------------------------------------
------------------------------------------------------------
------------------------------------------------------------
------------------------------------------------------------
------------------------------------------------------------
------------------------------------------------------------
------------------------------------------------------------
------------------------------------------------------------
------------------------------------------------------------
------------------------------------------------------------
------------------------------------------------------------
------------------------------------------------------------
------------------------------------------------------------
------------------------------------------------------------
------------------------------------------------------------
------------------------------------------------------------
------------------------------------------------------------
------------------------------------------------------------
------------------------------------------------------------
------------------------------------------------------------
-------QTDIHDEPVNLGFGVQFE------------------PDDLYRLRSQFLPLGKI
GGKPSWLNPKNLPKS-----ADLLCNVCEKPLCFLMQVSANGGINDPPHAFHRSLFLFVC
-RNPSCSRTNDAANLKAFRCQLPR-ANDYYSFDGPM-DPDLDGDVADPRAP--ADG-PGL
CRICGCSAAKKCAKCQVARYCSQAHQVIDWPA--HKLECAKAATDG--------------
------------------------------------------------------------
----------------------------------------------------SITDE---
----------------------------------------PKNPRNAFCFKEFGVEIDQE
YMPANLFDGLSDDEGDEEEEEGNDEDETEEEKKARIR--EFEKFVK------ENKGKN--
--------ADMTKE-DLDEA----TAEQPKDIDFDKFNRLVNLQPDQIIRYKRY------
---GQPLRATGLSELP--EVVEPCELCGAPRRFEMQLMPHLLSLIDVDAIG--Q---SID
WASVYVYTCSASCQIAD-----DGYAKE-FVAKQ--------------------------
----------------------------------------DFL-----------------
------------------------------------------------------------
------------------------------------------------------------
------------------------------------------------------------
------------------------------------------------------------
------------------------------------------------------------
------------------------------------------------------------
------------------------------------------------------------
------------------------------------------------------------
-------
>Alyc.aculy04g06510.1 /organism=Alyc {i i}
MS----------------------------------------------------------
------------------------------------------------------------
------------------------------------------------------------
------------------------------------------------------------
------------------------------------------------------------
------------------------------------------------------------
------------------------------------------------------------
------------------------------------------------------------
------------------------------------------------------------
------------------------------------------------------------
------------------------------------------------------------
------------------------------------------------------------
------------------------------------------------------------
------------------------------------------------------------
------------------------------------------------------------
------------------------------------------------------------
------------------------------------------------------------
------------------------------------------------------------
------------------------------------------------------------
------------------------------------------------------------
------------------------------------------------------------
------------------------------------------------------------
------------------------------------------------------------
------------------------------------------------------------
------------------------------------------------------------
------------------------------------------------------------
------------------------------------------------------------
------------------------------------------------------------
------------------------------------------------------------
----KSTQPDKKESSVYIGYIEDGDQMKQELVSNPANGAGSTSGNSSTDDSIPWLV-NKV
GGTPIFPYSERLISELEATLTRLACKQCKEPCVLLFQISS--PIDDSP--LDRVIQVYVC
-VTKNCSK----HTYYALRCMLTQ-CSD-----------SRSNTSVYPTSD---KF----
----------------------------DFVD----------------------------
------------------------------------------------------------
----DIRHGRL-------------------------------------------------
-VVCKDR-Q---------------------------------------FFDPYYISVV-E
----------------EP--TGKEDFAKVNLEALKLA-SKFIDPDHK-PAAIEAKYKNVK
NYQAPKEPAHLSDLDDFEKF--QMERLYGNDKDLYRYYKRINRFQGQIVRYDWE------
---GQALLNSS-KI--KIKLLP-CATCSSKRNFEMQIMSALINYLKTDKEF---DRDSHD
FASVVISSCSKNCSS-------KTFAIE-DTYIM--------------------------
----------------------------------------PDPDSRILNKVKQ-------
------------------------------------------------------------
------------------------------------------------------------
RVIAL-------------------------------------------------------
------------------------------------------------------------
----------------------------------------------------------KT
KGGDE---------APMDLEEEADDQNG-----------EEISEDDRQEVSTSK------
-INGPPSSSSSSKRKKN---------------------------------KKKK------
------------------------------------------------------------
-------
