# Supplementary material for: Genome streamlining in a minute herbivore that manipulates its host plant
Source: eLife. 2020 Oct 23;9:e56689. doi: 10.7554/eLife.56689 (PMC7738191; doi:10.7554/eLife.56689)
Supplement: Supplementary file 2. [file elife-56689-supp2.zip › Malin_Input/OG0001372.fasta]

>Agam.AGAP004961-RA /organism=Agam {i 911,1040,1290,1577,1629,2110,2334,2598 i}
------------------------------------------------------------
------------------------------------------------------------
------------------------------------------------------------
------------------------------------------------------------
------------------------------------------------------------
------------------------------------------------------------
------------------------------------------------------------
------------------------------------------------------------
------------------------------------------------------------
------------------------------------------------------------
------------------------------------------------------------
------------------------------------------------------------
------------------------------------------------------------
------------------------------------------------------------
------------------------------------------------------------
------------------------------------------------------------
------------------------------------------------------------
-----------------------------------------------L--RLQKSDILID
ESFAFIESYDNST----QLLDDSYD-------RVLKYRDCFYRN-------ERAAFDLCE
-GSVRGLI-RTNESEIVIHPLPERFGT-------------------------GAHVILN-
---RNKTIPSDE------SG-ETKVMFE-PD----------MNEPTRRRPTVPFYG----
-----------------------------------------QSQQSRLKRHISSNHNA--
------------------------------------------------------KVPDEL
----HIETAIFIDKDLYRHMSK-NYPKNTEAHLIRFVLAMING-----------------
--------------------------VQLLYNHPSLG-HPINFILKRLEILHN-----DP
K---------------DLRR------------------SSDIDIYLNSFCGWQRKMN---
PISD-ADP-VHFDHAVILTGLDLFVVSKNGKVSNQVVGLAPVAGMCTITSSCTINEGKHF
ESVFVVSHEIGHNLGMRHDTSE--NNCDPSLYIMSPTLGSGKITWSSCSRNYLNTFL---
-KTSQATCLFDRGHYGS-SLDH--TGEGRL---PGERFDADQQCLLKYGKDSTR--SKSQ
DLADICRDLHCQR--------------------------DRY-TWTSHPALEGTNCGK-L
MWCRSGVCVSKI------------------------------------------------
----------------------------------PGLTIQSTGKHITAFKTIDKKTFLEG
LKFASLRQDISRTL----------------------------------------------
-------------------------------------------NTIPTWDSWSEPTECVS
GCLYGES----------GRLK---EGSTGLRQFTRKCLDKR-------------------
-----------------KN--CSGFS--RKYETCIAKQ--CYN-----------------
---------IGRTTILEFSNQICGRAK----EFDADIIGYGLQKVAEDP---------ED
SCKVFCETKAGVPKT-KSWIYPDGTACKVQNGDF------------------DDAYYCVS
GRCEKFSCNNTSNNYYRIDGALCTE-------------------VYQYTER---------
------------------SGNSIHQENVR-DY--------KSLPLNKNAYPIDRRAESST
IRTGTP-----KCFHRPFNTEGYSSQAENTFNRWRERSSSELNRLSELQGR-------KH
NWEVKSGCHF--SCMERGKGVQIVSSTA-------GTNTNIQLCTA--------------
-----------NTIAC--DKVLSTYEFATQLC----------------------------
-----KRYQQKVSG-LSGI--GMQIAPSIEDPDR----------SCRVA-----------
CQDTFIRHRFYLVN-GEQGHFPFG------------TRCN--------------------
HNE--SNRYCINGKCLH----------------FGS---------------DDIPVNESY
NALPNV------------------------------------------------------
----------------------------RIKR----------------STNRTK--RHFE
YF----------------------------------------------------------
---------------------------------------------APINVTERLSQEFLE
NLIANI---------------------------------------------DFGRTTNEN
SNVF--------------------------------------------------------
------------------------------------------------------------
--------------------------------------C---------------------
------------------------------------------------------------
------------------------------------------------------------
-------------------------------------------
>Bmor.transcript:BGIBMGA001969-RA /organism=Bmor {i 736,842,977,1084,1227,1403,1467,1562,1734,1846,1995,2134 i}
------------------------------------------------------------
------------------------------------------------------------
------------------------------------------------------------
------------------------------------------------------------
------------------------------------------------------------
------------------------------------------------------------
------------------------------------------------------------
------------------------------------------------------------
------------------------------------------------------------
------------------------------------------------------------
------------------------------------------------------------
------------------------------------------------------------
------------------------------------------------------------
------------------------------------------------------------
------------------------------------------------------------
------------------------------------------------------------
------------------------------------------------------------
------------------------------------------------------------
------------------------------------------------------------
----RGVV-KSNDSYYLIHPLPERFHTD----------------------DTKAHIIIK-
---RRMVDTNNH------LE-ENVSCVE-KDKKNTTLVDQKLWTKHRRKRDIITENKPDN
----------TRLKEFKLNLAHRNRTIGKFIEKL-------ATQSIREKRA---------
-------------------------------------------------------IQPAI
----FVETAVFVDRDLYKHMTL-NFPKDTERELVRFVLAMINA-----------------
--------------------------VQLLYHDPSLG-RPVNFILKRLEILHE-----DP
A---------------NLKR------------------PHDIDRFLSNFCTWQRLEN---
PPGD-NDP-LHWDHALILTGLDLYVVNKNGKDSSQVVGLAPVAGMCTVTSSCTVNEGRHF
ESVYVVAHEIGHNLGMRHDGPSADNGCDPSAFLMSPTLGSGKITWSQCSKNYLQKFL---
-DTVQSRCLLDHGNSAG-QLDH--SAEGIL---PGERFDADQQCMLKYGRGSRH--SAAQ
NLEDICRDLHCQR--------------------------ERY-TWTSHPALEGTKCGD-D
MYCRGGECAERAGRGAR-------------------------------------------
------------------------------------------------------------
------------------------------------------------------------
-------------------------------------------GGAGRWGRWGAWSECAS
ACLLDDA------------LA---PAAAGVSVATRRCNRHR-------------------
-------------HDDDNF--CPGHD--KKYQSCHAEQ----------------------
------------------------------------------------------------
------------------------------------------------------------
----KFTCSSTVDSEFSLKPSDC-------------------------------------
------------------------------------------------------------
--------------------EWEALQAAPT-----ESTA---------RGKSSGPWRRAA
EWVAASGCHY--HCIAPGAGLRLVRAAAS-------PRTSIQLCAPAAA-----------
----------QPHRGC--TRRKSPYQYATMVC----------------------------
-----SKYKERVRR-LSGL--GMQISPALEDPDR----------PCRIA-----------
CQDERVAHRFYLVN-GHEGWFPLG------------TACG--------------------
HNNA---SYCVSGKCLE----------------FGG---------------DNTPVPETV
YALPLLP-----------------------------------------------------
---------------------------RRVTR----------------------------
------------------------------------------------------------
------------------------------------------------SLTARIDVSHLD
DLITAL---------------------------------------------NLTHTPEAH
ITYYDS------------------------------------------------------
------------------------------------------------IPDNVEVDFNNP
IHISPED-----------------------------------------------------
------------------------------------------------------------
------TLLRKKQRPTWD------------------------------------------
-------------------------------------------
>Phum.transcript:PHUM043240-RA /organism=Phum {i 14,138,403,509,644,742,885,1070,1234,1374,1575,1687,1845,1996 i}
------------------------------------------------------------
------------------------------------------------------------
------------------------------------------------------------
------------------------------------------------------------
------------------------------------------------------------
------------------------------------------------------------
------------------------------------------------------------
------------------------------------------------------------
------------------------------------------------------------
------------------------------------------------------------
------------------------------------------------------------
------------------------------------------------------------
------------------------------------------------------------
------------------------------------------------------------
------------------------------------------------------------
------------------------------------------------------------
------------------------------------------------------------
------------------------------------------------------------
------------------------------------------------------------
------------------------------------------------------------
--------------------------MK-K------------------------------
------------------------------------------------------------
-------------------------------------------------------KEKNV
----KVETAIFIDRDLYRHMEN-NFPNDTERNLFRFVLAMINA-----------------
--------------------------VQLLYHDSSLE-FNVSFVLKRLEVLYT-----DP
P---------------ELQR------------------SHDIDRYLNNFCSWQEKEN---
ALKN-NNPSLHWDHALMLTGLDLYAIGKSGKLSNQVLGLAPVAGMCKPSSSCTVNEGLHF
ESVYVVAHEIGHNLGMRHDGPSADNECDPSSHIMSPTLGSGKSTWSPCSNRYLGQFL---
-DS-QAKCLFDTSEV---ELDH--SEGGKL---PGERFDADQQCMLKYGKLSER--SPTQ
NIEEICRDLRCTK--------------------------ERY-TWTSHPALEGTKCGL-N
KWCRFGRCIY--------------------------------------------------
------------------------------------------------------------
---KEQEEMFER------------------------------------------------
-------------------------------------------ITDGGWSSWSSYSDCAS
ACLLGNS----------YNE----VGSTGITIVSRTCNNPR-------------------
------------------I--CKGND--KKYKTCEAIQ--CSN-----------------
---------VPPLTVKEFSEQICRRGR----EVDKNLIGVGFQKNDSNA---------EE
ACTVWCRLFNGGATS-KGWVYPDGTSCRTSTP-T------------------NNPMFCVS
GRCEEFHCHPGKESTFVASEKFC-------------------------------------
------------------------------------------------------------
--------------------KPEFTQIPI------------------------S----YT
SWKPIGPCRY--NCITPATGLRVLKR---------GTKYNIQLCQ---------------
------------SLNC--NKKTTFFEYATSLC----------------------------
-----SRYKSRVKK-ISGL--GTQLAATLEDPDR----------PCHVA-----------
CQDENVSHRFYLVT-GEDGWFPFG------------TDCS--------------------
RGTVGKRAYCVSGKCLE----------------FGK---------------NNMPKMESK
LTFLNV------------------------------------------------------
----------------------------RRKR-------------------------SFD
L-----------------------------------------------------------
---------------------------------------------QNKTVTATVDSLAVQ
KLIEIL---------------------------------------------N-----EGE
SQYSNF------------------------------------------------------
------------------------------------------------TP--LTIDFENP
IHVKPEW-----------------------------------------------------
------------------------------------------------------------
------ENMRSILKSNESNN----------------------------------------
-------------------------------------------
>Tcas.transcript:TC009506_001 /organism=Tcas {i 69,142,390,753,1015,1121,1256,1363,1506,1730,1906,2298,2410,2568,2731 i}
MR-------------------------------------GMFSRFFI-------------
------------------------------------------------AAWILF------
------------------------------------------------------------
------------------------------------------------------------
----------------------GTVLNLQVTE------------TNLR------------
----GLLTNLEWLSLIG--SSNSGSKF---------------------------------
------------------------------------------------------------
------------------------------------------------------------
------------------------------------------------------------
------------------------SIVYP-------------------------------
------------------------------------------------------------
------------------------------------------------------------
------------------------------------------------------------
--------------------------------------------HLTTSDDALV------
------------------------------------------------------------
------------------------------------------------------------
------------------------------------------------------------
----------------------------------KKLEIETPEKKFMF--ELVPNPDLLS
KNFLVFETFANGSY-PMHFIDDD--------------ARCHYRG-------DKSALCLCN
-G-IKGLLYFDNDSLYIIHPLPQRLHTN---------------------SSIQPHIIVV-
---RKHNNKSCHHYHNTTLP-EDIPKAT-KDSKA-----KKIKSLSRSKREVL-------
------------------------------------------------------------
------------------------------------------------------PFGTPV
----FVETAVFVDRDLFEHMKT-NFPVETERELIRFVLAMINA-----------------
--------------------------VQLLYHDPSLG-RPVNFVLKRLEILKE-----EA
A---------------GLVR------------------PPDIDRFLSNFCIWQRTKN---
PVGD-REP-QHWDHALILTGLDLYVRGKHGKISNQVVGLAPVAGMCTTTSSCTVNEGRHF
ESVYVVAHEIGHNLGMRHDGPLADNDCDPAGYIMSPTLGSGKITWSACSRRYLEKFL---
-ETSQSRCLLDHGSSAG-QLDH--SAEGAL---PGERFDADQQCMLKYGRGSRH--SSQQ
PLDDVCRDLHCER--------------------------ERY-TWTSHPALEGTMCSH-N
MWCKGGRCISRG-----Y------------------------------------------
----------------------------------P----------VSA------------
-AYSTVSQTPSRHVE---------------------------------------------
-------------------------------------------QNSGTWSKWKPYSDCAS
GCLFGEE----------GRLR---SGSTGIMASSRICNNPR-------------------
--------------GSENY--CEGQS--KRYQACNAQQ--CLN-----------------
---------VPRLTIREFAEQICTRAT----DVDKDLTGLGMQKLSSDP---------EE
ACLVWCQKRNGGTKS-RGWTFPDGTVCQTRRSLY------------------GKSSYCIN
GRCEEFVCDSFEQATFAQMPELCPV-----------------------------------
------------------------------------------------------------
-----------------------------------ERTDNELLWRTGLRGRSNA----VV
KWKSASGCHF--NCISPGTGVRLVMSKGK------HAKSSIQLCQP--------------
-----------DQYGC--GRIKSPFQHASMIC----------------------------
-----NKYKDRVGR-LSGI--GMQIPPAVEDPDR----------PCRVA-----------
CQDENISHRYYLVN-GEEGWFPFG------------TDCS--------------------
RSGAEKKAYCISGKCLE----------------FGS---------------DKTPLSESE
FTLPLLS-----------------------------------------------------
----------------------------RSRR-------------------------SLE
L-----------------------------------------------------------
---------------------------------------------NSTRVMAKLNQRQLE
QIIKEL---------------------------------------------NRTLSGNVK
SDYR--------------------------------------------------------
----------------------------------------------------FDIDLSNP
IHVDMDM-----------------------------------------------------
------------------------------------------------------------
------ESVQYHTKKQSTDFLNY-------------------------------------
------------------------------------------T
>Dmel.FBtr0309857 /organism=Dmel {i 177,256,400,636,1475,1604,1854,2650,3334 i}
MT-------------------VAA--------IGSNRHRRLALIVLT-------------
------------------------------------------------TLWLLI------
------------------------------------------------------------
------------------------------------------------------------
------------------GASSSSSSTSSTNPKSVNIELRRKRSLHYNG--IELDKNTLV
----GHLREHERALIFGSRSPEEAPEF---------------------------------
------------------------------------------------------------
------------------------------------------------------------
------------------------------------------------------------
------------------------KLVHL---------AQQRPE----------------
--EQQRLE-----------------------ERKRPGEAEQHGGNP--------------
------------------------------------------------------------
----------H--------------------------------------------QRRQR
RSLPSED-----------------------------GNG---------------------
------------------------------------------------------------
------------------------------------------------------------
------------------------------------------------------------
-----------------------------PLPPEEEEQEAGEDVEARL--QLQQSPQLID
DAFIFIRRTENGT----QFVEHSPQ-------LLKRLERCFYRS-------PAAALDLCE
PGNVRGVF-QQNGSDLVIHPLPARFGT-------------------------GTHVLYQA
RVDKSGGGYSEASSRRTASPLDSQLQFE-PDAEE-------FNEPRRRLR----------
-------------AQSQLQSPLRLRFQPRHHHPH-------QHHQQRRRRYIGDAPRSR-
--------WS--------------------------------------------DIPEEL
----FIETAIFVDSDLYAHMQK-NFPTNTESKVVSFLLAMING-----------------
--------------------------VQLLYHHPTLG-RRINFVLKRLEIWKSW----DP
P---------------GLVR------------------SRDVENYLNSFCKWQEKLN---
PFSD-ADP-LHYDHALVLTGLDLVTYDK-GKANSQVVGMATVKGMCTSIYSCTINEAKHF
ESVFVVAHEIGHNLGMRHDAKE--ISCDPTMHIMSPKLGSGKVTWSKCSRTYLEDFL---
-MDPQAECLFDRDSFAG-PWDH--TAGGRL---PGERFNANQQCMLRFGKNFMQ--ASTQ
SKMEICRDLHCRQ--------------------------DGL-PWTSHPALEGTECGP-N
MWCRGGTCEARSSKQGSYS--------------------------------------ALK
S-WPPEHI--------------------------PEATHEKIIRH-------------EP
NRIPPLLHDYNPMDNEL---------------P---------------------------
-------------------------------------------GSPSNWGEWSEPSACES
GCLYGQS----------RRLL---EGSTGLRTLNRSCLNFP-------------------
-----------------SR--CIGRD--RRFVTCNTPQ--CHK-----------------
---------VPVQTINDFATQVCMQAR----KSDPELTGEGQQLPST----------LDA
SCKIFCRTRTNGTKS-RRWTFPDGTTCKAKQHNP------------------EDITYCIS
GRCERFSCDNSTSNFFKMDSSFCEARSVRPTRDSSDQESRQQTNRQRYAER---------
------------------QEGKPQKNHYE-NEVAKRPSYGQGNHINAPASPYKRRN----
-------------YH-----KPYPPEIP----RPPPPASASLIA---LDRSSSS----ES
EWVAHPGCHS--NCMTDSKGVQGVTSRLT-------GVESIQLCSY--------------
-----------RIQPC--ERLQTAAEYAEQTC----------------------------
-----ARYRQKVRG-LSGH--GAQISASIDEPDR----------SCRVG-----------
CQDEFIKYRYYLVN-GRNGHFPPG------------TRCSPV------------------
-----GKRYCVYGRCLE----------------FGD---------------DDLPLDKTH
ISLGQLR-----------------------------------------------------
---------------------------TRRKR------------------SSI----SND
LF----------------------------------------------------------
------------------------------------------------NITEIFIKPSHS
DISA--------------------------------------------------------
------------------------------------------------------------
----------------------------------------------------ENIEFTQP
IHVSADE-----------------------------------------------------
------------------------------------------------------------
------LSSKS-------------------------------------------------
------------------------------------------R
>Cscu.CSCU000203-RA /organism=Cscu {i 72,142,408,556,771,971,1024,1130,1265,1372,1386,1488,1664,1731,1852,1989,2044,2171,2223,2338,2499,2533,2764,2891,3056,3186 i}
LS---------------------------------VRYDMMILYFYI-------------
------------------------------------------------SLCCFWM-----
------------------------------------------------------------
------------------------------------------------------------
-------------------GVRST--------------------LHLY------------
----EKMSENERRFYLD--QEDGVPPH---------------------------------
------------------------------------------------------------
------------------------------------------------------------
------------------------------------------------------------
------------------------HVIFI-------------------------------
------------------------------------------------KDNYL-------
------------------------------------------------------------
------------------------------------------------------------
RQ----------------------------------------------------------
------------------------------------------------------------
------------------------------------------------------------
------------------------------------------------------------
-------------------------------NSSVLLIFKALEELFHL--KLRKNDKLLT
SDFTIRETTSR----NRADLTWDAN------------DTCLYEGKSKYHLNSRVAVSLCD
-G-VRGII-QIENGIYIIQPLSANLIKKM-GWNG---------------KRGKPHLVVR-
---KQQNEEYFC--------------------------------PHAARK----------
-----------------RNAQAAKNPVYNVTG----------MLHHRYIRS---------
------------------------------------------------------PSPPDP
----TIETAVFIDQPLYENLKI-RFPVNSEQQIIKYILTMMNA-----------------
--------------------------VQILFRQPSLG-HMPEIKLVELNILKT-----QP
E---------------DLES------------------SENIDTYLTNFCIWQLKKRK--
-----KSR-VWWDHALLLSGINMYVIDELGRRKKHVVGLAPVSGMCNPLNSCTISEGTSF
QTVLVVGHEFGHSMGMEHDGRQDDNHCDPEKYIMSHTLGPGKTSWSTCSREYLEKFL---
-RSSQSRCLQYTNSGVN-MLKK--LSPVLL---PGQEYDANKQ---------------YM
EKGDICYMLRCDV------------------GFG----GKDV-SFTAHPALEGTVCGR-N
KMCQAGKCTT--------------------------------------------------
------------------------------------------------------------
---ANWRRNRAG------------------------------------------------
-------------------------------------------PVDGGWSAWSNFGPCSS
DCSTSRN-----------------TDAVGVMISTRRCNNPR-------------------
------------PVNGGRY--CQGAD--RRVRICDANR-ICSA-----------------
--------AANAVTLSEYISETCQQAS----HLDTTLDPSGTQFPSHDN---------SH
SCYVWCHKKQGGYIT-HGWKLPDGTPCWRGYHP--------------------QNQFCFQ
GKCNTFDCNGYT--IETSNETPCPN-----------------------------------
----------------------------------------------RPTLAT--------
-------------------------------------------------RHITE----WS
PWKKISECKH--SCIVAGKGFTLVSRKCNTVTGCTGVRDSFQLCDN--------------
------------NSKC--TVMKSAEVYATDLC----------------------------
-----KKYRNRYPTVLSGK--GRQLAPRSGNPHA----------ACTVA-----------
CQDQVWQGTHYQMDAFEDGKFPSG------------TDCS--------------------
GGNYRKKAYCLNGKCVE----------------FDE---------------NNVPKVEDN
NSILQVKKL------------------------FK-------------------------
--------------------------YYRHRR----------------DTSE--------
------------------------------------------------------------
---------------------------------------------QENSVENLFMNNK--
------------YAIDQNKRKKWIKYKLLTQNF---------------------------
----------------------HKYT----------------------------------
---------------YRWA--IEMSECSEPCGGGIRNVSMFCVRENVPVESAYCESIIKP
MESGIQECNM----HPCV---------GKWQI-RHWTPC--------------SVTCGNG
TRTRYAICVQQ-----------LTEDLYSFIS--------HI----------------NC
-PKTE-EIVEKCEMPKFLKEIHP-----SQVT------FSLLINYFIIEMHKIEFSFIKI
KMLQTLLYILQLITFVFFFLLELTTNNNLETIYFKLETTQN-R
>Ptep.aug3.g13851.t1 /organism=Ptep {i 35,325,412,534,587,693,828,919,1101,1168,1315,1373,1524,1579,1694,1852,1886,2129,2256,2439 i}
------------------------------------------------------------
------------------------------------------------------------
------------------------------------------------------------
------------------------------------------------------------
------------------------------------------------------------
------------------------------------------------------------
------------------------------------------------------------
------------------------------------------------------------
------------------------------------------------------------
------------------------------------------------------------
------------------------------------REISPDTFCP--------------
------------------------------------------------------------
----------H-------------------------------------------------
------------------------------------------------------------
------------------------------------------------------------
------------------------------------------------------------
------------------------------------------------------------
--------------------------------------------------ALRKHKQIPL
KNYTVEDESSK-------------------------------------------------
-----------------LETLP------------------------------DDHDFYP-
---SIENNEQF---------------------------------PNDTRS----------
----------------------------------------------REKRAID-------
-------------------------------------------------------SKSPA
----VIETAVFIDQALYDQMRR-TFPTDTDRQLTTFVLTMMNA-----------------
--------------------------VQRLFQHTSLG-RSPEIRLVLLETLKT-----QP
P---------------ELNP------------------SDNIDTYLTNFCIWQHNKR---
HYGR-GKS-ARWDHALLLSGINMYVVDESGRRKRHVVGLAPVSGMCNPLNSCTISEGTSF
QTVLVAAHEMGHSLGMEHDGHQDGNHCDSDTYVMSPTLGAGKTTWSSCSRQYLDKFL---
------------------------------------------------------------
------RMLRCDT------------------GYG----SKGV-SFAAHPALEGTSCGR-D
KVCQGGMCVH--------------------------------------------------
------------------------------------------------------------
---IQRSPGTLRSG----------------------------------------------
-------------------------------------------VIDGGWSAWSSYSPCTS
DCVARGS-----------------APAVGIMVSTRRCDNPR-------------------
------------PQNGGRF--CVGKD--RRVLTCDATR-ICAL-----------------
--------STRKLMLDEFISDTCRQAS----TRDNTLEITGTQFPSQES-----------
--KIFTKTK---------------------------------------------------
---QPFDCNGYS--TDSANDLRCSST-----------VSGASALS---------------
-------------------------------------------PGPQPS-----------
-------------------------------------------------LSESG----WG
PWHKVSQCRP--SCMAKGKGFQLVSRECNSVTGCPGQRDTFQLCDA--------------
-----------PLTTC--GTPKSVDQYANEVC----------------------------
-----QRYRVKYPTVLSGK--GRQLPPQPGNPHS----------ACIVA-----------
CQDRVWQDTHYQMDVYEDGKFPFG------------TDCS--------------------
-PDHRTRGYCLNGRCLH----------------FND---------------DGIPASTEN
TPMYDIRRY---------------------------------------------------
--------------------------LSRIRR----------------DTS---------
------------------------------------------------------------
---------------------------------------------GSNHVMNGINNNHLI
AYKK-------WYASMHGSNKVYANKKQWRTST---------------------------
----------------------TKLV----------------------------------
---------------YGWV--VEMSECSSPCGGGFKNITVLCQTGSTVVDDGFCANINKP
GETGIWPCNS----QPCT---------AKWQI-GSWEPC--------------SAVCGTG
FQKRDVVCVQH-----------ISQNILSMVQ--------NE----------------AC
-PGPHPEMMRPCSG----------------------------------------------
--------------------LPCDDYNNFL-------------
>Dpte.g5301.t1 /organism=Dpte {i 482,606,1650,1862,2835,2956,3357,4107,4232,5712,5908,6358,6626,7024,8186 i}
MDTNGEQIIPDIDININEQSIVASSYANALWTPGFMHQTNETTYVYIDNPHDMIDPFHSN
QNFMAIVLTHAITFIVGVIGNSVVIATWARGGKIRSPTATFLVSLACADLLLLIIFMPLE
TLEYFVITWDYNGHICKLSSFVELLSGMSSILNLVAVSVERFLVIVYPIHARHWCTVTKS
RRSLIFVWILAIIFAAPPVFNKSTYSMTYYNNETAITAYYCFEKNDNWAIYFAIYELLTL
FVIPALLMMFCYSRVIRELWTSTRVITILTSATN---------GYHHHHPISEATSNHIM
PNNKSAISETQSIGGSY--HNNNGNSLTNGNTNGPRSYLVRWSNKKMIEISINCEPSSIV
SNSSNSSSRSMNPNPIVNNFKNNNTIVLNETELIGNKESNNSMIKIFRYIYNILQRIKII
SCDNQTKSLNDVPNDQPNKSIPLSPSQQLHRNTSQFQHLAAPSTIITNHGHNDKEQSDRQ
ESVDRPNQNIGSISRIHEWFGNHRKLNKQPSQIEENTPTYLGHHNQSSSMIGIPAPTPTP
IGNTSEYNASTVTDVRNARRQLYCQVIKMLLFIVILFHVCWGPRLIFNVIKSTGIGQFDK
FAYSARVYFYLLSFIHSALNPFVYGFMSSNFRHRRHLKQRTGTLTP--VNNSLAEAMATT
SCLPMARTGTTTGYKTTQQAQSFSTENSHYNYNYYTNQPLSSSIKQNSYSEISDSYAEAE
LSQTPSTVCSHRISTSVEFRNSCHHNCHHYQENNNINNEDPDYSEVEMEINQMIDQKKQQ
QQQQNSSNLIVSNLKYPNRLKRMLFSIKSSSTSSSSSNGISIVGGSCGARRTTITTTSTI
PEQNIRNSNNEQLKTANIEHRSLPSLFLKRQKHHHHHHHQYHSKRLHQINQESNLIKSKQ
INKNDKKILANSCHSLCSHNSSNIAATKYDPKQQQQQRQQRKGLKKSSPYTERNNLRNCD
QIFVQSSTINVDKNIFNSDIHQHLTPEERIVLLGHHKEVPQYQVILSKSLRTSSSYHQNL
IHHHQSHFHHRTKRSINLNSNNKNNIASDK-NEPIRVEFEAFGEPFRL--RLWPNHDLLS
PGFHLINQ-------NRELMNNSIINQDDDWSMRKHLSNCFYQGYDEAHHNSAAAVSLCS
-G-MQGVI-ETNPSIYLINPIPETTSKRIISYTNNNNNNDNNQSTTTLFQHDHYHLVLK-
---KNDYNHYEC--------------------------------PHGSTTNSNSHNHH--
--------------HYYNDLHSKLSSSLMMMNNPNNNGNKNIFNQTRQKRSIDIVASNKN
YFDADRTTTSKSTTITSSTTISPTTDNSLFSSTIENQPESINEINGDHHINSTTKPTFNI
----TVETAVFIDESLYHVLSK-TFPIDTEQQIVLYVLTIMNA-----------------
--------------------------VQLLFKQPSIG-RSVDISVVLMDLLRQ-----QP
K---------------NLTP------------------SDNIDTYLTNFCVWQHKKRL--
RETG-GPT-PDWDHALLLSGINMYVVDGYGRRKRHVVGLAPVSGMCNSLNSCTISEGTNF
QTVLVAGHEMGHSLGMEHDGSQDGNVCNKDDYVMSPTLGPGKTTWSECSKNYLDKFV---
-LTSQATCVLGRSSHVN-IIHQF-IPPHRL---PGERFNVDAQCRFRFGPTARH--HSSQ
PKSEICRVIKCYVK-SPVKNNISNSHHGFYSGRGLYTYPVKS-TYNTHPALEGTECGQ-E
KWCREGRCSAKANFQANNEITDIDHNDSDEQQYDINRYVQWELSKKNATIATTNNSDKLK
SKTQSTRISNRHKKRPTAIGKINNDAMNTTSDGSPAINIQTNWHY---------------
-HLKNDPYHYKLSNDPAFISSTPQPISSSTTKPSTILIVDNIYKSKSTNLKKNNNNEITK
IVDTEANYLSDDQHNPYNKMIEKDRNHWSSNRLSQIHHKHQSISMNGNWSHWSDYGPCIS
ECVAPGNNNNNNKGIENGRLRSSIMVPLGVQTSLRRCDSPS-------------------
------------PMNGGQQ--CQGPD--TRVKLCNALK-TCSPYSATSAATGSGAKHRTK
LDPLTTGHRYQIRSVDEYISDTCLMAA----KFNDKIESHGTQYPSHDS--------ASH
SCFVWCYKRGGGFMT-QGWRLPDGTPCGRKLALSSPVDPDDSAATGPNKDIIETTGYCYN
GQCRRFNCRGEI--FHRRSIIPATS------------STNVYNAYQNHSTTSIMLEQELE
NRLMKDNCPSNYRLDEIIQDLEDQIDDWD-QNYDFTYRLIQKVKNITPIATVSKSESSTQ
I----PPIHGVDSMNTDSPSQSSPPSSPIL-----------LVATNPYILQQNN----WS
DWHPVTECQYSISCIRNGRGFRLVTRECRRQT-CLGRREALQVCPEVSTD-------KSI
RNPSMTTMYNLYEQYCPVSIRRSANEYAQSIC----------------------------
-----RKYQAKFSSLLSGN--GQQL-------NY----------GCIVA-----------
CEDRLWPDVHYQMDAFTDGRFPFG------------TDCS--------------------
TND--RRGYCLNGKCIH----------------FDK---------------ADISYDTAE
SVLYRHEILQLFAPSTIFPLEPT---------VYGSSETPMSTTTPSDSLYSAIFNQEIY
KRASKTLSTPSPSISSIEHQPAYQSFISSHRRYK---------RQITTTTAATKIFRKAS
VQEQADPEGDYVSWTMLKH--------------HHHNRPQHSFNHQHHHRQYRR----PI
TRTMKNARSMT---------IDWSPLSMKPLRPIRLTSVTRKRKPQSSSLDSHFQTFTLV
AKPNRNRLRTRPSLSSSSSIQPKIHLMKNITRFLDDDDDDDDDSNDDEQQNDKKPATKMK
VSPTTKTNL--TMANHKSMNQKSKAKFSMGHESWPPITTTTNISTFLDDNNDEDSTVTSI
NHDQDDDEDQLRVEPYIWS--VILSECNRPCGEGIRTVRVVCTVGQRSVQENFCDQQTKP
IHKSIETCKE----RDCI---------GRWRA-EPWSKCFLAKRTPKNRCKQNDENSSQA
FQTRTIACVGPMMMGHHNPNRLTESRIFSLLS--------HD----------------YC
DPLTRPNQWRSCDMMIDTNGNEDC--KN--------------------QNDDQDKIIVD-
-----------------------DDDNDADT--NKDHTVSSIL
>Isca.ISCW000910-RA /organism=Isca {i 333,465,587,640,746,1035,1137,1325 i}
----------------------------------------MELAMYI-------------
------------------------------------------------------------
------------------------------------------------------------
------------------------------------------------------------
------------------------------------------------------------
------------------------------------------------------------
------------------------------------------------------------
------------------------------------------------------------
------------------------------------------------------------
------------------------------------------------------------
------------------------------------LDSKRVTLQP--SNHSFA------
------------------------------------------------------------
------------------------------------------------------------
LQDERSS------------------------------------------RQNNVTRT---
------------------------------------------------------------
------------------------------------------------------------
------------------------------------------------------------
------------------------------------------------------------
------------------------------------------------------------
---ARGPE-QEETDELKYR-----------------------------------------
--------------------------------------------PRS-------------
--------------------------------------------RRRQRRALRSS-----
------------------------------------------------------RGDRSA
----VVETAVFVDQALYQAMTR-AFPGNTDQELVTYVLTIMNA-----------------
--------------------------VQMLFKHDSLG-RSMDVTVVELEILKL-----QP
RVSILSSKNLIDLLILDLVP------------------SENIDTYLTNFCVWQHQRR---
RSVS-QGM-PRWDHALLLSGINMFVVDERGTRKRHVVGLAPVSGMCNSLNSCTISEGTSF
QSVYVASHEMGHSLGMEHDGVQDGNPCDVDNFVMSPTLGAGKTTWSACSRQYMAKFL---
-RSQAAVCVFQQASLVN-LLGP----KSGL---PGEQFTADQQCALRFGSSSRK--TSHQ
SLQETCRMLRCEM------------------SRG----LTPV-SFAAHPALEGTPCGE-G
KWCKGGNCVA--------------------------------------------------
------------------------------------------------------------
---RKDELERRRSRDP--------------------------------------------
-------------------------------------------PVDGGWGPWSAFGSCRS
DCVGRDD-----------------FAYVGVKVSRRRCDRPS-------------------
------------PQNGGK------------------------------------------
------------------------------------------------------------
------------------------------------------------------------
------------------------------------------------------------
------------------------------------------------------------
------------------------------------------------------------
------------------------------------------------------------
------------------------------------------------------------
------------------------------------------------------------
------------------------------------------------------------
------------------------------------------------------------
------------------------------------------------------------
------------------------------------------------------------
------------------------------------------------------------
------------------------------------------------------------
------------------------------------------------------------
------------------------------------------------------------
------------------------------------------------------------
------------------------------------------------------------
------------------------------------------------------------
------------------------------------------------------------
-------------------------------------------
>Turt.mRNA:tetur09g01760 /organism=Turt {i 114,193,621,772,1158,1289,1448,1851,2250,2374,2578,2717,2893,3091 i}
----------------------------------------MLQNFYQ--PTICIN--HTK
INF---------------------------------------------LLLTILIIWP--
------------------------------------------------------------
------------------------------------------------------------
-------------------FTSGTIQTKLKDGIN---------WVH--------------
----QAMSESERLLFLD--GNNQDNDY---------------------------------
------------------------------------------------------------
------------------------------------------------------------
------------------------------------------------------------
------------------------QII---------------------------------
------------------------------------ASSSISGLDPFKSNRKLV------
------------------------------------------------------------
------------------------------------------------------------
RRDTTSS------------------------------------------LDNQFKSS---
------------------------------------------------------------
------------------------------PKSTSE------------------------
----------------TSD-----------------------------------------
------HFGKPS-----------------KLPDQLEIQFTVFNETFNL--SLKRNTHLIS
PHFTIKEQFVDINS-NNFNYNSSNNNKFNDLTIQE--ADCFYQGVCLNHSNSSVALSLCD
-G-LRGLI-ETNSGIYVINPVPPGLASHP-RFNL---------------FDTQAHIVVK-
---KGALDDYHC--------------------------------PHSGKRVPITLNSFTN
YNPPLSPPSTSPTPSITTSFQQWPLSSSYLSSNH----------TNRSRRSAK-------
------------------------------------------------------DKITGI
----TVETAVFIDETLYQLMQK-TFPGDTEHQVVTYVLTIMNA-----------------
--------------------------VQLLFRQPSLG-MSVNISIVLLDILKT-----QP
K---------------DLIS------------------SDNIDTYLTNFCVWQHNKRTIN
NQNG-ESK-ARWDHALLLSGINMYVIDNQGRKKRHVVGLAPVSGMCNSLNSCTISEGTSF
QTVLVAGHEMGHSLGMEHDGNQDGNSCDHDNFIMSPTLGAGKTSWSSCSRDYLEKFV---
-SQPQASCVLTPTSSVN-ILSSFNPESSKL---PGQLFDANQQCVLRFGSDSRR--SHVQ
PESDVCRLLRCDT------------------GTA----RNIA-AYHAHPALEGTRCGE-D
KWCREGKCVV--------------------------------------------------
------------------------------------------------------------
---KSNLIETAESKII--ISSNVVTIPG----PETL------------------------
------------QDE----------------------------PKKQLWSDWSTFTQCTS
DCVVKGH-----------------LKPIGVMVSVRTCNTPSLSASKSLNSSETMTSTIAT
TTASTMTTSSLQKSNDTTM--CLGVD--RRLKICDASL-QCRSM----------------
--------PHKIIEIENYVQEICKAAS----LRDPMVKPLGTQYPGYGY---------TH
SCYVWCHKRGGGLIT-HGWKVPDGTPCGVTESSL-------------------TNQFCFN
GECKSFDCAGKS--LESPEDEPCPK-----------------------------------
------------------------------------------------------------
------------------------------------ISVDNTNKVETIDLWNTY----SG
PWIPTSSCRY--PCLSGSRGLRLVTKECSPFGFCHKKKDSFQLCSS--------------
-----------SDIACPKRSIKSVDKYADDLC----------------------------
-----SKYKIKYPTLLSGR--GRQLPPRPDNPHS----------SCVIA-----------
CQDRVWKDMHYQMDAFDDGKFPLG------------TKCS-------------------L
GVNAGKKAYCVNGQCVL----------------FDE---------------NDLPLVEGE
SKLENIKLL------------------------FGR------------------------
-----------------KHQ-----FLNRHRR----------------SVVSTNI-----
------------------------------------------------------------
------------------------------------------------SLKNKTDTEKRK
PEKQ-------AVDHFNGGINSEINSGQWFTQH---------EQKKSENLKNLQQSRKIE
ITPLTMNN--------------TNAI----------------------------------
---------------FSWG--ISLSACSNPCGGGYRTFDIYCHNGDQIVPDSFCNSMDQP
KINRTESCNN----HLCV---------G--------------------------------
------------------------------------------------------------
------------------------------------------------------------
------------------------------------------M
>Lpol.rna19158 /organism=Lpol {i 22,303,451,666,756,866,919,1025,1160,1320,1419,1580,1647,1768,1908,1963,2201,2256,2374,2535,2569 i}
---------------------------------------MGFLSFPL-------------
------------------------------------------------------------
------------------------------------------------------------
------------------------------------------------------------
------------------------------------------------------------
------------------------PEY---------------------------------
------------------------------------------------------------
------------------------------------------------------------
------------------------------------------------------------
------------------------QVTDL-------------------------------
------------------------------------------------QNSALL------
------------------------------------------------------------
---------------------------------------------------------RSR
RSVGGDG-----------------------------------------------------
------------------------------------------------------------
------------------------------------------------------------
------------------------------------------------------------
------------------------------DAGDTIVDVRAFGELFKL--RLTKNRNLLS
PRFFTSQK-------NLVGLSND--------------TDCLYHGVALSHPNTSAALALCD
-G-MRGII-ETETDTFTIHPLPDNVTRRL-GYEG---------------KRLSPHLVVK-
---AKSSEQYSC--------------------------------PHG-------------
--------------HIYHNIRKRNAAVFKLYDGP----------ERRQKRNI--------
-------------------------------------------------------VRRNP
----VIETAVFTDESFYQVMRR-AFPTDTDQHLATYVLAVMNA-----------------
--------------------------VQLLFKDSSLGNRSPDLTLVLLDILKV-----QP
S---------------DLEP------------------SHDIDTYLTNFCIWQHRRR---
-----GTI-PLWDHALLLSGINMYVLDKNGRRKRHVVGLAPVSGMCNSLNSCTISEGTSF
QTVHVATHEMGHSLGMEHDGSQDGNTCNPSKYIMSPTLGSGKSTWSHCSREYLEKFL---
-RSSRAQCLAVEGPYPD-ILKQ--KSRGKL---PGELYDADQQCALHYGRRVQH--STTF
YGQDICKNLRCET------------------AF-----SHSS-SVSAHPALEGTTCGT-N
MWCRSGKCVS--------------------------------------------------
------------------------------------------------------------
---RDQVVNHPQ------------------------------------------------
-------------------------------------------PRDGAWSSWSAYSSCSS
DCMTREG-----------------VTVVGVMISRRR------------------------
------------PSNGGRF--CDGED--RRVKLCDVSR-LCYS-----------------
--------SSKPSSLNDFISNTCQKAS----RINSNIGTSGTQFPNHDE---------SH
SCYVWCHKRGGGYMT-QGWEIPNGAPCWRHGERH-------------------ESRYCVD
GHCQAFDCDGYS--TLKENSLGCPT------------SSGSRSFGGQH------------
-------------------------------------------GGISPASSSSRYGSAAP
--------HGIGKHYGGSSAVNSTPYGS------------------------------TA
GWKSISQCKK--SCIFGSKGLQVVKKDCSSQFYCLTTKETIRLCDD--------------
-----------QSQSCG-GTKQSVDQYASEVC----------------------------
-----QRYKKKYPTLLSGR--GQQLSSRPGNPDS----------ACMVA-----------
CQDKVWLDTHYQMDVFDDGKFPAG------------TDCS--------------------
GSESHVKAYCLNGKCVT----------------FDT---------------DGTPQDDDD
SYVSHVKHL------------------------F--------------------------
----------------------------RIKR------------YLQKQELLT-------
----------------------------------YKDDKTKNFN------EFRR----PF
T--------------------------------------------RVSHVKSGFDPSQYL
QL-------------------------------------------------PLQNRSKER
VEP---------------------------------------------------------
---------------FVWS--IVMSECSAPCDG---------------------------
------------------------------------------------------------
------------------------------------------------------------
------------------------------------------------------------
-------------------------------------------
>Dpul.mRNA7318 /organism=Dpul {i 51,100,363,989,1117,1223,1358,1465,1641,1835,1914,2032,2232,2685,2779,2925 i}
----------------------------------------MSLSIIQ-------------
------------------------------------------------AGLVLF------
------------------------------------------------------------
------------------------------------------------------------
-----------------------AVMEIGSA-----------------------------
-------------------GGDYFNSLSDFRVSG--------------------------
------------------------------------------------------------
------------------------------------------------------------
----------------------------------E-------------------------
------------------------EVV---------------------------------
-----------------------------------IVRATTSRIGP--------------
------------------------------------------------------------
------------------------------------------------------------
RSVQSSR-----------------------------------------------------
------------------------------------------------------------
------------------------------------------------------------
------------------------------------------------------------
---------------------------------QHQLKFRAFNQSYDV--TLQPG-GLVS
PNFTVILRDGNTT----QTIRTPSL------------ARCFYRG-------QHAAFDLCR
-G-MRGIITLSPNEFLSLEPL--RIHKRS--------------------MESQNHHLVR-
---RMSWNPQAQ--------------------------------PLVPKN----------
--------------------------------------------RKRVERNINI------
------------------------------------------------------QSESGV
----TIETAVFVDAFLYSHMARTNFPDDTEQEMTHFVLAMINAVISRVYYYHPESLSAVH
RMGHATLRKLNLEGLFTTRCDFAPFQVQLLYQDDSLG-REIDFQVQRLEMWTR-----QP
L---------------DLLPILAVSSSGTTTAMPGKQGIHDIDRYLNRFCHWQNREN---
PSDD-HDP-DHWDHALLLTGLDLFALGRDGFTTHQIVGLAPIGGMCTATSSCTVNEGRHF
ESVYVVAHEIGHSLGMKHDGREAGNDCDSGSFLMSPTLGSGKTQWSPCSKQYLDAFL---
-NTMQAGCLRDRSWTPQ-RLDH--NASTSL---PGERFTADQQCMLRHGRESRR--SPQR
PLHEICRDLRCTSVPTRLAR-----------QIG----SRLV-SYAAHPALEGTTCGE-G
KWCRRSRCTSRVRL----------------------------------------------
------------------------------------------------------------
---QNYDVDQNT------------------------------------------------
-------------------------------------------YNNGENPLWSVVTPCAS
GCLYGIN-----------SLS---SGSMAISTQVQNCKHHL-------------------
------------PCNNVRYQTCDGSQVLKHFRICQNH--LCYN-----------------
---------VTRTTIQHYSDHVCHQAA----QQNSSILPKGIQQLSVDGMNPPPPPTAYR
SCQVWCYLRSGGLTSAAGWIYPDGTRCQTGSTSN---------QYGRNTNDKKMATLCLS
GRCEEFTCDSNS--VHQLHADVCRSE-----------EPAESNIIYDYSFP---------
------------------QEKAMAFKYSDKSYYPARMGFSQNLKLFAPTP----------
-------------VYTPSPIFTYPPAEPAKF-----VMSDDLFSVSQSVISRSG----WG
PWKPISSCRS--GCLTSSKGLRLVQRDCESGTCNSGSSSSVQLCIP--------------
-----------NEQEC--QQYQPVTTFANQVC----------------------------
-----RQQH------LSDLHHGIQ---SIELTED----------ACVVH-----------
CRDP--RSGALTAAIGETGWFPSG------------TLCD--------------------
---LLKPAYCLSGKCVE----------------FNE---------------EGVPKKI--
------------------------------------------------------------
------------------------------------------------------------
------------------------------------------------------------
------------------------------------------------------------
------------------------------------------------------------
------------------------------------------------------------
------------------------------------------------------------
------------------------------------------------------------
------------------------------------------------------------
------------------------------------------------------------
-------------------------------------------
>Smar.transcript:SMAR010464-RA /organism=Smar {i 78,142,450,580,774,983,1036,1437,1527,1706,1891,2034 i}
---------------------------------------MNFIYIYS-------------
------------------------------------------------MFVCIFF-----
------------------------------------------------------------
------------------------------------------------------------
--------------------NYSSVASRKTK-------------INEY------------
----ITLSRHERSFLFG--SGRKVPKY---------------------------------
------------------------------------------------------------
------------------------------------------------------------
------------------------------------------------------------
------------------------QLVYL-------------P-----------------
-----------------------------------VFDGRQSKTLK--------------
------------------------------------------------------------
------------------------------------------------------------
RQVETNC-----------------------------------------------------
------------------------------------------------------------
------------------------------------------------------------
------------------------------------------------------------
--------------------------------QPFNLNITAFGQELEL--ELTPNQHITN
DNLLLVTRTNEKTL-NKSNIISDSL------------NGCHYHGEVITLPGGKVALSLHR
-G-YTGIIVPTVGEHWLVHPAPRRIRNRH------------------LVDAKVPHIIYK-
---KENSEISEC--------------------------------GHTYSN----------
--------------------------------------------LTREKRSFHTSY----
------------------------------------------------------SSSNQL
----SIETAVFVDKDMYNLMKT-SFPADPEHGVMEVVLAMINA-----------------
--------------------------AELLFQAESLE-TNIKLTLVQLEIQKT-----EF
E---------------GLKR------------------SANIDEYLKNFCSWQKKIN---
PNND-DDP-LHWDHALLLTGSNLYSQDKEGKQNNQVVGLAPVSGMCLFGNSCSVNEGGHF
EAVYVIAHELGHSMGMQHDGPQNSNKCDKNKFIMSPTLGSGKTTWSACSREYLLRFL---
-RSAQARCLWDQGFSPQ-HLNH--QRNTLL---PGQRFHPDQQCRLKFGSASMK--DPTQ
PLDKICQDLQCLT--------------------------NNY-PLTSHPALEGSFCGE-N
KYCRSGNCVL--------------------------------------------------
------------------------------------------------------------
---RPLEISLR-------------------------------------------------
-------------------------------------------PINGGWGQWSPFGPCAS
SCLSSND----------GQ-----LSSEGIMLSTRRCDNPH-------------------
------------PEHSGKP--CKGKH--HRYKLCHLSH-LCPK-----------------
---------LNQLSISDYATHICSAAA----ASNEQLTGSGEQLEHPDV---------NK
ACSVWCLTKTGETIS-RNWKFPDGTQCKMGNV----------------------------
------------------------------------------------------------
------------------------------------------------------------
------------------------------------------------------------
------------------------------------------------------------
------------------------------------------------------------
------------------------------------------------------------
------------------------------------TDV---------------------
-----VKMYCVEGMCEV----------------FEE---------------NELSE----
------------------------------------------------------------
------------------------------------------------------------
------------------------------------------------------------
------------------------------------------------------------
------------------------------------------------------------
------------------------------------------------------------
------------------------------------------------------------
------------------------------------------------------------
------------------------------------------------------------
------------------------------------------------------------
-------------------------------------------
>Mocc.rna4322 /organism=Mocc {i 57,100,505,843,971,1289,1530,1766,1833 i}
------------------------------------------MQVWS-------------
------------------------------------------------ALLLLL------
------------------------------------------------------------
------------------------------------------------------------
------------------------------------------------------------
-----ALSPVESKL-----TADVITGISQLLSQGAR------------------------
------------------------------------------------------------
------------------------------------------------------------
--------------------------------IEE-------------------------
-----------------------TQVI---------------------------------
------------------------------------SLRSTSRRSR--------------
------------------------------------------------------------
------------------------------------------------------------
RSIHDNR-----------------------------------------------------
------------------------------------------------------------
------------------------------------------------------------
------------------------------------------------------------
----------------------------------VILTLEAFGKKLRL--GLKRNKKLVS
RRFLIGGED------SAYGID----------------TKCYYTGKVAEYPKSFVALSLCD
-G-ARGTI-NLGNESLAISSLPEDSGS----------------------V-PDAHVVLR-
---LD-HDPYLRFVRRDASD-RVLVRTSGPDFRV----------PRKPRS----------
--------------------HGQ------------------QILSNSEDRSGQYR-----
------------------------------------------------------PRSRTA
----LVESAFFVDESLYEHIGK-MFPNDPRKNVHIFALTLINQ-----------------
--------------------------LQIAYEQEPLK-GMVGITLTYLEIMYP-----QP
K---------------DLPS------------------NEDFDYYLTAFCIYQQARR---
NSLE-TSY-SHWDYAVLISGRHMYARNKRGERMNDVVGMTAVAGMCNELHSCAILQGRDL
QSAHIIAHEMGHSLGMEHDGEGDNRHCQGNAHVMSATTGLSKKSWSDCSVQSLKHFL---
-QSDRADCLYKRTSLKN-LLSM--PESEILKKFPGMNFTADQQCEMKFGDGYRR--SRRQ
ELRDVCRILKCER------------------EDG----SHVI-LSSAYTAMQGTSCGP-S
KWCRHKVCSE--------------------------------------------------
--IPSTEF--------------------------PNA-----------------------
---SSGQISSSKTGVTA------PPVSG--------------------------------
-------------------------------------------AVSAMWSDWTPWGECNS
GCAAREG-----------------RIPWGIRVSTRKCVDQTT------------------
-----------NIELGLEK--CSGPS--LKSKLCNAT-----------------------
------------------------------------------------------------
------------------------------------------------------------
------------------------------------------------------------
------------------------------------------------------------
------------------------------------------------------------
------------------------------------------------------------
---------------C--TKMWEPNEYATAVC----------------------------
-----DTVIRPHIHLFVGV--GSQ-------PKY--------------------------
--DE--------------------------------------------------------
-----RGSYCPRKSSLS----------------FNA---------------NSKSINS--
---------------------------------F--------------------------
------------------------------------------------------------
------------------------------------------------------------
------------------------------------------------------------
------------------------------------------------------------
------------------------------------------------------------
-----------------WS--SA-------------------------------------
------------------------------------------------------------
------------------------------------------------------------
------------------------------------------------------------
-------------------------------------------
>Alyc.aculy01g09090.1 /organism=Alyc {i 824 i}
---------------------------------------MRDLYFYP-------------
------------------------------------------------------------
------------------------------------------------------------
------------------------------------------------------------
------------------------------------------------------------
-------SARSSRFLQGFSAHQRVNRYLVLVFTLLV------------------------
------------------------------------------------------------
------------------------------------------------------------
------------------------------------------------------------
-----------------------IEQVYL-------------------------------
------------------------------------------------TNCEFC------
------------------------------------------------------------
---------GH----------------------------------------------KES
NLVDESE-----------------------------------------------------
------------------------------------------------------------
------------------------------------------------------------
------------------------------------------------------------
----------------------------------SDRQLARFRRHVRLPSSHRPRDGHGR
SGKTASEQN-IQE--HDQIVIDDANN-----------SDKVSQSALTTAGRVGQVQSRID
-C-SRSAI-QSANRFGT-------------------------------------------
------------------------------------------------------------
--------------------------------------------NQNEKTTQQT------
-------------------------------------------------------VDDNC
NDFKTIETAVFIDQALDNKFDG-L--SSGLVELNKLVLTIMNQ-----------------
--------------------------VQHLLTFSSIK-IPIRIKLVLIEHLKDADRQGGP
A---------------PNPE------------------RGDIDAYLGNFCNWQHARL---
--ER-EKR-IWWDHAILLSGLDLYKATP-SKNHSGVLGLAWVGGMCKGNYSCTINEASNL
ESAFVIAHELGHSLGIMHDGQR--NTCDPNGFIMSERTGAGKIHWSKCSNDYLNDSI---
-NKRQLSCLDTESTTTSDPLYD--LGKLRA---PGQVYTINEQCKLAFGKNYTSFMTRQP
PFNAVCRELWCVA--------------------------GTW-AKAAHPALEGSTCGEQN
RICREGKCVS--------------------------------------------------
------------------------------------------------------------
---QA-------------------------------------------------------
------------------------------------------------------------
------------------------------------------------------------
------------------------------------------------------------
------------------------------------------------------------
------------------------------------------------------------
------------------------------------------------------------
------------------------------------------------------------
------------------------------------------------------------
------------------------------------------------------------
------------------------------------------------------------
------------------------------------------------------------
------------------------------------------------------------
------------------------------------------------------------
------------------------------------------------------------
------------------------------------------------------------
------------------------------------------------------------
------------------------------------------------------------
------------------------------------------------------------
------------------------------------------------------------
------------------------------------------------------------
------------------------------------------------------------
------------------------------------------------------------
------------------------------------------------------------
-------------------------------------------
>Cele.Transcript:C02B4.1 /organism=Cele {i 60,126,261,339,468,610,752,897,1178,1316,1485,1578,1748,1924,2138,2409,2486,2685,2962,3072,3250,3348,3591,3869,3964,4138,4214 i}
-----------------------------------------MPPFYI-------------
------------------------------------------------VITFLL------
------------------------------------------------------------
------------------------------------------------------------
----------------------STVFRISQS-------------VHHH------------
------LNEEELKQVFGVSNKHDVPEY---------------------------------
------------------------------------------------------------
------------------------------------------------------------
------------------------------------------------------------
------------------------SLI---------------------------------
----------------------------------------EATRHPL-KN----------
------------------------------------------------------------
------------------------------------------------------------
------------------------------------------------------------
------------------------------------------------------------
------------------------------------------------------------
------------------------------------------------------------
--------------------------------GNLKMKFTAWNDTYHL--NLRKNSRIVS
PHIISVVRHGDDDVTTYAGLRDY--------------EQCHYQGEVKSHGNMKAAISDCG
-A-LMGSI-VMEDHFLVLQTLPKRVHH----------------------LQKERHLVYK-
---RSAGLLTNAESKIR----EEITRLQ-EEQESFCDTSEQLDDPAMTIP----------
-------------AHLHFNY---------------------TIPTSAQLDSSFIF-----
------------------------------------------------------PNMDPI
----TLEIGLFLDSKLFEHFER-EYIQDAEQHLLEFSLALINN-----------------
--------------------------VHVLYQQDTLT-PNLDIVIVRYEMWRT-----QP
S---------------ALST--------------GVHKNGQAQSLLDAFCRYQAHMN---
PGTDLTDM-NHYDHGVLLTGYDIY------HTTTSVAGVAPVARMCDPLFACSLVEGLHL
GRSFVLAHEMGHNMGMVHDGVQ--NQCNKGCCLMSAVNGAGKTTWSDCSVREFNAFLLQL
DESGRGNCLRDASPGLI-STNH--LSDLRL---PGQRFTADQQCSYFWGRDYKVEIPNGK
AMDDICRILWCGN--------------------------SGSTISTAHPALEGSWCGA-N
KWCHKGQCTH--------------------------------------------------
------------------------------------------------------------
---WTFGLTPV-------------------------------------------------
-------------------------------------------PIDGEWSEW---GGAEK
GCPIQQC---------------AVSGSITVQGQHRDCVNPA-------------------
------------PNNGGKT--CEGAN--IRGIVCGATSSNCLG-----------------
------------FTREEFGNKICSSIKYDPHKPDQQLTGEGFEHS-------------TQ
PCRVWCHLIGSELIR-NKGQFPDGTPCG-------------------------FDAYCVG
GQCLALSCDNKA---LVEQPEDCPR-----------------------------------
-----------------IEGRSVHQ-----------------------------------
----------------------------------------------------------WE
EWSSWSECSV--SCGLGGREVR--ERKCSSGRKCQGVSEESRPCEGVLRDCEEFGEWKE-
--------WGSCSEKCALGVQKRFRPCLTDQCSSKHLQEERPCDNEGCWTNWDEWSSCSQ
SCGGGRRYRIRKC--LDDKCDGDDLEKESCNTQKCISQSWGDWLPCSVSCGIGFQIRERL
CDGELCATANKQARTCNQQQCPSAFSLSVWSEWGEWTTCSATCGEGLQSRERSCRRGSCT
EDDASQTRRCVNGPCEHSYLTWSEWTTCETCSSFDSRKRIAKCDGTTENCQDKIDEETCD
IACLREKHS--FGP--ISPRRPKLITSNDLRKAFGR------PLLPIESIHSEKWSE--W
GPCSVTCG------------------SGRRVRTRGCQEASCPEQHI--QTEECNLNSCLE
LFIWSD-------WSSCSKSCGQDGIQTRQKLCLFNNAECSSYA------ESRRCKDLPS
CSSISSGRTISENGFDAPRWSEWSSWS-----ACSCFSLTSTRRRFCQVVDPTVQGFCAG
AILEQIPC---APGSCSPSAGGWSLWSEWSSCS-KDCGDTGHQIRNRMCSEPIPSNRGAY
CSGYSFDQRPCVMDN---VCSDEKVD----------------------------------
---------------GGWTDWTAWSECTDYCRNGHRSRTRFCANP-------------KP
SQGGAQCTGSDFELNPCFDPARCHLRDGGWSTWSDWTPC--------------SASCGFG
VQTRDRSCSSPEPKGGQ-----SCSGLAHQTSLCDLPACDHESDGEWSAWNEWSGCMGNC
GIGTR-TRVRACVSPPVSDGGQPCFGRSSEITECRQSPSTALCSSFITSSHLADGYFID-
-----------------------TDQQ---------------Q
