# Supplementary material for: Genome streamlining in a minute herbivore that manipulates its host plant
Source: eLife. 2020 Oct 23;9:e56689. doi: 10.7554/eLife.56689 (PMC7738191; doi:10.7554/eLife.56689)
Supplement: Supplementary file 2. [file elife-56689-supp2.zip › Malin_Input/OG0001392.fasta]

>Agam.AGAP012408-RA /organism=Agam {i 114,1435 i}
------------------------------------------------------------
------------------------------------------------------------
------------------------------------------------------------
------------------------------------------------------------
------------------------DDKSEMKGEEYAYL-----DATGFTSEL-FKIELRG
--------------------------------------LPKYYGIGELKKLLNVKM-KLS
TNKIKIMKP---GSPFIFICFRNQEDREAAIKALDGYKWKGKSLSAFEAK----------
------------------------------------------------------------
------------------------------------------------------------
------------------------------------------------------------
------------------------------------------------------------
------------------------------------------------------------
---------------------------------------------------------PAP
DPLIRRRK----------------------------------------------------
------------------------------------------------------------
------------------------------------------------------------
---------------------------------------------------EASTAEGE-
------------------------------------------------------------
------------------------------------------------------------
------------------------------------------------------------
------------------------------------------------------------
------------------------------------------------------------
------------------------------------------------------------
------------------------------------------------------------
------------PLNIK-------------------------------------------
------------RR------------------------------------------TVEA
SATSLAYLTYDEQLKQKQSEMENVLQKFGKELWSSIPTLR-------TFVEKQRL-LHGG
LPCAFEPIRPSPMQDGYRNKCEFSIGKD-ALGVKRVGFRVGSYSNGFLEV-ESIAHLKHI
PECMKQTVVLFEQFVQ---SSPFDVYSAETYQGHFRQLTVRMSHATGQ---VMVVVGVHL
QSLSEEEKQTMKSSIVECL---TSEPGKQ-AGISSIHFEVIQKRQQ-GQYTNPIEHLYGE
THIEDTIL------GLTFRISPAAFFQINTPAAEVLYQCAIDVAAPS-------------
----------------------------------------------KSTSILDICCGTGT
IGLCFAR------------------HCKQ-----VLGVDIVEQAIEDAKHNAQKNGIEN-
CSFFAGNSDDLIMSLIRHANI---MPDQHESLIAIVDPPRAGLHIRSITQLRNARGLDKL
VYVSCSPQS-AIKNWVDLM-----------RPCSKQLRGEPFVAKKAMAVDLFPHTPHTE
LVI---------------------------------------------------------
------------------------------------------------------------
------------------------------------------------------------
----------------------------------------------LFEREKESKQELVV
D-----------------------------------------------------------
------------------------------------------------------------
------------------------------------------------------------
------------------------------------------------------------
--------------------------------SENI------------------------
------------------------------------CTDKPVD-----------------
------------------------------------------------------------
----------------------------------------------PQPET---------
------------------------------------------------------------
------------------------------------------------------------
------------------------------------------------------------
------------------------------------------------------------
------------------------------------------------------------
----------
>Bmor.transcript:BGIBMGA005286-RA /organism=Bmor {i 156,307,390,711,849,962,1071,1194,1387,1608 i}
-------------------------------------------MEN--------------
---------------------------DK-------------------------------
--------EMSME-----------------------------------------------
------------------------------------------------------------
--------TNVD------------GQASSLLSEEYAYL-----DRGGFSSEN-FKIELRG
--------------------------------------LPKFYGIAELKKLMNQKL-GLN
TSKIKRPKN---GSHWLFACFQNEEERVKAIETLHGYEWKGKTLIAEIAK----------
------------------------------------------------------------
------------------------------------------------------------
------------------------------------------------------------
------------------------------------------------------------
------------------------------------------------------------
---------------------------------------------------------PAP
DPLVKKRK----------------------------------------------------
------------------------------------------------------------
------------------------------------------------------------
---------------------------------------------------QEEN-NG--
------------------------------------------------------------
------------------------------------------------------------
------------------------------------------------------------
------------------------------------------------------------
------------------------------------------------------------
------------------------------------------------------------
------------------------------------------------------------
------------------------------------------------------------
------------------------------------------------------------
------------QLKLKDKEIKHILMKFDNEVWKMDKSNR-------SVIEANRK-IYNG
LSFELKPIEKSPVLDGYRNKCEFTIGIDDETKLPTVGFRLGSYVTGTVAV-APIEMLIHI
PERTKQAVLVFQDFVR---KSGLAPFSPADYSGYWRYLTVRQSTSNGD---VMLIASMYP
QNLTESEIEKIKNDLIEHC---SSKE-VD-CGIKSLYFELITKRRV-GEEPTKPTHLMGS
THIIDTIL------GRQFRISPEAFFQINTAGAEILYQKAIELSEVK-------------
----------------------------------------------EDSTVIDICCGTGT
IGLCFAK------------------HCGK-----VLGLELVPEAVKDAKANAELNEIEN-
SEFYTGKAEDILPSVLARAT--------GDDVIAIVDPPRAGLHMRAVTQLRNSRRVRRV
LYVSCRPAA-ALKNWVDLA-----------RPSSKTLRGAPFRPRRALPLDMFPHTDHIE
LAL---------------------------------------------------------
------------------------------------------------------------
------------------------------------------------------------
----------------------------------------------LFEREQTKEDTEGS
SET---------------------------------------------------------
------------------------------------------------------------
------------------------------------------------------------
------------------------------------------------------------
------------------------------------------------------------
------------------------------------VEDSSAA-----------------
------------------------------------------------------------
----------------------------------------------PDVENK--------
------------------------------------------------------------
------------------------------------------------------------
------------------------------------------------------------
------------------------------DNN---------------------------
------------------------------------------------------------
----------
>Tcas.transcript:TC005909_001 /organism=Tcas {i 192,363,516,680,1085,1317,1507 i}
-------------------------------------------MES--------------
APEPQIKIE---------------------------------------------------
--------DIKQE-----------------------------------------------
------------------------------------------------------------
------------ENAPVEG---PIEENAPPENDPYAYL-----DRSDFSSEK-FKIEIKN
--------------------------------------LPKIYGISEFRKLLNNKL-KLN
STKIKAPKR---NSPYAFVCFRSDEDRNKAIETLSGFKWKGKPLQAIRAK----------
------------------------------------------------------------
------------------------------------------------------------
------------------------------------------------------------
------------------------------------------------------------
------------------------------------------------------------
---------------------------------------------------------PSP
DPLVKKRK----------------------------------------------------
------------------------------------------------------------
------------------------------------------------------------
---------------------------------------------------EDSE-EGP-
------------------------------------------------------------
------------------------------------------------------------
------------------------------------------------------------
------------------------------------------------------------
------------------------------------------------------------
------------------------------------------------------------
------------------------------------------------------------
------------NKKIKID-----------------------------------------
--------NRSQEE------------------------------------------KLKS
STIPLWDVPYEEQLKTKQEEARNILKRLGNELARQNPDLR-------EWLNKQKE-KFDG
LPCELLNIRYADECDGYRNKCSFTVGIDEETKLPTVGFRIGSYVNGITGV-GSIESLKHI
PESMKLAVKLFQDYVR---ASDLQVFNFEVHTGHFRQLTIRTA--QDQ---IMLVVGIHP
QDLSEEKLKVFKNSLIHYF---TEGAGKE-AKITSLYYQKIVKKIA-GEDSDGSEHLWGD
THICETLL------GLKFKISPEAFFQINTKGAEILYKSIIELASPT-------------
----------------------------------------------EDSTVLDVCCGTGT
IGLCFAK------------------NCKK-----VLGIEIVPQAIIDAKANAKLNEIEN-
SEFFEGKAEEILGSVCYRAM---------GDVVAVVDPPRAGLQQKAVVQIRKINKIGQL
VYVSCNPAA-ALKNFIDIG-----------RPASKTLHNEPLVPVRAVVVDMFPHTRHCE
LII---------------------------------------------------------
------------------------------------------------------------
------------------------------------------------------------
----------------------------------------------SFKRFDKLLIVDSD
SK----------------------------------------------------------
------------------------------------------------------------
------------------------------------------------------------
------------------------------------------------------------
------------------------------------------------------------
------------------------------------------------------------
------------------------------------------------------------
------------------------------------------------------------
------------------------------------------------------------
------------------------------------------------------------
------------------------------------------------------------
------------------------------------------------------------
------------------------------------------------------------
----------
>Dmel.FBtr0075041 /organism=Dmel {i 222,1519 i}
-------------------------------------------ME---------------
------------------------------------------------------------
--------CFNAE--------IPADGVVNSIETEEISE----------------------
------------------------------------------------------------
------NVVKADETTLANG-----EDEAGKAGEEYAYL-----ERNEFTSEI-FKVEVKN
--------------------------------------M-GYFGIGEFKKLLRNTL-KFD
VTKIKAPTR----KEFAFVCFRSQEDQQRALEILNGYKWKGKVLKAHVAK----------
------------------------------------------------------------
------------------------------------------------------------
------------------------------------------------------------
------------------------------------------------------------
------------------------------------------------------------
---------------------------------------------------------ASA
DPLQKKRA----------------------------------------------------
------------------------------------------------------------
------------------------------------------------------------
---------------------------------------------------AEEQ-ESE-
------------------------------------------------------------
------------------------------------------------------------
------------------------------------------------------------
------------------------------------------------------------
------------------------------------------------------------
------------------------------------------------------------
------------------------------------------------------------
------------RKPKKQR-----------------------------------------
--------------------------------------------------------TAVE
ATCPLSHIAYDQQIKQKSEEMSALLAKYTQELRKVNPRAK-------PHLDKF-------
---QFHEVLPSPTVNGYRNKNEFTVGKN-SVGEVVVGFRLGCYSDGSVEV-AEVADLPHL
PEQAKWAARSFQDLVR---KSKFLPFNPDGNIGHFRQLMVRCSSATGE---LMLVAGIYS
SNLSEDEQVELKQELKSFY---EDLANDAPYKCSSLYYQDVKHREA-GQTINPVEHISGS
THITDTIQ------GLQFRISPLAFFQINTEGANVLYQKAIDLVAPT-------------
----------------------------------------------KDTTMLDICCGTGT
ITLAFAK------------------HCKK-----VMGVEIVPDAIKDAEFNAEANGIKN-
AKFFTGNADDFIKSMVREALYD-QEPGKPLDLIAVVDPPRAGLHHRSIAAIRSADAINRL
VYVSCNPHS-AKRNFIELA-----------RPESKQYKGEPFYPKSAVAVDMFPHTMHTE
LVI---------------------------------------------------------
------------------------------------------------------------
------------------------------------------------------------
----------------------------------------------LFEREPKTKADEKS
SP----------------------------------------------------------
------------------------------------------------------------
------------------------------------------------------------
------------------------------------------------------------
--------------------------AEGAAQSKSE------------------------
------------------------------------ATEEAVS-----------------
------------------------------------------------------------
----------------------------------------------EENTTSVT------
------------------------------------------------------------
------------------------------------------------------------
------------------------------------------------------------
------------------------------------------------------------
------------------------------------------------------------
----------
>Cscu.CSCU006714-RA /organism=Cscu {i i}
-------------------------------------------MDT----------VDSG
NQQ----------------------VSEMRDEHPLNENIE--------------------
--------DVKEE-----------------------------------------------
------------------------------------------------------------
-----------------------EEKEAEKIIDPYFYT-----KRDEFTSEI-FKIEIGN
--------------------------------------LPPFIRYGPLKKLLGTKL-KLN
PHKIKTIGN---SPLYSFVTFKCEEDREKALNVLQGYEWKGRKLQVKKAN----------
------------------------------------------------------------
------------------------------------------------------------
------------------------------------------------------------
------------------------------------------------------------
------------------------------------------------------------
---------------------------------------------------------PMA
DPLVKKRK----------------------------------------------------
------------------------------------------------------------
------------------------------------------------------------
---------------------------------------------------QGNA-EDS-
------------------------------------------------------------
------------------------------------------------------------
------------------------------------------------------------
------------------------------------------------------------
------------------------------------------------------------
------------------------------------------------------------
------------------------------------------------------------
------------PAVKKARMEGS-------------------------------------
--------DIPISI------------------------------------------QIKN
AVHPLWNLPYEEQLKSKMNQISQFLIKLCVRIEKTNTYLR-------HWSQKQKK-LYEG
MCCELLPIKPSPVTSAYRNKCEFTVGKHLDTGEKTVGFRLNCYKSGSMSV-AEPDECINI
PESMLKAVKSFQDYIR---SSDKDVFNPETHEGYWRQLTVRTG--KTD---VLLVVVMHP
QKLEEEELQKEKEALVEYF---QNGLGKM-CGVTSLYFQSFVKRES--NKDLIMTHLWGK
KYIEENVL------GLKFQINPEAFFQINTSGAEVLYSTIAELAEID-------------
----------------------------------------------NETTILDICCGTGT
IGLCLAK------------------IAPK-----VIGIEMCSQAIENAKSNAQINNINN-
VEFVCGKAEDFIQTVLQKAD--------TENIVAIVDPPRAGLNSKVLKFIRANEKLKKL
IYIACNPDG-AIQNFVDLC-----------RPVSNNYRGESFVPTRAVVVDLFPHTNHCE
LVI---------------------------------------------------------
------------------------------------------------------------
------------------------------------------------------------
----------------------------------------------VFERYSKTKENNA-
------------------------------------------------------------
------------------------------------------------------------
------------------------------------------------------------
------------------------------------------------------------
------------------------------------------------------------
------------------------------------------------------------
------------------------------------------------------------
------------------------------------------------------------
------------------------------------------------------------
------------------------------------------------------------
------------------------------------------------------------
------------------------------------------------------------
------------------------------------------------------------
----------
>Ptep.aug3.g16703.t1 /organism=Ptep {i 249,344,597,692,768,878,1028,1248,1395,1548,1731,1807,1924,2021 i}
-------------------------------------------MEVAIDTVVKLEKCDVS
ECQNTSSIGVKL---------EKCDVSESQSTSSVAEKV---------------------
--------DVKKEPD--LYSYTKLNDFTSEIYKIEITN-------------LPKYVGYGQ
LRKLLNSTLRVNPRKIK--AIGNPPHFAFVTFNDMEVAIDTVVKLEKCDVSECQNTSSIG
VKLEKCDVSESQSTSSVAE-----KVDVKKEPDLYSYT-----KLNDFTSEI-YKIEITN
--------------------------------------LPKYVGYGQLRKLLNSTL-RVN
PRKIKAIGN---PPHFAFVTFKNEEDRNNALEKLNGYFWKGKSLSAKKAN----------
------------------------------------------------------------
------------------------------------------------------------
------------------------------------------------------------
------------------------------------------------------------
------------------------------------------------------------
---------------------------------------------------------PAA
DPMARKRK----------------------------------------------------
------------------------------------------------------------
------------------------------------------------------------
---------------------------------------------------AGDS-EDC-
------------------------------------------------------------
------------------------------------------------------------
------------------------------------------------------------
------------------------------------------------------------
------------------------------------------------------------
------------------------------------------------------------
------------------------------------------------------------
------------IDSKKPKAE---------------------------------------
--------DMSVEL------------------------------------------RLKN
AVTPYWNVPYEEQLKLKENDIHKFLMKLSKHIEKMNNGYL-------PILSKFKK-ENNH
QCCPLIPIKPSPVTVAYRNKSEFTVGRHLHTKEKTVGFRLSAYKEGSMSV-AEPDDCINI
PPQMLKAVKSFEKYIR---TSELDVYNPETHGGFWRQLTVRTS-NNDD---ILLIVVMHP
QSLSEEQLEDEKRKLKDYY---EAGEGST-CSITSIYFHLFSKKAS-HEETTNLTHLMGK
KFLEETLL------GMKFQVSPEAFFQINVPATEILYSMITDFVNPS-------------
----------------------------------------------ASSTVFDICCGTGT
ISLCLAK------------------AGCK-----VVGIELSSEAVENARINAQVNNISN-
VEFICGKAEDVIHTAIDKCD--------SSEIVAVVDPPRAGLHQKVIKVIRSTKKIRKL
IYISCNADA-AFSNLVSLC-----------RPTSNNYEGIPFYPVKAAVVDLFPYTPHKE
LIL---------------------------------------------------------
------------------------------------------------------------
------------------------------------------------------------
----------------------------------------------IFERYDNLVKEFGE
------------------------------------------------------------
------------------------------------------------------------
------------------------------------------------------------
------------------------------------------------------------
------------------------------------------------------------
------------------------------------------------------------
------------------------------------------------------------
------------------------------------------------------------
------------------------------------------------------------
------------------------------------------------------------
------------------------------------------------------------
------------------------------------------------------------
------------------------------------------------------------
----------
>Lpol.rna15283 /organism=Lpol {i 270,365,441,557,707,927,1074,1227,1410,1486,1603,1700 i}
-------------------------------------------MEE--------------
SPKAAV----------------ICEIK---------------------------------
--------DKSNE--------EKLMGSNSELQAVE-------------------------
-----------NVDKEQ--TVGN-------------------------------------
---------TKETSSSYEG-----NVQNDSASSQYRYI------QCGFTSEV-YKIEVGN
--------------------------------------LPQFVHYGQLKKELTAKL-KLK
PHKIKILGN---NAKFAFVTFRCEEDREEALKKLQGHSFKKRELKVKKAN----------
------------------------------------------------------------
------------------------------------------------------------
------------------------------------------------------------
------------------------------------------------------------
------------------------------------------------------------
---------------------------------------------------------PIA
DPLVKKRK----------------------------------------------------
------------------------------------------------------------
------------------------------------------------------------
---------------------------------------------------LHEN-NDR-
------------------------------------------------------------
------------------------------------------------------------
------------------------------------------------------------
------------------------------------------------------------
------------------------------------------------------------
------------------------------------------------------------
------------------------------------------------------------
------------IKKKQLKEEEP-------------------------------------
--------NIPVAL------------------------------------------RLKN
VVTPLWEKDYQEQLKLKESNLHGVLVKLGRKIEKINPSLL-------PWLQEQRE-QNDF
KCCPLLPIRESPVTTGYRNKCEFTVGRHVESSEVTVGFRLSSYKDGCMFI-GEPDQCMNI
SKPMLQVVKVFQKYVQ---NSDKEPYNPETYEGFWRQLTVRNS-SKGD---ILLIVVMHP
QSLTQEQLNHEKQQLKSYF---VSGPGQS-CGVTSLYFLLYSKKQG-SGSEPPPEHLWGK
TYIEESIL------NINFQIGPEAFFQVNTKAAEVLYSTVAEFANLT-------------
----------------------------------------------PTTTILDICCGTGT
IGLSLAK------------------KVKK-----VIGLECSAEAIGNACMNAQINDIHN-
VDFICGKAEDMIHEVIEKAE--------SSNIVAIVDPPRAGLQIKVIKTIRATTQIHHL
VYVSCSPET-ALTNFVDLC-----------RPASNNYRGDCFVPVVAIPVDLFPHTPHCE
LVI---------------------------------------------------------
------------------------------------------------------------
------------------------------------------------------------
----------------------------------------------VFERKSCNT-----
------------------------------------------------------------
------------------------------------------------------------
------------------------------------------------------------
------------------------------------------------------------
------------------------------------------------------------
------------------------------------------------------------
------------------------------------------------------------
------------------------------------------------------------
------------------------------------------------------------
------------------------------------------------------------
------------------------------------------------------------
------------------------------------------------------------
------------------------------------------------------------
----------
>Isca.ISCW018423-RA /organism=Isca {i 90,172,362,579,726,879,1062,1138,1258,1355 i}
------------------------------------------------------------
------------------------------------------------------------
------------------------------------------------------------
------------------------------------------------------------
------------------------------------------------------------
------------------------------------------------------------
-----------------FRLCRSEEEREKALETVQGFVFKGCTLSAKKAN----------
------------------------------------------------------------
------------------------------------------------------------
------------------------------------------------------------
------------------------------------------------------------
------------------------------------------------------------
---------------------------------------------------------PMA
DPLVQKRK----------------------------------------------------
------------------------------------------------------------
------------------------------------------------------------
---------------------------------------------------LGED-ELS-
------------------------------------------------------------
------------------------------------------------------------
------------------------------------------------------------
------------------------------------------------------------
------------------------------------------------------------
------------------------------------------------------------
------------------------------------------------------------
------------VPDKRHSSSVVEC-----------------------------------
--------EVLRVA------------------------------------------RIKE
SVAAWWDTPYEQQLQQKQDLVRKVLVKYARKLEATNPALR-------PWLKQQRE-AHGG
-CCPVLPIRASPVTEGYRNKNEFSVGRHLATGEATVGFRLSSYRQGSMSV-APPDALPNV
PASAKAVTRCFQEYVR---QSGKEPFDPESHGGYWRQLTVRTS-CEGH---VMAIVVIHP
QGLTEAEITEEKRKLREFF---ESGPGQV-CGVTSLYLQRFDKKRP-EGEQAEFEHLFGT
TELEERVR------GLSFRVGPDAFFQVNTPAAEVLLEVAEDLAALG-------------
----------------------------------------------PRTTLLDVCCGTGT
IGLCMAA------------------KVAR-----VYGVEVCKRAVENAKRNAEANGIGN-
ASFVLGRAEDTMHDVMHTLR-------DSEDMVAVVDPPRQGLHNKVLRALRATASIKRL
VYISCNPEG-ALQNFLDLA-----------RPASNNYRGQPFVVVKAAPVDMFPHTPHCE
LVL---------------------------------------------------------
------------------------------------------------------------
------------------------------------------------------------
----------------------------------------------LLERLES-------
------------------------------------------------------------
------------------------------------------------------------
------------------------------------------------------------
------------------------------------------------------------
------------------------------------------------------------
------------------------------------------------------------
------------------------------------------------------------
------------------------------------------------------------
------------------------------------------------------------
------------------------------------------------------------
------------------------------------------------------------
------------------------------------------------------------
------------------------------------------------------------
----------
>Smar.transcript:SMAR005868-RA /organism=Smar {i 297,392,468,599,654,746,960,1116,1220,1452,1528,1645,1742 i}
-------------------------------------------MES--------------
KAENEISADNFA---------KKCDIK-------------MG------------------
------DVDTAKQ--------SDQFLMNSELRKCE-------------------------
-----------AKPSETDQLVMN-------------------------------------
--------------SELRE-----CAAKPLETDPYFYT-----RRNEFTSEI-YKIEIGG
--------------------------------------LPMKFGFAQLKKLLNQKL-KLN
SHKIKSLGH---NASWAFITFKCEDDRENALKVLNGYKWKGKILSAKKAN----------
------------------------------------------------------------
------------------------------------------------------------
------------------------------------------------------------
------------------------------------------------------------
------------------------------------------------------------
---------------------------------------------------------PAA
DPLVKKRF----------------------------------------------------
------------------------------------------------------------
------------------------------------------------------------
---------------------------------------------------LEGN-ESE-
------------------------------------------------------------
------------------------------------------------------------
------------------------------------------------------------
------------------------------------------------------------
------------------------------------------------------------
------------------------------------------------------------
------------------------------------------------------------
------------ETRKKIKSEEEDE-----------------------------------
-----QDNTLTDTE------------------------------------------KVKF
AVSPLWKMPYDKQLKKKEQEVKKFLFKFGSKIQHLAGTPR--------WLQEHKD-KYK-
YCCQLNPIKPSPVTDAYRNKCEFNVGFS-STGEWTVGFRLTRYTAGSIVI-AECDECDII
PDCMKKVAKSFQDYIR---TTDKPPFNAENHTGYWRQLTVRAG-KKNDQLFILVFVIMHP
QRLAADELCAIKNDIEKHF---RTGPGSD-CGVTSLYFQPFAKKMS--GEECPPEYIFGE
RYVYESIF------DLKFRISPDAFFQVNTAAAQLLYTVIKDLINADK------------
----------------------------------------------EETVVVDVCCGTGT
IGMTLAK------------------DVLK-----VLGIEMVASAIEDAKANKELNNLDN-
VQYVCGKAEEVLFPILASIE--------KENIVAIIDPPRAGIHNKVIRTLRSCNKIKSL
IYVSCNPRM-AMLNFEDLT-----------RPVSNQYRGDPFIPISASPVDLFPHTNHYE
LVL---------------------------------------------------------
------------------------------------------------------------
------------------------------------------------------------
----------------------------------------------LFERPNK-------
------------------------------------------------------------
------------------------------------------------------------
------------------------------------------------------------
------------------------------------------------------------
------------------------------------------------------------
------------------------------------------------------------
------------------------------------------------------------
------------------------------------------------------------
------------------------------------------------------------
------------------------------------------------------------
------------------------------------------------------------
------------------------------------------------------------
------------------------------------------------------------
----------
>Drer.transcript:ENSDART00000046384 /organism=Drer {i 665,774,956,1071,1187,1299,1422,1498,1615,1712 i}
-------------------------------------------MTD--------------
-----------------------VAVDQNDPAGLL-------------------------
--------PSAEE--------KPEELTEEKIQENE-------------------------
-----------PEDSTE-------------------------------------------
---------KKNQENEPEA-----AEGQAAAGDVYRYI-----KEDLFTSEI-YKVEIQN
--------------------------------------LPKYIGFNDLKKFLN-KH-GIN
PHKIKLLGR----QKFAFVTFKNQEERDKAMKAVHGMQWKSNVLSVRLAK----------
------------------------------------------------------------
------------------------------------------------------------
------------------------------------------------------------
------------------------------------------------------------
------------------------------------------------------------
---------------------------------------------------------PKA
DPILKKRK----------------------------------------------------
------------------------------------------------------------
------------------------------------------------------------
---------------------------------------------------QEEE-ADS-
------------------------------------------------------------
------------------------------------------------------------
------------------------------------------------------------
------------------------------------------------------------
------------------------------------------------------------
------------------------------------------------------------
------------------------------------------------------------
------------GQPGAKRNTGSQE-----------------------------------
---AEKEEEEPPSI------------------------------------------QIAN
AVTPLWKVPYEEQLMMKEKEVEGVLQKLAREIGNNNKAML-------PWLFVQKE-KHNK
MCCPLEAIRPSPLQTGYRNKCEFVIGVGADGEDRTVGFRLGKYKGGSCAV-VSPSETTNV
CSEAKRVVQCFQQFIR---TTPYAVYSPETYEGHWRQLTVRTT-RLKQ---TMAMVFFNP
QKLQEKELEELKQNLGQYF---TEGEGKE-CAVTSLYFVRMGQRTSAGTEDLPCEHVTGE
EWIHEELL------GLKFRISPHSFFQTNTPAAEILYSAVGEWAQLD-------------
----------------------------------------------QDSTVLDVCCGTGT
IGISLAK------------------RVKK-----VIGIELCQEAVKDAEANAKANGLTN-
VEFHCGKAEDVFPTILNAVV--------SPNVTAIVDPPRAGLHSKVILAIRKAEHLKRL
VYVACNAKA-AMNNFIDLC-----------RAPSNRVRGAAFRPVKAMAVDLFPQTMHCE
TIL---------------------------------------------------------
------------------------------------------------------------
------------------------------------------------------------
----------------------------------------------LFERVDYSTNTDV-
------------------------------------------------------------
------------------------------------------------------------
------------------------------------------------------------
------------------------------------------------------------
------------------------------------------------------------
------------------------------------------------------------
------------------------------------------------------------
------------------------------------------------------------
------------------------------------------------------------
------------------------------------------------------------
------------------------------------------------------------
------------------------------------------------------------
------------------------------------------------------------
----------
>Hsap.transcript:ENST00000439169 /organism=Hsap {i 24,599,708,890,1005,1121,1233,1356,1486,1603,1700 i}
-------------------------------------------MSE--------------
------------------------NLDNEGPKPME-------------------------
--------SCGQE--------SSSALSCPTVSVPP-------------------------
-----------AAPAAL-------------------------------------------
---------EEVEKEGAGA-----ATGPGPQPGLYSYI-----RDDLFTSEI-FKLELQN
--------------------------------------VPRHASFSDVRRFLG-RF-GLQ
PHKTKLFGQ----PPCAFVTFRSAAERDKALRVLHGALWKGRPLSVRLAR----------
------------------------------------------------------------
------------------------------------------------------------
------------------------------------------------------------
------------------------------------------------------------
------------------------------------------------------------
---------------------------------------------------------PKA
DPMARRRR----------------------------------------------------
------------------------------------------------------------
------------------------------------------------------------
---------------------------------------------------QEGE-----
------------------------------------------------------------
------------------------------------------------------------
------------------------------------------------------------
------------------------------------------------------------
------------------------------------------------------------
------------------------------------------------------------
------------------------------------------------------------
------------------------------------------------------------
--------SEPPVT------------------------------------------RVAD
VVTPLWTVPYAEQLERKQLECEQVLQKLAKEIGSTNRALL-------PWLLEQRH-KHNK
ACCPLEGVRPSPQQTEYRNKCEFLVGVGVDGEDNTVGCRLGKYKGGTCAV-AAPFDTVHI
PEATKQVVKAFQEFIR---STPYSAYDPETYTGHWKQLTVRTS-RRHQ---AMAIAYFHP
QKLSPEELAELKTSLAQHF---TAGPGRA-SGVTCLYFVEEGQRKTPSQEGLPLEHVAGD
RCIHEDLL------GLTFRISPHAFFQVNTPAAEVLYTVIQDWAQLD-------------
----------------------------------------------AGSMVLDVCCGTGT
IGLALARGPMYSPPWVGRHHAFLFQKVKR-----VIGVELCPEAVEDARVNAQDNELSN-
VEFHCGRAEDLVPTLVSRLA--------SQHLVAILDPPRAGLHSKVILAIRRAKNLRRL
LYVSCNPRA-AMGNFVDLC-----------RAPSNRVKGIPFRPVKAVAVDLFPQTPHCE
MLI---------------------------------------------------------
------------------------------------------------------------
------------------------------------------------------------
----------------------------------------------LFERVEHPNGTGVL
GP----------------------------------------------------------
------------------------------------------------------------
------------------------------------------------------------
------------------------------------------------------------
--------------------------HSPPAQPTPG------------------------
------------------------------------PPDNTLQ-----------------
------------------------------------------------------------
----------------------------------------------ETGTFPSS------
------------------------------------------------------------
------------------------------------------------------------
------------------------------------------------------------
------------------------------------------------------------
------------------------------------------------------------
----------
>Turt.mRNA:tetur21g01280 /organism=Turt {i i}
-------------------------------------------MEV---SPIKAEVIDNI
KVEDNV-------------------IGDKAGAAETS---IGG------------------
------KHKLAEE---------SLKFSVGEIKTED-------------------------
-----------DENGSSSNKKIK-------------------------------------
------SEVDYDDVKDDEE-----LEEKKPEDDPYAYI-----KLGHFTCEI-YKMELGN
--------------------------------------LPRFISYTCLKKLIEKNC-KVK
PHKIKVIKEG--NKPYSFISFKSADDRDKAIGIMNGLTWKKQKLYAKRAN----------
------------------------------------------------------------
------------------------------------------------------------
------------------------------------------------------------
------------------------------------------------------------
------------------------------------------------------------
---------------------------------------------------------PAK
DPLIKRRL----------------------------------------------------
------------------------------------------------------------
------------------------------------------------------------
---------------------------------------------------EEDL-STE-
------------------------------------------------------------
------------------------------------------------------------
------------------------------------------------------------
------------------------------------------------------------
------------------------------------------------------------
------------------------------------------------------------
------------------------------------------------------------
------------PEIGLENIADAGD-----------------------------------
--------------------------------------------------------RLND
KICPLWRTPYDEQLKIKAENYLAFLISLRKDIIHLTESPGDTQFNTIKWANEIGE-QNNG
SICPIEEIKPSPVTSGYRNKCEFSIGPG-----KIVGFRLGLYKEGSLSVITPPENCPIV
SSKIRNIVLLFQDYLQ---TRDFDAFNNVTHEGVWRQLTVRAT-DLG----AMLIIAVHP
QNMSKDRLEEEKKAIVDYF---TKNQDK--CTVTSLFFHPFVTRDKTIHDSSELQLIDGE
PFILESMR----NGSLTMKISPFAFFQTNTKAAEVCYQTIEELASLN-------------
----------------------------------------------ESSVVLDICCGTGS
IGIYLAG------------------KVKH-----VIGLELNHDALKDARYNVEINKITN-
IEFVEGKAEDVLDSVLQRAF---EKFGNDIDLTAIIDPPRPGLHPSVIKTIRSTANIKKL
IYVSCEPKL-ARKNLIDLS-----------RPKSNSYKGIPFVPTRAIPIDMFPHTTHCE
LLL---------------------------------------------------------
------------------------------------------------------------
------------------------------------------------------------
----------------------------------------------LYQRMDTLDLNKCS
------------------------------------------------------------
------------------------------------------------------------
------------------------------------------------------------
------------------------------------------------------------
------------------------------------------------------------
------------------------------------------------------------
------------------------------------------------------------
------------------------------------------------------------
------------------------------------------------------------
------------------------------------------------------------
------------------------------------------------------------
------------------------------------------------------------
------------------------------------------------------------
----------
>Alyc.aculy02g05440.1 /organism=Alyc {i i}
-------------------------------------------ME---------------
------------------------------------------------------------
--------STKAE-------------------TIEIS-----------------------
-----------GSDQTA-------------------------------------------
---------QYDLDKSESL-----PSGQTK-------------RSQEYTSEN-FKLEITN
--------------------------------------LPNKVEYYQVKLLLEQKA-KVN
FRKIRM------GRGKAFVAFRSAEERDAAIVKINDCEFKGRPLKAETAS----------
------------------------------------------------------------
------------------------------------------------------------
------------------------------------------------------------
------------------------------------------------------------
------------------------------------------------------------
---------------------------------------------------------PRF
DPFAKRQK----------------------------------------------------
------------------------------------------------------------
------------------------------------------------------------
---------------------------------------------------TDEA-ESS-
------------------------------------------------------------
------------------------------------------------------------
------------------------------------------------------------
------------------------------------------------------------
------------------------------------------------------------
------------------------------------------------------------
------------------------------------------------------------
------------EKNLEEKGE---------------------------------------
-----AFKEPPTEA------------------------------------------DINS
QVCPMWDKDYDHQIRYKSTSLRAIL-KLSKQLIKLCPTLRR----DHPKLFEWTQ-KNAQ
ICCQFDGVEPSPVLNGYRNKCEFNVGPD-----GTIGFRVGRYKDGSESVYKVPANCPIV
SKKMFEIIGKLQCYLKDQTKTKLKGFSNATHEGHVRQVTLRTN-RDGE---VLVIIDMHP
QDLSPTDEEFEIKAIVTEL---T----KD-DKIIGIFFNLSERGHL-SNAQKTLKLAYGK
DHIVEYLEV-EPEKPLRFHIGPTSFFQINTKAAELLYRSVINVAKLG-------------
----------------------------------------------PKSLVLDVGCGTGT
IGISLAQ------------------QVSY-----VIGIEIVAQAVEDAKMNAKENNITN-
ITFLNGKAEDLIQESIKILNAKLTEHDGQGEIVAIVDPPRQGFNNSFIKTIRAS-NIKKI
IYIACDPKS-N-TNLVTLC-----------RPPSKAYQGKPFVPVRAKGFDLFPHTKFCE
LLM---------------------------------------------------------
------------------------------------------------------------
------------------------------------------------------------
----------------------------------------------VYERLDEDS-----
------------------------------------------------------------
------------------------------------------------------------
------------------------------------------------------------
------------------------------------------------------------
------------------------------------------------------------
------------------------------------------------------------
------------------------------------------------------------
------------------------------------------------------------
------------------------------------------------------------
------------------------------------------------------------
------------------------------------------------------------
------------------------------------------------------------
------------------------------------------------------------
----------
>Mocc.rna278 /organism=Mocc {i i}
-------------------------------------------MEI--------------
-------------------------VSDRTPRSVE-------------------------
--------DVRCE-----------------------------------------------
------------------------------------------------------------
------D-CEEADDPTVAE-----SRSENAGTDEYSYT-----QRDNFTSEI-FKIEVAN
--------------------------------------LPFHMSPKDFKKLLTGRL-RLQ
PHKIKMFNIK--RARFAFVTFKNDQLRDDAIKALDGYHHKQNTFRAELAK----------
------------------------------------------------------------
------------------------------------------------------------
------------------------------------------------------------
------------------------------------------------------------
------------------------------------------------------------
---------------------------------------------------------PRA
DPVQRARK----------------------------------------------------
------------------------------------------------------------
------------------------------------------------------------
---------------------------------------------------QRSH-----
------------------------------------------------------------
------------------------------------------------------------
------------------------------------------------------------
------------------------------------------------------------
------------------------------------------------------------
------------------------------------------------------------
------------------------------------------------------------
------------------------------------------------------------
---LLTGESNPGTQ------------------------------------------SVLD
VVIPWHGDPYDEQLRRKQSSIEEVLIKLERDLSRQQSKDFN------DFVRALKEDTGRK
TICDVADICGSPRENFYRNKNEFTPGHD-ETGRLVLGFRKSSYKRGSTEVGRVCDGMKHI
PKRALEVAELFEQYFL-QCAEARPPYDAQDERGYWRQVTVRTS-ETDQ---CMVIVLMHP
QDLTIEEVEQEVSKLRTYY---DSSLSGV---VSSLYFQRFDKKSN----VYPLEHVAGS
EVITEELL------GIRFEISPPSFFQVNTKAAEILYGRIFELAELA-------------
----------------------------------------------ADSTVLDLFCGIGS
IGLTMAS------------------KVKR-----VIGAEIIPDAVDNARRVASQHGINN-
CEFIAGKAEDVLSLALHKVS-------DEKKVVAILDPPRQGVHKRVIKLLRSSENISCI
VYVACNPAA-AMPNIIDFC-----------KQSSNNYRGGPWFPCVAQAVDMFPHTPHTE
LIV---------------------------------------------------------
------------------------------------------------------------
------------------------------------------------------------
----------------------------------------------VLRRFKDVVLSSRA
RG----------------------------------------------------------
------------------------------------------------------------
------------------------------------------------------------
------------------------------------------------------------
-----------------------------EADSVS-------------------------
------------------------------------------------------------
------------------------------------------------------------
------------------------------------------------------------
------------------------------------------------------------
------------------------------------------------------------
------------------------------------------------------------
------------------------------------------------------------
------------------------------------------------------------
----------
>Dpul.mRNA16968 /organism=Dpul {i 16,310,645,1353,1673,2347,2900,3685,3855,3981,4052,4164,4235,4382,5062,5272,5566,5868,6585,6801,7063,7181,7966,8136,8262 i}
-------------------------------------------MEK---SII-------P
KTSHYMRCGLPLTLHCGHGVCYHCIVSKRSHSKRG-------------------------
--------TVSSN-----KGPDSTTISCAVCKCVSVI---------------PHE-----
-----------AVQNVL--AVINCYQLGLIQLNELGI-----------------------
------D-MAAENIGFRDG-----SRGLFVPSSPELVL-----ERPQLLNPT-GKCPIHN
TSIDFWCYNDEVLLCGGCRISCHLGHDVVRLLDRNKEELESFYGAAEEAVELVSNM-KKT
CSYIKGQSE------------RVKLEYDLLIKQLRGHFAELHTLMASREQQMQHELFQRF
QERTGSLNNAERHIREGQLDLSKRLQKATKAVSSDIPPSRSAIARWTQSIRQSNSYKNLV
DETRDNVNSVTLSAVFEPDEEYIHHLRHDSVATVSSEYEGSSYWNRLLSQFDDCKQEKDR
QSLDHLSSTSPCEPTEKKRARKHMNSSPLAINHYESGMQLTGRVVHDEDKCFYIQVHSQN
GDGGREELKKLQTLIQTCEKNPAPRLSELQLGQLVAGRFHGKWYRALIEEINFNCDDLAI
FFVDYGNRKFATVQTIRLLGDWMLDLPAQAVRCSQTDSQTSVSHSEPKFVNVRVDRVDPG
GVGRSDGQEYTLWVTVCPSPVDENITNMITPPKEPVDPFTAYTPMSIHKAVRTLPTPPPP
EAIVAKRKRFPAKDWVPRTPRAGPSDLPYDHHRPAPVPSIHSSAKSAFRASPVPSQSPVY
VPPPPALYEGQENRFRTKVVVSHLNSTGEFYIQIDKAQETYVNLTRQLDVHLANSSLLLE
QLNQADMKTIGLICAANVDGHWNRCRIVDIVDDKTVTLYLTDVGKKIKVDCTQLYRLSHP
RWMETPALALECRLWGVRPAGHMTKWSGSATDKMRKKIKECSALFVQVYFVQEEL-DNTG
LFQSVHYVRLYHEYIKHGGPLEFDQTLTGCINDELLDRGLALRDPMLVTLQPSPKRWLPS
VTLPPELERALPIWMEDDGRLYFHRPTGPTNHVSVINKLINWHYDKSTPTPADLAHWVKD
EPCIVLYTDQKWYRAIVLTADDEATSAFVLFVDYGNPEKVSYENMRKSLLCYEYPIQASR
CRLSRYPGPETKPTEDELEMLHHILIDKEITVRVLEPATSGSDPVVDIWFPDEGAKDLKD
IFQQLRPEYRYSGTRSKASGSPVDSSPRPATPAPTLPLSTVDLDDSIFDANSSDFSDDVY
PIFNFDVFHESREMDVYRPLFIPRRVSLPIRIISFDYEQCQGVFSPERISFGDSPHQWQE
QVEGYARLSSELQRAAPLFPDLDVVESGSPCTCRYPEDGRWQRGKVLGYDDDNLEYLRIE
LVDMGMTVKLRKYKIKQLATEYLSLPRHSAKAKMSYPAVPSRHAPDLSFIRSRHKKGKHS
FVSFFKEINEPLEMKLLFKDCQGKLIPAIEVDEQLITDRKTSPPIYQLQNETSDFDELAD
AVTPLWRIPYAEQLEIKDKRNFEIMTKLTE------------------------------
-----------------RNKNDFHIRYD-SSGRVVVGLCVGKASRQTLRC-IKADNLFNT
HPTHTDVARVVQEYIQ--HESKWKVCEHFQRGGNWRSVLVRSN-HKFE---LMVIVTIHP
QDLEEKEIRSEMERMKNYL---LASPMGK--QIVSVYYQASGHTRA-TAEQCPYNLLHGQ
SHIYERIG------DYEFRISPESFFQINTEAARLLYDTVALQLAPQ-------------
----------------------------------------------RMSTVVDLCCGTGT
QGLMVAR------------------HSRG-----VIGVELSRSAVEDARFNAAHNQIQN-
AEFIAGRAEKLFKHIMDQLEV-------SPDIAVIVNPSRGGVDKRIISLLRNNERVRNL
VYISCQADGPAMNNFVDLC-----------IRGRKTL-SEPFVLKKATPIDLFPHTNHCE
LVLSFLPKTSHYMRCGLPLTLHCGHGVCYHCIVSKRSHSKRGTVSSNKGPDSTTISCAVC
KCVSVIPHEAVQNVLAVINCYQLGLIQLNELGIDMAAENIGFRDGSRGLLVPSSPELVLE
RPQLLNPTGKCPIHNTSLDFWCYNDEVLLCGGCRISCHLGHDVVRLLDRNKEELESFYGA
AEEAVELVSNMKKTCSYIKGQSERLRGHFAELHTLMASREQQMQHELFQRFQERTGSLNN
AERHIREGQLDLSKRLQKATKAVSSDIPPSRSAIARWTQSIRQSNSYKNLVDETRDNVNS
VTLSAVFEPDEEYIHHLRH-DSVATVSSEYEGSSYWNRLLSQFDDCKQEKDRQSLDHLSS
TSPCEPTEKKRARKHMNSSPLAINHYESGMQLTGRVVHDEDKCFYIQVHSSPSQNGDGGR
EELKKLQTLIQTCEKNPAPRLSELQVGQLVAGRFHGKWYRALIDEINFNCDDLAIFFVDY
GNRKFATVQTIRLLGDWMLDLPAQAVRCSQTDSQTSIDKAQETYVNLTRQLDVHLANSSL
LLEQL---NQADMKTIGLICAANVDGHWNRCRIVDIVDDKTVTLYLTDVGKKIKVDCTQL
YRLSHPRWMETPALALECRLWGVRPAGHMTKWSGSATDKMRKKIKEYTDQKWYRAIVLTA
DDEATSAFVLFVDYGNPEKVSYENMRKSLLCYEYPIQASRCRLSRYPGPETKPTEDELEM
LHHILIDKAITVRVLEPATSGSDPVVDIWFPDEGANDLKDIFQQLRPEYRYSGTRSKASG
SPVDSSPRPATPAPTLPLSTVDLDDSIFDANSSEFSDDVYPIFNFDVFHESREMDVYRPL
FIPRRVSLPIRIISFDFEQCQGVFSPERLSFGDSPHQWQEQVEGYARLSSELQRAAPLFP
DLDVVESGSPCTCRYPEDGRWQRGKVLGYDDDNLEYLRIELVDMGMTVKLRKYKIKQLAT
EYLSLPRHSAKAKMSYPAVPSSHAPDLSFIRSRHKKGKHSFVSFFKEINEPLVMKLLFKD
CQGKLIPAIE
>Dpte.g6652.t1 /organism=Dpte {i 225,1633,1730 i}
-------------------------------------------MEV-------------E
NPEHQI------------------IMDDNQNEKEK-------------------------
--------DIDDD-----------------------------------------------
------------------------------------------------------------
-----------DNDKQS-------DKPTEKLLDPFGYTKQQPEQQQSQTSEI-FKIEINN
--------------------------------------LPANLKYPAFLKFLRQK--QIK
YRKMKLFPIKSMKKSQAYITFKNEMQRSQTLKLLNGLKFRGQQLYCQESK----------
------------------------------------------------------------
------------------------------------------------------------
------------------------------------------------------------
------------------------------------------------------------
------------------------------------------------------------
---------------------------------------------------------PLP
DPLIKKRL----------------------------------------------------
------------------------------------------------------------
------------------------------------------------------------
---------------------------------------------------TENR-NQK-
------------------------------------------------------------
-----------------------HR-----------------------------------
------------------------------------------------------------
-------------TNNECKM----------------------------------------
------------------------------------------------------------
------------------------------------------------------------
--------------------------------------------------DDN-------
------------HKNSVDQNY---------------------------------------
---INSETAEERDK------------------------------------------IVND
QVCSLWNIPYTEQIDRKLELLKLMWQKCASDFKYTNPGPEL-RSTTTDWFRNIAPEKLKK
------NFLPSPIINGYRNKYEFNIGSD-----RQIGFRLGLYREGSVRVVKPPENCPII
NQQARLILEYFQCYLNE--KTTLDGHDPITHEGYWRQILVRLN-RQNES--LISIRLTRQ
STMTDTELDCECQKLCEYF---EQPKSKD-LCIRSVYVEIVEDKHS--NHCDQYRFICGQ
KHIFERLKLPQDDNYLEFRISSQSFFQVNIQAAELLYGKIVELADCG-------------
----------------------------------------------PETIVLDICCGTGT
IGLCMAK------------------RVKK-----VLGFELNEDAIEDARFNAKHNDIEN-
VEFHCGRAEKLVGPVLDRIS----QKERDADFVAILDPPRNGLPANIIKCLRNNQKIRRV
IYVACEAMA-ARNNFIDLC-----------RPISRAYHKDPFIPIETVAIDLFPHTERCE
LIV---------------------------------------------------------
------------------------------------------------------------
------------------------------------------------------------
----------------------------------------------MFERKSPKSSTISE
T-----------------------------------------------------------
------------------------------------------------------------
------------------------------------------------------------
------------------------------------------------------------
------------------------------------------------------------
------------------------------------------------------------
------------------------------------------------------------
------------------------------------------------------------
------------------------------------------------------------
------------------------------------------------------------
------------------------------------------------------------
------------------------------------------------------------
------------------------------------------------------------
----------
>Phum.transcript:PHUM437820-RA /organism=Phum {i 801,1128,1321,1446,1697,1929,2125,2373,2500,2578 i}
MPPRRGSRKRGNYSLKARNLKESDNNVDISEDFIPLEKGENCKMEN---TSENIEQFDNM
SEPAEINDSFNLIE--SNVAEEKNFINKEESDEVLSSEYLENTIDFNVSTDLQIIQENLK
LENSNLESDVKSENKNFEFENSKDNLGNQEFDCKSIINENVKLNEKLYINPLNKE----N
NRTLQENTELKNYDGIKEQSVIIKEKF------------------DACGKTQEKQYP---
------ENCESQTLQMKQEVNDSKKKGDNIENENNIFK-----ESDSISPDLPYQVKISH
--------------------------------------LPANYIPSDFQKHIITTF-KVK
IQKIISPGK---NSPWVIIPLATKEEQENIVRLLHNHIWKKKALRAIAIY----------
------------------------------------------------------------
------------------------------------------------------------
------------------------------------------------------------
------------------------------------------------------------
------------------------------------------------------------
---------------------------------------------------------PTN
---VLKRK----------------------------------------------------
------------------------------------------------------------
------------------------------------------------------------
---------------------------------------------------NETS-EGP-
------------------------------------------------------------
------------------------------------------------------------
------------------------------------------------------------
------------------------------------------------------------
------------------------------------------------------------
------------------------------------------------------------
---------------------------------------------------EN-------
------------KKAKIDEVP---------------------------------------
--------VLTLEE------------------------------------------EILS
ESLPLYNVPYEEQNRLSIVDVEILSNKLHSFMYVRNPDLA-------GWAELMCL-KNNN
SIFKIEPLKTSPILQGYRNKCKFRVGKN-IEGKTTVGFCLNDNENKILGV-RPGDKLIHL
PDSMKYAAKKFEDFIR---TSGKEPFVKKQKSGFWDHITIRTT-PEGS---LMLVVVMYH
NNLSDESIIEIKNQVREYF---VNGEGRD-CKLHSLYFHTMYDKYP-VPPREKLELLHGE
THFLENIC------GLKFYVGPFSILNVNSSSSENIYNSIIELADPT-------------
----------------------------------------------PETIILDLCSGTGG
IAFTIAN------------------RCKN-----VIAIESHSDHINYALKTKELNNIQN-
VEFIKGKVEDELGKVFDRLG-------GDVPIIPIIDPPRQGLVQKAISQLRANENIKKL
VYVCSNSKM-GAKNILDLCAAADRKEGTLGNPLNVIFSGLPFLPVRAIPIDVAPYTVNNT
IVI---------------------------------------------------------
------------------------------------------------------------
------------------------------------------------------------
----------------------------------------------LFERIDPSVFPKAQ
KP-------------------------PP--QPIKKPPQLRKDENKKKKNVSKKMSRNGG
GNQSGKFPPP-----FLRHMDPALSLVEKYE------RRIAEL----EQQDRA-------
-------------------------FKAGLTLG------------LQALGTRGPHRGGGN
-------------------------------GHFDG-----MNNDFNFG-----------
GNGNF-----------------------------------DEFRVNFTRERNGY------
--ENIMWRNERYYDSMG-----GYGGHYYENRY---ATNEAFN-----------------
------------------------------------------------------------
------------------------------------------------------------
------------------------------------------------------------
-------------------------------------------NYDNFGH----------
------------------------------FG-----------GY---------------
------------------------NNFGHNDNNYN-------------------------
--------------------TSYGPDYGY----------------------------YRN
FQGYKFRR--
>Cele.Transcript:H24K24.4a.1 /organism=Cele {i 146,905,1131,1623,1706 i}
-------------------------------------------MADPV------------
------------------------------------------------------------
--------DIKTE-------------------TPELT-----------------------
------------------------------------------------------------
-----------------------------------------PEVKEEKAIDL-DRIHIKN
--------------------------------------IPTFIGFKQFKKVLEKILGDVK
SKKVRH------MSDYAYVTFETPEDAQKAINLVDGYDYKKFILSAQLAA----------
------------------------------------------------------------
------------------------------------------------------------
------------------------------------------------------------
------------------------------------------------------------
------------------------------------------------------------
---------------------------------------------------------TEV
KSFRPANP----------------------------------------------------
------------------------------------------------------------
------------------------------------------------------------
---------------------------------------------------ENTE-----
------------------------------------------------------------
------------------------------------------------------------
------------------------------------------------------------
------------------------------------------------------------
------------------------------------------------------------
------------------------------------------------------------
------------------------------------------------------------
------------------------------------------------------------
----------PAQQK-----------------------------------------TARE
SVTPLAEMEYGKQLELKQQNSVGVVEKLYRQLIQNKV----------AHLGKQTQ-FRDR
V---LREILPAPKTAGYRNKCEFTIGHD-LNGEICVGFVGGRFSKNQHFV-IPPVDVDIV
STQMMAIVGDVHEFVK---ESALEPFNEFDRKGFWRMLTIREF--GGD---VMLIFTVFP
LEDGVERMEEIQKKIETRFLDFETFKEKK-YRVCSIYWQQMVH----ISDTPNFKLIGGT
PYIYESLL------DCRFRVSPPAFFQTNSQAAAVLYSTIGEHCGLSEKKTNEDVPVETD
ASEKAPEAPAAPSEPIPDDPSDAPPAKIPRIEPEPTAADEAPAPEDPGTILLDICCGTGT
IGQCLLK------------------NIQKSQKVCCIGIEMIAEAVEDAKQNAKQNKMETC
CKYIAGKAEDTFRSMRYHLPN--GFDLRKSRVVGVLDPPRAGMHEKVILACREMETMRRL
IFVSCEPNA-AISNIVNLC-----------RPSSRKYTGDAFSVTRVQPVDMFPQTNHME
WII---------------------------------------------------------
------------------------------------------------------------
------------------------------------------------------------
----------------------------------------------QLDR----------
------------------------------------------------------------
------------------------------------------------------------
------------------------------------------------------------
------------------------------------------------------------
------------------------------------------------------------
------------------------------------------------------------
------------------------------------------------------------
------------------------------------------------------------
------------------------------------------------------------
------------------------------------------------------------
------------------------------------------------------------
------------------------------------------------------------
------------------------------------------------------------
----------
