# Supplementary material for: Genome streamlining in a minute herbivore that manipulates its host plant
Source: eLife. 2020 Oct 23;9:e56689. doi: 10.7554/eLife.56689 (PMC7738191; doi:10.7554/eLife.56689)
Supplement: Supplementary file 2. [file elife-56689-supp2.zip › Malin_Input/OG0001394.fasta]

>Agam.AGAP006945-RA /organism=Agam {i i}
---------------------MKRPG--EPVQR---------------------------
--------LQPAKK-NVNVV-----SNTNSAHDSQ-------------------------
------------------------------------------------------------
-----------------------------LPAAAVPVSHD--------------------
--------------------------------------------------------DRLS
GSSSCS-----------------------KTIFKVVWGKISTRKHKTWEGDGTLEVSGRS
AVLKDEAGKVI-TTASGLKIDE---VTEGIQLVVGSKEVEVLEKCNENQQPRLENSSTVV
SSTGGSKICLPVPSIGGFKPPVQVVRDDVEAEARSEASPRIDA-----------------
------VPLVDTTNFSRDSSCRVQNNFKSVFTTREDEQEAVQ--PLIMKKPS--FEHQFQ
HNAQNEPVVEVQVPLCVTRHLRPHQREGVAFLYECVTGLRMLEPPGCGAILADEMGLGKT
LQCIALMYTLLKTGPY-GK--PLAKRVLIVTPSSLVDNWDREITKWLRSERIFTFIVGPN
-------NKLKRYA--QSP-----HIPILIISYEMLAKQIGELE-TVKFDLMFCDEGHRL
KNSNVKAFGVLNRLECRRRVLLTGTPIQNDLQEFFSLINFVNPGAIGT---------YQD
FKARYETPIVVSQRPGVLPQSIELGIERLNELNAITGRFVLRRTQEVIN-RYLPDKHEVV
VFCHPSALQTQLTRTALSFYDSEKGA------------DNAVSPLQLITILKKICNHPSL
VSVQGKGD----------PESLVHL--------LAEQLPP--------WQRMGPTDSAKL
GIVEALLEAML--AMQEKIVIVSYYSKTLDMIGGLCDHYNYKYCRLDGSTAGPDRSRIVA
AFNNPANDSFILLLSAKAGGAGLNLIGASRLVLYDNDWNPANDLQAMSRVWRDGQRKPVF
IYRLLTAYSIEERIFQRQISKTSLSGTVVDQ--RQNLSNLKLSEEELKDLFSIIDPNAEA
DCLTHSLLECP-CAGIGNAPDRVAE---------------------------LPELCDPL
-----DDLTNEPISRFQLRPTVGGGGKHGKLGT-------KKHALKMQELMRWEHHRSPV
SERVL----EQLGLARSAD-----------------------------------------
------------------------------------------------------------
------------------------------------------------------------
--------------------------------------------EIVFLFRNIVSAPK--
------------------------------------------------------------
-----------
>Dpul.mRNA13084 /organism=Dpul {i 64,266,366,471,611,782,882,987,1224,1427,1575,1740,1864,2070,2223,2412,2539,2699,2826,3069 i}
---------------------MRRSL--APSQLGGTPA-----AKRLRIDNVGG--TSLI
GGLTNASCFDPSK-------------KVNTQRSSQDVLELLENNPKSMGPMKNNESQLLI
EKNVMKPVDGVKQYSVFWCQATMKKNKNWEEEAVLVVKDRGVILKDMKGKEIGKANGYRL
AQLEELAYGSVLKVGGREVLIQ----DPIVESSGLSGTSS--GQISSVIKSKVE------
VKSAFSSNYRPPQKEVTRNLNSPQINQSQCA--------PLQKLRSSQDVLELLGNNKKN
GDSAENASHRV-------LVEKNPSLLEAVKQYNVFWCKASTKKHKNWEEEAVLVVKDRG
VILKNMAGKEI-GRATGFKLAQLQELENGKILKVGGKEVLIQDEIVETAGVSGHGSSQNS
CET-------------KSQTSS-------RLSNKEFVPPLLKAGH---------------
-IAPKINQGVNEIK-------------------PRYNPNHPS--ALVMPRPP--TDIQWK
ESQRGTVIVDVVVDPMLSKNLRPHQREGVVFMYECLMGFK--TPNMYGAILADEMGLGKT
LQCITLIWILLQQGPYNGR--PTIQRVLIVTPSSLVKNWEKEFRRWLGRERITVFTADQQ
-------NRPIEFL--KHL-----VSPVMVVSYEMLVRCFDEIQ-QINFDMVVCDEGHRL
KNAGNKTSSLLSQLDTNRKVLLTGTPVQNDLKEFFSLADFVNPGILGS---------LSS
FRRTYEEPIVALQQPECDEDQRELGESCASELSHLTSQFVLRRTQEVMN-AHLPPKVESV
IFCKPTCVQVDLYRNVLDSSAVRSILSST---------QTGNDQLSFILALRKLCNHPTL
FAATRKHA----------EEQNEDSEIDDF--ECSELWQENYKEDSS--QIQSRDASGKF
VVTFAILDSLMK-NTKEKIILVSYSTKMLDLFGESCTERKYSFVRLDGSTPTNTRMGIVD
RFNDPQGADRIFLLSSKAGGVGLNLIGASRLILYDIDWNPANDMQAMARIWREGQKRTVQ
IYRLLTTGTIEEKIFQRQILKQGLSGAIVDA--R-DSTQGHFTREELKDLFTLR-ED--T
DCDTHDLISCQ-CTQKGVSPI-------------------------------PPELDDYD
-----FDLDDD---------------RDCQLGTPCNKK--KESHKTVDQLMDWQHFGQPF
CSGIF----EDVCLESALE-----------------------------------------
------------------------------------------------------------
------------------------------------------------------------
--------------------------------------------NITFVLRCVSGTTNN-
------------------------------------------------------------
-----------
>Drer.transcript:ENSDART00000138496 /organism=Drer {i 174,391,523,817,980,1206,1414,1554,1851,2000,2262,2329,2530 i}
---------------------MRRSG--APSQLRGNAA------KKPRFMPPGP------
ARNDGAPCLDPQP---------------EPSQPSPPPIPALKNV----------------
--------------LLNKVQRCLS------------------------------------
--------------SGDAPAASDAPVGSKALARVLGAAVP--QGECKENHIRS-------
----------MPDFPEPEESV----NKDRRS--------------PPL-----------N
THASCT---------------------TTAHYYSVIWCKASSRKHKRWEGDAVLVARGRT
VVLKDMEGRDI-GRGSGYKASELESLCEGQTLMVGGKQIEVMGVISDQDYAKGRCFQDAA
VEI-------------PAESPTVSKTPAYRPVSKSFTKPALKGGA---------------
-L-TDSELDKPICK-------------------PRYDPNAPG--ALVMPRPT--ADHQWQ
YNKSGAPLVDVVIDPHLTNHLRPHQKEGVVFLYECLMGMR--LAGRCGAILADEMGLGKT
LQCVCVLWTLLRQGPYGGR--PVMKRALVVCPGSLVKNWAAEFNKWLGRERISVYTVDQD
-------HRVEDFV--SSP-----LCSVLVISYEMLLRSVDRLK-ELDFGVLICDEGHRL
KNSNIKTAGALTALSCTRRLILTGTPVQNDLQEFYSIIEFVNPGILGT---------SAA
YRKIYEEPILRSRQPSCTEEERCIGEERAAELFRLTGVFTLRRTQEIIN-QYLSERIEWT
VFCKPTELQIRLYRVLLSTRPIRACLSGSHT-------YTHSPHLVCINALKKLCNHPAL
LYNTLQEK----------ADEMYEG-------EVKELFPEEY---ST--GAFSTADSGKL
LVLTDLLSAIQHVNRTDRVVLVSNHTQTLDLLQDVCDQIGYKWCRLDGQTPVGQRQKIVD
SFNSPHSSSFLLLLSSKAGGVGLNLIGASHLVLYDIDWNPANDIQAMARVWRDGQKKTVH
IYRFLTTGSIEEKIYQRQVSKQGLSGTVVDL--TKKAEHISFSAEELRDLFRFD-PN--T
TCLTHDLLNCK-CSGDGN----------------------------------TPGSVKES
------SEDTG---------------RSCQLGRQADNAISVPQRVSMSELMHWRHFSGAV
--QSY----GDIYLNQACN-----------------------------------------
------------------------------------------------------------
------------------------------------------------------------
--------------------------------------------HITYAFQSTSKSKTTV
------------------------------------------------------------
-----------
>Hsap.transcript:ENST00000336148 /organism=Hsap {i 135,304,499,781,944,1170,1378,1518,1809,1985,2247,2314,2515 i}
---------------------MRRSA--APSQLQGNSF------KKPKFIPPGR---SNP
GLNEEITKLNPD-------------------------IKLFE------------------
------------------------------------------------------------
--------------------------GVAINNTFLPSQND--LRICSL------------
---------NLPSEESTREIN----NRDNCSGKYCFEAPTLATLDPPH-----------T
VHSAPK-------EVAVSKEQEEKS-DSLVKYFSVVWCKPSKKKHKKWEGDAVLIVKGKS
FILKNLEGKDI-GRGIGYKFKELEKIEEGQTLMICGKEIEVMGVISPDDFSSGRCFQLGG
GST-------------AISHSSQVARKCFSNPFKSVCKPSSK------------------
---ENRQNDFQNCK-------------------PRHDPYTPN--SLVMPRPD--KNHQWV
FNKNCFPLVDVVIDPYLVYHLRPHQKEGIIFLYECVMGMR--MNGRCGAILADEMGLGKT
LQCISLIWTLQCQGPYGGK--PVIKKTLIVTPGSLVNNWKKEFQKWLGSERIKIFTVDQD
-------HKVEEFI--KSI-----FYSVLIISYEMLLRSLDQIK-NIKFDLLICDEGHRL
KNSAIKTTTALISLSCEKRIILTGTPIQNDLQEFFALIDFVNPGILGS---------LSS
YRKIYEEPIILSREPSASEEEKELGERRAAELTCLTGLFILRRTQEIIN-KYLPPKIENV
VFCRPGALQIELYRKLLNSQVVRFCLQGL---------LENSPHLICIGALKKLCNHPCL
LFNSIKEKECSSTCDKNEEKSLYKG--------LLSVFPADY---NP--LLFTEKESGKL
QVLSKLLAVIHELRPTEKVVLVSNYTQTLNILQEVCKRHGYAYTRLDGQTPISQRQQIVD
GFNSQHSSFFIFLLSSKAGGVGLNLIGGSHLILYDIDWNPATDIQAMSRVWRDGQKYPVH
IYRLLTTGTIEEKIYQRQISKQGLCGAVVDL--TKTSEHIQFSVEELKNLFTLH-ES--S
DCVTHDLLDCE-CTGEEV----------------------------------HTGDSLEK
-------FIVS---------------RDCQLGPHHQKSN-SLKPLSMSQLKQWKHFSGDH
--LNL----TDPFLERITE-----------------------------------------
------------------------------------------------------------
------------------------------------------------------------
--------------------------------------------NVSFIFQNITTQATGT
------------------------------------------------------------
-----------
>Smar.transcript:SMAR008835-RA /organism=Smar {i 286,385,440,525,595,699,854,902,984,1215,1507,1722,2008,2181,2400,2466 i}
---------------------MRRSA--APSQINSA-------AKRSRFSTPFC------
--------------------------SQPLKRSTDEVLQLIQ------------------
------------------------------------------------------------
--------------------------GNKPENKELSGENE--EMLCNEIPSDDELDKYQS
IKQVIIENEKPP-------ISSPIIN---------------------------IKPNDSN
DKTLEEGG---------------------TRYYNVVWCKPSKKKHKKWEDDAVLIVKGRS
LTLKDMEGKQI-GQANANQ-KTIDDLESGNTFVVGGKEIEIVSLIKDP---KGSCF----
-----------------------------LTIPEPLVVPVRK------------------
---KPENPLFISKK-------------------PLYDPTNPN--AFILTPPN--ENHQLL
YNSKKLPLVDVVVDPRLTLQMRLHQKEGVLFLYECVMGMH--EYDGLGAILADEMGLGKT
LQCIVLIWTLLKQGPYGGR--PVLKKVLIVTPSSLVQNWVKEFDKWLGKGRLYLYAVDQR
-------NSVKDYT--KTL-----GRPVMIISYEMLMRSCDIVE-TMNFDLIICDEGHRL
KNTSVKTTSSISSLSIKRRIILTGTPVQNDLQEYFALVEFCNPGILGS---------SAS
FHRIYEEPISLSRQPNATQEEIELGEMRAEELMSLTALFTLRRTQEIIN-KFLPPKVENV
IFCKPSALQISLMNIVLNSSLVRNCLENS---------GCSSHPFICISALKKICNHPAL
FLKQLVEKPKDES--PKQSDVLYSE--------LIRNFPSHL---RN--DLFSEKISGKM
NVLARILS-FSAENCNERFVLVSGFTKTLDIFEQFCHKNNYQFLRLDGSTSTSKRQTIVD
TFNKS-STHFIFLLSSKAGGVGFNLIGASRIILFDIDWNPANDLQAKARVWRDGQTKTVH
IYRFLTTGSIEEKIFQRQVSKQNLSDAVMDQ--I-GSSKMEFTKEELRDLFTFH-EN--T
SSLTHDQLNCK-CLDDNL----------------------------------PEKHEK--
----------------------------------------HKSNLNMNELLQWSHFSHPN
L-TRI----DDKHLESAGD-----------------------------------------
------------------------------------------------------------
------------------------------------------------------------
--------------------------------------------HISFVFQTKTN-----
------------------------------------------------------------
-----------
>Isca.ISCW019573-RA /organism=Isca {i 156,311,359,441,522,675,819,994,1180,1383,1510,1683,1800 i}
----------------------------RPK-----------------------------
------------------------------------------------------------
--DVVKPI----------------------------------------------------
---------------------------PAFRNPHVG------------------------
------------------------------------------------------------
------------------------------------------------------------
------------GEASGASRKS--------------------------------------
------------------------------------------------------------
-----------FHR-------------------PTTPLITPN--SLVMPRPS--HTHQWA
HNKKQLPVVDVVVDASLARCLRPHQQQGLVFLYECIMEMR--PFDGGGAILADEMGLGKT
LQCITLVWTLLRQGPYGGY--PVLRRIIIITPSSLVKNWVKEFKKWLPNSNLRIYYVGQK
-------NKVEGFL--RQPS----LYPVLILSYEMYLRVSDSLA-NINFDLLICDEAHRL
KNANIKIAGSLQNLGITRKILVTGTPVQNDLQEFFTLIDFCNPGILGKYPYVCQRIGPSS
FRRVYEEPILQSRLPQATEEQKELGQARANELSRITALFVLRRTQDVVQ-SYLPGKAECV
VFCRPTSLQLTVYRELLASNAVQACLSSYLS-------CDANHHLACILALRKLCNHPSL
VTPRHMSLW--GCF-RSSQDLLPTK--------SQKQFSLDM---SKLAAESLEASSGKL
KVLAAMLASLWDSSPREKIVVVSNFTRMLNVVQELCACKGYTFVRLDGSTSSTQRLEIVE
RFNSAHSDCFVFLLSCKAGGVGLNLIGASRIVLYDVDWNPANDLQAMARVWRDGQGRHVY
VYRLVTTGTVEEKIYQRQVMKLDLSRTVLEK--KQDGKKAKFSLEDLKGLFTLE-EG--T
ASSTHRLLGCP-CDHENNPEMDVSV------------------------DPFPSENADTD
AAAEAVSAKSQ---------------RNCQLGTPPASS----------------------
--SIL----GKVGCPRRLE-----------------------------------------
------------------------------------------------------------
------------------------------------------------------------
------------------------------------------------------------
------------------------------------------------------------
-----------
>Lpol.rna9532 /organism=Lpol {i 366,388,443,531,616,759,914,962,1044,1125,1275,1387,1567,1791,1953,2080,2253,2367,2532,2601 i}
NI--------------------------VPKSDHGK------------------------
----------------------------EELRSTADVLKLLK------------------
------------------------------------------------------------
--------------------------KPTATDTVITGESR-------------------S
QNNCFSQSLQPS--KVTESLS----VRSNLT-------EALDTLNSSS-------NKDER
GQVRPEGGTSVSKLDKSDLPTENQG-TNESSYYSVMWCKLSKKKHKKWEGDAILIVRRRT
AVLKNLEGKEI-GRGTGYKVKELESLEDGQTLVVGGKECEIQNPLPEEDYINGKCFQILS
SST-------------PVELPT---------IKKPFVRPSKPGT----------------
---QTLIPLISSSKLN-----------------PRHPTDGTN--ALVMPRPS--STHQWQ
FNKGNLHVVDVVVDPILTAHLRPHQREGVVFLYECIMGMR--DFSGQGAILADEMGLGKT
LQCITLIWTMYKQGPYGGR--PVLKKALIVTPSSLIKNWVKEFRKWLGKDRLSVFAVDQY
-------NKVQDFI--RSP-----LHAVLVISYEMYVRHHDILG-QVSFDLLICDEGHRL
KNTGIKTTNVINNQPVKRRVLLTGTPVQNDLQEFFSLVEFCNPGVLGT---------PAS
FRRLFEDPIIRSNQPSASSEEKFVGEARAAELSHLTSLFVLRRTQEVIN-KYLPRKVEYV
IFCQPTKLQLALYQQILTSRVLQRCLSFRGR-------AEDSSHLVCISALRKLCNHPHL
LYKRAKEILSAGKI-EEEEESLYEH--------ILSEFPADF---E---QHSFEENSGKL
RVLSHLMYSLNSSGNNEKIVLVSCFTKTLDILQQMCVQYGYSFLRLDGSTPSANRQELVD
SFNAPYSNHSVFLLSSKAGGTGLNLIGASRILLYDIDWNPANDLQAMARVWRDGQKRQVH
VYRLLTTGTIEEKIYQRQVTKQGLSGKVVDS--K-DACKVQFSKEDLKDLFSLQ-KS--S
TSTTHDLLGCT-CCDTES----------------------------------PSETVLKD
-----DTSHQE---------------RLCQLGVSKQVS--LVKHTSMADLLKWDHIPGPL
DPDTF----EDKSLAMASE-----------------------------------------
------------------------------------------------------------
------------------------------------------------------------
--------------------------------------------EITFVFRNKCFETRRD
S--------KLSF---------------------SDR-----------------------
-----------
>Ptep.aug3.g21642.t1 /organism=Ptep {i 174,468,490,545,633,757,879,1034,1116,1197,1344,1456,1636,1833,1989,2116,2289,2403,2532,2601 i}
---------------------MRRSA--APSLQSSA--------KRFRFMSPFVDSSSEI
KENDLLNDIDPEIAEDFKKL-----SSDEPKHEYDIPLVCEKN-----------------
------------------------------------------------------------
-----------------------------AESSNLRSTSEIMQMILGATKDCEE-----S
EKVVKTNS--FP----TKNVENREINNSRNL--------------VPVIF-----PDNDF
SQTNCSSATS----------------ESYVSKYNVLWCKRSGKKHKIWEGDGILIVRNRS
AILKNSEGKEI-DRGMGYKLKDISALEEGSKFYVGGKECEIQNLISSE-----VCLEEKQ
TET---------QSTLSLSHASHSPSLKKTKRLKSLQSHSSSV-----------------
---FFMSPTI-IEK-------------------AENMPISESIYDLTMPPPT--EEHQVL
YNKHNLPLTKVKVDSFLVKCLRHHQKEGITFMYKCILGFQ--HDLGQGVILA--------
--------TLFKQGPYGGR--PVLKRVIIITPSSLVTNWKKEFHKWLGESRLTIFIIDKK
-------HTVKEYV--KFP------KDILIISYEMFLRSAELLS-SVSFDLVICDEGHRI
KNLNIKISNVVNCLSTTKRILLTGTPIQNDLAEFFSIVDFVNPGAFGT---------FKN
FRNSFERPILQSRNQNCPPEEKEIGEEKSEELNEIIRTFMLRRTQEVIN-RFLPPKSEAV
IFCRPSEFQTSLYKSLLGSRFIEGIFSSSGS-------VDSSLQLVYISMLRKLCNHPHL
LYRGNSEE----------ENMNIGC--------LQSVFPVNY---QP-----TPSDSGKM
KVLEKMLLALFSSHKKEKVVIVSAFTMTLNLIENLCKEKGYFILRLDGSTASASRQDIVD
IFNRSYTKYNIFLLSSKAGGVGLNLIGASRIILYDVDWNPANDLQAMARIWRDGQKNFVY
VYRLLTTGTIEEKIYQRQLSKQCLSGSVLNP--N-LMEKLKFSQEELKDLFSVH-CD--T
MCLTHDLINCQ-CLNFSRERK-------------------------------TSDDNE--
------------ITKIK-----------------------KNKNIGMEELMNWHHICGPI
SQENT----SDFLLAAGGT-----------------------------------------
------------------------------------------------------------
------------------------------------------------------------
--------------------------------------------DITFVFKNEVNFSSHS
I---------IP------------------------------------------------
-----------
>Phum.transcript:PHUM565420-RA /organism=Phum {i 91,427,890,1103,1677,1804,2072 i}
---------------------MRKSQ--APSFKTNTSP-----IRRNIIS---------F
NKNNN----PPDS-------------NDKSKRSTESVLDLLLN-----------------
------------------------------------------------------------
-----------------------------LDSTSVKSKNDF-------------F-EDDS
FKNSNINT------------------------------NTLDVVEQNK-------ITDSN
SICIPENS------------------EQCEIVYNVVYGKQTKKKHKTWEGDGILEVGSKY
VTLKDENGVVI-GKAQCSKARK---LEEGVRFCIGSKEVELLDLVETKDRKK--------
-------------KNLSIKENNEKVIPQLPKILKSNNSNKKFK-----------------
-----------TPR-------------------SCFEA------GIPLPNPT--TEHQWH
FNQSGAKVTPVYIEESLSKKLRQHQLEGIIFLYESIMGYK--DINYNGVILADEMGLGKT
LQCISLIWTLLKQGPYNKK--PVIKRVLIVTPTSLIMNWYNEFIKWLGRVKIVPYVVNQK
-------NKPSEIK----------YHSVVIISYEMLIRCVNNVM-EHNVDLLVCDEAHRI
KNSNIKTAQVLNQLNCKKKILLTGTPLQNDLQELYTLIDFANPNILGS---------PSQ
FRIQFADPIIASRQPDSNEDVVKKGNERSINLKKIINKFLLRRTRNILK-NYLPPRHDIV
VFCKITEPQRNMYNSLVNSFLNAKESEEF---------IEGSSHLELITSLKKICNYPSL
LNKDDNYL-----------------------------------------EKIDIDTSGKL
KVTVNFLKELQMTSVKEKVLIVSNATQTLNLLEKVFHVLNYSTCRLDGNTPSAQRNKIVE
DFNTSR-DLFIFLLSSKAGGVGLNVTGASRLILFDSDWNPATDLQAISRIWRDGQKFPVF
IYRLLTTGTIEEKIYQRQISKQGLCEGTVDP--K-SNKSIKLSKEELKELFFPCEEKDIK
DCLTHDSLSCD-CTGQGEIPA----PNNGGE---------------------EEEEEEED
-----DGDDEN---------------KSCRIYNKT-----IKSALKISELFHWEHHGNPF
DSDFL----NRLCLEKSKQ-----------------------------------------
------------------------------------------------------------
------------------------------------------------------------
--------------------------------------------RISYIFHNRKI-----
------------------------------------------------------------
-----------
>Alyc.aculy02g07460.1 /organism=Alyc {i i}
---------------------MLRRM--APSVLKRNTE-----NQETTRTSSGRI-SKKI
RRADELRAFEEEP--DVITIDSDDDEVAREKKIAKLNMAKEP------------------
------------------------------------------------------------
------------------------------GMQRLHELLE--------------------
-------------------------------------ACTKSLFENAK------------
------------------------------------------PRHNDYIRT--LLHRPFV
MPDTSYGGHSE-TFLQMRFKNR--------------------------------------
------------------------------------------------------------
-----------DPT-------------------PLHNPLDPG--AVVLYTPPEYDE-EYK
KTHKDEILVHVVVDPVLARVLRPHQREGVQFMYDCLTGVK--IPDYYGCILADDMGLGKT
LQCITLLWTLLRQSPS-FKEGPTVTNVVIICPSSLVKNWFNEINKWLG-QRLSAMAIDSG
QASDAVDEKLAQFSRQQTNGRRRAINPVLIVSYETFRNHAHMLD-KIEVGLMICDEGHRL
KNMESQTYVCLKKVNCKRRIIISGTPIQNDLLEYYSLVDFVNPGLLGN---------PVE
FRKKYENPISKGRDADASDYQVELGQERQKEMIINVERCLIRRTAELLS-KYLPLKYELV
VCSKLEPAQEHLYKFFINSKRMQKTIEETGEKK---GKGGGQSTLQAITFLKKLCNHPQL
VYEMCAKG----------EDDFGD---------LLQFFPEGF---SKSLRNFEPLWSGKM
RLLDNILANIKR-TTDDRVVLISNYTQTIDLFARLCDMRNYKHVRLDGTMTTKKRNAIVQ
RFNDPTTDEFVFLLSSKAGGCGLNLIGANRLIMFDPDWNPANDGQAMARVWRDGQRKTCF
LYRFLATGTIEEKIFQRQTHKKALSNCIVDN--A-EDVTRHFSLADLKELFKLEDEQ--V
LSDTHSKFNCARCVDNQQIQP-------------------------------PPPTAD--
---------------------------------------------TASDLADWHHCYKP-
--DVI----PDDKLADSWPVS---------------------------------------
------------------------------------------------------------
------------------------------------------------------------
--------------------------------------------NISFVFYQKQDKPKDS
------------------------------------------------------------
-----------
>Bmor.transcript:BGIBMGA013073-RA /organism=Bmor {i i}
---------------------MRRSR--APSQIGSGES---------VFKSPL-------
--------------------------LDSAKRKKRECTRIPL------------------
------------------------------------------------------------
------------------------------------------------------------
------------------------------------------AQKTPSQTLPS-------
------------------------------------------SDHENIIRQ--ILSKPFK
VPISNYVSSYC-SKSLGLKRTQ--------------------------------------
------------------------------------------------------------
-----------LRR-------------------ALHDPDEPN--SLVLERPPTIPEHERM
KMNPNDIKVAVVVDPVLGNILRPHQREGVKFMYDCVTGKQ--IENAYGCIMADEMGLGKT
LQCITLLWTLLRQGPD-CK--PTICKAIIVCPSSLVKNWYNEIHKWLS-QRINALAMDGG
S-KAEVTLKLQQFM--NTYSATRVATPVLIISYETFRIYSNILH-SSEVGLVLCDEGHRL
KNSENQTYQALMGLKAKRRILISGTPIQNDLTEYFSLVHFVNEGILGT---------AHE
FKKRYENPILKGQDAMASQPEREKAQECLQTLTSIVNKCMIRRTSGLLT-KYLPVKFEQV
ICVKMTPLQTQIYKNFINSDAIRNKFTGTGEK------SNTLSALSSITSLKKLCNHPDL
IYEKIIER----------TEGFEK---------AKDYLPSNY---DI--KDVRPEYSGKL
MILDCILANLKM-NTDDKIVLVSNYTQTLDLFEKLCRKRTYQYVRLDGSMTIKKRAKVVE
NFNNKDSKEWIFMLSSKAGGCGLNLIGANRLIMFDPDWNPANDEQAMARVWRDGQKKPCY
IYRLLATGTIEEKIFQRQAHKKALSETVVDQ--N-EESLRHFTADDLKDLFRLE-EN--T
LSDTHSKFKCKRCVNNIQVTL-------------------------------PPENSD--
---------------------------------------------CTSDISNWYHCADK-
--KNI----ADMVLKQCWDVA---------------------------------------
------------------------------------------------------------
------------------------------------------------------------
-------------------------------------------KSISFVFHHRSAKTEAK
E---------ITI---------------------EDKENIQVSKKRR--IMDDEDYSEPD
DSADEDYS---
>Tcas.transcript:TC030720_001 /organism=Tcas {i 3,174,1827,2109 i}
---------------------MMRNF--APSQLKRQGS-------SEQASSPG-------
--------------------------ILSTKRTRNQSSENPS------------------
------------------------------------------------------------
------------------------------------------------------------
------------------------------------------KIRKPLSQLNNT------
--------------------------------------EVYISDHEELIKK---LSAPFK
CPDPNYQGCNS-TRTLGLRRSV--------------------------------------
------------------------------------------------------------
-----------APR-------------------PLYDPNTPN--ALILYSPPEQSEHEKL
K-GDGPVLVHVVVDPSLSNILRPHQREGVKFMYDCVTGVQ--IPNSFGCIMADEMGLGKT
LQCITLLWTLVRQGPE-CK--PTIDKGIIVCPSSLVRNWSNEIDKWLK-GRLSCLIMDGG
P-DAR--KKLTQFM--QGFG--RTAIPVLIISYETFRMHAEILH-KSEIGLVLCDEGHRL
KNCENQTYKALMGLKARRRVLLSGTPIQNDLLEYFSLVHFVNEGLLGS---------AQE
FKKKFENPILRGQDSTATDSERQKAVERLKELSDLVNRCLIRRTSNLLT-KYLPVKFEMI
VICQLTPLQKQIYLNYINSEGLRKGVLNDVEV------KASLSALASITTLKKLCNHPDL
IMDKILEG----------GEGFEK---------SRHLLPPNY---ND--KDVMPQLSGKL
MLLDCFLANLKN-NYNDKVVLVSNYTQTLDLFEKLCRKRGYRYVRLDGTMSIKKRAKVVA
NFNDPESGEFIFMLSSKAGGCGLNLIGANRLIMFDPDWNPANDDQAMARVWRDGQQKPCY
IYRFLAAGTIEEKIFQRQAHKKALSSTVVDN--N-EETARHFSVAELRDLFKLE--Q--T
DSDTHEKLKCKRCLGKIQTKN-------------------------------PSDEAD--
---------------------------------------------CTSDLQDWYHCWDK-
--KGL----ADMVLKQIWDLS---------------------------------------
------------------------------------------------------------
------------------------------------------------------------
-------------------------------------------KYISFVFHQKSAKQEVK
R---------------------------------VKEEEVEEDPD-------------YD
DKDDLDYSE--
>Cscu.CSCU011743-RA /organism=Cscu {i i}
---------------------MRRSF--APSQLEKRKL----------------------
--------------------DDEDSIIQKKTKSSDL------------------------
------------------------------------------------------------
------------------------------------------------------------
------------------------------------------------------------
------------------------------------------SLHEQLIRK--ILARPFK
IPIPNYSGVPLSHRTLGLRRNG--------------------------------------
------------------------------------------------------------
-----------TRR-------------------ALHDPYEEG--ALILYEPPPIPLHEQL
KCEMNQQPVHVVVDPILSQVLRPHQREGVKFMWDCVTGKQ--IENNYGCIMADEMGLGKT
LQCITLLWTLLRQGPD-AK--PIIDKAIIVSPSSLVKNWQNEITKWLK-NKINVMAIDSG
S-KEKIDKDLQYFM--NTNG-RRVVCPVLIISYETFRLHAAVLH-KGEVGFVICDEGHRL
KNSDNQTYNALNKLQAKRRILISGTPIQNDLLEYFSLVHFVNEGILGT---------AQE
FKRKFETPIIRSRDAHASDAEQQKGNERLEELLSIVNKCMIRRTSALLS-KYIPVKIELV
VCCMMTPLQNDIYVNFVKSLDILK-LNNAKEK-----GNKVNVSLSAITSLKKLCNHPDL
IYEKCQES----------PNE------------YLKYFPENY---NP--KNLLPELSGKM
KVLDCLLAVIKS-TTKDKVVLVSNYTQTLDLFEKLSRLRNYKYVRLDGTMSIKKRAKVVE
TFNNPDNDEFIFMLSSKAGGCGLNLIGANRLVMFDPDWNPANDGQAMARVWRDGQKKQCY
IYRLLTTGTIEEKIFQRQTHKRALSSCVVDN--T-ENVERHFSLAELRELFRLE-VG--T
LSDTHDKINCKRCVNNIEVKS-------------------------------PCNQAD--
---------------------------------------------CNSDLSDWCHCADK-
--KKL----PDIILKSIWDSG---------------------------------------
------------------------------------------------------------
------------------------------------------------------------
---------------------------------------------ISFVFHQKSHDQKTV
P-----------------------------------------------------------
-----------
>Turt.mRNA:tetur04g07950 /organism=Turt {i 48,458 i}
MLLILSPDNCFGGKQLKIVTAMQRKT--APSQVIKRRS----------------------
---------------------GLDDDFDERPSKRNSRGRVDK------------------
------------------------------------------------------------
------------------------------------------------------------
------------------------------------------DHDDPG------------
---------------------------------------KENLLHEDLIAQ--ILAQPFK
VPIKGYTGSSF-YKSLGIRRSG--------------------------------------
------------------------------------------------------------
-----------VKR-------------------PLHDPFADN--ALILYEPPEYSEHDKL
SLKPDDIEVHVVVDPVLGRILRPHQREGVKFMFDCVTGKQ--IEGSYGCIMADEMGLGKT
LQCITLMWTLLRQGPK-GD--PIIKNAMIVCPSSLVRNWYNEINKWLQ-GRLTAYAVDNG
S-KDDIDRNLRTFI--NSSG-RRCVIPVLIISYETFRLHTNVLY-LGEVGLILCDEGHRL
KNMENQTYTALNQLNAKRRVLLSGTPIQNDLLEYFSLVHFVNSGILGT---------AQD
FKKKYENPILRGRDAAASDRDHQLGKERLEELISIVQKCMIRRTSDLLS-KYLPSKVELV
VCCGLSPLQENLYTKFIESKAVSN-ITNMESK------NGANSSLKAITFLKKLCNHPEL
ILESINS-----------DPGFSS---------LRKYFPEELSAASS--RNVRVELSGKL
RVVDHLLALIKT-TTDDKVVLVSNYTQTLDLFEKLCRHRGYQYVRLDGTMTIKKRAKVVE
RFNDPNGSEFIFMLSSKAGGCGLNLIGANRLVMFDPDWNPANDGQAMARVWRDGQRKTCF
IYRLLCTGSIEEKIFQRQTHKKALSSCVVDN--E-EDVARHFSLSELKELFKLE-KG--H
PSHTHSKLNCKRCVNGVQVKT-------------------------------PPEDAD--
---------------------------------------------CNGDLKDWHHCFDK-
--KGI----PDQMLKCAWDSG---------------------------------------
------------------------------------------------------------
------------------------------------------------------------
---------------------------------------------VTFAFHQKSKVVKVV
P-----------------------------------------------------------
-----------
>Dpte.g3649.t1 /organism=Dpte {i 307,2284,2707 i}
---------------------MLRSK--VPSIVAKRKSLGQTDNNENQLITNG-------
----------------VSHLNSEDDNVRHNPKRSCKTRRVAL------------------
------------------------------------------------------------
--------------------------------------IS--------------------
-------------------------------------VKNSFTFRPNLKLVDDI------
--------------------------------------LRERESHNDLIQK--ILNRPFK
IPIDNYSGSS--YRSLGVKLTG--------------------------------------
------------------------------------------------------------
-----------PRR-------------------PLFDPDAPN--ALILYEPPPINAQEKL
T--NKDYKVHVVVDPVLCNVLRPHQREGVKFMWDCVTGLK--ITDQFGCIMADEMGLGKT
LQCITLCWTLLRQGPD-AR--ATIDKAVIVAPSSLVKNWYNEINKWLG-CRINALAIDGG
S-KEEIDRKLSSFI--QTTSGRRCCQPILIISYETFRLHTNILH-TGDIGLVICDEGHRL
KNQENQTYLALNQIRAKRRVLLSGTPIQNDLLEYFSLVQFVCPGLLGT---------SAD
FRRHYENPILKGRDADATDDDRRRGQERLNELIGLVNKIMIRRTSNILS-KYLPVKIEQI
VCCGLTELQLRIYQEFLNSKELAKVIRDNPDHHSTGSRGGGNASLVAITFLKKLCNSPQL
AYDMIIEN----------QKKKQEGKNASDLDFLLKHFPDDFRSFNS--RQVEPTLSGKL
KVLDMLLAYIRS-ETTDKVVLVSNYTQTLDLFEKLCRSRNYRYVRLDGTMSIKKRGKIVE
TFNDPNSMDFIFMLSSKAGGCGLNLIGANRLVMYDPDWNPANDGQAMARVWRDGQRKQCY
IYRLLTTGTIEEKIFQRQTHKRALSTCVIDNMEE-EEVERHFSLSELKELFRLE-LN--T
KSDTHDKLNCKMCKTIGQ---------------------------------EPPPDSN--
---------------------------------------------CNDALTVWYHCSDK-
--RNL----VDQILKRVWDQGITYSKKEIDNSEQISEMEKLLERAMETSTPKPTTPKPTT
PKPTTPKPTTPKPTTPKPTTPKPTTPKPTTPKPTTASTESPKTTTPKEIDKQELISEAKD
IFEHGQKILAQHRYNSNKETLLLYCAELAEIEILQERIESTSKQEQXPSTNATTTIAPPP
STNATTTITPPPSTNATTTITPTTTPKEIDKHELIGEAKTILEKGQKFLVQHRNDPDEKS
ILLYVAEMAEIEILLSKIEMTSKQEHLKGYKQELKKHEEVINDLERQ--ILPTTPTTPTT
KKTRQQTSILS
>Dmel.FBtr0077673 /organism=Dmel {i 3,1318,1472,1878,2042 i}
---------------------MRRSL--APSQRGPLRP-----ESRHSFTPPL-------
--------------------------LKKNKRSCQQELEREQE-----------------
------------------------------------------------------------
-----------------------------LDRRRLGALRD--------------------
-------------------------------------ASNTSELPLPIRFTAN-------
------------------------------------------SEYELAIAK--VLARKFK
VPMDNYVPDYGGKRVLGVRRCI--------------------------------------
------------------------------------------------------------
-----------SRR-------------------PLHDPMACN--ALVLFHPPAYTEHERM
GMDPTKVLVHVVVDPLLSNILRPHQREGVRFMYECVEGKR---GNFNGCIMADEMGLGKT
LQCVTLVWTLLRQGPE-CK--PTINKAIVVSPSSLVKNWEKEFTKWLH-GRLLCLPMEGG
T-KENTIRALEQFS--MTSA--RLGTPVLLISYETFRIYAEILC-KYEVGMVICDEGHRL
KNSDNLTYQALMGLKTKRRVLLSGTPIQNDLTEYYSLVNFVNPEMLGT---------AAV
FKRNFESAILRGQNTDSTEQERQRAIEKTQELIGLVDQCIIRRTNQILT-KYLPVKFEMV
ICAKLTAIQLELYTNFLKSDQVRRSLADCNE-------KASLTALADITTLKKICSHPDL
IYEKLTAR----------EKGFEN---------SQNVLPSNY---KP--KDLNPELSGKF
MLLDFMLAAIRA-EGNDKVVLISNYTQTLDLFEQLARKRKYGFVRLDGTMSIKKRSKVVD
RFNDPESDSFLFMLSSKAGGCGLNLIGANRLFMFDPDWNPANDEQAMARVWRDGQKKPCY
IYRLVASGSIEEKILQRQTHKKSLSSTIIDN--N-ESAEKHFTRDDLKDLFTFD-AN--I
LSDTHDKLKCKRCVQNIQMKP-------------------------------PPEDTD--
---------------------------------------------CTSHLSQWYHCSNN-
--RGL----PDNILAQAWMDC---------------------------------------
------------------------------------------------------------
------------------------------------------------------------
-------------------------------------------KCVSFVFHHRSQAQEIV
P---------------------------------SAEEEATDQPEEKPESRKRSSTPASD
DSADEDFRGF-
>Mocc.rna14339 /organism=Mocc {i 1347,1503,1675 i}
---------------------MRRSL--APSRRSTSTP-----DA---------------
----------------------------KKRRTSSREAEQEN------------------
------------------------------------------------------------
------------------------------------------------------------
------------------------------------------EAENPV------------
------------------------------------------SDHEKFIRD--LLARPFR
VPLKNFVTSAS-TKTLGRRKPV--------------------------------------
------------------------------------------------------------
-----------GPR-------------------PLHDPFEEN--ALVLFSPKPGQPKE--
-------IVHVVVDPNLTRVLRPHQREGVKFMYDCLTGAQ--IEGSYGCIMADEMGLGKT
LQTITVIWSLVRQGPTYGK--PTVSKALIVTPSSLVKNWANELKKWLG-DRARYVTLEGG
S-GKSVDDDIAGFL--SNR-----CVPILILSYETLRLHIAALRDSSSVGLIVCDEGHRL
KNSDNQTYRSLNELKTPRRLLLSGTPIQNDLLEYFSLVHFVNNGILGT---------GAE
FRKKFENPILRSREADSTADQRSKGQEKLDELVGIVNRCLIRRTNALLS-QYLPIKHELV
VCCNLTDAQKKAYKDFSKSYD-----------------QKDCTALAAITTLKKICNHPSL
AEESRAAS-----------------------------------------EKFDPSQSGKF
HILDGLLAAIKA-TSNDKVVLVSNYTQTMELFEQLCRMRGYGYFRLDGTMSSKKRDKLVT
QFNDVNSSEMVFLLSSKAGGCGLNIIGANRLVMFDPDWNPASDQQAMARVWRDGQRKPCY
VYRLISTGSIEEKIFQRQTHKTILSSVVVDS--S-AQAERHFSTADLRDLFRLD-EHE-L
HSSTHSQIKCSRCVNNIQVRP-------------------------------PPDDAD--
---------------------------------------------VSSDLSLWHHHSSK-
--NHF---TVDMALKKIWHFG---------------------------------------
------------------------------------------------------------
------------------------------------------------------------
---------------------------------------------VTFVFAQNSHKPRQI
P-----------------------------------------------------------
-----------
>Cele.Transcript:Y116A8C.13a /organism=Cele {i 43,194,423,772,1074,1306,1704,1932 i}
---------------------MSRVVLNVDSYEGNDTP----------------------
------------------------------------------------------------
------------------------------------------------------------
------------------------------------------------------------
------------------------------------------------------------
--------------------------SAEIARFVVLYGKASTRKHKIWEGDGLLVCFTDS
CLLKSEDERDVICRSSALK--GLDQLEDGRIINIGSWSVEIQERIATGPPQK--------
-------------PISAQKPEIQSPMPPMTPGNSENVENRKRGGFSSPFLGIELPKPLSK
RSATFVPPLIGSES-------------------SSSGGSSSS--TIQEKIPPFILNEQDI
LDRKT--TSAVTVDTRFARHLRPHQKSGIQFIFDRLRRGSGKNGGGGGAILADDMGLGKS
LQTMAATWALLK-GSKTAQ--QLANSCLIIVPSSLVNNWKAEFDKWWRLMRFPAVIALTA
-------NDITTYQ--STIK----LMPYLVISYDLAQRHVEKLK-IIRFDVMVCDEGHKL
KNLDGKLRKTLLSLEIPRRLILTGTPMQNDFEEFYSLLDFVRPSVFGS---------IVE
FRK--------------------MCSDRPEQLNELIDECMLRRTAADVDLKHLPEKHEYI
LFCAASPIQKHVHSEICD--------------------YMTGDALSLIFFARQLANHPKL
LLDNLREK----------TEKSKAHKHSP----LLLAFDGAH------MPRGGVKESGKL
TALVDMIKCFR--LLQECTVIVSNYIETLDMIQQLCEYLNFKVLRLDGKTQVPDRQKLVR
TFNDHRDPSNIFLLSTKAGGVGLNLIGASRLVLFDSDWNPANDQQAMARIWRDGQVRPCH
IYRLITTGTIEEKMLQRQIKKTGL-GCVIDAI-EVGDTIATFTDEDLKDIFTFTGSA--T
ECNTHDLCECP-CDGCGMLENEMDEEDDGDDVVENDAEKIDKSGKIDKIDSDDDEEADDE
ELE--ADVTDEVVEDSQ---------EPPEATKPAVAAAGLRTIASLAELSRWRHF-SPR
HADTWHHFMTNAGLSQVDTDV---------------------------------------
------------------------------------------------------------
------------------------------------------------------------
--------------------------------------------ELTFAFYQESQ-----
---Y--------------------------------------------------------
-----------
