# Supplementary material for: Genome streamlining in a minute herbivore that manipulates its host plant
Source: eLife. 2020 Oct 23;9:e56689. doi: 10.7554/eLife.56689 (PMC7738191; doi:10.7554/eLife.56689)
Supplement: Supplementary file 2. [file elife-56689-supp2.zip › Malin_Input/OG0001395.fasta]

>Agam.AGAP005197-RA /organism=Agam {i i}
------------------------------------------MAALPRRIIKETQRLMQE
PVPGISAIP-DEQNARYFHVIVFGPEDSPFEGGLFKLELFLPEDYPMSAPKVRFITKIYH
PNIDR-LGRICLDILK-------------------------------------DKWSPAL
QIRTVLLSIQALLSAPNPDDPLANDVAELWKVNEAEAIRN-----AKEWTQRYANVDN--
------------------------------------------------------------
--------------------------------------------------
>Phum.transcript:PHUM593530-RA /organism=Phum {i 43 i}
M---------KPKETFDDGVTTLMLKFD------------FGMAALPRRIIKETQRLMQE
PVPGISAVP-DDSNARYFHVIVTGPRDSPFEGGLFKLELFLPEDYPMSAPKVRFITKIYH
PNIDR-LGRICLDILK-------------------------------------DKWSPAL
QIRTVLLSIQALLSAPNPDDPLANDVAELWKVNESEAIRN-----AKEWTRRYAMDN---
------------------------------------------------------------
--------------------------------------------------
>Tcas.transcript:TC001755_001 /organism=Tcas {i i}
------------------------------------------MAALPRRIIKETQRLMQE
PVPGISAVP-DDSNARYFHVIVTGPEDSPFEGGLFKLELFLPEDYPMSAPKVRFITKIYH
PNIDR-LGRICLDILK-------------------------------------DKWSPAL
QIRTVLLSIQALLSAPNPDDPLANDVAELWKVNESEAIRN-----AKEWTRRYAMDN---
------------------------------------------------------------
--------------------------------------------------
>Dmel.FBtr0300566 /organism=Dmel {i i}
------------------------------------------MSSLPRRIIKETQRLMQE
PVPGINAIP-DENNARYFHVIVTGPNDSPFEGGVFKLELFLPEDYPMSAPKVRFITKIYH
PNIDR-LGRICLDVLK-------------------------------------DKWSPAL
QIRTILLSIQALLSAPNPDDPLANDVAELWKVNEAEAIRN-----AREWTQKYAVED---
------------------------------------------------------------
--------------------------------------------------
>Cscu.CSCU012927-RA /organism=Cscu {i 87,189,334,475 i}
LLISVGLLCW-------LGITSVC----------------NRMTGLPRRIIKETQRLMAE
PVPGISAIP-DENNARYFHVVVTGPQESPFEGGVFKLELFLPEEYPMSAPKVRFMTKIYH
PNIDK-LGRICLDILK-------------------------------------DKWSPAL
QIRTVLLSIQALLSAPNPDDPLANDVAEQWKINEAEAIRT-----AREWTRLYAMNP---
------------------------------------------------------------
--------------------------------------------------
>Mocc.rna17988 /organism=Mocc {i 33,135,421 i}
-----------------------------------------MMAGLPRRIIKETQRLMLE
PVPGISAVP-DEENARYFHVVVAGPEESPFEGGVFKLELFLPEEYPMSAPKVRFMTKIYH
PNIDK-LGRICLDILK-------------------------------------DKWSPAL
QIRTVLLSIQALLSAPNPDDPLANDVAEQWKVNEVEAIRT-----AREWTRLYAMAD---
------------------------------------------------------------
--------------------------------------------------
>Dpte.g11120.t1 /organism=Dpte {i 30,132,277 i}
------------------------------------------MTSLPRRIIKETQRLMAE
PVPGISAVP-DDNNARYFHVVVAGPEGSPFEGGVFKLELFLPEEYPMSAPKVRFMTKIYH
PNIDK-LGRICLDILK-------------------------------------DKWSPAL
QIRTVLLSIQALLSAPNPDDPLANDVAEQWKVNEADAIKT-----AREWTQLYATNN---
------------------------------------------------------------
--------------------------------------------------
>Smar.transcript:SMAR003148-RA /organism=Smar {i 30,132,277,433 i}
------------------------------------------MAGLPRRIIKETQRLMAE
PVPGISAVP-DEQNARYFHVVVAGPEGSPFDGGVFKLELFLPEEYPMSAPKVRFMTKIYH
PNIDK-LGRICLDILK-------------------------------------DKWSPAL
QIRTVLLSIQALLSAPNPDDPLANDVAEQWKVNEAEAIKTGDHFEAREWTRLYAKGN---
------------------------------------------------------------
--------------------------------------------------
>Turt.mRNA:tetur02g09420 /organism=Turt {i 30,132,418 i}
------------------------------------------MSALPRRIIKETQRLMAE
PVPGISAVP-DEHNARYFHVVVAGPEGSPFDGGVFKLELFLPEEYPMSAPKVRFMTKIYH
PNIDK-LGRICLDILK-------------------------------------DKWSPAL
QIRTVLLSIQALLSAPNPDDPLANDVAEQWKVNETEAIKT-----ARDWTRLYAMQ----
------------------------------------------------------------
--------------------------------------------------
>Lpol.rna12824 /organism=Lpol {i 30,132,277,418 i}
------------------------------------------MVTLTRRIIKETQRLLAE
PVPGISATP-DESNARYFHVVVAGPEESPFEGGVFKLELFLPEEYPMSAPKVRFMTKIYH
PNIDK-LGRICLDILK-------------------------------------DKWSPAL
QIRTVLLSIQALLSAPNPDDPLANDVAEQWKVNEAEAIRT-----AREWTRLYAQGT---
------------------------------------------------------------
--------------------------------------------------
>Cele.Transcript:Y54G2A.31 /organism=Cele {i 280,448 i}
-----------------------------------------MAGQLPRRIIKETQRLLAD
PVPGISANP-DESNARYFHVMIAGPDDSPFAGGVFKLELFLPEEYPMAAPKVRFMTKIYH
PNIDK-LGRICLDILK-------------------------------------DKWSPAL
QIRTVLLSIQALLSAPNPEDPLATDVAEQWKTNEAEAIKT-----AKQWTMNYAQA----
------------------------------------------------------------
--------------------------------------------------
>Alyc.aculy02g08780.1 /organism=Alyc {i i}
-------------------------------------------MDLPKRIIKETQRLMAE
PVPGISAVP-DEQNARYFHVIVSGPEGSPFEGGVFRLELFLPEEYPMSAPKVRFVTKIYH
PNIDK-LGRICLDILK-------------------------------------DKWSPAL
QIRTVLLSIQALLSAPNPDDPLNNEVADQWKMDEPEAIKT-----AREWTKRHATEQHPS
-S----------------------------------------------------------
--------------------------------------------------
>Bmor.transcript:BGIBMGA009157-RA /organism=Bmor {i 256 i}
----------------------------------------MLSSARAARIAREVKNFEMK
PPWGISCFPLKDDQYDNLSVILLGPKGSPYEKGTFKLTVSIPERYPFEPPLVKFITPVYH
PNIDN-GGRICMDLLKMPPK---------------------------------GTWLPTI
TLETLLVSLQSLLANPNPDDPLMMDIAYEYKYNMDTFIQN-----AKQQTEKYAV-----
------------------------------------------------------------
--------------------------------------------------
>Drer.transcript:ENSDART00000123191 /organism=Drer {i 112,226,296,402,501,585 i}
M-MN---LDAPPAHNDVLTFRGQNQNHTSQPASRNFQAKLDVAMQRVSRLKREMQLLTAE
PPPGVSCWQ-SEGRLDELQAQIVGGANTPYEGGVFTLEINIPERYPFEPPKMRFLTPIYH
PNIDN-AGRICLDALKLPPK---------------------------------GAWRPSL
NISTVLTSIQLLMAEPNPDDPLMADISSEFKYNKPLYLEK-----AKKWTAEHAIQKNKG
-CVETDGKPPENKNLKTSHKRE---------------ALSAQENLEHT------------
-------------------------------------KKVCL--------
>Hsap.transcript:ENST00000367274 /organism=Hsap {i 109,179,285,384,468 i}
-------------------------------------------MQRASRLKRELHMLATE
PPPGITCWQ-DKDQMDDLRAQILGGANTPYEKGVFKLEVIIPERYPFEPPQIRFLTPIYH
PNIDS-AGRICLDVLKLPPK---------------------------------GAWRPSL
NIATVLTSIQLLMSEPNPDDPLMADISSEFKYNKPAFLKN-----ARQWTEKHARQKQKA
DEEEMLDNLPEAGDSRVHNSTQ---------------KRKASQLVGIE------------
-------------------------------------KKFHPDV------
>Ptep.aug3.g11289.t1 /organism=Ptep {i 106,176,282,381,468 i}
-------------------------------------------MQFLMRLKKEMERFHTH
SLHGISCWQ-TE-NVQQLQASIVGPDGTPYEDGVFQIDIQIPDRYPFVPPNVRFATPVYH
PNIDD-SGRICLDTLKLPPQ---------------------------------GSWKPCL
NLSSVLIGIQLLMSEPNFDDPLMSEIAQEYQSNRESFLKH-----AKEWTDKFAKKQSAE
-KSSTDNV--KSLNGASSSKKH---------------TLDITESPE-P------------
-------------------------------------KRFCL--------
>Dpul.mRNA5566 /organism=Dpul {i 184,254,462,534,840 i}
--MNSGLLQF------LFSFRQVCEKFNE----------MMPSNIRTMRMAKEIKDLTTN
PPHGITCWP-KNDRNDLLEAIVQGSEDTPYANGSFRIDIVIPERYPMDPPQLKFLTKVYH
PNIDNVTGLICLDVLKMPPQ---------------------------------GRWRPVN
NLSLILTAVKQLLSDPNPHDPLDSAIAQEYIANKTLFIEN-----AKKWTQLYAMENSSS
-RPSKRKSV-EETNGDEKSKRHCTSSQSKPQNGEDSSSEDPTVSPSEPSSKIPLKRKRNT
DSTCEEDSQRSHDSPLSEDASVPEKQDKNFNSIDNSRNKVCLNVEMGKEH
>Isca.ISCW009265-RA /organism=Isca {i 109,179,285,384,483 i}
-------------------------------------------MLRSARLRKELEMLNTQ
LPPGIVCNA-ANESMDQIEAVIFGTSGTPYEGGKFKISIQIPERYPFDAPRVKFQTPVYH
PNIDS-AGRICLDVLQMPPKGRWKPSLNLKAVLLSLQALLAQPNPDDPLVPHVGRWKPSL
NLKAVLLSLQALLAQPNPDDPLVPHVAEQFKLSRELFNSQ-----AAKHTRRHAI-----
------------------------------------------------------------
--------------------------------------------------
