# Supplementary material for: Genome streamlining in a minute herbivore that manipulates its host plant
Source: eLife. 2020 Oct 23;9:e56689. doi: 10.7554/eLife.56689 (PMC7738191; doi:10.7554/eLife.56689)
Supplement: Supplementary file 2. [file elife-56689-supp2.zip › Malin_Input/OG0001396.fasta]

>Agam.AGAP008728-RA /organism=Agam {i 2561,2913 i}
M----ATSDGNAASSGSSNTFDDFISQ---------------------------------
-------------------------FNARVQIQQQLQYLRTHH-----------------
-----------------------TTNT--NEHH--QQQPATFQ-----------------
------------------------------------------------------------
------------------------------------------------------------
-------------YYGFTSNLTPTAAEFVPRKYQTEA-----------------------
-------------------NDGNGGGAPPQTMVSMATTMPAGSVRPAAVADNEDDYDG--
----------------DDRENIHRAG----------------------------------
----------------SSNHYGGGGGTGVGGAGGSRSSGGG-----RPRRNESLKPRNGW
HTRDD-RPVARQGKWKANQQTAGSGRFRPHDDDYAA------------------------
--------------------------GDAPPRNGETNSRRNGQRQ---------------
------WGNRTIQ-PDPDERRTNGQS-KGAGAAPQ-------------PESPSATPLSKC
SQREK-------LMREIECYRLECLVCCEIVKPMQSTWSCGNCYHILHLG--CVTKWATS
SQSE------------------------------------------------------DG
SGWRCPACQH--VSKKVPREYFCFCGKQKNPAYNRED-LAHSCGEVCGRRD---------
----VCEHACTLLCHPGPCPPCQASVQRRCGCGRLEKTVQCCQK-EELLCEAVCEKPLNC
GLHRCGRQCHAGSCDTCTEQVQHSCHCG-KGERSVVCSVENLAV---QRYGCGKACERPL
GCGNHRCARLCHE-GECEACADAPDRVRSCPCGREPIVP-------GSRQSCLD-PVPTC
SGPCGRKLACGPP-GANHCCEAACHRGACPPCKKSTTVKCRCGGMDQPMRCKELTTRADD
------------ARCKKRCVRRRSCAKHKCNQVC--CIDLD------HICPKTCSLPLSC
GRHRCDKPCHKGNCRPCHRVSFDELACDCGANVIYPPVPCGT------------------
--------------RKPACDRPCGRRHA-CDHPALHNCHA--------------------
--------EAECPPCVVLTTKYCHGRHEQRKTIPCY-QESFSCGMPCAKPLACGRHKCIR
ACH-----------EDECAPEGAAG--VCKQSC-TRTRE-ACPHPCNAPCHEGE------
-CPD-VPCKIVVEVTCECGNRKQQRTCHDF--SKEYRRIATAQLASSV--QEMQRG----
---------------GSVELSDILGPVRP--------KNNKTLECNEECRMLERNRRLAI
--------ALQIRNPDLPS--KL-QPNYSETLRAYAKKDPALVQMIHDKLTELV------
----------------KLAKES--KQKSRSYSFPVMNREKRA------------------
------IVHEMCHMFG--------------------------------------------
------------------------------------------------------------
------------------------------------------------VESVA---YDAE
PNRNVVATADRFTSWLPSMSLMEVLQ----------------------------------
------------------------------------------------------------
--RENGQRRIVVPSLN------AWGKTTLTGAAASSSS----------------------
------------------------------------------------------------
-----------------------------------------K
>Dmel.FBtr0080705 /organism=Dmel {i 345,1799,2867,3219 i}
M----AEYWQ-----QLTNGAGEAGPGNESSAMADCN-----------------GGHESA
AVG-------------------GSCNRHSNNNYVNFNQFIMQHNLG--------------
-----------------------------------GGAPSNATSTMQ-------------
--HPVGSSYTNFSLGGGGGAFGLNPPVASASTSHFAN----VSHQSPNFYSQAMIPT---
----------------------------------YQNGDGIARVTVTSSYGSVNPSNSN-
-------------FSSFYTPFGNNPFDFSASKLQASA-----------------------
----P-------------------EFVPNFAKLSLEETPAAATTNGNSTASLETAINE--
-----------------TRPRTLRAQ----------------------------------
----------------EPAERGANNQCSNHNYERERERERD-----RDRDRERDRDRDRD
RDRDRDRDRDRDSRPGNTRQQRRSDYRDDREDRYER------------------------
-----------------SD-------RRRPQKQQRYDNHRSNKRRDDWNRNRDRINGFPR
AVDDLDTSNESAH-PSPEKQS------QLQQISPRR------------GPPLPPADNEKL
SQREK-------LVRDIEQRRLECLVCVEAIKSHQPTWSCRNCYHMLHLK--CTITWASS
SKSEV-------------------------------------------------------
-GWRCPACQN--VLQDLPRDYLCFCGKLKNPPVSRTE-LAHSCGEVCCRIE---------
----GCSHACTLLCHPGPCPPCQANVVRSCGCGRSTKTMQCAMK-EEVLCGEICDKLLNC
GEHRCQAECHSGKCAACSEQVVQQCHCG-KQERKVPCTRESQDK---RTYSCKDSCGQPL
PCGHHKCKDSCHA-GSCRPCKLSPEQITSCPCGKMPVPA-------GQRSSCLD-PIPTC
EGICSRTLRCGKP-AHPHQCGSKCHLGQCPPCPKQTGVKCRCGHMDQMIKCRQLCNRADD
------------ARCKRRCTKKRSCGKHKCNVEC--CIDID------HDCPLPCNRTLSC
GKHKCDQPCHRGNCPPCYRSSFEELYCECGAEVIYPPVPCGT------------------
--------------KKPICKLPCSRIHP-CDHPPQHNCHS--------------------
--------GPTCPPCMIFTTKLCHGNHELRKTIPCS-QPNFSCGMACGKPLPCGGHKCIK
PCH-----------EGPCQSAGE----ICRQSC-TKPRP-TCGHKCAAACHEGA------
-CPE-TPCKELVEVQCECGNRKQNRSCQEL--AREHSRIATIQLASSM--AEMSRG----
---------------NYMELSEILAPAK---------KSNKTLDCNDECRLLERNRRLAA
--------ALSSGNSDTKQ--KC-LTKYSEFVRGFAKKNPALTKSVYETLTDLV------
----------------KLAKES--KQRSRSHSFPTMNREKRQ------------------
------LVHELCEVFG--------------------------------------------
------------------------------------------------------------
------------------------------------------------IESVS---YDKE
PNRNVVATAHKDRCWFPATSIMEVLA----------------------------------
------------------------------------------------------------
--RESGQRRVPVPSNN--------------------------------------AWGL--
------------------------------------------------------------
----------------------------------------KK
>Dpul.mRNA11084 /organism=Dpul {i 4,529,1227,1306,2192,2772,3233 i}
M-----------------SYSGQNSPLQPDMASHNAN-----------------------
-------------------------GNGGLNGDFSRGAYSGR------HRSRPHPRGNNR
RPEFPDNISTSVNGQIFNEGQHSQEAVAIASAHD-GSVPSSAP-----------------
--KPRRGRGFSGPSR------NVYREQYQGNHQ--------------------FAGDNQR
-----------------QGYS--LRNDSNYVQNQPLNTQSRNQFSQNDRLQQTQVANLSE
IQSGTSQDLLRIDSSQVYNRSTDNVREFNQQQNTYSE-RGISTRPKQNRAPKKQPF----
----------RNPQYKNHSEQSENSETVADSYAT--SSFASPSVSTATSNLEHQPYEN--
----------------IRKEYTRYKG----------------------------------
----------------RPTFEGQYEGSNGNRNSQDRYRRDE-------------------
----------RSGAYGSQEK----FYRDESSGSYA-------------------------
--------------------------SRDRFKSDEPARASTSSNRDQF------------
------VFSKPTRTYDSHKWRSEGFK---KGLSVQ-------------KQKASEVMADTA
TQRER-------LTTQLTSGTYECMVCCESVKPVQPIWNCSQCFHAFHLG--CVRRWSRT
SQD-------------------------------------------------------ES
GHWRCPGCQS--VSTSLPSSYLCYCSKRKDPEWNRRE-TPHSCGEVCGKALGDG------
---VSCTHSCTLLCHPGPCPVCTAQTQRKCPCGKSSQLVKCGSA-DALLCGEPCAKQLSC
KLHTCQEACHIGPCDPCQLTVQQVCFCG-QSTRELPCSIDHPEE---EKFSCELVCKKKL
SCGRHECQQTCHS-GDCGACQLEVSTITTCPCGKVQLKQIYKTKGVAERKICTD-PIPVC
GKVCGKVMFCGPS-ENPHTCAVPCHGGPCPPCTLSTDLRCRCGRNEKKFPCKKLSEIGE-
------------VLCERRCNKKRQCGRHKCTQVC--CIDKE------HICPLVCGRTLSC
GLDRCEALCHAGNCNRCYRVSFDELRCHCGTQVMYPPVPCGT------------------
--------------RPPDCNKTCTRVRA-CGHPPSHNCHPD-------------------
--------ANGCPPCTTLCEKFCYGKHEKRKNIPCH-LTEVSCGKACGRPMKCGKHTCPV
TCH-----------PGPCPS-------TCTQPC-PVQRT-DCDHSCGLPCHEGI------
-CPG-TSCREKVKVQCQCGQRTATVSCEEN--ELSYRKMATGLLASKM--AQLQSG----
---------------ECVDLKDLLGKSAA--------NKTKSLECNEECALVDRNRRLAL
--------ALQIKNPNP----KPGAPPYPDLLKEWAKKDPRFVQMVHDKLTELV------
----------------QLAKQSIGKMKSRSHSFDSMNRDKRQ------------------
------FIHEYCVFFG--------------------------------------------
------------------------------------------------------------
------------------------------------------------CESMS---YDDE
PKRNVVATAFGELSFLPAVSILDVTR----------------------------------
------------------------------------------------------------
--RELGQRKMPAPPRG------TGLVVLTSGPQQQQQQQPV-PQQSQ---QPPNAWGS--
------------------------VGSAAP------FRTLSDVVKSTPTLKNPPES----
-------PAPVKSQDPKPPMVDYFDFTS--------------
>Phum.transcript:PHUM136550-RA /organism=Phum {i 1399,1537,1699,1863,2217,2451,2624,2823,2976,3063 i}
MDGDLNEIQRISANSNLVATAEEFVPKSLSNLREPSNV-----------------LQNIG
QNS-------------------FESNSCNANVFQFLNSFRNHHE----------------
-----------------------TENT--KQYHSVLSEPQSSHHLMV-----------GE
HSVPSG---------------NIHKPMSRKKNL--------------------FFPD---
--------------------------------RKDTNYIKYNQYRQNSKWKNGNHGN---
----------------------------QPNSNNVFDADKVKFHYSQNFVEKNKPNDI--
----P------------------------------------------KSVNQYFATEE--
------------------------------------------------------------
----ETIKNK------NWYAQPGYQGTSFTNNKRPSWRNQD-------------------
----------NLAKFKLKSKTKD-------------------------------------
--------------------------DQEDRPNQFYLSKTDNHNQ---------------
------TKAKIIE-SNKKSLELNQNK-YIKFKKTK-------------EKKTGHQFNQKT
SQREQ-------LMNSLSKGVLECLVCCETIGQNMSIWSCNNCYHVLHLK--CVIKWAKS
SK--------------------------------------------------------ND
FGWRCPACQN--LSKDIPDVYYCFCGKTRNPEWNHQD-CPHSCGEVCGKAL-RK------
----SCPHKCTLLCHPGPCPHCTSTVSKTCGCGKTKKIVQCNGS-DTVTCEEKCEKELNC
LIHTCTKKCHLGECLECTEVIHQDCYCQ-KSHRDVKCSIEFLGI---ENFSCGNTCDKKL
NCGNHSCKDICHE-GNCTKCELMPEVVKFCSCGKTELNLL----QTTVRSSCTD-PIPTC
DLICGKNLNCGPA-DENHTCKKKCHEGLCPVCSLESIVKCRCGHLKKMIPCSKLNTLPNG
------------VLCDKRCAKKRSCGKHKCNQIC--CTDTE------HKCNLPCNRFLQC
GIHRCEETCHKGHCKPCLIASFDEFTCECGAEIIFPPVPCGT------------------
--------------RRPQCDKPCSRVHP-CGHPPVHSCHS--------------------
--------ADQCPPCTVLTKKYCHGRHELRKAVPCH-QDSFSCGLPCGKELPCKKHKCIL
PCH-----------SGPCLKQGQ----SCTQAC-TLPRS-LCGHNCGIPCHEGP------
-CSSDVMCKEEVKVTCECGHRVTTKICHEN--FKESLKILAAKSGKKIDTHDLDTN----
------------------DFTELNSNKK---------LLYNNLECNDECKLIERNRRLAL
--------ALQIKNPDLSA--KL-TPRYSEYLKTWAKRDPRFCQMIHEKLTDLV------
----------------QLAKQS--KQKSRSYSFDSMNREKRH------------------
------FIHEYCEHFG--------------------------------------------
------------------------------------------------------------
------------------------------------------------CESMA---YDKE
PKRNVVATALKDKSWLPSVSITEFVR----------------------------------
------------------------------------------------------------
--KENSPRKVPMPVIT------KSSISGEGS-----------------------------
------------------------------------------------------------
-----------SLIVSSEPQVDYFDWRPQ------------K
>Bmor.transcript:BGIBMGA005634-RA /organism=Bmor {i 1123,1303,1523,1687,1880,2005,2133,2287,2484,2609,2807,2897,3096,3249,3389 i}
M-SQWNNSYSYNGQYQANGWNRDVNGQYANSQYYNN------------------------
-------------------------RQDSNNQYVSFNEFLTQIQGD--SASVPGNSVHYN
--------------------NVRYENYPTTQYNY-QNMPSTSQNRSLDSYN------YQT
NVNPRNPQQYQMNMQ------NQYVPSESYNNE------IILKSNLTPTATE-FVPKSMA
--------------KQITGHQSLAEPATNNVKHNDANWRERESLQQNGEIVTNQVSENNK
SQYSKTQN-----------------RVPNSQDNAHSNESNVKVNEPRHRNGHRNNE----
----------ANGSYYNQNN----------------------------------------
------------------------------------------------------------
----------------QSESKSHSNEINNHSDSSSRYYENQ-----RNYDRNEKKIISKT
NPKSKPRDADARTFYNSSITKDSQDVRNGRGESSGR------------------------
-----------QRNWVGSQ--RIKPSEKSTPEDEQYATSYTQQKQEKV------------
------ERNKTENIPSPNRFR---------------------------SKNIEQAINKEM
TQRER-------LTDQLEKGTLECLVCCERVKQTESVWSCGNCYHVLHLR--CIRKWAMS
SLVE--------------------------------------------------------
GKWRCPACQN--SNETIPTACRCMCGAIRSPEYQRGVCVAHTCGKQCRRPR---------
----ACPHPCTLLCHPGPCPPCQATITKECGCGAETRSVMCSSK-LPQVCGRPCQRMLQC
GVHKCMKECHEGPCEDCTESVTQVCHCPLAKTREVPCRVE-------SSWSCGGACGRVL
SCGAHVCRSTCHE-PPCPPCDLLPAALITCPCGKTRIPK-------DKRKSCTD-PIPLC
GNICAKPLPCGPA-GDKHFCKLDCHEGPCPVCPDKTLLPCRCGHSNREVPCAELPDMYNN
------------VFCQKKCNKKLSCGRHRCRACC--CADPQ------HRCGLVCGRSLAC
QTHRCQDFCHTGHCAPCPTLSFEELSCTCGREVLLPPVRCGT------------------
--------------RPPPCSAPCRRARP-CGHEPLHSCHT--------------------
---------GDCPPCVVLTTRTCHGGHEERKTIPCS-QEEFSCGLPCGKPLPCGKHTCIK
VCH-----------KGPCDAG------KCTQPC-NEKRA-SCGHPCGAACHSGAAGGAGA
LCPSAAPCRRTVRATCPCKRKSAERPCFEN--ARDYDKMMSALAATKI-----QEG----
---------------GSVDLSDAQRAV----------NMLKTLECDDECRVEARTRQMAL
--------ALQIRNPDVSA--KL-APRYSEHVRATAQREPAFAYHVHNQLTELV------
----------------HLAKKS--KQKTRSHSFPSMNRQKRQ------------------
------FIHELCEHFG--------------------------------------------
------------------------------------------------------------
------------------------------------------------CESVA---YDAE
PNRNVVATADKEKSWLPAMSIMEVLS----------------------------------
------------------------------------------------------------
--REAGRRRVPGPVLR------TAHSSAASSASTTSSSAAN---------KSPGGWAT--
------------------------LTSSNA------WASRSQ------------------
-----------PKQTAAEPKIDYFDNPPE------------N
>Ptep.aug3.g8573.t1 /organism=Ptep {i 1102,1264,1512,1648,1960,2275,2475,2706,2879,3081,3227 i}
M----AEPKSSEGR----GARADFNPRYFRNQRGMRY-----------------------
-------------------------NRGHPRNYNSEKKYYQNSDLA--------------
-----------------------------------ATDSSAASNTYE----------GKE
RTALRNKSSHQ--------------PFSDCSNSSSINEDAIVDNDLPSYVNQRYIPKDAT
------------------------------------NRLSHGNHSSKAKFRSEEHNNGSS
SNAYHSKPLHKFDYRKRISNSTNGESNYAENEQFTQL----STHNPPSTSRNSSTE----
----------VRQSWKHSKS----------------KNIPSANTESYKKSDQKLDYDE--
----------------ESKAASQRGEIV--------------------------------
--DGRYIRRHANKAIPHSRSYNSFESSSNTGNTS-------LYCSYPPSRDQTHVLKEQQ
KTYYD-FDYNRDYAYESMNHTNDNAKRKTHSNS---------------------------
---------------------RKYDAIASPTDVYHYSSGIDDEKKINT------------
------SSNRVFN------------------KESR-------------SSKLSRYKENDA
NQREL-------LIQHLSKGDCECLVCCESIRVKDQMWHCLSCYHVFHLR--CIRKWARS
PAATV-----------------------------------------------------ED
GGWRCPACQS--LTSKVPYDYYCFCGKQKNPEINYHI-TPHSCGEICSRKRP--------
----ECTHLCKEICHPGPCPTCVIVVQKSCGCGKTFKTTTCKQS-NQETCDSICDKTLNC
GNHSCKSLCHFGECLPCEAEISQECYCS-KESRKVICTKENSVL---KYFSCGSVCEKLL
KCGHHKCSSVCHS-GSCAPCNLTVEAIRTCPCGQTSINELVVTNPASSRKSCED-PVPVC
NKICNKTLFCGPK-DKNHKCQSSCHVGPCPPCPLSTSRKCRCGANNKEFKCAEISPTFD-
------------YTCEKRCSKRKDCGRHKCLNKC--CTNAE------HRCELVCNKKLSC
GNHQCQETCHAGNCPTCWNVSFDELRCHCGESVLYPPIHCGV------------------
--------------KPPECSKPCIRSHS-CDHEVKHTCHS--------------------
--------DETCPPCTSLTVKWCYGHHKQCGSVMCF-LDGVSCGMPCQNPLPCGKHECQN
TCH-----------SGPCLKPRE----QCPQVC-STPRT-TCGHPCGNHCHDGS------
-CPE-TPCKAKVTLTCPCGHRSEKTTCYDS--TKTYRLMSVSVLASKM--QEIKEG----
---------------QSVNLNDVLGRK----------SKSSKLQCNEECAVLERNKRLAI
--------ALQIQNPDLSC--SPGPPSYSEFLKAEAKKSPSFVSDVYSKISDLV------
----------------QLAKES--KQKCRSHSFPPMNRDQRR------------------
------VVHELAEFFG--------------------------------------------
------------------------------------------------------------
------------------------------------------------CETQS---YDEE
PKKNVVVTAYKTKCWLPFVHIMTVVE----------------------------------
------------------------------------------------------------
--RDMGFRKGPLPVVIP----RDTKNSSGAS-----------------------------
------------------------------------------------------------
-----------SAVSNQKKKIDYFDYKE--------------
>Smar.transcript:SMAR003800-RA /organism=Smar {i 104,439,714,877,1131,1267,1564,1764,1998,2519,2627 i}
A------------------------PYDKTLKHPPSLI-----------------SYNIA
H----------------------CGDNGSANSTLPLLRFMEK------EPSAPIP-----
-----------------------TEN---------EPRPSTSYSPRQ-------------
RGNPRINHNYN-------------------------------------------------
--------QRRQDFPNRRNELPTRRGY-------------RGATGYDRKWRSDN------
-------------------------RNHNKREKNVEMSVNAKEFVPRG------------
----------------------------------------APSLENAANSFDEL------
------------------------------------------------------------
---------------------------HLNSESQSRFRVDR-----GNWNR---------
------KSDPKRTMVFESRNSASSGRFNSRG-----------------------------
-------------SWF----------NKRKMGSGSSGGSRGSDNFAAFW-----------
-------------------------------KESF-------------EAKKSGEKEVKI
SQRGKNFTFWYNLIEQLAHNSCECTVCCDRVRSQEAVWSCGYCYNIFHLK--CIRKWAES
SAAVV-----------------------------------------------------ED
CGWRCPVCQH--ISDMIPSQYFCFCGKRRDPPWNHYD-TPHSCGEPCNKALVGE------
----GCVHKCRIQCHPGPCPQCQMQVERSCACGKTIKVVRCGIS-ETMLCDKICGRLLNC
EMHKCQKQCHLGPCNECPETINQKCHCG-KQGKEVTCTLETAA----RRFSCGGLCGQTL
NCGRHTCERICHG-GICYECQLSPEIVTHCHCGKTRLSEL----SAEVRVLCTD-PIPSC
GQVCEKQLKCGSE-----------------------------------------------
------------------------------------------------------------
--------------------GFDEQFCHCGASIRYPPIPCGT------------------
--------------RPPECQKPCARNHS-CAHPVAHNCHS--------------------
--------EQTCPPCTYLTEKLCSGEHEIRSNVPCY-LTVVSCGHPCNKPLPCGIHNCPL
TCH-----------CGTCLKPGN----KCSLPC-TKLRA-ACNHPCAQPCHGQRP-----
-CPQ-SFCKAKVLVTCECGHLSETISCAEN--QRTIKQAAAATMATKL--CGLQQG----
---------------ESVDISELVKRN----------GKNRRLECNEQCALIERNRRLAL
--------ALQIRNPELTN--KLGPPSYTEFLKDFTKLNLRFITNAYTKFTEVV------
----------------QNAKQS--KQKSRSYAFPPMNREQRR------------------
------VIHELGEYFG--------------------------------------------
------------------------------------------------------------
------------------------------------------------CSTQS---YDEE
PKKNVVATALRDKSWLPSVSIMAVVE----------------------------------
------------------------------------------------------------
--RESVRQRAPPPIPH------RVQNNSKTDVTNTNVTPTT-------------------
------------------------------------------------------------
-----------TTAGETKPPINYFDYNP--------------
>Drer.transcript:ENSDART00000173577 /organism=Drer {i 22,919,1084,1162,1268,1340,1480,1580,1798,1896,1927,2010,2119,2239,2319,2550,2624,2723,2765,2858,2925,3071,3176 i}
M----AEA-SVTDTSKLNPESAEFVPKAKLNQP---------------------------
-------------------------DSRRSYRQSNHYQDWRA------NHVRP-------
--------------------------------HHHLRQSNAANHGGNEFENPT----DNA
LPSPEPAFRGGLRGRG-----RGGRPRGGRGNG-----------------------DTDR
RLQ----SQRWIKPVSDRGHDRPNTPTSN----RSTDEENKERATFEVDVREPYRDN---
-------------------------RWKKPNKARAER----LMKEPMSRDQEENLE----
-----------------------NQAAGKDTKPV--AVYEHPEPEQRNH-----------
KGWR--------GGEHRMQPNFRRKGPG--------------------------------
------------------------PSHGIEGNWREREPVQM-------------------
------KEDERRGAEEEGERPEE-ANRNRRGMR---------------------------
--------------------------GKQPPLQNPGPKRGGGPERRTGP-----------
----------------------------VKRIEPP---------------------KSKE
TQTGC-------LIEQLTEEKYECMVCCEVIRVMAPVWSCQSCFHVFHLN--CIKKWARS
PASQADGD--------------------------------------------------SS
EGWRCPACQH--VALKAPNSYTCFCGKVSNPEFQRTE-IPHSCGDMCGKKRSGG------
----ECNHPCNILCHPGPCPQCPAFITKSCVCGKMSKQVRCSQT-GPLLCEEVCGTLLNC
SQHSCAQVCHSGPCQPCQLRVQQVCFCG-VVFREVACGTDSKKFDGSGYFSCCKPCGKML
DCQSHRCQQSCHP-GECQPCPLSPKLVRSCSCGQTPLSKLLDL-GYPERKACTD-PIPSC
GKTCNKPLPCGDA-DSVHLCEKLCHEDSCGPCSLTSSIKCRCGSNTKEVPCAAIQTEEDM
-----------VFTCEKRCTKKRLCGRHKCGELC--CVDME------HKCSMICGYKLSC
GLHRCQDLCHRGNCQPCWQTSFDELTCYCGETVLFPPIPCGT------------------
--------------RPPECKNVCTRDHD-CDHPVFHSCHN--------------------
--------EEKCPPCTYLTKKWCMGNHEQRSNIPCH-LQDISCGLVCEKLLPCGSHRCKR
ICH-----------RGECQAEG-----ECKQPC-THPRP-GCGHPCGAPCHPGTP-----
-CIP-TVCSAKVALQCDCGRKKETVPCADA--ASSYQRYAAISVASKL--SDMQLG----
---------------ESVDIGQLTKKE----------QKKARLECDQECATLERNRRLAE
--------ALQIDPSVDPF--KSTSSKYTDSLKEDARKDFKFVSEIEEEIRNLV------
----------------ELANKG--KQPKRSHCFPPMKRDHRR------------------
------IIHELAEVYG--------------------------------------------
------------------------------------------------------------
------------------------------------------------VESVS---YDNE
PKRNVVITAIRGKSACPNTSLAALIS----------------------------------
------------------------------------------------------------
--RESFTR-APPPIAH------IKQHNSKTDNGNS--------------------W----
------------------------------------------------------------
-----------MKTSKDEPSIDYFDVQD--------------
>Hsap.transcript:ENST00000379540 /organism=Hsap {i 25,1033,1192,1270,1376,1448,1588,1688,1906,2004,2035,2115,2224,2344,2424,2655,2729,2831,2873,2972,3039,3185,3290 i}
M----AEAPPVSGTFKFNTDAAEFIPQEKKNSG---------------------------
-------------------------LNCGTQRRLDSNRIGRR------NYSSPPPCHLSR
--------------------QVPYDEI--SAVHQHSYHPSGSKPKSQQTSFQS----SPC
NKSPK-----------------------------------------------------SH
GLQ----NQPWQKLRNEKHHIRVKKAQ-------SLAEQTSDTAGLESSTRSESGTDL--
-------------------------REHSPSESEKEV----VGADPRGAKPKKATQFVYS
YGRGPKVKGKLKCEWSNRTTPKPEDAGPESTKPV--GVF-HPDSSEASS-----------
-----------------------RKGVL--------------------------------
------------------------DGYGARRNEQRRYPQK--------------------
----------RPPWEVEGARPRP-------------------------------------
--------------------------GRNPPKQEGHRHTNAGHRNNMGPIPKDDLNERP-
AKSTCDSENLAVI--NKSSRRVDQEKCTVRRQDPQVVSP-------FSRGKQNHVLKNVE
THTGS-------LIEQLTTEKYECMVCCELVRVTAPVWSCQSCYHVFHLN--CIKKWARS
PASQAD----------------------------------------------------GQ
SGWRCPACQN--VSAHVPNTYTCFCGKVKNPEWSRNE-IPHSCGEVCRKKQPGQ------
----DCPHSCNLLCHPGPCPPCPAFMTKTCECGRTRHTVRCGQA-VSVHCSNPCENILNC
GQHQCAELCHGGQCQPCQIILNQVCYCG-STSRDVLCGTDVGKSDGFGDFSCLKICGKDL
KCGNHTCSQVCHP-QPCQQCPRLPQLVRCCPCGQTPLSQLLEL-GSSSRKTCMD-PVPSC
GKVCGKPLPCGSL-DFIHTCEKLCHEGDCGPCSRTSVISCRCSFRTKELPCTSLKSEDAT
------------FMCDKRCNKKRLCGRHKCNEIC--CVDKE------HKCPLICGRKLRC
GLHRCEEPCHRGNCQTCWQASFDELTCHCGASVIYPPVPCGT------------------
--------------RPPECTQTCARVHE-CDHPVYHSCHS--------------------
--------EEKCPPCTFLTQKWCMGKHEFRSNIPCH-LVDISCGLPCSATLPCGMHKCQR
LCH-----------KGECLVDE-----PCKQPC-TTPRA-DCGHPCMAPCHTSSP-----
-CPV-TACKAKVELQCECGRRKEMVICSEA--SSTYQRIAAISMASKI--TDMQLG----
---------------GSVEISKLITKKE---------VHQARLECDEECSALERKKRLAE
--------AFHISEDSDPFNIRSSGSKFSDSLKEDARKDLKFVSDVEKEMETLV------
----------------EAVNKG--KNSKKSHSFPPMNRDHRR------------------
------IIHDLAQVYG--------------------------------------------
------------------------------------------------------------
------------------------------------------------LESVS---YDSE
PKRNVVVTAIRGKSVCPPTTLTGVLE----------------------------------
------------------------------------------------------------
--REMQAR-PPPPIPH-------HRHQSDKNPGSSN------------------------
------------------------------------------------------------
-----------LQKITKEPIIDYFDVQD--------------
>Dpte.g6752.t1 /organism=Dpte {i 1146,1822,2700 i}
M----DQPDNSNDNYRYNNNA---------------------------------------
-----------------------CIDQSTNNRYLN-------------------------
------------------------------------------------------------
--HPHRQQYNQ---------------------------------------NNNYVDRNNH
----------------HRGSQNFSRSNNHFRDQDNYDTRRSNNYGFRSGTKTNYQSSDLP
PRFARN-------------------RQINSNENSSRN--NHQTRYRNNESQQQIPKD---
------------------------------------------------------------
------------------------------------------------------------
----------------ESDIHNRFNRMDMNNGSNSVNRDDR-------------------
------------------------------------------------------------
-----------DKAYHDDD-------GLRNIPSTSHHRSQDFHQRHHFQAPRN------R
GLNDNTNGKQSIR------------------MDAT-------------KTVKNRVKSDLE
SQREI-------MDELLRKAQYECIICCDMIRVHDRTWNCNNCFNVFHLK--CTQQWARK
SSIDPNEA----------------------------------------STSQDKKKNQQI
QEWRCPTCQS--VHRNFPNYYHCFCGKLRDPEVSNYR-VPHSCGEMCSKNLELFNIKIEN
EEYFECKHRCTLMCHPGKCPPCTVKVERICSCRKTKMSLNCAAKLSDIKCSEPCNKLLDC
GKHRCQKNCHFGRCDPCEKIFEMKCYCG-KESRQAVSCIDLE-----SGYCCEKICSKPF
ECGSHKCEKLCHS-GSCGSCPLSPESVTKCPCGNTSLSSIA---NQQTRKSCLD-PISNC
GKICDKILPCGSDNDKPHRCKSFCHSGECPACDQTTIIRCYCGANSQKINCKNLESKT--
------------FKCKRKCNKKLSCGRHKCLKEC--CTEKE------HPCRQTCGRKLIC
GKHTCEEQCHQ-VCRSCPNVIWDEITCNCGQEKLFPPQPCGT------------------
--------------LKPPCKRPCSRNHG-CDHTPLHPCHD--------------------
--------EPECPPCIEFVSRLCYGGHEVRESVHCY-ENGVSCGRFCQKPLPCGLHKCSK
ICH-----------DGECP--------VCTQRC-IKIRP-DCLHQCGLPCHQISS----E
ICPE-SPCHERIKIYCECEYKSKEVECSTVLDSRQFQR----QLDDIL--RRFSFN----
---------------SSITLDEMKEMVRH--------NAKHSLECDQDCAREKRNRNLAD
--------ALGVDSEGLTI--GANLVKYSDQLKNEARSNPQFIMNVHDKFVQLL------
----------------DAFNQS--NQKIMCYNFQPMNRNNRE------------------
------IIHNYAAHFG--------------------------------------------
------------------------------------------------------------
------------------------------------------------LKTES---VDKE
PNRSIVITANKNSS-IPKTSLLEAVN----------------------------------
------------------------------------------------------------
--IDVKDLRPKQSIVK------YKKA----------------------------------
------------------------------------------------------------
-----------SEENRNKKVINYFD----------------D
>Cele.Transcript:C16A3.7 /organism=Cele {i 214,1116,1648,2658,3009 i}
M----ADTEGTSSS----------IPTSTNSSRHRA------------------------
-------------------------SRGRGGR----------------FRQAPRQVGAN-
----------------------TADNL--------DAAP---------------------
LMNPRGGH----------------------------------------------------
------------------------RGGSG-----NKRGRGQKEATSASRLQMQPEAN---
-------------------------FTFNPNAATFNP-----------------------
-----------------------------AQSVLFDPSVPPPTIGASTHSNQNSRQQE--
----------------PSQNRRRRGG----------------------------------
-----------------------------QQNTQRRQLEIQ-------------------
---------------------------------------------EQR------------
--------------------------GDSHPQNQSRQNNRNQLNVDRIA-----------
-----NQQNKSVQ--NPSRNPGNSRRGQGARRREQKEEP---------LTEEETKILADK
PLREG-------LVYLLENNKYECAICYTRITTRQGVWSCKTCYHIFHISTGCITDWARS
SRDKE-----------------------------------------------------GA
NTWRCPTCQT--ENETMPYNYYCFCGRMRNPNFRVGE-VPHSCGETCGGAR-KF------
----GCPHPCTELCHPGPCIECKLFTTKSCNCGKTKKSVRCGSD-QEVMCETVCGKQLSC
GQHNCERICHSGDCGECTVILEQDCFCG-KTPKEVSCNPCAH-----EKYSCGSECDGMF
SCGIHHCTKKCHD-KECGECETGANRIRTCPCGRNTLQSLG-----VTRKKCTD-MVPTC
DSVCDKWLTCGTP-GKNHHCREKCHEGPCPPCNLNTSVICRCGTSKGVIPCDEYLQIMKT
TGE---------YLCTKRCRKKKSCGMHKCQEVC--CIQDE------HFCLQMCNKRLSC
GIHTCENVCHAGQCRPCLQASFDEQFCHCGHTVRMPPIPCGA------------------
--------------RLPVCSQPCVRPHS-CDHSVSHKCHG--------------------
--------EQNCPPCTQLTEKMCYGGHRVRKNIPCH-IDSVSCGVVCKKPLKCGVHVCQR
TCH-----------GEECEKEGE----KCTKKC-ETIRE-LCEHPCALPCHEDSP-----
-CEP-SPCKASVRISCECGRIKKDAPCCEV------DKMILSKLEKEE--EEKSESDG--
--------------EEKVVKEGILKRSTSF-------SQLNCMKCDDECKKLERNRKVAE
--------ALEVDTDEYGMNKLAPTISFPCYLKEMVRTNIDFVKSVEKILIDLVI-----
---------------QILSGEA--YHDTFRAHLPAMSIEKRR------------------
------FVHEYANFFN--------------------------------------------
------------------------------------------------------------
------------------------------------------------IASES---VDSP
PKRSIVLTAVRGKSHQPLVLISDLVNY--------------------------KGALKTP
GPAVIRKDIMDQALSKKEETEGLMKPLRCTEKMVVRRE----------------------
-ARPMKEITAPIPLKQ------QNQFALLGSDVDSDDEESNVPTTSNLVSSPPKDWWKDE
EEGWQKVQQKEYVVEVERDMTEDEIEAAKKLDEGPTWEDQCDE--DAP----ATET----
-------SSAIESPAKEEPVAELLE-----------------
>Cscu.CSCU018344-RA /organism=Cscu {i 138,375 i}
L-----------------------------------------------------------
------------------------------------------------------------
------------------------------------------------------------
------------------------------------------------------------
----------------------------------------Q-------------------
------------------------------------------------------------
------------------------------------------------------------
------------------------------------------------------------
------------------------------------------------------------
------------------------------------------------------------
------------------------------------------------------------
------------------------------------------------------------
------------------------------------------------------------
------------------------------------------------------------
------------------------------------------------------------
------------------------------------------------------------
------------------------------------------------------------
------------------------------------------------------------
------------------------------------------------------------
------------------------------------------------------------
------------------------------------------------------------
------------------------------------------------------------
-----------------------------THNFPCSEVRPWSCGRKCGRLLTCSNHTCLQ
ECHKVENPKSSYEAGDSCQ--------TCEEPC-MLPRPDGCTHPCKKPCHPSP------
-C---SICNQHLRLRCHCQLNFLYIVCFEWTSANDQRKMEMLSCQNRC-PKELSCGHRCP
QTCHPNECPPNEVCKKKVTVRCSCKRIKREYLCNVVTSNNITIECDEVCKELLEKERAAL
L----EEEKRRKEEEEKKQ--QEELEEFKRKMEGKKRR-PKKVKEIEDKV----------
---------------------------------PWWKNHWKK------------------
------IV----IVLGGVA-----------------------------------------
------------------------------------------------------------
------------------------------------------------------------
----------------ISVFITHVIK----------------------------------
------------------------------------------------------------
------------------------------------------------------------
------------------------------------------------------------
-----------------------FS----------------N
>Tcas.transcript:TC002652_001 /organism=Tcas {i 205,345,661,924,1155,1287,1499,1756,2529,2625,2740,2908,3209,3591 i}
M----AARKKESNVWKKNT-----------------------------------------
-------------------------NHNRGGN---------------TLVNSP-------
------------------------------------------------------------
------------------------------------------------------------
-----------------------------------------------------TPAE---
-------------------------LKFKEAHGKLQA-----------------------
------------------------------------------------------------
------------------------------------------------------------
-------------------------------AVQKYV-----------------------
------------------------------------------------------------
-------------------------------QDYESSSSEDELESDNII-----------
-----GEIIKNYT-------------------------------------KTGAKDEYLG
RTKTF-------LQDSFLSGTVTCLICISRIKRDSSIWNCNECYCVFHLT--CIQRWSKD
SIFQQK-----------------------------------------QIQEGPIQVQKVT
LTWGCPKCRHNYQLEDIPDKYYCFCGKTTNPELQPFL-VPHSCGDICGKDL-VP------
----LCGHRCLLLCHPGPCPPCPVTVSVTCYCGKKQPATRRCSD-KKWSCGGPCGKLLTC
QKHSCSEVCHPGDCKPCPKKSLQKCLCK-TSQKLRDCAT--------PIWQCDRVCNKPL
QCGNHSCSIVCHE-GICDSCPLTKQ--RTCPCGKSKY-----------QLPCTE-ETPTC
QDTCDKLLTCS-----LHRCNQRCHKDACGACLEIVEKSCKCGLHSKEVHCSKP------
------------YFCETKCKRMRDCNKHPCNKKC--CDGSC------PPCEKPCGRTLNC
GNHKCNSVCHRGLCYPCNQT--DVVTCRCGQTKLT--VPCGRKHKTRPPKCSKLCLIPPD
CHHEKREPHKCHFGDCPPCKQICNKPRSKCPHLCSASCHSAVVVKIESKKAS--MPWE-Q
TKPQLERKALACPDCEVPVSVTCLGEHE-TCDWPCYKAVPSSCHRPCGRQLTCENHTCTL
PCHVVDNSPNKISAGQNCE--------ICENPC-SKPRPEGCQHDCPKPCHPGP------
-C---PPCKQMLRIRCHCGLNQPYVSCNDW--LSPEKREEIQSCGNQC-PKNFDCGHRCR
ANCHSGPCPNPELCRRKVKLTCKCKRLKKEFSCETVRNNAAKVECDEICNRKKEEDRKQQ
E----MINEQKRKEEELKN--ERELAKYKKIFESKKRTRDRRAHEEEEEVTFIKKYWFLI
TTFTAVVLSAVTSATAANAQYS--KMDNKDLYVVGAEFKELQYDGFWDWFVRVSDLSIHL
KYEPTYLISQFAFTFGGIATLLHALIRGGRLPYLWLGILIHGIVVECMCYILPDIDNFWH
SQTPIIFFGRRLPLHIMFLYPCFIYNSSIGVAKMRLPLWAEPFAVGLGSVLVDIPYDIVS
VNFLHWTWHDTDPNIADRHYWVPWNSYYFHATFAASFTFWFHFTRKLICKSEGKWIADKN
PIKEILCSTIAGVLGTPGGILMFIPIYHPLHDIYKIHSEVTFFILFVIFLLIIWSADRTP
KDTV-------------EAKNNQHTTYWSTWLLIAHLFIHYISFLIIPIFFNPEDEIAMG
VKEPIGPCNEYVPIQTAFGMTLQKRRYLCATDYDEK----------------YFDWHC--
------------------------LPGGKPPSEGSYWYTACGV--PLP---NRVETIAII
SLICLLGATVYGNLHFRSSGDQVFTHKSQTEKTVKTKKSKKH
>Mocc.rna452 /organism=Mocc {i 283,545 i}
M----VRKKKV-------------------------------------------------
------------------------------------------------------------
-----------------------------------QTAP---------------------
-----------------------------------------------------LV-----
----------------------------------------------NSQGRESSPAQGQN
-------------------------ATFQAACAKIRE-----------------------
------------------------------------------------------------
------------------------------------------------------------
-------------------------------NTQRHLEKMK-------------------
---------------------------------------------GVAG-----------
-------------------------------DDEEAAEDEVPLEEESIL-----------
-----KKISEGFS--------------------------------------------GNR
QDTQN-------ILDNLLSGIVTCLICIESVRHTEATWSCPHCFQILHLT--CVGKWAKD
SLFLF---------------------------------------------GKSGDGSTAA
TTWSCPNCRS--QLTSIPQQYMCFCGKEKDPNFDKWL-CPHSCGSICARAL-KP------
----ACGHTCTLLCHPGPCPPCPKTVQAVCFCNASTVTRRCSQK--EWSCNGVCRRPLAC
GLHACPELCHRGECSPCKEQSIRKCNCG-SSERRAECAA--------LPWKCEKLCGKQL
SCGLHRCEDRCHRPNECGVCPGSRP--RCCPCGRTKYTEL----------SCTQTAVPTC
LNTCEKLLSCG-----EHRCWNKCHEGDCENCLEMVLKACRCGAKSRQMQCQKA------
------------FTCDKKCGRSKPCG-HICTRKC--CPPDEDC----PPCTIACNKKLHC
GIHKCQSLCHSGPCFPCRDQ--KEKACPCGKTSLL--FPCGTNLQTAKVVCRELCVMPPD
CHHETKVQHRCHPGRCPPCALPCARTLS-CGHTCTAKCHSAVLAKILPKEKPR-GPWEPQ
PQARWELIAKPCPPCNELVRVDCFGKHG-ETEWPCHAARISSCGKPCGRILPCGQHGCTL
ECHVVSDAPNGLVSGSSCEQ-------YCGNGCQSKSRPEECSHPCGRPCHAGD------
-C---SPCNQYVQFRCHCENTLTVKSCREWCAMTEEERRSAQRCLQRC-GKNLECGHRCF
LKCHPGECGDPRQCRKMITLFCSCRRIKQEVCCGARDAKSQKVKCDEECRAIQQRLKRQE
DERRAFEEAAKKKQEEERN-----ALEVERVLGGRRTKRGK-------------------
------------------------KKDSNDGTDCTAGFK---------------------
--------------FDGVA-----------------------------------------
------------------------------------------------------------
------------------------------------------------------------
----------------LTVAATTVLI----------------------------------
------------------------------------------------------------
------------------------------------------------------------
------------------------------------------------------------
--------------LVGAAFKVWFD----------------T
>Isca.ISCW018164-RA /organism=Isca {i 355,471,605,784,946,1047,1162,1294,1477,1598,1758,1872,2004,2117,2235,2418 i}
M----EQPRSV-------------------------------------------------
-------------------------GRGRGGR---------------GHRGEPD------
--------------------------------SQRIRNPWGAAPRRSQPTTTAAA-----
VAVPR-------------------------------------------------------
-----------------------------------------QHAVQNGSTQRPPPQQTAP
GN-----------------------RKFEEACARIQE-----------------------
------------------------------------------------------------
------------------------------------------------------------
-------------------------------NLEKFLPQGQ-------------------
------------------------------------------------------------
-------------------------------EGEERSSSEDELETESIL-----------
-----SRVVGSYA-------------------------------------EANQGAGDLQ
RTVQF-------LTDNLVSGATVCLICIESIKRTEQVWSCDGCYGVLHLT--CVQKWAKD
SMHQQ------------------------------------------QNQEQANQLNQAH
PRWHCPKCRKEYRSREGLSQYRCFCGQKVDPAYDPWL-VPHSCGQTCSREL-RP------
----ACGHRCLLLCHPGPCPPCPKMVRSSCHCGRAQPTARRCST-RLWSCEGPCGKTLAC
GRHPCPKSCHPGECDPCPKKSRRSCRCG-ANAADRPCAT--------PDWQCDKVCGKRL
LCGQHTCESVCHG-GPCGACPRSGP--RTCPCGKSKW-----------ERPCTE-DVGPC
GDTCDKLLACG-----LHHCSQRCHAGDCASVSTYAHILCPLDLSQHHRACTIF------
------------FV--------PRCSVQVSPNLCVDCLWNVT--PALTPCWFNSSIML--
---RFYDWCVR-PCYPCREK--VELSCRCNETRTT--VPCGRERSAKPPVCRKPCRVPPE
CHHEKLDAHACHSGRCPPCTQTCDRTLA-CGHVCKARCHSAVLTKIMPKQGPRAGPWEPI
VAPRLEVVAQPCPPCKEPLPLACRGRHSV-DTFACSDLRPYSCGLACGRALPCGNHTCTV
ECHVVEDAPNEVQAGRNCS--------VCDEGC-KKRRPAGCAHPCTRPCHPGD------
-C---APCTQYIKMKCHCGLNPVFVSCHQW--SCEEQRDMLQSCKNRC-CKQLDCGHRCP
LDCHPGPCASRSECRKKVTLRCPCKTRKLEGPCN---TVGEPPKCDDQC-----------
--------AARKASMEQQP--QTEGPP---------------------------------
------------------------KQEPDEHGD---------------------------
------------------------------------------------------------
------------------------------------------------------------
------------------------------------------------TRALS-------
--RSHVAIALALVVALAAVGITYWAAM---------------------------------
------------------------------------------------------------
------------------------------------------------------------
------------------------------------------------------------
------------------------------------------
>Alyc.aculy02g09920.1 /organism=Alyc {i i}
M--DTSDPRGARQQQR--------EPAKPDTRSDRT------------------------
-------------------------GSRGAGR----------------GRQRQL------
-----------------------AQNF--------QGRPSTSNDGHY-------------
------------------------------------------------------------
-----------------RGY--------------------HEPHTTQPDLRMQSTNQENL
-------------------------HQFNSNISRPQD-----------------------
---------------------------------------TNPSFSAEGGPNNRTRSRG--
----------------RFRNHRRDRGPR--------------------------------
------IR----------------PVRDVGNNESQIQPQLQ-------------------
-----------LGAENNAIDRDQVHPRRGMGRGRGR------------------------
--------GGASRNFT----------LNQHLQQQSTDNNTSDINEEVGS-----------
-----SDLNENID-----KLRINGDT-----------------NSRVAGKSFVQSRELIT
DQSQI-------SENQLRSNKFECMICCDNIGRYHPIWYCGSCYNIFHLK--CAIEWCNK
SIRSRNEAIANSQYPSLSQPVARALQDADLTEGNRIQIGFGQMQQSRDTLGQYQQDRMNS
VEWPCPTCRE--VLHSRPGKYKCFCGKVLKPDINKLL-TPHSCGQMCGRKRPNA------
----HCPHSCNAICHPGRCAPCQLTSRKSCYCGKVISEIKCSIA--ASSCGQLCGKPLSC
KQHTCPKICHSGPCGSCQETLELICYCG-DKIVEKSCDELQKTN-SPMKFSCDKICGKLL
DCGKHRCAEKCHPNPECRSCKLLSENIKTCPCGMTQIKKTL----LSQRTSCTD-PVPTC
ENKCNKTLICGPE-KNRHKCQKKCHVGPCPPCKLKTTAHCECKLSTRTIECLQMYEKVED
GGQVYFRQAKYMFTCETRCNKPKNCGRHRCNNKC--CQFNKTHDPNLHKCDQICNKKLPC
GVHNCPEQCHLGQCGDCTNIGWTELTCHCGGSVLYPPIPCGA------------------
--------------QPPACHRPCRRTHN-CGHPVKHECHDD-------------------
--------TEKCAPCTVFVNKTCFCGADSKGSVYCY-LPGYSCGRTCKKPLKCGQHSCKR
VCH-----------DGDCEVPNQRGVIVCNQPC-PVPRF-LCKHPCDIACHGKTP-----
-CRP-SLCKRQIEITCACGNKSERIECYKL--TKDVDNKNKVAMMSSS--RNNQDS----
---------------IMIDLSKKVTSTSSGVGGANNETNKKTLECDETCSTLKRNKALAE
--------ALDIAQPDLKPT-GIFGEDPLRLLKEATAQDYKFVSATYNSLVRLI------
----------------KSARES--DKRFIFLQFPPAEKLRRE------------------
------VVHELAHHFN--------------------------------------------
------------------------------------------------------------
------------------------------------------------CTSES---QDDE
PFRHVVVRAYKNKSSVPEFAIEQLL-----------------------------------
------------------------------------------------------------
------------------------------------------------------------
------------------------------------------------------------
------------------PMTD-------------------D
>Lpol.rna3161 /organism=Lpol {i 17,1627,1789,2043,2179,2421,2600,2802,2948 i}
M----NETKTSSIMYS-GENLQHFQGPYSRIQEAGENIRLAHNVLLSTENYVLTGSYPVA
STSFVNMSYNYDKFSGFTQNPVATCNSNASYYDVNLYQYVRDYQFAGGFVSVPN------
-----------------------------------VYTPWYTNNQYEEASMTTQASGTQH
FFDPRTCQSNDINQSG-------------------------------QFSGRNYVRKNSR
INQIRKTNQQWDSKRTNEGAS--NRSINS-----DRSLSSQSTNNNNNELQMSELSERQ-
-------------------------QSVKSESSEIGP-----------------------
----------------------------RSAESLFSEAMHAEAKCDNCSSKSNAELEESS
KGYRMKNKHVGINTERESKNESNKKKGVFLAVRNRRENDRTSNELIERNITHECNNCEKI
NQKSDSFQQYQTKGLSQSEVFPKKETRKNKKISDLETREEN-ITNSDVKRGNNHRTREHD
HTSKK-REENRNTNWYPVANSSERARYKTYDNHIEHVRKNLGMENETKCGKNWRSKKWKT
SDAWTGDNWGKNKNFFSEKHSRKVMSEKSPHHLDDAYNQRTGKKTSSS------------
------EMSQSLQILSENASKKNDDHEYQSNHHRKKYKGKLYLKTKGLKGSQSVCNEDDA
TQRDL-------LTDQLQHGKYECMVCCEKVRVDDAVWSCINCFHVFHLR--CIRKWARS
PAAIV-----------------------------------------------------AE
SSWRCPACQN--LTQKVPNQYFCFCGKVRDPKWNLYD-IPHSCGDMCGKQRLMS------
----SCQHCCTLQCHPGPCPPCTMMVSRKCECEKTEKKVRCNQS-ESLMCSGVCNKHLNC
KLHKCSQQCHAGSCPPCQVELEQICLLQ--------------------------------
------------------------------------------------------------
------------------------------------------------------------
------------------------------------------------------------
------------------------------------------------------------
------------------------------------------------------------
-----------------------------KRNIHCF-LPGISCGRPCNKILSCGHHCCQR
VCH-----------QGSCEKEDF----KCLQSC-SVSRT-VCQHPCGSLCHDGP------
-CPE-TVCKALITVTCPCGFRKEKNTCGDS--GIGFKQLSASLLATKM--HDIQSG----
---------------QSVDISDLYGNSKI--------NKFSRLECNEECAVRERNHRIAL
--------ALQISNPDLSS--KPGPPNYSNFLKEETKKNISFVTIVYEKLTELV------
----------------ELARQS--KNKSRSHSFSSMNKTQRQ------------------
------VIHELAEFFG--------------------------------------------
------------------------------------------------------------
------------------------------------------------CETQS---FDNE
PYRNVVITAFRNRSFLPFVSVMSVIQ----------------------------------
------------------------------------------------------------
--REMGQRKGPTPVGY------KKREMFSSPDINSSTTKP--------------------
------------------------------------------------------------
-----------SQQIFRESQIDYFDFTS--------------
