# Supplementary material for: Genome streamlining in a minute herbivore that manipulates its host plant
Source: eLife. 2020 Oct 23;9:e56689. doi: 10.7554/eLife.56689 (PMC7738191; doi:10.7554/eLife.56689)
Supplement: Supplementary file 2. [file elife-56689-supp2.zip › Malin_Input/OG0001406.fasta]

>Agam.AGAP009628-RA /organism=Agam {i 97,264,409,630,871 i}
------------------------------------------------------------
------------------------------------------------------------
------------------------------------------------------------
---------------------------------------------IRDM-----------
------------------------------------------------------------
------------------------------------------------------------
------------------------------------------------------------
------------------------------------------------------------
--------------------------------------------ANPTNFIREKVSGQRF
RYTDDEFNLDLTYITPKIIAMGFPA-GNVEAIYRNNREHVVKLLTQRH-DKKFKVYNLCS
E--RTYDPKLFPYHA--EYPFKDHNPPDIELIDKFCKDVDSFLNADSSHVVAIHCKAGKG
RTGTMICCYLLYNN----------SFQTAHEALTYYAEKRT-----KDKKGVTIPSQRRY
VVYYEQLLRQNLT-YRK--VSLYVSSVPRSFQSPILELRIFPADLPLKVGSIQQ------
------KDMKEPL--------------------PLVKFRRT-----------DHYISVEL
DCCMPLAGDVKVEFRPN--KL-----DKGWHFWFNTFFVE--------------------
------------------------------------------------------------
------------------------------------------------------------
------------------------------------------------------LAGADQ
S-------------QGRFVLTLDKQEIDDAH-KGSAKKCPEQVCSV--------------
------------------------------------------------------------
------------------------------------------------------------
------------------------------------------------------------
------------------------------------------------------------
------------------------------------------------------------
------------------------------------------------------------
------------------------------------------------------------
---------------------------------------
>Dmel.FBtr0089900 /organism=Dmel {i 100,273,418,606,714,877,987,1203,1525 i}
------------------------------------------------------------
------------------------------------------------------------
------------------------------------------------------------
------------------------------------------------------------
------------------------------------------------------------
------------------------------------------------------------
------------------------------------------------------------
---------------MANTI----------------------------------------
--------------------------------------------SLMSNVIRNVVSKKRI
RYKEKGYDLDLTYINDNIIAMGYPAPDKLEGLFRNRLEDVFKLLEENH-AQHYKIYNLCS
E--RSYDVAKFRGRVA-VYPFDDHNPPTIELIQRFCSDVDMWLKEDSSNVVAVHCKAGKG
RTGTMICAYLVFSG----------IKKSADEALAWYDEKRT-----KDRKGVTIPSQRRY
VQYFSKLVCSSVP-YSK--VSLNVCEIRFSE-SS-CVQNLGMVECSISVLHDSA-----T
ENAKPDRLKTLP-----------------------IDF--------------QKSFVLTI
KPSIPVSGDVKFELTKKS------PDKIICHFWLNTFFVRNYS-----------------
------------------------------------------------------------
------------------------------------------------------------
----P--------------------------------------------------CESDG
T-------------VNKYIHTLSKSEIDDVH-KDSEHKRFSEEFKISIVFEAENFSNDVQ
AEASE-------------------------------------------------------
------------KERNENVLNF-----------ERSDYDSLSPNCYAEKK--VLTAIVND
NTTKSQTI-----------ETLDHKDIVTKIQYDTSTNSKNTSTACKRKQPNSKTLLPSL
NDS---TKEEIKRNHIFNQPSI--------------------------------------
----------------------------KKTDLIKWQNSEVHITSDT-------------
---------RSINENKNINY---------NSYITCKQSSPKFNCGTEDGEEDW-------
---------------------------------ESGESTYL-------------------
---------------------------------------
>Alyc.aculy02g28540.1 /organism=Alyc {i i}
------------------------------------------------------------
------------------------------------------------------------
------------------------------------------------------------
------------------------------------------------------------
------------------------------------------------------------
------------------------------------------------------------
------------------------------------------------------------
------------------------------------------------------------
----------------------------------------------MTAKIRTLVSKKKK
RYKEDGFNLDLTYIYDNIIAMGFPS-EKLEGVYRNPIDEVVRFLDSKH-YNHYRIYNLCS
E--RHYDTSKFHNRVA-QYPFDDHCPPSLETLRAFCEDVANWLALDERNVAAIHCKAGKG
RTGVMICAYMLHKG----------LVEDSTSALNLYGEKRT-----HDNRGVTIPSQKRY
VDYYHELVKFNLK-YRP--VGVILCSIHLEPNLP--NF----INTSYVVYHRDQ------
HN--------------------------------------------------RCTKINCF
EEPLYVCGDIKIEFYQQKSKI--IKKEKLFSFWFNTFFAGVVQH----------------
----------------------------------------------------QHHQQTNN
NYNNNHNNQNHNNNHHQHQNSDKITQNN----------LNHTNHNNSGHHQNSN------
--------------------INNNNHSQHHNNNNNTNNNNQHNNDSQRK------YGMDM
T-------------SNDLNLVFKKEHLDKAY-KDSTHKVFGEDFKVILKFKRAPPSSIL-
------------------------------------------------------------
------------------------------------------------------------
------------------------------------------------------------
------------------------------------------------------------
------------------------------------------------------------
------------------------------------------------------------
------------------------------------------------------------
---------------------------------------
>Cscu.CSCU000610-RA /organism=Cscu {i 129,265,429,614,711 i}
------------------------------------------------------------
------------------------------------------------------------
------------------------------------------------------------
------------------------------------------------------------
------------------------------------------------------------
------------------------------------------------------------
------------------------------------------------------------
------------------------------------------------------------
------------------------------------------------------------
------------------------------------------------------------
-------------------------------LKAF---------------------MFQG
RTGVMICAYMLHKR----------ICETPEEALNYYGQART-----RDQKGVTIPSQRRY
VNYYGELVRKNLE-YKP--MNVILRSVQLD--IP--TFNGGTC-PFFVVYQFQS------
------KLYQSP----------------------VIELKKG-----------SKSLNFTI
PQVLLVIGDIKVEFYNKP-KM--MKKEKMFQLWFNTFFIPLEN-----------------
-------------------------------------------NSQGNYPVENWYSEKTS
--STVNSWNEERSEGYLDQSKKE--------------DFSLPK-----------------
-------------------------------------------------------RNNSE
Q-------------NRRLCLTFPKEELDKSP-KYKGQKL---DFKVQLFFSEVSELSN--
------------------------------------------------------------
------------------------------------------------------------
----------------------------------------------DSSCPSHESLTPSL
SAS---DTASSHGEVGSDNDPL--------------------------------------
------------------------------------------------------------
-----------------------------------------DDLDTESEEDEW-------
---------------------------------EGCEAVNV-------------------
---------------------------------------
>Isca.ISCW021211-RA /organism=Isca {i 85,170,215,390,498,640,816,830,936 i}
------------------------------------------------------------
------------------------------------------------------------
------------------------------------------------------------
------------------------------------------------------------
------------------------------------------------------------
------------------------------------------------------------
------------------------------------------------------------
------------------------------------------------------------
--------------------------------------------MTMTARLKQVVSKNKK
RYQDEDFDLDLSYIRDNIIAMGFPA-EKLEGVFRNHVDDVHKFLEKKH-GGHYKIYNLCS
E--RQYDAKKFENRVA-VYPFKDHNPPKIDLIKPFCEDVERWLSEHPDNVAVIHCKAGKG
RTGVMVCSYLVHSK----------IFSTAKDALSFYSEKRT-----KDLKGVTIPSQRRY
VEYYSELVRTRAQ-YNP--QTLVLNSLELEP-AP--TFNGGTCTPFFMLWSAGA------
---KMSKLYSSP----------------------VIDVRKG----------FSGPLHFSM
SCPIPLHGDIKVEVYNKP-KM--MKKK----------FAM--------------------
------------------------------------------------------------
------------------------------------------------------------
-------------------------------------------------------MVHNG
D-------------EERHKLVLYKEDLDKAY-KDTQHSKFSRDFKVSLLFVPRSHLS---
------------------------------------------------------------
------------------------------------------------------------
---------------------------------------------------------PSA
AAGACGDDPGSDLDGHGSESDT--------------------------------------
------------------------------------------------------------
-----------------------------------------------TDDDDW-------
---------------------------------ESQETTHV-------------------
---------------------------------------
>Lpol.rna3935 /organism=Lpol {i 21,142,227,272,447,555,697,861,1157,1272 i}
M-----------------------------------------------------------
------------------------------------------------------------
------------------------------------------------------------
------------------------------------------------------------
------------------------------------------------------------
-------------------------------------------------IYGF-------
------------------------------------------------------------
------------------------------------------------------------
------------------------------FSVTVVGFNSLTNLRKMAAKIKVLVSKKKR
RYQEDGFDLDLSYICNNIIAMGFPA-EKLEGIYRNHIDEVVRFLETRH-KDHYKIYNLCS
E--RNYDTGKFHQRVA-QYPFDDHNPPRLELMKPFCEDVDHWISDDKNNVAAIHCKAGKG
RTGVMVCAYLLHKQ----------ICSTPEDAMIMYGQART-----LDQKGVTIPSQRRY
VNYYGELVSKNIE-YKP--LALILRSVKLDP-IP--ICTGGTSSPYFVVYQLNV------
------KLYTSP----------------------VIEFRKG-----------SKFLHFEI
PQSILVCGDIKIDFYNKP-KM--MKKEKMFSFWFNTFFVKSLD-----------------
-------------------------------------------EPPSGVIQANGFIEQNN
--STSSNNCNLKKEYERQKSKSERDSSS----------VSLPKLETSERFERSE------
--------------------REESCMSLSRLQHNYTQ----CQRCRYRH------WSGDD
E-------------GRLFTLILPKNQLDKAN-KDKSHKLFSHNFKVQLYFSKVNEAMN--
------------------------------------------------------------
------------------------------------------------------------
----------------------------------------------KSPFLEHRELSPSH
SFC---DSSSFHGDDYSDVEDT--------------------------------------
------------------------------------------------------------
------------------------------------------ETETEDEDDEW-------
---------------------------------EGCEATPLVTS----------------
-----SFH-------------------------------
>Smar.transcript:SMAR002699-RA /organism=Smar {i 104,416,1291,1570,1700,1818,2068,2235,2399,2526 i}
MKIIIVGAGAAGLGAAHYLIKENFQHVTILEASSRIGGRVKTVNFGAQPECIIELGANWI
HGGVPANPLYTLAAEENCLPLKEPKLVNRRVGYTYTSEGRIIDQNVAVKVWDAYIKTEAE
AARKKGILNGSLKAYMDSRLNEVLDSFDAEDRHDAALIYNSTMLNYLSFHVGDELDLVAL
QDYGAYEELPG----GDVILPRGYLSLLDN--------------LTRDLPRDCILFNRRV
TRIDWQNAPLRLTCADGSEFRADHVILTVPLGYLKKHH---------ASLFSPHLPREKV
MAIDKLGFGRVDKVFLEFDRPFWRGDFGCLRLAWTDREMQFRGGDWTMHIFGFDPVVGNA
NVLVGWLSGDGARMMEGLSEVRIMDDCTRVLRRFTGNPLIARPCRVRFSTWCTDELIGGS
YTYLPIGCGKEHLDELGSSLPSSGV-PRLLFAGEATHPHAILHDTREIKEKKRIAACECV
PGTLFSRCMGLCLCARSKNTLRHLATTRKEISISHANINSSSH-LMMAAKIKVLVSKKKR
RYQEDGFDLDLTYIYNNIIAMGFPA-EKLEGVYRNHIEDVVRFLESKH-KDHYKVYNLCS
E--RHYDPNKFNQRVA-HYPFDDHNPPRLELMKPFCQDM-------------------EG
RTGVMICAYMLHKR----------LFQSAEDALEYYGRART-----HDMKGVTIPSQRRY
VEYYGELVKNNLQ-YKP--VPLLLRAIRIEP-VP--TFNAGTCNPMFVLSQLKV------
------KLFASP----------------------VHEVKRG-----------AKYFRADL
PQPIMVCGDIKVEFFNKPNKM--MKKEKMFQIWFNTFFVNEEE-----------------
-------------------------------------------NCISNGYVDTRTSEFSR
--HLNPSPCLDRSQ------------------------FSTRD-----------------
--------------------RSSSAQSL-------------------------DQTEQVF
D-------------ARSWVLTMGKDDLDKAN-KDKSHKLFSPDFKVRMYFSRMNSDLN--
------------------------------------------------------------
------------------------------------------------------------
----------------------------------------------------------EV
SAC---DRVVTELEVGNSDDDD--------------------------------------
------------------------------------------------------------
-------------------------------------------TETESEDDEW-------
---------------LD-------------AGCDRSTTTHV-------------------
---------------------------------------
>Phum.transcript:PHUM471760-RA /organism=Phum {i 107,390,1209,1381 i}
------------------------------------------------------------
------------------------------------------------------------
------------------------------------------------------------
------------------------------------------------------------
------------------------------------------------------------
------------------------------------------------------------
------------------------------------------------------------
------------------------------------------------------------
------------------------------------------------------------
--------------------MGFPA-EKLEGVYRNHIDDVVKLLESKH-KDHYKIYNLCS
E--RKYDIHKFQSRVA-NYPFDDHNPPQIELIRPFCADVHDWLSQDKKNVAAVHCKAGKG
RTGVMVCCYMLHSK----------QFLKAEDALSYYGQMRT-----HDRKGVTIPSQRRY
VGYCADLIREELE-YKA--TTIVIKEIRLDP-LP-LAFNGGQGCLQFVISNSKG------
------KIYSSP----------------------IHEVKKG-----------ATQMILPI
QRYIALTGDIKVEFFNKP-KM--KRKEKMFHFWFNTFFVREEV-----------------
-------------------------------------------EHFDTYII-NGNEEINM
NTTTVQNSENRANRALSYDEQSKTPQIK----------TSRTNSLTTSSILNSTSINVGT
GGSSPIGTISTV----AAATIQSSTQSPINDGTNNAVTIKNNSANSLSLNANDKASGNME
K-------------EKMILLRLNKSELDDAH-KDKQNKLYSPNFQVSLYFHNVPATSL--
------------------------------------------------------------
------------------------------------------------------------
------------------------------------------------PRTMETSSAPQT
QFQ---DTPSESSEAESSDSST--------------------------------------
------------------------------------------------------------
------------------------------------------AEEEEEEEEDW-------
---------------------------------ESGLS----------------------
---------------------------------------
>Tcas.transcript:TC005314_001 /organism=Tcas {i 106,1047,1201 i}
------------------------------------------------------------
------------------------------------------------------------
------------------------------------------------------------
------------------------------------------------------------
------------------------------------------------------------
------------------------------------------------------------
------------------------------------------------------------
---------------MATSFPN--------------------------------------
--------------------------------------------MNITNPIRGLVSKRRI
RYKQDGFNLDLTYITDSIIAMGYPA-SNIEGVYRNHIDDVVKLLDSKH-NNHYFIYNLCS
E--RTYDTSKFHNRVQ-TFPFDDHNPPKIELIQPFCHSVHDWLSKDPENVAVVHCKAGKG
RTGTMICCYLLHSG----------AFATADEALDHYGQART-----QDHKGVTIPSQVRY
IRYYETLLRNKLL-YVP--VSMYIKQIVLEP-VP--NFAGGQGYVCFSISQQTLQGQDDT
QQ-KCTKLYKSG----------------------VYEVKRG-----------VSQLLITM
DLCLVLNGDIKIEFYNKS-KI--GRKERVFQFWFNTFFVMNQE-----------------
------------------------------------------------------------
----------DRTNELIEQ-----------------------------------------
-------------------------------------------------------NGSGE
S-------------KQSCVLTLKKDELDIVNKKDKQNKVFSADFRLTLLLEKVPKNQP--
------------------------------------------------------------
------------------------------------------------------------
------------------------------------------------NWRTYTPEIPRL
SQ----DTPSESSEAEWSEEND--------------------------------------
------------------------------------------------------------
-----------------------------------------------SAEEGW-------
---------------------------------ESGESTYL-------------------
---------------------------------------
>Dpul.mRNA1083 /organism=Dpul {i 79,209,384,492,634,1070,1143,1425,1585 i}
------------------------------------------------------------
------------------------------------------------------------
------------------------------------------------------------
------------------------------------------------------------
------------------------------------------------------------
------------------------------------------------------------
------------------------------------------------------------
------------------------------------------------------------
----------------------------------------------MASTIKGLVSRKKK
RYKEDGFNLDLTYIFDNVIAMGYPA-AKLEGVYRNHIDDVYKFLETKH-KDHYKIYNLCS
E--RSYDYSRFNNRVS-SFPFDDHNPPKLGLIEPFCKDMDEWLNQDQSNVAAIHCKAGKG
RTGLMICCYILHRG----------WAENADDALKHYGQTRT-----HDTKGVTIPSQRRY
VEYYDQLLKEGGSGYSL--CPLELREIRLQP-IP--NMSGG-CVPVLTIFEAES------
------QQELNP----------------------PIELTKV-----------GRVLRITL
KTPLSLKGDVRVILKNKPNVI--MLKEKMFHFWFNTYFVKDQT------LPPSPSP----
SSRRTLNEKNDLTSNGLDSTASMTKAEGLALKNRFIGSLIERPEHSGSYPT----NHLSP
NLVLLSSSSRASSLNSVYSENSSA-------------PTSEPNQWL------STTLYFTR
PGQVPLSTVGSLPNMDSAARASRSSMAVMNCSPAITR---------------FPSATSNG
S-------------NRPKTIATSGNPGVKLS-PPQNLGLLGPICWRANPTTKTNVEIN--
------------------------------------------------------------
------------------------------------------------------------
----------------------------------------------NTEGVGGHDQLPRH
SDS---SQTWSSENDSSDVEGS--------------------------------------
----------------------------ERNQFQK-------------------------
---------------------------------------PPNQEQEEGEQDDTC------
-------------TSSDPVG---RYRLLSFSACTSGGTQEIVR-----------------
-----------------------LSPSSVDLTLKGWPST
>Dpte.g7717.t1 /organism=Dpte {i 106,1409,1494,1819 i}
------------------------------------------------------------
------------------------------------------------------------
------------------------------------------------------------
------------------------------------------------------------
------------------------------------------------------------
------------------------------------------------------------
------------------------------------------------------------
---------------MVEYFHD--------------------------------------
--------------------------------------------FKMSLGLKEIVSKNKL
RYKEDGYDLDLSYISRNIIAMGFPA-ETLERIYRNNINEVVKFFEEKH-KNHYKIYNLCS
ETKRRYDISKFKGMVVEQYSFQDHNPPPFYMLKEFCESLHKWLNSDPNNVAAIHCKAGKG
RTGLMICAYLVYTGKCIDEQGKFVSIDNADAALEYYGRQRT-----RDLKGVTIPSQKRY
VHYFEYLVKHNLE-YRP--SQFRLSSLILTS-IP--VNNGGAYTLICEIYQIPK------
------QKIESF----------------------EIEVKKG-----------QKFLLFNL
PQPLIIHGDVKLEFYIK--KM----KKKLFQFCFNTFFVGCGYDTDTYTIITEPCPHCPN
GERISIPISTPLSSGEIDNECNRGKSLFMRKNS----------NDHQSVIDLSFFDSIKN
--ESSFDPCDCANSILFQSSFEIFDSTNNVQDFCSNHISSYNNPLFTSQQLPNTSVSSFK
SSS-------------TSSSNSSSTQSLCNNTCNHVN----FNGKKTSN---PDLMQTFN
Q-------------EKSLYLVLPKENLDQAY-KDKSNKIFPADFKVVLKFNQDSFDGV--
------------------------------------------------------------
---------------DTTILS------------------------------------TND
-------------------------------QYICN------DSNCNPYGYSESENITSE
DDD---DPSDQELNNGSSNHSTL-------------------------------------
--------------------------TMKQTSFEP-------------------------
-------------NNHNHNH--------KHQVVQANQSSSSSEFETNNNSLEN-------
---------------------------------KKGEITYL-------------------
---------------------------------------
>Cele.Transcript:T07A9.6 /organism=Cele {i 211,456,1322,1925,2370,2769 i}
MVTP----------------------------------------------------PP--
--DVPSTSTRSMARDLQENPNRQP------------------------------------
------------------------------------------------------------
------------------------------------------------------------
------------------------------------------------------------
------------------------------------------------------------
-----------------------------------GEP----------------------
--------------RVSEPYHNSIV-----------------------------------
--------------------------------------------ERIRHIFRTAVSSNRC
RTEYQNIDLDCAYITDRIIAIGYPA-TGIEANFRNSKVQTQQFLTRRHGKGNVKVFNLRG
G--YYYDADNFDGNVI-CFDMTDHHPPSLELMAPFCREAKEWLEADDKHVIAVHCKAGKG
RTGVMICALLIYIN----------FYPSPRQILDYYSIIRT-----KNNKGVTIPSQRRY
IYYYHKLRERELN-YLP--LRMQLIGVYVER-PP--KTWGGGSKIKVEVGNGST------
------ILFKPDPLIISKSNHQRERATWLNNCDTPNEFDTGEQKYHGFVSKRAYCFMVPE
DAPVFVEGDVRIDIREIG-FLKKFSDGKIGHVWFNTMFACDGGLN---------------
------------------------------------GGHFEYVDKTQPYIGDD-------
-TSIGRKNGMRRNETPMRKIDPETGNEFESPWQIVN-PPGLEKHITEEQAMENYTNYGMI
P---PRYTISKIL-------HEKHEKGIVKDDYNDRK--LPMGDKSYTE------SGKSG
DIRGVGGPFEIPYKAEEHVLTFPVYEMDRAL-KSKD---LNNGMKLHVVLRCVDTRDSKM
MEKSEVFGNLAFHNESTRRLQALTQMNPKWRPEPCAFGSKGAEMHYPPSVRYSSNDGKYN
GACSENLVSDFFEHRNIAVLNRYCRYFYKQRSTSRSRYPRKFRYCPLIKKHFYIPADTDD
VDENGQPFFHSPEHYIKEQEKIDA----------------------EKAAKGIENTGPST
SGS---SAPGTIKKTEASQSDKVKPATEDELPPARLPDNVRRFPVVGVDFENPEEESCEH
KTVESIAGFEPLEHLFHESYHPNTAGNMLRQDYHT--DSEVKIAEQEAKAFVDQLLNGQG
VLQEFMKQFKVPSDNSFADYVTGQAEVFKAQIALLEQSEDFQRVQANAEEVDLEHTLGEA
FERFGHVVEESNGSSKNPKALKTREQMVK----ETGKDTQKTRNHVLLHLEANHRVQIER
RETCPELHPEDKIPRIAHFSENSFSDSNFDQAIYL----
>Bmor.transcript:BGIBMGA009071-RA /organism=Bmor {i 94,321,532,630 i}
------------------------------------------------------------
------------------------------------------------------------
------------------------------------------------------------
------------------------------------------------------------
------------------------------------------------------------
------------------------------------------------------------
------------------------------------------------------------
------------------------------------------------------------
------------------------------------------------------------
------------------------------------------------------------
------------------------------------------------------------
----MVCCYLLYSG----------DQPNADEALKFYGRKRT-----LDEKGVTIPSQRRY
VEYYGALLRSGVA-YRAGAARVQVRELRMSP-PPAAHVPAAAAPPDLVLCQADPHADPHS
EH-NVLVLKTPP---------------------GCVDVQRD-----------ENSIRICL
TQCTPLFGDIRVDVYNKP-KM-KMRKEKLFHFWFNTFFVTAEV--G-----AQRIP----
------------------------------------------------------------
------------------------------------------------------------
----P--------------------------------------------------LPDSP
D-------------LETYKLTLNKWQLDDAH-KDKQHKHYSPDFKVELIVEKVPDSST--
------------------------------------------------------------
------------------------------------------------------------
-------------------------------------------------------YRPAC
DRT---RSPTSSSSSSGSVGSD--------------------------------------
------------------------------------------------------------
----------------------------------------------PETDGNW-------
---------------------------------DSGETPPSSSTLAL-------------
---------------------------------------
>Drer.transcript:ENSDART00000079549 /organism=Drer {i 50,128,176,338,458,558,622,687,748,830,919,981,1062,1168,1266,1362,1433 i}
M-----------------------------------------------------------
------TSVH-----------FNPGLDSKEVNGNSVKE----------------------
--------EAEVQID-DGKEE--------------------------------------T
KDPDTMYH------------------------------------QVRKK------ITPFV
MSFGFRVFGLVLIILDII-------MVIVDLSLSEKSRDVGGALETVSLVISFFFLIDVL
L-----------RVYVEGFKVYFSSKLNIV--------------DACIVVITLVVTM---
--------------------------------------I---------------------
YAFSDFS--------GASLIPRVVTFLRSL------------------------------
-----------------------------RILILVRIFRLASQKRELEKVTRRMVSENKR
RYQKDGFDLDLTYVTERVIAMSFPS-SGKQALYRNPIREVVRFLDTKH-MDHYKVFNLCS
E--KGYDPKFFHYRVE-RVMIDDHNVPSLDDMLRYTACVRDWMAADSRNVIAIHCKGGKG
RTGTMVCTWLIDSD----------QFESAQESLDYFGERRTDKSMSSKFQGVETPSQSRY
VGYYEIMKNQYNR-QLPPRKSLKIKSIRIHS-IA-GVGKGNGSDLKLKIIVKHE------
------LVFQCV---------------CAKQHNCTVFPDTG-----------SNAVVISL
QDGPIVTGDVKVMFESSA-GLPKGYEDCPFYFWFNTSFVE--------------------
------------------------------------------------------------
------------------------------------------------------------
------------------------------------------------------------
----------------NYRLFLSREELDNPH-KPKTWDIYKEDFGVTLSFTEP-------
------------------------------------------------------------
------------------------------------------------------------
------------------------------------------------------------
------------------------------------------------------------
------------------------------------------------------------
------------------------------------------------------------
------------------------------------------------------------
---------------------------------------
>Ptep.aug3.g420.t1 /organism=Ptep {i 245,293,455,569,724,789,850,932,1083,1164,1270,1368,1464,1538 i}
MNK-------------------------------------------------YEVFEN--
--EQETESHN-----------FKPDSEVIDVNVGKTME----------------------
--------NSSVAIH-ISKSKLVGQSLFVENSVDN-----------------GGSHVVTI
QDPAEMEEVGT------------------------------EVGFMQFQ------LKRIV
EHLIFRVFSMILIIADIS-------ILITALAMTNKTHEQDEAFEIVAICFVAYFLFEVF
I-----------RISAKGAKGFFNDWYNVV--------------DLVVVVISFVVTV---
--------------------------------------I---------------------
YTSVDLGF----------GYAKLVVVGRLI------------------------------
-----------------------------RV---VGFVRLYTERKNLVKGARQMVSQNKR
RYQKDGFDLDLTYVTERVIAMSFPS-HGKMSLYRNPIKEVARFLDYKH-KDHYKVYNLCS
E--KTYDDTYFHGRVE-RFIIDDHNVPSIKDMVRFVKDVREWLDQDKNNVIAVHCKGGKG
RTGTMICVWLVEAG----------LFGSAEASLDYFGNRRTDLSKSNKFQGVETPSQNRY
VGYFQEVKEKFKG-LPPEEIPLKLRKIRITA-LA-GIGKGNGSDITCEIFNGRT------
------KVFDCD---------------FGSNKNCQAEYKSE-----------ADVLEVSV
LNCPNLQGDVKLRFQSSSKGVPKGYENCPFYFWFHTSFIK--------------------
------------------------------------------------------------
------------------------------------------------------------
------------------------------------------------------------
----------------DFKLCVQRDYLDNPH-KPKTWKVFREKLSIELSFTPPDDNL---
------------------------------------------------------------
------------------------------------------------------------
------------------------------------------------------------
------------------------------------------------------------
------------------------------------------------------------
------------------------------------------------------------
------------------------------------------------------------
---------------------------------------
>Turt.mRNA:tetur18g00670 /organism=Turt {i 305,419,874 i}
M-----------------------------------------------------------
------------------------------------------------------------
-----------------------GKSDMDESLVSN-----------------EAVPTTKY
EELSDLVQTRS---------------------------------SVRDK------IYRFV
QNIFFRIATLILIIIDCA-------LTVIDLSLGDKSPQDQDIIDIVVLIFAIIFFVEVC
L-----------RIYAIGVDHFFIDWYNCV--------------DFVVIIMSFLITC---
--------------------------------------I---------------------
YV--NVN--------GNSSYAKLIVLVRLV------------------------------
-----------------------------RVMVLVRLIRVVTEPKNIQKGVRMVVSENKR
RYRGDGFDLDLTYITPRVIGMSFPS-SGSWAFYRNHIKDVSKFFDLKHGPDNYKIYNLCS
E--KGYDTTHFHGRVA-RYPIDDHNVPTLDQMMKFVEDVKEWLGQDERHVIAAHCKGGKG
RTGTMICAWLIYNG----------HFDECKDVLQYFADRRTDTSVGKKYQGVETPSQARY
IDYFSRVISQFNG-KIPDSKTVTLKSINIEG-IS-TVGSGDGSDLSASILIDRS------
------ETFNLD---------------FGTETNCTAFYNKA-----------EDILIITP
KNCPVLKGDVRIKFNCRTKSVPRAYEDCAFYFWFNCNFIE--------------------
------------------------------------------------------------
------------------------------------------------------------
------------------------------------------------------------
----------------CNSLTIPRSELDNPH-KSKTWKIYTEKFKIVCNFE---------
------------------------------------------------------------
------------------------------------------------------------
------------------------------------------------------------
------------------------------------------------------------
------------------------------------------------------------
------------------------------------------------------------
------------------------------------------------------------
---------------------------------------
>Hsap.transcript:ENST00000618007 /organism=Hsap {i 11,65,119,173,233,284,446,566,666,730,795,856,938,1027,1089,1170,1276,1356,1449,1520 i}
MNESPDPTDLAGV--------------------------------------IIELGPN--
--DSPQTSEF-----------KGATEEAPAKESPHTSEFK-------------------G
AARVSPI-SESVLAR-LSKFE--------------------------------------V
EDAENVASYDS---------------------------------KIKKI------VHSIV
SSFAFGLFGVFLVLLDVT-------LILADLIFTDSKLYIPLEYRSISLAIALFFLMDVL
L-----------RVFVERRQQYFSDLFNIL--------------DTAIIVILLLVDV---
--------------------------------------V---------------------
YIFFDIK--------LLRNIPRWTHLLRLL------------------------------
-----------------------------RLIILLRIFHLFHQKRQLEKLIRRRVSENKR
RYTRDGFDLDLTYVTERIIAMSFPS-SGRQSFYRNPIKEVVRFLDKKH-RNHYRVYNLCS
E--RAYDPKHFHNRVV-RIMIDDHNVPTLHQMVVFTKEVNEWMAQDLENIVAIHCKGGTD
RTGTMVCAFLIASE----------ICSTAKESLYYFGERRTDKTHSEKFQGVKTPSQKRY
VAYFAQVKHLYNW-NLPPRRILFIKHFIIYS-IP-RYVR----DLKIQIEMEKK------
------VVFSTI--------------SLGK---CSVLDNIT-----------TDKILIDV
FDGLPLYDDVKVQFFYS--NLPTYYDNCSFYFWLHTSFIE--------------------
------------------------------------------------------------
------------------------------------------------------------
------------------------------------------------------------
----------------NNRLYLPKNELDNLH-KQKARRIYPSDFAVEILFGEKMTSSDVV
AGSD--------------------------------------------------------
------------------------------------------------------------
------------------------------------------------------------
------------------------------------------------------------
------------------------------------------------------------
------------------------------------------------------------
------------------------------------------------------------
---------------------------------------
>Mocc.rna14185 /organism=Mocc {i 461,584,813,956,1107,1353 i}
M-----------------------------------------------------------
-----------------------PSYDRFNNDSNNVSS----------------------
--------NNDIN----NKRNRAGNDDSDDHTAGS-----------------DGGKDKLN
NNISSVAETRLSMGVGD------YDKTADDGGHKLNTDALNQTPLEHHI------LRRIV
HHLAFRLLSLILILIDIA-------ILIASLR-ENPEGDVQRTYNYIAMAFSVVFIAELC
L-----------RVYTQGTSDFFSKWYNKV--------------DFCIIALTFVGSVS--
--------------------------------------V---------------------
LLITDLK--------PIHRFQKAVVLGRLV------------------------------
-----------------------------RIVGFVRFMRFYTEKKNLTKGARHVISENKR
RFQQDGFDLDLVYVTSRIVAMSYPS-SGKMSWYRNPIQDVERFFRTKH-PKHYMVCNMCS
E--RTYDDSHFEGRIL-RLSIDDHNVPLLAEALSFINKAQAFLDEDPDNVIAIHCKGGKG
RTGTLICMLLINNN----------VFESAKESLQYFGEVRTDLTVGTKFQGVETPSQNRY
VEYFEQIKNNFSM-QMPAPVTMKVTHIKIWG-IG-GLGKGNGSDLRCEVFEGRS------
------QVFDMN---------------FGECRNCRVIHDPE-----------ANSLTVSA
VNFPVVKGDVKFRFYSNSLSVPKGYENCAFFFWFHTSFID--------------------
------------------------------------------------------------
------------------------------------------------------------
------------------------------------------------------------
----------------GDSLSLHRDVLDNPH-KKKTWTSFGDDMIIELKLARQ-------
------------------------------------------------------------
------------------------------------------------------------
------------------------------------------------------------
------------------------------------------------------------
------------------------------------------------------------
------------------------------------------------------------
------------------------------------------------------------
---------------------------------------
