# Supplementary material for: Genome streamlining in a minute herbivore that manipulates its host plant
Source: eLife. 2020 Oct 23;9:e56689. doi: 10.7554/eLife.56689 (PMC7738191; doi:10.7554/eLife.56689)
Supplement: Supplementary file 2. [file elife-56689-supp2.zip › Malin_Input/OG0001408.fasta]

>Agam.AGAP005123-RA /organism=Agam {i 242,403 i}
------------------------------------------------------------
------------------------------------------------------------
------------------------------------------------------------
------------------------------------------------------------
---GIEIALSAAA-----NR----------------------------------------
------------------------------------------------------------
--------------------------------NEMITLAIVKPHCLKNPIAYQTIQQMLI
ESGLKVVARKRINLSRDEAEKFY----EEHRNKFF-------------------------
-------FRRLVSLMTSGPSEVVLLSGN---DAIQQWRNLMGPTKVLKSVYSHPACIRSC
FG----LTDT--RNATHGS----------------DSEQSVMIERQFFFGDATQ------
------------------------------------------------------------
---------------------------------
>Tcas.transcript:TC034003_001 /organism=Tcas {i 1113,1355 i}
MGDIDLHPLGSERFRSSRSHPFTTSTFFSSNSKRRRVLEPYKCIDGLLEPYKCLSCRTLT
PFLAQLKTHSLTQIPIYRQKNETVCYVCESCNFKTYSRLILLNHIYSSRCKVTDKNSVLM
LMKLVDKSGETTIKLYCSEGIPRTLHHVQRPARQPPGVPSLIPCHLCEFKTKDRNYLKTH
VLRRHTPPEAITWHQCAMCLYVAKFKGDLNRHIIHKHTPTVKK----EVVRCKFCRSRFK
TQQGLETHVSERH-----SSKEVVTWYRCDECPHKTRYKEHFRRHKREQHAPVEDQKQLL
CEHCGYKAKQKIHLKLHVIQRHTDDKDIEWYKCGECEYKAKLKASLKDHVLRKHETGDIK
WFKCDDCEYKTFKRYLLKTHSRVLYHSCDTMNRLELTFAILKPHVIKQPLAVEKIRNIIL
TSNFKVVKSKRHTIQLHEAESFY----HEHKTKFF-------------------------
-------YKRLVTFMTSGPSDFYILARE---DAIKTWRQLMGPTKVFKTQFEAPDSIRGQ
FG----LSDT--RNATHGS----------------GSIIFILTNHR--------------
------------------------------------------------------------
---------------------------------
>Alyc.aculy03g05350.1 /organism=Alyc {i i}
M------------------------------SVRRSRLENF-------------------
------------------------------------------------------------
-----------------------PLHVIKISAR---------------------GLILTI
IT----------------------------------------------------------
---SLPDVMTQAA-----KS----------------------------------------
------------------------------------------------------------
--------------------------------GLQYTFAILKPDVANNSILRESILSGIK
NNGFQIVKIKKTKMSVEFAKEFY----AEHQEKFF-------------------------
-------FQRLITFMSSSPIYALILAKR---DAISSWRSLIGKANVYRTIYSDPDCFRSK
YG----LTDT--RNAVHGS----------------DSETTVKREASLFFPD---------
---FFVCKGSN-------------------------------------------------
---------------------------------
>Dmel.FBtr0073933 /organism=Dmel {i 200 i}
------------------------------------------------------------
------------------------------------------------------------
------------------------------------------------------------
------------------------------------------------------------
------------------------------------------------------------
------------------------------------------------------------
---------------------------------MEITLALIKPHVLRNTYAMQQIRALI-
SQNFTILDQKEVCITKELSERFY----AEHKGKFF-------------------------
-------YHRLTSFMNSGPSYALILQSE---TCIQKWRSLLGPTKVFRAVYSDPNCIRAL
YG----ISDT--RNACHGS----------------DSEASALREISILFPE---------
---FDAAVGSRQ--------------------------------------------AKRE
EA-------------------------------
>Dpte.g6295.t1 /organism=Dpte {i i}
M------------------------------------IRNN-------------------
-------------------------FV---------------------------------
------KSIKQIIK----------------------------------------NFHSTK
IT----------------------------------------------------------
-----TNNFNNND-----NK----------------------------------------
------------------------------------------------------------
--------------------------------RLELTLAIIKPHICNDPSCLQEIRSIIV
KNKFLLIKSAQIHLTRVQAELFY----EEHRGKFF-------------------------
-------YERLVTLMTSGELSVHILAKI---NAIQEWRKLMGPTKVFKTRLEQPNTIRGI
FG----LTDT--RNATHGS----------------DSTETAHREIELFFPK---------
---FSIQNWFEY-----------EEFEWRTKNDFILDKKQWIHRMK------------NE
KC-------------------------------
>Dpul.mRNA7898 /organism=Dpul {i 72,215,376 i}
------------------------------------------------------------
------------------------------------------------------------
------------------------------------------------------------
------------------------------------------------------------
--------MKNI------------------------------------------------
------------------------------------------------------------
---------------------------------LQLTLAILKPDVVKVPFVVQEIRHRIL
TAGFYVVQSRSVNLSHQEVEHFY----SEHAGRFF-------------------------
-------HQRLVTFMKSGPIHVHILAHP---EAIQLWRQTMGPTKSFITQFEAPETIRGS
FG----LTDT--RNCTHGS----------------DSLASALKEITFFFPK---------
---FNYEEWSEK-----------HEPLL-RRGECIIDNSTFTHKIK--------------
---------------------------------
>Turt.mRNA:tetur26g01280 /organism=Turt {i 84,187,311 i}
------------------------------------------------------------
------------------------------------------------------------
------------------------------------------------------------
------------------------------------------------------------
--------MANLL-----PQ----------------------------------------
------------------------------------------------------------
--------------------------------KLQLTLCLIKPDITPIACKTIALRKLIL
KKGFYFIRSRCIKLSQEDAEKFY----HQHKDRFF-------------------------
-------FYRLVTFMSSGPLWAHILAHP---DAVKQWRAIMGPTKVYKAVFEAPRTIRGL
YG----LTDT--RNAVHGS----------------DSESSAREEIGFYFKD---------
---FSFEDWKLH-----------EENQFNHRDKIIFDAENCIHKFKP-------------
---------------------------------
>Isca.ISCW004145-RA /organism=Isca {i 152,229 i}
------------------------------------------------------------
------------------------------------------------------------
------------------------------------------------------------
------------------------------------------------------------
--------MS--------------------------------------------------
-----------------------------W------------------------------
-------------------------------------MSFVSSECIK-------------
-------------------------------NKIF-------------------------
---------RFCRF--SGPLSVHILAKE---DAIREWRTLLGPTKVSKAVFEAPLSIRAR
FG----LTDT--RNGAHGA----------------DSEASAKREMGFFFPE---------
---FDPQKWHTE-----------EEHRF-LTEKLMFDEERCVHVPIK----EQRSETLRE
---------------------------------
>Cscu.CSCU010608-RA /organism=Cscu {i 34,74,158,257,283 i}
------------------------------------------------------------
------------------------------------------------------------
------------------------------------------------------------
------------------------------------------------------------
------------------------------------------------------------
------------------------------------------------------------
------------------------------------------------------------
----------------MQSYCFV----LVHYNKFF-------------------------
-------FERLVSFMSSGMISVHVLARE---NAIQHWRKLMGPTKVFKAQYESPDSIRAR
FG----LTDT--RNATHGSGESDEILCQQPSNFLPNSPDSARREIGFFFPN---------
---FDAVSWYQK-----------QEPLY-RNGQAMLDKEKWIHTIIPTPMLDMSFTTKRP
MG----TV-------------------------
>Mocc.rna16371 /organism=Mocc {i 144,300 i}
------------------------------------------------------------
------------------------------------------------------------
------------------------------------------------------------
------------------------------------------------------------
--------MS--------------------------------------------------
-----------------V------------------------------------------
--------------------------------FTRLTLAIIKPDACASPPRFELIRHLMK
ENGFRIVAEKYRRFSQQEMEKFY----VEHENKFF-------------------------
-------FHRLTTYMSIGPIFVGILSRDGPANTLASWRTLLGPSKVFRTIYETPESIRAQ
CG----LTDT--RNAVHGS----------------DSVMSVEREVKFFFPE---------
---L-------------------------HEGELEKLLEQP--------------SPEGP
QS---------------TSPES-----------
>Hsap.transcript:ENST00000265191 /organism=Hsap {i 129,335,436,555 i}
------------------------------------------------------------
------------------------------------------------------------
-------------------------MEISMPPPQ------------------------IY
V-----------------------------------------------------------
------------------------------------------------------------
------------------------------------------------------------
----------------------------------EKTLAIIKPDIVD---KEEEIQDIIL
RSGFTIVQRRKLRLSPEQCSNFY----VEKYGKMF-------------------------
-------FPNLTAYMSSGPLVAMILARH---KAISYWLELLGPNNSLVAKETHPDSLRAI
YG----TDDL--RNALHGS----------------NDFAAAEREIRFMFPE---------
---VIVEPIPIG-QAAKDYLNLHIMPTL-LEGLTELCKQKPADPLIWLADWLLKNNPNKP
KLCHHPIVEEP------Y---------------
>Lpol.rna1118 /organism=Lpol {i 189,395,496,615 i}
------------------------------------------------------------
---------------------------------------------------MDDENV---
------DNTDTVE---------ENDTEESKPTED--------------------DSKLVE
I-----------------------------------------------------------
------------------------------------------------------------
------------------------------------------------------------
----------------------------------ERTLAIIKPDGVD---KANEIEETIL
NEGFTILQKRSLQLTPEQASEFY----AEHFEKPF-------------------------
-------YPRLVTYMSGGPIIVMVLVRE---NAILHWREVIGPTKPSVARETKPDSIRAK
YG----GDDE--HNAVHGS----------------DSSTSAEREIRFFFPD---------
---TVFESTLIG-DTARDYLAKYINPTL-SKALVELCKEKPADPVVWLADWLLANNPYRA
GV--QETVESN----------------------
>Smar.transcript:SMAR003913-RA /organism=Smar {i 108,314,415,534 i}
------------------------------------------------------------
------------------------------------------------------------
---------------------------MTVP-----------------------------
------------------------------------------------------------
------------------------------------------------------------
------------------------------------------------------------
---------------------------------VEKTLALLKPGSVQ---FFDQVEEVIK
EHGFTILQKRKLQLTSEQLSEFY----GEHFGKPF-------------------------
-------FHDLIAYMRSGPVIAMVLARQ---QAVVQWRILIGPTKTSNARIVAPNSLRAR
FG----IDDT--RNGFHGS----------------DSLPSAEREIHFFFPG---------
---TIVEPVMSG-QAAKDYLAQAVNPTL-LKGLTHLCKNKPNDPIIWLADWLLINNPNKP
II--EDVTNLY------DLPDFN----------
>Phum.transcript:PHUM424510-RA /organism=Phum {i 279,592 i}
------------------------------------------------------------
----------------------------------------------------MDINS---
------SSGDTIRKEYER---GEDSYLTPQPPTP--------------------DTYVTN
TL----------------------------------SCPTL-------------------
---DQEVLYGDFDIETKFKC----------------------------------------
------------------------------------------------------------
--------------------------------LPQLTLAIIKPDGMK---YVKEIEKKIK
DAGFDVVQSRLLQLSPEQVSDFY----YEHYGQPY-------------------------
-------FPILVSTMCEGPVRVYVLRKK---DAVETWKLMCGPTQVEEAKKIWPESLRAI
YG----TPDKSYKNVCHAS----------------DNCQKAKEEIKFFFPS---------
---LILDVNLEDEDDVTNYMNEYVNPIL-LEGLIQVCKNKPLDPIIWLATWLLMNNPNKP
KM--KEEIALT------FT--------------
>Ptep.aug3.g25458.t1 /organism=Ptep {i i}
------------------------------------------------------------
------------------------------------------------------------
-------------------------MELKVPTI---------------------------
------------------------------------------------------------
---ASTRTLTDED-----NR----------------------------------------
------------------------------------------------------------
--------------------------------LFERAICLIKPNATS---KSEAIISIVK
NSGLMLLKKRRMHLKPEQVRDFYFRSLDEEMNKYYRVYEELIASEGGKQKLPDIRAVSVQ
NTVESSKLEEYVAFMTSGPIEVYIVAGR---GTISRLQRLIGPEDPKLARITNPNSIRAR
FG----GESI-LRNAVYGS----------------TDSDQAEQEINYFFPSEK-------
---NIKQKNTNE-GASSDYLSQTVNPTL-LKGLMQLCRQKPDNPLVWLADWLLANNPNST
KT-------------------------------
>Bmor.transcript:BGIBMGA010540-RA /organism=Bmor {i 102,275,421 i}
------------------------------------------------------------
------------------------------------------------------------
------------------------------------------------------------
------------------------------------------------------------
------------------------------------------------------------
------------------------------------------------------------
--------------------------------MIQGSWSTPQLRGGHRSYLWKPYKKLIK
LSTFR--GKRVVQLTPEQAAELY----RGHYGRQH-------------------------
-------FPHLVAQMSCGPIVVLVLAAR---DCIQKWRTLMGPARVAEAQAYWPDSLRAC
YGRRTKYGDY--FNGLHGS----------------ENLAEAVREIHFFFPN---------
---MIVGPLLRN-WQINDYMQKYITPTL-LPGLTALAHERPAEPILWLAEFLQRHNPNEP
KL--ADKINHQREQQRCYTPVPSEESILK----
>Drer.transcript:ENSDART00000170232 /organism=Drer {i 145,253,399,544,792,888,990 i}
------------------------------------------------------------
--------------------------------------XEILSRIRQAGFRVAMQKELML
--------TEEQVRLF-------YSTHVEEEYFN----------------SLMENMTSGL
VLALALVKEGAVEHW---------------RNILGPKDPIKAKNEQPDSLRAQFSVENSS
IN-QLHGSSSSEE-----AEKEISFFF---------------------------------
------------------------------------------------------------
--------------------------------PPEDTLAVIKPDTQH----KEEILEEIQ
AQGFTISQLKDTILSREMAEEFY----KEHREKPF-------------------------
-------FSQLVDYMCRGPCTMLVLTKE---NAVQEWRAAMGPTDPDQARLTAPESLRAR
FA----KDVL--ENAVHGS----------------SNTEHADQKIKFIFGDIGEIIPDTA
SPPLETEESFAE----LKNLQSSRSPSF-----GDLRNETEPDTTDGAEEMNLEMTESHA
AS--TDQTEAL------ETPESSQPDTGESPSL
>Cele.Transcript:R05G6.5 /organism=Cele {i 144,332,412,528 i}
------------------------------------------------------------
------------------------------------------------------------
----------------------MYRSEVSKPQLE--------------------------
-------------------------------------------N--PN------------
------------------------------------------------------------
------------------------------------------------------------
--------------------------------LVDRIIVIILPNYFY---EYESVLKHIT
KENFGIIEKTVKHFKTEEVMEWK----SADLESQD-------------------------
-------IWNLSDRLIDGPCMLLLCQRA---NAFIEMKEVAKYHNVIAKRMSS-------
------------SDGIYYS----------------KTTIAAYHDIIFFFPK---------
---YIDERAMLK--HAKDYLSVEVWPKL-SQGLARVAVERPDNPIKWLADYLHQLRQ---
---------------------------------
