# Supplementary material for: Genome streamlining in a minute herbivore that manipulates its host plant
Source: eLife. 2020 Oct 23;9:e56689. doi: 10.7554/eLife.56689 (PMC7738191; doi:10.7554/eLife.56689)
Supplement: Supplementary file 2. [file elife-56689-supp2.zip › Malin_Input/OG0001415.fasta]

>Agam.AGAP003796-RA /organism=Agam {i 174 i}
MP---------------------------------------SDQIQYSE-------KYYD
DVYEYRHVILPPDLAKYVPKTHLMTETEWRNLGVQQSPGWVLYMIHSPE-----------
-------PHVLLFRRPRTDL-AP--QS---------------------------------
----
>Bmor.transcript:BGIBMGA008650-RA /organism=Bmor {i 59 i}
MP---------------------------------------VDQIQYSE-------RYTD
DVYEYRHVILPPDIARMVPKSHLMTETEWRNLGVQQSPGWLHFMVHNPE-----------
-------PHVLLFRRPRTDIPAP--LNGLDTNTSSAV------------KV---------
----
>Dmel.FBtr0305339 /organism=Dmel {i 59 i}
MP---------------------------------------ADQIQYSE-------KYFD
DNFEYRHVILPPDLAKHVPKAHLMTETEWRNLGVQQSPGWVHYMVHAPE-----------
-------PHVILFRRKRIPAEDA--PQVAAANAAQAI------------ANLCG------
----
>Ptep.aug3.g25992.t1 /organism=Ptep {i 59,187 i}
MT---------------------------------------RESILYSD-------KYTD
DKYEYRHVILPAELAESVPRNHLMTETEWRNLGVLQSPQWVHFMMHNPE-----------
-------PHVLLFRRLLNKV-RP--SES--------------------------------
----
>Alyc.aculy04g02900.1 /organism=Alyc {i i}
MP---------------------------------------NKQISYSD-------KYYD
DKYEYRHVVIPQEIVKLVPKNRLMSEDEWRALGVQQSHGWIHYMIHEPE-----------
-------PHVLLFRRPHQGK-PP--SQEEQFKMEEE---------------LCA------
----
>Drer.transcript:ENSDART00000026276 /organism=Drer {i 59,187 i}
MS---------------------------------------HKQIYYSD-------KYDD
DKFEYRHVMLPKDIAKRVPKTHLMSETEWRNLGVQQSQGWVHYMIHQPE-----------
-------PHILLFRRPL-----P--VAQSH------------------------------
----
>Isca.ISCW021547-RA /organism=Isca {i 59,187 i}
MA---------------------------------------QKNIYYSD-------KYYD
DKYEYRHVVLPKEIAKLVPKSRLMSETEWRGIGVQQSHGWVHYMIHEPE-----------
-------PHILLFRRAVTPTELP--SQEEQMQAE-----------------LCSQ-----
----
>Lpol.rna24273 /organism=Lpol {i 59,187 i}
MS---------------------------------------RKNIYYSD-------KYYD
DKYEYRHVMLPKDIAKLVPKTRLMSETEWRSLGVQQSQGWIHYMMHEPE-----------
-------PHILLFRRPITGDVVP--SQEEQMKEE-----------------M--------
----
>Turt.mRNA:tetur30g01180 /organism=Turt {i 59 i}
MP---------------------------------------SKNIYYSD-------KYYD
DKYEYRHVTLPNEIAKMVPKTHLMSEDEWRSLGIQQSQGWIHYMIHEPE-----------
-------PHILLFRRPLKGQ-PP--TQVEQLKAE-----------------MTAEQ----
----
>Hsap.transcript:ENST00000314355 /organism=Hsap {i 59,187 i}
MA---------------------------------------HKQIYYSD-------KYFD
EHYEYRHVMLPRELSKQVPKTHLMSEEEWRRLGVQQSLGWVHYMIHEPE-----------
-------PHILLFRRPL-----P--KDQQK------------------------------
----
>Dpte.g5167.t1 /organism=Dpte {i 59 i}
MS---------------------------------------SKDFYYSD-------RYYD
DKYEYRHVVLPKEYSKLIPRTHLMTEAEWRALGVTQSQGWIHYMIHEPE-----------
-------PHILLFRRPITGKSAP--SQAKQIEADNA--------------EFTNAN----
----
>Phum.transcript:PHUM370690-RA /organism=Phum {i 59,187 i}
MS---------------------------------------SDEFYYSP-------KYYD
DKYEYRHVVLPKELAKLVPKSHLMSEREWRDIGIKQSQGWIHYMVHKPE-----------
-------PHILLFKRPITSQ-PE--NR---------------------------------
----
>Smar.transcript:SMAR009840-RA /organism=Smar {i 62,190 i}
MS--------------------------------------HQTNIYYSD-------KYYD
DKFEYRHVMLPKEKAKLVPKTHLMSEPEWRKVGIQQSQGWQHYMIHEPE-----------
-------PHIILFRRPVQDE-NQ--QNVQ-------------------------------
----
>Tcas.transcript:TC033819_001 /organism=Tcas {i 80,208 i}
MHRN-------------KLEE-------------------LQRNIYYSD-------KYYD
EEYEYRHVVLPKEMVKMVPKTHLMSEDEWRGIGVQQSKGWVHYMTHSPE-----------
-------PHILLFKRPITT--PP--TQNGN------------------------------
----
>Mocc.rna16541 /organism=Mocc {i i}
M----------------------------------------TRDIYYSE-------RYYD
ETYEYRHVVLPKDIAAKVPKTHLMSETEWRNIGVQQSPGWIHYMIHEPE-----------
-------PHILCFRRPLPKEGAPPATQEEQVRRD-----------------MLESY----
----
>Dpul.mRNA14444 /organism=Dpul {i 11,176,304,324 i}
MISKAASFHYQVAKYVFTLQDGTRILMQFNSRIKQFNNMPPNTEIQYSD-------KYTD
ENFEYRHVILPPEMAKLVPRTHLMTETEWRNLGVQQSPGWVHYMVHNPG-----------
-------WDFLAVSRMSYYFDVRKNDCNKQQYPDF----------------LCTI-----
----
>Cele.Transcript:Y71G12B.27 /organism=Cele {i 144 i}
-----------------------------------------MEDIYYSP-------RYED
DEYEYRHVILPQAVSRKVPKGRLLSEAEWRRAGVQQSLGWEHYMVHNPE-----------
-------KHILLFRRKRHFTKADEERAKMELLRDMEVFNRAQQQTTATDEKLNAVFYEFV
NKAV
>Cscu.CSCU025556-RA /organism=Cscu {i 8,54,80,208 i}
MR---------------------------------------RNQSANEQCSGCPVTKFVK
NLNNSKHVILPPEIASLVPKTHLMTETEWRNLGVQQSPGWVHYMVHTPATDWFSTLASIR
LSSLSALPFLFLINGFEYEQ----------------------------------------
----
