# Supplementary material for: Genome streamlining in a minute herbivore that manipulates its host plant
Source: eLife. 2020 Oct 23;9:e56689. doi: 10.7554/eLife.56689 (PMC7738191; doi:10.7554/eLife.56689)
Supplement: Supplementary file 2. [file elife-56689-supp2.zip › Malin_Input/OG0001416.fasta]

>Agam.AGAP007606-RA /organism=Agam {i 166,1188 i}
M-----------------------------------------------------------
---------------------------YTKQEK---------------------------
------------------------------------------------------------
------------------------------------------------------------
------------------------------------------------------------
---------IFS------------------------------------------------
------------------------------------------------------------
------------------------------------------------------------
---------------------------------------------------HLRQMV---
------------------------------------------------------------
--------PFLAGL-----LIFS-------------VHFTCTVEAR--------------
------------------------------------------------------------
-------------------------------PQT--------------------------
------------VSSNGNNASNARFGA---------------------------------
------------------------------------------------------------
------------------------------------------------------------
------------------------------------------------------------
------------------------------------------------------------
------------------------------------------------------------
-------------------------------------HEYAYVSSWPIVDR----KLGSV
SAVALDGDGNVVIFHRGSHVWQLSSF-DTENRYQEATGGPIAQPTVLKFNRNTGELLQQW
GENLF-YMPHGLTVD-HEQNYWLTDVALHQVFKFDLN-------HSTTEPVLTLGTRFEP
GNDAYHYCKPTAVAVL-KSGE-FFVADGYCNGRIVKYSAEGIPLLSWGRNSFVLTRSFTL
PSGQPVPASF--FAIPHALALV----PDRDLLCVADREQGRVQCFHTR------------
---NGTFH------SQYSSPEIG--SRLFSVKYIS-----SDGGLLYTIN--GPQFV---
-----LNPVP-----VAGHIIELA-SGN--VIGRFQPNNPKHAFSNPHELAVTDD-GSEV
YVAELNPQ---MVHKFR---RIS-------------------------------P----A
RLTGSTTTTRESAKED-AAKNSPAKQA-----------------KPQQQHHPQGNTSKTS
VTRSWLLHIAVAAAVRICVLI-----------------------SKRLI------RWVVC
R--RPPQA----EKGRAKDPCVSATVLSKVSPSVVGRKSSECRLLVHCGLSLRLRGVIVV
LFGCLAAVIGTLREWKKS-NFSR-------------------------------------
--------
>Bmor.transcript:BGIBMGA005815-RA /organism=Bmor {i 9,1438,1505,1629,1767,3405,3490,3728,3857,4009,4207,4495,4606 i}
MDEELNDHDLEGRLYAMLHYADETQTKKNENNQNAAQIIENAPRSTVRRYWRTSADSNTK
IIQKESPPANNNTAA-KKPVPKAENPQPSVDLSFFQSPPQNLKRTIEVIEHEIEKQVILE
SSDEDEVVEVALPPKPTITIESSDEDELEVIQSPSPAKILTKPVSGERCVSASPVPSVVS
SVSDEFIRGDCIALNISSRHGDDHSFDFSLHGPDLLDQATPSKKKKKKKSKDAVTSTPTA
AAQEKSTIDECFATPKSKAKNKKKKSNSATNAVIQKADVYDSDSNHSLIESNKSKTSYVV
TEKSLPNADVYESDSSHSENVKEKPAKINTDLDSSDSSTSLEKPLEETENIDVTEINRTE
EISETVVQIDVIDLTINDKNVPVANAICENIVMANVTGFSVSDDYGDVHIPNKDISMYVS
TKVPPILNEDLDFDNLKGKDKVCRKRRYSLTSLRAEMEKFYNESWGGENFNHREIQKNMS
RDKSLWAIDPKDKMPSMARRKMTCNYCNRSGHKEDTCHMKPAICHMCGSMGHFEPRCPRK
ICVNCGSPNHIYSTMCRNCSSWNSLKCAECGQSGHPASHCPDMWRRYHNTIDEDAPLEKS
TQTKKHYQLFCSGCTRRGHLIHTCRNTIPFSGLPINSPYVCMYRAIYPPTPGKQNNLRNK
QIQDKNTSQDSTASSERTPRNDRKRQSKSPTAHESHVNKKRNLSASDDTEMRRNTKSPIA
NTPQRKISQSIEDPKNKKEQNKTNNTDSNKTPSAEKAPNFIPISSNYDKRGHIIQDNEVS
DTSDAVTSARIYIINEMIDQLKTKEGEEWLKETTEKHNVTVQYTDINSFL----------
---SIKGKVADQEAFQSQL-RDWTKIILPDESSSIKTNENNLTTADNSSPCDFSVIPKNR
TNLLKQLTKALNSLKKDIGDPKYLYKELTYFQSRHQQLLKRKTVSPKQVSNNRCHINEML
KKLNMVLLGQAGLADGSQHLNELYAIQEKLTNSSQKIIPIELRKEIGQHYCRIFAAMPRN
DYLDLLKKFYHSPSQFKKKNKDKFKFSPNVSRNFKKNVNSIPTAQIHHNGENLKGKRDRN
RSPLRQKLVFYHQRLLNTKTENTVLKKTRIDLVQRLHAYIAKTYQKDKIPSKMAKKMKKA
QDQAQVFLENFGERAYFSDREDNNPAYYISPALQKLEHAPEFVKDWPNISI----TLGQV
SGVTLDNAGRVLVFHRGEHTWDEHTF-TNGNIYLGIGKPAIQHKTILIFN-ETGELLDMW
GDDFF-YMPHGITVD-SEGNVWTTDVALHQVFKFNAT--------NRRVPAMVLGEKFVP
GTDDHHFCKPSAVAVL-STGD-FFIADGYCNHRILKYNPKGQIILQWGTHNS--------
----HSPFS---LNVPHALALA----ENSGVVLVADRERGRVASFRHD------------
---NGSYV------TSYSSWLMG--PRIFSVAYSP-----VHGGRLYVVN--GP------
-----NGVVP-----VRGYVLELA-SGR--LVGTFDAPAG---LASPHDVAAATD-GSAV
YVAQLAPH---AVYKFV---DERLRDEAPPAPPAPPAPPAAP------------P-----
ATPATLAGAVTSRGGR-WAGAAAGA--------------------------------GAA
LCAGALL----------------------------------------LR------GALRR
A--RGPKGTTRRRWEYGSGEFKLRRLLERRR-----------------------------
--------------------FTRVQSDDSDD------------------EPAPMLPPHHA
TA------
>Dmel.FBtr0088385 /organism=Dmel {i 102,280,521,1021,1456 i}
---------MKST-----------------------------------------------
------------------------------------------------------------
------------------------------------------------------------
---DSAK---CL------------------------------------------------
------------------------------------------------------------
------------------------------------------------------------
------------------------------------------------------------
---------------------------------------------GSKSLAICCLLL---
---------------------------------------------------HLLLC----
----------------------------------I----------------------RPA
VSQTQSPQRYLHNV----------------------------------------------
--------------------------D----SNSNNNERLHQILKGSGAGSGATQLN---
------------------------------WPQ---------------------------
------------------------------------------------------------
---------------------------PPKQTVP--------------------------
------------------------------------------------------------
------------------------------------------------------------
------------------------------------------------------------
----------------NVKTE---------------------------------------
--------------------------------LAKLNNTYVYQNAWPANNV----KLGAV
TAVSFDKAGNVVIFHRVNRVWGQTTF-DNRNQYQEKYRGPIRESTILALEPATGKVQYDW
GKNFF-YMPHGLTVD-PEDNVWLTDVAMHQVFKFPPR-------GGDGKPALTLGDAFQP
GSGRK-FCKPTSVAVL-DNGD-FFVADGYCNARILKYSRKGELILFWGQNTFS----G-I
SYDVAPQNF---FAIPHALTLV----PELQLLCAADRENGRVQCFLSS------------
---NGTFH------SQYHNQLIG--DRLFSMAYTP-----AAGGQLVIVN--GPTAE---
-----LGIHPEHYNEVHGFVLSMR-SKQ--LVSKFGPNNL--QFQNPHDVAVTAD-GNEI
YVAELNPM---RIHKFV------HRSLAK-------------------------P-----
---MSLSASKDSRDSA-ISQAVGGDQV-----------------PAVAVHHPS----GKA
ILVASLMLLFAGSTFALALIFARRRKRGCLPF----------GARGRRH------AW---
------------E---KSDGFKLGGLLDRDRN----------------------------
-------------------GFEKLDQQASDEEQ----------------ETKTLASAQYA
--------
>Cele.Transcript:F21F3.1.1 /organism=Cele {i 147,652,734 i}
M-----------------------------------------------------------
------------------------------------------------------------
------------------------------------------------------------
------------------------------------------------------------
------------------------------------------------------------
------------------------------------------------------------
------------------------------------------------------------
------------------------------------------------------------
------------------------------------------------------------
------------------------------------------------------------
-----------------------------------RASTACLVALLAP------------
---------------------------FYISA----------------------------
------------------------------LPVE----YFYG------------------
------------------------------------------------------------
-----------------------------DEQQPIEEGA---------------------
---------------------------------------ENSAV--FEQDRE--------
-----------------------------------------------------LIGLFNP
------------------------------------------------------------
------------------------------------------------------------
-------------------------------------------------SK----EIGQV
SGLAVNKNGHIVAFHRSGRVWDEKSF-NDHETFNK-DLGVINNKTIAIIS-REKKVIDEF
GAGLF-YMPHGLTID-NNGDYWVTDVGSHQVHKIDAK---------TQKIVMSLGEKMVP
GEDQAHFCKPTDVAVA-KNGH-IFVADGYCNSRILKFDAKGNLMAQINAATEE-------
----NQPSE---FVVPHSLSLI----EDMNIVCVADRENQRVQCFSAG------------
---LSEGDRTLPTGIPITSATDI--GRVFAIR--------EREHYLIGVT--GNSED---
-------------VEAQMFSIDMQ-TGK---TETFA-----KGVRNTHALAIAAD-G-VM
FVSQLEPS---RILEIRL------------------------------------------
------------------------------------------------------------
------------------------------------------------------------
------------------------------------------------------------
------------------------------------------------------------
-------L
>Drer.transcript:ENSDART00000172632 /organism=Drer {i 92,213,271,359,451,535,584,652,733,810,914,1111,1162,1465,1595,1712,1785,1996,2034,2221,2340,2440,2494,2812,2875 i}
---------MGVLCCSILVLALFLQC--------HSHSIQN-HMYRFKRF----------
--QENSFTDPNDCSRTRQPFVMSSPYNFSLDIR---------------------------
------------------------------------------------------LPGVVP
TESDSYY---CMAVPVPTS-REAYIVDFVPHA----------------------------
----------------------------------------SMDTAHHMI-----------
---------LYGCKTP--------------------YATQGYWDCGKE------------
-----------------------LGTCRDQAKI-----------------------MYAW
ARNAPPTKLPKDVGFKVG---------------------------GDTRINYFVLQI---
---------------------------------------------------HYGDV----
----------------------NNFRDHHRDCSG------------------------LS
LRMTSKPQPFIAGM----YLMMSVDTLIPPGKKVTNADIACTYTSS-P------------
---------------------------MYPFAFRTHTHSLGKVVSGYR--VRNGQWTQIG
R-------------------------QSPLLPQA-----FYPA------------TNTID
VKDGDILAARCVFTGEGRTT-TTQIGGT---SNDEMCNFYIMYYM---------------
---DNTHAVPYMNCRDDGS-SELFRNIPSEANIPIPVRPDH-MMSMKHE-----------
------------------------------------SSPQKDAVE-LQEPKR---DEEVQ
DQ------------------GDLYSLLSKL-----------------------LGEREDH
VRIHKYKPSEAARAQ------------------------TLLLAEI----DSIMQKKDLG
R--PRLG---------YKTNEDAILARDRVHKFHQLESTVS-PWRSRTVPARLPT-----
-----------------TGAAQRDQQG----------AHLVEVSDWPEADL----QLGQV
SGLALNSNGDLVIFHRGDHIWGIDSF-NMNAIYQLRDQGPIQQSTILLVDSVKGKVLKAS
GKNMF-YLPHGITTD-HDDNYWVTDVALHQVFKLSGN--------GKDQQLLVLGEAFEP
GSDKKHFCQPTDVAVDPVTGN-VYVSDGYCNSRILQFSPEGKYISHWGADQRKS------
ALSSALPGRRVPFRIPHSLTFL----PDKRELCVADRDNGRIQCFMAD------------
---TGEFV------KEIKKDVFG--GEVFAIAYSP-----AQGGLLYAVN--GEPPY---
-----GQAAP-----LQGFVINYS-SKE--ILDSFSPDTQ--VFKLPHDIVVTAD-G-TV
FVGDAAAD---SVMKFIQSAKAEHRSVKKGGIEVQEIEETETFVQAKLKP---LPKIPPH
YVEAAVQKIQEVSPHQ-QPLAAPKEKEPPQSVANHSPESVANKSPESVANQSAQN--VSP
AVITSLLLVPLVSVIAIGVFI-RWKKSRMYSD----------DCQVKLEPSGSAGGILGK
I--RGK----------AAGSLNLGNFFATHK-----------------------------
-------------GYTRH-GFDRLSTEGSDMEK-----DDEDATDSEN-EEYSAPPPPIS
SS------
>Hsap.transcript:ENST00000304400 /organism=Hsap {i 89,210,268,356,442,526,575,643,724,801,905,1090,1162,1483,1613,1730,1803,2014,2215,2331,2431,2485,2689,2746 i}
---------MAGRVPSLLVLLVFPSS---------CLAFRS-PLSVFKRF----------
--KETTRPFSNECLGTTRPVVPIDSSDFALDIR---------------------------
------------------------------------------------------MPGVTP
KQSDTYF---CMSMRIPVD-EEAFVIDFKPRA----------------------------
----------------------------------------SMDTVHHML-----------
---------LFGCNMP--------------------SSTGSYWFCDE-------------
------------------------GTCTDKANI-----------------------LYAW
ARNAPPTRLPKGVGFRVG---------------------------GETGSKYFVLQV---
---------------------------------------------------HYGDI----
----------------------SAFRDNNKDCSG------------------------VS
LHLTRLPQPLIAGM----YLMMSVDTVIPAGEKVVNSDISCHYKNY-P------------
---------------------------MHVFAYRVHTHHLGKVVSGYR--VRNGQWTLIG
R-------------------------QSPQLPQA-----FYPV------------GHPVD
VSFGDLLAARCVFTGEGRTE-ATHIGGT---SSDEMCNLYIMYYM---------------
---EAKHAVSFMTCTQNVA-PDMFRTIPPEANIPIPVKSDMVMMHEHHK-----------
------------------------------------ETEYKDKIPLLQQPKRE--EEEVL
DQ------------------GDFYSLLSKL-----------------------LGEREDV
VHVHKYNPTEKAESE------------------------SDLVAEI----ANVVQKKDLG
RSDAREG--------AEHERGNAILVRDRIHKFHRLVSTLR-PPESRVFSLQQPP-----
-----------------PGEGTWEPEH-------TGDFHMEEALDWPGVYL----LPGQV
SGVALDPKNNLVIFHRGDHVWDGNSF-DSKFVYQQIGLGPIEEDTILVIDPNNAAVLQSS
GKNLF-YLPHGLSID-KDGNYWVTDVALHQVFKLDPN--------NKEGPVLILGRSMQP
GSDQNHFCQPTDVAVDPGTGA-IYVSDGYCNSRIVQFSPSGKFITQWGEESS--------
-GSSPLPGQ---FTVPHSLALV----PLLGQLCVADRENGRIQCFKTD------------
---TKEFV------REIKHSSFG--RNVFAISYIP--------GLLFAVN--GKPHF---
-----GDQEP-----VQGFVMNFS-NGE--IIDIFKPVRK--HFDMPHDIVASED-G-TV
YIGDAHTN---TVWKFTLTEKLEHRSVKKAGIEVQEIKEAEAVVETKMEN---KP-----
-TSSELQKMQE---------------------------------KQKLIKEPGSG--VPV
VLITTLLVIPVVVLLAIAIFI-RWKKSRAFGA----------DSEHKLE--TSSGRVLGR
F--RGK----------GSGGLNLGNFFASRK-----------------------------
-------------GYSRK-GFDRLSTEGSDQEK-----E-DDGSESE--EEYSAPLPALA
PSSS----
>Cscu.CSCU015323-RA /organism=Cscu {i 22,189,240,293,619,743,860,930,1073,1150,1351,1467,1564,1819 i}
------------------------------------------------------------
------------------------------------------------------------
------------------------------------------------------------
------------------------------------------------------------
------------------------------------------------------------
------------------------------------------------------------
------------------------------------------------------------
------------------------------------------------------------
------------------------------------------------------------
------------------------------------------------------------
--------------------------MIPPKSPKYHVDVNCYFRGRQP------------
---------------------------IHTFAYRVHAHKYGVVISGYKYNIKDNAWTFLA
K-------------------------GNPQWPQT-----FYPM------------DQVYT
VSEGDVLAARCTYNSTQSNE-PIYMGST---ANDEMCNLYIMYYT---------------
---NANDGSSFARCLDIEI-PKLVNELPADSDVPLSPNPAL-EENAHTN-----------
------------------------QWN------------QKTSVS-KKGNNA--------
----------------------FTDAYYRP------------------------YPIQEI
ENFHSNKYYQ--------------------------------------------------
------------------------------------------------------------
------------------DDDDYNSE-----------FTYKEVASWPAEDR----KFGQV
TAVDIDSNNNIVIFHRGDHVWNGLSF-DVEDRYLLTEKGPIASPTIVTLDSVTGHVLHQW
GSNIF-YMPHGLTLD--GDYVWLTDVAMHQIFKYPLS--------GDIKPALTFGERFVP
GNDDKHFCKPTSVAIS-SNGD-IYVADGYCNSRIVRLSSSGKFLNQWGQSIQ-------I
GNFPPGPGD---FAIPHKITLV----EDKGLVCVADRENGRIQCFTLM------------
---SGNFH------FEIVHKEFG--GRLFSIDYSP-----SKGGLFFAVC--GPSIY---
------YKHP-----VQAFVFNFT-SRQ--LLNSFKPKQG--TFTQPHDIAVTHD-GTEV
FVSEIMPN---KVWKFL---KVTHKSTKKVLTDMPPLQTLSPSLSSQKIT----P-----
EKSTLLLHTTNKYSTT------KKK---ESDIDNFK----------------------TS
MIIMALLAIPVLLLIIITSVI-RLKKRGKLQN----------CSLSHLK------GWLGG
Y--RTPH---------PQDKFNIGTLLNPHK-----------------------------
-------------------GFDRVAMEESDI---------EEGSGSEV-EEFNVVARKA-
--------
>Ptep.aug3.g6165.t1 /organism=Ptep {i 129,184,284,326,412,490,539,607,774,825,878,1207,1331,1448,1521,1664,1747,1942,2055,2089,2338 i}
---------MEQIIVFILCIAFSASQ----------------------------------
--RMEASPFPADSH-------------YSMNLN---------------------------
------------------------------------------------------MPDVRP
TVPDSYV---CTARKLDP--HESYIIKYDPDV----------------------------
----------------------------------------NAKTAHHML-----------
---------LFGCKDLKNQN----------------HLYPAHWNCAHSDLCD--------
-------QITIMNCA--------HSDLCDQITI-----------------------MYGW
AKNAPSIELPADVGFLIG---------------------------GNSSIQYLVLQI---
---------------------------------------------------HYANS----
------------------------LPEGTTDNSG------------------------LK
LHLTTQRQRYVTGI----RLLLADYAQIPPHAPNYHIDVNCKFDENYI------------
---------------------------IHPFAYRVHTHKLGVVVSGYYFNTHNKSWTFLA
K-------------------------GNPQWPQA-----FYPL------------ERTHT
ITSDDILAARCTYDSSEMNV-PVKLGSS---STDEMCNLYIMYYTE--------------
-YRNAQAGQS-PPCIGVQI-GELVERLPPGNDVPLPSNPEM-EQQAYG------------
---------------------------HSHH--------QPISYS-IEDDKL--------
----------------------ASSSSYNP-----------------------EYVLGNS
ANHLVPKP----------------------------------------------------
------------------------------------------------------------
------------------ADLQLNNE-----------YMYKEVYGWPAKNL----KFGQV
AAVTVDHNGNVAIFHRGSHVWNELSF-DVYHNYRPIQDGPIKTPTIVHIESATGLLLKEW
GNELF-YMPHGLYIH-SDGSFWLTDVALHQVFHFSAD--------DLKKPVLTLGERFIP
GDDKDHFCKPASVAVS-KNGD-IYVADGYCNSRIVRFSADGKYSSQWGKQDN-------V
FERNPPVGS---FRIPHKVILL----EDRDLTCVADRENGRIQCFTMV------------
---TGRFR------FQIQREEFG--GTLYSIAYS------AEKGLLVAVC--GEAVY---
------KDHL-----VRAFVFNVT-DQK--LLNVFAPRSG--------------------
----IGPN---LVWKFI---RAYHKSSKKVL----DVPETDPKTTHAKIS----P-----
HSHVPLSGMQDKAFGN------KTLSE-DEDSTSFE----------------------TS
LIVLALLAIPIICLVLVTVIV-RLRRRGKLQQ----------TYFGNLK------GWWGG
Y--KTPH---------SQDKFNLGSLLNPHK-----------------------------
-------------------GFDRVSLEESDGEC-------EDGSDSDV-EEFSAIAKKT-
--------
>Lpol.rna12181 /organism=Lpol {i 144,199,296,382,460,509,577,744,795,849,1144,1268,1385,1458,1601,1678,1879,1995,2092,2272 i}
M----CVNILKMTHFFIITIFVYMNY----------------------------------
--QYIKAERTTNLY-------------HTVDLK---------------------------
------------------------------------------------------MPDVQP
LMMDDYI---CTAMELNF--GTEYIVEYEPHA----------------------------
----------------------------------------EASRSHHML-----------
---------LFGCLDM-NEN----------------RLYPRTWRCSH-------------
------------------------SNLCPGMSI-----------------------LYAW
AKNAPTVILPSGVGFRVG---------------------------ADTTVKYLVLQM---
---------------------------------------------------HYAHL----
------------------------LPSGIKDSSG------------------------II
LHLTKSQQKYIGGI----HILYSKQAAIPPYRPKFHVDVNCKFQSNQV------------
---------------------------IHPFAFRVHGHSLGLVISGYIYDSQAQTWTLLG
K-------------------------GDPQQPQS-----FYPT------------SHLLT
VKPGDILAARCTYNSTGVTK-NVYIGPN---SSDEMCNFYIMYYT---------------
---RIKNGQSYGKCVDVEI-PELNQNLPEGNDIQLHTGLSM-EQN---------------
-------------------------------------------IP-RSDPET--------
----------------------------------------------------FVPSISSS
DYFHVDKKDQV-------------------------------------------------
------------------------------------------------------------
-----------------VGPSDHSTPT-----GETV-IRYEVNNNWPATKF----KFGQI
SAVAVDNKGRVVVFHRGSHIWNSLTF-DFTNHYQLIDRGPIEEEAVVVLNEETGKIEHVW
GSNLF-YMPHGLTVD-ANGSFWLTDVALHQVLKFSSN--------GLIQPMLVLGEKFIP
GSDNTHFCKPTSAVVS-VDGD-IFVADGYCNSRIVRFTSKGKYINQWGRHTP-------L
GSSDFPSSA---FNIPHKLTLI----HDKGMVCVADRENGRIQCFSIP------------
---DGKFI------FQLSRPEFG--GRLFSVSYSS-----EKGGLLYAVC--GPAFY---
------GHHR-----VLSFVFNFT-SLK--LLSTFAPPEG--TFSQPHDIAVTPD-SQSV
YVGEIGPN---NVWMFS---RGKHKSVQKALPEAQPTTS---------------PSW---
----------------------------DDDAARFKPL-------------------TVS
LMVIAVLAVPVLILLTITIIV-KLRKRGKLKN----------FSYNHLK------HWCGG
Y--KTPH---------SKDKFNIGSLLNPHQ-----------------------------
-------------------GFDRVALEESDLEG-------EEGTDSEV-EEFDAAVRRA-
--------
>Smar.transcript:SMAR005797-RA /organism=Smar {i 120,175,253,296,364,582,635,1081,1208,1325,1541,1624,1831,1953,2050,2263 i}
---------MRFIHVFAAVIAILLEF----------------------------------
-----GCADVGSAV-------------FKDGIY---------------------------
------------------------------------------------------MPDVMP
TQHDQYL---CTAKKLDT--RESFI-----------------------------------
------------------------------------------------------------
------------------------------------------------------------
------------------------------------------------------------
-----------DVGFRTG---------------------------GDSGVNYLVLEV---
---------------------------------------------------HYA------
------------------------LPLNVSDNSG------------------------LS
LYSTYERQKYIAGI----FLMLSASTQIPPMHPKVHADINCLYSDPNS------------
---------------------------IHPFAYRVHAHSLGVVISGYKYNVKSDKWTLLG
K-------------------------GNPNWPQA-----FYPM------------EKTHS
VKSGDYLAARCTFNSTKRNR-WTTIGST---ADDEMCNFYIMYYT---------------
---NFEGGSSYGDCVDVSD-NDLVSAMPLDSDTPLPRNPLL-EEHAHGG-----------
------------------------MGSHSHGMHHSESNVQRPPMD---------------
KK------------------GRVYSGYSTP-----------------------LDPMYSS
EYVDQDKHAQSSEAKFP---------------------G---------------------
--------------------EDELPHRGKVNHGNH-------------------------
-----------------DDTKDRKTPE-----PSPLPSLYDEVTNWPLSNL----KLGQV
TAVSINSQGKIVIFHRGDRVWDARSF-DLYNNFADPQQGPIVANTIIELDEKTGNASHSW
GSNFF-YMPHGLTLD-KDDNVWVTDVALHQVMKFSPG--------GAKEPLLVLGTRLKS
GNDDSHFCKPTSVAVT-SSGE-FFVADGYCNNRILKYSATGQLILQFGKKTNTI--LG-F
KIGPPPPYS---FYIPHKLTLA----EDKDLLCVADRENGRIQCFSIA------------
---NGTFH------CQIRNTQFG--SRWFSVSYTP-----ANGGFLVAVN--GPEDY---
-----RNTNN-----IQGFAIDIN-SRL--PIGKIKPLNN-HQLQNPHDIAVTNN-GSTV
YIVEIGPN---RVWKFI---SKTASTLSPVVNFLAPTISSAVEVVKSKIL----P-----
ESSSL-----------------------AWPSGTLA----------------------PT
LIIIALLAIPVLIVVLVTVLI-RLKKHGNFRS----------LDAGHVK------GWMSG
Y--RQP----------SGDKFNLGNFLHPHK-----------------------------
-------------------GFDRVNLEESDA----------ASSDSEV-EEFNMQKA---
--------
>Dpte.g8948.t1 /organism=Dpte {i 2049,2146 i}
----------------MVKLKIVPKK----------------------------------
-----SLSETSDLL-------------YTLELK---------------------------
------------------------------------------------------MPNVLP
RKNDDYL---CTSINISN--EEIYIKKFDPNA----------------------------
----------------------------------------NSNRIHHII-----------
---------IFGCKNLQNHHN--------------QLLYPNHWPCIH-------------
------------------------LPICPGMRI-----------------------IYAW
GRNAPSLQLPPDVGFHVG---------------------------GLSDINYLILQS---
---------------------------------------------------HYSH-----
-------------------------PLQEHDSSG------------------------VR
LLYTVQPQPYIAGI----LLLSSVDGIIPPHQSKYHVDINCRLNRD-P------------
---------------------------ITVFAYRVHAHALGTVISGYRYSHNKNKWDLIA
K-------------------------GNPQWPQA-----FYPMSD---------NDNLMQ
INSQDIIAARCTYNSSERNT-LTRMGST---AGDEMCNLYLMYYSENPLLMADDSMSKAF
FYSLNEQRSDIDSCSGIEFESDLYLNLPDGNDQPLPRNITL-EQSAIGQ-----------
------------------------HSSHQH-------------VD----PNH--------
------------------------------------------------------------
------------------------------------------------------------
------------------------------------------------------------
-----------------SDGDVMNEEE-----SARKQLEFIQDPDWPTNNF----QFGQI
TAVDFDQSGNVVIFHRGKHVWNELSF-DWQNNYRRIQNGPIAQSTIITIDPKSGKILDSW
GENLF-FMPHGLTIDQKNHSIWLTDVAMHQIFRYSLNR------SERKQPLLVLGERFKP
GDDDKHFCKPTSVAIDYNNGD-LYVADGYCNSRIIRFDSNGKYLNHWGHKPIIN--SGDL
QSIRPSPNS---LNVPHKILLIDQEADDEKLACIADRENGRIECFLTP------------
---YGQFR------FQIRLPQFN--GRLFSIAYS------KQMNILYAVN--GPSLMPPP
PSDMDQKSST-----VMAFAFDFQ-TQQ--PLATFVPKLT-GTFNQPHDLAVSPS-GNEV
FVVEIGPN---YIWKFI---NSKPMEQQQPFVDKMIVDKLKSKQAMKMISNNGMP-----
IKSKILTNNTKDKSTE-IDEKEKNLAI-SNVNFSFEL--LQIRTKEFREKV-----WSNN
ILYFVLLALFIFIMILN-----IHHTSSTLRFFS-LI---FSSLLNSMK-----FRLISN
R--STKM---------NSERISLSNVLKSSRSSSSKRK------------SLRL------
-------------GDKRYGGFNRLPQNEEESDLVIVTDDDSNDDDSDVLEDFSLTQQQQL
QNNNSHVI
>Tcas.transcript:TC009284_001 /organism=Tcas {i 135,311,510,712,904,1014 i}
---------MATPTVAILGLVLLTGA----------------------------------
------------------------------------------------------------
------------------------------------------------------------
------------------------------------------------------------
------------------------------------------------------------
------------------------------------------------------------
------------------------------------------------------------
------------------------------------------------------------
------------------------------------------------------------
------------------------------------------------------------
--------------------------LAGPFERQQNAQL---------------------
--YD-------------------------------EVRQLLSLAQGYQAGVQNDAPSEQA
S-------------------------DKPDVPRA--------------------------
------------------------------------------------------------
------------------------------------------------------------
------------------------------------------------------------
------------------------------------------------------------
------------------------------------------------------------
------------------------------------------------------------
------------------------------------------VKNWPKKPL----KLGQV
SGVSVNSAFQPVIFHRADRVFDQYTF-NSTNHFQQLHLGPIAEPTVLTLDPQTGQVLGQW
GENFF-FMPHGLTID-RHDNLWVTDVALHQAFKFKP---------GELSPILTFGQRLTP
GSSKNHLCMPTSIAVA-SEGE-VFIADGYCNSRILKFNAAGVLLRIIPS-----------
---PPEFLS---LQVPHGVALI----ESLDRLCVADRENMRVTCPRAGL----YS-----
--MKGKSE----PALTIQQPDM---GRVFGVA--------AKGKLIYAVN--GPT-----
-----NQLLP-----VQGLTIDPQ-AEA--VIDHWAPEE---GFGNPHAIAVCPN-GSAL
YVAEIGPN---RIWKFEL-----------------------------------VP-----
------------------------------------------------------------
------------------------------------------------------------
----------------------------PKKK----------------------------
------------------------------------------------------------
--------
>Turt.mRNA:tetur109g00040 /organism=Turt {i 338,751,1059,1156 i}
------------------------------------------------------------
------------------------------------------------------------
------------------------------------------------------------
------------------------------------------------------------
------------------------------------------------------------
------------------------------------------------------------
------------------------------------------------------------
------------------------------------------------------------
------------------------------------------------------------
------------------------------------------------------------
-------------------------------MNRERISISMVSSIVKK------------
---------------------------IFLFIFLLNYHDC--------------------
---------------------------DP-------------------------------
VERSDALNLVNQYNSENS----IDLGS---------------------------------
--------------------KELR------------------------------------
---------------------------------------QTKSVK-KSLNN---------
------------------------------------------------------------
------------------------------------------------------------
------------------------------------------------------------
-------------------------------------FNYNLTYGWPVIGA----QLGQI
SAVDIDLEGNIVIFHRGSHKWNDLSFNNLNNHYQQIADGPIPIATVIAIDPKTRKLVYSW
GANLF-YLPHGLTFD-TKGYVWLTDVALHQVFKFVAK--------GSDKPEMALGEAFVP
GNDDKHFCKPTSVAIDSRSGD-FYVADGYCNSRVIRFNSEGKLLNQWGQPES--------
AAPTPSVNT---FNIVHKVVLI----EESNTVCVADREHGRIQCFKSP------------
---LGEFI------FSISINEFS--GRLFSISYSP-----FGGGILFAVN--GGSYF---
-----NPEAP-----IKGFLFNLT-TRE--LLTSFG------DFKQPHDIVASKD-AKSV
YIVEIGPN---CLWRFE---K-----------------------------E--VP-----
IGSPILSQNSDGATGTKLSLPLKNSSN-LNIARTFIL--KSQLIPAKIASL------SSS
PALLLVL-VPLIISVIIIILI-VRRRTSRLSSY---------SPLQEIK------GWVTG
Y--KA-----------TKNELNLGRILHDPK-----------------------------
-----------------RSGFNQLAMDESDNEAELI--NGDIHSESEV-EEFNVSSIRKI
--------
>Phum.transcript:PHUM387350-RA /organism=Phum {i 323,640,853,1048,1186 i}
------------------------------------------------------------
------------------------------------------------------------
------------------------------------------------------------
------------------------------------------------------------
------------------------------------------------------------
------------------------------------------------------------
------------------------------------------------------------
-------------------------------------------------MNLKVILF---
---------------------------------------------------HY-------
------------------------------------------------------------
-------------I----FLLL--------------------------------------
------------------------------------------------------------
---------------------------------------F---------------RHLQC
VKTD--------------------------------------------------------
------------------------------------------------------------
------------------------------------------------------------
------------------------------------------------------------
------------------------------------------------------------
------------------------------------------------------------
---------------------------------EQSESNFTVVKNWPFYS-----DFGQI
SGVGIDSYDNIYVFHRASRQWDSNTF-SVNNTFL--GQGPITKETIVVLEPKSGSLLGKT
GKNRF-FLPHGLTVD-HEDNVWVTDVALHQVFKFSPFKLKSKDNIDLGQPLLTLGVPLTP
GSDEKHFCKPTDIAVDRKTND-FYVSDGYCNSRIIKFDKNGKLLLIIGRSTIG-------
-DFSKNMYM---LNLPHALAMS----QTEQLLYVADRENFRTLSYSFL------------
---TGKFN------RTYQ-ENFN--DRVFSITYASGNNYNSSDGILFALI--NQQSY---
-----SRISV--YDTKSGKKINFK-MDQ--------------ILTNPHDLAVSIN-GRYC
YVVELNPF---KIWKLEINFAAEQF-----------------------------------
HEKNILNQSKVSIQET--------------------------------------------
------------------------------------------------------------
--------------NNNDNNKSAEKLLSKTKTEQIENA----------------------
-------------GNKRY-GFKRLMVENDD-----------EDTYSDV-EN---------
--------
>Dpul.mRNA8518 /organism=Dpul {i 135,278,497,562,681,832,1038,1251,1385,1517,1635,1810,1990,2218,2416 i}
---------MEKG----LVLAMVFCA---------CNGLIR-------------------
--KLPVGEPTTNGG-------------SNIKLR---------------------------
------------------------------------------------------MPGIIP
QKNDDYL---CTAFDARD--EQLYITQYKIEG----------------------------
----------------------------------------SAERAHHML-----------
---------LYGCSDV--------------------PSTEMSWDCGH-------------
-----------------------HGVCSGSSSI-----------------------MFAW
AKNAPPTSLPPSVGFRFGG--------------------------TQTSVKYLVLQI---
---------------------------------------------------HYAHT----
------------------------LPPGEKDYSG------------------------MD
IDVTSEEQKYIAGI----FLLIG-GAVIPPFMPKVHADACCTVNVPAP------------
---------------------------LHLFAYRTHAHALGRVITGYKLGQMNRQIEEIA
R-------------------------GNPQWPQA-----FYGM------------PHVFD
LESGDIIAARCTYDSTSKNE-TTYMGST---AGDEMCNLYLMYYT---------------
---DAKIGTSYQICTDQC--SRVPTLFPLDSDEPLPPNPLL-EEHALH------------
---------------------------GSHGQ-------ENGTVEQLEYNNV--------
-----------------------------------------------------FGTTDDP
---HKTIPEPE--------------------------------------------KKDQM
EYLANHG--------GHRKPGSLLPAQDDQFSNHVEEITQT-------------------
---------------HFETKTTLRPEI-----TQIKTYSDKYVADSKWLST----IQSQP
SAVAIDSMGNIVVFHRADRAWGFNTF-GFDNRLADPSIGPIEEATIILFDHIDSQVINKG
GQKMF-YLPHGLTID-DDDCLWVTDVGAHQVFKLTPLR----KNTNGLQILLELGKKLEP
GSGDGEFCKPTSVAVL-PSGE-FFVADGYCNSRVIKYTKAGIKISEWKAGTTS-------
-----------PMSVPHSLTLV----PEREMVCVADRENGRIQCFSIN------------
---DGRLQ------MILKFPEFR--TSLYAVAYT--------GGNMYAVN--GPSSS---
----KGKAVP-----AEGFIIDMKGSGE--IVSVFGSKAS-THLGTPHALALGPN-GSSI
YIADISPY---RVLKLI---PEEAV-----------------------------------
GMASNLIKTKESIQNP-ASKSSSIEHLIDLDVSSFS----------------------TS
MIILSILAVPLLVIIIVVSII-RLRQRGCCSD----------------------------
--------------SKRTAKLDLGSLLGHRDP----------------------------
---------------IRG-GFEKLAMEDSDGEG-----ELDSDSDADV-VEFTKASA---
--------
>Mocc.rna16369 /organism=Mocc {i 129,327,474,685,871,1014 i}
M-----------------------------------------------------------
------------------------------------------------------------
------------------------------------------------------------
----------C-------------------------------------------------
------------------------------------------------------------
------------------------------------------------------------
------------------------------------------------------------
------------------------------------------------------------
------------------------------------------------------------
------------------------------------------------------------
------------------------------------------------------------
------------------------------------------------------------
--------------------------GIPQWSLCWA------------------------
---------------------ILAIGVS---SG--------HYYY---------------
-----------------------------DEDLALPRSLNL-------------------
-----------------------------------------RSIV---------------
------------------------------------------------------------
------------------------------------------------------------
------------------------------------------------------------
-----------------------------RNVLEEQPNFIREDPSWPNKEILRSELMGEA
CGIHTDSSGKVFVFHRGSNIWDERSF-DFKNIFQN-QTQIVEEPAILVLDPRNGSLIEAF
ARRRF-VLPHGMYID-FEDNIWVTDVALHQVFKFNKG--------YKDHASLVLGDRFVP
GSDETHFCKPTDVAVT-TKGI-VFVSDGYCNQRVVAFHKNGTFLKAFGQEEN--------
------------MLVVHSLTLL----EANDTLCAADREGGRVICFDAGI----ENPAN--
---MGRVR------GRFSLDE-G--EKPYAIA--------AKGAVLFGVRLYQPPFQLPD
L----NLYQP-----PTGFIRELE-EGQDAKVVAFEPQSE--EFKMPHDIVISPD-GFAV
YVADCHKNSRKRLYKFLI------------------------------------------
------------------------------------------------------------
------------------------------------------------------------
------------------------------------------------------------
------------------------------------------------------------
--------
>Alyc.aculy05g06770.1 /organism=Alyc {i i}
M-------ILATTILSILTLIAINA-----------------------------------
------------------------------------------------------------
------------------------------------------------------------
------------------------------------------------------------
------------------------------------------------------------
------------------------------------------------------------
------------------------------------------------------------
------------------------------------------------------------
------------------------------------------------------------
------------------------------------------------------------
------------------------------------------------------------
------------------------------------------------------------
------------------------------VPIS--------------------------
------------------------------------------------------------
------------------------------------------------------------
------------------------------------------------------------
------------------------------------------------------------
------------------------------------------------------------
------------------------------------------------------------
-----------------------------ASSFKKSEFNYTLDEGYPIGSK----LFGNI
AGVDVDRNNNVIIFHRGSHIWDASTF-DGNEVYQPDRNTPIPEETVVTIDPRKKEILQAW
GKDLF-YMPHGLSLDFTGKNLWLTDVALHQVFKYPLN---------GSQELMSLGSPFVP
GNDDTHFCKPTSVA---DTGEFIFVADGYCNSRVVMFSATGNFLGEFGQSSEASF----I
SSSTATQPT---FNVPHKITYA----KEARMLCVADRENGRIQCFSFEPKHDKMNSANER
LILNGAIE----AKFIIADPQFN--GRLFSLDYSP-----YRGGIIVAVS--GQSPF---
-----HASKP-----PLGFVYNVT-TGQ--LLSKFSPPKG-RTFGMAHDLAITGDEAGSL
FVVDIAPV---NLWKFSRP-IAAHKSSRAV------------------------------
------------------------------EIGRFA----SNGVNQAITMMSSKDHGKGI
IWYIFLGGLLVTILLVVNKTR-RIHRYTSPNSFAALYSNSYPASINSLF------GNSSG
FQRRGPS---------SSTNSFFGTMFSRRS-----------------------------
------FFNLFERSSQQQNDFSRIPLEESDNSD-------DDKSDSDV-EEFNINQANAS
VKIN---V
>Isca.ISCW004436-RA /organism=Isca {i 174,276,546,754,931,1038 i}
---------MAGTSPGSRAIVFFGTV----------------------------------
---------------------------FGGTLH---------------------------
-----------------------------------------------------EIRQIRA
KIAQKRV---------------------RPDV----------------------------
----------------------------------------SLGKSHR-------------
------------------------------------------------------------
-----------------------QSICC--------------------------------
------------------------------------------------------------
---------------------------------------------------HLFD-----
------------------------------------------------------------
-----------------------------------------------P------------
---------------------------LAAVA--------AVVASAFRDSRPGEENRLLG
R-------------------------LQSDSPRA---FRFLP------------------
----------CLRLHSEIVR-LRRAGRL--------------------------------
------------------------------------------------------------
--------------------------SHSAPQIRGLRSCVRQTVD---------------
------------------------------------------------------------
------------------------------------------------------------
------------------------------------------------------------
-------------------------------------SPSGMNGNWAMLLW----QLAAV
AAVVAS------------------AF---------RDSRPGEENRLL------GRLQSDS
PRAVFRFLPNGTSAE------------------------------------LVLGEAFVP
GSGSGHFCQPTDVALP-PSGL-VFISDGYCNSRIAIFTPEGKHVTDVATRDG--------
------------LWIPHSLTYV----QRDNTVCVADRENQRVLCFWAG------------
---LGPDF------GFLRSSVTGQLGRVYAVA--------SVGSYLYGLQ----------
---IDDGTSA-----ASGFRVELY-PGS--RVQTFSPRQ---RFIQPHDLAVSED-GRTL
YAVDVDAANRKKVYKFRI------------------------------------------
------------------------------------------------------------
------------------------------------------------------------
------------------------------------------------------------
------------------------------------------------------------
--------
