# Supplementary material for: Genome streamlining in a minute herbivore that manipulates its host plant
Source: eLife. 2020 Oct 23;9:e56689. doi: 10.7554/eLife.56689 (PMC7738191; doi:10.7554/eLife.56689)
Supplement: Supplementary file 2. [file elife-56689-supp2.zip › Malin_Input/OG0001425.fasta]

>Agam.AGAP000769-RA /organism=Agam {i 290,419 i}
----------------MAPDANGTALY--GSSNNNNHHHHHEQKLVQQRPSATMN-----
GSAKAANG-GPPQPQQHSKASSPPADEDRSARQSL--IILAAIFFTSLFAMVYVYAMF-P
QLEE---------SEK--------------------QYLKVPFDIEDAKQLGRVLDRYKD
LYNLEVMFGIILVYIFLQTFAIPGSLFLSILSGFLYSFPVALTLVCFCSALGATLCYLLS
QLVGRRLVKYY---FPERAHH---------WAKQVDRHRD---DLLSYMLFLRMTPFLPN
WFINLVAPVIGVPLYPFALGTFLGVAPPSFIAIQAGKTLYKMTSS-SDAFSWGSIAMLAA
FSVVALVPVIFKRYFKAKID----------------------------------------
-----
>Dpul.mRNA17660 /organism=Dpul {i 308,507,646 i}
----------------MKNGSAKTKN----------------------------------
--------AKKAAKE---ANKKSSDAGGISTRNAI--GILVIIFIFSILSLICVYSCF-P
EVEE---------SEK--------------------QYMKLPRDIEDAKHLGVVLSRFKD
KYFVEVLGGVFITYIFLQTFAIPGSIFLSILSGYLFPFYLALTLVCFCSATGATLCYLLS
YLVGTKLVNRF---AKERAQA---------WAKKVNEHRN---NLLNYIIFLRITPFLPN
WFINITSPVIGVPMGPFFFGTFLGVAPPSFVAIQAGTTLNQLTSS-SDTVSLNSILILAA
FAVISMLPVVFKQRLQKKFS----------------------------------------
-----
>Drer.transcript:ENSDART00000110614 /organism=Drer {i 94,212,341,435,540,679 i}
----------------MAKKRAGNRET--ESS-----------PLVEQEPRPSKETP---
------------------VPKGAQSPGGASARMSI--LLLVVIFACSACVMYLVFRNF-P
QLSE---------DER--------------------EKIKIPKDMEDAKALGTVLSKYKD
TYYTQVLLAYFATYIFLQTFAIPGSIFLSILSGYLYPFPLALFLVCLCSGLGASFCYMLS
YLVGRPMVYKY---LTERAQK---------WSQQVDKHRE---HLINYIIFLRITPFLPN
WFINITSPVINVPLGVFFLGTFLGVAPPSFVAINAGTTLYKLTTA-GEAVSWNSLLVLGV
LAVVSILPVCFQKKLQQKLE----------------------------------------
-----
>Hsap.transcript:ENST00000611268 /organism=Hsap {i 121,239,368,462,567,706 i}
----------------MAKGRVAERSQ--LGA--------------------HHTTPVGD
GAAGTRGLAAPGSRD---HQKEKSWVEAGSARMSL--LILVSIFLSAAFVMFLVYKNF-P
QLSE---------EER--------------------VNMKVPRDMDDAKALGKVLSKYKD
TFYVQVLVAYFATYIFLQTFAIPGSIFLSILSGFLYPFPLALFLVCLCSGLGASFCYMLS
YLVGRPVVYKY---LTEKAVK---------WSQQVERHRE---HLINYIIFLRITPFLPN
WFINITSPVINVPLKVFFIGTFLGVAPPSFVAIKAGTTLYQLTTA-GEAVSWNSIFILMI
LAVLSILPAIFQKKLKQKFE----------------------------------------
-----
>Isca.ISCW015693-RA /organism=Isca {i 137,231,336,475 i}
------------------------------------------------------------
------------------------------------------------------------
-LFR---------SEK--------------------QHIKLPRDIEDAKGLGRVLNRYTD
RYFFAVTSGFFVTYIFLQSFAIPGSIFLSILSGFLFPFPMALFLVCLCSALGASFCYFFS
YLVGRRLVLKY---FPTRALQ---------WSEQVGQHRA---HLLNYMIFLRITPFLPN
WFINIAAPVIDVPIAPFFLGTFVGVAPPSFVAIQAGTTLHQLSSS-KDAVSWWSVSVLAA
FALLSLLPVVFKGKLKQKVL----------------------------------------
-----
>Lpol.rna9755 /organism=Lpol {i 106,233,362,456,561,700 i}
MG-----------DRLNLKGQEGNAEECANSSDN-----------VKEMFTATTE-----
----------------LSKLTQKDTVIEGSARKAI--TILVAIFLSSLLSLGIVYYNF-P
ELQE---------DEK--------------------LHIKLPKNIDDAKNLGKVLSRYTG
DHFYTVIGGYFLTYIFLQSFAIPGSIFLSILSGFLFPFPLALTLVCLCSALGASFCYILF
YLVGRKLVLKY---LPVRAAE---------WAGHVSRHRS---HLLNYIIFLRITPFLPN
WFINITSPVIDVPLAPFFLGTFLGVAPPSFVAIQAGTTLHQLTSS-RDAFSWTSLTVLIV
FALLSMIPVLFKKKLKEKFD----------------------------------------
-----
>Ptep.aug3.g1395.t1 /organism=Ptep {i 52,176,305,399,504,643 i}
--------------MTQLNSNSVNFYK--KTD----------------------------
------------------NDVSKENIPVQSTRTAI--LILVGIFLLSVSALVYLYKSF-P
ELEE---------EEA--------------------QYVKLPMDIEDAKNLGKVLARYKE
RYYFTVLFAFFLTYIFLQSFAIPGSIFLSILSGFLYPYPLAILLVCSCSALGASFCYLLS
SQLGRKIVKRF---FPERAAQ---------WSRQVNKHHS---NLLNYIIFLRITPFLPN
WFINITSPVIGVPAKPFILGTFIGVAPPSFVMIQAGTTLHQLTSS-KDAISGTSIFMLTL
LALLSLLPILFKKKLSEKLD----------------------------------------
-----
>Tcas.transcript:TC008122_002 /organism=Tcas {i 34,143,215 i}
----------------MIPNR---------------------------------------
------------------QSIHEPNTNSLSTRTAL--ISVFIIFVSSLFALFLVYKTF-P
QVTE---------EER--------------------QHIKLPWNIEDAKQLGIVLNS---
----------------LQTFAIPGSLFLSVLSGFLFPFTVALTLVCTCSAVGASLCFLLS
QLLGRKLVLKY---FPEKAAA---------WGHQVNKHRD---NLFNYVLFLRITPFLPN
WFINLTAPVIGVPLVPFALGTFFGVAPPSFIAIQGGQTLQNMTAD-DFKISATSLVTLAV
CGIIPLLPIVFKGWLKKKIE----------------------------------------
-----
>Phum.transcript:PHUM088060-RA /organism=Phum {i 61,197,326,525,766 i}
----------------MVTKK------------------------------------EYD
DDVTFKKESKIKVSR---KMTEVESSEPGSTKSAL--VIVIFIFLISLSLLVWIYMSF-P
KLEE---------NEK--------------------SVVKLPLHMEDAKNLGKVLDKYKD
KYYNQVLALFFITYLFLQTFAIPGSISLSILSGFLYPFPFALMLVCFCSATGASLCYLLS
SLLGKKLVEKY---WQERVAK---------WSKTVNKHRD---SILNYMLFLRMTPFLPN
WFINIVAPCIDVPLFPFWLGTFLGVGPPSFLAIQAGQTLHQLSAE-EFSWSWKSVSLLGI
FASLSLLPVFLKNKIKRKFD----------------------------------------
-----
>Dmel.FBtr0074487 /organism=Dmel {i 22,323,452 i}
MSYCSGVAISADEGITMRNGRAKALQE--HSPDQ------VATPLLPQVPPQEQQ--DLN
PQQQQQQQQQQQATP---QKQAMSADEKKATKKSL--VIVAGIFVASLVTMCYVYAIF-P
ELNA---------SEK--------------------QHLKIPRDIQDAKMLAKVLDRYKD
MYYFEVMFGVVVAYVFLQTFAIPGSLFLSILLGFLYKFPIALFLICFCSALGATLCYTLS
NLVGRRLIRHF---WPKKTSE---------WSKHVEEYRD---SLFNYMLFLRMTPILPN
WFINLASPVIGVPLHIFALGTFCGVAPPSVIAIQAGKTLQKMTSS-SEAFSWTSMGILMA
CACASLLPGLLKNKFKHKKEA---------------------------------------
-----
>Smar.transcript:SMAR008044-RA /organism=Smar {i 43,203,343,387,492 i}
----------------MVTRRAESSEY--ESDIS--------------------------
---SLKEKSE------VTNISNANKPQSGSNKEGF--IVIIGIFISALLILTFVYSRF-P
QFDE---------DEI--------------------AHIKLPRDIEDAKKLGNVLSRYKD
KYYYEVLGGIFIVYILYPL-------------CFLFSFYVALTLICLCSAIGASLCYSLS
NLVGRNIVQKY---FPQKAKD---------WAEQVNRHSD---HLLYYIIFLRITPFLPN
WFINITSPVIGVSLRPFFLGTFIGVAPPSFVAIQAGMTLQELSSS-ADALSLNSVVFLIV
FSILALVPVVLKNRLREKMA----------------------------------------
-----
>Turt.mRNA:tetur09g01110 /organism=Turt {i 342 i}
----------------MSFNTVHR------------------------------------
--------------------------PERSVKYAL-----LAISLTYIVIVYSVYLNF-P
KLSE---------TEK--------------------LKVKIPKNEEEVRNLASVLVKYRD
NNYLVLFFAITSLYILLQSCAIPGSIMLSLLSGYLFPLPVALFLICLCSATGASICYCIS
YCFGRELVLKY---FPERAAE---------YRAKVAKNRP---FLLSYILFLRITPIIPN
WVINLVSPLIDVPLSTFFWATFFGVAPPSFLHIQTVKTLEKIVSSDSSHFSYSNLGILLI
CATLALSPVIYKFKQKGEKSVENNKSNE--------------------------CLHVG-
-----
>Alyc.aculy05g05600.1 /organism=Alyc {i i}
----------------MSNSKIKE------------------------------------
-----------------------TADPHLSNKPAPWQTLLATIIITSAFTCLVAVALT-A
NWTN---------NESI------------------WNLIKIPRTVGDAKQIGALILKYKQ
DNYYSVFGVYFATYILLQSLCIPGSIVLSILAGYLFPAPLALFIICTCSTLGASTFYILI
YNYKQTLIK-----FLSRGSDSRVDTFNKFVQAKVQKYKS---NLYICVFILRATPIFPN
WSINLFSPLINLPLRPFVWGTFTGVAPLSVIHVWTGRMLNDLSND-QSLVNWQSILMTSL
LAVSIGLLVYIKRIA---------------------------------------------
-----
>Cele.Transcript:T07F10.4a /organism=Cele {i 94,255,322,417,556,635,723 i}
------------------------------------------------------------
-------------------------------MTRL--FILPAIFGISSLSLWYMICSA-P
GWPE---------SEG--------------------GVFEIPKQFDNFTVLADKFRAYKE
DHFGYITTLFICAYLYKQTFAIPGSFLLNVIAGVVYDLWSGFILCCCLTTLGSTLCYMFS
ELFGREYVFYY---FGQKLTY---------LQQKIDDNSN---RLLPFLLFARMFPISPS
WLLNIVAPFLNIPLPIFVVSALFGLAPYNFICVQAGYILRDLRSW-DDVFSTTTMLKLFS
FALIPLAYAIYIRPRANKHQLV-SSSDEMDEKVKKMEIV---------------------
-----
>Cscu.CSCU008469-RA /organism=Cscu {i 83,135,274 i}
------------------------------------------------------------
-------------------------------MSKI--LYIPAAFISATLWIYLLTSWA-P
AFEN----------------------------------LKYPNSLEELREVSE-------
------------------------------------------------------------
----------------------------------IKNHEM---HLPFLLLFLRCFPMTPN
WFLNMASPVVNIPIHLFIMSVFIGLMPYNFICVQTGVILTKIQSL-NEVFTPSKLLSLTV
IAVIALLPGFVIKKLSIGKC----------------------------------------
-----
>Mocc.rna14203 /organism=Mocc {i 116,273,423,583 i}
----------------M-------------------------------------------
-----------------------------SPILRL--LGVPIFLSAATAWLYFLSKNA-P
DLRD---------SAANST-----------------ISLKFPSSFEELHGIAALLQHYYA
SNANYVYLLFCSAYLYKQTFAIPGSVFLNLLAGALFGVFPGFLLACFLTACGATCCYLLS
RMCGRHVIRTYIKFLASKLTI---------LEKKVDDNRD---DLIYFLLFLRLFPITPN
WFLNMASPLVGIPIHLFFFSVFVGLMPYNFISVQSGALLSEIRST-SDILTPKVALQMGL
LAVAALIPAVLKQVQSKKREL--------KERMQ--------------------------
-----
>Dpte.g9088.t1 /organism=Dpte {i 149,375,685 i}
----------------MAQNY---------------------------------------
--------------------------NKFTIWLRL--LSILLIFFASILWLLFLVQIVRP
DINDQIDVDNQQSNEAESNVSGNIPNADDDDDEKPIIVLAFPSNIKQLKRLARILSFYSK
NHSNYVFVLFCSAYLFKQTFAIPGSVFLNLLAGAIYNVWIGFPLCCLLTACGSTLCFLLS
KYFGHYLLEYY---FPEKLDY---------FQKKFIEKQQKNGNLFWLLISLRLFPITPN
WFLNIASPIVNIPLSLFFLSILFGLMPYNFICVQTGSILSEINSM-NDIFTIKTFILSLF
IAFLVASSTLLKKKMKKTKM---------MMMMKKEENSITDTSIAKHNDDGGDHHHFGS
KLKSN
