# Supplementary material for: Genome streamlining in a minute herbivore that manipulates its host plant
Source: eLife. 2020 Oct 23;9:e56689. doi: 10.7554/eLife.56689 (PMC7738191; doi:10.7554/eLife.56689)
Supplement: Supplementary file 2. [file elife-56689-supp2.zip › Malin_Input/OG0001470.fasta]

>Agam.AGAP000509-RA /organism=Agam {i 288,423,585,691,910 i}
------------MDATVDGRVPPDDPARTATSAPPNCPHRSQEQHHPQPHQQQWNLTTDN
AHASLPGAIQRKSRSNDRSKERAEPGLEPADHYGDDGGGPRG------------------
------RDSS-DK----------LVVHLIIGFRDICVFTLVLPLGTLFVCFVSAYVFQPE
EIHETH------------------------------------------------------
-------CRVYNIIPSISAIT-GVSPQRYLWRVSIALHIGPRFIIAFVYRNWYRAM-VAG
LNDPARVTKACRMINIVYWLNLVEISALCGVTYISNKENYPLH------EKVFIIFMTTS
LSYMLATLKLLKILQPD-------------------------------GPQTPNEESSLR
YKQAFFALSIASTVGLILFFLKHRFLCQDL--------AFSWFALCEYIVASANMGFHCT
TMLDFPTEHFLIAKNAKQY----------------------------------KKQQTSL
G----------------------WKVD---------------------------------
--------
>Tcas.transcript:TC032220_001 /organism=Tcas {i 177,439,658 i}
------------MKSNTTKE----------------------------------------
------------------------------------------------------------
------NIVV-EN----------FIVHYMLSFKHLCLVTVSCPLLALIICFVTAYIFQPD
DIHETH------------------------------------------------------
-------CRVYNIIPSISAIT-GISPQRYLWRISVAFHIGPRFIIAAVHKSYHLNL-INA
SS--KYHEKAKWWLNFAFWLNVLEIGSLCGVTYISNRENYPIH------EKLFIIFMVSS
LMHMLACIKGIRWVAET-------------------------------NNDLERVQRGLL
IKKSLLILSLVSTVGLVAFFLKHRLLCHVM--------AFSWFAFCEYIIALANMAFHVT
VILDFPTEHLVVAKGLQHV----------------------------------TKNN---
------------------------KFD---------------------------------
--------
>Bmor.transcript:BGIBMGA001127-RA /organism=Bmor {i 114,276,382 i}
------------------------------------------------------------
------------------------------------------------------------
------------------------------GLRQICLAALWLPLGALIFCYVTASMFQAD
DIHETH------------------------------------------------------
-------CKVYNVVPSISAIT-GISPQRYIWRICIAFHLGPRLLIGSLYYNYHKER-NSF
IGDEKVRVQANKLGEACYWLNLIELLALTGVTYVSNRENY--------------------
------------------------------------------------------------
--------------------------------------SFTWFSVCEYILATTNMAFHAI
VVRDLPLHHLQVVYPDHKR-----------------------------------------
---------------------------N--------------------------------
--------
>Phum.transcript:PHUM123980-RA /organism=Phum {i 183,439,652 i}
------------MKGDTVSKLP--------------------------------------
------------------------------------------------------------
------REGI-DD----------QCVYLKFSLRKLCLVTVILPVSSLIICFVTANIFQKD
DIHETH------------------------------------------------------
-------CKVYNVVPSISAIT-GISPQKYLWRICVAFHVGPRLVIAIVYKQYYSKL-LEK
EN----LNGKNWLLNFCFWLSITEIVTLCGVTYISNRENYPIH------EKIFITFMFSS
LSYMLASLKIFNVVHV---------------------------------RKTNEENYSYK
LKKLFFTASILTSFGLFIFFVKHRFLCHDM--------AFSWFSVCEYLIAFFNMGFHTT
VILDFPTEQVTVSKGSERN----------------------------------KTNDVTI
-----------------------FKVD---------------------------------
--------
>Dmel.FBtr0074695 /organism=Dmel {i 141,333,598,817 i}
------------MQQSTGAATS-------------------------------------S
AADSGMGATDLVSRCV------------------GDGGGGGGNSCSGGSSDPAAINTTIS
SKQADAREPQEQQ----------VAIHYLASFHELCVVTALLPLVTLFTCFVTAYVFQYD
DVHETH------------------------------------------------------
-------CRVYNIIPSISAIT-GVSPQRYFWRFSIALHIGPRIPIAFVYKNYYRSQ-LRR
IS-PAQVPQTSLLITLILVLNCIEIASLGGVTYISNRENYPVH------ERIFITFMVCS
LCYMLATIKLNGILNAG-------------------------------QALSEKQLLSIK
WKKILFAVSILSTVGLLVFFAKHRFYCHDL--------AFSWFAFFEYLIAIANMLFHFT
IIWDFPSQFMMIVQGPREN----------------------------------LAQYLSN
R----------------------PKLD---------------------------------
--------
>Dpul.mRNA14234 /organism=Dpul {i 231,496,712 i}
------------MTS---------------------------------------------
--------------------------------------------LKESRQDLPESPPTYC
NCQDAANSHVYLQ----------QRSYVRFNFSQLCRFTVSLPLIGLVICFVSANIFQQN
DIHETH------------------------------------------------------
-------CRVYNVIPSISAIT-GISPQRYIWRIVIALHVGPRFLTSLVYHRFYLNQ-LSR
VS-QPNKKSYLFHVWLALSLNLIEQAALIGVTYVSNRENYPIH------EKIFIVFMVSS
QVHMLIVLKLLKMADF--------------------------------GREQQSEQRSYF
FKRCLFYLSLLCTFGLLVFFVKHRVYCHDM--------AFSWFSFFEYWIAATNMGFHAT
IIIDFPDEDIIVGSNWKSS----------------------------------KTKIK--
------------------------------------------------------------
--------
>Cscu.CSCU000682-RA /organism=Cscu {i 156 i}
------------MDV---------------------------------------------
------------------------------------------------------------
--------PI-EL----------EQTLFRFSLQKLCIYTVSLPLIAMIFCFATSMLFHFT
LVNTTI------------------------------------------------------
-------CKVYNFCPSVSAIT-GVSPQRYIWRICVALHCAPRLLLASVYHKHFVHR-VTN
VD-PGQRAKYDKIVKWNYWFNILEIMSLVGVTYISNRENY--------------------
------------------------------------------------------------
------------------------------------------------------------
---------------------------------------------------RK-------
------------------------------------------------------------
--------
>Isca.ISCW023531-RA /organism=Isca {i 156,421,528,637 i}
------------MET---------------------------------------------
------------------------------------------------------------
--------PI-PM----------EHVLLRVKVLNLAYLTVALPLFTLVFCFATSMLFQYT
AVNTTV------------------------------------------------------
-------CKVYNFCPSVSAIT-GISPQRYVWRTGVALHTGPRLLLASLYPRYYSRR-ALL
VE-APRRPLFLRLARANYLLHLTEALSLVGVTYVSNRENYPVH------EKIFIIFMVSS
LLYMVGTCIAANMCQH--------------------------------KNDTEMEKKSRR
LKMSLLGLTLAASAGMLYFFYKHRIHCVEL--------AFSWFSLCEYVICVCNMAFHLT
LVYDIPDEELLVGIPLGVA----------------------------------NSSKPAS
-------------------------KDQ--------------------------------
--------
>Smar.transcript:SMAR015234-RA /organism=Smar {i 168,433,537,677,853,868 i}
------------METKP-------------------------------------------
------------------------------------------------------------
------CESA-VI----------ERVFFRVSFKKLAALTVLMPLTSLLICFVTAMIFQNK
EVNTTF------------------------------------------------------
-------CDVYNIIPSISAIT-GISPQRYIWRIGVALHCTPRLLITSVYYSYYVGL-VIN
LE-SKVRKSYLRWVEVNYWLNVAENLSLIGVTYISNRENYPIH------EKLFIVFMSSS
LSYMLLNCIIFRWGNP---------------------------------IMSSQTRKSYL
MKLFLLSAKLVCTVGLLYFFYRHRRFCEELGELPLPFVVISCFSFCEYCMATANMAYHAT
VVWDCPDECIIVGAPVLKT----------------------------------SASNPGK
VASETNLPNTRRHEKSHEGFTITQRVDQLI-----------------EILHVHFESCELI
GQIVHLVG
>Alyc.aculy01g21740.1 /organism=Alyc {i i}
MN-LCNM-----VRNVQFSSISEEDELQFYQQTP--------QQHQQQLH----------
-----------QQRSS-------------------------------------SSSTDIS
KKQQS-QQQQ-QQ----------QESSVRIPFQSLALTTATCQISALVFCLSWSIRFNFY
ESTATH------------------------------------------------------
-------CRVPNYLPSLSATL-DFTPQKDVWRACIGLTGAPRYFISYLYYRIYFKS----
--------------RFLLALHWLEVTALIGLSIVDSIKYFTFH------ATCVGIFLSTS
VIHMMIVCCNYVPPNS--------------------------------SLLRAKLDKTKT
IKKRIAIINSIAIVVALYLYDRHQRYCEPG--------VYSMFSFLEYIVITANVIYHLQ
AFYDLSEYSIEFTKSSEFI----------------------------------SYNEESR
I-----FPKYVGGP--------NIKKKLS-------------------------------
--------
>Dpte.g3360.t1 /organism=Dpte {i 511 i}
MGYYCDVAFIINIIVMPFRFLAEKILLRLF-YGP--------------------------
-----------RNR----------------------------------------------
------YQPL-SSTSVASKQQQFQDELGIVSFQRLSIITSALPLFGFIFCVVWSLMFNFV
DSTSTH------------------------------------------------------
-------CGVAEYLPSVSASTGSFSPQKYLWRSTIALHSSPRYLVTYIYYRAFHDS----
--------------KKLLIINWIEISALLGLSVVSSTESFLFH------ANCFLLFISTS
FLGMFIHL--------------------------------------------LQDKLWSI
FKMKIFCTNTLAWIFALFFYVRHNDYCETG--------VYSLFAASEYVFVLTNILFHFQ
AYYDFYDTKISLCRIYGDT----------------------------------KFSV---
------------------------------------------------------------
--------
>Turt.mRNA:tetur01g13040 /organism=Turt {i 391 i}
------------MKST--------------------------------------------
------------RR----------------------------------------------
------YKPL-YK----------DDKTVLLSFTNLAIFISSLPLGGFIFCVIWSLLFNFT
ESTSTH------------------------------------------------------
-------CHVTNYLPSISAAVGSYSPQKYIWRICIAIHSAPRYLVAYMYYSIVHYS----
--------------LFIFMLNLVEVSSLIGLTFISSTENHTLH------ALNFALFIITG
SVGM--------------------------------------------TSASNFSYKSRK
IKNIMKYINLISIGLAIFFYYKHNWFCEPG--------IYTLFALSEYVVVLTNIAFHFQ
AYHDFKDYDIILINRLSLA----------------------------------QS-----
------------------------------------------------------------
--------
>Ptep.aug3.g11671.t1 /organism=Ptep {i 741 i}
------------MYP-------------FW------------------------------
------------RR----------------------------------------------
------SQLN-FT----------MVSRMQLKFPTLALYTVSLPLVSFVFCVLWSILYNFE
RATFTH------------------------------------------------------
-------CHVPNYLPSISASIGSFTPQRHVWQICVAIHSAPRYLVVAMYYSHLCDI-LYK
SA------IWQWLASIIFLLQFTEVSSLLGLTFVSSSENFHIH------ELCFITFMISA
LSNMLLLYFAMKRGVK--------------------------------HRLTLLERTSLK
YKTIFGLTNVTAFLLAVYFYFRHNWYCEAT--------VYTYFAFFEYIVVFSNMAYHMT
AYWDFCDHVVSLVNEGPSQTVREKTMRRELHVKNIWSRASRERPLLTQSYKAGRLQWATN
HRT-WTVPDWWN----------VIWSDESCFCLYSNDPRRGVRGRPEEAFHPDF------
-----VQG
>Drer.transcript:ENSDART00000065503 /organism=Drer {i 168,418,525,634 i}
------------MQQVP-------------------------------------------
------------------------------------------------------------
------YGSV-DR----------DKPLIRVPFTRLAVITVCLPLLGLVACIVLAMLYHYN
DATYTH------------------------------------------------------
-------CQVPNYLPSISAAI-SLTPERYIWRFSIGLHSAPRFLVAAAYLSFYRGR-FSR
RL------TEQLLSGFTFLLALSENVGLLLLTYVSSTETYSVH------KSGFILFIGSS
LFHMLCTCKLWSLIVK--------------------------------YSISSEEMMSYW
FKLRLFLFNGGCCVLAVYFYRRHNTYCEEG--------IYTCFAVCEYLVVLSNMAFHMT
AYWDFGGKEVMVATPPEGK----------------------------------HF-----
------------------------------------------------------------
--------
>Hsap.transcript:ENST00000278243 /organism=Hsap {i 165,348,601,708,817 i}
------------MYQVPL------------------------------------------
------------------------------------------------------------
--------PL-DR----------DGTLVRLRFTMVALVTVCCPLVAFLFCILWSLLFHFK
ETTATHCGATPCRMFSAASQPLDPDGTLFRLRFTAMVWWAITFPVFGFFFCIIWSLVFHF
EYTVATDCGVPNYLPSVSSAIGGEVPQRYVWRFCIGLHSAPRFLVAFAYWNHYLSC-TSP
CS------CYRPLCRLNFGLNVVENLALLVLTYVSSSEDFTIH------ENAFIVFIASS
LGHMLLTCILWRLTKK--------------------------------HTVSQEDRKSYS
WKQRLFIINFISFFSALAVYFRHNMYCEAG--------VYTIFAILEYTVVLTNMAFHMT
AWWDFGNKELLITSQPEEK----------------------------------RF-----
------------------------------------------------------------
--------
>Lpol.rna264 /organism=Lpol {i 117,370,425,435,591,700 i}
------------------------------------------------------------
------------------------------------------------------------
-----------------------------FAFRKLAVITVSLPLFSFLFCILWSLLYNFK
SSTATH------------------------------------------------------
-------CHVPNYLPSISSAIGGFKPQMYVWQVGIGLHATPRFLIVAMYCSFYKEG-LHK
EK------LWQRLGILTSVLHAVENICLIGLTYVSSSDNHICHYLTVPIEEKVLVFVVKR
PVWNFSHDLLDHSISLPPGIRADFAWWLDRDLTMVGVPIPLPCSKSRLFMGASLEQKSLK
TKLVLTTMNVTALLGACYFFMRHNWYCEAG--------VYTLFAFCEYIVVLTNMGFHAT
AYWDFSDYQLVVHSVKINA----------------------------------KKKVR--
------------------------------------------------------------
--------
>Cele.Transcript:T04A8.12.1 /organism=Cele {i 41,412,519 i}
MA----------------------------------------------------------
------------------------------------------------------------
-----------FG----------DDDILSIPFKYFVICIGGLPSSALLICVILSLLLHFD
QATSTH------------------------------------------------------
-------CEVANWLPSISAAVSTYTPEKYIWRILIGLHIGPRLVVAIAFRNFLLGSPLRP
LT---GHKRLRFLCNLACFLNLLENFFLLALTSISSSEDHSLH------AKCFGGFAICS
IIYMLLSTWLFNETGR--------------------------------RTATNLGQRSHE
YKILGAAIFVLCFFLGAYLYWRHNTYCEPG--------IYTLFALVEYSAVLSNIFFHCT
LYYDFHGKNIVLTSSFGGG----------------------------------HYNLLPT
Q----------------------IDKDT--------------------------------
--------
>Mocc.rna2715 /organism=Mocc {i 153,384,539,631 i}
------------MQRR--------------------------------------------
------------------------------------------------------------
-----------SQ----------TSLLFGSSLRRFAYVTACFPVCTLSACFLYSIAFSYS
TVNTTI------------------------------------------------------
-------CKVFNVLPSLSAVT-GIFPQCQVWRMAVAMYFGPQIFLASMLPSYYKSKQLQE
VG-SVARWCYPKVVLISAVSHILECLSLIGVAFISSKESFKMH------VFLFCSFAAFY
LTHLVLTCWIITRF----------------------------------EPSTAEEDLSRR
YKLRLALSSVLCSVIMTIFFYLHRTRCLVL--------AFSVFALAEYIFGLSNILFHLT
IIYDLPKFQIDITFGGLLT------------------GMSHEDPT-----SEATTSYAEN
Q------------------------KDK--------------------------------
--------
