# Supplementary material for: Genome streamlining in a minute herbivore that manipulates its host plant
Source: eLife. 2020 Oct 23;9:e56689. doi: 10.7554/eLife.56689 (PMC7738191; doi:10.7554/eLife.56689)
Supplement: Supplementary file 2. [file elife-56689-supp2.zip › Malin_Input/OG0001480.fasta]

>Agam.AGAP001786-RA /organism=Agam {i 587,753,949,2713,3864,4065,4630,4808,5214,5296,5529 i}
M------GDPKNKNSA----------------------AGSA---------GGAGGASST
AAASGTTTTTTSSAAGPVTTPQQQQQQH-------------HQPPSHH------------
-------------PHGPPHP-----------------HHHQQ-----------------G
PPPPHH----------PHGPPHP-------------------------------------
-LHMPPHPHHHPH---------------------------------HHPGGPPGA-----
----------------------AGGEHQQ---------------PPP-------------
-----------PPGH---------------------------------------------
------------------------------------GPPP-------------PPHHPYD
HHHPGAGDAPN------------GGGGAS---------------GGGKDDGPPPP---PH
-------HGHGGPPPPPMGH----------------------------------------
-------------------------------HHHQMQHHGYGQPP----------PPPMQ
H------------------QQ---------------------------------------
--------------------------------------------QSWPSPAASPG-----
---------------------------------------------------------PGP
GHMPPSPHGPPQS-----------------------------------PGQQQQQQQ---
-----------------------------HGGGPSPSPQPPQP--------APSPHQDST
GQ------------NSNDSTTGGSGGPGNSAGPTGIHGAPGTPNSSSSSSSQGMRPTPSP
TGS---GSGSRS--MSPAVGQ-QSI-------------------------SMPPRPSSSH
SQAPNQQQQGPNHQHGGSNSNLVHGQQQQQQTQGPPPGTPEHHARVASPNRPPSASAQQQ
QQQLPPVSSAPAGGPALPPSSQAGAAG-GSAAAASAM--------AAQGY----------
-------PAQPPHP-----------P-HMHGGPYKMGPGGPGGMPPGGPGQQMSPYPPPP
HQQPPP-QS-QQYS---------------PHSPASYSP-RP------QYPGAYGPSPP--
VPGPPPPPGTQSAQGPPGSGGPQPPHPPPPGGYPGQ--------HRMPNHVGAGGPPPPP
HS-----QYPPH--QYPHQPPSPWG-PPHTQQAGGPGGAGAGHVNNHVQQ-------SQQ
GQGGPPT--PGGAGGPRQVKGMPPG-----PPGAGGVHPQSPQQQQQQHSQHHQPPP-PH
H----QPHHQAHHQSPHHPGGQSQQPPPQSGSPQPLNYLKQHLQHKG-------------
AYSG-------------APSPTPPPG-QGYGNGP-GMHP--PMGPP---HHMG--PPMGL
-PPP---P---------------NASSMGPPP-PAGTPPNQSPSGAGGSGALGH-P--QH
PSQQDGGHPPSPHGQQQQPPSQPQHPGQQQQSQQSQQQPPHSPHHHPHGPPPPPHQHPGH
HPGADVPPQPPHHGLLAGAGQDNGIGNAAGG------PGAGGGAGGGPHHHHHPHHHHPV
TSLVTTGPDGAP--------------------------------------LDE-------
----ATSG-------EDPTC-STPKS-RKNDHY------------------------NQS
HLTNTNTPS-SSNA-----SPGP---HNAH-EDFELNSSPT--------SWPRTPA--SP
VSIVTHGEIVTATSTTAVNITTVSSTASHASIRSNNCNNSYQQQQRLQQHHPLQQQQQDF
CRSESSNSDVVDGCLNAFSSSQALFLPSSRHSPRKEQHQQQHQHHQSIEGALLANFTSHT
SSTPTLTELCGPVGSSSTALMQLPGHSRLDSPPHRRSFPSLYSNPFQQSDPSGHQQLPSY
PYHRMFYRQQPFPQRSVGASNRSPLSYPASPASRQLLDHSSAVQADGAGTAAGGAGAAPP
LAPVLPSPRREESSSATSPLSTASSAASTSSSSSSSAAAATAAAAAALVAYWYSYSSYTS
PSRSHVLVPSTAPAMLMRRPSNQKSDSLNKLYE-----------MDDKPDRRVFLDKLLA
YMDERRTPITACPTISKTPLDLYKLYVYVQERGGFVEVCKVTKSKTWKDIAGMLG--IGA
SSSAAYTLRKHYTKNLLPFECKFDRGGIDPGPIIAQVEAGS--KKK-SAKTTSVPSPGKY
DDNAVFGLLASTNAPHPLCAFLFLGSSNSQDSFPAPGSS---------------------
------------------------------------------------------------
---------------------------------------------------------SAS
MDGYGP--------------YPG------------SGYP-PGSTPD----------YV--
-------QQQQQQQGAAGGP-----------------------PGG--------------
------------------------------PPTAGAP-AG--------------------
------------------------------------------------------------
--------------------------------PGQQQPPQPQQR----------------
-----------------------PPSQQSGTQ----------------------------
SPHPG-----------------------------------APYQGQPGGYGQYGAPDQYG
PGA----GTPPGQYPPPPGQ-QG---QY-P------P---------TNRPL---------
------------------------------------------------------------
------------------------------------------------------------
--------------------------------------YPP-YAP---------P-----
---------------------EAGEGGTP-----------PSSAAPGPPSAA--------
-----------DPYRGYG------SSPYPPPPQQRAYPPQQQPVVSAAPGVPPAGTPPIP
GQTGGAAQGQVP-------------PGGGPPSQQ-------QQQQQQQQQAQQ-------
---------------APPPQQ---------------------------------------
------------------------------------------QPGAQGQ-----------
---------------PGAPG-------------------GGYPAPVGQPGV-----PQSA
ADYYRQQQE--------QPNQPRRHPDFEK----SQQPYPPY------------------
QQRPQMYPG---------------------------GWQAGPGGQYR-------------
---GQYPP------------------------QSPQQQW----AHNGPRPS-----GPPG
PPGAGV------PPGGPPGAPGQWGATADVNRYPP---------------SQQ-------
---------------QP--------PYPTHQQGQQQPW-NQMP---------PTSQNSPI
RPP----------MRGGKPYPP-----MAGAGGPGVPAPPGTMPGMPPASINTPPQPPGV
VGGPPGAAPGAAGGPVVPVSGGPPVVPSPGGGVVV----------PGSGVPSVAGSVGS-
-AAGTPGAT--PVPNASPAVAVKTQPTVQGGGG----QVQQAGPNF--------------
--------------PPA---GSGGVQQKRDIVFPSDSVEATTPV--LYRRKRITKLDIGQ
TDAWRIFMALRSGLLVESTWALDVLNILLFDDSSVAYFGLAHLPGLLNLLLDHFQKSLCD
MFE-SGKREGTTNRFSVEGSDRAALLDQMRDID-EEGEEAQREEEATARNRSSSIAVTTT
TTETTIKLEPASPMMTTTM----TTTTTTTTTMIKQEKLENGLPE--------------G
GDASLHHNGTRDGGDSKAASNGT---GSTID-RRRSAQCYARRNIKRCDSSVE-------
-----------------LDLGAVKNPPNPEERTLIL------------------------
--------TSTTNYTMTSRKGRPVKIHPAED------DVFV-----------LDHRRDWD
RASDYQYQR-DTEVGGDPWTAGHTDPDPHDYIMDTFRAEFVNIPFAKYIKTSAKYAEAAK
ANGGRNGKRIAAANNNNNCSNNNNNNNNSVKCTSKNEREEPQQENAAVENSAAAAATTAT
VKNTSDEAPPTSMEVEEEEELLSPPKRRKEDPHLSPAATPTLRTRKDHHIARLMN-GESG
EEEEGQA--------KEKSDSGLVDKVVKNCIVKKEKAAEEKEATETGDKTTAAGTKGGT
APSPMDADCREIDMELEKSSTLSNGPQEAGAKDHRDGSESRTSTTPDPEQKKLPKVEANQ
PPPSPSAALKSSEEKMDVDEEAAAAGEQQKEEDSATTTSA-----------------EVA
TKAFDIAETVR--DPARVLKRRRMSDYEDECYTRDEASLYLVTEGQDALARRCVAISNIL
RNLTFLPNNETEFSKSSRFLAILGKLLLLN-HEHPLRTKKTRN-----------------
------------YDR--------------------------EEDADF-------SDSCSS
LQGEHE------WWWDFLVQIRENMLVATANISGQLDLSRFDEPISRPILDGLLHWAVCP
SAHGQD---PFPTLGPN--AALSPQRLALEALCKLCVTDANVDLVIATPPFSRLEKLCSV
LTRHLCKNEDQVLREFSVNLLHYLAAADSSMARTVALQSPCVSYLVAFIEQAEQSALGVA
NQHGINFLRDNPDSMGTSLDMLRRAAGTLLHLAKHPDNRPLFMQQEQRLLGLVMSHILDQ
QVALIISRVLYQCSRGTGPLTTM-EIE--------------SGGKAFTASNSSSTGAAAA
ASAANSTASSVMEAKGGATDAKALLSASSMSTNGGSIAGGPSSPSATHA--------SNS
SASTPNGAASNAVTAATNGQAASDEF-ATPSTPSATIAANESADSKAASANASSPAGPSY
EESGASSPTTPAEHGASSMANMGTSSPAGIGTEVVNPSTGSAATNNTSNSNCSNSSSSNS
SSSSSSSSSSSGNTVPTSPSAVTATAAAATSPAASVAPSSQHPITASS
>Bmor.transcript:BGIBMGA010273-RA /organism=Bmor {i 246,433,585,774,991,1117,1186,1274,1512,1800,2135 i}
M-----------------------------------------------------------
------------------------------------------------------------
------------------------------------------------------------
------------------------------------------------------------
------------------------------------------------------------
--------------------------------------------P---------------
------------------------------------------------------------
------------------------------------------------------------
------------------------------------------------------------
------------------------------------------------------------
------------------------------------------------------------
------------------------------------------------------------
------------------------------------------------------------
------------------------------------------------------------
------------------------------------------------------------
------------------------------------------------------------
---------------------------------------PRTPSSM-------------P
EGG----GQARA--PTPGAG--------------------------------PPPGA---
------------------------------------------------------------
------------------------------------------------------------
-------MVPQPYPHH--------------------------------------------
----------AAY------------------KAPHYPP-QP-------------------
-----------------------------PYGYP-----------PARNHH---------
------------------------------------------------------------
------------------------------PYSYGY-----------------RPPP---
------------------------------------------------------------
--------------------PHPP---QHY-------------------------PP---
-LKQAGAR---------------HMGPMGAGG-----EGAMPPPTAPL------------
--------------------------------------------EHDNGPAP--------
----------------------------------------------------------PA
TALVTTGPDGAP--------------------------------------LDEGSQQSTL
SNASAASG-------E--EC-SSGKG-RKEY--------------------------SGS
AAP---SP-----------SPGGASHSSLH-DDYD--ASPS--------SWPRPPS--SP
------------------------------------------------------------
------------------------------------------------------------
------------------------------------------------------------
------------------------------------------------------------
------------------------------------------------------------
-----------------------KSDSLGKLYE-----------MDESPERRGWVERLLA
FMEERRTPIAACPTISKQPLDLYRLYLLVRDRGGFVE---VTKNKTWKDIAGLLG--IGA
SSSAAYTLRKHYTKNLLAYECHFDRGGIDPQPIINQVEAST--KKK-GGKANNAASAA--
------------------------GSSNASESFGSGGGA---------------------
-----------GG-----------------------------------------------
----------------------------------GP---------------------GAA
PLDYPPQ---------------------------YAPYP-----PQ--------PNHAQG
G--------------------------------------------------GAGGDNLAA
SNPFDEP-----------------------------P-----------------------
------------------------------------------------------------
------------------------------------------------------------
------------------------------------------------------------
------------------------------------------------------------
-------RRPPGYQ-------QGYGYEYGP------PY-------QPNRPV---------
------------------------------------------------------------
------------------------------------------------------------
--------------------------------------YPP-YGP---------------
----------------------EGDRGYR-----------PGGGA----GGG--------
----------GGEYQYGG------------------------------YGGAYRGGAP--
AP---------PG-----------TPPPPPAAQPYPDYYRHQPPHQPQHPPQH-------
P-------------PQHPPQHQ--------------------------------------
------------------------------------------PPHQPPH-----------
---------DYGDGKP-IPG-------------------GGAAPGGAS------------
--------------------SPRRHPDFAKG---EGAGYAGA------------------
---PGAVGGV--------------------------GAVGAAG-----------------
--------------------------------ARFGGAW----AGAFP------------
-------------------------------RAPQ-------------------------
---------------PPA---------PSAAWRP-----------------------PPA
GPQ--------------------------------PPPAWTHQP----------------
----------------------------------------------Y-------------
------------------------------------------------------------
--------------PSQ-GVTTAGTQIKRELTFPTECVEGAVPS--AEKRRRLTRADVAP
VDAWRIMMALKSGLLAETCWALDILNILLFDDNCIGYFGLQHMPGLLDLLLEHFHRSLSD
VFDAPPT-----------------------------------------------------
------------------------------------------------------------
------------------------------------------------------------
------------------------------------------------------------
-----------------------------DE-----------------------------
----------------DPW-----------------------------------------
------------------------------------------------------------
------------------------------------------------------------
------------------------------------------------------------
------------------------------------------------------------
------------------------------------------------------------
-----PALVVR--DPAGVLKRRRLEDYEDECYERDEPSLNLISETRDALARRCIALSNIL
RGLTFVPGNEVEFSRSGAFLALAGKLLLLH-HEHAPRAARARA-----------------
------------YERA------------------------ARDDADA-------AACCSS
LRGGAE------WWWDTLAQLREDALVCCANIAGGVELAGQPEAVARPLLDGLLHWSVCP
AAVAGD---APPAAGAA--SPLSPRRLALEALCKLCVTDANVDLVLATPPRGRIAALCAG
LARDLCRPERPVVREFAVNLLHYLAGAGEPVAREVARHPPAVAQLVAFIERAEQTALGVA
NQHGVAALRDNPDAMGTSLDMLRRAAATLLRLARHPDNRPLIRRHERRLLSLVMSQILDQ
KVAHELADVLYFCSQQR-------------------------------------------
------------------VDDDLQEH----------------------------------
------------------------------------------------------------
------------------------------------------------------------
------------------------------------------------
>Dmel.FBtr0301487 /organism=Dmel {i 915,1209,1428,1585,1978,2713,2895,3147,3364,3592,4072,4232,4431,4513 i}
MNEK--IKSPQTQQQQ----------------------QGGAPAPAATPPSAGAAPGAAT
PPTSGPPTPNNNSNNGSDPSIQQQQQNV------APHPYGAPPPPGSG------------
-------------PGGPPGPDPAAVMHY-----HHLHQQQQQ-----------------H
PPPPHMQQQQ------HHGGPAPPPPGGA---------------------PEHAPGVKEE
YTHLPP-PHPHPA------------YGR---YHADPNMDP-YRYGQPLPGGKPPQ-----
----------------------QQQPHPQQQPPQQ---------P---------------
-----------GPGGS--------------------------------------------
-----------------PNRPPQQRYIPGQ---PPQGPTPTLNSLLQSSNPPPPPQHRYA
NTYDPQQAAAS------------AAAAAA---------------AQQQQAGGPPP---P-
--------GHGPPPPQHQPSPYGGQQGGWAPPPRPYSPQ--LGPSQQYRTPPPTNTSRG-
------QSPY--PPAHGQNSGSYPSSPQQQQQQQQQQQQQAGQQPG--GPV-PGGPPPGT
G------------------QQPPQQNTPP-TSQYSPYPQRYPTPPGLPAGGSN----HRT
AYST--HQYPEPN-------------------------------RPWP-GGSSPS-----
---------------------------------------------------------PGS
GH-PLPPASPHHV-----------------------------------PPLQQQPPPP--
---PHVSAGGPPP-------------SSSPGHAPSPSPQPSQA--------SPSPHQELI
GQ------------NSNDSSSGGAHS-GMGSGP------PGTPNPQ-----QVMRPTPSP
TGS----SGSRS--MSPAVAQNHPISRPASNQSSSGGPMQQPPVGAGGPPPMPPHPG---
-----------------------------------------------MPGGPPQQQQ---
------------------SQQQQASNS-ASSASNSPQQTPPPAPPPNQGMN---------
-----NMATPPPPPQGAAGGGYPMPP-HMHGG-YKM----------GGPGQS-----PGA
QGYPPQ-QP-QQY------------------PPGNYPP-RP------QYP----PGAY--
ATGPPPPPTSQAGAG----GANSMPSGAQAGGYPGR---------GMPNHT---------
-G-----QYPPY--Q--------WV-PPSPQQTVPGGAPGGAMVGNHV-----------Q
GKGTPP------------------------PPVVGG------------------PPP-PQ
----------------------------GSGSPRPLNYLKQHLQHKG-------------
GYGG---------------SPTPPQGPQGYGNGPTGMHPGMPMGPP---HHMG--PPHGP
-------------------------TNMG------------PPTSTP-------------
--------PQSQMLQGGQP--------------------------QGQGASGGPESGGPE
HIS-----------------QDNGI--------SSSGPTGAAG-------------MHAV
TSVVTTGPDGTS--------------------------------------MDEVSQQSTL
SNASAASG-------EDPQC-TTPKS-RKNDPY------------------------SQS
HLA---PPS--TSPHPVVMHPGGGPG-----EEYDM-SSPP--------NWPRPAG--SP
QV----------------------------------------------------------
-------------------------------------FNHVPV-----------------
---------------------------------------------------------PQE
PFR---------------------------------------------------------
-------------STI--------------------------------------------
-------------------TTTKKSDSLCKLYE-----------MDDNPDRRGWLDKLRA
FMEERRTPITACPTISKQPLDLYRLYIYVKERGGFVE---VTKSKTWKDIAGLLG--IGA
SSSAAYTLRKHYTKNLLTFECHFDRGDIDPLPIIQQVEAGS--KKK-TAKAASVPSPGGG
HLDA-----GTTNS---------TGSSNSQDSFPAPPGS---------------------
------------------------------------------------------------
----------------------------------AP---------------------NAA
IDGYPG--------------YPG-----------GSPYP-VASGPQ--------PDYATA
G-----QMQRPPSQNNPQTP-HPGAA----------------------AA-VAAGDNISV
SNPFEDP-----------------------IAAGGGPGSG---TGPGPGQGPGPGAASGG
AGA---------------------------------------------------------
--------------------------VGAVGGGPQPHPPPPHSPHTAAQQAAGQHQQQHP
-QHQHPGLP-----------GPPPPQQQQGQQGQQPPPSVGGG-----------PPPAPQ
QHGPG-QVPPSPQQHVRPAAGAPYPPGGSGYPTPVSRTPGSPYPSQPGAYGQYGSSDQY-
-NA----TGPPGQ---PFGQGPG---QY-P------P---------QNRNM---------
------------------------------------------------------------
------------------------------------------------------------
--------------------------------------YPP-YG----------------
----------------------------------------PEGE--APPTGA--------
-----------NQYGPYG------SRPYSQPPPGGPQPPTQ-----TVAGGPPAGGAP--
GA---------P-------------PSSAYPTG--------RPSQQDYY-----------
---------------QPPPDQ---------------------------------------
------------------------------------------SP----------------
------------------------------------------------------------
--------------------QPRRHPDFIK----DSQPYPGY------------------
NARPQIYG----------------------------AWQSGTQ-QYR-------------
---PQYPSSPA------------------------PQNW----GGAPPRGA-----APP-
-PGAPH-----GPPIQQPAGVAQWD----QHRYPP---------------QQG-------
---------------PP--------PPPQQQQQPQQQQ-QQPPY---QQVAGPPGQQPPQ
APPQWAQ------MNPGQTAQSGIAPPGSPLRPPSGPGQQNRMPGMPAQQQQSQQQ----
-GGVPQPPPQQASHGGVPSPGLPQV--GPGGMVKP----------PYAMPPPPSQGVGQQ
VGQGPPGGMMSQKPPPMPGQAMQQQP------------LQQQPPSHQHPHPHQHPQHQHP
HQMPPNQTAPGGYGPPG-MPGGGAQLVKKELIFPHDSVESTTPV--LYRRKRLMKADVCP
VDPWRIFMAMRSGLLTECTWALDVLNVLLFDDSTVQFFGISNLPGLLTLLLEHFQKNLAE
MFD-ERENE-----------EQSALLAEDADDDADSGTVMCEKLRTSGRQ----------
-------PRCVRSISSYNRRR----------HYENMDRSGK-------------------
-DGAG------NGSDSEDADEG--------------------------------------
-----------------IDLGQVRVQPNPEERSLLL------------------------
--------SFTPNYTMVTRKGVPVRIQPAEN------DIFV-----------DERQKAWD
IDTNRLYEQ-LEPVGSDAWTYGFTEPDPLDGIIDVFKSEIVNIPFARYIRSDKK------
-----------GRKRTELAS-SSRKPEIKTE-----------------------------
ENSTEEQTFN--------------------------------------KKRRLVSGGSSS
SGAHAEGKK------SKLTSEEFAQPNAE---VKKEPGTADS------------------
-------DCRPVDMDIE-------------------------------------------
--------------------APQQRLTNGVAPCSSTPA----------------------
--IFDPRTTAK--DEARVLQRRRDSSFEDECYTRDEASLHLVSESQDSLARRCIALSNIF
RNLTFVPGNETVLAKSTRFLAVLGRLLLLN-HEHLRRTPKTRN-----------------
------------YDR--------------------------EEDTDF-------SDSCSS
LQGERE------WWWDYLITIRENMLVAMANIAGHLELSRYDELIARPLIDGLLHWAVCP
SAHGQD---PFPSCGPN--SVLSPQRLALEALCKLCVTDANVDLVIATPPFSRLEKLCAV
LTRHLCRNEDQVLREFSVNLLHYLAAADSAMARTVALQSPCISYLVAFIEQAEQTALGVA
NQHGINYLRENPDSMGTSLDMLRRAAGTLLHLAKHPDNRSLFMQQEQRLLGLVMSHILDQ
QVALIISRVLYQVSRGTGPIHSV-EFRLLQQRQQQQLRPGPAGKQAASAGGSATVKAETA
-----STETSSTEAKP--------------------------APAATTAVVNDE--NSNS
SQQLPPAATFNDVSNSSTNSNSCGTA-SSNQTNNSTTNSSHSSSA-ISSQSAITVAAPSA
AATGAGSATAAA-----------IASDQQQVSKVAAAAAAAAALSNASAAAAAAAAAAAA
SVGPPTSSSVSAGAAVAQPAAPPPTNAGTT--------------TAVA
>Tcas.transcript:TC013586_001 /organism=Tcas {i 693,984,1114,1413,1999,2181,2370,2740,3300,3466,5058 i}
M------AATQAEKHQNDVNC-EKVQPDQHLNVRNSLLQNGTDKSRVRGFCGVAVSKA--
---------KNTGGKNLDTEMSQYRSDG------SGGGPAAPTAPDPG------------
-------------PDGEPGP----------------------------------------
-------------------GSAPPDAAAF---------------------PVEG------
----PP-ADGHG-YG--------FSYGRDVVHNTAEGVHA-FGPRQALGGSKQA------
--------------------------------------------P---------------
-----------APGA---------------------------------------------
--------------------PYPQRYVSGQTLSQPTGPTPTLNQLLQSSNPMPP--HRYQ
NSY-----------------------GHP---------------DQPYNQGWPPQKPMP-
--------TYGTPPPPPQPG----------VPPAPYRNQPTLSPAYSGGSAPSPGYGEG-
------RSGWAGPPVSGQHG------------------------PG--SP----GPPNTT
---------------------------AP-ASQPSPQP----------------------
-----------------------------------------------P-ISHSPG-----
---------------------------------------------------------PG-
--LPPSP-----------------------------------------QHQQQQQPQ---
-----------------------------HQGFPNRPAQPTTPNA-----HAPDA-ADLS
GG------------NSNDSSGGPA---------------PGTPNSQ------GMRPTPSP
TGS----TGSRS--MSPAVGQ-QNI-------------------------PMPPRPS---
------------------------------------------------------------
-------------------SGQSDGSG-STRMSHSPM--------ATQG-----------
-------SYSSPHP-----------A-HVHG--YKGHPGMVSG-P--GPGPG-----PAG
QQMPL-YQPNQQY------------------PQGGYPP-RP-QANI-QYPGQ--------
--GY------------------------GPPGYPN----------RSSNHM--------P
NS-----QFQPY--QQP------WQ-GPMTL--AKGNGPP-------------------Q
APGSPS-----------------PG-----PPG---------------------PPP---
---------------------------------RPPHYLKQHLQHKM-------------
GFGNV--------PGSAPPSPSPP---QNYHMGP---------------------PPAGH
-----------------------HHSGMGPPP-TMGPPPNMPPASSPL------------
-------MPNS---------------------------------HSHDGPMPPPSSTPNS
HTQM--------GSEM----MDNGITTTAQGGMSTHVTTAAGG---------------SV
TSVVTTGPDGTP--------------------------------------IDEGSQQSTL
SNASAASG-------EDPQC-TTPKSNRKNEMG------------------------HYS
HPT---TPQ-STVP-----SPGAASMNSMH-DDYEI-SSP---------SWPRTPA--SP
------------------------------------------------------------
------------------------------------------------------------
------------------------------------------------------------
------------------------------------------------------------
------------------------------------------------------------
-----------------------KTDSLSKLYE-----------MDDSPDRRAWLDKLLT
FMEERRSPITTCPTISKNPLDLFRLYVYVKDRGGFLE---VTKNKTWKDIAGMLG--IGA
SSSAAYTLRKHYTKNLLAYECQFDRGGIDPQPIINQVEATS--KKK-SAKAASVPSP---
------------------------GSSNSQDSFPPPGSG---------------------
------------------------------------------------------------
---------------------------------------------------------GTS
MDGY------------------------------GYGYP-PAGNPE----------YN--
------PQQRPSSQSNAPSP-HGGSG--------GANHLNNAAPGGPSPA-GGAADNVSV
SNPFDDV-----------------------SPSPPPP-RG---GPF--------------
------------------------------------------------------------
--------------------------------PGGPHPPYPSGT----------------
---------------------PPRPQGFSGQAGYNQYP----------------------
SPGPG-------------------------------------------------------
--------APPDQYSTYPAS-SG----Y-P------P---------AVRPV---------
------------------------------------------------------------
------------------------------------------------------------
--------------------------------------YPP-YSG----DSGAPP-----
---------------------PPNPNNTP-----------PGG----PPAAG--------
----------QDPYSRYN------MVGAAAPPTSTYTP------------RPNYTGAP--
GNTG-------P-------------PTSQPPAGPY-------TTQQDYYRPEQ-------
---------------NYPNQQ---------------------------------------
------------------------------------------GPSATG------------
-------------NYPGGP----PTN-------------KNMPPPGPQ------------
--------------------PTRRHPDFVK----DQQTYPFG------------------
QQRPHIY-----------------------------AWSNNNQ--YR-------------
-PPQQYGASGG--------------------PQVGTQQW----NQ---------------
--------------GGRPAAGGQWD------RYPS--------------GNQGY------
---------------QP--------PQSGQGQWS------SIP-------APGVGQNPPL
RPP-------LGGPRPGKPFTM--------------------MP----------------
------------------------------------------------------------
-----PQG-------------GKGNQATTLSN----------------------------
------------------SSYSQSQLPKREITFPPDSVEATLPV--LYRRKRLCRADIGQ
VDPWRIIMCLRSGLLSESTYALDILNVLLYDDSSVGYFGLNQWPGLLDILIEHFQKALSD
IFDGPYP-----------------------------------------------------
------------------------------------------------------------
--------------REEKPDES------------------------------D-------
-----------------VDLGGVVTPIDPNKKSVLL------------------------
--------QNTNNYTFVTRKGYPVKMIDRSE------EIFI-----------QDHQKDWD
VKGDATGASILAEMTTDPWQ------SRTDHILPTFQAEFGRIPFHRRLEDKKK------
-----------DRNS--------NNKNNSRESIEERQ----------------------R
TPSPPDEAPP-------------PPK----------------------------------
-TSDKKR--------RTKTLSDVISR------IKKDSSSTEANGVLTLETTTVTVTE---
------------------------------------------------------KVKA--
-----EVVVNCEEQSVDL-NAGSVNGECGKDNTSSSNS----------------------
-----SGPQVR--DPVGRLKRRRSLDCEDEAYTRDEASLVLITESQDNIGKRCVCISNIL
RSLTFIPGNESEFSRSSTFLAIVGKLLLLH-HEHPPRTQKTRN-----------------
------------YDR--------------------------EEDADF-------ADSCSS
LQGESE------WWWDFLIQIRENILVSIANISGQIDFNVYPEEIVRPILDGLLHWAICP
SATGQD---PFASVGPS--SLLSPQRLALESLCKLCVTNNNVDLVIATPPFSRLERLCAV
LTKHLCRSEDQVLREFSINLLHYLAAADSSMARTVASQTPCVSLLVAFIEQAEQSALGVA
NQHGIGALRDNPDSMGTSLDMLRRAAATLVFLARHPDNKPLLVQQESRLLALVMSQILDQ
QVALLLSKVLFQISRS--------------------------------------------
------------------------------------------------------------
------------------------------------------------------------
------------------------------------------------------------
------------------------------------------------
>Phum.transcript:PHUM080380-RA /organism=Phum {i 21,151,1264,1440,1485,1674,1891,2047,2233,2451,2580,3027,4320,4657 i}
M-----------------------------------------------------------
------------------------------------------------------------
------------------------------------------------------------
------------------------------------------------------------
------------------------------------------------------------
------------------------------------------------------------
------------------------------------------------------------
---------------------------------------KTFSNL---------------
------------------------------------------------------------
------------------------------------------------------------
------------------------------------------------------------
------------------------------------------------------------
------------------------------------------------------------
------------------------------------------------------------
------------------------------------------------------------
---------------------------------------------------------ELT
GA------------NSNDSNSGHAG--------------PGTPNSV-------MRPTPSP
TGS----TGSRS--MSPAVGQ-QNI-------------------------PMPPRPS---
------------------------------------------------------------
-------------------SGQSDSGT-SARLSHSPL--------APGG-----------
-------PYPQP-PH------------GVHS--YKTPPHV--------------------
---PPYSQPGQQY------------------PQGNYSP-RPGPQGM-QYG----PG----
-PGQYPQPQPNNLSG-------------GPGPYPGR---------PVTNHA--------P
HS-----QYSGY--Q-A------WG-GPQAA--SP----------------------NIM
NQNAPPSLMPG------------PGNH-LPPNGKGNA--------------QPQPTP-PS
------------NQSPANP--------PGPRPHTPPHYLKQHLQHKM-------------
GFTGP--------GPGMPPSPGPP---QNY-PAP-GMGP--PGGIH---HHLGSQSPMGP
-PPPSGMP---------------HHPGMGPPP-PQNMGPPVPPSST--------------
--------PNSHIGHEGNPGPPPAGPAAAAAAAAAAVAAA----TSVGGGMPPPSSTPNS
HPVP--------HVEDAIAPHDNGIATTPMGS-TTHVTSATLG---------------GV
TSVVTTGPDGTP--------------------------------------MDEGSQQSTL
SNTSAASG-------EDPGC-TMGKS-RKD---------------------------FHS
HPT---TPQ-STAP-----SPGAASVNSMH-EDYDINSSPT--------SWPRTPN--SP
VF----------------------------------------------------------
-------------------------------------NSH--------------------
--------------------------------------------------------LPQD
SY----------------------------------------------------------
------------------------------------------------------------
-------------------RTAKKPDSLGKLYE-----------MDDSPERRHWLDRLLS
FMEERGSPITACPTISKNPLDLFRLYLYVKDRGGFME---VTKNKTWKDIAGLLG--IGA
SSSAAYTLRKHYTKNLLAYECHFDRGGIDPQPIINQVEAQS--KKK-GNKSASVPSP---
------------------------GSSNSQDSFPPVGSS---------------------
------------------------------------------------------------
---------------------------------------------------------GGS
MDGYSAY-----------------------------GYP-PGSNPE----------FS--
------GPNQRSAQSSAPSP-HPG------------------------------------
------------------------------IQQGGYPGQG-------------------G
Y-----------------------------------------------------------
------------------------------------------------------------
------------------------------------------------------------
-------------------------------------------------PGQYGE--QYS
RGQEYTQQYPQ----------QG----Y-P------P--------SRTGPVY--------
------------------------------------------------------------
------------------------------------------------------------
------------------------------------PSYPP-PGP---------------
-EGDNR-------------NYPQGAPQTP---------SGPGGPAPPPPGGA--------
---------NQDPYARNY--------------QSNYPP-----------GRPGYSTPP--
GP---------PG----------Q-PTTAPGPGNYPP----PSQQQEYYRQEQMGQQCNY
PVSQGSTFQTNQV-SSYPNSQLARQ-----------------------------------
----------------------------LVAPQNAKSPYQNYGPSSSAS-----------
----------SGGSTPSAPVSAGPNN-------------KTMPPPAP-------------
--------------------QPRRHPDFVK----DQPPYQPY-----------------P
QQRPG-YG----------------------------NWP-NSQ--YR-------------
--------------------------------NQYQQQW----SGPGPRP----------
----------------------QWEP-----RYSP-------------P-SQGPGAPAPY
---------------PP--------PQPVQQWGN------SMP-------VPGVGQSSPL
RPA-----------------------------GPRVQYRPDGKP----------------
----------------------------------------------YPGP----------
------------------------QP------------VVTKPPGAQ-------------
--------------PLG--------PPKREIVFPPDSVEAVLPV--LYKRRRLTKNDVTP
LEAWRIMMALRSGQLCETTWALDVLNILLFDDTTIAYFGLGNLPGLLDILLEHWRKSLED
VFE-PNS-----------------------------------------------------
------------------------------------------------------------
--------------DQENEIKG------------------------------E-------
-----------------VDLGE-PTEPVPNESKKIL------------------------
--------KSVPNYSMITVKGKPVVSVP-RS------DLFI-----------RDDRKAWD
TDGEAASEDETL------------ESAPAKYIISPFRGEVLTLPFARRLKTVKK------
-----------VKTEPETVVNNNNNNNMKVEVDTKTEHRLNQ-----------------L
KCSKEKEEEGG---------------------------------------------GGGG
EGKEDNSKRI-LVDVKQNSDEQVLDLKDKI--IIKEGKKSDD------------------
------------DKNDD-------------------------------------------
--------------------DSVKRTEKSEIKLEKTDA----------------------
-----PKLKIR--DPQGILKRRRMSDCEDECYSRDESSLLLAGEAQDALARRCICLSTII
RNLSFVPGNEPEMARSGVLLSVLGRLLLLH-HEHPPRQTQQRN-----------------
------------YDR--------------------------EEDADF-------ADSCSS
LQGENE------WWWEYLHHIRENVLVTCANICGHMDLASHSEEISRPIVDGLLHWAVCP
AAAGQD---PFPTVGPS--SLLSPQRLALEGLCKLCVTDTNVDLLVATPPFSRLERLCAV
LSR--------------------LLSSDSSVARTVALQTPCVSLLLSFIEQAEQSALGVA
NQHGINALRDNPDSMGTSLDMLRRAAATLFHLSRHPDNRPLFVQQEARLLQLVMSQILDQ
QVASVISRVLFQCSRTS-------------------------------------------
------------------------------------------------------------
------------------------------------------------------------
------------------------------------------------------------
------------------------------------------------
>Dpul.mRNA15504 /organism=Dpul {i 16,133,547,961,1344,1707,1852,2397,2466,2767,2860 i}
M-----------------------------------------------------------
SPALGPPNSNNNNNSHVSPSPGSQSDNN------NSGPARMSHSPMAA------------
------------------------------------QGAYQQ----------------PM
PPPPH-------------------------------------------------------
-----------------------------------------VGMPSYKMGGSPYQ-----
----------------------QPQQQQQQQPMHH---------PQQ-------------
------------------------------------------------------------
----------------------------------------------QQPS----------
--------------------------GQP---------------QQPQYL------PNP-
--------MYMQHPRPPM------------------------------------------
-------------------------------------------GPG--GPS-PYGPTP--
------------------------------------------------------------
-------------------------------------------------GSYGPQ-----
------------------------------------------------------------
---------------------------------------------------HQQ------
------------------------------------------------------------
-------------------------------------------------------PPPPP
--------------------QQPGA-------------------------GMPPNSN---
------------------------------------------------------------
------------------------------------------------------------
-------TSQNPMP-----------P-ASPG-----------------PNRSM-----TP
HMGPPT-------------------------PYPGY---PPGGPNMNQYGQQ--QQQQ--
NWGPA----------------NTMP--GGPPGSP--------------------------
--------------------------MP-----------------------------VHG
GKGAPP----------------PSG-----PPTSGP-----------------RPPG-PS
--------------------------------HTPPHYMKQHLQHHL-----QQQQQQK-
MYGM-------------ASSPGPAPG-----PAP-------LQGP---------------
-PQPPSLPQSQQ-----------------------------PPTQQQQ------------
-------------------------------------------QQQHMGPYPPPPSMNNA
SS-------------------------------MTGHPPSAAS---------------PV
TNLVTTGPDGVAG-------------------------------------LDEASQQSTL
SNTSAASG-------DDVSAPSTPRS-RKETSSM---PMTPSAHHP--PFSQQPPHQMLS
HPP---TPQ-STVP-----SPGPASLSSQH-EDYNDVHSPGPGVGNWSVSTRPTPS--SP
------------------------------------------------------------
------------------------------------------------------------
------------------------------------------------------------
------------------------------------------------------------
------------------------------------------------------------
-------------------KTSHVSDALARMYD-----------FDDHPDRRKFLDQLLR
FMEEKGSPITACPTISKNPLDLFRLYLLVRDRGGFVE---VTKNKVWKDIAQTLG--IGA
SSSAAYTLRKHYTKSLFPWECKFDRGGVDPQPILNQVEATT--KKK-PAPKISVPSPA--
------------------------GSSNSQDSFPSSGV----------------------
------------------------------------------------------------
----------------------------------PP---------------------IPS
MDGYPNA------------HYPG----YHHPY--QNEYP----NPN-------NQQYP--
------PYATPPNRTMYSAP-YPEPY--------NPQ----APPSGQAPP-PGPGPGPSP
SDPYGRF-----------------------MPPNHAP-----------------------
------------------------------------------------------------
--------------------------GAAT--ASGPYPPRP-------------------
---------------------PVPPTASTNVSTPTSTP----------------------
SPSPA-------------------------------------------TIATSTSTGSQ-
-------SVPP-----SPLA-QS-----------MQP---------QQQPLV--------
---------------QQQQ-----------------------------------------
------------------------------------------------------------
------------------------------------QSQPPQTQQ--PGNTSAGPS----
----------------------------P----------APSP---APNAGT-------P
G-----YPEQTDPYQRSGLRQLLASSTLLAPPSSDRQP------------GYPGGTTP--
SNLG-------P-------------PAGQP------------------YPGLI---RPGT
PGPTP---------SGMPPRQS--------------------------------------
------------------------------------------TPTPTGL---------NP
PVGGV--SGAVVGPNPNAP----PTP---------GAPIQQQPGPGPYPPY--G-PPGQ-
-----------------AP-NQPRQPSF--------DPYGSY------------------
RSPYGLAGSGDLTSSGGGGGTGGVM-----------GWRNNTP--FV-------------
--------------------------------NQYPQQG----NSPGPV---QTVGAPWV
PPTG----------TPQPRNP-AWDQ---AQRYPGPIPATPATTINGTSHQQGPPTPVVV
---------------PPH---------PMAQQQPQQQA-------QQQTQPQPPQPQPWS
GPQTMVNNR-QPFMGPRPPYTSL--------------RAPDGKP----------------
----------------------------------------------YPMPPIPGKG----
PMTGPPGAV----------------------------NYPQGMPPG--------------
--------------PPA---NMPIFPAKRESFFPPDSVEAVVPV--MAKRRRLCRADMVP
VDAWRVYLALKSGLLAESTWAIDVLNVLLYDDSSVHYFSLAYMPGLTEVLLEHFRRCLSQ
IFT-ILE-------------------------DMEIGFDRIEEFKSKLKQRS--------
-------IKPADSCQSAGE----TATEEDEDAWWNWPKRKA-------------------
-EPDG----------------------------------------------LD-------
----------------VADLGAVKSCDLAGERVRYL------------------------
---------DGPDWSMNTRRGEKVGVVSRDK------ELFV-----------VDVKKEWD
VHD-------GLESGMDQWQIG--GGDTTQHIVSHFTAELGIVPFVRVLKKVDK------
-----------KAAEQAAKEAETNEMDCQVELTGEKEAPAQE-----------------L
SNATPNVSSA-------------PTK------------------------NCLMS-----
--------------KPSRSLADVLKR------IKKEDVAVDQEMIAEPPQPEVT-NE---
------------------------------------------------------AVKLV-
-------------------VPSESRLDETEIKKESTTEPIAERPVVKLPARQPESSSTVM
VLPSGNRLVIR--DPHGTLKRRKMDEYEDECYTRDESSLYLVDDSQDALARRALALSNIF
RSLSFVPSNETELAKNSTLLVIVGKILLLH-HDHPLRSSHQKN-----------------
------------YDR--------------------------EEDVDFASVDSLGASGSAS
SKCETD------WWWDTLLALRENVLVLMSNIAGQLDLSIYSEEIVRPVIDGLLHWAICP
SAQSQD---PFSSFGPHSTSLLSPQRLSLETLSKLMVMDCNMDLILATPPFLRLEKLVHF
LTRSLCRTEDQVLREFAVNLLYYLSAADSGMARLIALHNNSLALLVSFVEQAEANALAVA
SQHGIQALRENPESMGTSLDMLRRAASTVFHISRHPESRPLLAKLEQRLLALVMSQIMDQ
SVAALLSKSLYLCNSDD-------E-----------------------------------
------------------------------------------------------------
------------------------------------------------------------
------------------------------------------------------------
------------------------------------------------
>Smar.transcript:SMAR006121-RA /organism=Smar {i 19,112,244,1132,1383,1431,1620,1840,2531,2655,2833,3156,4098 i}
M-----------------------------------------------------------
------------------------------------------------------------
---------------------------------SFISQSSQQ------------------
------------------------------------------------------------
------------------------------------------------------------
------------------------------------------------------------
------------------------------------------------------------
------------------------------------------------------------
------------------------------------------------------------
------------------------------------------------------------
------------------------------------------------------------
------------------------------------------------------------
------------------------------------------------------------
------------------------------------------------------------
------------------------------------------------------------
------------------------------------------------------------
------------------------------------------------------------
-----------------------NI-------------------------PVPPRPS---
------------------------------------------------------------
--------------------SQSESG--QNRMSHSPM-------APQGGY----------
--------NQPMAPPH-------MTP-SMYG--SKGHPGMMGG---------------SQ
QMGPYSPQN-QAYGQVWRCVASDGFVIDSCVTAGSYPRNHQGSMGMQGYGSQ--PQT---
----------------------------YPGSQPNSMGQQPYGMNRMGNHM--------P
AAQGYGGQYSHHHGQSGQFGSQGYG-SSAG----PGGAMMNSMPGH-MQPLSSHLLPPHG
NSAMMP----------------PVG-----AMSKGS----------------SSLVP-PS
--GAQVAAQAAVM-AAATS--------AGPR----TSFMKHAMQQK--------------
AYSS----------QTNSYNSGPPGPGSGPSPGP---------GP-------G--MPGGP
LPSPGPMPSSRDSPLISSTYTQ-HHQSMPPPSFPSPNHPLVVPTQA--------------
--------PQPLLSD---------GPQAPA--------------LSASGTSSPPTMTQSS
---------------------DNMCEGNSEQR-TSSVPTTLGG-----------------
---------------------------------------GNSTSVEPVAVQDEASQQSTA
SNTSNTD--------ERA---ETPRP-RKDV--------------------------VQS
HPP---TPA-STLP-----SPGAASMSSFH-DEFENASSP---------SWPRTPA--SP
VV----------------------------------------------------------
-------------------------------------NSQIHEYH---------------
-------------------------------PP---------------------------
------------------------------------------------------------
------------------------------------------------------------
-------------------PSSKRPDSLNKLYD-----------ISDDPERRSFLDRLVQ
FNDERGSALTQCPTISKQPLDLFKLYLVVKDRGGFVE---VTKSKQWKDVAGQIG--IGA
SSSAAYTLRKQYVKHLLPYECKFDRGGIDPQPIISQLEAAT--RKKNSSKTNTAPSPA--
------------------------GSSNSQDSFTASN-----------------------
------------------------------------------------------------
---------------------------------------------------------SQS
MDGFPTP-----------------------------PAP-PPFSQYSQSGSVPNSDYPVG
SMM--GPIPPSSMPNSDPSP-HPNMM--------HPP--------------PHNSDSINV
QNPFADD-----------------------MQAHPYP-RG---SNLNSAMPPPSMQNSYG
YGS---------------------------------------------------------
--------------------------GGSM--QQRPAPNIPPAS----------------
----------------------IPPAYAGN------------------------------
QPMPG-QNPPSTPY-------------------------------------SYSEQINR-
-------GTPM-----TP---QS--DQF-P------PTDQY--RRGQQQLMN--------
------------------------------------------------------------
------------------------------------------------------------
------------------------------------------HDS---------------
-AYNNRT----------PEPYGAAGPNYP-----------PGR---MPGTAP--------
----------QFPYGPQFDR----ESGQAMPAREPVYPP-------RSYSGSPAAQQP--
-------------------------GYGAPA---------------DQYRQEQ-------
P------Y------PCYPSGQQGLY-----------------------------------
------------------------------------------SPSS--------------
---------------------------------------KMMPPQG--------------
--YAQ---------------GPKRHPDFMKP---NDQQFPSSNS-FSPAPTPQL------
---PLPYS----------------------------GWRNDNQ--FA----GYGSQVP--
---PPHGPPPA----------------------MPRDDW----SGRDQS-----------
---------------------GQWSA--MHQRYSS-------------PGSSGYGSGGNM
---------------PPH-------INPNMSAQNSMG-------------------SSAS
LRQIMLQRMPLGSFKDKQPT----------------------------------------
------------------------------------------------------------
---------------QYAMQ-TKMQPATQMTA----------------------------
--------------------TNAQYPPKRDIIFPVDSVEAITPL--LVKRKRIMARDLIP
VEAWRLMMSLKSGLLCESTWALDVLSVLLFDDSSVLYFSLQNLPGLLEVLMEHYRRCLSE
VFG-MNE-------------------------EMEPGFMTGKDQKP--------------
-------PPPLDPPTTRRH------------WWQCRDEDEH-------------------
-EADD------------------------------------------SNEGPD-------
-----------------VDLGVVD-CVDPSDKIVVT------------------------
---------DCYFNNGKTLHGKVVKVLS-KK------DLFI-----------SDADKAWD
TFE-------GFSGSSEHWQLG--GGDTTLHIQTRFENDKHLVQFVNVLKDVKN------
-----------SKSDVEESK--------------------------------------LW
NNATEDCVNS------------------------------------------------KC
DTSKRTR--------RGENKDLIVDRC-----IKKEPASDDE------------------
------------------------------------------------------------
------------------------------------------------------------
-------------------ATKKNNAPADEAYNRDEPSLVLLKDGQDSVLRRCICISNIL
RSLSFVPGNDAELSKHPGFLLIMGKLLLLH-HNHALKRQNQRN-----------------
------------YDK--------------------------EEDADF-------SDSCSS
LH-DHE------WWWDGLHVLRENTLVTLSNIAGQLDLSLYPEEISLPILDGLLHWSVCP
AAYAQD---PLPTLPAH--SVLSPQRLTLEALCKLSVQDSNVDLILATPPFSRIERLFGF
LSRSMSKQEDAVVREFSVVLLHYFAQADSVAARVIACQSASISLLISFVEQAEQSALTIA
NAHGINVLRESPEMMGTSLDMLRRAANTLLALARVSENRLLFLQHQQRLLNLVMSQILDQ
HVAAILADVLYECSQPD-------------------------------------------
------------------------------------------------------------
------------------------------------------------------------
------------------------------------------------------------
--------------------------------------------EVVS
>Cscu.CSCU007932-RA /organism=Cscu {i 351,390,579,781,1382,1689,1743,1960,2029,2253 i}
M-----------------------------------------------------------
------------------------------------------------------------
------------------------------------------------------------
------------------------------------------------------------
------------------------------------------------------------
------------------------------------------------------------
------------------------------------------------------------
------------------------------------------------------------
------------------------------------------------------------
------------------------------------------------------------
------------------------------------------------------------
------------------------------------------------------------
------------------------------------------------------------
------------------------------------------------------------
------------------------------------------------------------
------------------------------------------------------------
------------------------------------------------------------
------------------------------------------------------------
------------------------------------------------------------
------------------------------------------------------------
------------------------------------------------------------
------------------------------------------------------------
------------------------------------------------------------
------------------------------------------------------------
------------------------------------------------------------
------------------------------------------------------------
------------------------------------------------------------
------------------------------------------------------------
------------------------------------------------------------
-------------------------------------TQSIES---------------PV
SSAAVTVSSPVGESYTSQQALSS-------------QKRMMSSGFQPPPVLDEGSQASNT
SASSSLPE-------EHA---TTPKPNSKS---------------------------TLS
HPP---TPN--TLP-----SPGAASMSSFH-DEFDSVSSP---------SWPRTPA--SP
VV----------------------------------------------------------
-------------------------------------NNQVYEH----------------
------------------------------------------------------------
------------------------------------------------------------
------------------------------------------------------------
-------------------HIIKRPDGLLKLYD-----------MSEEPDRRNFLDKLIM
YNEERGTPITQCPTISKQPLDLYRLYISVKERGGFVE---VTKSKQWKDVAAAVG--VGA
SSSAAYTLRKQYIKHLLPYECKFDRGGIDPQPIINQVEAAT--RKK-GKNSSG-------
--------------------------SGHQEAYPQPSP----------------------
------------------------------------------------------------
---------------------------------------------------------NQM
MDGYPPS------------NYSG-------------PYP-PPSASHTGAGMITSGDYP--
---------SSQHPSYGQSP-HHHNQ--------MPNHM------------VSGSETMNM
QDPFSEE-----------------------IQSNQYQ--------------RSTPANNYS
YSQTS-------------------------------------------------------
--------------------------------INSMVPPFSG------------------
----------------------TQASMSGGSYGYTNAA----------------IPPQQ-
EQYGE-QYSQHPNLMA-------------------SADSSTYTHP------RGLVQEPC-
-------NQPS----------GG----Y-P------P----------NRPLR--------
---------------QH-------------------------------------------
------------------------------------------------------------
----------------------------------TAAQYP--YQG---------------
-HCDRE-------------RYDQQQPA-P--------VMQPTSQINNPLMVSNAMQ----
G--------DPSLYQSQR----FTAQQMSMPPRDTMTP------------QPPTGFQP-R
AS---------------------MTPNQYPAGIAG------QVPGQTHYSQAQ-------
PDG----FRGAEVPAQYQNQMSCLQ------------------T--FQRLL---------
-----------------------------------SKNPQGYSSAQQNM-----------
----------YGHGGPQAPA-------------------KVVTPPTANRD------IYQR
EVYPP---------------TPKRHMDFMKPS--LPDQY-------SSGSYSQ------Q
AASPSPYGDR---SQYG-YRSSHMMPMSTSPAIQQ-GWSRETQ--YR----QYQSVYP--
--------------------------------HPQRDGW----DNTRPE-----------
-------------------GPNTWS------HYAP-------------PQSESY------
---------------HPHMGS----YSPSLPGKPMYG-----------------------
------------------------------------------------------------
------------------------------------------------------------
------------RDRMYIPP-NKVAPSPGISQQ---------------------------
--------------P-----QFLQTPGRKEIIFPQESVEATIPL--MTKRRRISSKDVTP
LEAWRIMMALKSGLLAESTWALDVLSVLLYDDNTVLYFGLSHLPGLLEVLLEHYRRCLKL
IFG-LTG-------------------------DLEVGYETRYHMDP--------------
-------DPEDEQERLCDR------------KWYETSHGPY-------------------
-DKFK-------------------------------------------------------
-----------------VSGPIPISQIDNSDKTVIL------------------------
---------DKENFTQRTRCGKTVKTKN-DE------SLFL-----------LDPERAWD
CYE-------GFESGMGHWHLG--GGDMTCHIQTYFENTHSYVKFVRVLEDVVK------
-----------SERSESRCSDDSDL-----PEESNKS----------------------V
ASSSSSDREI-------------PVLE---------------------NMQCVVE---NK
DESEHS---------EERKEDDIKQE------PKEE------------------------
------------------------------------------------------------
--------------------ESSKENQNEEEEDDEDDKKP-----------------VLE
PMKDDEYPKIR--ETSYPRKRLHLEDMEDEAYNRDEPSLCVITDSQISLTRRCLCLSTLF
RNLSFVPGNDAEMSKHAGFLLLMGRLLLLH-HHHSLKKVSQQH-----------------
------------YDQ--------------------------EEELENPSA----SDSCSS
LSSKRE------WWWDMLHMLRENTLVTLANITGQLDLAPYPEEISLPLLDGLLHWAVCP
STYAQD---PLPSQPPH--SVLSPQRLSLEALCKLSILDGNVDLLLATPPWSRIERLFSL
LSRFLNYNEDQVLREFSVVLLSNLAQADGTVTRSIVTQGSCISQLILFVEQAEQNALQVA
NTQGINALRKNPELMGTTLDMVRRAAGTLRCLARIPENKPLFLQHHQRLLALVMSQILDQ
GVASIVADVLYECSQDI-------------------------------------------
------------------SDF---------------------------------------
------------------------------------------------------------
------------------------------------------------------------
------------------------------------------------
>Ptep.aug3.g25135.t1 /organism=Ptep {i 813,990,1293,1444,1549,1672,2248,2595,2634,2823,3025,3478,4013,4293,4359,4573,4642,4857 i}
M------ATPAHARMA----CPEQKISD---SV---EQEGGES------LKNGTTLEDSD
DSTGNVLVKNRARSPAAATNNPQHRDMAMDGFQDGGSANSRPPVNVEG------------
-------------SGGFPAS--------L---DNRSRIDYQQF-----------------
--------------------NQSSRVDV----------------------SNEDFRNSQE
PTFN------HGSD------MSSYSTGR---------------YDQHGGGQSSDM-----
--------TTNS---PSNKMYSQYNQPQLR-PNY----------PPG-------------
-----------PRGR----------SMSNYPGG----------------NN---------
--------------------AQQQRFLSGPTLSQQTGPTPTLNQLLQAPNSL----QRYH
NNY-DYKNMDP---------------------------------NNPQYQATNST-----
---W---GRSNTSSSGYQQQ---------ISSSSMYRNQGGGGGPVADPSMKRSY--SG-
------QQPGGGGPPQGQYSQQY--------------------HPY--SQSQSQAAPPPS
VRQNYPPQQG--------IQQYPGPQHGPSQSSQMSPASGYEQQRPPQMGSYG----GPP
PSSA---QQPSPQQPPSNSQQTSPQ-------------------QQQP-QQQSPH-----
---------------------------------------------------------PS-
--TPLQQQMPQPA------TP------------------------------QQQPP----
---------------------------------PPPPSQQSTQDG---------------
--------------GSAAAAAEEAQEGGG-------LRTPPHPVVSPHRP-----PPPSP
SGS---STGSPS--MSPALGQQPNI-------------------------PMPPRPS---
------------------------------------------------------------
-------------------STQSESNSGQPQMPQSPM-------AASQGY----------
--------SQQMAP-----------P-AMYG--NKMHQNMMGG--------------SNS
HMAPYPSQSSAHY------------------AQGGYHR-PPSSVGLHNYGNQ--PQNN--
YPGPSYP------------NTSQM----PPHRLPGST-----------------------
--------------------SSNYG-TPPS----TGGGYNSAQYSN--APASGY----GA
NSMMPP-----------------PN-----QYPKSS----------------SNMPP-PT
AGGAQAAAQAAVIAAAASS--------STTR--QSPMYLRQHLQQK--------------
IYNS----------YNSAISPVPPGSAQD---SP--------------------------
MPPPSSTP---------------SSQSMGSIP----------------------------
-------------------------------------------SSSNCEGSSIPSSMAAF
PPVS----------------------SSAMGMSATTVTQSISS---------------PV
PSAVTVSSPSVP-------DMMQ-------------QSRNSMSLPPPPPVMDEGSQASNA
SASSSLPE-------ERV---ETPKPNNKP---------------------------VMS
HPP---TPN--TLP-----SPGAASMSSFH-DEFESVSSP---------SWPRTPA--SP
VI----------------------------------------------------------
-------------------------------------NNQVYDH----------------
------------------------------------------------------------
------------------------------------------------------------
------------------------------------------------------------
-------------------HPIKRPDGMLKLYD-----------ISDDPDRRLFLDKLIM
YQEERGTPLSQCPTISKQPLDLYRLYLAAKERGGFVE---VMKGKMWKEIAGLIG--IGA
SSSAAYTLRKQYIKHLLPYECKYDRGGIDPVPLISSLESNS--RKK-NAKNAGGP-----
----------------------------IMDGYPSPYPGGYPPNAGSHPGMMSGSDYPGH
HPPYQDGMHHPGGPMVNHSGSEGAMDPFNDDIQSSQYQPRHSSGDTYGYSQANANANMPP
YSGNQPNVPSSSFGYSNTAGQQEPYSDQYSNTMVPPIAETNFPNRNMVPDPYAPPPGGPI
MDGYPSP-------------YPG-------------GYP-PNAGSH--PGMMSGSDYP--
----------GHHPPY-----QDGMH--------HPG----------GPM-VNHSGSEGA
MDPFNDD-----------------------IQSSQYQ-------------PRHSSGDTYG
YSQAN-------------------------------------------------------
--------------------------------ANANMPPYSG------------------
----------------------NQPNVPSSSFGYSNTA------------------GQQ-
EPYSD-QYSNTMVPPI----------------------AETNFPN------RNMVPDPY-
-------APPP----------GG----Y-P------P----------NRTVG--------
------------------------------------------------------------
------------------------------------------------------------
---------------------------------PNATQYPN-YPD---------P-----
-CSDQE-------------RFNESQP--P-----------PTSPMIRPPTATTSVI----
GSSPTP---EPSPYPPSHRY---PGQPMGV--RESMPQ------------QQPMSFQG-R
PP---------PS----------QYPNSQPTNPAP-------------YPSSQ-------
PDT----YRG----SEFQPQMSRLQ------------------STLIQRLL---------
---------------------------PK------NQINQNYPPSQQGM-----------
----------YGQSMP-PPN-------------------KVAPPSNLPGN------MYQR
DMYSV---------------GQKRHNEYSKPH--GQDQY-------HMGPYPQ------Q
QQSAAPYSDR---GQYP-YRPTHGVPPQAPGPPQQ-GWPRDNR-PYS----SSQNQYS--
--------------------------------PGQRDNW----DMSRH------------
---------------GEAPQPRGWS------RFSG-------------PQTEPY------
---------------PHHMG-------------------------------------PPM
GPKMMSRG----------------------------------------------------
------------------------------------------------------------
-----------------FPP-NKIQQPHGV-----------GPP----------------
--------------P-----QYSSQSQRKEVIFPPDTVEAVTPL--ITKRRRVLSKDIIP
IDAWRIMMALKSGLLGESTWALDVLTILVHDDATVLYFGLNHLQGLLEVLMDHYRRCLNL
IFD-LVG-------------------------DMEVGFML--------------------
-------NPGEGVKKERKK------------KWYELDSELS-------------------
-DVES----------------------------------------------ND-------
-----------------IPLSDTL----CNDKTSIL------------------------
---------NTTNYTFRTRCKKIVRTQE-EE------ALFL-----------FDPHKKWD
VHE-------GFISGSSHWQHG--GGEYTGYIQTHFENIEKRVRFVRILKDKCK------
-----------DAKTEQRES----------VVHSKKE----------------------C
GSDTEEDESS-------------P---------------------------CIIT-----
-PSEAN---------DSKCNDNVHSV------IDKE------------------------
------------------------------------------------------------
---------------------------STPPKDSSKNKN--------------------C
DNPDNSFPKIR--PVSPSRKRRAVEDLEEESYNRDEPSLCIIGDSQDSLVRRCICVSSIL
RNLSFVPGNDTEMSKHSGFLLVLGRLLLLH-HVHSPRKPPQRH-----------------
------------YDR--------------------------EEEGENSSV----ADSCSS
LNTEHE------WWWDMLHIIRENTLVTLANIAGQLDLAPFPEEISFPILDGLMHWVTCP
SSYAQD---PLPTQPSH--SVLSPQRLSLEALSKLSVLESNVDLMMATPPWERIDRFFSL
LSKWLSRNEDQVLREFSVVLLSNLSQADSSMARAIALQGTCIPLLITFVEQAEQSALQVA
NAQGINALRENPELMGTTLDMVRRAAGTLRCLARVPSNRTLFLQHQQRLLALVMSQILDQ
GVASIIADVLFECSQED-------------------------------------------
------------------AED---------------------------------------
----------------------------SLNVTSSNSSGEKVVPS---------------
---------PNAEDG---------------------------------------------
----------------------------ST------------------
>Lpol.rna10747 /organism=Lpol {i 990,1167,1257,1444,1543,1660,2389,2793,2832,3015,3226,3785,4080,4164,4363,4414,4620 i}
M------AARAQSVVN----CTEQKRPD---NVDYSARNGSTD------FKCGTSDERCI
EEVSGNGINNNVKSTNINNIGNQNREMIMESYQDGTGTEMSTGRPRPG------------
----------------------------------SGNGNHEQ-----------------L
SFPANLERHRMNFE--CHGLNQNSRNTIA---------------------TSDEFRSVQE
NTNSVSLVGYNASG------VYTTDRGS-------------YLQEQHGGSGMSGN-----
-INVSDVMSGNT---QQNKIYSQYNPAQGRFPQLQRVNM----GPPQ-------------
-----------RPGN----------ASMMVSYG----------------NNSLPQ-----
------------------VQQQQQRFLSGQSISQQGGPTPTLNQLLQAPNTF----QRYQ
NNFGDYNSVNT------------MTKGLP---------VDVNSSNSPQFVGNNRSNVIPQ
AQGW----GSVRSPNPYHAQ----------MSNTTYRNQ---GPPLSEPSAKRLFLAPG-
------QQGINAPPSPGQLGQSY--------------------PPRLFSPSQSQGSTARN
TNPNFPQQV---------VSQL--------NTQQNPQARGFEQRPSSQQGSYQ----HQD
AATVLDELQPDPNERKS--------------------------------GSTTPV-----
------------------------------------------------------------
------------------------------------------------------------
------------------------------------------------------------
------------------------------------LRTPSTPPSSQSQGVSPLRPAPSP
TGS---STGSRS--LSPAVGNQPNL-------------------------PMPPRPA---
------------------------------------------------------------
-------------------SGQSDSGT-SNHMNPSPM--------ATQGF----------
--------SQQMAP-----------P-PMFG--NKMTPEGMG---------------TAS
QMGPYSQQP-GHY------------------PQGNYHR-PPGSMGMQQYGSH--VQSN--
YSGPG-----------------------GPTGFPGSGG-----MIRMVNHA---------
-------------------GSQGYK-NP------SGSNFMNSHYGNNASPPATY----MM
NNAMPP-----------------PN-----QYTKVS----------------------MT
AGGAHAAAQAALM-AAANS--------TGPR---PSPTLRQHLQHK--------------
IYGNSGFSNMQALPQNQAGVPIPPSS------SP--------VGSQNMTHSMG--PPQAP
IPCTS------------------TSPSTGNIPASQEHSPVVAPCASPH----SQLPPLNR
SSPMSSRVPTP---------------------------------SSGNDPSNVASSVAAG
FTQT----------------------SAPSIAQTTMVTQSIST---------------PV
SSIMTAGTAVIPTEVQLQQQPGSIQVHHHQYHHQLLQQSKMALGSNPPLVMDEGSQLSNA
SGSSSLPE-------ERS---ETPKPNSKQ---------------------------TLS
HPP---TPN--TVP-----SPGTASMSSFH-DEFEVATSP---------TWPRTPA--SP
MV----------------------------------------------------------
-------------------------------------NNQTYDH----------------
------------------------------------------------------------
------------------------------------------------------------
------------------------------------------------------------
-------------------PIVKI--SVRILYD-----------LSADPDRKPFLDRLVL
FSQDRGTPLTQCPAICKQPLDLYRLYLSVKERGGFEE---VTKSKNWKDVAGSIG--IGA
SSSAAYTLRKQYIKHLLPYECKFDRGGVDPLPIIQQVEAAS--KKK-SKNAAN-------
-----------------------NSNTNTQEHFPHPAPN---------------------
------------------------------------------------------------
---------------------------------------------------------SQT
VDGYHPG------------GYPG-------------SYH-PGASPHMRVGGMPNSDYPTS
V--------QGQHPHYPQPT-PQHSH--------IPNHI---------------------
-GPMGPE---------------------GAIPNAQYS--------------RHPTAESYG
YMQAP-------------------------------------------------------
--------------------------------VNNTGPPYSG------------------
----------------------TQSAMSGGTYGFSGAP----------------------
QPHPE-QFPPQATMMT----------------------SDGNYM---------NRNDTY-
-------SLPP----------AG----F-P------P----------SRTAT--------
---------------QL-------------------------------------------
------------------------------------------------------------
----------------------------------PLQPFSP-YQA---------------
-PYDRE-------------RFDQQQQT-P--------VTGPPSQV-CPSQND--------
----------TSLFPAQQRY---PSQQVMVTSRETVPT------------QPPYQSRM-S
SA---------PG----------VHPGQFPTVSVP------QSPGQNQYPQGQ-------
QEG----YRAPEVHSNYQSSLSQMQ------------------SALAQRIL---------
---------------------------PKVAQQILSQNTQGYPPTQPAT-----------
----------YNHGVA-AQS-------------------KVILPNNSQRD------MYQP
DRY-------------------KQPPEFCRPQMINQEKYA------MAGGYGH------Q
QTQ----GDR---NQY--FRSAQGL-----GPNHQ-GWPRENQ--YH----QYSSSSH--
-------------------------------HYSHREVW----QG---------------
-------------------GSNSWG----MSRFGH--------------QGEPF------
---------------PP--------QSVVMAGKTPHS-----------------------
------------------------------------------------------------
------------------------------------------------------------
------------SDRMFSST-NKIQPPAGMIH----------------------------
--------------------GSLYTQPRKEIIFPPDTVEGVAPL--LTKRKKLTFKDVSP
VEAWRLMMSLKSGLLAESTWSLDVLSVLLYDDISVLYFGLSHLPGLLEVLLEHYRRCLNL
IFG-LTD-------------------------DLEIGFEDWSQKTE--------------
-------ELLGSEANQVEK------------LWFKLQKDVF-------------------
-DKSS-----------------------------------------------D-------
-----------------LDTSSFN-SIDQNDKTVLF------------------------
---------KSINYTKRTKWGKTVGVKQ-SE------SLFL-----------IDPDKKWD
VHE-------KFDSGLEHWQLG--GGDSSQHIQTNFENMETFVKYARILEDSKP------
-----------NENEFKEQVEVVDN-----PVDVKQG-----------------------
-----------------------ELDY---------------------KMKPVIK---SE
DESQPDEN-------KFKDREDCCKS------PKMEKEALEVKG----------------
----------------E-------------------------------------------
-------------------LEKSTSNENVETVDSSANKQV-----------------ERG
TSSKDNFLRIR--TPPSARKRPKDGDLEEETCTRDVPSLCVISDGQDSLARRCLCLSTLI
YNLSFVPGNDTEMSKHPGLLLVLGRLLLLH-HVHSPRKPPQRY-----------------
------------YDR--------------------------EEDVDNMIK----DDSCSS
LNGDQE------WWWDTLHILRENTLITLANIAGQLDLAFFPEEVSLPILNGLLHWAVCP
SSYAQD---PLPSQPSH--SVLSPQRLALETMCKLSINDNNVDLLLATPPWSRIEKLFSY
LVRSMNRREDQVLREFSVVLLSNFAQAETSIARAIANQEMCVSHLITFVEQAEQSALQVA
NMQGINALRKNPELMGTTLDMVRRAASTLRCLSQVPENQPFFSKHQPRLLNLVMSQILDQ
GVASIVADVLYQCSSVN-------------------------------------------
------------------------------------------------------------
----------------------------YKPCSETSTHTERLLAT---------------
------------------------------------------------------------
------------------------------------------------
>Isca.ISCW014189-RA /organism=Isca {i 46,481,651,840,1051,1490,1635,1903,1972,2262,3450 i}
MNGE--------------------------------------------------------
------------------------------------------------------------
------------------------------------------------------------
------------------------------------------------------------
------------------------------------------------------------
---------------------VQYDARQARRLGNY---------PRQ-------------
------------------------------------------------------------
------------------------------------------------------------
------------------------------------------------------------
------------------------------------------------------------
--------------------------------------------PG--------------
------------------------------------------------------------
------------------------------------------------------------
------------------------------------------------------------
------------------------------------------------------------
------------------------------------------------------------
------------------------------------------------------------
--------------------------------------------------GLGPMPG---
------------------------------------------------------------
------------------------------------------------------------
------------------------------------------------------------
-YGPPQ---------------------------------GP-------------------
----------------------------GPGGYPGHGG------GRVGAQG--------S
VA--------------------------------AGYPYGNSQYG--------Y---GGA
NSLMPP-----------------PG----PQYSKGGQ--------------GALGVP-PS
GGGVPG--------------G------AGSR----PMYLRQHLQQK--------------
MYGY-------------ASPMTPPGG-EGTSPSP--------------------------
--------------------------SEGVAPGP-------PPGACY-------------
------------------------------------------------------------
------------------------------------------------------------
------------------------------------------------------------
-----------------SQCPTTPMKEHMGGEGG--------------AKGGKQP--PMS
HPP---TPN--TLP-----SPGGASMSSFH-DEFESVSSP---------SWPRTPA--SP
------------------------------------------------------------
------------------------------------------------------------
------------------------------------------------------------
------------------------------------------------------------
------------------------------------------------------------
-----------------------RPDGLLKLYD-----------MSEEPERRAFLDKLIV
YNDERGTPITQCPTISKQPLDLFRLYLIVKDRGGFVE---VTKAKHWKDVAGVLG--IGA
SSSAAYTLRKQYVKHLLPFECKYDRGGIDPQPIISQLESAS--RKK-AKGTMS-PSGA--
----------------------------AQDYGPP-------------------------
------------------------------------------------------------
---------------------------------------------------------SQS
MEGYPAA----------GGYHPG------------APYP-PGAPPS----MMGASEYP--
-----------CPPGYPPTN-HVGCE-----------------PDG--------------
-YPPAEE-----------------------YPGEGYP-----------------------
------------------------------------------------------------
-------------------------------HSYSQAPPYAA------------------
----------------------GQAGIGGGTCGY--------------------------
APGAD-QYAGE------------------------------------GYEGGYNGRDPYG
---------------------AG----A-PY-----PMRAQ-------------------
------------------------------------------------------------
------------------------------------------------------------
---------------------------------AGAPSYPPQYQG---------------
-HYDRE-------------SYQSRPPAYP-----------PQG---GP------------
------------PYPSQG--------------------------------GPPSSGSP-Q
GA----------------------APEPYPARAPP------QDPAYQVYPGSQ-------
PGSL---Y------GTPQPQQA--------------------------------------
---------------------------------------QGGQPGGSVV-----------
-----------------PPG-------------------KGAPQGAPTP-------PYQR
EVY------------------PKRHPDFMKPP-PQQEPYPPPH---MAGPYPAPH---PQ
QAPSQQYPDR---GQYP-YRPPHMMTPPASSMQQQ-GWGREGQ--YR----GYQQGSP--
---YGGPPHPG----------------------APPERW----EGPR-------------
--------------IGEGAPGAAWA----VSRGPQ---------------GEPY------
---------------PP--------QGPLMAQQTSQQ-----------------------
GPNAMAHKM-------ATAAAY--------------------------------------
------------------------------------------------------------
-----------ARDRAYPPA-GKLQQGSP---------YAMGPP----------------
--------------P------------RKEVVFPPDSVEAVLPV--GTKRRRLHAKDVSP
LEAWRLMMCLKSGLLAESTWALDVLSVLLYDDATVLYFGLSHLPGLLETLMEHYRRCLAL
VFG-TAD-------------------------DLEMGYEAP-------------------
-------PEGEGKEDKKES------------PWYALDRDGP-------------------
-TKDP-------------------------------------------------------
-----------------LEGLVVPAQIEMADRSPLL------------------------
---------PGGGFTWRTRCGKAVRSRP-DD--EG--SLHV-----------VDCDKRWD
VHE-------GFSASPEHWQLG--GGEITAHIQTCFESDVHNVRFVRLMEEGVK------
-----------REAEEEEQL----------REEEAKRCRSKL--------------ADLL
AKQKANCKRD--------------------------------------------------
---------------PVVLVEDIRSK------MKLEDDGV--------------------
------------------------------------------------------------
-------------------LLTPVKTEEVEEKRAPCNDC--------------------R
TGESVVLPRLRE-EARPRKKRPCTEAVEEEAYCRDEPSLCVVSEAREALGRRCVCISTLL
RNLSFVPGNDAEMSKHAGLL----------------------------------------
------------------------------------------------------------
------------------------------------------------------------
------------------------------------------------------------
LARWLARGQDQVLREFAVVLLSNVAPAGSGAARAVALQGACLGHLLAFVEQAEQSALQVA
NSQGVAALRDNPELMGTTLDMVRRAAATLRCLARVPDNRPLFLQLQPRLLALVMSQILDQ
GVAAILADVLFECSQHA-----------------EAASPY--------------------
---------------------------------------------------------AKV
AFTTAPTA---TTTAEETN---------STTTTTTAAATAEVATE-VTTATETTRTSLTA
EAS--PAPAEPAEET---------------------------------------------
-------------------SATETTDAASAA-------------EVAS
>Mocc.rna13222 /organism=Mocc {i 606,715,853,1835,3472,3651,3823,5403 i}
M------STTSAVPPP--------------------------------------------
-----PPTAASELATAAARGPSSSSDEN------SAGSGTAQTTPVQS------------
-------------PHHHPQQQQQQQHIQQQPPPSPLQQQQQQ-----------------L
PIPQHQQPQQTMHHIPQTNEKDDKQSPPC---------------------SKDDPRS---
-----------------------------------------VGYPQEMAGGGPPP-----
----------------------NYYVDPKRYPR----------GPPP-------------
-----------GPPNG--------------------------------------------
------------------------RFM---------GPTPTLNQLLQSPQRG--------
------------------------------------------------------------
-------------PPGYQ------------------------------------------
------------------VGQEY--------------------PPA--------GHPAWH
ARPHYPHQVQA-------------------------------------------------
-------------------------------------------------TTFRPP-----
------------------------------------------------------------
------------------------------------------------------------
--------------------------------------------------------ENRS
GAGDD---------SSNDG-----------------------PPRGAS-------PASNP
--------GSRS--MSPS-GYTPNH-------------------------GGPPHEG---
-----------------------------------------------YPGGPP-------
-------------------NSFGPGGP-PNKMSPGP------------------------
-----------PAP-----------P-GGYG----------------------P--MGYP
QGYPPR---------------------------PGYGP-PPGAPGYGQYPRF--PQQGGY
PTGPPP---------------NQMYHQGAPPGHPAHPG-----HPSHPAHS---------
-------AHPGH----------------------PGHPAHSGHPGHPGHP-------GHP
GGMMPP-----------------PSQYGYPPPRGGP------------------PPPNVT
AGGPGGPPQG----SPGSPRH------PGGH----PTYLRQHLQQK--------------
IYGY-------------SSPMTPPMQ-EGTHPG---------------------------
-----------------------VHPATGHPG--------MHPGGHPV----GH------
--------PGP---------------------------------HPGGHPGAHPGAHAG-
--------------------------GPARGS-PSPAPDRSMS---------------PR
ANGPTAGSDKTPT-------------------------------SQPPSAFDEGSQASNA
SASSSTAD-------DSSSN-QMPPTTNNNNNNNNTNINTTTNNNS--SSSSSNQGQNRL
HPG---GP-----------TPSPRSMSSFP-EDYDGGANS------------RSPAP-SP
------------------------------------------------------------
------------------------------------------------------------
------------------------------------------------------------
------------------------------------------------------------
------------------------------------------------------------
-----------------------LPNSIQKQYD-----------LGPEPERKEFIERLLR
FNEEKGTAITTNPTISKQPLDLYRLYALVRDRGGFME---VTKQKAWKDIAGLLN--VGA
SSSAAYTLRKQYTKHVLPYECRFDRGNIDPQPIINSLESPAARKKK-NATAAAVASPQ--
-----------------------EPNANSNPAPPSMPAG---------------------
--QYHP--EYQGG---------------------------------------------PP
AAASPATLP-------------------------PPVVT--------VPSQYPPPPQGYG
PDGRPPPP---------SGYPPGHP---------AAHLP-PGHPAH--PGHPAHVAHPA-
---------------------HPGPHQ--GHPA-HPG-----------------------
-QPFSHS--------------------AGAMQPGPYPPQGP------PHPGMDPSQYPHG
YPP--GYP----------------------PPVPPSSQQQQQ------------------
--------------------QQQQQ-------QQQRGPPYPPHAQT-------------P
-VHGN---------------GPVPPDYQQGV----------------------VPSPQQQ
QPPQQ-QIPPHPQQQQ--------------------------------------------
-------FGPP----------SG-VPQQ-P------PTSQQQQQQQQQQQML--------
---------------QQQQQQQHQQQQQILQQQQHLQQQQQQQQQQMQQQQQQQLQAQHQ
QQQQQQQLQQQQQHQSPQPTP---PPAAASPFPEKP------------------------
---------------------------------PTPQSQPPQSPA---------------
-MIQSRS--------QSPAVASPRPTHTP----------GPQG---APEAGP--------
----------QSPHVKQEGV----LPGQGIPATSQAVPP-----------TPTQPGQP-P
SS---------P-----------HGPHGLPPQHYGG------------YPPHMG------
PGVRP-PMPG----PGYPGHPGMPP-----------------------------------
-----------------------------------TPHHQGMPPGAPNQ---------AP
PDSSSNRGPPYDSQAPSKPFSQGPGH--------NGPHMRGYPPGPPGPPNMRG--PPRP
EFY------------------SKRHPDFVK----EQGPH-------YGGPQGY------E
RGPPGMPGYPP-------------------------GGRQNSA-----------------
---PSGPGMPV---------------------------W-----GPRPQFS---------
-----------------------------DQRWPG-------------------------
---------------PPQ-------GSPDWLNAT----------------PPNKMGPPYM
GAQ-------MGRVGPPQPY----------------------------------------
------------------------------------------------------------
---------------------GGMQQ------------KMPQPPMGG-------------
--------------PGT-LGGLSNLAARKDLSIPSDCVEAVTPL--TTKRRRLYSKDVAP
VDAWRLMMSLKSGLLAESTWALDVISILMYDDNTILYFGLQHLPGFLETLLEHYRKCLSE
MFG-ITD-------------------------DLELGFDYSKQSDL--------------
-------KDSERGDKAATR------------PWFLLEKDIR------------------V
QKVDE-------------------------------------------------------
-----------------AKSAEPPKKFKLSKEAPMLD-----------------------
--------LSFAKRNNVTLDGKPVKVRE-RVTPSG-LLKFLEKGG------HIEEPEPWE
----------DFEGGYDHWARG--AGEITSHIITHFESERQNVRFCRLLKGKDG------
-----------KSDDLEWAF----------RLHEEQRAGEKI-----------------A
KPSPPSQQIK------------------------------------------------KQ
QQQQQRR--------DTRAEDDEEQR------RRHEDEDQRREDIE--------------
-------------REIE-------------------------------------------
--------------------DVLFNGELSDD-----------------------------
-------------EVRSARKRRREQDMDDEAYTRDEPSLCTLTDQQESLGKRTVILSTVI
RNLSFVPGNETELARHSGLLLIIGRMLLLN-HKHNARKPRTA------------------
------------HSK--------------------------ESVREA-------AEQCCS
LTAEDE------WWWEYLAILRENSLVTLANISTHLDLEPYPEEISLPILDGLLHWAVCE
SACARD---PLSGV-----SSISLQRLAVESLCKLSVLEMNVDLMLATPPWSRVDRLIGQ
LSRWLARGEDQVLREFSVVLISNMVPADSYVSRAVAAAGSTVSHLLAFVEQAEQSALNVA
NQQGINALRENPELMGTTLDMVRRAAGTLKILARVPENRPLFVQQQQRLLTLVMSQILDQ
GVAANVADVLYQVAQCDDPPEPAFEPR----AEVEAEKPEEEEKQQKQEEQQREQQDDKS
-----SKGSSVHDEEMDEVDDEQQKQHRQDQQDSDKERLGKTDPEETNEESNDQETVSES
SATTAPAEIEEESVAMETNSNHNGVSMNSLNTSETSTTTAMSGES-ISERTETTNSSNEA
E----PMDTSTTENG-----------DVQEKTKHEGNAKLKDALSNNT------------
----------------KSLKEDQESIQAAT--------------AAVA
>Alyc.aculy01g34900.1 /organism=Alyc {i i}
M-----------------------------------------------------------
------------------------------------------------------------
---------------------------------DYPRYDNQQ------------------
------------------------------------------------------------
------------------------------------------------------------
--------------------------------------------P---------------
-----------PPGS---------------------------------------------
------------------------------------------------------------
------------------------------------------------------------
---W---QQYPGPPPPPQ------------------------------------------
------------------------------------------------------GPPQPQ
------------------------------------------------------------
---------------------------------------------------QTPQ-----
------------------------------------------------------------
------------------------------------------------QQQQQQQQQ---
------------------------------------------------------------
------------------------------------------------------------
--------------------------------------------------MLQPQQS---
------------------------------------------------------------
------------------------------------------------------------
-----QQQQQQPPP-----------P----------------------------------
---PPQTQQQQSQ-----------------------------------------------
------------------------------------------------------------
----------------------------------------------------------QQ
QQQQPP------------------------PPPQGP----------------QQGPP-TS
---------------------------------------QQQQQPQA-----------AS
MY------------------PPPPPHQQQ------------VWG----------------
----------------------------------------MHPSAHH-------------
--------PQ--------------------------------------------------
------------------------------------------------------------
------------------------------------------------------------
---------------------WVPQH----------------------------P----G
YPP---PPT----------HPGQ------H-AQMHPQSHP--------------------
------------------------------------------------------------
------------------------------------------------------------
------------------------------------------------------------
------------------------------------------------------------
------------------------------------------------------------
------------------------------------------------------------
MMQQPGQPPMQGP-----------------------------------------------
------------------------------------------------------------
-----------------------------QHGHPHQPH----------------------
------------------------------------------------------------
----------------------------------PP------------------------
-------------------HHPQQPY-YHQPH--QPYYP----HPQ-------HPQQPYG
G--------------------HPQPH----------------------------------
-------------------------------PSQTHP-----------------------
----------------M-------------------------------------------
--------------------------------MHQPHPQQPQ------------------
------------------------------------------------------------
QPHPS-QV----------------------------------------------------
---------------------QG----H-P------PY----------------------
------------------------------------------------------------
------------------------------------------------------------
--------------------------------------YP--------------------
------------------------------------------------------------
--------------------------------------------------HPPQHHHP--
-----------------------QAPHWYP-----------QPPPHNVYPQHG-------
PPTV----------AQHPSQPQ--------------------------------------
------------------------------------------------------------
--------------HPNHP--------------------QHMIPS---------------
--------------------HPQQHP--------QQLPHRPP------------------
HMPPQYYHPHP--SQQP-------------------GPPMQPH--HP-------------
--HHQQPPPP-----------------------QPPQSM----VGPHPP---QVISSP-H
PPGP--------PPVGPP---------------PPP------------------------
---------------PPHQVV----SMPQQQ-------------------PPPPQILPQP
QPQTL-------------PTPP------------PSHHSRSQTP----------------
---------------------------------------------QHPQP----------
---------------CHTPT-RPIQQTPT---------HPAQPS----------------
--------------P-------APKIEKKEITFPKNSVEATKPV--ATKKRKMTSKDVTD
IEIWRLLMCLKSGLLAESSWSIDVLSILLNDDSTLMSFGLKQLPGFLEAILEHFKCCLDE
IFDGIVK-------------------------DTTLKPMIHRHSSSLL------------
-------EKMETSNQYNAPVATVVIKQEN--GIKTNDQNKN-----SEDKSTCNKSTKNS
NKDNSIN----TTNNNNTINNNTINVNDNIGTNNRTNNSKTNTKTNGKKDENSNRASSKN
VIITTTTNKSGKRLNGIVNNNSSVIIPKLDDQTVMF------------------------
--------ATSMNYTFRTRDGKIVKLKS-EV------NHVQ-----------DEPSYELE
----------FKPVGYSHWQEG--NGEDTSHIQTSFEPK---------------------
------------------------------------------------------------
--------------------------------------------------NFI-------
------------------------------------------------------------
------------------------------------------------------------
------------------------------------------------------------
-----------------------------------------------ESSRRCTCLSTIL
RNLSFIPGNDVEMSRHAGLLLVLGRLLLLK-HN---------------------------
-----------------------------------------DTTVHM-------NEAMDS
APNE----------WHLLNSLREDTLVIISNISSSLDLSPYNDKINLSLLDGLLHWACCS
SSYALD---LFPA--PS--MTVSPQRLALESLAKLSIIEGNVDLILATPPWTRIEKLFEV
LASLLNANEDQTIREFSLVLLSNLTAADSGIARKVALTGSAIPKLLSFLETS--------
--------LTDPETFATTLDMLRRAASTLKCLSQLVDNHQLFSQHQQRLLNLVMSPKLDQ
EVVPIIADVIFEISLSH-------------------------------------------
------------------------------------------------------------
------------------------------------------------------------
------------------------------------------------------------
------------------------------------------------
>Dpte.g10538.t1 /organism=Dpte {i 1030,1560,2620,3390,3702 i}
M-EETGRATPASGGVG--------------------SNSGG-----------GGSKPATP
IPTPSPPTSSSSINHSSSASSPSMV---------STSIPTSSSSVLSS------------
-------------ATSHPQQ----------------QQQTQA------------------
----------------RYGGYAPY------------------------------------
-------------------------------------------------GGGQMM-----
--------------------------------------------PP--------------
-----------HPGN---------------------------------------------
---------------------------------------------LHHPSS---------
--------------------------GAV-------------------------------
-------GGGGYPPPPSQ------------------------------------------
-------------------------------------------HPSS-----NYGPPPPH
H-----------------------------------------------------------
-------------------------------------------------QSHHPH-----
------------------------------------------------------------
---------------------------------------------------QHH------
------------------------------------------------------------
-------------------------------------------------------PQYSP
--------------MPPM--------------------------------MMPPPSQ---
-----------------------------------------------YPGGGP-------
-----------------------PGNR-PPVSSGGPP-------G---------------
--------TQPPPPQ---------------------------------------------
---PPPSQQQQQHM---------------PSAYGNYGP----------------------
---------------------------------PS-------------------------
---------------------------------------------------------SHH
RMSGPP----------------PPG------PPLGS----------------HHPPPGSS
AG-----------------------------N-IAPYYSMRHPHPQMSPHQQQQQAQMNK
NYV--------------GYPPPPPPH-----PSS-------VYGP---------------
-PPPNHHPNSSIPP-----HGQPGGHSIHPPP-PHGHPQSMPPQANS-------------
--------PASML-------------------------------SGSGGGHHSPHHHQHA
NVY-----------------------GANESS-QSNNPNNITNN--GAH-----------
-----------------------SQ-HHHHHHHQRLQ-------PQPPPIMDEVSQTSTA
SSQDRADDSCASADIQSSSSSSTPHNSNSNSNTS-TATANVSNNKSHNAKSAHHPSSQML
HAT---TPNTSNLG-----SPGAASLSSFH-DDFDSVSSP---------SWPRTPAPSSP
AI----------------------------------------------------------
-------------------------------------NSGNNSQY---------------
---------------------------------S----------------------VGGD
TVH---------------------------------------------------------
-------------ITA--------------------------------------------
-------------------HNSKRPDNVQKLYE-----------MSDDPDRKPFLDKYFQ
FLDECGKPLNQVPTISKVPVDLFRLYMLVKERGGYLE---VTNSKMWKDCAQLCN--IAN
SSSASYTLRKQYMKHLLAFECKFDRGGIDVGPLLAAADASNVNRKK-STTAQSKLTNSG-
------RSTPTTSRLSP-----NDSPSNSGGGVPGPPPG--------------------Q
PGPYHPG-HHPGG-----------------------------------------------
----------------------------------HPQH-------------------QGM
HPGYPPPPQPDMDQNNYGPNGPGNASPYHHPHSQQGPYP-PPPPPH----HPSHPDYPHH
NSQQQTPYGGPPPPNSTAGPNHHHHPQ--HHPSHHPHHANN----------IGNHESVSA
KDPFADEDTA----------------AVSSSSSSSSPARGPKSATAAQQPPPPQPQPPPG
HQY---------------------------------------------------------
--------------------------GSAR--QPQHYPPMPNATGSFY-----GHTSGPP
-----------------PNSGPPPPHSNSGYPPPPPHPSPSD-----------VPPGHGY
GPNPD-QPPPHYPQ-------------------------------------RSNSAAPE-
-------GAPP-----PPPN-SGGGNQS-PYGSRMTP--------GMNGPMM-HP-----
---------------QH-----HPHASYYGHGG---------------------------
------------------------------------------------------------
---------------------------------YGPQQQPP-YASNESANGPHPPPPPPS
PSMARNS----------YEQHHSQHSGYP-----------PPP---PPPGSH--------
----------RYPLPNNTGG----ASGQ-YPNRSP-------------YGQPPPPSHPHS
SSNANVS----------------SGPPPGPANSGPPP----TSQQQSPYPPNT-------
PGS----QDGG---SPYPPPPQSLPSSGNKTSEPYNSAIRMQ-SPLAQRLLAAKLSQNSA
AQAATAAAAVVSTSGSTSSSTSGTAASPVVPTSVANNNAAGTAPQQQPQPNNVVTTNANS
NTGSS--NSNNSSNNPNIPH---PSQGFGQNSYGSSSNNISAAASSPTPSTNSGKPITSS
AMQAQTNISWMSTQNIRYP-QSKRHPDFAKQT-PESGSY-------SGSPSPYPP---PP
PSSSQIYSNSTTGSPHPHGRNSGPPPGSSPPSAAAAGWVGRDN--YRMPAGQHSSGSF--
--YPQHPGYPG-NSTSP---------HGGQQRDSIPGGWHDQRAGPPPS-SSSSTGSSSA
TPSN--------NSMDSPMTTAHWS----SNRYPP-----------GSGGNSGYG-----
---------------PPEFG-----SQPHFAPGSAQAGKMMTP------GQYSMRTVPPP
PPSQTAQQ-----TTDPSPASSRSGF-GPMSHAINNGTNNNSIP----------------
----------------------------PGTGAKMMNSGSHAFANQYPPPPPTSGSYGS-
-NSGPAGHH---HHHHHSGQLIRSQRANELSQ-----QHQQAPP----------------
--------------P--------------TAIFPPNSVEATVPI--PSKRRKLMARDIAP
VDAWRVYMALKSGLLAESTYALDVLNVISNDDISLLFLSLPNMPGLLDVLLEHYRRYLNE
MFDSMLD-------------------------DIEIGYEDRLKQQKQLTNA---------
------NLNGESKSHSNDN-----DSHSNKLKWYEVDRDRK-------------------
-DEQDHL----LLNDVDDDIEGFL------------------------------------
------------------------------DRKFKLN----------------------G
RPKLTLFQDQTNNYTNITRNGKTVKVKK-DK------NLFI-----------MDYDKQWD
PSGN------GFLTKQEHWLKG--GGETTTHIQSHMEPKERYLRFCRLITKQQQ------
-----------DNHDDDDDDVE------------------------------------IV
EQNGENCENN--------------------------------------------------
------------------------------------------------------------
------------------------------------------------------------
---------------------HHTNGHESDQMNDDKDKDN-----------------NDN
NDDDDQYPKIHPTDRERYWKRLHQPDFEDESYDQEEPAVCTGREYQDSIKSRCLTVSNLI
RNLTFVPGNDIEMCRSSCLLLILSRLILLH-HVHALKKKRKIS-----EIDCTKIVANRL
DEETMFNL----IDE--------------------------KCDSDDARCD--KSDCMMD
CGPEKE------WWWEALHLIRENTMVTLANISGQLDLSSFPESITLALLDGLLHWAICP
SSYAQD---AFPSAP----NTLSPRRLAYEALSKLSIYESNVDLILATPPWTRIEKFLKN
LTRSLVRNEDQTIREFSIVLISNFATADPSVVRVIALSGYSVSLLLGFIEQAEQSALGIA
NAHGIQYLRENFDAIGTTPDMVRRAATILRTLARYSENRSLFIQHEQRLLSLSMSQILDT
SISSIIADILYECSFET-------------------------------------------
------------------IIN---------------------------------------
----------------------------NYCTKEANLPPQEMTTN---------------
------------------------------------------------------------
------------------------------------------------
>Turt.mRNA:tetur02g14160 /organism=Turt {i 2529,2592,2896 i}
M-----------------------------------------------------------
------------------------------------------------------------
------------------------------------------------------------
------------------------------------------------------------
------------------------------------------------------------
------------------------------------------------------------
------------------------------------------------------------
------------------------------------------------------------
------------------------------------------------------------
------------------------------------------------------------
------------------------------------------------------------
------------------------------------------------------------
------------------------------------------------------------
------------------------------------------------------------
------------------------------------------------------------
------------------------------------------------------------
------------------------------------------------------------
------------------------------------------------------------
------------------------------------------------------------
------------------------------------------------------------
------------------------------------------------------------
------------------------------------------------------------
------------------------------------------------------------
------------------------------------------------------------
------------------------------------------------------------
------------------------------------------------------------
------------------------------------------------------------
------------------------------------------------------------
------------------------------------------------------------
------------------------------------------------------------
------------------------------------------------------------
------------------------------------------------------------
------------------------------------------------------------
------------------------------------------------------------
------------------------------------------------------------
------------------------------------------------------------
------------------------------------------------------------
------------------------------------------------------------
-----------------------------KFDN-----------MGEETERDIFMKRLAA
FNESRGVSMTSSPTISKHPLDLYQLYNVVKDKGGFVE---VSKTKAWKEIATICN--CMV
NPSATYAIRKQYIKHLLPFECKFDRGGIDHTTLISANENKT---KK-SKEAMS---PG--
-----------------------HSDSNSQGFPPTPGSM---------------------
------------------------------------------------------------
---------------------------------EPPLSP--------YPGNGPSPMGNNY
PQGYPPP-----------SHHPGMP---------NSHYPPPGSHPH-QPG-VAYSPHP--
--------MSSPMPGPSHSP-HPSGKKLKGVP--SPGTAD---SDSRGSY-PQSGTPVQL
EGPYPPHHGSMSSMNNYGPGPGMYPNQMNRSQEAYYP-NA---SNFPPN-RPASRGGTQG
YYGPPGYEYNRENRSSMDPNRPEANNYNNNQPGPPSSNQGAQLSNQPPSTSASSSSSSSL
PENHGSSNPTHPSPHPSHHPQSNMNAGQRYPHPSASQPPPPHGNMT-----------TPP
YVHSQPGWENNQPRNDQNNGGPIPPP-SQGIPGPVPGPVPGAGGATNGWPMNRYPPPQPP
QPGPGGQVPPPGMN------------------------HPGYLP----------------
-------TAPP----------HGHVHGH-PH-----PLSHQH-QHQQHSHFLSHPFSDEM
KPPTPTGHRRHPSGHQQQQQQQQQQQQQQQQQQQQQQQQQQQQQQQQQQTQTQLKSGQSE
SGSDSSSFRSNQPSSRPSSRPSSRPSSTGLPSPAAPSRGSESENNKGNNSNNVNNKDNSN
SSENSTRVTLSSSTPGSKLPNQSPSIHQEAYYPNASPNFPPNRPASRGAQGYYGPQE---
YDYNRENRSSMDSNRQEASNYNNNQPGEPSSNRGAPVSNQPPS---APSSSSSSSLPENH
GSSNQPHPSHPSPHHPQSNM----SAGQRYP-------------------HPPTSQPP-P
TT---------PQQ------SLLMNSSGYPPRGPV------PGPYGPVPPGNQ-------
P--------------AYPGMNDAYRN-----NGPSNVQMSTHNSPLAQRLLAAK------
-----------SNQPQSSNYQSLLYSSPM-----------NKAPHNGPTPRF--------
-MGESRENNIYDQNPPTNSG-------------------HVIGPNHPPGST-----PQHP
QSHPA---------------YPKRHPDFMKPE--QQSQHHPPQH--QQTPTPPQQASIFQ
DGPPNQYGPYP--GPGP-GARPMTPNYPQGGGPHQ-PWNRDAT--FR----GHPGGPP-S
HPPTSQPPPPHGNMTTPP-------------YVHSQPGW----ENNQP-RNDQNNGGPIP
PPSQGIPGPVPGPVPGAGGATNGWP----MNRYPP-------------PQPPQPGPGGQV
PPPGMNHPGYLSTAPPPQTAYSYPPDHPMNKMNAAQNR--MYPAGQMPGGPPMPPKAPSA
HLTRL-----LSSSLPGSPTPS---------------------PHM--------------
---------------GAPNSG---------------------------SPLPLSHGYGH-
-GHAHPHQL--SHQHQHPQN-SHLMPHPHQQH-------------------------GH-
HH-----------MP------YGQMIMKRDLVFPHGSVEATQAN--YSKRRKLTCKDLSP
VEAWKLLMSLKSGLLAESTWALDTLAVLVSDDSSYLYFGLQHLPGLLEILLEHYKKCLND
MFDGLFK-------------------------DTEVSGH---------------------
-------IETISHIEKRSR------------KWYQVGSDDDDEEEDIIKHKESSAVDMNS
DDDSDID----SEGSEDDNVDG------MVDGDKYLDGNKIRKTVNVSKDFVK-------
-----------------MDHAIHVNIPKMDQQTKML------------------------
--------KSSLDLTFKSRNGKTVRMENAEA------HLFV-----------TDYEKKWD
YLKN------GFRVGKEHWAKG--YGEITDHILTHFEPKEKYLKLVRVIRTKKS------
-----------KKSHKKLKTKDVNK----------------------------------K
SNSVDDCNLG-----------------------------------------------SSC
PEPVVKKEKLEMPSPVEKPVDNLPSE------VKFS------------------------
------------------------------------------------------------
-----------------------LNGKSSVKKVSSCDS----------------------
------------------------DELEEEADSEEDSPLCPVLDYYDSISRRCLCISTLI
RNLSFVPGNDVEMCKHPGLMLVLSRLITLN-HTHARRKRNFAKM--SEGVEKSTSTTNGQ
EDQQTNGIIDPNYGKMNECLDGHSNESNLLKNSSISSITNSSSSSSS-------SPACSK
DNQLDEEIMNPPWWAESIHLLRENTLVTIANISCQLDLDPYPEEISLNILDGLLHWAVCP
SSYAQD---HLPTTTVQ--S-FSPKRLALESLMKLSIIDSNVDLLLATPPWSRLEKMLLM
LAKMLNRNEEQTLREFALVLLTNFAAADTSIARAIALTGYAIPQLISFIEQSEQSALQVA
NTQGINALRDNPELMGTTLDMVRRAAICLRHFARIPENRPLLLVHQQRLLSLVFSQILDQ
GVASIIADVIYEVSLYD-----------------DSSLPHPH--------------LVKS
-----LKNSS-----------------------------------------------SPT
SSSPTPSTSTTTSTSASTSTSSSLSSTSTSTSSSSSTSTSSASTS-TSSSVSASTTTPTP
T----PTSTSTSTE----------------------------------------------
----------------ISLSICKLTDEQKT------------------
>Drer.transcript:ENSDART00000159969 /organism=Drer {i 900,1098,1749,1860,2068,2158,2329,2654,2797,2901,3111,3316,3449,3613,3755,3881,3978,4816,4947 i}
M-----------------------------------------------------------
-----AAQVASATSLNTSPP----------------------------------------
------------SELKKPDRDPKEESVP------GEKQQENK-----------------E
PGLESGSPARGELQDRADVGNA---------GGGGESEMKNGNGNPSRVNNNQNDSTGAE
GNNHPGMVHHHAPGYQPASYSYAQHYGRAP-------------FHQHGGQQSPGM-----
---AAAAGPGALSGSMMDP--YQPNSHDHSFPNHQYNSYS----P---------------
-----FGNRSPYPGQGYGMSSPRSAPQAQAVGG----------------QSAKQQ-----
-------------QPAAAASYSNQRYNMGN--PQPT-STPTLNQLLTSPSG--------A
RSYPNY--------PPSDYNSQDGAKGPA----------DMAS-SGGQYGGGHPG-----
---W---QQRSHHPPPMSPG---------STGQPLGRNQ---TPGSMDQMGKMRSQPYGS
GG-PYSQQPHQGTPSGPQQGPAY---------------------PGQ-----GYGPPGPQ
---RYPMGMQGR-------MQYGQQM--PSYGQQGP--GGYMQQ--GQQSYYGQHGPGPH
PGQQ---QSPYPQPSPGQAGGQGPYSQQPHATQSSGPHGQTGTPYQQPHMSQQPQGQMTG
PSPGPSQSPYSQSSAAAAAAAPQSSQSPYSQQQVPQSQPSQQGSSQAPPASQTQPSYPP-
-GQGPQQQQQPSASQQPPQTPTPASQTPAGHAQMPQGQPTSYSQNPPQQQQQQQQPQQQQ
QQSPYQRF--PPPPQEISQESFSSQSSAPPSGPPLA-SKSSTEDM----QGRPSSLPDLS
GSIDDLPTGTEGALSPGVSTSGVSSSQGEQSNP---AQSPFSPHTSP------------P
VGSPASASASRSGPLSPTTM--PGN-------------------------QMPPRPS---
------------------------------------------------------------
-------------------SGQSDGII-HPSMNQPGM-------GPDRGYM---QRNPQM
APYGSPQSSSALSPR------------QSSG--GQVHPGMVPY------QQNN----SMA
NYGPQG----GQY-----------------GPQG-YPR-QPGYSGM--------PNAN--
YQG------------------------------PGIG--------GSMNPM---------
---------------SGQGGGPMFAGMPSAR--MPHGQMGARPYGPNMGP--------NM
SPNMGPN---------------MGNM----PPQVAS----------------GMCPP-PG
LNRKPQD-AGAMQHGPTNSIH---------------------------------------
-----------------NRLPGYPNM----SPGP-GMMG---------------------
----SG-----------------YGPSMNNMP-------GMMNTQGS-------------
--------PYPM------------------------------------------------
---------------------------------GANMTNNTSG-----------------
---MSPGPDFGM--------------------------------------------DGKL
NQAQKMNN-------KVE---GTPKTESKSKKS---------------------------
------------------------------------------------------------
------------------------------------------------------------
------------------------------------------------------------
------------------------------------------------------------
------------------------------------------------------------
------------------------------------------------------------
------------------SSSTTTSEKITRLYE-----------LGPEPERKMWVDRYLA
FIEEKAMGMTNLPAVGRKPLDLFRLYMSVKEIGGLTQ---VNKNKKWRELATNLN--VGT
SSSAASSLKKQYIQCLYAFECKIERGE-DPPPDIMSGD-----NKK-NQPKIQPPSPA--
------------------------GSGSLQGPQTPQST----------------------
------------------------------------------------------------
---------------------------------------------------------SSS
M------------------AESG-----------DLKPPTPASTPH--------SQMP--
------------------------------------------------PI-PSGRSSVNL
QDPFADS---------------------------DFS-------------RRNTMTPNSG
YQS---------------------------------------------------------
--------------------------GMSTPEMPGRMGPY--------------------
------------------------------------------------------------
EPNKD-HFSGMRKV-------------------------GEQFMPS-GQGQNSSLGDQY-
-------NRGP----------PG-------------PM--------GNMPMG--------
---------------QR-------------------------------------------
------------------------------------------------------------
------------------------------------HQYP--YGT---------------
-NYERSR---------------------PES------GMGPDGSI-GPGVPQ--------
----------PNMMPSNA------ESGMYSPNRYPPQQQ---------RHDSYSSQYP--
GQSA-------P-------------PAGS-------------------YPNQQ-------
P-------------GMFPQQQSNYK-----------------------------------
-----------------------------------RPGDGSYPPAKRHH-----------
-DGEMF-GGPYNAQQPQPP--------------------TQAPPSGPT--------SAQQ
EMYNQYNSS--------YP-GSERRPPGAQ----NQFPFPFGRDRMQPGTGPNSQ----G
SMPPQMMGSQMQ---------------SAPDGPQGGMWQGRGDMGYS----NYPNRQGPP
AGPGQGPGYHTMNRSEDMMSSE--------PRMNHDGQW----PGP--------------
-------------------------------RQPP-----------FGPGGAG-------
---------------PP-------ISRPLQSNYQ----------------------SPQT
MQNHI--------PQVSSPTPM--------PRPMESRTSPSKSP----------------
------------------------------------------------------------
----------------YMPSNIKMQKAGPPVPA----SHIVPPSVQ--------------
--------------P---------PMMRRDLSFPPGSIEATPPV--LKSRRRLTMKEIGT
PEAWRVMMSLKSGLLAESTWALDTINILLYDDNSISNFNLMQLPGFLELIVEYFRRCLIE
IFG-ILR-------------------------EYEVGDPGQRALLD--------------
-------PNVLKEENTVEDEA----------FMEGMEEDGET------------------
-EEED---------EGEEVQRSK------------------------HQEQHA-------
--------------------AQVPLQIKQEEKPMTLEESVKKEDSQGIEGESSAETKASE
PPCLELAVTQEKPKQASKFDKLPLKIVR-KK------DPFV-----------VDCSNKLG
RLQ-------EFDSGLLHWSIG--GGDTTEHIQTHFESKIELLRQRTRLPAQGS------
-----------DRKKGAQKESQA----PSLPLSSEEHRKEVD-----------------R
QPSPESSTEK------------------------------------------VPD---EI
SDPRDNR--------PADCLDAASEG------TSHIEKDQEKQELE--------------
------------------------------------------------------------
-----------------------------------------------------------L
TTPESIRPAAP-----SPLLQGRRSVLEDEPHSKDEAPLVTLSEWQDSLARRCICVSNIV
RSLSFVPGNDTEMSKHPGLLLLLGRLLLLH-HRHPERKQAPLT-----------------
------------YEK--------------------------EEEVDE-------SLGSK-
---KDE------WWWDCLELLRENCLVTLSNISGQLDFSVYTESICLPLLDGLLHWAVCP
SAEAQD---PFPSLGLN--GALSPQRLVLETLCKLSVQDNNVDLILATAPFSRLEKLFGN
LVRLVGERKVPVCREMAVVLLANLAQGDSMAARAIAVQKASVGNLLGFLEDS-LAATQFQ
QSQGSLLHMQGSHFEPTSVDMMRRAARALLALAKVEENHSEFTLYESRLLDLSVSPLMNS
MVSHVICDVLFLIGQS--------------------------------------------
------------------------------------------------------------
------------------------------------------------------------
------------------------------------------------------------
------------------------------------------------
>Hsap.transcript:ENST00000636930 /organism=Hsap {i 1542,1737,1887,1998,2242,2332,2512,2840,2986,3096,3255,3465,3670,3809,3982,4133,4230,5014,5145 i}
M-AHNAGAAAAAGTHS--------------------AKSGGSEA----ALKEGGSAAALS
SSSSSSAAAAAASSSSSSGPGSAMETGLLPNHKLKTVGEAPAAPPHQQHHHHHHAHHHHH
HAHHLHHHHALQQQLNQFQQQQQQQQQQ------QQQQQQQQHPISNNNSLGGAGGGAPQ
PGPDMEQPQHGGAKDSAAGGQADPPGPPLLSKPGDEDDAPPKMGEPAG-GRYEHPGLGAL
GTQQPPVAVPGGGGGPAAVPEFNNYYGSAAPASGGPGGRAGPCFDQHGGQQSPGMGMMHS
ASAAAAGAPGS-----MDP--LQ-NSHE-GYPNSQCNHYPGYSRPGAGGGGGGGGGGGGG
SGGGGGGGGAGAGGAGAGAVAAAAAAAAAAAGGGGGGGYGGSSAGYGVLSSPRQQGGGMM
MGPGGGGAASLSKAAAGSAAGGFQRFAGQN--QHPSGATPTLNQLLTSPSPMM---RSYG
GSYPEYSSPSAPPPPPSQPQSQAAAAGAAAGGQQAAAGMGLGKDMGAQYAAASPA-----
---WAAAQQRSH--PAMSPG---------TPGPTMGRSQ---G-SPMDPMVMKRPQLYGM
GSNPHSQ---------PQQSSPY---------------------PG--GS---YGPPGPQ
---RYPIGIQGRTPGAMAGMQYPQQQMPPQYGQQGV--SGYCQQ--GQQPYY--------
--------------------------------------------------SQQPQ-----
---------------------------------------------------------PP-
-HLPPQAQYLPS------------------------------------QSQQRYQPQ---
--------------QDMSQEGYGTRSQ-----PPLAPGKPNHEDLNLIQQERPSSLPDLS
GSIDDLPTGTEATLSSAVSASGSTSSQGDQSNP---AQSPFSPHASPHLSSIPGGPSPSP
VGSPVGSNQSRSGPISPASI--PGS-------------------------QMPPQPP---
------------------------------------------------------------
-------------------GSQSESSS-HPALSQSPM-------PQERGFMAGTQRNPQM
AQYGPQQTGPSMSP------------HPSPG--GQMHAGISSF------QQSN----SSG
TYGPQM----SQY-----------------GPQGNYSR-PPAYSGV--------PSAS--
YSGPG----------------------------PGMG-------ISANNQM---------
---------------HGQGPSQPCGAVPLGR--MPSAGMQNRPFPGNM------------
-SSMTPS---------------SPGM----SQQGGP----------------GMGPPMPT
VNRKAQEAAAAVMQAAANSAQ---------------------------------------
-----------------SRQGSFPGMNQS------GLMA---------------------
----SSSP---------------YSQPMNNSS-------SLMNTQAP-------------
--------PYSM------------------------------------------------
---------------------------------APAMVNSSAA-------------SVGL
ADMMSPG-------------------------------------------------ESKL
PLPLKADG-------KEE---GTPQPESKSKDSY--------------------SSQGIS
QPP---TPG--NLPVPSPMSPSSASISSFHGDESDSISSP---------GWPKTPS--SP
KS----------------------------------------------------------
------------------------------------------------------------
------------------------------------------------------------
------------------------------------------------------------
------------------------------------------------------------
------------------SSSTTTGEKITKVYE-----------LGNEPERKLWVDRYLT
FMEERGSPVSSLPAVGKKPLDLFRLYVCVKEIGGLAQ---VNKNKKWRELATNLN--VGT
SSSAASSLKKQYIQYLFAFECKIERGEEPPPEVFSTGD------TK-KQPKLQPPSPA--
------------------------NSGSLQGPQTPQSTG---------------------
------------------------------------------------------------
---------------------------------------------------------SNS
M-----------------AEVPG-----------DLKPPTPASTPH--------GQMT--
------------------------------------------------PMQGGRSSTISV
HDPFSD------------------------VSDSSFP-------------KRNSMTPNAP
YQQ---------------------------------------------------------
--------------------------GMSMPDVMGRM-PY--------------------
------------------------------------------------------------
EPNKD-PFGGMRKVPG----------------------SSEPFMTQ-GQMPNSSMQDMY-
-------NQSP----------SG-------------AM--------SNLGMG--------
---------------QR-------------------------------------------
------------------------------------------------------------
------------------------------------QQFP--YGA---------------
-SYDRR------------------------------------------------------
-------------------------------------------------HEPYGQQYP--
GQ-G-------P-------------PSGQPP-----------------YGGHQ-------
P-------------GLYP-QQPNYK-----------------------------------
-----------------------------------RHMDGMYGPPAKRH-----------
-EGDMY-NMQYSSQ--------------------------------------------QQ
EMYNQYGGS--------YS-GPDRRP--IQ----GQYPYPYSRERMQ-GPGQIQT----H
GIPPQMMGGPLQ--------------SSSSEGPQQNMWAARNDMPYP-----YQNRQG-P
GGPTQAPPYPGMNRTDDMMVPD--------QRINHESQW----PSH--------------
-------------------------V---SQRQPY-----------MSSSASM-------
---------------QP-------ITRPPQPSYQ----------------------TPPS
LPNHI--------SRAPSPASF--------QRSLENRMSPSKSP----------------
------------------------------------------------------------
----------------FLPS-MKMQKVMPTVPT----SQVTGPPPQ--------------
--------------P---------PPIRREITFPPGSVEASQPV--LKQRRKITSKDIVT
PEAWRVMMSLKSGLLAESTWALDTINILLYDDSTVATFNLSQLSGFLELLVEYFRKCLID
IFG-ILM-------------------------EYEVGDPSQKALD---------------
-------HNAARKDDSQSL-ADDSGKEEE--DAECIDDDEE-------------------
-DEED---------EEEDSEKTE------------------------SDEKSS-------
-----------------IALTAPDAAADPKEKP---------------------------
-------------KQASKFDKLPIKIVK-KN------NLFV-----------VDRSDKLG
RVQ-------EFNSGLLHWQLG--GGDTTEHIQTHFESKMEIPPRRR-------------
---------------------------PPPPLSSAGRKKEQE-----------------G
KGDSEEQQEK-----------------------------------------SIIA---TI
DDVLSAR--------PGALPEDANPG----------------------------------
------------------------------------------------------------
------------------------------------------------------------
--PQTESSKFP-FGIQQAKSHRNIKLLEDEPRSRDETPLCTIAHWQDSLAKRCICVSNIV
RSLSFVPGNDAEMSKHPGLVLILGKLILLH-HEHPERKRAPQT-----------------
------------YEK--------------------------EEDEDK-------GVACS-
---KDE------WWWDCLEVLRDNTLVTLANISGQLDLSAYTESICLPILDGLLHWMVCP
SAEAQD---PFPTVGPN--SVLSPQRLVLETLCKLSIQDNNVDLILATPPFSRQEKFYAT
LVRYVGDRKNPVCREMSMALLSNLAQGDALAARAIAVQKGSIGNLISFLEDGVTMAQYQQ
SQHNLMHM-QPPPLEPPSVDMMCRAAKALLAMARVDENRSEFLLHEGRLLDISISAVLNS
LVASVICDVLFQIGQL--------------------------------------------
------------------------------------------------------------
------------------------------------------------------------
------------------------------------------------------------
------------------------------------------------
>Cele.Transcript:C01G8.9c.1 /organism=Cele {i 48,141,907,1098,1498,2695,3336,4400,4710,4822,5169 i}
M-----------------------------------------------------------
-----------------------------PGDDNAVGTETNEDKPTTSN-----------
-----------AVTAENPSRGDESQQQQ------QQPQQQQK------------------
-----------------RGEDADKYAASV-------------------------------
-------------------------------------------AEVAHGGGGPKK-----
----------------DDQV------------------------PP--------------
-----------APDA---------------------------------------------
-------------------------------------SMPTPQQQQQQPNL---------
------------------------------------------------------------
-------------PPPQQPY----------------------------------------
------------------------------------------EHPA------QQHPPQHH
S-----------------------------------------------------------
----------------------------------------------VPPNSFAPP-----
---------------------------------------------------------PG-
---------------------------------------------------QHH------
------------------------------------------------------------
---------------------------------------PQHP-----------------
--------------------------------------------------GMPPMEWR--
------------------------------------------------------------
------------------------------------------------------------
-------------P-----------P----GAEYQMPPGYPAG----YPPYGM-------
---PPRHHPGYPH------------------PAYGYPP--PG------------------
----------------------------APYGYPPQM-----------------------
------------------------------------------------------------
--MRPPM--------------MAPGDM-------------------------VRMPPGPT
-----------------------------------PTEWAAQQQAQA-------------
-----------------ASRSVPPKE------GP--------------------------
----NGNP---------------ATPSSSSQPIP-------SPSASS-------------
------------------------------------------------------------
------------------------------------------------------------
--------------------------------------------------IAEESLDDKP
SGT------------------KMPAQ---------------------------PP--PQQ
HPPP-PQPQQIMSP-----MPPQAPPSQQA-TPSSSAASV---------AAPDTPKV-SG
KVL---------------------------------------------------------
------------------------------------------------------------
------------------------------------------------------------
------------------------------------------------------------
------------------------------------------------------------
--------------------------SKAELFEKLVGPITLHNPMKVMAERRGFFERLIE
FCEHNGEPLTMVPQVSKQSIDLHRLYIGVRAKGGFQQ---VTKDKYWKNLCTEANPDLAE
SSAAGYQLRKHYQRHLLMLECR--ETGRNPEDEVAFADKMKRQRKREPAGGNAAAAAA--
------VAAAQ------------QGDQKSQHGAPGGSGA---------------------
------------------------------------------------------------
----------------------------------PP------------------------
----PGPP----------GAYPGNG---------APGGP-PGGPPQ----------FPG-
---------------------HPGMD----------------------------------
------------------------------------P--------------------NYH
YYQ---------------------------------------------------------
--------------------------------QHGMMPPHPGHPGY------------PP
-QHMN-------------------------------------------------------
AFSPG-QYPGH-------------------------------------------------
-------QRPPG----GP---GG------P------PPGPQ----AMRAPMP--------
---------------QHMQEMDEHQRQWYAHQQ---------------------------
------------------------------------------------------------
---------------------------------AAAAHHHAQQQA---------------
-AAQAQ-------------AAQAQQASTP----------APST---TPAPQA--------
-----------------------ASSSQAAPTSGANTQPAT----PSASNQPPTPASASA
STTLHVE----PASVAGGSQAGSRAPSAGPG------------------PSAT-------
PDS-----------STIPSASA--------------------------------------
-----------------------------------AADAQTTTSSETST-----------
---------------PGEPTSSTPSD--------TPAPSTSVPPPTSVQ-------PPQP
QQPPQGPPG--------PP-GPQQHP----------GPYPGY----------------PG
YGPPGAMRPPA-------------------------GFAPPPGAPYG-----YPPGAPPP
A--GFHPSHPQHPQHAQYLAWQQQRYHQQQQHQQQQQQG--APGGPRPPYP--------Y
PGGP--------VPPGPP-----------QNRMPPP------------------------
---------------PPAQGA----PSPSGAAGSNGKQ----PR---YGTPAPPSRASAP
TPQPLSSTM----------------------------------P----------------
------------------------------------------------------------
---------------VVAPS-TSTQPTPTTGSYLANTLATPGPAHA--------------
--------------PSSSMSHAHHVISQQQHQYPPGCIEATATSQNQVKRRKVYARELIN
ATPRRLIMSLRSGLDAEAIWAINALNVLLYDDTN-PHPTLQQMPGLVNVIVEHLYATLSI
MYPAEFQ-------------------------LTEPGKP---------------------
-------IIMDESKETVEK-------------MMKAEKDGG-------------------
-------------------IKSII------------------------------------
------------------------------EKMPVVP----------------------R
KG-----SDKTATFTMMSRNGLQVHFRD-ESIPTALRKRFSRESGEKNSDAMVDHSISSA
YVED------RNSVGL--------GGGLAERIATRLRDK---------------------
------------------------------LLHEKTR-----P-------------RPVF
SKYLDDLETE--------------------------------------------------
---------------STETIDTVEVK------KEIEDEVAEEKK----------------
------------------------------------------------------------
-------------------DVLLMRGARPDELSDCKHEV---------------------
----------------------------ELAWPR-PTALSPKSQAMEELAHRALALSNIL
RGFSFVAGSDVLMARNEALLFIIGRLLKLNVKEHKISSKRPGIVMSAEELKTAPKQLS--
------------ADE--------------------------KRAKEKSV-----LDEVDA
TTA---------QMVETANQLRDDAFVMLTHMSVSLNLVDLPDAIAYPIYDGLLRWSVSR
VPEATDSSIPCP---------VSPRDYSLEIMCKMVVIERNVDMFLSTGSWSRVEQFVHI
LTRLLTMNEETHYREFAIVILNALCIASEAVCYICAMETSAIAHLILFIDSADQNMHQVM
QAHGMAALRDNPELMGTSVGMLRRAASMLRLLVKVPKAYKIYMKHQTRLLQFTMSQLMDS
RVAGMIADTLYEIQEFV--------------KEFGEDVPEPL-KITYSEGYQPSQTDDKE
-----STSTN-----------------------------------------SDAAAPPQK
STSSSPKPVEESAATTSVNVHGNGT---LECETSSRPLSSEAAAA-VITPYENHHKNEEE
EDLKKEIDEGESCDGYD--------T---EAIRLSQKRSAAALIDEQSRSPPPAKRAHLS
NGFDKSKSSVST---NGTLGDASQNDGALT--------------TAVA
