# Supplementary material for: Genome streamlining in a minute herbivore that manipulates its host plant
Source: eLife. 2020 Oct 23;9:e56689. doi: 10.7554/eLife.56689 (PMC7738191; doi:10.7554/eLife.56689)
Supplement: Supplementary file 2. [file elife-56689-supp2.zip › Malin_Input/OG0001499.fasta]

>Agam.AGAP002488-RA /organism=Agam {i 155,217,271,406,621,854,1082,1167 i}
----------------------------------------------MVLAERTAEAG---
-----VRNGKRSR---------GPSP----NG-----------HAGAGVVSTSGAAG---
---------------------GATDSS-----SDDEN---CKRRTEGGPSVLFRPARSSR
INARKNGNSSKATKTK-SEYEEKIRVGRDYQAVCPELVAP-NERKPE-QLNDRALLVWSP
TKEIPDNKLEEYITVAKEKYGYNGEQALGMLFWHKHDLERAVLDLANFTPFPDEWSAEDR
VLFEQAFQFHGKSFHRIRQMLPDKSIASLVKFYYSWKKTRSRTSVMD-----RQEKMKK-
----NDS---SENGS-------DHGSNEESDNEDKV------------------------
------------------------------------------------------------
--------------------------------------------------SVNC------
-----------------ILKQKISDH----------------------------------
----------GTVHNQYRAGDSHKR-------------RPPKGMYINHDDI---------
------------VKLASSAQNNNGGTVGSDGGVK--KVVQNNDLL-----ASMDREIVSL
LT----QVSEPHHNHTDSCYSV--------------------------------RLNSRW
NNEELMLAVQGVRMYGR-------------DFQAIADTLGSKTETQVRTFFMNYRRRF--
NLDAVLKEFEATNSKQT-------------------------------------------
------------------------------------------------------------
------------------------------------------------------------
------------------------------------------------------------
----------------------------
>Bmor.transcript:BGIBMGA008364-RA /organism=Bmor {i 106,244,459,648,744,860,1092,1285,1438,1527 i}
----------------------------------------------MVLAERSND-----
-----VRNGKRSR---------GPSP----NG-----------HG---------------
----------------------SPDSS-----SDEEN-----------------------
--------------------AEKIRVGRDYQAVCPELEPV-EARRPD-LISDRALLVWSP
TTEIADIKLDEYITTAKEKYGYNGEQALGMLFWHKHDLNRASLDLANFTPFPDEWTVEDK
VLFEQAFQFHGKSFHRIRQMLPDKSIASLVKYYYSWKKTRARTSLMDVVGEGRNAASSGS
GK--KES---GTTSE-------PGGSDKESDNDEKKW-----------------------
---------------TVHRGIVRGG-----------------------------------
---------KYAARSVALQR---ASRTGPATQGEGGGE-------GAGKWCSVC-GIQCT
H-TTPHNSH--------KLCQACLVHAR-----RTGTMRPLCGPSGR-------------
-----R--------GPGSKQQRFKH-------------RLPRGIYINHDDL---------
------------VAMATGPQ---PGELPQPG-----LINQGEAIL-----KSMDREIISL
KR----QVQQNKQQLSAMKRKVGDTGVEDY-----------RPG-EPPA-----KINSRW
TNDELLMAVTAVRKYGKELILENSLCCGGRDFQAIAETLGTKTEAHVRSFFISYRRRY--
NLDAVVREHEAERGNTHH---IQAGTTSTESAD--------------------------T
ADSSNAKNGTASPTTSKD------------------------------------------
-----------------------------------------------EKTEVDSEGVALG
ASAEQGGPPTTP------------------------------------------------
--PKHKPSK-------------------
>Isca.ISCW007037-RA /organism=Isca {i 49,102,264 i}
------------------------------------------------------------
------------------------------------------------------------
------------------------------------------------------------
----------------------------------------------------RALLVWSP
CSDISDMKLDEYITLAKEKYGYNAEQALGMLFWHKYDLEKAVADLANFTPFPDEWTVEDK
VLFEQAFQFHGKNFHKIRQMLPDKTIPSLVKYYYSWKKTRTRTSLMD-----RQARKLAG
AR--EEG-----------------------------------------------------
------------------------------------------------------------
------------------------------------------------------------
------------------------------------------------------------
------------------------------------------------------------
------------------------------------------------------------
----------------------------------------------------------RW
------------------------------------------------------------
------------------------------------------------------------
------------------------------------------------------------
------------------------------------------------------------
------------------------------------------------------------
----------------------------
>Lpol.rna7341 /organism=Lpol {i 130,193,268,321,483,605,669,773,984,1062,1120,1299,1475 i}
----------------------------------------------MVLAERNGDELT--
-----TRNGRRSR---------GASPA-TNNG-----------HFS--------------
----------------------DEDST-----TDESE-----------------------
-------------------HDSGMRVGEDYQAYVPDFPIS-IGPCPE-FAPERALLVWSP
CPEISDNKLDEYIILAKEKYGYNAEQALGMLFWHKYDLEKALADLPNFTPFPDEWTVEDK
VLFEQAFQFHGKSFHKIRQMLPDKSISSLVKYYYSWKKTRTRTSLMD-----RQARKMSG
HQ--NEN---SDAGS-------EPASENDSDIETEN------------------------
------------------------------------------------------------
----------------------------GEGKE------------ESPKSCSNC-GACYS
Q-LFTTSKG--------ILCNGCYQYWR-----RTGMMRSAGGPMKK-------------
-----HE----ST-SARHNPMRSKR-------------KPPRGMYLSHEDL---------
------------VTIATGP------------------PNQAENIL-----RSLDLEIVSL
KR----QVQNNKQIVSQLKHKTFA-GINEF-----------KPN-EVGN-----RMNARW
THEELLLAVQGVRKYGK-------------DFKAIAEVIGNKNEAHVRNFFANYRRRF--
NLDAVIKEYEAEHGIISD---DQDKDEKMD------------------------------
IEQKGTTSPDLPVQTPP-------------------------------------TNNGAI
SGP-----------PPPLVR-------------------PSELLAPVQPVSK-----PYL
SSIPQLPPRSTPPKNVLH-----------QPPPLVR------------------------
--PATTPTKLTLHTKVESQMSK------
>Smar.transcript:SMAR003351-RA /organism=Smar {i 3,106,256,319,394,447,609,731,795,920,1134,1212,1446,1604 i}
MNKKINLIKLLCSRGLIQSRIDIIKLETHLQCRARHWRKVRIGRRRMVLAEKNHEE----
-----TRNGRRSR---------VTSP----NG-----------HLS--------------
----------------------DDGSA-----TDDSE-----------------------
------------------RDDNGMRVGADFQAAIPELVAN-SENYAD-YSPERALLVWLP
SGEIPETKLDEFVTIAKEKFGYNAEQALGMLFWHKHDLEKAIADLPNFTPFPDDWSVEDK
VLFEQAFQFHGKSFHRIRQMLPDKTIASLVKYYYSWKKTRSRTSLMD-----RQARKLAT
QR--EEG---SEVGS-------EVGSNSESDFEDNK------------------------
------------------------------------------------------------
----------------------------GENKSENNSG-------GTKSNCSNC-NLSVS
H-THSTPKG--------NLCNICYQYWRLG---RTGMARPASGQTKN-------------
-----ID----SKHDHRYNSIKSKR-------------KPPRGMYLSYDDL---------
------------LTVATGP------------------PGQGDAIL-----KAMDSEIVSL
KR----QVQNSKQIISALKHKTSG-GIEDY-----------RPP-EANT-----RIVARW
TNEELLLAVQGVRKYGK-------------DFKAIAEVIGNKTEGHIRSFFVNYRRRY--
NLDAVLEEYEAENGPIP----EEDKEEKME------------------------------
VDSNSSKSNSTTPTPPV-------------------------------------LVTSSG
SAP-----------PPPLLK-------------------------PVQTSNINSKPPPLQ
QSARIPITRTTPQQ---------------QPPPLIRP-NAVP-----------------I
MAPKSQPPQLTSRNS-------------
>Phum.transcript:PHUM256790-RA /organism=Phum {i 25,115,334,549,723,939,1075 i}
MT--------------IN----------------------------FQLKMKN-------
-----FRTPLLSR---------PSHPM-I-TR-----------RAA---------VI---
---------------------GFYECS-----EKGTC----------------------F
IDFVLYGKTMQLIIFFFFFSIEKIRVGRDYQAICPEFIPA-EDRKPENEVNDRALLVWSP
SKDISDDQLDKYIQIAKEKYGYNGEQALGMLFWHKHDLEKAVLDLGNFTPFPDEWTVEDK
VLFEQAFTFHGKTFHRIRQMLPDKSMGSLVKYYYSWKKTRTRTSLMD-----RQARKLGG
VK--EET---SELGS-------EQGSNTDSESEEKE------------------------
------------------------------------------------------------
----------------------------NEID----------------------------
--------------------------FR-----KTGNIRPTVGPLRG-------------
-----RD-------RHSYNVFKKKA-------------KPPRGMHIDHEDL---------
------------VSLAS---------------------QHSQILF-----NNLDREISFL
KR----QVQNNKQTLSSMKRKLNE-NIQEL-----------RPP-ENIS-----RINSRW
TNEELMLAVQGVRKHGK-------------NFKAIAEIIGTKTEAHVRNFFVTYKKKY--
NLDVVLKEFEAENGLIDL---SEEKDEKKE------------------------------
EKINSEKN----------------------------------------------------
------------------------------------------------------------
------------------------------------------------------------
----------------------------
>Tcas.transcript:TC007336_002 /organism=Tcas {i 106,250,465,645,743,939 i}
----------------------------------------------MVLAEKNSEN----
-----ARNG-RSR---------GPSP----NG-----------HV---------------
----------------------QDSTS-----EDESS-----------------------
------------------VPVDKIRVGRDYQAICPELQPE-SQRKPE-LLADRALLVWSP
TESIPESKLEDYIVLAKDKYGYNGEQALGMLFWHKHDLDRAVLDLANFTPFPDEWSVEDK
VLFEQAFQFHGKSFHRIRQMLPDKSIASLVKYYYSWKKTRSRTSLMD-----KQARKLNT
PK--EEGGA-SEAGS-------EGGSNEESDHDDKG------------------------
------------------------------------------------------------
----------------------------------------------EGGACSNC-GVACT
V-TQVTSKG--------SLCNSCYQHWR-----RTGLLRPTSGPTGG-------------
-----K--------RGSPLGGRHKR-------------KPPRGMYINHDDL---------
------------AAMASG--------------------NAGVLML-----KAMDRELDSL
QR----QIQQNKQNISSLKRKHAD-SIEDL-----------RPTNDNSS-----RINARW
TNEELLLAVQGVRKYGK-------------DFKSIAEVLGNKTEHHVRTFFVNYRKRY--
NLDNVLKDWEKDNGPLP----EDNGDVKVE------------------------------
LDDSNNDNDVICISP---------------------------------------------
------------------------------------------------------------
------------------------------------------------------------
-----TPKKEMKNGKV-TQASK------
>Dpul.mRNA3755 /organism=Dpul {i 3,115,178,253,468,669,779,850,987,1123,1290 i}
----------------------------------------------MVSAETEGR-----
-----TIGNKRSR---------GASP---NNG-----------HY---------------
----------------------SGDSE-----EDERE-----------------------
------------------GGNGGMRVGRDYQAQIPLLTPL-ADRKPD-QYAERALLVWSP
TNDILDAKLEDYISVAKEKYGYNSEQALGMLFWHKHDLEKALIDLSNFTPFPDEWSVEDK
VLFEQAFQFHGKSFHRIRQMLPDKSIAALVRYYYSWKKTRARSSLMD-----RQVRRMVT
QRTGEES---NTVEAVEPVVAVVVPSDSDEDKNDNK------------------------
------------------------------------------------------------
-----------------------------------DGD-------SAKSLCLNC-GINCS
Q-LQATAKG--------ALCSTCANHLK-----RTGTMRPTTGPIRR-------------
-----D------KPAGLASSGRHKR-------------KPPRGMYLDHEDL---------
------------VTFCGES------------------EIQSDAVL-----KGMNGEIVAL
KR----LVQKNKQVLSVLTKRVSD-GLSSW-----------KPP-DNSG-----RINARW
TSEELLIAVQGVRKYGK-------------DFKAIADVIGTKNEAHVRLFFISYRKRY--
NLDAVLKEYEEENGPIP-------EDEKME------------------------------
LEMSSGSE-SVTPTG---------------------------------------------
------------------------------------------------------------
--------RGSPVM----------------------------------------------
--SGTTPQKSSSKSVA-VSAPAAS---K
>Dmel.FBtr0302863 /organism=Dmel {i 220,268,403,618,792,1280,1494,1683,2391 i}
----------------------------------------------MVLAERNTTDV---
-----VRNGRRSR---------GPSP----NT-----------HTTGGVTNSASLVGSGN
NSGHSGNANANEKTTTAVPGAGTPESS-----DDDNS-----------------------
---TKRNGKSKA--KQ-SEYEEKIRVGRDYQAVCPPLVPE-AERRPE-QMNERALLVWSP
TKEIPDLKLEEYISVAKEKYGYNGEQALGMLFWHKHDLERAVMDLANFTPFPDEWTIEDK
VLFEQAFQFHGKSFHRIRQMLPDKSIASLVKYYYSWKKTRHRSSAMD-----RQEKAIKA
VV--KDG---SENGS-------EVGSNEESDNDDKKGHGTNSTINTIDATTTSTNNSTTN
SNTTTPANIIANTINSNHSSSNSGGGGNINNNGEENIQAVGGSNTISNTSNNDMDAEQLS
LFAGNAQIEEMMALGLAADRAIGANGGNNNNNGEMGGDPGLMRRMVVGGFCKIC-NVVCH
V-LHDSPLG--------RMCKSCHTHWR-----RTGNRRPISGPEGN-------------
-----APRR--STHNCAATADRSKR-------------KPPKGMYINHDDL---------
------------TALAS--------------------CGNPSLYL-----AERERKLTAL
MA----EIQKNRQVMEQLDKECETINVDDVL---------SKPA-AANTESAQPRISARW
LPDEIQVALLAIREYGK-------------NFPTIAKVVATKTEAHVRTFYLNNRRRY--
NLDQIVKEYEAGKSEESG--AEEQTEPAVDAAAAGAATASAPSAADSTSAASATADRKQS
TENSNNGVETMQESLPKKEDPKKPELAAAVLKIGVAEAADAVATVASSTASGVIGAATSA
SKPSTSATITIIDESDTATNSSSDVVTTGLATSTGSSALSSTTSAPASKTQT--------
SSEELSAQKSNPASGIAAIGAATGGGQTANSSGSKRDSSVLP------------------
-VAEQPPAKKIALSTG-GGSSVAEFLAN
>Mocc.rna2655 /organism=Mocc {i 88,263,568,927,1157 i}
MD------------------------------------KVETQARRMVLAN---------
------------------------------NG-----------HHG--------------
-------------------------DS-----DDDER-----------------------
------------------ERENVIHIGHCYQATCPELISS-TEPCPA-AMPEKALLVWKP
ESNMSDNSLEDYICLAKEKYGYNGEQALGMLFWHAYDIDKAIHDLPNFTPLPDEWTVEDK
VLFEQAYQFHGKNFAKIRQMLPDKSIPSLVKYYYSWKKTKNRVSLMD-----RQARRLRH
DEQPEDG------ES-------GNATENESDVDEKD------------------------
------------------------------------------------------------
-------------------------------------------------ICSNC-NQNAP
HGLHNSPKG--------SLCSNCNQHWK-----KTGMLPKSGGLSKH-------------
-----IVG-LGGGNGVTGADLKKQK-------------KPPKGMYLNYQDL---------
------------MSIASGP------------------TGQGDAIL-----KGLDSELCSL
KR----QVQLNKADISKLKDETAK-GIDHL-----------RPP-ETNG-----KTNPRW
TNDEMLLAVQGIRKYGV-------------DFKAIAEVIGNKTETHVKSFYANQRDRY--
KLDNVLSEWEAENGISP----RTNEKPESE------------------------------
RDVPKVETTSRSASPGI-------------------------------------KAANSP
GSP---------------------------------------------------------
------------------------------------------------------------
-----SPAKISKLT--------------
>Drer.transcript:ENSDART00000143792 /organism=Drer {i 124,181,259,312,474,599,684,903,981,1039,1281 i}
M---------------------------------------------PGMMDKGSEYL---
--GKGRSNGTKSP---------SNAS----NG-----------HFS--------------
-----------------------DESG-----SDDEH-----------------------
--------------------DVGMRVGSDYQANIPEFDPG-SSKYSD-K-DSGGMLVWSP
HHTILDSKLDEYIAIAKEKHGYNVEQALGMLFWHKHNIEKSLADLPNFTPFPDEWTVEDK
VLFEQAFSFHGKSFHRIQQMLPDKSISSLVKYYYSWKKTRSRTSLMD-----RQARKLAN
RN--NQDESEEEMEEANPVE--ANDSDYDPTKEAKK------------------------
------------------------------------------------------------
--------------------------------------------------EVNT-PAEPQ
T---LSSKI--------GMGRRDHQTLQ--------------------------------
---------------HRHHTQRSKC-------------RPPKGMYLTQEDV---------
------------VAISCSS-------------------SAANSVL-----RQLDMELVSL
KR----QVQNAKQLNSGLKQKIED-GIDEL-----------RLP-ECTQ-----KINARW
TTDEQLLAVQGVRKYGK-------------DFQAIADVIGNKTVGQVKNFFVNYRRRF--
NLDEVLQEWEAEQGTRT-----PNGDGANSG--------------EDGKT-SNASSGKST
DEEEE--EGQVSLACGPS-----------------------------------PVVSSSS
SCPP--SSSSSLQQPPPLLR-------------------PSLPATPALHRQ----PPPLQ
QQARFLQPRPALHQ----------------PPPLIRPSNPVPPRLNPRPAAPLAPSTANT
PAAGQQPPALLGIQSAETPSSSLH----
>Hsap.transcript:ENST00000419091 /organism=Hsap {i 166,223,301,354,516,641,720,939,1017,1075,1317 i}
M---------------------------------------------PGMMEKGPELL---
--GKNRSANGSAK---------SPAG----GGGSGASSTNGGLHYS--------------
----------------------EPESGC---SSDDEH-----------------------
--------------------DVGMRVGAEYQARIPEFDPG-ATKYTD-K-DNGGMLVWSP
YHSIPDAKLDEYIAIAKEKHGYNVEQALGMLFWHKHNIEKSLADLPNFTPFPDEWTVEDK
VLFEQAFSFHGKSFHRIQQMLPDKTIASLVKYYYSWKKTRSRTSLMD-----RQARKLAN
RH--NQGDSDDDVEETHPMD--GNDSDYDPKKEAKK------------------------
------------------------------------------------------------
--------------------------------------------------EGNT-EQPVQ
T-----SKI--------GLGRREYQSLQ--------------------------------
---------------HRHHSQRSKC-------------RPPKGMYLTQEDV---------
------------VAVSCSP-------------------NAANTIL-----RQLDMELISL
KR----QVQNAKQVNSALKQKMEG-GIEEF-----------KPP-ESNQ-----KINARW
TTEEQLLAVQGVRKYGK-------------DFQAIADVIGNKTVGQVKNFFVNYRRRF--
NLEEVLQEWEAEQGTQA-----SNGDASTLG--------------EETKSASNVPSGKST
DEEEEAQTPQAPRTLGPS-----------------------------------PPAPSST
PTPT--APIATLNQPPPLLR-------------------PTLPAAPALHRQ----PPPLQ
QQARFIQPRPTLNQ---------------PPPPLIRPANSMPPRLNPRPVL--------S
TVGGQQPPSLIGIQT--DSQSSLH----
>Cscu.CSCU005810-RA /organism=Cscu {i 22,75,237,347,411,524,732 i}
------------------------------------------------------------
------------------------------------------------------------
------------------------------------------------------------
------------------------------------------------------------
-MQIMKHLMDEYITVAKEKHGYNAEQALGMLFWHKFDLEAATADLPNFVPFPDEWTVEDK
VLFEQAFQFYGKSFHRIKHMLPDKSMASLVKYYYSWKKTRCRTSLMD-----RQARKLST
HS--DSG---SEAGS-------ENDSDFESTNKDAQ------------------------
------------------------------------------------------------
----------------------------------KGHN-------MTKQSCSTC-KKPSS
H-LTLTATG--------NLCSSCYHYWR-----RTGLNRTGGTFKKH-------------
-----EST------SARHNPAKNRR-------------KPPRGMFLNYDDL---------
------------VDVATGP------------------QGHGDNIL-----RKKDAEIVSL
KR----QIQNNKQIISQLRQKLSS-GVDAF-----------RGS-EV-------------
------------------------------------------------------------
------------------------------------------------------------
------------------------------------------------------------
------------------------------------------------------------
------------------------------------------------------------
----------------------------
>Turt.mRNA:tetur37g00390 /organism=Turt {i 61,411,1017 i}
M-----------------------------------------------------------
------------------------------------------------------------
----------------------TDDLDLDSNYHDSNQ-----------------------
------------------MNSVGMRVGSEYQAVVPDISTVLPKPAPE-YEPEHAVLIWSP
TNGIPPEKLDEFIQICLEKYSYKIEQALGMLCWHNYNLETALADLPNFTPLPDDWSVEDK
VLFEQAFQFHDKHFHKIKQMLPDKSIANLVKYYYSWKKTRSRTSLMD-----RQARRFIV
QK--EDG---SEAGS-------DGLSDNESESINEFT-----------------------
------------------------------------------------------------
---------------------------NNADGKDNSNQ-------ESKSRCSNC-STTAS
GQFHNTSKG--------VLCRSCYSFWR-----RTGLMKNVSQSRKQ-------------
-----EPSG-----STRPNLLKSKR-------------KPPRGMSINIDDL---------
------------MTIVNGP------------------PDQGEAFL-----RSLSNEIVNL
KR----NVQTLKAHISQLKTKTNT-AHTLK-----------RLDVSPSQ-----RINARW
TNEEALLAVQGVRKHGK-------------DFKVIAEIVGNKTESHVRSFYTNNERRY--
NLNYMLTEYENEYGGSN-------------------------------------------
------------------------------------------------------------
------------------------------------------------------------
------------------------------------------------------------
----------------------------
>Ptep.aug3.g26591.t1 /organism=Ptep {i 153,275,330,437,633,711,769,942,983 i}
------------------------------------------------------------
------------------------------------------------------------
------------------------------------------------------------
------------------------------------------------------------
-----------------------------MLFWHKYDLEKATADLQNYTPLPDEWTVEDK
VHFEQGFQYHGKNFNRIKQMLPDKPLSSLIKYYYLWKKTRSRTSLMD-----RQVRKLGA
QK--DEG---S--GS-------EAPSDNESDMDQDK------------------------
------------------------------------------------------------
--------------------------------DNKAES-------SGKGNCANC-FVSAQ
--VYNTAKG--------LLCQACMQYFK-----RTGTLRSSGTMRT--------------
--------------TSRHNPARSKK-------------KPPRGMHLNYDDL---------
------------VAIVTSA------------------NGEEDAIL-----RSMDSEIISF
KR----QVQNNKQMISQLKHKMSA-GIDMY-----------RPP-EGGS-----RINTRW
NSDELLLAVQGIRKYGR-------------DFKAVAEVVGNKTEANIKTFFVNYRRRF--
NLDGVLQEYDAEHGTSA-----EDSEEKRNL--------------KKCQ--------KLT
IIVGNNTSRTLLQ-----------------------------------------------
------------------------------------------------------------
-----------------------------QPPPLICPAN--------------------T
YVNGTTKTALSGHENI------------
>Alyc.aculy02g26990.1 /organism=Alyc {i i}
M---------IGTSNQTQHH--------HQQPHNQQSQQLQSPHR-QTLKDSSSQNQ---
----------HSR---------QLSDR--RSGS----------HSL--------------
----------------------KQQDD-----DDDYH-----------------------
------------------DDDKSSRVGNSFQAEIPQLIAY--APAPEYYEDEKAIKVWSP
NNKIPDHVLDEFLSKAKEKFYYNTEQALGMLSWHKFDLNRAYADLPNFIPYPNEWSVEDK
VLFEQAYQFHEKQFNKIKQMLPDKSMASLINYYYTWKKTRCRASLME-----RQSRRFAL
AN--KDPHYSDKSSN-------EGSSDDEADAMDTNQ-----------------------
---------------TNNNTVAH-------------------------------------
--------------------------EQTKD-IDSAVD-------FEPQTCCVC-DDVLR
T-KYNEPSGIIVDGIIANFCFKCYVIWK-----NSGRKVTLVEEKG--------------
--------------DCYYGPAGEER-------------K----ILLAYADI---------
------------KALVDGT------------------AGDGITML-----KQLDTLVQDV
KR----TIQTKKQKLSQINEKIQP-IADQIGDLNFNEFADILPP---------YEITDTW
SLEETQLAIQGFRRYGL-------------DFSAISDVMRTKSPESLKIFYAKQSQQL--
GLDKLVEEFEKTRESSQ-----VKSNEQVITNE---------------------------
------------------------------------------------------------
------------------------------------------------------------
------------------------------------------------------------
----------------------------
>Dpte.g8775.t1 /organism=Dpte {i 244,313,1131 i}
----------------------------------------------MVVAERNNSESISS
YSGSNSNTNRRTRTLNQANVSNTMSSG--ASGG----------GTS--------------
---------------------CSSDIN-----SDSDS-----------------------
--------------------EQSVRVGHEYQAEISDSFQS--KPASR-DYAEKAVLVWTP
YHNLDEDDLSDYVKLANDKYKYNEEQALGILFWHDFDMQCALADLPNYAPYPDEWTMEDR
ALFDQAYQFHNKSFHKINQLLPDKKLSSIIKHYYTTKKNKNRNSYVD-----KQVRKSNS
QS--KDESPDDSSTM-------DYGGSEEHSSNNHMT-----------------------
---------------MMASTSKD-------------------------------------
--------------------------QQQQP-QQALID---------RKECCQCMNKNAQ
Q-YYNTKYG--------LLCKICYTKRK-----SNHCKSNDA------------------
--------------NSMNNEISKFG-------------KLFNSMNMDEMML---------
------------KEIVKER-----------------LTGSSCKVL-----ESYDKEIETL
ME----KICHLKQENEAKKSALGE-LPDLS-----------LLN-NNNN-----RIISRW
TNDEILLMTQAIRDHGK-------------DFKVIADIIGTKSEVQIKNYFLQNQDKM--
KFDTLIAELNEENDMHDANIYVIDDNNAING--------------DNSKN----------
------------------------------------------------------------
------------------------------------------------------------
------------------------------------------------------------
-------AKLSK----------------
>Cele.Transcript:Y74C9A.4b /organism=Cele {i 46,147,301,501,663,858,985,1102,1310,1537,1647 i}
MDSY--------TSSDEDAS--------RKENISDEGLNMLNASP-EPMEEDDPEEQA--
--EQEEETSRMARPI------RSMRKRETTSGE----------SMG--------------
----------------------DEDEDLE-DEEDEDEEAEAREHHESGAH------DTSF
SNPL-------------SNVDNLIHVGTEYQAIIQPTAEQ-----LE-KEPCRDQQIWAF
PDEMNENRLTEYISEATGRYQLPIDRALFILNKQSNDFDAAMVQAMRRKEIHDDWTAEEI
SLFSTCFFHFGKRFKKIHAAMPQRSLSSIIQYYYNTKKVQNYKTMIN-----VHL-----
---------------------------NETDTYDELF-----------------------
------------------------------------------------------------
------------------------KE------VNHLER-------VPSGYCENC-NAKSD
LLILNRVMS-------RHECKPCILYFRLMRVPRPASLRALTKRRQRVLCPEYMKIYVYG
YLELMEPAN--GKAIKRLGIGKEKEEDDDIMVVDDCLLRKPSGPYIVEQSIEADPIDENT
CRMTRCFDTPAALALIDNIKRKHHMCVPLVWRVKQTKCMEENEILNEEARQQMFRATMTY
SRVPKGEIANWKKDMMALKGRFER-FTPEL-----------DTTATNGNRSGKVRINYGW
SPEEKKNAIRCFHWYKD-------------NFELIAELMATKTVEQIKKFYMDNEKLILE
SIDTYRAELKSKLGK---------------------------------------------
------------------------------------------------------------
------------------------------------------------------------
------------------------------------------------------------
----------------------------
