# Supplementary material for: Genome streamlining in a minute herbivore that manipulates its host plant
Source: eLife. 2020 Oct 23;9:e56689. doi: 10.7554/eLife.56689 (PMC7738191; doi:10.7554/eLife.56689)
Supplement: Supplementary file 2. [file elife-56689-supp2.zip › Malin_Input/OG0001502.fasta]

>Agam.AGAP004819-RC /organism=Agam {i 130,363,463 i}
------------------MANKVEE-----------------------------------
-------------------------IRGSIESSLK-DESKPWTQFFKLAEEKTNVPRLYI
FLGGVAVVILYLAFGYGAQILCNVIGVAYPAYISMKAIETRTKEDDTKWLTYWVTFGVLS
VFEHFSFFLVQIIPFYWLLKCLFHIWCMVPMENNGSTIMYH------KVI----QPYFKK
-------------YEKVADSFISDTTD---------------------------------
------------------------------------------------------------
-------KLKQTAGEMISKV-------------KST------------------
>Bmor.transcript:BGIBMGA013777-RA /organism=Bmor {i 130,363 i}
------------------MASKLQE-----------------------------------
-------------------------YKDNIEQSLN-DKSKPWTKYFELAEQKVGVNRLYI
FLGLVAFTGLYLVFGFGAELICNSIGFVYPAYMSMKALESPQKDDDTKWLTYWVVYACFS
IVEYFSDFIVGWFPLYWLLKCIFVIWCYLPTEYNGSLVIYY------RII----RPYYQK
-------------HHGRIDDMANTGKY---------------------------------
--------------------------------------------------WLYLV-----
------------------------------------------------------
>Tcas.transcript:TC008958_001 /organism=Tcas {i 130,363,499 i}
------------------MAGRVAE-----------------------------------
-------------------------IKEELNKSLH-DKSKPWSSLLATVEAKTGVDRLYI
FIGSIAIIGLWLVFGYAAQLVCNTVGFVYPAYVSIRAIESKQKDDDTKWLTYWVVFAIFS
ILEFFSDLIVGWFPLYWLMKCVFFVWLMIPTELNGSLILYK------KIV----RPYFLK
-------------HHNSVDEVLAKAKD---------------------------------
------------------------------------------------------------
-----------SANKLLEKTE---------------------------------
>Phum.transcript:PHUM202290-RA /organism=Phum {i 130,363,511 i}
------------------MSSRISS-----------------------------------
-------------------------VRDAIEKSLY-DEKHPWTKYFQMVEEKTNMKRFNI
FVGLVAFIAFYLVFGYGPQLLCNLIGFGYPAYCSMKAVESPQKDDDTKWLTYWVVFSTFS
IAEYFSNVICNWIPVYWLLKCFFLLWCFLPLPLNGSIFLYN------NYI----RPYFLK
-------------HQSSVDSVLGDLAN---------------------------------
------------------------------------------------------------
-------KGISKATKIAASV-------------KGD------------------
>Dmel.FBtr0087525 /organism=Dmel {i 142,375,475 i}
------------------MATQVKQFLNG-------------------------------
-------------------------YKDDVSKSLR-DASKPWTKVFDTVEEKTGVDRVNI
FVGAVGLCAIYLIFGWGAQLLCNIIGVLYPAYISIHAIESSTKQDDTKWLIYWVTFGIFT
VIEFFSSLLTSVIPFYWLLKCAFLIWCMLPTEQNGSTIIYN------KLV----RPYFLK
-------------HHESVDRIIDDGMK---------------------------------
------------------------------------------------------------
-------KAAGVL--------------------KHD------------------
>Alyc.aculy03g00160.1 /organism=Alyc {i i}
------------------MSQYYQL-----------------------------------
-------------------------AVNQLDAMVH-DKQSQLTPYFEKAEKATGVKRVYL
AQAAIAIVGLYLIVGRAAQFVCNMIGFIYPAYKSLVALETSNKEDDSKWLTYWVVFAAFS
VVEFFSDILMSWFPLYWLVKVAFLLWCSADIPANGSALLYN------RFI----RPLFLQ
-------------HKSKLPGSTTNGSP---------------------------------
------------------------------------------------------------
--------------------------------SKKD------------------
>Lpol.rna2113 /organism=Lpol {i 139,233,372,541 i}
------------------MNARSSGYFNN-------------------------------
-------------------------CMQEIDAKLH-EEN-KFTSLLEKLEQKTGVKRLYI
SLGVAVFLALYLVVGYGAELICNSVGFVYPAYASIHAIETHDKEDDTKWLTYWVVFAAFS
ILEFFSDIVLDWFPFYWLLKCVFLMWCFAPMGSNGSHFIYY------SFI----RPIFLK
-------------HKEKIDNYIDSAVS---------------------------------
------------------------------------------------------------
-------KAAGLADATLKKAT---------KVAAEDM-----LKEE--------
>Ptep.aug3.g3524.t1 /organism=Ptep {i 130,224,363,520 i}
------------------MSALFAG-----------------------------------
-------------------------YLEILDKKLH-EKNCKVNEYFEKAEQATGVKRVYL
ALGLIAIWALYMILGHGAELICNAIGFAYPAYVSMHAIESSNKEDDTRWLTYWVTFAAFS
LLEFFSEIILDFVPFYWLLKCLFLVWCFAPISNNGSQFLYH------RFI----RPVFMK
-------------HKGAIDDTLNKAAS---------------------------------
------------------------------------------------------------
-------GVAGLAKDAAGKVL---------AGAKTD------------------
>Drer.transcript:ENSDART00000163491 /organism=Drer {i 127,221,360,529,606 i}
------------------MFAIFTK-----------------------------------
-------------------------IKDRVEAFLN-EKN-IVTDCLNKIEEKTGIKKRYL
AYGAAGVTGAFLLLGYGASLICNLIGFVYPAYFSIKAIESPGKEDDTQWLTYWVIYGFFS
VGEFFSDIFLHWFPFYYVCKCLFLLWCMAPVSWNGSQVLYR------HVV----RPFFLK
-------------HEAAVDGMVSNISV---------------------------------
------------------------------------------------------------
-------KAMSAAENVTREVLHTLVRNRTVGPAESEPR---SLPSSAHMYRRPK
>Hsap.transcript:ENST00000379638 /organism=Hsap {i 118,212,351,520 i}
------------------MSAA--------------------------------------
-------------------------MRERFDRFLH-EKN-CMTDLLAKLEAKTGVNRSFI
ALGVIGLVALYLVFGYGASLLCNLIGFGYPAYISIKAIESPNKEDDTQWLTYWVVYGVFS
IAEFFSDIFLSWFPFYYMLKCGFLLWCMAPSPSNGAELLYK------RII----RPFFLK
-------------HESQMDSVVKDLKD---------------------------------
------------------------------------------------------------
-------KAKETADAITKEAKKATV--NLLGEEKKST-----------------
>Dpte.g9017.t1 /organism=Dpte {i 130,224,363 i}
------------------MAEIFDK-----------------------------------
-------------------------IMTEIEKFLS-QPGTKVNTYMEMIEKSTGIKRMYI
AKGVLVFLMIYMIFGYFAQLICNFVGFLYPAYVSIKALESRNKDDDTRWLTYWVVFAFFS
VIEFFSDFIFSWFPFYWLAKVVFLVWCYLPLERNGSDYVYT------KFI----RPFFLQ
-------------NNSGIDNIAKRLVK---------------------------------
------------------------------------------------------------
-------EAKDASKSLFFPK----------NVRKVRD-----------------
>Turt.mRNA:tetur10g03710 /organism=Turt {i i}
------------------MTEMFANLLNT-------------------------------
-------------------------YNVTLESFLE-KEN-VLTKALGIIEANTNIKKKYI
ANGIVSIFGLYMIFGSFAALLCNAVGFLYPAYQSLNALETANADDDRKWLTYWVVFAFFS
LIEFFADTIFMWFPFYWLAKIVFLVWCFLPIEKNGSNVLYS------KII----RPYYLK
-------------RKDVISDNLDKVKS---------------------------------
------------------------------------------------------------
-------SLAG---PIADKVRKGVTDALKSGGDKSD------------------
>Dpul.mRNA1733 /organism=Dpul {i 127,360,553 i}
------------------MVGFLER-----------------------------------
-------------------------HVQRFQKALR-EPG-LINDVLTIVEDNVGVDRIYI
APGAIGFLAVYLVLGFGAQLVCNTIGFVYPAYASIKAIETKSKDDDTKWLTYWVVYACFG
MVEFFSDILLSWFPLYWLGKCVFLIFCFAPVSWNGSTIIYR------NII----RPIFLN
-------------YESEIEQVATMVES---------------------------------
------------------------------------------------------------
-------EIGQATTKFISTVQ-----PKLAAGAKSLSD---SLNENYL------
>Isca.ISCW010157-RA /organism=Isca {i 4,316,410,549,712 i}
MA----------------LSAVAWGYGENRRTNLSCAILGDIRTDGSARRQVTALGNGDP
ANSELRIALPRKEPPSNKAMVNTKDIADRVEKAIA-GLPERLQMVFNLAEQKTGVRRSYI
GLGLGGFFALYMIFGYFAQLLCNLVGFAVPAYASMHAIESTSKSDDTKWLTYWVVFACFS
CVDFFADSILCYFPFYWLAKIIFLVYCFFPSERNGSVVLYS------RLI----RPYFLQ
-------------SQGKVDAAVKNLAS---------------------------------
------------------------------------------------------------
-------SATAGFESALRAA----------ASAKSE------------------
>Cele.Transcript:T03F6.6.1 /organism=Cele {i 78,285 i}
MSMTKNPVKSKPAD-GTTSAKDFEN-----------------------------------
-------------------------LQSDFFSFLYADHGPFYKENVKKLEDATGLKREML
AYGLIGLNCVYMIIGSGAEFVCNLIGVAYPAYVSVKAIRTEGTDDDTMWLIYWTVFGAFS
IIDFFAASIMSYFPIYWVAKAAFLLYLYLP-ETHGSHVIYH------QLI----DPFVAH
-------------MEKSMSRKLPANAG---------------------------------
------------------------------------------------------------
-------TVPNDQGSALDANN---------NVIKPDQ-----PPPQ--------
>Cscu.CSCU022550-RA /organism=Cscu {i 124,218,357,508 i}
------------------MAELIE------------------------------------
-------------------------IMDVVSDKLH-SDN-RYTRVLKYLEEKTKCDRFYI
FSFIAIIVASYTAVGFGREFLCTFTSIVYPIYASVSSVEQNNLEETRKLLIYWVIFALIH
LFETIFDAVVTLIPYYWMLKMIFLLFCFAPISNNLSVFLHQ------SFLLKLMKCAILE
-------------EEEERFRQEEDIQSE----SDICKKNTFGCYCLWTSRRP--------
-FSTPV------VDRTEPVKEDC-------------------------------------
-----EERGPARSECIVQV-----------------------------------
>Mocc.rna3345 /organism=Mocc {i 172,405,466,663 i}
MA-------SLSADHGLDMNAAFGALFQ--------------------------------
-------------------------VPDTLYKAWEENVPQKAQDTLTRASEASGVPRKYL
L-WIVLTLGFYILTGRAGDICYRLVATLYPGYMSFKALESANKDRSTRWLKYWVIHAVIE
VVCFFTPSFLERIASLSMMKSVFVLWCILPIRPSGTDIVYEYLGGVSKTV----KKLALE
SVKLLSEDSFPGDRSECVSERLGRALSDQKSIKDGSRTKRSACGDYPIDKAPAVQGSPSV
TFAVPVEATGQASTPEEPVRTEVPVGAPSSPKSSKTGSIEGSNKGKQADNLFELISICAK
VNNEMKAKARSRKGRVSSEER-----NRRSALEKADPKLLAFIDEKKASRYKKK
