# Supplementary material for: Genome streamlining in a minute herbivore that manipulates its host plant
Source: eLife. 2020 Oct 23;9:e56689. doi: 10.7554/eLife.56689 (PMC7738191; doi:10.7554/eLife.56689)
Supplement: Supplementary file 2. [file elife-56689-supp2.zip › Malin_Input/OG0001504.fasta]

>Agam.AGAP001767-RA /organism=Agam {i i}
------------------------------------------------------------
------------------------------------------------------------
------------------------------------------------------------
------------------------------------------------------------
------------------------------------------------------------
-------------------MF----SLLRLAN------------RVRVCSHTQQRMLG--
-----RTKVTDAA----KFRTALANLPSTQVTQLDNGLRVASEDSGAETATVGVWINAGS
RCENSSNNGVAHFLEHMAFKGTAKRSQANLELEVENLGAHLNAYTSREQTVFYAKCLSKD
VAKAVEILSDIVQNPTLGEEEIVRERDVILREMQEIESNLKEVVFDHLHATAFQGTALGK
SILGPSKNIQSIGKTELKHYIDTQYKAPRIVLAAAGGVDHKELVQLAKQNFGEMNSIVDA
-KKDAL-DACRFTGSEVRVRDDSLPLAHVVIAVESCGWTDEDHVPLMVATSFIGAWDRAQ
SGSVNHASKLAVASAV--DGMCHSFQSFNVCYRDTGLWGIYFV-CDPLTCED---MLFNV
QNEWMRLCTIVTEGEIERAKNLLKTNMLLHLDGTTPICEDIGRQLLCYNRRIPVHEMEQR
IDSVTAAKVREVAMKYIFDRCPAVAAVGPVENLPDYMRIRSSMH----------------
------------------------------------------------------------
-WT---------------------------------------------------------
------------------------------------------------------------
------------------------------------------------------------
------------------------------------------------------------
------------------------------------------------------------
------------------------------------------------------------
-------------------------RL
>Dmel.FBtr0083001 /organism=Dmel {i 69,276,605,976,1068 i}
------------------------------------------------------------
------------------------------------------------------------
------------------------------------------------------------
------------------------------------------------------------
------------------------------------------------------------
---------------------MAL-RVLGVTQ------------NMRSFM-RGVDMIK--
-------RYKSAA----TLQKTLLNIPATQVTKLDNGLRVASEDSGASTATVGLWIDAGS
RSENEKNNGVAHFLEHMAFKGTAKRSQTDLELEVENLGAHLNAYTSREQTVFYAKCLSKD
VPKAVEILADIIQNSKLGEAEIARERSVILREMQEVESNLQEVVFDHLHATAYQGTPLGQ
TILGPTKNIQSIGKADLTDYIQTHYKASRIVLAAAGGVKHDDLVKLACSSLGGLEASVLP
---AEV-TPCRFTGSEVRVRDDSLPLAHVAIAVEGCGWTDQDNIPLMVANTLVGAWDRSQ
GGGANNASNLARASAE--DNLCHSFQSFNTCYKDTGLWGIYFV-CDPLQCED---MLFNV
QTEWMRLCTMVTEAEVERAKNLLKTNMLLQLDGTTPICEDIGRQILCYNRRIPLHELEQR
IDAVSVGNVRDVAMKYIYDRCPAVAAVGPVENLPDYNRIRSSMY----------------
------------------------------------------------------------
-WL---------------------------------------------------------
------------------------------------------------------------
------------------------------------------------------------
------------------------------------------------------------
------------------------------------------------------------
------------------------------------------------------------
-------------------------RV
>Dpul.mRNA11031 /organism=Dpul {i 69,294,623,808,1092 i}
------------------------------------------------------------
------------------------------------------------------------
------------------------------------------------------------
------------------------------------------------------------
------------------------------------------------------------
---------------------MAS-KILRVSP------------MLLKLA-NGSSLVKNS
TR---LRATSAAL----NYEQTLVNVPPTRLTVLDNGLRVASEDSGAPTATVGIWIDAGS
RNETEANNGVAHFLEHMAFKGTGKRSQTDLELEIENMGAHLNAYTSREQTVFYAKCLSED
VGKSIEILSDIIQNSKLGEPEIERERGVILREMQEVETNLQEVVFDHLHSTAYQGTPLGR
TILGPTQNIKSLSRADLVTYIKNNYGASRMVLAAAGGIKHEDLVELAQKSLGSLSNSFDA
-KITAP-TKCRFTGSEIRVRDDDMPFAHIAIAVEGCGWTDADNFPLMVANTIIGSWDRSQ
GGGANLASNLASYSAQ--SNLCHSFQSFNTCYKDTGLWGIYFV-CEPMKCEA---MLYNI
QSEWMRLCTAPTPTEVERAKNLLKTSMLLQLDGTTPVCEDVGRQMLCYGRRLPLHELEAR
IDSVTPADVRDACNKYIYDRCPAVAAVGPVENLPDYNRIRSSMY----------------
------------------------------------------------------------
-WL---------------------------------------------------------
------------------------------------------------------------
------------------------------------------------------------
------------------------------------------------------------
------------------------------------------------------------
------------------------------------------------------------
-------------------------RV
>Cscu.CSCU026116-RA /organism=Cscu {i 39,134,200,317 i}
------------------------------------------------------------
------------------------------------------------------------
------------------------------------------------------------
------------------------------------------------------------
------------------------------------------------------------
------------------------------------------------------------
------------------------------------------------------------
------------------------------------------------------------
------------------------------------------------------------
------------------------------------------------------------
---------------------------------------------------LIGMWDRSL
GGGANVSSKLAQNTAT--HNLCHSFQSFNTCYKDTGLWGIYFV-SEGLTIDD---MVHNV
QNEWMRLCTSVTDGEVIRAKNLLKTNMFLQLDGSTPICEDIGRQMLCYGRRIPIPELEAR
IEV---------------------------------------------------------
------------------------------------------------------------
------------------------------------------------------------
------------------------------------------------------------
------------------------------------------------------------
------------------------------------------------------------
------------------------------------------------------------
------------------------------------------------------------
---------------------------
>Lpol.rna4452 /organism=Lpol {i 72,288,418,617,697,810,915,954,1049,1115,1232,1290,1366 i}
------------------------------------------------------------
------------------------------------------------------------
------------------------------------------------------------
------------------------------------------------------------
------------------------------------------------------------
-------------------MKMAT-RVLKVSG------------TLLRFA-KPGTKYV--
-----RFQHTARP----AFAQTLLNVPETRVTTLTNGLRVATEDSGIPTCTVGLWIDTGS
RYETDKNNGVAHFLEHMSFKGTSKRSQTDLELEIENMGAHLNAYTSREQTVYYAKSLSKD
LPRAVEILADIIQNSKFGEQEIERERGVILREMQEVETNLQEVVFDHLHAVAYQGTPLGR
TILGPTENIKSISRQDLVEYITNHYKGPRIVFAGAGGVGHEELVKLVDQHFGSLKTTYEG
-KIPIL-TPCRFSGSEIRVRDDSMPFAHVAVAVEGCGWTNPDNIPLMVANTLIGSWDRSH
GGGSNVASKLGQAATL--GNLCHSFQSFNTCYKDTGLWGIYFV-SEGLSLED---MLFNV
QSEWMRLCTSVTEGEVSRAKNLLKTNMLLQLDGSTPICEDIGRQMLCYGRRIPLPELEAR
IEAVNAKIVQEVCTKYIYDRCPAVAAVGPVEGLPDYNRIRSSMY----------------
------------------------------------------------------------
-WL---------------------------------------------------------
------------------------------------------------------------
------------------------------------------------------------
------------------------------------------------------------
------------------------------------------------------------
------------------------------------------------------------
-------------------------RL
>Isca.ISCW001592-RA /organism=Isca {i 66,285,415,614,694,810,915,1055,1124,1241,1299,1375 i}
------------------------------------------------------------
------------------------------------------------------------
------------------------------------------------------------
------------------------------------------------------------
------------------------------------------------------------
---------------------MATSRLLKGTA------------ILLQNA-TRKTYSR--
-----RLHQLATT----TFSQTLLNVPETRVTTLDNGVRVATEDSGNPTCTVGVWIDAGS
RYENEKNNGVAHFLEHMAFKGTSKRSQTDLELEVENMGAHLNAYTSREQTVYYAKCLSKD
MPRAVEILSDILQNSKFGEAEIERERGVILREMQEVETNLQEVVFDHLHSVAFQGTPLGL
TILGPTENIKSIQRQDLVDYISLHYKGPRIVLAGAGGVNHDELVKLASQHFGSIKTDYDA
-KVPPLDLPCRFTGSEVRVRDDDMPYAHVAIAVESCGWADPDNIPLMVANTLIGNWDRSH
GGGANVSSRLAEECVKDPDNACHSFQSFNTCYKDTGLWGIYFV-SEGREEMDF--LVHAI
QREWMRICMSATEGEVTRAKNLLKTNMLLQLDGTTPVCEDIGRQMLCYGRRIPLPELEAR
IDAVTAQTVRDVCTKYIYDRCPAVAGVGPVEALTDYANVRSNMY----------------
------------------------------------------------------------
-RL---------------------------------------------------------
------------------------------------------------------------
------------------------------------------------------------
------------------------------------------------------------
------------------------------------------------------------
------------------------------------------------------------
-------------------------RF
>Hsap.transcript:ENST00000428154 /organism=Hsap {i 99,240,327,457,656,736,849,993,1154,1240,1329 i}
------------------------------------------------------------
------------------------------------------------------------
------------------------------------------------------------
------------------------------------------------------------
------------------------------------------------------------
-------------------MAAAAARVVLSSAARRRLWGFSESLLIRGAA-GRSLYFG--
-----ENRLRSTQ----AATQVVLNVPETRVTCLESGLRVASEDSGLSTCTVGLWIDAGS
RYENEKNNGTAHFLEHMAFKGTKKRSQLDLELEIENMGAHLNAYTSREQTVYYAKAFSKD
LPRAVEILADIIQNSTLGEAEIERERGVILREMQEVETNLQEVVFDYLHATAYQNTALGR
TILGPTENIKSISRKDLVDYITTHYKGPRIVLAAAGGVSHDELLDLAKFHFGDSLCTHKG
-EIPAL-PPCKFTGSEIRVRDDKMPLAHLAIAVEAVGWAHPDTICLMVANTLIGNWDRSF
GGGMNLSSKLAQLTCH--GNLCHSFQSFNTSYTDTGLWGLYMV-CESSTVAD---MLHVV
QKEWMRLCTSVTESEVARARNLLKTNMLLQLDGSTPICEDIGRQMLCYNRRIPIPELEAR
IDAVNAETIREVCTKYIYNRSPAIAAVGKPGFFSSMQKVGQVL-----------------
------------------------------------------------------------
-LI---------------------------------------------------------
------------------------------------------------------------
------------------------------------------------------------
--------------------NS--------------------------------------
------------------------------------------------------------
------------------------------------------------------------
-------------------------SF
>Phum.transcript:PHUM126300-RA /organism=Phum {i 69,623,1092 i}
------------------------------------------------------------
------------------------------------------------------------
------------------------------------------------------------
------------------------------------------------------------
------------------------------------------------------------
---------------------MAS-KILKFGG------------NLKTLS-KLKDFAG--
-----YTRPLATKPAINGLQPYLANLPPTCVTTLENGLRIASEDTGSPTATVGLWIDAGS
RYENEENNGVAHFLEHMAFKGTEKRSQTDLELEIENLGAHLNAYTSREQTVFYAKCLKQD
VSKALEILSDIIQNSKLGEAEIERERAVILREMQEVETNLQEVVFDYLHSVAYQGTSLGR
TILGPTENIKTISRADLKEYINNTYKPPRIVLAGAGGVVHDELVNLACSLFNKLDVCYTG
-EIPCN-TPCRFTGSEVRVRDDTMPLAHIAIAVEGCGWCDSDNISLMIANTLLGAWDRSQ
GGGTNNASKLAQVVAE--GNLAHSFQSFNTCYKDTGLWGIYFV-TEPSKTDD---MLCSV
LDEWKRLCTSITGPEVERAKNLLKTNMLLQLDGTTPVCEDIGRQMLCYGRRIPLNELEAR
ISMITAEQVRNTMLKYIYDRCPAVAAIGPIETLPDYNITRGKMY----------------
------------------------------------------------------------
-WF---------------------------------------------------------
------------------------------------------------------------
------------------------------------------------------------
------------------------------------------------------------
------------------------------------------------------------
------------------------------------------------------------
-------------------------RY
>Tcas.transcript:TC033415_001 /organism=Tcas {i 165,397,952,1029,1123,1254,1717,2001 i}
MTEERIFEFLLPKHHDYPKLHCEAAETIAKSFTDVIYDTLRLKSAIPANKRLNVLKFIKT
LASAPDNHVTVDESNCATFIKSLEGQFSDTSDDYLNRVESDLRAQLPKDLSEEVLQFYKR
RKQAHEEKIKRLELIKKHDQEALDNDNFLHRVTRSITYYETSENVIKQLLGNESKNQNSP
NTTDFNSPDYRAKQVQFAYGLLHLKHWETLLKVLERFKKYETLSNTEQNFLCYLSTNLSP
DCDHLGPILVNDFIFVYESIVLTFCTQIIQLPDAQIPQFFETLPSDKNYQTLKNLSTNRE
FGLKLKNLLFELYSFSYFICKMAS--ILKLSK------------SVAKLS-KNGPIIQTA
KT---LRNASTAA----EQKQVVLNVPPTNVTTLNSGIRVATEDWGSHTATVGIWIDAGS
RYENSKNNGVAHFMEHMAFKGTGKRSQTQLEVEIEDMGAHLNAYTSREQTVYYSKCLAKD
VPKAIEILGDIVQNAKLGEAEIERERGVILREMQEIESNLQEVVFDHLHAIAYQGTPLAN
TILGPTANIRAINANDLRCYLDNHYKASRIVVAGAGGVNHDELVKLCEQHLTKLNNNYPD
-EIPIL-SPCRFTGSEIRVRDDSLPLAHIAIAVEGTGWTDPDTLTLMVASTLLGAWDRSQ
ASAKQNATTLARASGE--GELCHSYQSFNTCYKDTGLWGIYFV-SDPLKIED---MVFNI
QQEFMRLATSVTEGEVERAKALLTANTLLQLDTSTAVCEDIGRQLLCYGRRLPPHELTHR
INSITAQNVRDVCYKYLYDRCPAIAAVGPVEQLPDYNRIRSSMY----------------
------------------------------------------------------------
-WL---------------------------------------------------------
------------------------------------------------------------
------------------------------------------------------------
------------------------------------------------------------
------------------------------------------------------------
------------------------------------------------------------
-------------------------RV
>Mocc.rna4456 /organism=Mocc {i 272,389 i}
------------------------------------------------------------
------------------------------------------------------------
------------------------------------------------------------
------------------------------------------------------------
------------------------------------------------------------
-------------------MRPFA-AILRAGA------------RISGAP-KR-------
-----SLTHLART----TFSQTLLNIPETRVTTLSNGVRVATENNGGPTATVGVWIDAGS
RYETEKXNGVAHFLEHMAFKGTEKRSQTDLELEVENAGMHLNAYTSREQTVYYAKCLTKD
VAKAVDIIADITQNPKLGEQEIERERSVILREMEEVEGNLQEVVFDHLHSVAYQGTPLGM
TILGPTENIKSLKKQDLQTYIKEHYTGSRLVIAGAGGIDHDELVKLAEQNFGKVSNSMDQ
-KVYDV-MPCRYTGSDMRVRDDDMPFMHAAIAVEGAGWKNPDNIPLMIGNTMIGSWDRSH
GGGNNATSRLAAAYAADPDQVVHSFQSFNTCYNDTGLWGIYFVATNGVEVQR---AVLQI
QEQWMRLVTGATEADVTRAKNLLKTNLLLQLDGTTSICEDIGRQMLCYGRRIPLHELEAR
IDAVDAATLRKVCEEYLYDKCPVVAAVGPVEGLPDYTILRGHMW----------------
------------------------------------------------------------
-QV---------------------------------------------------------
------------------------------------------------------------
------------------------------------------------------------
------------------------------------------------------------
------------------------------------------------------------
------------------------------------------------------------
-------------------------RL
>Alyc.aculy03g06690.1 /organism=Alyc {i i}
M-----------------------------------------------------------
--------------------------------------------------SLVSLGRFCL
RRQAQLRRA---------------------------------------------------
------------------------------------------------------------
------------------------------------------------------------
-------------------LCVTQ-TVQGSRA------------RLAAEL-NKQGPIEAR
AAFSATSNLTNAV--VPKPNRTILNVPETKVTELENGMKVATEDSGLETCTVGVWIDAGS
RYENPKNNGVAHFLEHMAFKGTTKRSQTQLELEIENMGAHVNAYTSREQTVYYAKCLSKD
VEHAVEILSDILLNSKLGESEIERERGVILREMQEVEQNLQEVVFDHLHTCAFQGTPLGM
TILGPTQNIKSIKREDLIEYINSHYKAPRMVLAGAGGVDHKKLVELGNKYFSKVPVTYDN
VAIPELAGPCRFTGSEIRVRDDAMPLAHVAIAVEGPGWKDPDNIPLMVANIIVGSWDRSH
GGGMNSGNILASNCAV--KEGIHSYSSFNTCYSDTGLWGCYFI-ADRFHLSD---FTFLL
QETWMRLCNSITNADVVRAKNELKTNMFLQLDGSTPICEDIGRQMLTYGRRIPLNELEAR
IDAVDAETVKKVCTRYIYNRCPAIAAVGPVEALPDYARIRSSMY----------------
------------------------------------------------------------
-WL---------------------------------------------------------
------------------------------------------------------------
------------------------------------------------------------
------------------------------------------------------------
------------------------------------------------------------
------------------------------------------------------------
-------------------------RV
>Ptep.aug3.g8487.t1 /organism=Ptep {i i}
------------------------------------------------------------
------------------------------------------------------------
------------------------------------------------------------
------------------------------------------------------------
------------------------------------------------------------
---------------------MLRRPFLRAVR------------NVHQSK----------
---------TLKS----ALQSKVLNLPETKVTRLPNGLRVATEDSGMPTCTVGLWIDAGS
RYENEHNNGVAHFLEHMAFKGTSTRTQTGLELEVENMGAHLNACTSREQTIFQAKCLTKD
VSQAVDIISDITQSSKYGESEIEVERGVILREMQEIDMNLQELVFDHLHAAAFQDTPLGR
TILGPVENIRGIKRKDLVEFKTNHYIPPKMVLAGAGGVDHEELVQLAEHYFGTSCGQSD-
-FSGIL-DPCKFTGSEVRLSDKSMPLVHAAIAVEGCGWVNPESIPLLIANILIGNWDRSH
GSGGNIYSKLAHKVGS--ENLCHSFLSFNTCYKDTGLWGVYLV-SDGKTLND---MIYSV
QEEWNRLCTSVTEEEVSRAKNLLMTNSLLLLDGSTPIFEDVGRQILNYGRRIPIPEMEAR
IDGIDAKVVREVCTQFLKNKPLSIAAIGSVDELVDYETLQKQMC----------------
------------------------------------------------------------
------------------------------------------------------------
------------------------------------------------------------
------------------------------------------------------------
------------------------------------------------------------
------------------------------------------------------------
------------------------------------------------------------
---------------------------
>Turt.mRNA:tetur08g00310 /organism=Turt {i 325,924 i}
------------------------------------------------------------
------------------------------------------------------------
------------------------------------------------------------
------------------------------------------------------------
------------------------------------------------------------
---------------------MSS-TILRNAP------------RLVQTL-SKNNQSL--
-RFGLKNRKISAI----PTREILVNYPETRVTELSNGIRVATENSGLKTATIGVWIDAGS
RYETPETNGVAHYLEHMAFKGTNKRSQTDLELEVENMGAHLNAYTSREQTVYYAKCLSKD
APHALEIISDILQNSKLGEAEIERERSVILREMQEVESNMQEVVFDHLHATAYQGTPLGM
TILGPTENIKKINRQDLLNYIEGNYKGPRMVIAGAGGVDHDELVKLAEKYFANVKVTYDG
VKIPEL-TNCRFTGSDFRIRDDDMPFVYGAFAVEGAGWDNPDNIPLMVANTILGSYDRAQ
GGGNSVTSRFAQHAAE--ENLCASYQSFNTCYKDTGLWGVYFV-ADRLKVND---FTMEM
CKNFDLLATAVSESDVTRAKNMLKTNMLLQLDGTTPICEDIGRQMLCYGRRIPIAEMEER
INSVTASDVKKVMQTYVYDQDPAVVAIGPVEALADYPTYRAWMA----------------
------------------------------------------------------------
-FW---------------------------------------------------------
------------------------------------------------------------
------------------------------------------------------------
------------------------------------------------------------
------------------------------------------------------------
------------------------------------------------------------
-------------------------RF
>Dpte.g5571.t1 /organism=Dpte {i i}
------------------------------------------------------------
------------------------------------------------------------
------------------------------------------------------------
------------------------------------------------------------
------------------------------------------------------------
---------------------MSYRNFIRHFN------------RNIRLI-KPTTNKL--
IKFENNARLLHHQ---QKHQPEILNVPETKVSTISNGIRVVTEDSGIPTCTIGLWIDAGS
RYETPENNGVAHFLEHMAFKGTQKRTQMQLELEIENMGAHLNAYTSREQTVYYAKCLQND
IKNSLDILADIIQRSKFGKEEIERERSVILREMQEVENNLQEVVFDHLHDVAFRDTPLGM
TILGPIENIQRINRNDLISYINTHYKGPRIVVAGAGGTHHDQIVELVDFYFGEMDRDASN
-IRP---EPCRYQGGDVRLNDPSMNLIYGALAVEATGWINADNIVLMIANTLIGSWDRSL
GGGFNSFSYLAQTSMQ--KDLCNSFQSFNTCYKDTGLWGVYFI-GDKTKTNS---FIQHL
IQQWQQLCTDVTEEELERAKNLLKTNMMLQLDGSTQICEDIGRQMLCYGRRISSIEIESR
IDSIDLDYFKKICQQYIRNRRPVLAIVGPTDSIESYDHIEQSMK----------------
------------------------------------------------------------
-W----------------------------------------------------------
------------------------------------------------------------
------------------------------------------------------------
------------------------------------------------------------
------------------------------------------------------------
------------------------------------------------------------
---------------------------
>Drer.transcript:ENSDART00000128047 /organism=Drer {i 138,279,366,496,695,775,891,1035,1196,1282,1371,1447 i}
M-----------------------------------------------------------
---------------------------------------------------FATNERGRP
KKTAQVRFVQ--------------------------------------------------
------------------------------------------------------------
------------------------------------------------------------
-------------------IVVVH-TVDKMVP---SMW------RISRAL-TKAGYPL--
-RLS-LRRGQASV----SYAQSLLGAPETRLTTLDNGLRIASEETNQPTCTVGLWIGCGS
RYETEKNNGAGFFLEHMAFKGTKKHPQSALEQAVESMGGHLNAYTSREHTAYYMKTLSKD
LPKAVELLAEVVQSLSLSEAEMEQQRTVALRELEEIEGSLQDVCLDLLHATAFQGTALSH
SVFGPSANIRTLTRNDLLEYINCHFKAPRMVLATAGGVSHDEVVSLAKQHLGGISFEYEG
DAVPVL-SPCRFTGSEIRMRDDAMPLAHIAIAVEGPGAASPDIVPLMVANSIIGSYDITF
GGGKHLSSRLAQRAAE--LNLCHSFQTFYSSYSDTGLLGIYFV-TEKLKIED---MMHWA
QNAWINVCTTVTESDVARAKNALKASLVGQLNGTTPVCDEIGRHILNYGRRIPLAEWDAR
IEAVTPSVVRDVCSKYIYDKCPAVSAVGPIEQLPDYNRMRSAMF----------------
------------------------------------------------------------
-WL---------------------------------------------------------
------------------------------------------------------------
------------------------------------------------------------
------------------------------------------------------------
------------------------------------------------------------
------------------------------------------------------------
-------------------------RF
>Smar.transcript:SMAR012473-RA /organism=Smar {i 15,168,255,351,494,574,792,992,1167,1289,1619,1922,2252 i}
------------------------------------------------------------
------------------------------------------------------------
------------------------------------------------------------
------------------------------------------------------------
------------------------------------------------------------
---------------------MAV-RL-----------------IIPKRWSGP-------
-----GVGRARIL----SYQDALASIPETTITTLSNGIRVGTETTPLPICTVGVWLDAGS
RYETNRTNGVANLLEHMLFKGRQKRPQAELEAEIEAMGAYLNAYTTREL-----------
----------ISSNSKLEESEIEREKGVIMREMEEAETNISDVVLDHLHSMAYEGTPLG-
--------IRSITKNDIINYIKNTCKSSRIVLAAAGGVRHEELVELGNQHFNKITQTYEG
-AVPIL-IPTRFTGSEMRHRDDWMPFANIALAVEGAGWISPDCIPLMVASSMVSNWDQTY
GGGQNLSSNVASIVAK--NKACHSFQSFYTCYRDTGLWGIQYI-CEAMKCEM---TLHAI
QEEWMRMCTSLTFTEVERTKNTLRTKLLDQLDGTTGVCEDIGRQLLSFNRRIPLIELEAQ
IAAVTPQTIRDVLMTYVYNRCPAVAAVGPVENLPDYTRIRSGIFGGFLFAYNNVRLVRNR
RPLIYEGGFLQITIRADFIIFCPEIGKPVRGVVNKYGRNYVTCSVHDLYNACIPRPEGEA
EWIGDCVDKGYSFLFTVTMISEYGLCGSIIDDSVTVPQAAENELEYEENEEVIDENEEVI
DENEEVIDENEEVIDENEEVIDENEEVIDENEEVIDENEEVIDENEEVIDENEEVIDENE
EVIDDVEDVEVLKVFGGFLIAYNNVRLVRNRLPIIYEGRFLEIKIQADFIIFCPEIGKPV
RGVVNKYGRNYVSCLVHEVYNASIPRPEGEAEWIGDCVDIGYSFLFTVTNVGESCLRGII
IDDSVTVPQAAENELEYEENEDVQIESENTMENEEVIDENKDVDDKTNDLEERVDETKHH
HHKKKKRKLDEMLNNGDNTMNDVEISPRKKKKLKLQSEDVEKSEVECDKKKNVDKKHEKK
KVKLDDKTKKSKKPKNKGKKHGKSRKK
>Bmor.transcript:BGIBMGA002052-RA /organism=Bmor {i i}
------------------------------------------------------------
------------------------------------------------------------
------------------------------------------------------------
------------------------------------------------------------
------------------------------------------------------------
--------------------------MLKASI------------RFTQIW-RPVVTP---
-----VRNRPYPI----PFIDFLKNIPDTQYSRLDNGLTIATEERESYNTCVGLFIDAGS
RYEDNFENGVGHFFEHLAFKGTKCRTKTLLEDQISSSGAIFKCFTTREMVAYYADCLSYD
LPRVVEILTDCIYNNNFATADIELQRKIVYAEMIEQDKNSNTVLYDYLHSTAFQGTPLAQ
TVMGPSCNLYNFTDMTISRYLAKRFDPARTVLVAVGGVKHDQMVFLANNYLNKLTPL---
-KCVDI-GVARYTGSEIRFRNDSLPVANCVMVIEGPSFCHKDQIVMEVAASIISGWDKSQ
PGGINHAVRIAREAST--DKFCDSYKAVNITYKDTSLWGVQFM-GPSVELED---MVLSI
QGEWMNMCHTITDAEVERAKRELKTKVLSKTESCAGTCHEIGRWVLYNGRRPPLHERICA
IDSVFAQDIRRVCNKYIYDKCPAVAAVGPTEGLPDYTKIRAGMY----------------
------------------------------------------------------------
-WL---------------------------------------------------------
------------------------------------------------------------
------------------------------------------------------------
------------------------------------------------------------
------------------------------------------------------------
------------------------------------------------------------
-------------------------RI
>Cele.Transcript:F56D2.1.1 /organism=Cele {i 54,180,397,597,840,898,1010,1221,1351 i}
------------------------------------------------------------
------------------------------------------------------------
------------------------------------------------------------
------------------------------------------------------------
------------------------------------------------------------
---------------------MAL-RL-----------------AVSSAL-RPALNSQ--
-----VRNASSAV----SVKDVLASAPQAEVTTLKNGFRVVTEDNGSATATVGVWIETGS
RFENEKNNGVAHFLERLIHKGTGKRASAALESELNAIGAKLNSFTERDQTAVFVQAGAQD
VEKVVDILADVLRNSKLEASTIDTERVNLLKELEASDDYHQLVLFDMLHAAGFQGTPLAL
SVLGTSESIPNISAQQLKEWQEDHYRPVRMVLSAVGG-GVSNVSSLADKYFGDLSNEYPR
-KVPQV-DGTRFTGSEYRYRNDNVPHMYAAFAVEGVGYAHKDALALQIANQFIGQWDVTH
ATSRTAASRLVQKIGH--DHGVHNLQHFNINYKDTGLFGIYFV-ADAHDLNDTSGIMKSV
AHEWKHLASAATEEEVAMAKNQFRTNLYQNLETNTQKAGFNAKELLYTGNLRQLSELEAQ
IQKVDAGAVREAISRHVYDRDLAAVGVGRTEAFPNYALTRAGMS----------------
------------------------------------------------------------
-WW---------------------------------------------------------
------------------------------------------------------------
------------------------------------------------------------
------------------------------------------------------------
------------------------------------------------------------
------------------------------------------------------------
-------------------------RM
