# Supplementary material for: Genome streamlining in a minute herbivore that manipulates its host plant
Source: eLife. 2020 Oct 23;9:e56689. doi: 10.7554/eLife.56689 (PMC7738191; doi:10.7554/eLife.56689)
Supplement: Supplementary file 2. [file elife-56689-supp2.zip › Malin_Input/OG0001505.fasta]

>Agam.AGAP006055-RA /organism=Agam {i 19,1338,3188,3391 i}
M------EYREQK-LLKKKVKYANEDNYGALAETCLLLG---ELYKDREEHQRALNEYKL
AAKAYEKLHK---PMDR-------------------------------------------
-------------GLAFRMV----GEMHCTLGQFKEALTNVHAYMR--------------
AAQREGNTKALQEAHTTVGRVYLARAESNQRLGKPAES--ETDLAEAEKSFRTALSIC--
-------DELK---RVLSKTELINMQARAHLNLGL-----------TFDYQNKPDRAKEQ
MDRAIRLAKEADLFELLYTCYNAMALCSS-RCEINP--APGDGGEHCGQTLRLLNLSLEV
ASRLPS-----------RAAKMCQTLALM-------------------------------
------------ATFFLRM-----------------------------DDFQSARQALKR
AYRLKTPVAGDAKRIA----------------RKLKVLVA------------------MC
RMEDELITTDATNYARRKELYE--------------------------------------
-----------------RMGDGACKLRNFTK-----------------------------
---------------------------------------------------AIDYYKRML
ECAEANGEADRQ--LLPCYV----------------------------------------
------------------------------------------------------------
------------------------------------------------------------
------------------------------------------------------------
--------------------------------------------SLYQTYIDNRQYEQAL
EYLWK-----EHSII-AHEPQEAYHTL-MKIAKLYE----------------RQKQSFF-
------------TIQTVYLQAKDEGKKL------------------------NSIELQRE
AIAEGIELSSTVE-------------PDSEELPDANQSL-------DLADYDVDEEEEEA
A-----DAEHDTPDVGDEIDLEVDLSDESDGDPALTIGEDLNNASAADTSL--------K
GRK----------RGKRFTVRRNKKGETQLHQAAISGNKTLAEQLLQLGHPVNERDYAGW
LPLHEACIHGHAEIVALLLDRGA--HINDKGGTSCEGITPLHDACRNGHLSVITVLLDRG
ANATLRNDYGETALSMLDGWYEKLKAPLMSAETKQYNDVRERLVAQFN-AAAITVSPPAA
LKPTS-----------TVGRGTRRH--------TSNGDLEASIPPSAI------------
-------------SPSRSSRLTPATSTNSSGYVSEVGGSSRHRNVI-YDDENDHYSSAED
SPSEEDREH--------------------------------RAVIKRKSTSAGVSEYLSV
MKAMRKNHLADEP------------KAPTASAQKKRPACRYYDEED-----EKDDWLI--
----DDMKQSAKKSRVIRDLQRTA-----LVGGSLERSKSSSSLPATSRTVELGGDPTAR
LNSLLDSDDDDPF-----EVEPDSHDKRSQQENGKEGSAFNVLMNNSAKSFRRTQSRRNS
NESRSLYGRRSSTHQTSLLE------AGFQRVASPS----LEEKENLLPKAAGTTCSPAR
T--PIKQTGEC----------------------------------RTQPSLRDATQKCTI
QVRLDNGEVY----------RVSYDE-------KLIF--------TTQTVGWLR-KAVAK
QYAMNHGKRPII-DLKPAEGCIVNS---------FFDSDTLNVVLQSASTDGVLQMHGQI
TGW-----------EHIDLEEYYEEYCE----------------QHKLETDKDLRKRLIT
M-NRNKIITIEPDFAQTVPATPV--PPKHVLSMVLTVAFFQQDW-------------MNH
LDLSMNGI----TDDDVGTLVLYLPACRQLRVLRLRMNLLTSRSVEMLCFGCKSPSDGTS
AAATA-------TAPLGGGQLTELDLSHNPLQDAALVPLARLCSNLP--LLRVLRIRSTD
VTH-FSTTDAP-----CIDVSRLETFDISENKLTERSVACLLQQLGDGVLRE--------
-AYFRSLPVHCDNFKPKLWQTLTERQRLDGMRVLSLTNCRLSDDELEGSLFPALGPNC--
-PALTQLDLSY---------NVALTKRSFVALLRCCAGAVFRLEEVRF-----DHDVQLW
VD--LETDESIRSMEHSPTGRYPQQIHAILPVHGYDEQRYAKLLAVIEQLWRSLW-----
----PAGQSYTRRHEGNGLQVTLSTDPV--G
>Bmor.transcript:BGIBMGA012058-RA /organism=Bmor {i 13,271,437,714,868,1073,1263,1498,1611,1798,3107,3283,3582 i}
M--------EEEK-LLRKKKKALNGSNRRALAEACNDLA---TFYYKNNRYNDALDEYKI
EASVCKELGL---RMEW-------------------------------------------
-------------GTCSRMI----GEMYMLMAEFDKALKYEERHLA--------------
VAKELKNLVEEQRAMATLGRIYLLQGQSTIDEVEAK-----TSLNAAEKAFMKSLVLC--
-------ENLN---GKINKHELMDMRARLLLNIGV-----------VQEHLGFLEKATDC
IHKAISICSNQDLYEVLHNCYMTEALLHSNKKKDYA------------KALSCLNKALEI
ASRLEN-----------KVLKTCETLSSK-------------------------------
------------ADILCKI-----------------------------SDYQSAKQVLLK
AWKLKTPDEEERDNIE----------------TNLRVVAA------------------MC
YTEDLLISTNPSDHATFKKLYE--------------------------------------
-----------------KLGDGACHIRNYPG-----------------------------
---------------------------------------------------AVEYYLKML
EHAELAGDCGKT--LIPIYV----------------------------------------
------------------------------------------------------------
------------------------------------------------------------
------------------------------------------------------------
--------------------------------------------SLYQTYKDMGLYSEAL
DYYEK-----EYELI-KDVPKEAYTTL-YNIAETLY----------------LAKRPYE-
------------QVEEACLNARKAAQAW------------------------NKRKYEIR
ILRNLLKYQEAY--------------FEIDKTEETKYELRTLGC-DNFDNVEHSEDDQSS
A----GGGDDDTTHIGDDICLD-DLTDMS----------DTNEEDVTETKR--------E
TRK----------RGKGYVIKKNMKGETQLHVAAISGNKLLLERLLAKGHPVNIRDNAGW
LPLHEACIHGHLEIANMLIHNGA--NVNDRGGSNCDGITPLYDAASNGHLEVVQLLLEKG
AIPSLKTDFGDTPLRALQKW--RAGTILTRDEETMYNNVCNKIQNSSD-RTNGALRCK--
---------------------------SVTP---VKNEDEIAPPSTSK------------
---SKRNLDSPALRRRNIIDDGSDDEIDLSQNVRRELAFPS----------DDSNDSDEK
S--------------------------------------------NVNIEVSGVKEYRNA
MSALRNRNLNDHS---------------EVNTKKTKPKSALLAPEE-----VDDDWLE--
----DDLGIHKNKKRKLSDPLTIV-----SKKPSYEQIKESVDSIN----SIPEPLIENT
LKQ-NRSRIDDVI-----DIDYISDYDRVDENIRPEASPAKFARNN-----TRELDFKTN
DSRENMRKRWK--RQSTLLK------SGFQRK--------LDEDQS---SNSGSETEFTR
RDSFHARNKSISRHSSAE----NFNEGFNIMQNINPNIVQPVNVIQPINIVKSTKNGRPV
QTQILPPAAV----------KVHIED-------KVLLISLKLDTINRLTISWLV-EEVKT
RYYKLTGVRPVF-SLMTSDGAILS------------EDDPLSLVL------SSPELKTCI
TNW-----------KASPAEERYLECCD----------------ALGTSPSKEIQEAIGR
S-LTTRRLALGPRTLSSSQTRP------------LFRAITHQTH-------------ITA
IIMSDNNL----GDAGVKHLVDCVSTLKHLTLIDISKNNISSEGTKLIL-----------
----------------------------------------NLFEKSP--RMKPEQSQTPT
INK--------------------------------------------SKEKQHNVYNTQE
-TATKTAARATSQLRRVP--G-----------------------HIQ--VLARF------
------------------RFSSVATSSQLWTVFTRNQCH---------------------
------------------------------------------------------------
----PS------------------------V
>Dmel.FBtr0076814 /organism=Dmel {i 271,443,2957,3133 i}
M--------EEKR-YLKRKEKARSDGNRDQVAVSCNQLG---DFYNQQGKYTDAVREYVQ
EAQIYASMGK---ELET-------------------------------------------
-------------AKAKRMV----GEMYTLLCDYDAAKDHINDYLK--------------
IAKRLKNQVEEQRAYATLGRVHLLHGQSLADSSASGSM---EQLKLAEKNFLRSLLLI--
-------KDLS---GQISKLEQLDMQARCYLNIGV-----------VKEHMEAFQESIEY
IDKAIKISKTHELWDLTHLCYISMSLLYICKKNDAT------------AALRFCNMALEV
AKRFPN-----------KVKKICETLITK-------------------------------
------------AEILIKA-----------------------------GDFASAKQILTK
AYKKNTPDENDRVNIE----------------KQLRIVVK------------------VC
QTLDELVLTSSVDYAKLKGLYE--------------------------------------
-----------------KLGDGCCHLMNYEK-----------------------------
---------------------------------------------------ALTYYQKML
ENAELNQESGKS--LVPIYV----------------------------------------
------------------------------------------------------------
------------------------------------------------------------
------------------------------------------------------------
--------------------------------------------SLYQTYRDNGQFDKAL
EYLWK-----EFELN-QDAPSEAFTTL-CTIAEICE----------------QQSHPFW-
------------TVHDVYQKALRQADKA----------------------GSCSDKLVKI
AMVRLRRLMLKHNMQV---------LVENLEADATAKGI-------DLDQEESVGDDEEE
SDGGGTAVQQNTPDWDDDFDLA-TLTDS-----------DASDLDETEKPR--------P
QRTT--------RGNRTLVIKKNNKGETQLHQACISGNLELVRRLIDQGHTVNVRDHAGW
LPLHEACNHGYREIVELLLDKGAASAINDKGGTSCDGITPLFDACSNGFLDVAELLLDRG
ADATVRTDYNETCIAGLDKW--RQGAQLVDGEQAQYAQLRERLLRTLS-KVG--------
----------------------------------ICSDKNARPLTNFN------------
---AKR----ISREERGSMSEEEDEEEALHESNRRSLSHNR-----------SGSEYGAK
KS-------------------------------------------KSSTQPSASKEYRSV
MAHLKRPNRLNDD-------------PPSTSTLNKHKRNAFLSEDEV----DADNWLI--
----DDVGPERKRKRINSGDLS--------RRTSKENFQDTALSLP--------------
-----ANWEDDLL-----QATPENEYSQRQKQMRK-------------LTLSRSSSMSSN
HSSSATSSRKK--HQATLLD------SGFSRFRSESPL-GSESSQD--------------
------GTTSL----------------------ISVRTIEPDSTTSTIQVLISPAKSSPI
KVQATPVLATTV------SFKVKIQD-------ELLLVPIERKKLQDINIRWLA-EEAGR
RYNKLTGLTPLL-RLKTADGFAYE------------ETDPVSVAL------EQNMLMASI
LDW-----------KISPLSQRYEEMCL----------------QMQKTVDNKVKLLLER
S-QNNNMLELSGLWMRAEKTEP------------IFKALLHQAR-------------LTV
LDLSCNFI----GNEGCQQLAKSLPTLLQLKALRLQCNAIGSHGLEALL--CG-------
------------QGMDKLELLEELNLNQNPLGNASVRILSKYCASPAGQALTCLQLAQCE
LTE--------L-QDFDLGFNKLTRFDISFNQLTQQSVRRLTDQLNSCRLEQLNLSYVRW
-PLDDASGFALSERLVT----LFEGGTCERFVGVQLAGCGLNDAHMY--NISQHLAKA--
-KQLQMLDISD---------NSNLSGTTLGYILDELPQL--------------RDLLAVN
CT--NLLDDIRLQKLEQLK-QLPRRLELTVDEQVFS---MPGALETLQSIWQLQFGDKAK
MLTTSNSRKIGRRYKGL---LKLLADGSDAE
>Tcas.transcript:TC002338_001 /organism=Tcas {i 13,271,431,688,859,1462,3533 i}
M--------DEQK-LLKRRNKALRENNEGVLISVCTDLA---NLYVDKGRFDFAIEEYTT
VANIYKKQNK---QLEY-------------------------------------------
-------------AVVSRGI----GEAYLGLQKFDKALKLQKIYLD--------------
IARELKNKLEEQRALATIGHTYLTTYLD--SPEPDK-----NNLNLANKFFMKSLVVS--
-------QSLV---GEASKLEIADMCARLYCNLGL-----------VQDSLGNYDKALEL
FTKSINQCKAHDLYEQLQRGYMSLSSLLV-KKGDSK------------AALQQCNLAAET
AKKLRN-----------KAVLLAGIFLSK-------------------------------
------------SEILLKL-----------------------------GDLHGAKNALHK
AYKLNTPDVKERKTIE----------------NNLKVVAS------------------MC
YNQDKLLVTDSTDYPTLKKLYE--------------------------------------
-----------------KMGDGACHLKLYTK-----------------------------
---------------------------------------------------ALDYYKKMM
ETAEKAEMTGPD--LASCYY----------------------------------------
------------------------------------------------------------
------------------------------------------------------------
------------------------------------------------------------
--------------------------------------------SLAETYKDNGQFEEAV
EYFEK-----ELVLC--KNLKDSLNTL-SNIADTKE----------------AANEPIS-
------------EVRAVYSRAIESCQRE------------------------GNVHEEGR
MLKRQILYLRRQK--------------QHSEAFNLEQSLAKL-------DFHSSDSEGES
S------DAQTESVVGAEIDLE-AITDVS----------DDSDVDQPTTHR---------
-R-----------RSKNFQIKRNLKGETQLHTACIKGQLNVVRHLLDQGHPVNVRDNCGW
LPLHEACIHGHLDVVQLLLDKGA--AINDRGGTQCEGITPLHDAASNGHLPIVELLLTRG
ANAVAKTDEGETVLNFLRKW--RTGVQLNNDSQVLYERLVEQISLALQ-KSGQAVIVN--
----------------DDRETQ--------------------------------------
-------------RRSAIVEDSSNPDHRSDMETEAPSTSSLRRSAI-IGLEDD-------
---------------------------------------------DSSSPDRQADDYRNV
MESLRRKNVKSPP---------------KASSSVVKR-PALLFDDD-----IVDDWLD--
----DDLGQRSKKRKTASPVKS--------------------------------------
---------------------------------------------------APSQNCQYY
QPPSRSPAKRP--KQAKLTH------FGHTRT--------LVEADS---TSSPKAPEPAP
K-LPRPRSFDL-------------------------------------------------
--GTDPTLSV----------DVRIEK-------KLYRVPVLLSQVATHTIKWLA-DEAAA
RYAKKQYIVPTL-ELETKNGAVLA------------DDDPISLLFPMG-GTQAEEVEARI
VKS-----------NLPPLIDRYKEACQ----------------DMGAVPRDSIGQVLQE
F---SVGLDLANRGFKGAVLAP------------LVKVLNRQSN-------------LLE
LDLSGNFL----TNECFDLLAKSLACLESLYKLNLNCTSLTSGHVQAIV-------ANLN
PDVSY--------------KIIDLDFSDNWLRDESFESLALLTRRL---QLKKFNLSNNK
FTQNLFNHRLN--KDLTLNLDQIEEFDISDNAFDNTTLITILSWLQFANLTHLNVSRN--
-SLSDNFLHEVLNRMWT---------QTGPLRVCKLSNCHVTDSEVF--DLLRV------
ATSLQHLDVSY---------NDALTSISLRRLLQSGIIT------LDIYAC--GNIFQYF
TEFSKYLDDASRDQNQG------KTLKLSPPENSQ------RETEYLIEMWRELYGEKTV
V-----------ELTSKFLGLSVLK-----V
>Cscu.CSCU027235-RA /organism=Cscu {i i}
M-------SELEK-LKREKRKEELKGNWKDVAVLCNYIG---QLLSKAGNCEEALEAHQE
ELQISESRND---MLGV-------------------------------------------
-------------AIANRRI----CECYSDMGNYKKALRYGKKYLE--------------
LSVKLGSKLEEQRAWATLGRTFYYVVENGN------L----SVLDKAENAFTESLQLV--
-------EELR---DEVSAKEHAEMKARLLLNVGL-----------IYNKRKNMSRCAES
IKQAIFLTKKHSLTEDLHRCQYSLANVYE-QFGNLT------------FALRLADEAVSS
AKILKD-----------KTL-ICDSLLLK-------------------------------
------------VQIMIML-----------------------------KDFHGAKSSCKK
AYKIKSNENNDQLRAE----------------KYLKGLYL------------------IC
DTETRLKLLSEEEKIRKARCLE--------------------------------------
-----------------KIGDILSSLACYKP-----------------------------
---------------------------------------------------AVQYYIFTL
ENLKEAGKKDNE--LTAIYF----------------------------------------
------------------------------------------------------------
------------------------------------------------------------
------------------------------------------------------------
--------------------------------------------SIAQTYADDEQYDKAL
EYFQM-----ELNGY-SGNEEEQCKTF-LKIADILE-----------------LLKDYK-
------------QLKIIYKNALNLAENC------------------------EQVKLQYQ
CLQQMKYLQEKCK------------IFEAEEIEEIEKKIIEL----DFDDRDIDSDTGYD
D----------NPDYFDEISLS-DISDC-----------TDNEAEDETQNV--------S
KR-----------SRKKLDSKRNDVGETPLHRACIEGNLKFVKHLIENGHIVNPRDNCGW
IPLHEASNYGYYDIVHYLIEKGA--WVNDNGGELCEGITPLHDAANCGHIDIMRLLIDKG
ASITSRTHNGETPLDCLRKWRKRAHRDLDSRELNEILKFEDELSEKLK-LIGQE-----E
LTCFQEL---------TVSNNEL-------------------------------------
-------------SRRNIDKRQRSPSISPTANLYNCDENMD----------EDYDIYARD
NILEN----------------------------------------EIDFSTNACSQYQSV
MSNLRKSGLSTNQ-------------MPKMHIKNDKVTTALIDEDK-----IVKDWLL--
----DDMKEKKHVSKK--------------MRTSYETGTYSKS-----------------
---------------------------------------------------KEKRKLNQS
KLPNITTSVVN--NEIEYSDIHN-----------------TETSAE--------------
------NCKDL----------------------------------------SQNITENAS
KTASKSIFCL----------KVKIED-------KMILIPVND---LELKISWLE-IEASR
RYYDLIGKKPHL-LLSTSDGAVLS------------SSDPIGLVL-----TNYEEVIAIV
KNW-----------EIPLLTERFKEFCG----------------DAGLK-YQSMLRKLQM
T-EISGELSIENINFNIKLAKP------------LFSALQYQEN-------------IKV
LNISGCFL----NDEAITLLASSLVTLRHLIVLSLRCCGLMRTGIQNIS-------KVCF
IES---------AETKPLQNLEKLDIAYNAIGPDFV-PITSFFKYC---SLSILDISGCN
VERCIFQDRNF--LQEMK--NNLQELYLANNKLGISGLRELFTNFYVGELRKLDLFSTIK
-SRERNIGELFKEFLPQ----------MTNLLHLNLSDCSLQNEDMK--EITEAITFC--
-KSLQYLNLSA---------NPRLNATCIKHLLHSLNDNNIPITHLNL-----SGSINWD
CD----ISEIYFTFSHQL-----NSIIFTITERLE------NFLNQMNTIWKRVHGKNAK
CIEGPG----------NIIEFTLDVT----F
>Lpol.rna7136 /organism=Lpol {i 2353 i}
M------AHEIKR-LKKDKEKASERGDWKDYANICNYLG---LVLSRQGRYEDALENHRE
ELQACSILSD---DLGI-------------------------------------------
-------------AIAHRRI----GECYSEIGYYSDALTHQKRYLE--------------
FAKMCESKIEEQRAWATLGRTYFLMQNSENINENDL-----PSLENAQQAFMKALELC--
-------EELK---NELKEIDYAEMRGRVLLNLGL-----------VYDQQSNVTRCAEC
LRQAIFLMRKYDLKEDLHRCQISLASLYY-RHDQPS------------LALRLIDRALDC
AKSLHD-----------CAT-TVDTLLTK-------------------------------
------------AQILVTI-----------------------------DDFEGAKTYLKK
AYKMNSPVSEDNTKAE----------------KNLKVVIT------------------IC
ECEKKLLKLPPHDKNLKIHLYE--------------------------------------
-----------------TIADGCFVLGDFKQ-----------------------------
---------------------------------------------------SLKYYHKML
DCAIDAGKPSSE--LAPIYV----------------------------------------
------------------------------------------------------------
------------------------------------------------------------
------------------------------------------------------------
--------------------------------------------SLAQTYADDKKYNKAI
EFYYK-----ELECR-KNNKEEQCKTL-LNIAEMME----------------QNIDKQN-
------------EREHSLQKALLLAEEV------------------------CNYRLQVQ
CLHLLKEFYESKE--------------DDLKLKEITYKLQNA---RKSSNINLEEMSESE
E----------SQNLFDDVDLK-DLSDY-----------TDSEEEDVETDA--------P
RRS----------RRRKVESKVNEVGETPLHRACIRGNLNTVRSLIEKGHPVNPRDYCGW
LPIHEASNHNHYEIVEYLIEKGA--FVNDKGGEKCDGITPLHDAAACGNIEIMKLLISKG
ASVTVLTDNHETVLDCLIKWYKRVEKDLDQETLQKCLEMEDYLKTIMK------------
------------------------------------------------------------
---------------------QSKKEYKSAENLQNLSETKS-------LCGSDFDDCNKD
NG---------------------------------------------DYHPKSHSNFVEL
SKNVPHSSSSTQS--------------KTLGKTKYKQTSALLDDDK-----TMKDWLI--
----DDDLVKKQTKRR----------------------RSASSN----------------
---------DDGI-----SLVATFDQDKKR---------------------KRYRQRDAA
-------------------------VCGYEDSADEYSN--TSDYGD---QSGYTDNEIPT
G-----RSQDV-------------------------------------------------
-HEDKHVICV----------KVRVGD-------KLLYVPIPD---LSQTIGSLA-NDVAN
RYFNLTGVKPQL-SLVTADGATLC------------DPDCVGNVL-----KNCMELVATL
NSW-----------DLPPLPERYEQCCK----------------NHGILLHPSVSALLKD
C-NSSGVLTMNYLAIPSANMKP------------IFSSLNWQAS-------------LKT
LNLCGSYI----GDDNAKLLSACICSLPNLVVLVLRCCGLSSRGLLELS-------NGIS
SPSPL-------GQVRPFQYLKELDLSYNWFGPESFDYLAVLLNSLS--SLSLLDLSGVH
ATK-WFNNSSL--CIALKQCVKLQDLRLAANFLTLDDLKSLFDCFQVIKIHSLDLSNCVK
-SNLKGFGSLLAAFLSY---------SSCALETLCLCGCFLQNKDIL--EISQSISYC--
-KNLHELNLSA---------NPSVTIDSVVNLCQISFKNALPLSVLSL-----YGTVKVE
EN---TISELCVMLSLGTL----KKVTLTLSDTDT------YKTKMIQDAWLSTWGKDCV
CHFGPN------------CSLELLAAEY--V
>Ptep.aug3.g4111.t1 /organism=Ptep {i i}
M-------NEIKQ-LEREKNKAVAQGKWKEAGEYSNCIG---ATLFDEGSFEEALRSHQE
ELEFNKMIQD---ALGM-------------------------------------------
-------------AVAHRKI----GECYAALSNFKKALHHVNFFLN--------------
LSKSIKSVVEEQRAWATLGRTYYMKYKNETDPEIVK-----KTRDLSEKAYMCALRLL--
-------EKTR---SELTAQEFAQAKSRILLNVGL-----------LFEE-HNLTKCAEH
IRLAIYLASKYDLYEDLNRCQYTLGDVYR-KHEQYS------------QSLKLLDGAIET
AERLHN-----------KTL-LCDALVLK-------------------------------
------------ANVLLSL-----------------------------HDFEGAKQCYKK
AYKICYPNKDEHEKVE----------------RWLKTCTG------------------LC
ITLKELEDSDECR--ERKQLFE--------------------------------------
-----------------KIADGLSSLECHKQ-----------------------------
---------------------------------------------------ALHYYQKTL
KCLEELNCAEIE--KAPIYF----------------------------------------
------------------------------------------------------------
------------------------------------------------------------
------------------------------------------------------------
--------------------------------------------SIAETYYDLEENDKAI
EYFNM-----DLQCN-ENKPQEQVKTL-WKMAELYE-----------------EKQEIS-
------------NCEKLLVKAASLVEAA------------------------GIDRLFLK
ALERLAYFYEKNS--------------MLEKLEDIKVKLQNP----KYDDLSSDEECEAE
A----------SENPFDNVII------------------SESEKEEEETNSK-----LYP
RRQR---------QRKKLTNKTNEKGETPLHKACIEGDLTYAKMLLESGVNVNATDNGGW
TPLHEACNYGHYAVVEYLLEKRA--SINPRSGTECGGITPLHDACRNGHLNVVQLLLSRG
ACPTILSDDGRSALDLLLEW-KRNDAHLDKVSLKQCDSIEEQLKSKMK-QAGQDVKIK--
----------------DAYSCEKTD---------VIPDFYGLPVSQ--------------
-------------HSRLSDKQSQSPSTSSEDDLSDEDEKIC-----------DPPSPRKS
KTL--------------------------------------KRAYESSDPQEGASEYKSV
ISSLRRSAVTISK--------------KILSEAKTIVHPALVNEED-----IVDEWLI--
----DDTSNQPKAKKR--------------KTFSLNVSKSKSVTQ---------------
------------------------------------------------------------
----------------------------YSKTKDNLSNDLISDFGD-FPMEDFSSNQQSE
H-----REQKVVQHETLH-----------------------------------NNSDRNL
NGNSNLPFNL----------RVKICD-------KLIFVPILE---ENTCVRDLA-EQAAQ
RYRDIFANEPVL-RL-TKLGALLG------------DSDIVKNLF-----VNNEEVTAFV
ESW-----------VEQSMEESYVQVCK----------------KHKSVPLNDITKELSK
C---DKEIKLPNCLIPPLHINL------------LFSAISHCSK-------------LQC
LNVSRVML----TDSGFDHLISCFPSFVNLIILKINCCCLTFESVKKMS-------NYLT
QEK---------EYSKKLPKLEILDLGNNLLSSKCSDYLVSIL-RLP--SLTTICLNSCN
LDSHLFENSKV--CASLKTCEKLEELNISGNNLGYEGVAKIFSCLPMKNLKKLNLSHTS-
-SEPVKMGLQISKFLCC---------EFCSLKELILEGCHLRDTDLS--MLSKYL-HC--
-PDLQLLNISL---------NPSLSAKAICIFLKSGFFKNNQLVDVII-----TGTCRWD
IKNVAILSDVLKL----------KTLKHISLDSIPE-----SSQQDLFKVWGEIHFDEAV
CLSLPS----------LFCELKL-------K
>Smar.transcript:SMAR007655-RA /organism=Smar {i 155,327,642,795,1099,1176,1494,1673,2190,2402,2559,2638,2817,2952 i}
------------------------------------------------------------
------------------------------------------------------------
------------------------------------------------------------
------------------------------------------------------MKFG--
-------FSLK---KDITQKELMAMKARLYLNMGL-----------IHDYKGNLTKCADL
IKQAIHVNEMYDLKEDLNRCQYSLASIYY-RSGNCS------------QALRTVDEAHAC
AIKLKD-----------ISL-QSETLLLK-------------------------------
------------SKILLRI-----------------------------NDFEGAKYYLKK
SYKLNIPNEIVRIEIK----------------KLLKICMIMLFKILKMYTNSFFIALDLC
RLEKEISILTNDDFNGKMIIYE--------------------------------------
-----------------KLGDLCAKIECFDR-----------------------------
---------------------------------------------------SLNFYNKML
ECAEVLNISESE--KATIYY----------------------------------------
------------------------------------------------------------
------------------------------------------------------------
------------------------------------------------------------
--------------------------------------------SLAETYFDLKKFNFAM
DFYHK-----ELNSR-TGNLKEECKTW-LNIAECQF----------------RLKKEFH-
------------DLQRSYSHALDCAKEA------------------------NDIRLQVN
CSKNLIRVQEVFN--------------IIDEKIATEKSLEEL----IKNNNELSEDEDTQ
N----------LSQTSSTSELT-DLSASS----------SNSEAENEEFDR--------P
QR-----------KGRKASAKKNEKGETQLHRACITGNINMVRRLIEKGHPVNPRDNCGW
IPLHEAANHDHYDIVEYLLGKGA--WVNDRGGIHCDGITPLHDAASCANFSIMQLLIEHG
ASVIAKMNDGQTPLDCLKKWRTRVGEDLEQHLIKEYNEMRDKLQQMTC---GVDVESG-G
LNENQ-----------PISSGAFQHMEELVA---VQSDEEDEPMERVT------------
-----RN----QLKKRSVTESFSDDDEFAVFNDRKKSRIQD----------DDGSRSGAD
SPV--------------------------------------------DNSEVARHEYRSA
IDCVRSATSRINQ-----------GEIEPVQRKSEKK-LALINEDDV----IVDDWLE--
----DDIGPATKSNTV----------------TAWPMFRSGPSG----------------
---------NSGL-----KSNTSRKTKWKR---------------------PKLKQLKFD
---SLLKSRNEP-RRAVDNS----------EVLEDVECVETVNGDN---YQQFAPNQPAQ
L-----QTSEY-------------------------------------------------
-NNFSTGMRV----------RVRIEG-------KLLLIPIIQR-DSDQSVSWLA-EEAAN
RYHQMFGLRPVL-RLCAADGAVLG------------SNDKITEVI-----AGGEELLGNT
EHW-----------DLPPLNNRYLEACN----------------ALKTEPFLNLKHHMEM
A-SISNDLSVLNLCLGPKHLQI------------TFRALQCEYA-------------LRH
LSLAGNYM----GNKGLQMLANILSTLPNLVHLDLSCNNITN--LQCLS-------DIVN
KKINA-------QDIKPLQVLADLNLSYNCL-EATVPALSTLLVSLP--LLSHLEIACCS
LDI---------------------------------------------------------
------------------------------------------------------------
--------------------NIMKKQSSLVKAFAG-------------------------
-----------------------KDLIF--------------------------------
-------------------------------
>Drer.transcript:ENSDART00000105326 /organism=Drer {i 25,121,264,448,578,750,865,1011,1164,1290,1489,1545,1635,1708,1872,1996,2223,2689,2880,2981,3138,3217,3525,3697,3873,3947,4081 i}
MT----STKEIKQ-LQKAKSKAQSSNNLKEEASLCNQLG---EVYAKTGDYQAAIEEHRQ
ELALSEILHD---VIGS-------------------------------------------
-------------AVANRKI----GECYAELGNIEAALKHQRLHLN--------------
LARSVHDAAEEQRALATIGRTYLFLFDSDQSA---------NSLKHAEDAFKKSLAIV--
------DERLE---GTVSPREISEMKARLLLNLGC-----------VYDGMKEPQRCSDL
IRQSIYIAEKNNLLEDLYRANFNLGSIHF-RNGQHS------------RAMRCFEQSKEC
ARKMKD-----------KFS-ESECFHSI-------------------------------
------------GKILLHL-----------------------------GDFAAARRSLKK
AFCLGSQQPSDREAVK----------------KDFRHAIR------------------GC
QLEQTAAEVTQKFSHEALDLSE--------------------------------------
-----------------QLGDLYCKVGCYSK-----------------------------
---------------------------------------------------ALEAYQTQL
ACAEALAKPARE--LAVIHV----------------------------------------
------------------------------------------------------------
------------------------------------------------------------
------------------------------------------------------------
--------------------------------------------SLAATYTDLRQHHRAV
EHYRQ-----ELQLR-KGNPKEECETW-LNMAVCQE----------------EMCQSME-
------------TLDHCFASALNCAEKS------------------------GLNKLQRR
VLRVWLQAQRRCG---------------SSQCDDTEARLMELCE-RDGLSLDQSEDEDEE
D-----DVDNSEPLEDSDIQY------------------SESDDEDLEGYDK-----MVT
GR-----------RKTQRWNRRNEKGETVLHRACIEGNLRQVQYLIEQGHPVNVRDYCGW
TPLHESCNYGHQEIVAFLLDRGA--NVNDPGGRECGGITPLHDTLNCGHFSVARLLVLRG
ASVTVRNSKGHTPLDTLRQWFKTYSGQLDPETKQECLETEKLIKRALSGDVSVVCAAP--
-RQQK-----------ELQDSQLFDAEYSEP---LLRESPPSPPP---------------
-------------ITRPAATVPTSKDSAPKHRSTSASTRWPRGMEVDVLYGDD--SSSSD
NPDSDCSLSPLRPVRSRPRSPPAQSPQEVPSSQELPSVYGIKETTVPPQSESGRLEYQKA
MQNLGSAKSRLFS------QSLSEPAFTSTPAVSANSRAALVPEDQY----LADDWLE--
----DDLIDMQPKKKR--------------RVSEHNATRETTS-----------------
------------------RSQNNSSTIAEV--------------------PPRVQSCSSR
GSLSLKKGSNKP-RQVKMNQLPGMVMLGRREVSRSQSPIMTQESDH---IQEPAPPSHQA
M---------------------------------------------------PPASFQNR
AAHVPAPIRM----------RVKVQD-------NVFLIPVPHSEADSCTVAWLC-DQAAQ
RYYQMCGLLPRL-SLQ-KEGALLL------------PTDPLLAVL-----HTNEEVLAEV
CSW-----------DLPPLPERYRKACQ----------------SLGVEENRRVSRVCEV
Q-DSSSCVSVCGLSLSPASLNP------------LLRALKLQAS-------------LTE
LRISANRL----NDELLPEMMAAAATMPRLRVLDISANQITGEGLRKAS-------DAFE
T-----------RSQAAFPCLEELNLSMNPLGDGWTQALASLLSSCP--LLSSLSLQACG
LSARFLQQHRLLLANAMASTGNMRSVCLSHNALGSTGFELVLKTLPMHCLTHLELSAVCR
GPSDQPSMEILTKLLAQ---------GDCPLTHLNLSGNGLTDHSIL--LLARCLPVC--
-PSLVSLDLSA---------NPLVTSTGLHSLLNGLMEARRPLGHLNLQGCQVSGPLAED
CL--DSLSDHIRDLRLCS-----QSLNK-------------LDQDALQQSWKRRT--EAV
HIFSRN----------SKCMLSISSPS---H
>Dpul.mRNA10149 /organism=Dpul {i 80,160,507,600,797,1108,1485 i}
M-----------------------------------------------------------
-----SKIND--------------------------------------------------
------------------------------------------------------------
------------------------------------------KFPESRKSFLELGKLL--
------------------------------------------------------------
---------------ECETCQMLACNPHV-------------------------------
------L---------G----GCDHTFCLA------------------------------
-----------C------------------------------------ANLHSEPGICR-
----------PDLKIE----------------NLLKAYLP--------------------
------------------------------------------------------------
------------------------------------------------------------
------------------------------------------------------------
--------------MAKFLG----------------------------------------
------------------------------------------------------------
------------------------------------------------------------
------------------------------------------------------------
------------------------------------------------------------
----------------------------IDVTDTRE-----------NDVVNNNGSSAKP
--------------VAITPSAASRSSKS------------------------SKNVMKTE
NFASPVQIVKKRE-----------------RAVSLNESLNSTIS----------------
------------------------------------------------------------
------------GTPASKINKRNQKGETLLHVACLKLDIQKVKELLGLGVNTNTQDNAGW
TPLHEVVSSGNEALVTLLLENGA--NPNIPGG---HNETPLHDAVASKQTAIVRLLVSYG
ADVNARNSRGLTPKDMYSK---------EDEDMKAALESSTIVHSTHS------------
------------------------------------------------------------
-----------------------YTERTTSQIIQLFVLNPE-------------------
------------------------------------------------------------
----------------------------------KKSQPRL-------------------
----NKLA----------------------------------------------------
------------------------------------------------------------
------------------------------------------------------------
------RTLSF----------------------------------------------KLV
STYSSQVTHV----------AVRLDDPSNVIKANPHFYSAVLQGHFIVDFKWIEESEKLE
RL-----TDPCLHEI---DGTLSRA-----------PSDGAAGRL---------------
----------------------------------------------------NIANHLPG
L-FNNCFFYLNGIFSTPSKAD-------------ITQWIRHGGG----------------
------------------------------------------------------------
---------------------TVLTRSPNP------------------------------
--------------ENIHPGEKIPYH----------------------------------
-AAPKGLLAQCSHFI---------------------------------------------
---LYDLNAKT------------------------------------------QPSLKYN
MS------------------HFNENL----------------------------------
-------------------------------
>Isca.ISCW016478-RA /organism=Isca {i i}
M-----SKKDLRT-IDRDKCRAKSENQLRAVYDLCLYKS---DLLRAKGDSDDALEEITE
ALSLCDQIPD--SELDR-------------------------------------------
-------------ALAYRKM----GECLVDLQRYDDAKRHLKQYLD--------------
IAKSADSVLEQQRAWATLARCYFVHLQDGMSATGSKAT---ELRRKALNANLRSLQLV--
-------EKLT---DAVSERERAEMTGRIFLNLAL-----------LRESDED-EAAMES
YQKALYIFTKHKLHEDLCRCLNSLSNAHL-RMGNDT------------EALVIAGRLLDL
GRQLKR-----------PDV-KCDAQFLR-------------------------------
------------GAALIHT-----------------------------GDWEAARSAFKR
AHRQKLPAEEDRARAR----------------RYLKLSCV------------------LR
GCELKL--RDEADPAKRSEVFE--------------------------------------
-----------------KLGDVLSKCGLYRP-----------------------------
---------------------------------------------------ALKQYVNAA
DEATRAGASNRK--MGELYA----------------------------------------
------------------------------------------------------------
------------------------------------------------------------
------------------------------------------------------------
--------------------------------------------SLAETCKDVGDFDSAL
TYYQK-----ELTYR-DDDPKEAALTH-LNVARVLL----------------KKGKKGEQ
-----------VDVRRALVQAVELSRKA------------------------GKPSLELE
CLEELGNIEGGI------------------RDPELGSRLRELQS-RNIDTQTSGSDGESD
---------------LSDVQLD-DISDT-----------DESDPEFQDTVR---------
-R-----------QCKRVEDKRNNKGESPLHRACIEGKPDRVQNLLKMGHSVNVRDHAGW
QPLHEAANHGYLKIVQMLVEAGA--KVNDPGGAECSRLTPLHDAAGNGHAEVILYLLERG
ANAAAKSIHGKTPLDCLREWISENSSELDDSARRRVEEAKLRLKERCS------------
--------NC--------------------------------------------------
--------------------EESTSSVTPSCSVFRTDTSGR--------AEDD-------
------------------------------------------------------------
-------------------------RPTKKSDSEPKQPSGWVYEED-----YV--WLE--
----DDLAKPAAKPRH-------------LAQTTLPVTRK--------------------
---------------------------------------------------KRSRSSSHF
PQPKYTKSMRY--NKDDDVGI-------------------VVPSED-HSQGNSDHEEDSR
SHSPLERSAMV----------------------------------------------QPQ
PSMIPASSSL----------RVRIED-------KPFFIPIPLGMAAKKTIQWLA-TEAAE
RYLHLVGVKPVL-RLTLSDGALLG------------PSDTLDCLF----HLPSTEIVGEV
DSW-----------DMPALPDRYVGECN----------------RKGVPPCPNLLPVLRD
C-EARRDFSLR-FSNGVRHLDL------------VFRALRHQPL-------------LGT
FDISGTAL----SPTSVLALAACLPTLESLNCLVLRCTCLVPDYVKILS-------DAL-
------------QRSKSKLALTELDLSYNPIGRDGMSPLAQLLSDCP--KLKILRLDACK
IAD--------P-GLVLQGVSTLERLYVSHNPLDRAGLESLAAVFGSNRLKVLDIANSFP
-AVGSGLGRLVGGVFSR---------PDCCLTEARLSCCNLVDDDLE--YL-----FCVP
SGTLTKLDLTG---------NPGLTYAAVNEL----------------------------
------------------------------------------------------------
--------------SSKLVNVRIAADSC--K
>Dpte.g1047.t1 /organism=Dpte {i 16,446,590,3357,3673 i}
M-------SSIKE-LKSDKIK--YKNDPIKYVEIANLLG---HKFRESGRYNEALDEHLE
AITICKKIKN--STINRELE----------------------------------------
-------------AVSRRAL----GECYSEMSQHSEALNQHELYLR--------------
LTLQINDPIEIQRAHATIGRTYLLWGQESENEKTNC-----DLMKKAEYSFQKAMDLC--
-------ENLRS-SGKLKPREYAEMKSRLLLNLGL-----------VYENLHDFDKCKKL
IEDSITLTKANYLFDELFRCQISMGSINE-KTDCQT------------EAIHHYEEALKT
ADTLKS-----------KRK-KFDVFICL-------------------------------
------------GLAWMKQ-----------------------------EQIDRAKSFLKK
AYCLKINVDEDKERIV----------------QLLKVSMA------------------ID
CDLKKLFETNDLE--EKIILCD--------------------------------------
-----------------RLGDHFVIIKCFLQ-----------------------------
---------------------------------------------------AIKYYKKEL
LFATEANKPNAF--ISKIYV----------------------------------------
------------------------------------------------------------
------------------------------------------------------------
------------------------------------------------------------
--------------------------------------------SIGQTYLDSGKYYKAI
EYFKH-----EYNFQ-LGNTCEQCTSL-LKIADIQE----CLYV-FIDDLDIDEKDKLKK
------------EIIENYENSMQLFSDLKVILPIDHDHNGQIDLDTRIQNGKGKLKLYKT
AIGNYLNFLKSNK-------------LNRYRQDELKEELADL---NRITIVDDDKDDDDD
E----IQETEITNDIYDQYDID-LLAIEIDSD-----G-NENDEEMPENFH------SKP
KRNP---------NKSSIRNRLNQFGETPLHTACIAGNLVQVERLISQNVDINAKDFCGW
TPLHEACNHGFIAIVEHLLKKGA--NIE-SCDDRSDRITPLHDACNCGHFDIIRLLLDYN
ANVLAQNSNNETPIECLMSWRERSKNELNKQDLDNCLELEIRMINLMK-DKGFD-----P
TKLFKRSNNNNNNNNNNDNNSKLLQ-TTFTK---MNGSDANTSTNII-------------
-------------RKRNLVKDHIYSSENSDQFIHRNANDEN---NM-ITVRDD-------
-----------------------------------------------LMAHEARQEYRNT
IESIRYFGSKTKT-----------AVSSSFQTKDHKHHHALIDENEE---MPRDDWLI--
----DDLGDKRQKQHIRK-----------RMLGEYFDRNDTNK-----------------
------------------KLKSNTDVIQLD---------------------SDSFETNTN
NNYPV-----------------------------------VYDDDD---DNENTFETFPS
HLISGSSTTTIVEASTEN-------------------NCSPVNSTSAIRANSANKDNHQI
INRNKNRKAL----------TVHFDDSQK----SSFIVFIE----NDSNCRWLK-EELIR
RYFTHYGTKPMF-SLRTDNDAILL------------DSDLVIDIV----GDNERNIKAII
EQW-----------TIDQPDKRYIELCT----------------LQQTDVDKNIENSLRK
S-YKNLYLTFQGLYFPSKIQITL-----------MMKALLKQN--------------IKE
LDLSHTNLL--ANKENYNAFQTMIVSLSNLKELYLSNVSLSSSCLIHLI-----------
-------NLNL--------SLRKLDLSYNPLGDDCVYSIAQIISTFR--KLEHFNLSACD
LTERFIQNNLLM------------------------------------------------
------------------------------------------------------------
--------------------NSIKNSTSLITFLLEYNDF--------------PGDLNER
MH--ELLNDGNR------------------------------------------------
--------------------VHLDSN----G
>Cele.Transcript:K04C2.4.1 /organism=Cele {i 62,122,291,467,527,705,1014,1228,1429,1527,1643,1803,1864,2007 i}
M-------------------------------------------FENTKKALETFRTAIE
CVKCKKPRGDL-QYLGS-------------------------------------------
-------------SCKHAYC----WECIATFQQKPSGKRS-----S--------------
VARHM-------------------------------------------------------
------------------------------------------------------------
----------------CPSCAFPLDTSKI-------------------TEAHMLKTCFDT
LSELND-----------LLQKVGTTSLTQ-------------------------------
------------------------------------------------AEFACTQNIFNK
E---KTPAD----AVE----------------KFLETQAHM-----P-------------
--------------DEMGQLGE--------------------------------------
-----------------EDDDLMCKDENRENS----------------------------
---------------------------NS---------------------PELDIFHDYS
KEASPTRNSTKRPSTVSVHER---------------------------------------
-------KPKR-------------------------------------------------
------------------------------------------------------------
------------------------------------------------------------
-------------------------------------------SSILKTSVKNEPAAPVV
DLFAS------------QVPQRTHQND-LLTPFIER----------------RSTAPAA-
------------TGVATYAQAFGSSSNPV-----------------------KAEIIEED
IFSKAIPLTKRQA------------------------SMSASA--KKQPKLEPEEPEEVP
S----TSRSRKNSIKSDKIERR-----------------SQSPMSFGEKSM--------S
VK-----------SEQRRSSYGTRRGEAVLVNSIRNNRIPQLRSAVEAGTCVNEKED-GK
TPLYVAVENSSLEAVKILVEAGA--VINASCGSTLE--TTLHEAVRRQNTQIVEYLLSKG
ASIKIRNIAGKTVEEMAKS--------------------DPKIRKIIE------------
---------------------------------KFKTEQRVLQPVVAP------------
---P---------KSRLHFVQLIDEKMLTESEKRKLPGKIN-------------------
----------------------------------------------IVPADMDSPTHVVV
TVDLKTRVLNINKEH--IGEIL----------------KAIIKSGMI----VSRDWLRA-
-CIID-------------------------------------------------------
------------------------------------------------------------
------------------------------------------------------------
------------------------------------------------------------
--------------------PSKVDDDRSY---------------MVQKVRWME------
-------------------GEVFE---------------------------------NTI
EQWK---------KTITKMQPKLFAGCK--------------------------------
------------FFIPKPKYNFLDRPA-------LFEIIRSAGG----------------
------------------------------------------------------------
------------QAAAREPIIDEKD-----------------------------------
------------------------------------------------------------
------------------------------------------------------------
PPPYHNANLKP---------NFVL------------------------------------
-----------------------YSLTHDIGDKFRD----CTKYNLVSEQW---------
-------------LIEAILGCSITTPP---H
>Hsap.transcript:ENST00000506364 /organism=Hsap {i 104,178,288,326,403,447,1017,1298,1408,1564,1707,1852,1905,3424,3595,3733,3876,4039,4155,4243,4340,5331,5472,5575,5647 i}
M------EEGVQA-PDWDSDETVIEGSVTESDLEEKELPWRRLLFDQDASLKSEFSLHPD
TRGMCKGMPSPEIQLGFKLREDLQEQMNKNKMMPVLSEDTILQSQDETERNQALLQTRKN
CSMFIGSFRQSGLSLNHQNIEGPEAESPEVLPHIEKELSEGRDSPEVSLLSGTAITVSDT
VAVKETSLVEPEKILAAPNTFFEPRKEVTMTMTSEET----KDEESSLETFVSALESLLT
SPESTQEERLFELVSDFDRKELMNPLSDSLSSISIPLNSWSACHRDLLEDAKD-DALPAE
LLEALNTLSEAKVETICHR-----------KEGGSSLIARNECLEVEFNTSQTNEDCTQI
AETLQDPNPSGLQTLAHQNITSCEPLSNKRNSNSVTNSSDQETACVLRRSSRLEKLKVSR
DAKYSDHMYKMPEKILPKILGCEDLTNNNSSAQNFRMQDPALMIDGKEKNMHSARFKNGK
QIRKNEQFSGKKEKMKVNKISLHSINRRNIFGENLVYKAA-------LHDD----ADLVH
HCIKKGGNVNQPSYAGWTALHEASVGGFYRTASELLKGGADVNIKGLYQITPLHDAVMNG
HYKVAELLLLNGADPLFRNDDGKCALDEAKDLCMKRLLERYIPKHQKCLTSAQRSSIDPL
DIEDVYQHKKPKFSSKSHIWHVYNENSNRQKLEHVKVNKGSKASLFINKEDVYEYYQKDP
KNTKFGKSKHKQSTLDQIYSTGLRKGNLHNVKDPNTNVPKGIGRRKTQHKRTQVDDVDCN
PRKILAVSPSRRINRLVTYQQHIPETHNDLPEELCEPSSLTLSSLRNGLDSSTEACSVSK
EKHIQNLDLSDSQEVQCLELESVDQTEAVSFPGLLLHKEIKLPVVTTDKQPHTLQEQHHV
LYKSHENSNLVPKDERFNKWENSFLSFVKENSDNDDDDDCSTSEKAITSKKVLCSTGGKK
HYNFKENLTNKKEMGFQQFLLSEDHLSQENELKAVSLTTLPEQEAVNFSYSDNAVISEHV
ANYEQCIFGPSFDHS-NGNPEQNSLAC-MRTLLTHEASKLTNHVELF-----KKPQDYIP
RAPTFLMNQTDTHIVEKMAKNCDTERNY-------------IDRDQKIIY--SNEPLSIV
AHSQVIETTKVEKRRQNHLESETIHNIDSHSTDNMSKEL------ANISKLSQREKKEIS
HK---PDEELTNNISGDEITIR-NCEEIKEK--------TESEIHMPTNSQEHKTVQNFR
KRQSFLKTTCNLGMKAGRINKRNARGESQLHLAVRRGNLPLVKALIESGADVNLNDNAGW
TPLHEASNEGSIDIIVELLKAGA--KVN---CENIDGILPLHDAVANNHLKAAEILLQNG
ANPNQKDQKQKSALD-----------EADDEKMKELLRSYGAIETVNRDESDAIVNEKIP
AVRSKRHKQCFCDDGKTIDSSSLSH-----------------------------------
-------------QERS--RESLSVHQTLSAILQDIEEKQE------YLLEFE-------
-----------------------------------------------IRNPEDAEQYIEK
MLKIKK---------------------------------------------IMDNVLAKQ
KAERDDLAKK--------------------YRVSIESFKHGALREQLANLA---------
-----------------ARQKSLLVVAKKQKKIS-----------------LKIQNCRNV
TSLPCLSLRKLP-PRSEISS--------------------EKDSQE---LTSLENLEHPQ
SGSLSPVSGSM-QETQLSLETWNYSQNTNICL----------NSEAVRRGEFSGNDMNSK
QNGSDCTLDGFP--------KSRHSDGTE--KNKLPSQPVAFIGQTEYSQKENDLTEATD
KDHEFYVSSPVIGKLNISETASVLAENAAHPSNIICDQD--------------------L
SNYDPKRGNRKTSSQQSPTGASESLAHQGI-------------AVLGSDTVHQMKPYLKK
SVSVVPCADDSQISSSSGSGQQ-----D-----TIKKALNYSTAPKKKCIQIKDLILLGR
INPGNNILE--FKTQETTHKASILLN----GKLKVESGQIYKNPVTWLK-------DLLG
GNSYVTWNYAWSKVTYLGKELLRYVSEDAPILPEPNSVPQQYQPCLP--EVACLDDPVQE
PNKSMFEKTKF-------------------------------------------------
-------------------------------------GQGTSRESMQ-------------
-SSPRYLQINE-------------------------------------------------
---ILLISD--------------QEF---------------LPCHIMDQHWK--------
--------------------FCVECEEL-TP
>Turt.mRNA:tetur02g10100 /organism=Turt {i 455 i}
MGKEDDPEVKVRI-LLRDKEKALAKKDFKEAAKCCNYIG---IIYSEQGKYEESLEAHNE
ELKLCQKVND---RLGT-------------------------------------------
-------------AVANRMV----GESLALLGSFRKSALHLKEFRR--------------
IAMELDNKEEMQRADATLGRTYWLYYNS--NPLKNK-----QSLEKAELYFRSALTRA--
-------SKLK---GNISERDYAQMRTRGLINLAL-----------VFEQKGD-KLAVKF
LEEGTLLSKKFGFPDDLLRCLMALSAIHM-RAGLMQ------------KAREFNDDAMKV
AKQLHD-----------FTD-LCELLLMK-------------------------------
------------ANILINL-----------------------------VDYDGARHIFKK
VYQLYTKSSDPDHKIK-------AI-------KGCKATKK------------------II
ETLKEVNLSSDPE--IHAKLYD--------------------------------------
-----------------KIGDYCVEMGCYSM-----------------------------
---------------------------------------------------AIDYYNRVL
DAALKLGKSAEE--LATIYF----------------------------------------
------------------------------------------------------------
------------------------------------------------------------
------------------------------------------------------------
--------------------------------------------SLGQTYLDNQQFSEAL
TAYQK-----ELTFR-EGNTEEEIHSL-LKIIEIKI----------------NLQLSFD-
------------EIQREFEFALTKC---------------------------DTDKLKRQ
VLKEYKNYLDEAN-------------VVTSANKEIERQLSALGP-EDVTEMECESQEGGD
K------------TSDEEISDD-DISDLTD---------DSGNENLEETEMKGRA--LRS
RRSV---------KKIQSSAKRNEKGESALHRACIDGNLSHVMKLVEGGHEVNIRDHAGW
LPIHEASNHGYADIVEYLIQKKS--LINDRGGAECGDTTPLHDACANGHIDVIRVLIRNG
ANVIGRDINGNTPFDLLKDRI-GDGETLTSTQKKDVALLFKEIKELMK-KSGYDFNAK--
----------------TIQKVKRKH---------VPSDVIGKPINNL-------------
-------------RAR----DNRSPSTSPPRKSLKLNKNRE-------------------
-------------------------------------------------AVDAKNAYKEV
ISNLRRPHDLVNG---------------PPPAKSKSKFKGLIEESEC----VVDEWMI--
----NDMNPSALKDKPVRDAYEMTGRLIEKNQQSFDSSKRERQSKP----KQKGPIASTR
RRAVNSDEEDDYVVIEHDDVKSQSDNDSQDEDEEEEEENFDW---------ERQLNGDDN
EDDTEIEVVSCK-NKSKSNRQETSYFTSTQESMDACST--TSPPPDSLPLSPPSSNQPMS
YNFTPSTVPQI----------------------PSYSTVSPPSNGSNQQV-PTKPTPVNQ
PNQSTEKFLI----------TVHLES-------KKFLLTVPN---RSTQVSWLA-EKTAE
RYYQMRQLRPKL-SLTTEEGAILD------------LDDLVVDVC------LNNQVYANI
DSW-----------DLEPLPERYESNCK----------------LKKSFVNHDLKFRLKL
S-ETSGKLQLTNMLLERATIVN------------LLLSLRCQKS-------------LRI
LDFSFTDII---LLDKDDILSQILSTISDLEEINFKGTGLVSYRLHSLC-----------
--------------RYPLTNLINVDFSYNLLDDKCSTNLLEFINQCP--NLKRIDLRYND
FSLGFIESSNL-------------------------------------------------
------------------------------------------------------------
------LEISR---------N---------------------------------------
-----------------------KNITLLM------------------------------
------------------------------K
>Phum.transcript:PHUM418060-RA /organism=Phum {i 1900 i}
M-----SHKYITG-LKIKLKKARASNRLKEISEYACSLA---SVLGDNEEYEEALLLYKE
SLKACESIGD---KYGV-------------------------------------------
-------------ALAQRMI----AETNNCLGNFEEALKFVHLFLK--------------
YAVNEDDKVEEQRGLVLRGLVYFTHAECIANTEPEKYQVIEKLLKQSLESYQKSYAIC--
-------NSEL---KEVNEKEVLQMKARLLQNISL-----------VLIRQGNFDEGEKC
LVKSIKISSVEKFNDTEWISYNSLGDLYS-KKRDYK------------KALDIYNKAFNC
ACTTQM---------------KTDSLIGI-------------------------------
------------AKSYLFL-----------------------------DNFEEAKMTLKR
AYKLKT-----NPDVK----------------DMLKHVLS------------------TI
KTQKMLNNTPETNIAERKILHR--------------------------------------
-----------------KLGNLFFNLKLLKK-----------------------------
---------------------------------------------------AMDNYMHLL
KCCRKNQDNYLN--IIICIK----------------------------------------
------------------------------------------------------------
------------------------------------------------------------
------------------------------------------------------------
--------------------------------------------LVIKTFAEGKEYSKAL
FYAHQ-----ELQLYLKNSPEKACYTY-LKTGKLHE----------------LKGSDYD-
------------DISYAYFQAKDTAEKY------------------------ENDKIKIK
SLKRIINIGKKFDKP-----------MVVEQATNELKCLKA----KKEKNISSSESESDD
NFYSFDSDICVDEDIGTDSEFE-DVLKE-----------SETEQEEFDRPR---------
ERC----------KRTKYSIKRNEKGETELHVATIKGNLKKVQNLISQGHPVNTRDGAGW
TPLHEACNHGYLDIVKILVENGA--DVNDKGGSACDLITPLHDAAINGQHKVIEYLIEKG
ASTLVLNKQGLTPLHCLLAW--RKNSALDAGEEKEFNRVARALQSPLDCDNG--------
-KRNS-----------SIIENEQKK--------NNNSNNTASSL----------------
-------------IQRKTCREFSKSKSSEEKNISNITRRKR-RSII---ESDEGSDSSD-
-----------------------------------------------DLESKECKLYKEV
MNGFRRSSKKYKG---------------SDSTQKNNLLPALIDEKDCCENRIVNDDFE--
----DDSGDDLKNDDDCS------------SCTSNEILGKNKLEQK--------------
-----------------YDKKMEENIARKK---------------------NKKIRLDNK
KCAEEKTIEEKP-HENLSVHFDDNWDDDVDEFISNLVIPSTENKND--------------
---KKSHNSDI---------------------------------------FISQPDPENL
IFNPSQDNSEIQ------DITYEIFN-------KKFEINVKKSELNTLNFEWLM-QTVKK
RYPIIDNPDCYI-SIKTNEKPLIE------------ESNFLSILE------EDEKIEFEV
IRW-----------KNFKLDERYVKICT--IKNHGDMRTGIKSYSFKHEVHPEVFEIFKN
Q-SLFRSYDLSNLKLSSISLIP------------VCKALKYESF-------------IQK
LDLSNNDF----GDQGIELIIKIL-QISLIEKLNISGCYVTSLGIHKLN-------DFLN
V-----------ANEISLNGLLYLNLSCNPITDDAFNALENIIKKLP--NLTEINITNCK
LNKNLREEDYV-------------------------------------------------
------------------------------------------------------------
----------------------------TVKIFQG-------------------------
-----------------------GLLKH--------------------------------
------------------------------N
>Alyc.aculy03g09700.1 /organism=Alyc {i i}
MQ----REREINKFLKKAQEAERRTNNHKECIELYNIIG---GMYSEIGRYDEAIHYHEK
AFDRSKTIGD---RVNT-------------------------------------------
-------------AISQRYI----GEAKASMGDYHLAIDSIKKYLD--------------
LAHKLNNSVEVQRALTTFGRVYLMYAQDLKDQSNHRTSKVKDIAEKAEKRFVQALKFA--
-------QLLK---DKIDPKEYTQMLSGLHTNLGL-----------VNDIRGNYKEAIAQ
ITKAAGICKAAKLKEDLYRCQASLTAIYR-TINDVE------------HAVKASQDALAT
AKSLRN-----------KIF-ICDAYIES-------------------------------
------------GLVRLIQ-----------------------------REFKEAKRAFAQ
AYLEKSPNEDDHLKAI----------------RLTKIAHI------------------IS
ETFAKLTKTKQLRQEEIMNLCD--------------------------------------
-----------------KLGDLLVSVNCYKL-----------------------------
---------------------------------------------------AIEYYKRAL
DAAKVCHRPKNE--IARILF----------------------------------------
------------------------------------------------------------
------------------------------------------------------------
------------------------------------------------------------
--------------------------------------------SIAETYSDDGQYQRAL
EKFEE-----ELTYQ-TGNPPEQCQSL-VKIAHMLE----------------YLGESPN-
------------RVCETYERALDIADKD--------------------------TKLMYL
VLKDYIPFMQSKA-------------FNVSRSMELERTMTNLKSYPEIAEMVENENNEES
D-----DIEDEVANIDDII--------------------TDDEGDDEVLMV--------G
KRR----------TRGPNKFKTNEVGDTPLHEACIKGDLRRVKCLIEQGHPVNPRDNAGW
IPLHECCNHGHLPIVEFLVEHKA--NVDYRGP---GGVTPLHDAAVNGHFKIMRVLLQYG
ANVISLTDDGKTVIDLMREYVSQNHKDMSNEDLSEYKSLKAELLNEMD-RCGLNLLKS--
----------------NADKT---------------------------------------
-------------DQRAANSSHAFQEVAPKPKDHQVAMNMD-------------------
-----------------------------------------------IDTDSAVPLYREA
MGGVKRKRPSDQQ------------------LPQKKQLPSLINTKSNTS-AKTKDLII--
----DDISKEARRKPEV----------LEISDSEYEEEDEEESYQK--------------
-RVARTRVIPNSF----GRGRNGPQTSRAA---------------------SPQVSSSNG
KKNNATSSSHV--KKTILDS--------------------DDDYED---DPNFSDDNDRN
P----IYPAEV-EDTQLQ-------QDDDIIM-MSPTIDERDISANQRNIYSSGLGATAS
RMSSSSLISEKSIDLFYKPLTVLIED-------RKLQVPITD---PQMTIKNLK-ESIIE
RYAIIVKVRPLI-NI----GPVSD------PTCFYYDCDLCKDVI-------RENVVTTI
ESW-----------QLKSIEETYEEACK----------------EDNEDPIVFIKMELRK
ADQREPLLDLSYTRFPRTQVDK------------LSKALMYRG--------------FTT
VNLTGATSLFQCGKLGQEFLTNCVETWRKLTRLTLTCVGLKQEHFETIC-----------
-------------TKMKFHDIKHLDISLNSIKYSHISHFRRNIEDLE-------------
------------------------------------------------------------
-------------------------------------------------------KNC--
-KSLKTLNLSD---------NYLENVYPI-------------------------------
--------------------PENKNINII-------------------------------
------------------------------Y
>Mocc.rna14702 /organism=Mocc {i 206,373,582,749,1033,1315,1454,1609 i}
M------SNICRK-LEKTCQNARQRGNQRELALALEELA---CYLADQRSWDRLVEVRTE
LLEVLEKLHD---TLEL-------------------------------------------
-------------ARCHRFI----GEAYLELRDPDLALRHVKMYLK--------------
LCQN-ECELEKQRAFTTLGRVYVAKFDIDGTK---------GALDKATQFYNSALYLA--
-------MKFEK-DEQLGLEEARLMRGRLLYNLAL-----------AAQRKVN-------
-------GGKSEVLKHLERAVYTLKQDAV-RLERWD------------------------
-RKLQD------------------------------------------------------
------------------------------------------------GD----------
------------------------------------------------------------
--------------GDVNELHE--------------------------------------
-----------------KVGDTLVRFGFLGA-----------------------------
---------------------------------------------------AIRSYRKI-
--EAPFAAKCKR--YAAICG----------------------------------------
------------------------------------------------------------
------------------------------------------------------------
------------------------------------------------------------
--------------------------------------------SIAETYSDLSDFVKAE
EWYLR-----ELQYR-HEDEFEELSNLYLSLINCIR-----------------EPPQLE-
------------RIIDFSRKASECAERC------------------------TKRFVKKN
VLERL---------------------------KELRAEIENLEI-PNFESLEKQLDGGQS
TDS--ETSMTEESNRDTSVDLS-DLSVE-----------VTSDTEERATKA---------
-RT----------GSRRITEKKNERGETLLQQECIKGNLAAVQKLIGQGFDVNSVDNGGF
SCLHDAANHGFFEIVKLLVEAGA--VVNKESKDFSHRITPLHSAAADGHYLIVSYLLDHR
ANAKALTIRGQTAFDLLE---------VSETQDEVYISIRERLQAADA-----------E
VRHLK-----------NMVKRRFQHITTPSPFLTVNNDDKSAGPADAIMIEEDVVSTKGR
KRKKQRNLDSIVVRSKRVREPSSERDGEPSASNYRCRTPSP-------------------
----------------------------------------------------KRKRQPTI
LSAIQNMSDDSNGANDTIKDAFERTLMCSTPTKNRGRDDTVIDVD------VSDTTLK--
----DKDAN---------------------------------------------------
------------------------------------------------------------
----------------------------------------IADRDT--------------
------GNSTISE---------------------------------------KSSSSSVS
GFGLASVHLV----------RVRVEE-------RLLSIPLPRD-FSELTIGYLE-QQAAE
RYQAIEGTRPVV-NIALEDGALLC------------SSDPIVCVQ------GIPVLKGIV
AAW-----------NVPALEERIK----------------IK--LTGKALSKKLLQRCQI
A-TTFGKLELDHMKVPQE----------------LFIVLKHETH-------------LHT
LKMLFVHL----DTNACQQLSEAFARLKNLKFLSLAGSGLSGKQFLDVF-----------
-------------AKFASMELEELDLSFNSADNFFVNLLRSLVPRLR--SLKSLIVSSCN
ITD-----TSC--INDILDQGTVSKVDLSCNPLGENGLRTLEGVLRQTSLKELDLSNCVK
-----------------------------------------QKVTIE--FLIEFLEKC--
-KNLKTVKLNGLLIEEYHPRDSLATSTSFDTALQLHMEK--------------TPPISWN
LR---------------------ESLESYL------------------------------
--------------------GKLVMDD---V
