# Supplementary material for: Genome streamlining in a minute herbivore that manipulates its host plant
Source: eLife. 2020 Oct 23;9:e56689. doi: 10.7554/eLife.56689 (PMC7738191; doi:10.7554/eLife.56689)
Supplement: Supplementary file 2. [file elife-56689-supp2.zip › Malin_Input/OG0001516.fasta]

>Agam.AGAP000472-RA /organism=Agam {i 43,149,282,349,1419,2179 i}
MLQ---------------------------------------------------------
----------PGEELPV---------------------SNNEVPV---------------
-----------WQDHTRAAHDLVRRFGPPVWRHVLHHVR---MCTGNS----------RR
SVASWAASSVATSRTNVRSRPVTIRSCCR----EDAARPVREMLRVLTWCKIFPRRRCR-
-------------------------------------KR---RSAANVNFAALLTGRTSS
LLKKDDMGTM-YSTLNP-------------QNVVATGRFSFHKKNLYYSFYVSER-----
----------------------AARPRSIQFVHANGNILEEHTLALPSDEGRLSAYQNGT
GKVCGVWRRVPREYRRLLRDELVSVVLLWGSK----------------------------
------------------------HQAELAIAGPIA--KYPALAHELFSSLLEPAAATT-
------------SDMMGGAGGTAIVSTSSGVTSSIHLTIVLNGLFALDDVADVPLSVRLE
SLD---KRQLI--LEDVQRVRKPAHDINVLEVSSPVSVSDLRLLTRGKLTLTVESRRHPE
LLRLQGPVRGRVACEVFQTLLSSH--------------GADARSDASGLAWMYQNRDGAL
VYHVQTHRLPHHHGAAASPVLTLLDD-----SAKRRPELETLTRA---------FTGEHA
SGLIDR-GPRVLEPLYAGELAIQVANEQN-------------------------------
--------LTLLHGKFVTRQVA--DARDSAA-----------------------------
-------------PVLLRRGADAPAPLAHAVGLAWLAVDNECSLHYDLSLA-----GVPG
A---------YHPLQLY-LEELPLEA-----------PNAPV------------------
----------ARRLLEDFSGNQ--LEGF-QLGLPPRELAKLETSVIYLEVRSN-----GT
AEPVLRARLHTPTRVPPHCTGGLD------------------NEVQQ-----DP------
--FAANDVPT-----VAANEKCFHSGRFYDEGETWRSAVEA-CTMCSCDHQQYKCEKMKC
PPLRCRKE--DIVQKK-GECCPSCAAPKVAAAPAPPAAAP---PPAPTSSNGRGCSLGD-
-EFHEAGTTWHPYLHPSGYETCTICTC--ELFTLQVK--------CARA--QCPPLP-CS
DKVAYRPDKKACCKVCPQVKEPKVS-KRTHGARPDVQYDEAGGSAGTLRSP----QAILA
AGG---CRY---EENIYENGQEYHPILATHGEEKCIKCRCKVGTLANGAAQRDER-SLTI
FFFPALSSRNRMGSLTVAASGATAPCATGRMRSSVHCSNRSSSPPTSAASAGP----PAT
TGNGNSSSSSSNS-RQAS--------RVEYEVALCSWPSESSSSSSSSSGV
>Dmel.FBtr0074063 /organism=Dmel {i 295,405,538,598,2916 i}
MANKLRKSNAIEWATATGTVP-LLERSCCHSEDAALEPQASKTSHREQAPILRHLSQLSH
LLIIAGLLIVCLAGVTE---------------------GRRHAPLMFEESDTGRRS-NRP
AVTECQFGKVLRELGSTWYADL----GPPF--GVMYCIKCECVAIPKK----------RR
IVARVQCRNIK-------------NECPP----AKCDDPI-----------SLPGKCCKT
CPGDRNDT---------------DVALDVP---VP-NEE---EERNMKHYAALLTGRTSY
FLKGEEMKSM-YTTYNP-------------QNVVATARFLFHKKNLYYSFYTSSR-----
----------------------IGRPRAIQFVDDAGVILEEHQLET-TLAGTLSVYQNAT
GKICGVWRRVPRDYKRILRDDRLHVVLLWGNK----------------------------
------------------------QQAELALAGKVA--KYTALQTELFSSLLEAPLPDG-
----------KTDPQLAGAGGTAIVSTSSGAASSMHLTLVFNGVFGAEEYADAALSVKIE
LAE---RKEVI--FDEIPRVRKPSAEINVLELSSPISIQNLRLMSRGKLLLTVESKKYPH
LR-IQGHIVTRASCEIFQTLLAPH--------------SAESSTKSSGLAWVYLNTDGSL
AYNIETEHVNT----RDRPNISLIEE-----QGKRKAKLEDLTPS---------FNFNQA
IGSVEKLGPKVLESLYAGELGVNVATEHE-------------------------------
--------TSLIRGRLVPRPVA--DARDSAE-----------------------------
-------------PILLKRQEHTDAQNPHAVGMAWMSIDNECNLHYEVTLN-----GVPA
Q-----------DLQLY-LEEKPIEA-----------IGAPV------------------
----------TRKLLEEFNGSY--LEGF-FLSMPSAELIKLEMSVCYLEVHSK-----HS
KQLLLRGKLKS-TKVPGHCFPVYT------------------DNNVP-----VP------
--GDHNDNHL-----VNGETKCFHSGRFYNESEQWRSAQDS-CQMCACLRGQSSCEVIKC
PALKCKSTE-QLLQRD-GECCPSCVPKKEAAD-YSAQSSP-ATNATDLLQQRRGCRLGE-
-QFHPAGASWHPFLPPNGFDTCTTCSC--DPLTLEIR--------CPRL--VCPPLQ-CS
EKLAYRPDKKACCKICPEGKQSSS-----NGHKTTPNNPNVLQDQAMQRSPSHSAEEVLA
NGG---CKV---VNKVYENGQEWHPILMSHGEQKCIKCRCKDSK-VNCDRKRCSR-STCQ
QQTRVTSKRRLFEKPDAAAPAIDECCST-------QCRRS--------------------
--------RRHHK-RQPH--------HQQRS--------------SS----
>Phum.transcript:PHUM559580-RA /organism=Phum {i 4,241,295,462,692,921,1107,1376,1593,2110,2392,2541 i}
M-----------------------------------------------------------
------------------------------------------------------------
---QCHFGKTIKELGSKWSADL----GPPF--GVMHCIQCECVPFQKK----------RR
IVAKVQCRNIK-------------HECPK----PTCDEPV-----------FIPGKCCKT
CLDDHRLL---------------EVAQDIPP------QE---EDKNMKYFGALLTGRTSL
VFKRDDIVNIPSTSKNPV------------YQIVATGRFTFHKKNLYYSFYLANSL----
--------NQN-----------PPRPRTIQFINYKGDLLEEQNLS-----AMGSVYQNAT
SKVCGVWRRIPREYKRLLRDETLYVALLWGN-----------------------------
---------------------------NLALSGQIA--RLKALNTEQFTALLTPSYS---
------------DLVEPDSGGTAIISTL-ASPPTIHISLVFNGVFLPDEVSDVPLTVRLE
NSE---KGHVI--FEEVVRVHKPSHTINSEEVKSLISMNDLRMITRGKFSVSISSRHKPD
IYFLSGPVVTRTACEIFQTPLSLSNELEGSDAQETT--SMLSYSPASGMAWLYVNRDGSI
TYNVQLNEI------QESPVFTLMPSG----KGRKILDIQQFTPS--------NLNNGFA
TGTLDKLSPKLLEFLYSGELSLSVISTK--------------------------------
---------TSIKGQFVSRPVA--GAVDTKL-----------------------------
-------------PLLLKRV--NNKKNYDLIGMAWLSIDFDCDLYYEVQLS-----GTGA
E---------SRSYQLF-LEDTPIIA-----------PNSPV------------------
----------SKRHLEDFNGTF--LEGF--AQLTPQELLRMDTGISFFEITDL-----ST
GTILLKADMKQ-LKIPVECLSYTN------------------DNDVS------P------
--FVSMSSHR-----TIDITKCYHEGIFYDEGTQWRHPRDP-CKMCHCLRGKEKCDDVVC
PPLPCTNK----AKISVKECCPTCYDSSNN-----------------DLKTSVGCTQAG-
-QFYPNGSVWHPYLPPYGFNLCVVMSCVSDAKSSVIK--------YSRV--QCPPLK-CS
EKEAVRMEKNSCCKQCPTPEAGYA-------------RDQSVIEVPKKKTD----EEILQ
EGG---CTY--LGRGPYENNTEWSHRVDSIGITPCVKCRCKDGV-IMCERKRCIR-ANCT
NSTTQSNAD------------VDDCCSH-------QC-----------------------
--------RYRRQ-SKHN--------QRRKT-----WKQKKRGNA------
>Tcas.transcript:TC012650_001 /organism=Tcas {i 106,210,343,412,1035,2640 i}
M-----------------------------------------------------------
-MLTWGLFCVLVTLAT----------------------ARNKAPLL----DDGTRT--RN
KAAECVFGKQVRELGSQWIPDL----GVPI--GVLYCMKCECVPLQKK----------RR
IVARVQCRSIK-------------NECPE----PTCDEPV-----------HRPGRCCKT
CPGDLYDS---------------DIIQDIVPQNVL-DEE---EKSSTKHYAALLTERSSL
VLR-NDFRLM-SNNLNK-------------NNVVATGRFTFHKKNLYYSFYISDK-----
----------------------AARPRSLQFVDSEGNILEEFVLSR-AGGLVNSLYQNAT
RKVCGVWKRIPHDYRKRFRMEKIYVALVWGVK----------------------------
------------------------DQAEFTLSGQVM--KYAALATENFSSLLEPAVG---
--------------TMTGAGGTAIVSISTSVSTSIYLAIVFNGLFTEEDVADVPINVTLS
LDE----KKYI--LQEVVRVKKPHYELNMVEVRSPVTPADLRLLTRGRLVLTVSSVSKPE
ALRLSGSVVTKVTCELFQATLSSS--------------SDTNRFGTSGLAWLYLNNEGSL
VYNVQIENLKT--TPDNTTFITLVDV-----STKRRTELEDLTPTF-------DFTNGWA
NGTLAKLSPKVLEPLYSGNLAVNVATPND-------------------------------
--------TSLVRGRLVAKPVA--DARDAPA-----------------------------
-------------PFLLKRE--NYTLPASAVGIAWLYVDNDCCIHYDVSLS-----GLGS
D----------RRLELF-LELLPMLA-----------PGAPV------------------
----------MTRYLGDFEGNQ--VEGSPVTSLNREEIKRLDNGVGFLKVK-------EN
EITLLVATVRH-VMAPSTCQPQNP------------------DNDVH-------------
---SIVDDSD-----VGPSGDCFYENKFYQQEAQWTSSDNP-CTTCFCENGNNKCFTMEC
PEVTCPDNM-KLEKVP-GECCAICVNATSLVE--------------SNRNVPQKCIFNG-
-QAYSPGSRFHPFLIPTGFDSCTVCTC--DAKYLEIK--------CKRI-----------
------YNENQCCKNCARVDYSMNGTYSADDEVPMLLHGVVPRKEIPAKSA----EQILA
EGG---CPNLYDARKPYVNGSEYHPSIVSLGEYKCVTCKCENGK-PTCWRE-CDK-ATCE
KLFRMKKKQR---TEAGVRWNNSQCCTL-R-----MC-----------------------
--------RKYRH-KKGH--------RLQKS--------------------
>Bmor.transcript:BGIBMGA005348-RA /organism=Bmor {i 46,309,443,720,1002,1177,1338,1551,1737,1858,2100,2280 i}
M------------------------------------------------P----------
------------------------------------------------------------
--------------------------GDVI------------------------------
------------------------------------------------------------
------------------------------------IEE---ADHNMKHFASFLTGRSPL
CVQRDDMTGV------PV------------APGVAAARFTFRRRHLYWSVLLSPSM----
----------------------KTRPRALAFLDRQGQVLLEQSLK--KIPGIHATYEEKT
DKLCGVWRRVPRQYKTLLRDGDLHVALLWGDET---------------------------
-----------------------SNSIDSALSGRID--RYPALSSEMFTSLLEPENPPTT
FSQATCRGSKDLDHEEGWWGGTAVITSVAGAAPSLYMAIVFNGIFPKTVNTSDLVRVVLT
LPD---KNQTI--IDQVQRVAKPNYDFNLLEVSTPISAAELRSLARGRLLLGIESVENPQ
RR-ISGSVRQKGTCELFHTPLVAE--------------RTPAAPSPEGLALVYIDKEGSL
VYDIQMENVG-----VVDPKITLVEE-----QGKRHLQVEILDTR---------------
VGVLARPSARIFQPLYDEQLVVHIAGDAG-------------------------------
--------PPILRGRLTSRLMP--DAAGSG------------------------------
-------------PALLRRTT-QARVPNNMAGLAWLSVDSLCGLYYEAAVT-----GSSR
S-----------RSTWW-LETH---------------AGGED------------------
----------NARELGG-------DEGW-VLEPSAAELVAIHIGAAFLELRAQ-----DN
VTALLRTRAPQ-ISVPTSCLPAVPGPI---------------DNELS------P----KY
PPSPSADQLSDYGLYRLSVGYCKQGEKYYKLGEIWT-DTET-CSKCVCVMGTPKCEPVQC
PHVNCLVPT---ILPP-GHCCPICTNTTSAAW-----------------SENGSCVLAG-
-QSYAPGSSWHPYLVPGGYDTCAICTC--NYITKQIH--------CPRV--QCPPLR-CS
EKDAFRPDKKACCRVCPENKTKKS-------------DEETPKDQGTPKTA----EEILA
EGG---CRF---PDGPLPNGKEVHPSIHSHGEQRCVTCRCKDGE-VTCVRKRCGR-AACQ
RRRR-----------------VDACCA---------C-----------------------
--------------TRHR--------RQRHH-----PPPPS----------
>Cscu.CSCU014166-RA /organism=Cscu {i 205,309,436,505,623,723,865,991,1086,1231,1344,1455,1603,1815,1935,2116,2206,2349,2458,2557,2655,2755 i}
L------------------TARGAVSPLSTIHTPRVDSVAMLATWK-----------LTL
YCFCVLIVAARSRDAAR---------------------NRGKPPL---IEEPSKKS--KN
RPTHCTFGNLTYELEERWRPDL----GPPF--GVLYCVRCECTAVRKK----------KR
VTAKVRCRNIK-------------YDCPK----LTCHNPV-----------LQSGRCCKT
CPGQDYA----------------DLEEDLASKKFE--DE---EENAIKEFSALMTGRGFL
----------------PNV----------QTGAAARGYAILNKRNLHYTIHYSG------
----------------------LSLPTSVRFTDDEGTILSEHEVN-------ALPKYVNE
SKVCGAWRSLPKIYRRLLHKDRLYVVLATSE-----------------------------
-------------------------HPDGEVGGKLL--KNMRFNTEVYSSLLLS------
------------DDLNAGSGGIATIA---PVQDNVHVIIDFNGVFSPKDSHNVAVFIRIN
NRD---DNTLL--AEAVVIMPKVNPEYNRANMKMKMTDKVQKLLSEGKLEMTINSTDESK
M--LRGRIVVKPTCNVFQAVLTSEKLTN----------KAFQMTKPSGFVLFSINPDGTV
NYKLHVVDS------EHEPSSILFQT-----DANEGVSLGEINNL--------DFSGEWA
NGTFAETNSQLIEMLMTDDLYLSVSTSDD-------------------------------
--------QNELRGRIRQRLYT--DAFVSEM-----------------------------
-------------PLLLSSK-----GNSSAAGIAWLSVDKDCVLHYEVDVS-----NLDQ
E-----GSKSDRHLVEI-LQK----------------SDYNS------------------
----------RQQVLKKLDGDE--VEDR-TEIMA---IYTLKSGNSQVLVTTK---SGRE
KSIELKGTIDK-IYVPANCLLRSD------------------PMQQST----FP-----Y
MEDGSNEI-------LRDSSQCYYEGKIFADGTQWKAEHNP-CWMCSC---KVVCDSVIC
PPTTCNNP----VTLP-SECCPSCYDANVNGT---------------AEEAIRGCYFEGD
KKFHSAGSQWHPYIPPFGFSTCAICTC--QPDTLTVE--------CQKT--VCPPLS-CP
DHKAVRADPLACCKTCKNEVVESPP-YKGQ------IFAGTLGDQAELKQ-----RDILL
EGG---CKT---RGQIFANGAEWHPTVQPFGEMKCINCHCKDGQ-SKCRRQKCPK-LACD
SKIYD----------------ESECCP--------RCPENG-----------------KL
YNENHPSKKEKRK-WKIK--------NKRQIS-------------------
>Ptep.aug3.g23966.t3 /organism=Ptep {i 145,249,373,445,593,693,881,997,1144,1248,1393,1500,1623,1794,1888,2100,2232,2427,2521,2667,2776,2881,2979,3079 i}
M-----------------------------------------NVRK------QSVCGLFT
FILCCSCVMVSSAVT-----------------------KKVRPPL---VEEVGRRK--LE
KQTHCQFGNNTYELEERWRPDL----GPPF--GMLYCMRCECIPYVCLAVVNLELFNHKS
FHAKTQEIFFI-------------YVTGV----VGHRDAV-----------LM-------
----DYA----------------DLEEDIATRKLE-SED---EDKILKEYTALLTGKILV
----------------PRVSVSGEAVSRATVAGAARGYFVFTKRDLHYTINYRG------
----------------------IPRPASVRFTNEEGNILEEHEIP-------IAPHHVQG
SKVCGVWRRVPKVYRRLLQKEKLIFILVTNSHADGIVGGRIMKHNSINTGETFLIFYGDC
VLGQRXXXXXXXXXXXXXXXXXXXSHADGIVGGRIM--KHNSINTEAYGTLLLPSIKSG-
----------DLANETQGTGGMANIF---PVTDSIHVSLGFNGIFTAEDIRDVPLIVSLF
YED--MDGKLLPISESLISLPKVHPHYNSATVKLDLAPHLQERLSSGKFELRISSKDGQR
L--QSGRIMPKVTCNVFEAVITPTEIVD------------TSKDPITGFIILDIGSEGFI
NYKLHVSDP------SIESATIRLETKVETPNGTGMRVLQQVSQ---------NLTNSWG
NGTFSRRSIQEMEMMLSDDLVVTVLADTPNTVVHSATPEYRSSIIHRPFPPLPESLGRSS
RVTRSDKVRMQLRGQVHQRLYT--DALINEM-----------------------------
-------------PILLTG------GNTTAGGIAWLSIDKDCILHYQVYLT-----GLDA
R---------ERHLLEL-LQVRPG-------------KYHHP------------------
----------LQRVLKKFEGEQVMVEDL-AEDLDGRSLAFIQQGYTYLVVTSK--LNSKA
KAVELRAKINE-LYTPPNCLPSYD------------------ASSKT-----RSG---NT
YQDGYNDVYG-----TDLRNTCEYEGTIYDDGDHWKGEHEE-CTMCSCQRGRVVCERTIC
PKPLCNNP----MTME-GECCPFCPSNSNGSS------------EVDIHKGERYCFF--D
KKYRPAGIRWHPYVPPFGFSKCSLCTC--DPKTLTVK--------CDRI--TCPALT-CA
EKDAYREQDNDCCKKCPNSVLTKA-------IVIIPPSVGHLGDQSGEKST---VKEILN
AGG---CKF---RGQVHRNGDEWHPTIEPYGAEKCVKCHCKDGR-AKCKRKKCPK-ESCP
VKVPG----------------EDGCCD--------RCIDS---VSESSS----------R
SAEGPSKGKRRRK-ERER--------RHRKV-----RQPKEKQN-------
>Lpol.rna9554 /organism=Lpol {i 139,243,370,442,560,660,808,946,1050,1195,1299,1419,1567,1797,1929,2103,2197,2343,2452,2524,2622,2722 i}
M---------------------------------------------------FRLTTIIL
CLILGLSLWLTGLDAGR---------------------FRGRPPI---KEEKSVRR--IP
KQTHCQLGNGSYEIEERWRPDL----GPPF--GVLYCVHCECIAVQRK----------RK
IVARAKCKNIK-------------NVCPK----PSCDSPV-----------LLPEHCCKT
CPGQDLA----------------GVEEDLASKKLE-EDN---DDRKMKELTVLLTGKALS
----------------PPM----------PIEGAARGYFTYMKRNLHYTIHYVG------
----------------------MERPTWIRFTDDHRNILVEHQVA-------EVVLHVKD
SKVCGVWRDIPKVYRRKLMKGKLYVLLTTKH-----------------------------
-------------------------HPDGHAFGRLVQAREMKFSAEVYSSVLLPDVSR--
------------SRDTIGGGGVASIS---LGPENIFLNLEFNGIFTPKDARDISILINLH
RETSTGSRELL--TEYSHILSKVDPDYNSIDVKVDLKEDDESLLSQGKLILEISSIDGDR
V--LRGRILPKTTCNIVQAVLIPNE-------------VDFAGNQPTGFGVLSLQRDGSI
SYTIRAERM------TSPLAKLALTT--IGPSKEDVKTMAEVNKP--------NFRDFWA
NGTFSTVSSRIAESLLLDDLSLQLTTTKH-------------------------------
--------RQALVGRIRQRLYT--EAFLNGC-----------------------------
-------------PFLLH-------GNTSAAGQVWLHIDLLCRLHYQVFVS-----GLAS
DEENDPSGKRRRHLVEL-MEVPIN-------------RHKRN------------------
----------RKRVLRKFDGEE--VGDV-LEDLTRNTFINLANGKSWIHVITK--IKGAG
KTVDLQAQLTN-LLVPQVCLSGEG------------------KTNKT-----IP------
----SDSGSP-----VAGRDKCYFEREEYEDGYQWPFSHDP-CVMCFCKRGKIKCDRIIC
PPSECESP----INVA-NECCPMCPKDDHYPH--------------NNISEPRVCYFHGD
KKFHLAGTRWHPYIPPFGFSRCVICKC--DVETLRVM--------CRRK--KCPVLP-CA
EGDTYREYPLDCCKKCKKN-----------------HRPGQLGDEANSRSP----QELLA
AGG---CRF---RGEIRANGSEWHPTVQPWGEITCINCNCKEGR-ARCRRKKCPK-LTCA
VKVHL----------------ENECCS--------RCLNP--------------------
-SEIRVKGNLHHQSWRRR--------RRRDQ--------------------
>Isca.ISCW017029-RA /organism=Isca {i 92,149,222,367,453,573,799,1065,1194,1398,1492,1644,1753,1852,1950 i}
M-----------------------------------------------------------
------------------------------------------------------------
------------------------------------------------------------
--------------------------VPE----PG-------------------------
------------------------------------------------------------
------------------------------------------------------------
------------------------------------------------------------
------------------------------------------------------------
------------------------------------------------------------
------------VKETQGAGGVAAIS---PSRNDIHVTAINNIIATENNIEE-PVVIKSA
LLS-GKPGETVVVASSEITLPKIHVSLNVASVKLSLPPEHQQSLVAGKLSMRVTSPDGKR
H--IEGPVIVRPTCNIFQAVLTAE-------------------TSNSGFAVLNVNHDGSI
SYQAYASGL------TSAPMVVVLET--DSPADNEVRTMAASYNP--------PFAYHWT
NGTFSRGTSQVLEMLLTDDLTFKVLSEG--------------------------------
--------QSELRGRVKQRLYS--DAFLSGEPALSPGKTGRRALVYGNTWSSIATRTDDV
SARELLVASQAETPVLLMSE-----GNSSAAGQAWISVDKSCRLHYSVFVS-----GLEP
T---------DRHLLEL-LEISPVMHV---------MPSARS------------------
----------VQRVLQKISGDE--LEDT-LEEPSPATLYRLSGGSSYLLVTSK---SGKS
KQVELRGHIRD-IQIPDNCLPDLE------------------KSVGT-----VRGFASDF
SGGENNEIYR-----IESNHKCYYDGEVFDDGAQWTARHEE-CVMCSCQRGRLVCDPVVC
PVVQCANP----VTLP-GECCPTCQGLNASYA------------PSGEARSPHGCFLEGD
KKFHMAGSKWHPYIPPFGFSRCAVCTC--QPITLTVE--------CRRI--TCPPLS-CS
EKDAYRENALSCCKKCPNVIPVKS-----QDSN---VDTQQLKDQGSKKTP----KEILS
SGG---CQF---QMKVFPNGEEWHPTVQPFGEMKCIRCHCKDGK-SRCRRQRCAK-LSCP
IKIQK----------------EDECCP--------RCADN---VGVPFQ-----------
---VTSSLLLLRI-WSFSV--------------LFFYVSIH----------
>Dpte.g6994.t1 /organism=Dpte {i 154,397,605 i}
MAKFFL------------------------------------------------FINLFT
KFFLLIILFWSNQYLKY---------------------VSTKLPL---IEDYAMIVPKVS
QQTQCIFDKDVYEIGEKWKPTI-----EPF--GVYYCILCECIAVQRKN---IEG-NNNR
VVAKVHCRNFK-------------NDCPK----PTCKNPV-----------LLPERCCKS
CPEDVN-----------------NIEDLIASQKME--EAL-LMKNFRKKFYAILSPSSSS
S----------STTISSNM-----------TTVATRAFFHLNKQRLAFIIKTTS------
----------------------PNKPTFVRFQDLDDTIIEEYIVL-----GNKSTGSNNQ
FVIFGSWKKVPKPYRAMIRNRHLKISLSFNND----------------------------
------------------------INKKSSLIGVIR--KHNS------------------
-----------------------------ATHSAI-------------------------
------------------------------------------------------------
------------------------------------------------------------
------------------------------------------------------------
------------------------------------------------------------
------------------------------------------------------------
----------------------------------W----NDQDLYYELLES---------
--------------------------------------NEFG------------------
----------KNKIFRDM--------------LNATSFVSYE----------------DH
NSLDRKAMMDQ-SAYP--------------------------------------------
------SMNS-----INSNYKCYYEAQIYDEGAQWKNQNDD-CEMCFCQRGRVKCESEVC
LKLRCKEQ----IRVP-GQCCPICKNKLSHYT----------------SNKNQSCYFEGE
KRYHLIGSRWHPYIPPFGFDRCTICMC---TENAQIK--------CKRN--ECPPLP-CA
ERDAYRENPMDCCKKCRTST----------------RSMESMSDQASNDDN---VEQALA
TGS---CRF---RGKIYGNGDEWNPAVDPYGEISCIKCRCKDGL-HKCQRLKCKPSPPGC
QKILI----------------KGECCP--------VCADE---QPKLLS----------S
DNTFMTTGRRRMS-TKTS--------RIRY---------------------
>Dpul.mRNA16965 /organism=Dpul {i 178,282,418,484,828,1218,2665,2805,3120 i}
MACYY----------------------------------------------------PSG
KWFLSVVLAVLVALLTV-QAAGPSSGGHQRN------SKMKPPPI---ISEESSNK--NR
RTSDCHFGKKVYELEERWNPDL----GSPF--GVMYCIRCECIAVQKK----------RR
IAGRTLCRNIK-------------NECPK----PNCDEPV-----------LLPGRCCKV
CLEDGAIGL-------------GPLKEDVSRIGF---DD---DDKQAKDFAALLTKKTPA
SSSSSSSGASQIVKGGPP------------LADMATGRFTFQKRHLYFSLVLPAATAATA
AAAAATAAGTSPEADASIVGGWTRPPRYLQFLSEDGNILEEQELT-------TNDYYNAT
GKICGVWRKVPRVYKQLLREEKLWVALMEDKD----------------------------
---------------------------GEAITGRVA--RYKALSTELLSAVLTPSGPGSS
------------SANCPACGGTAAVS-MASASNSIHVTVAVSGLSSRGADVE-TFVVRLE
TLETGAHPSRV--IEELVTVQKP-QEVNVVEVRTVLEAQEMRLLLRGHIVLSVHAKRAPD
VR-LRGPFGPRIACDLFDSLVTTGDAIPAESSDLSVQQQSTAPSSSAGLAWMYIGKTGAI
HYRIKLRGF------KSKVTRVTIESSGSSKANKKPRVVEDVTDMLSVVDGKEPGGVSWI
NGTVSRLAAKDLELLYEGELYVNVATEEF------------------P------------
--------VSEIRGKLVPRLAG--ESHLATE-----------------------------
-----------NGPVLLNPV--GNATATNRAALGWVHVDKECNFHYDVAVTSSLASGGGG
R----PRDQLANSLTVLELVDIPRLSIEHGHNGGGTSPGSGGNIMLMDGSESSSSSGNPN
SNYGEIPFMPNIRLLEEFSGYQ--VENS-VADLNKLSLARMEAGVAYLKLTEAPVIGTGK
PGAQFQGWLTN-VHVPGSCLPIGMGSP----SGGDGLS--GEQSLLG-----VQGYVFDR
AQDDNNEI-------PMATSRCFYEGKLYDDGKAWTAEHDR-CMMCSCQRGRVVCDPVVC
PAITCSGPSSAIIHPP-GDCCPQCENVTKTV----------------TESSRQGCHFEGD
QKFHPAGSRWHPYLPPFGFSKCAVCVC--DPVTLKVE--------CTKL--TCPALS-CQ
EGEAYRPDPMACCKQCPAAPATTT-----QSTATLLANKELLGEEAQARGE----VDILS
SGG---CRF---KGDVFENGEEWHPRIQPWGEMRCINCNCKDGK-VKCKRKKCVK-TRCN
GGRPATSP---------AGAGADDCCP--------SCPEDGPTVSSGSSSSAAVSSGHKS
NNGDADAKKKRQREGRSRVGAGSHSSRTQHS-----RQSQHQQHPTA----
>Turt.mRNA:tetur05g03500 /organism=Turt {i 488,846 i}
M-------NFIDWVRHIFLLSFVLSNILGQIESSNYDNLRQLSVKKSS------------
---LPTSSSLRSNSPSNVSSTLLRL-------------KTSSFPL---FLSPSSK---PS
ATNHCQFGGKTYEPDDKWKPNL----GSPF--GLLPCVLCQCVTLQKK----------SR
TVSRVRCRNIV-------------SHCPK----PNCSEPV-----------LLPGRCCKI
CPDTESD------------------------------EK---------------------
----------------------------------------FMKKN---------------
------------------------------------------------------------
-RICA-------------------------------------------------------
------------------------------------------------------------
----------------NGTSAAAPVS---PTSTPMQ---------TPSSTESTPTTVRI-
------TPSTI-------------------------------------------------
------------------------------------------------------------
------------------------------------------------------------
------------------------------------------------------------
--------------SLPPTLKT--DQFVADE-----------------------------
---------QT-----------NSLQSNQESGI---------------FVS---------
------------------------------------------------------------
---------------ENFYG----------------------------------------
------------AAYP--------------------------------------------
---------------SSKHRKCLYNNKMFDDGSVWKSSKDT-CKMCSCQKGQIKCDTIVC
PVPNCLNP----ITTS-GDCCPSCLGEFQSNK----------------------------
------------------------------------------------------------
-----------------------------------------------------QSTSIIQ
SNP------------------------------KC-------------------------
---------------------LDWC-----------------------------------
---------------------------------------------------
>Smar.transcript:SMAR011148-RA /organism=Smar {i 5,145,202,320,420,562,706,804,952,1065,1176,1536,1656,1827,1936,1972,2076,2185,2275,2373,2472 i}
M-----------------------------------------------------------
------------------------------------------------------------
-----------------W--------------------------YRKK----------DE
LSAVYVAETLK-------------MNVLN----PTVTNLS-----------CYQGSVVNY
AQMDLMV----------------SYLPAISSFDVM--ED---DDRNSNEFAALLTGIGMD
----------------PPV----------ATSYTGHARFTFSKKNLHYSIYLGR------
----------------------HEQLAHVRFVDSSGRILEEVEAD-------PDVVRAKS
YKICGEWRKIPKIYRKLLRDEKIHLELAQTK-----------------------------
-------------------------EADALIKGAVI--RYRSLSTETFSALLRPPDG---
------------APQLDGAGGMVIISSMSTTASIVHFLITFNGIVSDYDIAGLPMVFKAI
SEE--KTPNVI--LEETVKLAKPNNSLSVLEWKIELSPKELRYLLMGSTLLSLAPKFKPD
MS-LSGRIMPKLTCNSFQAVLSSGNSFE----------EEKPFTQAAGYATITLNDDNTI
AYSVYVTGL------SSKLLALTLEAH----QKKKLHVVENLIST---------FNNSWA
NGTFSRRTPREMEMLLAGEFSLNLATEKY-------------------------------
--------ESEARGTINQRLYT--EAHSVSA-----------------------------
-------------PVLLTG------PHTSAVGLAWIHVDAACKLSYDFVLS-----GLEN
E-----RGMVHNYLVEL-VESA---------------QNNDG------------------
----------ERRLLQTTTATE--SEDV-VDEIGRGTLSRVDSKVTFFQVNQ------SG
EHLVVRGRINN-VHVPLACLPQYE----------------------------------QF
GDYTHETNHI-----TEETYKCFYEGKFFEDGSQWTSQHDS-CMMCSCRRDRVSCDPVIC
PKPQCNDI----VQLI-GECCPSCPSAVNSDN-----------SMDNKENASKGCYFDGD
KKWHQAGTIWHPYLPPFGFSKCAVCTC--DAYTLTVE--------CQRT--TCPPLP-CD
ERHAIRAEPEACCKICPVTTPPSI-----------FQTKDVMKDEGSAKNV----SDFLS
EGG---CIR---RDQVFANGQEWHPRLAPFGEEKCIRCNCKDGK-IICKRQKCPA-LHCE
NRVEL----------------ADQCCP--------KCAGIS-----------------SF
ISDGSTSIKYRHK-GSGR--------HKGKQ--------------------
>Drer.transcript:ENSDART00000045110 /organism=Drer {i 127,231,358,493,611,699,841,976,1053,1201,1582,1824,1938,2151,2245,2302,2406,2664,2758 i}
MMEG--------------------------------------------------------
--LLWILLSVIIASVHG---------------------SRLKTPALPIQPEREPMI--SK
GLSGCSFGGRFYSLEDTWHPDL----GEPF--GVMHCVMCHCEPQRSR---------RGK
VFGKVSCRNMK-------------QDCPD----PTCDDPV-----------LLPGHCCKT
CPKGDSGRKEVESLFDFFQEKDDDLHKSYNDRSYISSEDTSTRDSTTTDFVALLTGVTDS
WL--------------PS------------SSGVARARFTLSRTSLTFSITFQR------
----------------------INRPSLIAFLDTDGNTAFEFRVP-----------QADN
DMICGIWKNVPKPHMRQLEAEQLHVSMTTAD-----------------------------
-------------------------NRKEELQGRII--KHRALFAETFSAILTS------
------------DEVHSGMGGIAMLT-LSDTENNLHFILIMQGLVPPGSS---KVPVRVK
LQY---RQHLL--REIRANITA--DDSDFAEVLADLNSRELFWLSRGQLQISVQTEGQTP
RH-ISGFISGRRSCDTLQSVLSSGAALT------------AGQTGGVGSAVFTLHPNGSL
DYQLLVAGL------SSAVLSVSIEMKPR--RRNKRSVLYELSAV---------FTDQRA
AGSCGRVEARHTHMLLQNELFINIATALQ------------------P------------
--------DGELRGQIRLLPYNGLDARRNEL-----------------------------
-------------PVPLAGVLVSPPVRTGAAGHAWVSVDPQCHLHYEIIVN-----GLSK
SE----DASISAHLHGL-AEIGEMD------------DSSTN------------------
----------HKRLLTGFYGQQ--AQGV-LKDISVELLRHLNEGTAYLQVSTK-----MN
PRGEIRGR----IHVPNHCESPAPRAEFLEEPEFEDLLFT--------------------
--REPTELRKD---THTHVHSCFFEGEQHTHGSQWTPQYNT-CFTCTCQKKTVICDPVMC
PTLSCTHT----VQPE-DQCCPICEEKKESKE---------TAAVEKVEENPEGCYFEGD
QKMHAPGTTWHPFVPPFGYIKCAVCTC--KGSTGEVH--------CEKV--TCPPLT-CS
R--PIRRNPSDCCKECPPEETP------------------PLED-----------EEMMQ
ADGTRLCKF---GKNYYQNSEHWHPSVPLVGEMKCITCWCDHGV-TKCQRKQCPL-LSCR
NPIRT----------------EGKCCP--------ECIED--------------------
---FMEKEEMAKMAEKKK--------SWRH---------------------
>Hsap.transcript:ENST00000204604 /organism=Hsap {i 148,252,382,511,611,699,841,982,1065,1213,1320,1440,1597,1818,1932,2196,2290,2347,2451,2554,2709,2812 i}
M---------------------------------------------------PSLPAPPA
PLLLLGLLLLGSRPARG---------------------AGPEPPVLPIRSEKEPLP--VR
GAAGCTFGGKVYALDETWHPDL----GEPF--GVMRCVLCACEAPQWG--------RRTR
GPGRVSCKNIK-------------PECPT----PACGQPR-----------QLPGHCCQT
CPQERSSSERQPSGLSFEYPRD-PEHRSYSDRGEPGAEERA-RGDGHTDFVALLTG----
----------------PR------------SQAVARARVSLLRSSLRFSISYRR------
----------------------LDRPTRIRFSDSNGSVLFEHPAA-----------PTQD
GLVCGVWRAVPRLSLRLLRAEQLHVALVTLT-----------------------------
-------------------------HPSGEVWGPLI--RHRALAAETFSAILTLE-----
------------GPPQQGVGGITLLT-LSDTEDSLHFLLLFRGLLEPRSGGLTQVPLRLQ
ILH---QGQLL--RELQANVSA--QEPGFAEVLPNLTVQEMDWLVLGELQMALEWAGRPG
LR-ISGHIAARKSCDVLQSVLCGADALI------------PVQTGAAGSASLTLLGNGSL
IYQVQVVGT------SSEVVAMTLETKPQ--RRDQRTVLCHMAGL--------QPGGHTA
VGICPGLGARGAHMLLQNELFLNVGTKDF------------------P------------
--------DGELRGHVAALPYCGHSARHDTL-----------------------------
-------------PVPLAGALVLPPVKSQAAGHAWLSLDTHCHLHYEVLLA-----GLGG
SE----QGTVTAHLLGP--------------------PGTPG------------------
----------PRRLLKGFYGSE--AQGV-VKDLEPELLRHLAKGMASLMITTK-----GS
PRGELRGQ----VHIANQCEVGGLR---LEAAGAEGVRALGAPDTASAAPPVVPG-LPAL
APAKPGGPGR-----PRDPNTCFFEGQQRPHGARWAPNYDPLCSLCTCQRRTVICDPVVC
PPPSCPHP----VQAP-DQCCPVCPEKQDVRD---------LPGLPRSRDPGEGCYFDGD
RSWRAAGTRWHPVVPPFGLIKCAVCTC--KGGTGEVH--------CEKV--QCPRLA-CA
Q--PVRVNPTDCCKQCPVGSGAHP----------------QLGDPMQADGP---------
-RG---CRF---AGQWFPESQSWHPSVPPFGEMSCITCRCGAGV-PHCERDDCSLPLSCG
SGK------------------ESRCCS--------RCTAHR-----------------RP
APETRTDPELEKE-AEGS---------------------------------
>Alyc.aculy05g06700.1 /organism=Alyc {i i}
MHATNSK----------------------------------------------L---INS
RFVLTISLCLGAHLATQIGIALPQTQSSHLPQPNPQPQSQSQPQS---NQQQSKQEPQEP
QEPHCKLGNETFQIGERWNPVL-----DPF--GVQVCVLCECSIRQRK----------DC
YETKTTCRKIT-------------RECPIIDSCPDGTLPV-----------TIAGQCCKS
CVGS---------------------------------EE----------------GK---
------------------------------------------------------------
------------------------------------------------------------
------------------------------------------------------------
------------------------ASASSLDLGSAV--EGPGKSSNDSSIALVPSVSYND
----------QTTQSGTGVGGGQLAT---TTQASI---LAFRTFYKDDETKDYLSMVKT-
--------------------LQPCQPRDTEKHTSPTPVKN--------------------
------------------------------------------------------------
-------------------------------SKKGRNDL---------------------
NGIDSRLAFKSLHEVHHNQQQQQQQHSSA------------------KFP----------
--------PSESNLNTATNIAS--DLQDHQH-----------------------------
-------------PNDVQPTG----SEINGGGI-----------------------GVGP
A------------------------------------PGSSG------------------
----------NRRF---------RIDGS--------------------------------
------------------------------------------------------------
------------------------------------------SRVGAGNRGNNYSDRT--
-----------------G-------GGSSGSS-------PQQQQPPLYQVQPNMCILGN-
-ETYSIGDIWHPNLPPLGIQDCVICNC--LFMMKSVKNCYEPIVLCKRLDDDCPKIDVCQ
DGNKPVKLEGSCCATCPLSTAADG---------------------------H-ELDSQLA
------------------------------ATISQITLDRRNSL-LSVRKNETTL-REFR
SMPRA----------------MQSCLK--------REEPD------------------TW
HPKPTSTKRKRRK-TQNFV-------KVQSI--------------------
