# Supplementary material for: Genome streamlining in a minute herbivore that manipulates its host plant
Source: eLife. 2020 Oct 23;9:e56689. doi: 10.7554/eLife.56689 (PMC7738191; doi:10.7554/eLife.56689)
Supplement: Supplementary file 2. [file elife-56689-supp2.zip › Malin_Input/OG0001554.fasta]

>Agam.AGAP013168-RA /organism=Agam {i i}
------------------------------------------------------------
----------------------------------------M-------------------
------------------------------------------------------------
---------------NYLKLTFDKLDVGALNDQVAHESCGAVSLFVGTTRDNFEGK----
--TVVLLEYEAYEAMAIKTMNLLCEEVRARW-----------------PDVVNIGIHHRL
GTVPVKEASVVIAISSPHR------KSSLEAVHFTIDELKKSVPVWKKELY-DGEG----
--------------SSEWKE--NSECTWSKKYK---------------------------
------------------------------------------------------------
------------------------------------------------------------
--------------------------------------------DNHIL-----------
------------------------------------------------------------
--
>Tcas.transcript:TC009192_001 /organism=Tcas {i 245,427,685 i}
------------------------------------------------------------
----------------------------------------M-------------------
------------------------------------------------------------
---------------NFLKFTEDKLSVEALTDLVASPKCGAVSVFMGTTRDSFGEK----
--TVLKLEYEAYEAMALKCLEKVCGEIRAKW-----------------PQVENIAIYHRL
GVVGVKEASIVIAIASPHR------TEALQATDWCINKVKESVPIWKKEIYAETET----
--------------PPQWKE--NKESPKPKKFK------------LEIEPKVEIPNVSPH
LIQIKASNAD-LSKRIENFMEMKRNEINISNVREFCTSNRSS------------------
-----EFTCARVDAVLQKRKDSNGHLQVSRVLNTY------------------HRDQTNS
DYLTKY-IPQNGIEERLQNLEIQLSLTT---PTPKNIYTRLKKLEDRILFLETISPEYIN
FWVSF---LRDFPP---------FLVKFLGQK------------PLKQ------------
--
>Dmel.FBtr0084782 /organism=Dmel {i 129,436,712,981 i}
------------------------------------------------------------
----------------------------------------M-------------------
------------------------------------------------------------
---------------DHVKLVNDPIDIAHIHQLLADEGCGASSVFVGTTRDNFQGK----
--KVLSLAYEAYDSMALKEMNKICSDLRSKW-----------------LDLKHIVIYHRL
GTVPVCEASVVIAASSPHR------SEALESVSFAIDQLKTRVPIWKKEIY-DGDN----
--------------DSEWKE--NKESIRPKKSKSG---FNYAACPCKVEESH---DVPRT
LVQIRVNDAE-LTKRLECFVNRKRDEINSQNVIDFKSSFVSSDQN---------------
----LSDSCARTQSTIIKQEQSNCHLKVRRVNNRCGPQQMEMRPNYELELNKLMGSRDGQ
TDPTKE-MRKSLPNSRLQAIESYMGLTT---DNEENIFSRIKRVENRLLQLESISPEYRH
FTKREPSSMEAAPPKK--SRKKSYSAQELSAFIQKIKDGS----ELS-------------
--
>Dpul.mRNA15838 /organism=Dpul {i 129,242,430,525,691 i}
------------------------------------------------------------
----------------------------------------M-------------------
------------------------------------------------------------
---------------DIINLVEEQLDVNSIYSKVVEHSTGAVSLFVGTTRNNFEGK----
--KVISLEYEAFKPMACKEIKKICENIREKW------------------KVKHIAFHHRL
GEVPVGEASVVIAVSSEHR------AESLEAVQFGIDALKKSVPIWKKELY--SDG----
--------------APEWKA--NKECLWTNQEEDA---------SLSKKRKIMVDYAAAD
CVQIKASNLE-LGKRITAFMERKRSESDVFNVQEFCHRLPLNE-----------------
----LENSCARTEAVLVSRKDSKSHLKVSRCVNMWGPQTHSE-------------VPAPS
SVNTKL-NPTPAIQERLQNMEKHLGFNSREQPIPLDVYGRLKALEDRILHLESISPEYFD
GPFNLQNNKEDED-----------MISKIEQKMDELRRK------LV-------------
--
>Ptep.aug3.g1524.t1 /organism=Ptep {i i}
------------------------------------------------------------
----------------------------------------M-------------------
------------------------------------------------------------
---------------DYIAVTKNKIDINEVFKTLSHPSCGGTACFIGTTRDDFNGK----
--KVIELQYEAYEPMAVKELEKISRSMKQKW------------------PIFNVVLIHRI
GCVPICETSVVVAASAVHR------KEALDAVSYGIDTIKSEVPIWKKEKY--YDG----
--------------TADWKI--NCEC----------------------------------
-------------KSVTN------------------------------------------
------------------------------------------------------------
------------------------------------------------------------
------------------------------------------------------------
--
>Bmor.transcript:BGIBMGA004876-RA /organism=Bmor {i 36,152,328,559,786 i}
------------------------------------------------------------
----------------------------------------M-------------------
------------------------------------------------------------
-------------------------------------------------HDNFSAA---D
LCEVLRLEYEAYESMAIKAIKTICDDVRQKW-----------------PLVHGIAIYHRL
GNVPCREASVVIAISSPQR------KDSLSAVSYTIDQLKASVPIWKKEIY-DGQ-----
--------------PAQWKE--NREFPSKSESK----------------------NIDKN
LVQINVSSEE-LQKRIQNFIDRKREQVNYGNIQDFVPGRRQDE-----------------
-----EDTCARVRAQFVKRNDSKGHLKVYKVNNEWGPQTVSF-------------SGVPV
GSSDPG-LP-PSVAERVVAVEKFLNL----GPVSKDIFKRLKDMEDRIAYLQSVSPEYAQ
FW-KTKADLEEIKSED--RIDYAFSAEDIARKIDQLEKANL-------------------
--
>Cele.Transcript:T27A3.6 /organism=Cele {i 87,147,366,487,647 i}
MTSTKAYVLALAGCTNSGKSTLAKEFQRFFGAGETTIINQDEFYKTENEVEKIYHPDAEH
LTDEGYYWSFDEKEAINIDQFRQRILNESKVYKNVIIDGNMITEMDEIVDLCDRIVVMTL
DFKTCKRRREARTDYVPADTPGYFVNVAFPAYVRHLERARQRSRTDSRLTFIDVSESKFD
DKNKSIVNFRQQILDDHIKLTDEVIDVKVVDQLVSHPSCGAISTFNGVTRDNHGGR----
--DVSNLSYDCHDLMAYKKLRGICAEIRAEY-----------------PDVKKIAIFHRL
GKVDIGESSVIISTSSPHR------KTAIQATEKCIDLLKEHAPIFKYEEYSNGEV----
--------------DGVWKS--NIE-----------------------------------
------------------------------------------------------------
--------------------DSKQ------------------------------------
------------------------------------------------------------
------------------------------------------------------------
--
>Alyc.aculy01g03940.1 /organism=Alyc {i i}
------------------------------------------------------------
----------------------------------------MVKAKE--------------
------------------------------------------------------------
--------FKIHHNIGLLIQSDEPLNLSHGIEFVSSVKCGAINTFSGTIRDLDLDESINQ
LVPIKAILYESHTSMASKQISKIVNETINPELTPNASDTDEPGATPPYDPNARAYVAIRL
GTVPVGEASIIICVSSTGR------DVSHQAVMRILKEIKSSVVIWKKIVFDDGRE----
----------------KWMDDGRSEAFWVSD-----------------------------
------------ERKL--------------------------------------------
------------------------------------------------------------
------------------------------------------------------------
------------------------------------------------------------
--
>Dpte.g8104.t1 /organism=Dpte {i 137 i}
------------------------------------------------------------
----------------------------------------M-------------------
-----------------------------------------------------NQK----
---------------ISIKLSRENLSIDEAKKFVSSPNCGAISIFIGTTRINENDS---T
NCHVHSLYYEAYDQMALNMMNKIVMDILSEQ-----NDDD--------QSNIKVYVRHKI
GHVPLGETSIIIAVSSPHR------LAGHRMVMEILNKIKQTVPIWKKIQF-DSKDII--
--------------DGKWSD--KSEAFWLQQS----------------------------
------------------------------------------------------------
------------------------------------------------------------
------------------------------------------------------------
------------------------------------------------------------
--
>Turt.mRNA:tetur05g09313 /organism=Turt {i i}
------------------------------------------------------------
----------------------------------------MLNDSDSV------------
----------------------------------------SQQQTDNPITVIEREK----
---------------SFVALTRGTIKSEEAINFLTTPESGAINLFLGITRQDEIDSHGIV
TGQISSLYYESYEGMAVKMISRIVEHAIIKF------------------KLDKCYVIHRL
GLVKVCEASLLIGCSSPHR------QAAHEATLYLLNQIKKLIPIWKKIN--DSEESLQP
-------------SYSTWST--RSEAFWLPRSS---------------------------
------------------------------------------------------------
------------------------------------------------------------
------------------------------------------------------------
------------------------------------------------------------
--
>Cscu.CSCU020032-RA /organism=Cscu {i 162,273,385,457,613,711 i}
L-----------------------------------------------------------
----------------------------------------L-------------------
------------------------------------------------------------
----------------------------------------VISIFAFQMKGL-------G
YLEKYTFNYNVMDSI------DQCEKM---------------------------------
-------------------------HEKIEIVSQLIKRLTELESKYSKENERDN------
--------------------------------------------SIKEEFTGILPKYDSS
LVQIKADKSE-LNKRIEAFMKRKRKEVDEWNVQEFCSHPVIDENESDWAD----------
-----FDSCARIDAVFIPRSGSKSHVRVSRVINQWGPQTYF---SS----CKNSLPEIKT
EQKTET-LP-QGIEERLKNMESHLKLKSG-NSVPQDIYTRLKVLEDRILYLEGISPGYLH
DMISDLNQTMKNRPEQLK-----YAVS-LDFKYN---------FHMVNDI----------
--
>Lpol.rna8783 /organism=Lpol {i 54,183,279,391,469,637,732,795 i}
------------------------------------------------------------
----------------------------------------M-------------------
------------------------------------------------------------
-----------------VELLRGVFD--------------SFCLLLSIGKEK-------K
IIEDFTMQYKLSYNL---------------------------------------------
------ETSVLIELLKP-----------LQKLHTEITKLQDSIAV-------------SP
IP--------------------QMEARKVDED-------------------------NAE
LIQIKASRNE-LERRITAFISRKRKEVDEWNLREFCNHALEEEYNQSWEDGE--------
-----RTTCARVDAPLIPRSVGKNRVKVSRVDNKWGPQTQL---HHQV-IDNKRQESSEH
IVYQDSDMP-ESVEERLRNLESHLKLKAG-QPVSQDVYRRLKVLEDKILFLEGLSPSYMS
VVPSVHSEGNSKNKTEVERKYENWKMSDIEKRIFILQET------LRRKTEK--------
--
>Isca.ISCW020277-RA /organism=Isca {i 45,177,252,361,427,592,693 i}
------------------------------------------------------------
----------------------------------------M-------------------
------------------------------------------------------------
--------------------VETCLE--------------QCCKLLSSLRDA-------G
VLQSFKLEYDVAEHV---------------------------------------------
-------------VGPPKA------ASVQTAIHDFIKCLEDYKNKLSNIEV---------
-----------------------------------------------------RAAVDPK
IVQIQVNRKV-IDDRIDAFITRKRKEVDDWNVQEFCSSKASEIDN---------------
---ETEYGCARVDAVFVPRSGGCSHVKVSRVVNQWGPMTKLMRPAH----NPHGPTGSKE
EEPAAR-IP-EGIEERLRNMESHLKLKSG-CSVPQDVYVRIKQLEDRILYLEGISPDYFM
SS-STQGAGAAEPRRASGDTSRHYDVSDVFKNTFCLGLV------VVTQLLGLSRI----
--
>Drer.transcript:ENSDART00000008532 /organism=Drer {i 200,317,530,627,693,846,941,980 i}
---XQETVGPISAAAGSGRM----------------------------------------
----------------------------------------MAADGE--------------
------RRGACAAS--------------------------KQEQSRSQISLHARQR----
--------------DAFRDCVASIVD--------------SLAELGVKLKID-------D
NALKISANVNNVN-----------------------------------------------
-------------ICELQP------SHVHSCLQQHISKLQSVSESLKQIVESEANN----
----------CTSSNPDIGE--RKETAHTSEQMFTDDPLTSDHCAALEDRNRTQI---DD
NVQIKAAKSE-IERRISAFIERKQLEINENNVREFCNVIDCNQ-----------------
-----EDSCARTDAVFTPYPGFKSHVKVTRVINTYGPQTRG---AH-----ADLGEQPQG
SINRDC-GN-SAVEERLHNMESHLKLPPG--PVPQSVYQRLKKLEDRILELEGLSPEYFH
ST-NYSHKRPKAS------MSQNYSLAELDGKISAVKAA------LMKKSNEFQSADAEF
SY
>Hsap.transcript:ENST00000416007 /organism=Hsap {i 129,249,474,571,637,790,888,927 i}
------------------------------------------------------------
----------------------------------------MAAATE--------------
------LNRPSSGD--------------------------RNLERRCRPNLS--------
-----------------REVLYEIFR--------------SLHTLVGQLDLR-------D
DVVKITIDWNKLQS----------------------------------------------
-------------LSAFQP------ALLFSALEQHILYLQPFLAKLQSPIKEENTTAVEE
IGRTEMGNKNEVNDKFSIGD--LQEEEKHKE-------------SDLRDVKKTQIHFDPE
VVQIKAGKAE-IDRRISAFIERKQAEINENNVREFCNVIDCNQ-----------------
-----ENSCARTDAIFTPYPGFKSHVKVSRVVNTYGPQTRP---EG-----IPGSGHKPN
SMLRDC-GN-QAVEERLQNIEAHLRLQTG-GPVPRDIYQRIKKLEDKILELEGISPEYFQ
SV-SFSGKRRKVQP-----PQQNYSLAELDEKISALKQA------LLRKSREAESMATHH
LP
>Smar.transcript:SMAR013058-RA /organism=Smar {i 78,144,373,597,660 i}
------------------------------------------------------------
----------------------------------------M-------------------
------------------------------------------------------------
------------------------------------------------------------
----------------------------------------EP------------------
-------------APAPNR----PNMDAIQILERFLVRIQDAVQRTSKD-----------
---------------------------------------------------------DRG
HIQIKADNKE-ICRRISAFMTHKRMEVDELNVQEFCNRISMNEGDRHFSRKKFKISLNFF
SFSEMENSCARTDAILVKRTGSNSHVKLSRVVNQSGPQTAPF-----------------A
MEGVEN-LP-TAIEERVENMEAHLKIKFD-KSNAKSVYERLKCLEERILYLEGISPDYFK
STVTRSPKRRRESINSLKSGHQQMSLDEIDARIASLKKS------LKRDD----------
--
>Mocc.rna7700 /organism=Mocc {i 178,332 i}
------------------------------------------------------------
----------------------------------------M-------------------
------------------------------------------------------------
---------------------ESSLK--------------VIVTLLNDLRDA-------G
V-----LEYE--------------------------------------------------
-------------FVSPQRASRVNAGEVEEAIQRFASELKSALEK---------------
------------------------------------------------------APLHKE
NVQIKAGSRDILEKRIEAFLQRKSDER-----QKLSNHVQ--------------------
-----EGECARTLPF---RFVVYRRIGVEHTCNEVGPSAES---------------SKPR
IVSED-----RNLEQRISTIESQIGI--G-TSSTTSLLLRLKSIEDRLLYLESVSPEYQT
LK----------------------------------------------------------
--
>Phum.transcript:PHUM458240-RA /organism=Phum {i 7,144,310,552,645 i}
------------------------------------------------------------
----------------------------------------M-------------------
------------------------------------------------------------
----------------------------------------------NTESNKIQNNMLIN
NAECINLYEEVVET----------------------------------------------
-------------------------------------NIQNEVPL---------------
-----------------------------------------------------------D
LIQVKANLQE-VKRRINSFVFRKRQQINLSNIQNFNIKNNEDSN----------------
-----ESTCARVNALFKKPKNSSSHLKVHRVENTIGPSFQN---SD-----ENKSSSMKE
YSLQDN-CP-PGAEERLINVEKHLNINK----CSANVFSRLKAVEDRILYLESISPEYFY
FE-KRNNELTKDKPVNSK---RTYSSLELDTKLQELENYTHTDFIIV-------------
--
