# Supplementary material for: Genome streamlining in a minute herbivore that manipulates its host plant
Source: eLife. 2020 Oct 23;9:e56689. doi: 10.7554/eLife.56689 (PMC7738191; doi:10.7554/eLife.56689)
Supplement: Supplementary file 2. [file elife-56689-supp2.zip › Malin_Input/OG0001591.fasta]

>Agam.AGAP003332-RA /organism=Agam {i 270 i}
MVE---------------------------GSGGGGGGM-----------VANPRFEADK
QAWEDAIRGYNGTD--PLDLWFNYITWYEQNRSFD-RLNNLRSIVEKCLLLYQ----DAE
GYKQDTRMVKIWMKYIDMQQSPAS---YYQMMYKKNIGTQCASFYIGWA-----ERDYKQ
AVSIFNLGLQMKAQPIEE--LHEAQRNYRLY-----------------SETLAKKRSASA
M------------------------------------------VEQRLPAPPSQS-----
--------------------PP---------------HKRLKQEPSYHPGQ---------
-----------------AAHPSHTHGVNG---SV----ITEAPNGTA-------------
-YANHAPQ------------QQQHGYYHQQQSRPVPAGSYYLPEKPPNGTY---YASNGQ
QEPYQ--QAN-SFTAGEVNV----------------------------------------
-------------------------------------------------------TPV--
------------------------------------------------------------
--------------------------------------------PAATASHPP-------
----QQP-----------------------------------------------------
------------------------------------------------------------
------------------------------------------------------------
------------------------------------------------------------
------------------------------------------------------------
--------------------------VQPQASSEE-------------------------
------------------------------------------------------------
------------------------------------------------------------
---------------------------------------------HYHSSPANAAC----
-----------------QQGQELA------------------------------------
------TVPPTTA---------------------------------------------EQ
---RTE------------------------------------------------------
------------------------------------------------------------
------------------------------------------------------------
------------------------------------------------------------
-----------------------------------------------APDYRSP-DESII
E---------------------------------CNLN---NSAYVI---------SSSL
------------------------------------------------------------
--------------------------SYVYDDP--------------DLVQQYT-LG---
----PEEVV------------------------RPAGEAVEEP-----------------
------------------------------------------------------------
------------------------------------------------------------
----AAVHRSPN-------------------------------RHMH-------------
----------------RP-----
>Phum.transcript:PHUM164060-RA /organism=Phum {i 155,360,557,807,976,1155,1458,1944,2138,2541,2782,2955,3069,3197,3452 i}
MNSF--------NTIDSHDLISSKENIQPLRKGRDTTILCAALQAETDT-ELQQELERQR
NEYEIRLRNSCSED--PLSDWCSYIYWIEQSFPKQGREGKLHVVLQKCLNKFK----DNE
QYMNDIRFVRLCIKYADLEDNTVE---LLSQIHRHGIGVSCAELYIAWAEKYAVDNCFKK
ANAVYERGLQSSAQPIDL--LKDAYQNFQAFLVRKMLNEREIFQPTVLESGTSETRQPYN
ILQPINA-------GKKELAPNVRIGS-----NVIGAAGKLAKVNQKDPKIKNNA-----
--VIKVFED--AEESFVSSEP-----KAKLEKVPS--RKILTKENTVKPGTWNNKKNKNA
PF-----TVDAPPTLPFQVHRDEETE-------------ESNRKSKT-------------
-VPSSVLKSHKVV----KSTYEDDNFKNA----PLFYL----EPFDPNKLP---MYCKEQ
--VYA--GGL-EFQFEELRAIQYRRKKQEELS--------------LKTENN--------
--------------GVNQLTSQ-------------------------------PLVPNNL
------------------------------------------------------------
-------------------------------------------------PRTPSN-----
-NNNLRGKCTADK-KRKKLGEL--------------------------------------
------------------------------------------------------------
-----------------TEEKEPIKHENQRKFLNNNPLSA--------------------
---------VVP----EENLPNVDYSM---NQTIHTKEALSEMQQ---------LWFSK-
--PASPVPLI--SKPKPAAKSILK--------------------------PSKPCFNLYV
DESCL---------------------VTPKTSDDDKPLDLTLKSQDADCSEKESSNQKLS
-NVP-NSNIPTSNLIDKLEDVDKENCFVNENFLPVKTICEGE---------SDEDK-ENG
VPPDYCGPVGKSNRKIEI-------------NEDDDEEEIE----GGIPAQDLSSI----
IQCNTT--------------AITETWNFT------KGFQFP----RNESTPNVRKL----
------------------SRNKIDSED---------------------------------
---SILLPAPKIDNAKEQNNKEEFELNDQSENLKIGLVNDNKKHSDGEVANKNLSVIVET
---SRE----------------------YRSSSSASSGASTIGFRSSKHFPYTPSE----
----TKNSKINLTGSHT--------------------------------NLQKTKVQSYT
----------TGYEASSESSQIVAKT-----------------------PKTH-------
-----------------------KDEKKMECIEV---------KMSEIE-----------
-------------------------------IQGTEIST-----KSEMKETIDPFCEQLI
ERLLQKVDFPKSIHTPGYFLLHDIDLPNLKVGSSITLGEGKSFTYDV---------KKIL
GEGAYAKIYKLF-NV-----------MT--------GESMIAKYQK----PPFPWEFYIA
REVISRVRNDNMV-----SMFMNIDQAYIFKNCSVLLSVPVEYGDLLSVINKIKQ-----
AKMTCQLLAMHFTCQILKILEILHSCKIIHADVKPDNFLLRN------------------
-SNDKLQLQLIDFGRSIDMTLFPE-DTTF-----TRVVTTEGFTTIEMKSGKPWTYQIDL
YGAANCGHCLLFGDYMKVNQRNG--IWSIG-KIIPR-----------YWAKNEWQKFFNA
LLNVESCSKLPD-----LSEIRKSFENVL-AGNSEIEFN---LFKLKNLLND--------
----------------R------
>Bmor.transcript:BGIBMGA012531-RA /organism=Bmor {i 128,333,530,786,961,1101,1654,1842,2144,2913,3161 i}
M-----------------DIDFSKENIQPLRGGRNLVQLSTALQAQSDA-DAQKQLQIQK
EEHETAIRNYQGPD--PLEPWFNYIQWVEQSFPKHGHEGHIDKLIKDCLQLFE----NDK
KYYQDRRFVKLWIKYVDCLSNPLE---IYQRLYSTGIGVECAEFYRAWACYCEESSDYKK
ANQVYMLGLQAKAQPLDE--LEQAHMNFQLFFAQRMLHDDSPTKR-KAASALAETRMALT
SLKSFKR-------RNIASAPIQRVGD-----TVKSIV---PGVIRQHAGNFDNR-MPNS
NVMVNVYED--GPSTSRASIP-----VPEENETASLVQACSNVENEKEIGIWTNSKTKMV
HA-----NVVPHQPLPFTPYEDE-------------------------------------
---SHVLRLPPNH----MTYCTDDLTLNV----PLSV------PDPPDATK---ISCYNK
IQVYV--DNT-EYSLEEIRARKYNLIFKP-----------------MAEEKM--------
----DTAKLEQTYNNINQTLAQCSALETLANCALDPEQDHLG-----------QLMPLTI
------------------------------------------------------------
--------------------------------------PTLQNITKVTNMHSP-------
----GEPKVLVNL-DSKELSEL--------------------------------------
--------------------------------------SS----KKNEESMRPSNVDKEN
LM-----------------------HQYAPNNYSAENEGGNYGKNNLMEEF---------
----------------NRSLMGNILGD---SVTVNTKEARWELRN----------LFNDN
E-PTIVQPVV---------------------------QQFEV-----------PNFDIHE
DRSVTMA------INSKKNSDLRNAEDSPQDKENENK-----------------------
----------------------------FTMPVAVPQQNV--------------------
------------------------------------------------------------
----------------------NKTAYYEEPSCT-QVFNFNI---NDASTPNMSQF----
-------------------KKPISGID---------------------------------
-HSNKFSGVPKFSIDESVIEHGEQGLH-KREDNSRQLLTD--QHATVDHQGIGLSVIMEA
---TREYNRN------------------EPKDNANTPKFTNSPSISQK------------
-----MHKNLYVSSPEQAQIPPSSGMSDSDSKDGMTAQTA--------TPIQSAKVTHTI
---------EKQKDISKRQLDFENRT-D-FQSE----------DSRDSMSKESRISMVYS
RQSDGYGMD-------------VDSENSMECGSF---------KSTHSISM---------
-------------------------------VETSDLPRP---ADVDFPKLIDPFNRKLL
DSLLEYVKFPNKTHA-DGY-VEVRSVPKLQVATTISIG---GNKFSI---------EKQL
GKGNYGAVFLCH-DL-----------HA--------NRSAAVKYQK----PSRPWEFYIC
QEIKSRIKD-----PFMLPGYMDITTAFIGENASLFVSEYSKYGSLLDVANKIKAAT---
TKCINELIVILLTSEMLSIVHYLHKAQIIHADIKPDNFLLMKM-----------------
------------------------------------------------------------
--------------YMKV---------------------------------SLWDKIFTT
LLNVPDCKNLPD-----LMDLKNEVDSVL-HEVDNLGS---QLRNFANVLKS--------
----------------R------
>Turt.mRNA:tetur25g01120 /organism=Turt {i i}
MS------------EDNPSWYIDKENFQPLSTGRSLSQIDDA-----------SDLQIIR
NGLEEKILIDDSDD--PLSNWISLIEFIEQSYADGGKAGRIDETIKDCVKRFI----DNT
QYWEDTRFLAVVLKYIRGCNNPLE---IYDSLFSKKIFSKLAKFYVEWAWDLELAGNFKE
ADNVLHKGMMLEAEPSED--LTTAQIQLQVRLVKKIAAKDLDDS--EASADQTQQRKALV
GLRPTVK-------KGITKAPVDRVSSIKTDFQSLK---------------ASVESAKTR
P-AIDIHVD---NNSCTEPTP-----SCSSKSFVV----PHDKENLLNPSKWTGIKLKSK
PTVVR--------QCEFVIYEEEDEN-------------SEVPADTN-------------
-VAADVLK------------MRKKQVDAP----SLLTL----ESLEPNQKF---YCDLNS
--IYI--GAS-EYSFEEIRYHKWLNN----------------------------------
------------------------------------------------------------
------------------------------------------------------------
------------------------------------------------------------
------------------------------------------------------------
------------------------------------------------------------
------------------------------------------------------------
------------------------------------------------------------
------------------------------------------------------------
------------------------------------------------------------
------------------------------------------------------------
------------------------------------------------------------
------------------------------------------------------------
------------------------------------------------------------
------------------------------------------------------------
------------------------------------------------------------
------------------------------------------------------------
------------------------------------------------------------
------------------------------------------------------------
------------------------------------------------------------
------------------------------------------------------------
------------------------------------------------------------
------------------------------------------------------------
------------------------------------------------------------
------------------------------------------------------------
------------------------------------------------------------
------------------------------------------IKGMEKV-----------
-----------------------
>Cscu.CSCU006035-RA /organism=Cscu {i 128,188,333,530,682,882,946 i}
ME------------ENLSEWEMCKENIRPLKQGRKIDSLKSALCPTDDY------KKSKR
QAYEAALRNHTGDD--LLEIWHEYIFWVEQNYPTGGKESGIWKLLESCVIAFN----DKE
QYYNNEKYIEIWIKYANAHPDAIE---IFRYMYSHKIGCQHAIFYENWAWSLESMGNFKH
ADEVLTEGIQQNAQPVVK--LIERQRKLQEKLVKEIKKNLEMLSD---ENAVQESRTALG
LLNFDRQN----------TVPLNRSEAIID-----------VSVNIQKSGNLDKK-KNNK
KQAFNVYKD---ENTCVTSIP-----SQTKNSIKIASRAEKVKENEMKPKKWSEAKIPQK
NA----------------------------------------------------------
------------------------------------------------------------
------------------------------------------------------------
------------------------------------------------------------
------------------------------------------------------------
------------------------------------------------------------
------------------------------------------------------------
------------------------------------------------------------
------------------------------------------------------------
------------------------------------------------------------
------------------------------------------------------------
------------------------------------------------------------
------------------------------------------------------------
------------------------------------------------------------
------------------------------------------------------------
------------------------------------------------------------
------------------------------------------------------------
------------------------------------------------------------
------------------------------------------------------------
------------------------------------------------------------
------------------------------------------------------------
------------------------------------------------------------
------------------------------------------------------------
------------------------------------------------------------
------------------------------------------------------------
------------------------------------------------------------
---------LIKHQQAFDVHIDEE------------------------------------
------------------------------------------------------------
------------------------------------------------------------
----------------RGV----
>Dmel.FBtr0086032 /organism=Dmel {i 327,723,3687,3935 i}
M-----------------DFDNAKENIQPLASGRNVSLLQASLS--QDS-THGQELLAQR
KQMEEEVRTYKGAD--PLGAWYTFICWIEQSYPAGGSGSGLQTVLHQCLTKFE----DDE
RYRQDKRLIKLFIKFMEKQKDKIE---FYQQMYNNGIGTMLADFYIAWAYSYDLSGNMRK
ADEIFRLGLECRAEPLED--LKEAHHHFGYTVGQRMLYSTGEEAN-AVNQELNERRLALQ
SLHGRRQQI-----SNSITVGSIRTGA-----AVKSGL---PGVVQVEPSTTTSR-RNVG
R-NVEVFND----ENSEGNIPISNSETEVKSSLRSIIDSACSQENIKEPVAWNKANAKRH
KH-GKIFGSNASPDLGFDIHVDEQAM-------------PPITNYERRLE--QPF-----
RFPTNFVAK-----------NRPQEPWVT----PVTI------EDEPNASG---LPCYNK
CLLYP--RPNIEFSPEEYRAYSFLKHRNPQHP--------------FIHRND--------
----DWWGTGRVIRGI-------RCYPNFARYSKPQDLDELDKFWK------PPLVPGLQ
VVFDKIYNEVEQKEYQPEELLAAKWMEKRNVTVHGDFDMEETVCLPGNKMPRRKSFFPSS
FRKSIMPRRVSSVQEEDEKKEDEAT----LI------VKDIPSQVAPKIPESPC------
-DQIDEPKIKIFE-DSGSPRDNFAVPAVPVPKIEIYEDSEEPQPTPKTRPFYDGDETCST
QMFNMFIKSQAVSTPKGTQKQAPSRQFGTVLKELPLPEEAAHSVESPVETRSPTLRKQLS
TILETSEHGTQSLATSGTTTKSTITSTSSPGSNAVSKLGSKIEENTPGQMRLQ-----RV
ISAGVSAVLSEPEKPGGDNFLRRELWEPN-APSVPMLKSLRFQEDKTETIPRPLACFQED
KTETLPQMPIALPENSMDHGSLGAENCFSAPQLPTLEDESDLCGLFGKTPPKTNIF----
--------------------------GSPKRNFDPTSQLFKSTQGDRRSFAVTGNKLEAA
PSIS-NLQDSFMCDLSFVPET---------QPEAVAKSGA----IQKFDIFLDDT-----
------QPKLTKSKPVALMVSSFDLD-----CTLPETQQVAIKEPGTQQENIGHSHMIAS
FMKDCT---------------------------------------EIGSCPSQMPASV--
------------------VKTNISSTS---------------------------------
--------------------------------NKIKFSNDSMS------ESSRKAPVNEN
VGISKQ--PDEF----------------FELNAATEMFATNISMI---------------
-----KNSTLLIP------------------------------------NAKVAEASELS
IYYKTTPLTPKQSHRSWSQSDLETP------------------------PRENF------
------------------------------------------------------------
-------------------------------VHPTSNGDQTVLNETLADANKNPFNVELI
SSLLESIDFSMYIEKLPHC-QLVGHVKRLHPNTHLEVH---NEKFEV---------SKMI
GKGAYGSVYVGK-HL-----------KS--------GKKVALKQER----PTNYWEFYIC
LEIHSRLTSEQMI-----PSYAHIDYALVGNNSSVYISEFSDYGSLIGVCNKVKSVT---
NRNMDEYVVMHLSCQMLDIVDHLHAMGIIHADIKPDNFLLMKPICA--------------
-DPNEVSLQLIDFGVSIDMKLFPD-NQTF-----NYVHHDDLFKCIEMRTGRPWTYQLDL
YGLVSVMHVLLFGRYMEVVQRSPSTIWMPK-TNVPR-----------YFQRTMWENIFRT
LLNIRDCRTMPN-----LQQLRTQLKCAL-AEKEKYVAE--AISKFNTILQK--------
-----------------------
>Dpul.mRNA12823 /organism=Dpul {i 137,549,942,3057,3174,3498,3602 i}
MG-------------DNYEWELSKENIQPLKHGRNIGSLLTALTVGED--HAKHQRNEQR
KAMELDIMAYDGSD--PLELWSRYIQWVEENYPQGGKESDLHMVLEQCLEKLR----DST
QYQSDPRLLEIYLRYLDLTENNAE---WYNQLYGAGYFHKLASFYIHWAETLEACSNFKE
GTRIYMLGLQNKAEPLIK--LEEIFKHYQARVASALFKTMTNPV--PLDENNEPSRNAFG
ELETES------------KAPSIRSGT-----TVRK-----FQNNRLLPPASTVSKGNNK
P--IFILDE--ENNPGGGTQS-----TLISSKVALPIQSVMKAENSLKPTKWTEAQSVVN
EV-VPAIPA----QPSFQVHVDDD---------------IPLPSSQRKAT----------
DGFSGALKDKSAGPT---------------KLNPQTLF----ERENPKVKL---MCDLNK
--ITV--GHR-EFSFEEIRRQCYERSGRYPT-------VAAAQTETPVTPISSAALLN--
VRSKEKSLKNRTPSDVSAITPKGKTP--------------------KIVAPPPPLKPNEK
------------------------W----------DC--------------DIEALYPGG
----------RELSFEQLRAQH------------------YAARAAASKPTVPQS-----
-PVPEAPPVEVQI-SALAVSEQ--------------------------------------
-------------NPAL-----PSD---------PIPI----------------------
--------------------LPCEPKKDAPTTREISV------QTDLFGLDFDIQLVPRL
RVASPPCKVPSPRPV-EQNSPTGGSGS---SPTVNTKQALSSVKS----------WFNAS
--VLLPEPKT---EPKPA---------------------------------RKSLFSIFK
DPSMVDVPDESAPVSKSSLPKPFAVFTEPEEAAVQPK---RFTIMDENAPFDQENAVSHA
PSVP-KVRKPLSAIVSIMPTC---------QENPIPE--------------DDNFK-ENV
PPASHVQEPIVKRQLSGILVPSVDIPCDPAGLVEEDMNTEEEEEPGAQPPHPSSGVSRAL
FAGDEDEQTRHYCVQL------NDDVDFTVPSAM----AFANNL-RIQSTPLLTSR----
------------------QQQPLAAVE-----EATFNLPRGRALQARAEST---------
-GVAVSVAAPATSSR----------------------------------TLSGLSPIDER
---SRE----------------------YYSSSGSSAGTTGLAHQS--------------
-------------------------------------------------RLSVGRRLHCT
---------------------------DV-------------------------------
------------------------------------------------------------
--------------------------------------------ARIYPPHFDPFDMDHR
NTQLTQLAIPLHERN-GFY-PVSGRLPWLRSNSSVQLG---GNQYVI---------KQQI
GQGAYAKIYEAN-EE---------------------GQRLVLKVQD----SDGIWEYYIT
SELQRRLADSPTS-----GSVMTVNCGYFYDSGSILVNQYLAHGTLLDLINSYK-LK---
NTSMPESLVYHFSLQLLSIVSDMHECGILHADIKPDNILLQSPLTSILH-SSENWTAEEV
LAQDKRTLKLIDFGRSIDLALYSD-RTAF-----MHVFQDD--KCPEMRDGKPWSYQLDY
YGLATSIYTMLMGVHCKIFYSEA--QWKVP--TLKR------------GHNSVWRDLTTT
LLNASAGSTL-D-----LEQFRHALATQL-VSSIKPREFNDKMRELERYLVH--------
----------------K------
>Ptep.aug3.g3208.t1 /organism=Ptep {i 5 i}
MS---------VTANTDEEWEFSKENIQPLQHGRKPDILKLALREHPD-----DPIQQQQ
QAFENELRTYSGDD--PLSVWFEYINWIEQNFLKGGRDGHYEDLVKKCVTMFK----DDK
RYCDDKRFIAVWLKFANVSGKPFE---VFNYMFSHNIGCYTASFYIAWSWKLEQQDNIKK
ANQVLCEGVNRNADPIEK--LKSYLSDFEIRVSRSISEHLTTRQ----SPGAENHRSAFS
ILKTHKK-----------AAPIQRTGE-----TVMPPIRSAMTIGHSQPAPKNEW-ESCS
KMPFKIFS----NEAPAPSLP-----VQKIGSMPFIFHVNSAKENELKPSKWNKVKVKQT
---VPITQSSSSKNLNFDFHHDE----------------APQPISTPR-----PV-----
PKVSNVLRSHHHS-KSP----------------QMALF----EPLDPMKQP---MYDRNK
--VYG--GAE-EFSLEEIRAAAWLKKHNLFESEGNCCNSAKNSHDSAVKKDLGFAIY---
--SDENKQATPSGKQINQVESPERV----------------------------LFSPVNT
M--------------------------KRPI-----Y--------------DRDIFYKGK
----------EELSFEEIKANAWFTSNNKLIEKNQEEQKNFQQSTCLNKADESECQNHNL
FNNSKNPSSSIYT-ESKEVTEN--------------------------KEFLNSDL----
-------------------------------------LSS----QFQQNTQNIFNFENQN
V------------------KVKSELDFSCPDSLNNSNLKTIHSQYDSMNQQFE-----KM
PSEGLS----------TQNLTENLQGKC--SNSTSYREAANMLEE----------LYNG-
---TIANPIDAILKNEYLLATEANNSSINCNQLNTGTNQMKL------------PFTLFQ
DPTENNFAQNVNLVD-----------SNPKMNANEGKSPLKFFQVDGNFMQNNDNMEVLK
ENLPIKSNLPFIFYEDPIENI---------LKNPVPEIES--------EMMNDENA-ENI
PPKDYIQNS-TEREKSGILTPAQNVTFIP--LELQETEEIDIDPEDIQEID---------
--LDPA------DIQLNKCS--LQNETLFPPCNT---EQFISAP-FISSTPFTSAK----
------------------NNKKPKVQI----SEDTYNY---RCLISNTKEEHLASA----
---SQGVVDPATEKQF-------------YRPEKINVVTR---------PINNLSMIMES
---SKE----------------------SYKSSASSGSSASATRLSQF------------
-DQCHSYEKSNITHKEYSR-------VDTFKEPKP--------------VTSEHSITNIK
------------KSVQVSEANVEKLK----------------------------------
------------------------------------------------------------
--------------------------------------------LALYENVDDPFDNQLT
EKLLQSLKQPPNYHR-IVD-ISEKKFKFLKVGDVFEVK---QEKFTV---------ESMV
AEGAYGKVFVAD-KE-----------PSLHGFYHSFPSKVALKACK----HSNEWELYIC
FILQERLLHMNLI-PDVRLSAMDILAAKKFSDGMILVTEYFPQGTLLDLVNSFK-KD---
NKLVPEPLALYLTLELLLIMLKIHECKIVHTDIKPDNILVRSI--------SDNFELESI
-DKGTSLLQFIDFGRSIDLTFFES-GVCF-----TTPVRN---RCYEILENKPWVFQLDW
CGILDCIHTLVFQDYMKVKKNES-GRWCIE-KRFKR-----------YQAHDIWSPLFDE
LLNIPACYEEPN-----ISEHVARIKAKLLLAPENIKTI---LKNLRSKHQK--------
-----------------------
>Isca.ISCW000857-RA /organism=Isca {i 59,209,382,504,618,708,875,1056,1199 i}
MAAAVK------------------------------------------------------
------------------------------------------------------------
------------------------------------------------------------
------------------------------------------------------------
------------------------------------------------------------
------------------------------------------------------------
------------------------------------------------------------
------------------------------------------------------------
------------------------------------------------------------
------------------------------------------------------------
------------------------------------------------------------
------------------------------------------------------------
------------------------------------------------------------
------------------------------------------------------------
------------------------------------------------------------
------------------------------------------------------------
------------------------------------------------------------
------------------------------------------------------------
------------------------------------------------------------
------------------------------------------------------------
---------------------------------------------RRLSAPLV-------
------------------------------------------------------------
-------------------------------------------------VAGDLSTILEG
---SKE----------------------SSSKSGSSSGSSCSS-----------------
---------------------------------------------------GSSSVSAAA
----------LSAQSRLPALQEEASL-----------------------PRQQ-------
------------------------------------------------------------
-------------------------------LSPE---------DCGQGDHLDPFDRIVT
DTILSSLAVGLEQRQ-GFS-TRNSNRPLLKPDHTVTLGWP-RREFHV---------QRLI
ATGAYAKVYLAEVVD-----PEFTFMDTDGTFEHPEQRKVALKVLA----DCNPWEFFIC
SELRSRLAEKPP--PTVLDSVVTIEAACLYRNGAILVMPFGQYGTLLDLVRRYQEQQSQG
SRGIPESMALYFALELLLIVSAVHKCGIIHGDLKPDNVLVSDLP-------TERNCVERL
-AERTHCLQLIDFGRGIDQHQFQP-GTVF-----TEVVQTNCFKCTEMMDGRPWTFQTDW
YGVVACIHIMLFGEYMEVAKGAN-GVWAAR-QRFKRQVEVTPGSNHGYWQRDLWESLFST
LLNIPSCAEPPD-----VTPFVARIAELL-GNPSRAQDLLLHAHKASGM-----------
S----------------------
>Lpol.rna6537 /organism=Lpol {i 38,175,463,797,894,1214,1412,1639,1884,1974,2129,2313,2423,2599 i}
MRHVCKQFIVARGGDSEPSKDLKDHNVQ--------------------------------
--------------------------------CATGENASLFSVPKLC------------
------------------------------------------------------------
-------SGSSSSSSVDC--VTTVL-----------------------------------
-----------------ASVPNSTETT----------------------TTTSQS-----
-----------LDIGGSSTQP---------------------------------------
-------------------HEPSSHECS--------------------------------
------------------------------------------SSTGPAV-----LGSRGS
--SYC--GTP-TANMQQAISEAWDLWNGT-----------------LSRSNN--------
------------------------------------------------------------
----------------------------------------------------QSVVGMLR
FGG-------------------------------------DTNNAAIKSTVEPLF-----
-SVYQDPTQTVQVLASSGLSEK--------------------Q-----------------
------------------------------------------------------------
------------------------------------------------------------
------------------------------QYSVHEDQSVPPVSN----------VVSST
S-----------------------------------------------SKPPSDVFSVYQ
DPIQSIPPEVNDDIPS--NTCEKTLVTAPHGSWQFPD-----------------------
-----------------------------------------------YNEMDKDNL-ENI
PPPDYVQNN-AERSLTGILKPSINIPFKP--LDEEEEDELD----GIEP-----------
LENDNDFQ--------------DENVTFASMKTA----DLTNKISQYASTPFSLGRAPPL
FTDDITTSLAKLAVQPQETKKKIELPM------------------------------KPP
---LPVIPAPSTSTANEIQENC---------------------------NQGDLSPIMEC
---SREF---------------------CSSKSSTSSSSGCSTTFGSTY-----------
-----HNSRYHLSSLHKSR-------NDHQSKI----------------NLARPTVSNIT
----------ASKRQAQDTVQVDIKP-----------------------PSGS-------
------------------------------------------------------------
-------------------------------LENTVLPD-----EQIKFVQVDPYDPKLQ
EQLLQEVDPPLAMRR-GYV-AKNEKLPILLSDAPLNLG---MNTYHV---------TKQC
AMGAYARIFKAV-LLGCDSDDVYDLREDEFTSSSSNPKTAALKVSK----PSCEWEFYIC
TELESRLGKHVGV-PDVRSSVMTINTAMFFTNGSIFVNDFCKYGTLLDLTNFYK-KQ---
GQTVPESLVMYLTLEMLLIMDQVHRSNIVHGDVKPDNFMVLDF-------NKVQHQLEET
SLRKTTALRIIDFGRGIDLNLFPP-GTTF-----TIRVNTEGFQCVEMKENRPWTFQTDW
YGVLGSVHTLLFGEYMNVQKAKN-GVWSII-KKFKR-----------YWQTDLWEELFTT
FLNIPSCDKIPS-----IDPFVESILRKL-SEPSRRTELLFKLQQFTCLWEGF--ANETS
MSTPVVVRITTVEKNVRLFEINF
>Smar.transcript:SMAR012348-RA /organism=Smar {i 30,173,297,494,628,822,965,1135,1238,1565,1695,1901,2148,2235,2325,2486,2685,2795 i}
MNKVIKEEIGYNMEMQDGEWELSKENIKPLKQGRQMTCLQSVLE--SPH-SINDRLREEQ
TKFELEIRTYNGSD--PLSVWYEYIQWIQQNYPKDGPNGSLFQVINMC------------
-------------------SDPLD---LFNFMNTNNLFCKLAKFYINWALELEKIEDVKK
ADAVFIEGINRNAQPIDL--LKTSHRQFMVRISLRIHQDVES------NAGHDVNRLALN
ALPVKK------------AVPSNRVAV------------NGFGLKKVSIKSSAVS-GNVK
C-GYKMLE----EESENSVFP-----LKPCDDVKTKLTVDLDKENKMKPGKWTENQLKRK
TRIVPISAVNEEQQVGFVFHEDAEEE-------------QPKITQTPN-----P------
NKWTGVLSEKK----------------------PEILGIPDTNCDNPNVKI---MYCKEK
--LYA--GSQ-EISFEELRAVRYIARQKT-----------------QAEKDA--------
IQKFEQWKLEQQK-----------------------------------------------
------------------------------------------------------------
------------------------------------------------------------
----LADSVVIQM-QDENISTE--------------------------------------
-------------NIQN--------------------VNN----QVDKMTTEMSKFD---
--------------------FAEVLRTASPE-----------------------------
----------------HRGLIEPEVSN---SPTVHTKAALREMAG----------FFNG-
---TINGTLDAHSSGSW-------------------------------------------
DDSMGSL------ILSPKQKCPTFTIFSEDDNLIENK-----------------------
------------------------------VPIVVEKKD---------EIRKDEIR-KDE
IRKDEIQKD----------------------ENLKDVTRVKFPNFG--------------
-KDDQTLDTVHFQYTVYDS---DFTLNFNLPKDV---KDFNALA-KSVSTPLQA------
------------------------------------------------------------
------------------------------------------------------------
---IKD------------------------------------------------------
---------------------------------------------------KPASRSDIT
F---------SKSEVSQSESVIHKPT----------------------------------
------------------------------------------------------------
-------------------------------------------------HYVDPFNSEIQ
QKLLEQVKPPVSSYE-NIV-VINSNLPQIESGENFDLG---GTTYEV---------TAKL
-IGGYASLFKAR-ET----------------GSKVKNRFCALKVQK----PAFPWEFYIT
TQLKTRLQKLKQK-VNVTDSIGYFNSAHIFNDGSIFENIWANNGTLVDAVNCYT-KE---
NESMPEVVVLYFALELINIMQQMHACQIIHGDIKPDNILIIDLYESDLSVDPFANCAENV
CRGKTISTQLIDFGQSIDMTLFPA-GTRF-----HEAVSTDAFVCPEMMDDREWTYQIDY
YGLAATLHCLLFGKYMNIEKVNG--SWKPTCRDLRR-----------YWQRDFWSLFFGE
WLNIPNCDQLPD-----LKTWISKFQEAF-FNSTKSKGISLAIQKLKSVLFKHK------
----------------R------
>Dpte.g7669.t1 /organism=Dpte {i 128,2432,2622 i}
MD----------------DLEIIKENVQPLRQGRKIEELKAAFG--SDIVETNNRREMIR
QKFQNDIDQCKNDDDKLFELYYKYIDWIEQNYPHGSKEIKFKEILENCLEKFY----KNE
KYQNDERMLSIFLRHINLISNPID---VFKFFYKKNFAKKLSRFYKEWSYQFEMQNKFKQ
AMKVIKLGIDNGAEPISA--LTRTLNDLEVRTMRFVTTTAT-------DEEQTNERKALN
KLKPLKDSS-----GKIVKAPITRTCTLKNNDGIRK-------ISNIDPKSNQQQQQNVE
P-KFEIFTENEIDDDDQPPLP-----PPQSDDLKISNQQISVKENEIKTDQWKGNRLDLK
KK-----------KLPLSANKQEKFEI--FCDSN----NVAVSSSSS-------------
-SDNNVDK------------QQQQNNDDQ--KYPVVIM------DNKEKLKGWILYDRID
-EIYR--NGT-EYSLEELKYKKWLANQEEKL---------------LMEKQKLA------
----EKDANEKTA-----------------------------------------------
------------------------------------------------------------
------------------------------------------------------------
--------------AAAAVNEI--------------------------------------
------------------------------------------------------------
------------------------EKQNQPESEEKTT-----------------------
------------------------------LFFIDPKNSTEIISS----------YLNST
LYQTFNQTEQ-------------------------------------------SRFIIAA
DISHTGFDN-----------------YNDNDNGNYQS-----------------------
---------------------------------AVDQQQKQ---QENFNIFVDNDQ-QQ-
------------------------------------------------------------
-QNDNN--------------KLDQ---------------------TMINSPSSNGKIV--
---------------KSQQKQRLNLNK---------------------------------
---------PT-------------------------FFNE---------NTGHLSPIVEL
---SRE----------------------EYSKSSSSSSSSSSATIS--------------
-------------------------------------------------YVGTKKVLIFI
------------------------------------------------------------
-----------------------NNN----------------------------------
-------------------------------------------------NNLDPFDLKNR
QKILSKISDPIDFRT-GYHKISGQKLPKIFIGQIFQNF---NQKFILLPYDNHNDDDHDN
NDEEFYLYARPILDD-----------QN--------QSDFSINSMKLSRKIDYYWEFYIY
DELRKRLKQNKYG-TDIDLSILLIEQMIFFQNGYLTFYKDFDWN--FSLRNLIR-KN---
QERFPDLIIAIVALELILIIKKLHDCEIIHSNISIDNVILSSI---------NEDDIDAL
-PIQTSLIKLINFSQSIDMKILPD-DIQFDIQTIENKQQQQYRLYWDILQPKSWNYQIDW
IGFLNCIHWMVFGMDLKIQKQNQ-NILVLE-QTFDS------------NLSTIFEPIFKQ
LLNL-NANQKPD-----LDDHIMKLIDFI-KSNIDKDD----ISMFNSFFLT----NELN
----------------RL-----
>Drer.transcript:ENSDART00000133121 /organism=Drer {i 23,83,225,422,469,552,593,769,900,1070,1099,1216,1318,1400,1470,1645,1718,2554,2704,2805,2967,3125,3303,3410 i}
MD-----------------------------------------------------INSYF
QAFELSVRSYAGDD--PLDPWDKFVHFLESRMSAEEKKG-LSVVLERLVQSFL----QDE
RYHNDVRYVTHCITCANLYSDPME---VYSYLHSRGVGTQTAALYIDWAQQCEKKGQMVQ
AEMVYNRALMNKAQPQDT--VQEQYRFFQERTSASTPAAPSD----HVRHPLQNSRMVNQ
NTRPRDNVQPQCK-EPEAACPAPRMVSVI-------------------------------
---------------------------------------SRSENNPVRPAGYT-------
------------------------------------------------------------
---------------------------------------------APETVS---MYCVKE
--LQC--EGS-ELSFEELRARRYFDKCRQQE-----------EQRRLAEEQQ--------
----RLWEEEEEVR------------------KLKQLLDDLERNM--------SLKPAEQ
----------------------------------------------------TDPVTP--
----------AVMEQQGLA---------------------FQQADPPVTSYSP-------
----AEPFLTAAL-DSRPERES------------VLE-----------------------
---------------------QPDR-------------------PSEIQSSVPQSRQEDV
CV----------------------------QGEADTSYGGFNHS----------------
--------HVTPNT--SLGFVQATPSRVLPSPTVNTREALGVIMD----------MFQA-
--PTLLQESM--------------------------------------------------
----------------------FNSSVQPEDSFEKSC-----------------------
---------------------------RISSAPSCVKAAS----ATPFMIYQDRDQSQSA
GSDQAGNKPAVTRALMEIPVSK---------ANETPVSTEF-------------------
ITDESTMWGAR-NVSVGPC-----------PNHT---RDFSLSA-HLVSTPLHPHA----
----------PHSWDAEQSQEENAVVR---------------------------------
-GVSAAEETPYLR------------------------------------QPTKLSPIMEQ
--SPAEEKPAECSMQAQGTIVGEGVSLAQQSQGLSLAQSSCSSRHPLAALSFPDHTALRA
QDESLRNSSRPAWSIYQSP-EKEPSLLDTAKDEDLLPTTSFHRHSSGMKPLETPDIPDMS
--PRAAP--GLNWFQMDSSTHAAEPDLDVMMSPPPVPGAWNIYQSPEKPPKTDFLWAMSP
KPIAEHALHMEEVDVLLPERSFLQREPGVEALQVLHESLLMSPKRTPAAAQEEHWSPRAD
WSHTASPQRPVEQHLNVMTSPPQGARTPRAPMSPMDTSR-----AVCVPLVPDPWDEELI
VSLLSNLQPPLSSQP-NLT-VWSCHLPSITPKMTVQIA---GESLRV---------DFVL
GQGAFATVYQAT-NL-----------MT--------TQKLFLKVQK----PANPWEFYID
CQLNKRLQ------PSERHLYNSIHSAHLFNNGSVLVGQLHNCGTLLNAINLYKRRS---
EKLMPQPLVLYFSVCILKMVELLHAAHIIHADIKPDNFLLGERF-------LENDCFDQ-
-ENLQHGLALIDLGQSIDMTLFPE-GTAF-----TAKCMTSGFQCVEMLSGRPWTYQTDY
FGIAGTVYCMLFGTYMEVKQEGD--VWRTN-GVFKR-----------NVHADLWQDFFHT
LLNVSDCSAPPC-----LSVLRQRLHAVL-QQNYNSK-----LRSLKNRLVV--------
-------QILEEARSTRR-----
>Hsap.transcript:ENST00000302759 /organism=Hsap {i 26,86,225,422,466,567,620,805,957,1217,1276,1405,1516,1616,1698,1876,1964,2203,2347,2463,2625,2783,2955,3062 i}
MD----------------------------------------------------TPENVL
QMLEAHMQSYKGND--PLGEWERYIQWVEENFPEN--KEYLITLLEHLMKEFL----DKK
KYHNDPRFISYCLKFAEYNSDLHQ---FFEFLYNHGIGTLSSPLYIAWAGHLEAQGELQH
ASAVLQRGIQNQAEPREF--LQQQYRLFQTRLTETHLPAQA-----RTSEPLHNVQVLNQ
MITSKSN-------------PGNNMACIS-------------------------------
--------------------------KNQGSELSGVISSACDKESNMERRVITISKSE--
----------------YSVHSSLA------------------------------------
------------------------------------------SKVDVEQVV---MYCKEK
--LIR--GES-EFSFEELRAQKYNQRRKHEQ-------WVNEDRHYMKRKEANAFEEQ--
--------------------------------LLKQKMDELHKKLHQVVETSHEDLPASQ
---------------------------------------------------ERSEVNPAR
MGP-------SVGSQQELRAPC---------------LPVTYQQTPVNMEKNPR------
----EAPPVVPPL--ANAISAA--------------------------------------
-----------LVSPATSQSIAP-----------PVPLKA----QTVTDSMFAVASKDAG
CVNKS-------------------THEFKPQSGAEIKEGCETHK----------------
-VANTSSFHTTPNT--SLGMVQATPSKVQPSPTVHTKEALGFIMN----------MFQA-
--PTLPDISD--------------------------------------------------
------------------DKDEWQSLDQNEDAFEAQF-----------------------
-----------------------QKNVRSSGAWGVNKIISS--LSSAFHVFEDGNK-ENY
GLPQPKNKPTGARTFGERSVSR--LPSKP--KEEVPHAEE--------------------
FLDDSTVWGIRCNKTLAPS-----------PKSP---GDFTSAA-QLASTPFHKLP----
----------VESVHILEDKENVVAKQ---------------CTQATLD-----------
-SCEENMVVPS--------------------------------------RDGKFSPIQEK
--SPKQALSSHM----------YSASLLRLSQPAAGGVLTCEAELGVEACRLTDTDAAIA
ED-------------------------------------------------PPDAIAGLQ
----------AEWMQMSSLGTVDAPNF---------------------------------
------------------------------------------------------------
-------------------------------------------------IVGNPWDDKLI
FKLLSGLSKPVSSYP-NTF-EWQCKLPAIKPKTEFQLG---SKLVYV---------HHLL
GEGAFAQVYEATQGDLNDA-------KN--------KQKFVLKVQK----PANPWEFYIG
TQLMERLK------PSMQHMFMKFYSAHLFQNGSVLVGELYSYGTLLNAINLYKNTP---
EKVMPQGLVISFAMRMLYMIEQVHDCEIIHGDIKPDNFILGNGF-------LEQDDEDDL
----SAGLALIDLGQSIDMKLFPK-GTIF-----TAKCETSGFQCVEMLSNKPWNYQIDY
FGVAATVYCMLFGTYMKVKNEGG--ECKPE-GLFRR-----------LPHLDMWNEFFHV
MLNIPDCHHLPS-----LDLLRQKLKKVF-QQHYTNK-----IRALRNRLIV--------
-------LLLECKRS-RK-----
>Tcas.transcript:TC014636_001 /organism=Tcas {i 128,333,558,685,886,1042,1919,2533 i}
M-----------------DFDISKENIQPLRGGRNASQLGVALQAQTDM-DHQRELLQQQ
SEFERQIATYTGDD--PLELWYQYISWVEQSYPKQGHEGNLGALLERCLCLFE----KDP
RYRNDRRLCKLFIKYIDQHQNPLE---LYHMMYASELCRGCADMYRAWAYYYEATGDFQN
AHIIFEYAKKELAQPFSD--ILRAHESLVLAAGRHMIYGPN-------ERDLSEKRQALT
SLQTFKPG----------QVGSVRSAA------------------SENPLTLGAPIAGRS
NACIPVYEDKGQEVKGAEAGPI--------SIIAAAKRQEVPKENTLKPGQWTTVVLKSK
SG-QRNCGGNPD-RASIPIYEDQEEGLKGAECSSFVSTGQELPTDKQELGKLKPLVQGSG
PDLVSILEGRKRTNDFVSKTFENYSDWIV----SLTIP----EPKDDRIIP---MYPKAK
--VYS--EVNTEYSLEELRAVRYLPAKSEPVQ--------NLSYHASLQEQM--------
----SYQHNEQTQ------------------------------------------APAFC
I-----------------------W-----------------------------------
--------------------------------------------------DSPQNT----
-EKNERSMLNFDLWNSSKHEAS--------------------------------------
------------------------------------------------------------
------------------------------------------------------------
------------------------------AVSLNVRKS---------------------
---------------------------------------------------PVRKFSIYE
QSTLALQEQ-----------------IEPKGSAMKTP----FKNLNAEELAETGSRGGM-
---------------------------DVAAAAPVDSAKRLP--------LYDDDS-SS-
------------------------------------------------------------
-SFDNI----------------TESVNFNDLTCNTQMFGFNLNV-MQVSTPQSKQP----
------------------FGANIEANA---------------------------------
-----AKLTPK------------------------QLFAEQTLKGEGDKVEKNLSTIFEE
---TKS----------------------YGSSSSSSNAATKSSLFGSNF-----------
----KQNTMAKISEEHTSY-------LAQNLMVNA--------------ALRSSSLGELM
---------DFDQHASPAVPSMQKPT-----------------------PEQ--------
------------------------------------------------------------
-------------------------------VVPAPTKI-----TPLDVVPSDPFKQSLI
EMLLRRVNFPGPHRH-GYC-YLSSIPKLVVRKEVVNLG---LDKYVI---------EKQL
GKGTYGTVFRGI-DL-----------RT--------GNPVAVKFQR----PANRWEFYIC
RELRSRLAQHPLR-----ERFMDVTIGYFSDQASVLISEFMPCGSLLSVANTVKQKS---
GRPMKESLCIHFCLEMLKVVQAMHEVKIIHADIKPDNFLVQLT-----------------
-MNDAIVLQLIDFGCSIDMSLFPP-NASF-----TRKVTTEDFICCEMRDNRPWNYHTDL
FCIAATAHVLLFDKYMQLRKNDG--HWSIL-NRLPR-----------YARLDLWNMFFST
LLNQQEGPANSA-------ALQAMLEDSL-NHKFDDYHN--ELRFLTNLLKN--------
----------------R------
>Mocc.rna18386 /organism=Mocc {i 98,432,536,1222 i}
MTPL--------------WVDDIRDEFRKLEKGIDA------------------------
-----------GEE-KTVDAYFRFLCFVNKNQRHLSEFLTPAVLRPHCLRLYREFTMNPD
GLRNDAKFIQCLLWMANWNPR------MYRDIIERNIGDRLAVTYVMYSRGLARRGRTEE
AVALLKRGIEVNALPLNY--LEETLKEVQG------------------------------
------------------------------------------------PHAANAKEMSCA
N--------------------------------------QTAVENPI-------------
----------------LDPHQRFAGEQ---------------------------------
------------------------------------------RDFAPDQCR---TYDFKA
--VYPEYNAQ-EFQFEERRVQKWRLRRKE-----------------IEEKNL--------
----SKAKDEEIQ-------------------KLRDTIEQLQNEK--------ALLLAEL
------------------------------------------------------------
------------------------------------------------------------
----AEPGRQPFELDASKKSEL--------------------------------------
--------------------------FDEMTDTVPL-----------VSTQKPPRLSDVS
VM------------------------NSQPTADATNAVGGN--KTEMMTRDM--------
----------------RELFWNGTLDSTNLPASTETTMAKDDASE----------TLQAT
APPTRPKLEI--FQENP------------APQRITVFDENDHKRKALNTPTPAKRFAICA
DE------------------------NRPSQSSRRTS-----------------------
-------------------------------GSPMPKMKSSDDLPSPPFGKDDDDK-ENV
APNGYQQPAYHSRRTSGVLVDAEGFETAP--IPAEPEFEDD-DDLGVTPLD---------
--------------------------------------EFENSAGRAVSTPSKNAP----
------------------PELSWRVTEMLSG--------------------------HGP
LLVGHGRDSPNMDS-----------------------------------PDRRLSTILEA
---SKE----------------------SGSSGSSNS-----------------------
--------------------------------------------------LGTPSVARSS
----------LASSVTDDTL----------------------------------------
------------------------------------------------------------
--------------------------------------------PTLNPIVSDPFSPALR
NKIILGSKMPYE--------TVSGKLPAMKKKCAIHFSN--GYRATI---------QKMI
GEGGFAKVYFAQ-KDSEDDDGGDIDAEGEMTTCIVRNDHAAIKITNE--ISAGLWEYYIL
QTIFRRLSRQQSILPCIRKSIPEPHCAAYYDNGFLISLPYLPYGSLVDLVNRFQ------
-REVPELLARYLVIELMVIVMRLHENGIIHGDLKPDNVLFRKV--------PSIQMIGEL
-RSKTQCLCLIDFGRAIDLEAYSSTSTTF-----SHVVNEDIQKCVAMREQRNWLFDFDW
FGVANCAHTLLFGEYIEVEKTPS-GDYTLK-KRLPR-----------YWNPEWWTMFFHG
LLNMTATTSRPDHVDYPIKNIIELGGASL-NNRESMKTLSLKLIQLNSMMQK--------
----------------R------
>Alyc.aculy02g08920.1 /organism=Alyc {i i}
--------------------------MAPT------------------------------
----------------------KFQIYVDQSMRQPAAQDQPPKL----------------
------------------------------------------------------------
-------------QP---------------------------------------------
--------------QPAVAVPQPKVAA----------------SDPKAPMRYKPE-----
------------------------------------------------------------
------------------------------------------------------------
-------------------------------------------ALGPNQRF---YFDERK
--LYP--PTGEEYSFEELNLFAWNKKQQE-----------------LREKLY--------
----YDKLERENE-------------------ELRARLEALSQEL--------NMRPAG-
------------------------------------------------------------
------------------------------------------------------------
----SQPPEMTQE-PVSPMRR---------------------------------------
------------------------------------------------------------
--------------------ISVVPQSLQPTQ----------------------------
----------------GLEYTDM-------SVYCGLDDAPTGVHE----------FWKK-
--PVIQDRN---------------------------------------------------
--------------------------VQDKNPFAHDK-----------------------
------------------------------ITLPLDQ--------------SQYIR----
------------------------------------------------------------
---DN----------------------------------------VPTSTPTSKNE----
------------------NKKSLNVRR-------------------------LSRPS---
----VGGGSPT----------------------------------------LKLSPITET
---SRD----------------------CNSKSSSSSSAAS-------------------
---------------------------------------------------GTPGTAKKA
----------LQPLIAESQAILEEPD----------------------------------
------------------------------------------------------------
-------------------------------------------------RPLDPNDPTTF
KKLLVGLVEPIERRA-GYH-MNNRSLPKIRQGACFQAG---DDSYLV---------DKEL
SKESQTFYAQLLNDDSNDDSSMDIP-----------IKTFCVRVDQ----PANAWLFYIC
NELHRRLVRQKTK-PDIELSVMIANPAIFYNDGSILIDEYFRFCTMHQFLQACQ-ET---
NKPFPKSVAAYVCLELIQVVKQMHNCGIIHMNINPKNIVFTCC--------PNRDDVANV
-SERTSIIKLIGFERAMDMKLLPH-NFKF-----EGSLQE--LITCEMRDQKPWTYEVDW
YGTLDCIHQMFFGEEMQVDKTSG--KWMIS-KQIKG------------FPTSVWTDLFEQ
LLNIVDFEAAKGVVDHSIDELTAWVKANL-SFVLKEAAY------LESILEEYCKNNNKS
------I---------RT-----
>Cele.Transcript:R06C7.8 /organism=Cele {i 74,604,1516,1704,2474 i}
MSHI-------------------RVAFAPLDTNPSTC-----------------------
----------------GLETFATQIETLSQMMTAE----EMKAELYDCVRRIL-REQKFD
QIRENEAMLRLY-KVMGRSSTNLKGRGIYEQLFKKDHFTGSLKFYLQWAEECGKDQMLEE
FKDVLKLARDRLSERIEMTAIESGFRDLVDEYFNGESGDMFTRP----DETMDLFRFNAG
SKKKRRSSVCFLQH----NVPINNSGK---------------------------------
------------------------------------------------------------
------------------------------------------------------------
------------------------------------------AAFGPKTKTDLRQACIDR
-PNYH------GISIEEFRFAKWKDTFGEDV-----------DDDYRKRKDSGVVFVKHQ
VIDTDRQAREEVENRFNANLNPRRR----------------------------HLSPVSE
------------------------------------------------------------
----------KTVDDEEEKRS-----------------RIYSPLVATKDAHRPALR----
-SKIENPPATVTL-SSDTKSAS-------------------------EKDVSDSDDADDD
ERLKIMTAGRKDGNP-------PDR-----------------------------------
--------------------STSISSNYSTASARTSKSGA--------------------
------------------------------GLDLMAENKCLEAHA----------MFSDT
--VHLASEKT----------MVLGDDSVFVPERSLATTQ------------IVTDFSVLC
DP----------------DPTMTITQERPKKVSNGLNV-----VYDEAAEPEESQKVEES
EVQP-----------------------EIVLVSPVTQTSP----ATMFNDIYDDEI-EF-
------------------------------------------------------------
--------------------------GFFKPSRGN----------FVTSTPAQGVHLVN-
----IDEYFG--------NKEEESTHE---------------------------------
-QEAPVFVAPTSSTFSKLTRRKSLAA-----------------------NQAVQPSVTES
---SKP----------------------ERSDPKDSSIDCLTANLGRRL-----------
-------------------------------------------------SIGADEIPNLT
------------------------------------------------------------
-----------------------ENNES--------------------------------
------------------------------EITGCKIRRR---SEIIKQGDINPWDETLR
KKLMCLVRPPQNMHE------FQERAPKIQALRDCEVS---GEKLHI---------QTLI
GQGGYAKVYRAVTDD---------------------QRTVAVKYEV----PSCSWEVYIC
DQMRNRLKDRGLE-LMAKCCIMEVMDAYVYSTASLLVNQYHEYGTLLEYANNMKDPNW--
------HITCFLITQMARVVKEVHASKIIHGDIKPDNFMITRKI-------DDKWGKDAL
MSNDSFVIKIIDWGRAIDMMPLK--NQRF-----KGRAGTEAFDCPEMVDGRSWTYQADY
FGFAATMAVVVAGKYAQLTGASV-GDYSLN-VDIKRR----------NILRDACYDVINR
FLNIPSCDSLPD-----WNILIKSFSEIW-NEKFEASGWRQAVSKFNEACDLA--ANQ--
----------------K------
