# Supplementary material for: Genome streamlining in a minute herbivore that manipulates its host plant
Source: eLife. 2020 Oct 23;9:e56689. doi: 10.7554/eLife.56689 (PMC7738191; doi:10.7554/eLife.56689)
Supplement: Supplementary file 2. [file elife-56689-supp2.zip › Malin_Input/OG0001607.fasta]

>Agam.AGAP007167-RA /organism=Agam {i 21 i}
-----------------MDYELRNIKDFLQLYNKITDMCFNSCVDNLFGRDLTREEVSCA
DNCVLKFTNVNQRLLKVYVGVQSDINQRRLAEVETQQAKMVAEAQQQQQQ----QDQQAA
AAA-----AAAAAVPA---TPEVATASN--------------------------------
SAEPSVA----------------------------------
>Dmel.FBtr0344072 /organism=Dmel {i 21,117 i}
-----------------MDSNLRNLKDFFTLYNKVTELCFSRCVDNLSQRDLGGHEDLCV
DRCVTKFARFNQNMMKVYVDVQTTINAKRMEEMEENARKA---EQQQREQ----EKERLK
EAA-----ATAVLTPV---QPPVAGNLS--------------------------------
----------------------------------------M
>Dpul.mRNA14200 /organism=Dpul {i 18,114 i}
--------------MD----ALRNFQDFLLVFNKMSETCFTRCVNTFQTRELTEDEDKCV
EMCSTKNIRVNHKIMSVYMEVQPLIVQKRVEEMEKLNPPQAVTETIP----------EVA
E-------INTVAQP----VIMAETEPQ--------------------------------
HVSQETSSLEPQA---------------------------V
>Lpol.rna21513 /organism=Lpol {i 30,126 i}
--------------MNSEDVAVRNFRDFLMIYNKMSETCFNHCVRNLNQRDLTTDEVHCV
EKCAAKNININHKVMAIYMEVQPEIINKRVEAATKASQFS--------------------
---------------------ENSSNTV--------------------------------
DISQGTA----------------------------------
>Smar.transcript:SMAR010879-RA /organism=Smar {i 24,120 i}
----M------------EDVALRNFRDFLTIYNQMTELCFSRCVDSLNYRQLSPDEVSCV
DKCASKHVNINHRMMSIYMEVQPQIVSRRIEEMNQQNQLAVTPETGTTESIAITPNQEIT
S-------PTGEAIP----IPEISGQSQ--------------------------------
TVSQPA-----------------------------------
>Ptep.aug3.g25732.t1 /organism=Ptep {i 30,126,275 i}
--------------MEADDHAVNKMKDFLYIYNKMAETCFNQCIENFNGRQLTPTEESCI
EKCSSKGVAVNHRLMMSYMEIQPEIMNKRVEEMQKQQANI--------------------
---------------------DALNNQV--------------------------------
PVTPQNA----------------------------------
>Mocc.rna10601 /organism=Mocc {i 48,183 i}
----MHK---SSSVMD-TESALRNFRDFLTIYNKMSEQCFAHCVNDLGQRQLTESEEVCV
DKCVNKNIKLNHRMMEIYMKLQPEINQKRLQEQEALQQGV--------------------
---------------------MQLKNDI--------------------------------
-----------------------------------------
>Drer.transcript:ENSDART00000064463 /organism=Drer {i 27,123 i}
--------------MD-PQGQLRNLRDFLLVYNRMTEICFHRCSSNFNYRNLTMDEERCV
DSCAGKLIRTNHRLMGTYVQLMPAMVQKRMQEMESKAAEMAKAEAEAAAK----AGTSVP
DNPSSAITNTSMMSPSIQDIPNTSSTAPESFQILSSPNNTSDIKTSSMTNGSAFGETNLH
AITNDAKTFTNQSLDELITPSPVNTSVPETPTAGGAGQTPS
>Hsap.transcript:ENST00000254616 /organism=Hsap {i 39,135 i}
----MER-------QQQQQQQLRNLRDFLLVYNRMTELCFQRCVPSLHHRALDAEEEACL
HSCAGKLIHSNHRLMAAYVQLMPALVQRRIADYEAASA----------------------
-------------------VPGVAAEQP--------------------------------
GVSPSGS----------------------------------
>Alyc.aculy02g26210.1 /organism=Alyc {i i}
-------------------MSVEQFKEFIRNYNRLSELCFDSCIWNFTTRDITSKEEACV
NNCFEKFVKSNQRISQRFQEHQLQAHEKAAKTS---------------------------
------------------------------------------------------------
-----------------------------------------
>Bmor.transcript:BGIBMGA008507-RA /organism=Bmor {i 96 i}
------------------------FKDFLVQYNKLSELCFNDCIHDFTSRTLKSTEDKCT
VNCMEKYLRMNQRVSQRFHEFQMLANENMLALAQKSGN----------------------
------------------------------------------------------------
---PS------------------------------------
>Tcas.transcript:TC008195_001 /organism=Tcas {i 63,159 i}
MNVTLPP---GAGLENVDAEQVKTFKDFLISYNKLAELCFTDCVSDFTSRNIKGSEDRCA
LNCLEKFLKVNQRISQRFQEFQMLANENAIAAAQKLGQN---------------------
------------------------------------------------------------
---PT------------------------------------
>Isca.ISCW024170-RA /organism=Isca {i i}
----MAA---IATSGDPQAEQIKQFKDFLVSYNKLSELCFSDCVHDFTVRHVRDKEDKCA
MNCMEKYMKMNQRISQRFQEFQMQTNEAAIAASQKGFR----------------------
------------------------------------------------------------
-----------------------------------------
>Dpte.g287.t1 /organism=Dpte {i i}
----MA--------TNASDIEIKTFKDFFINYNKLAEMCFMDCIHDFTFREVSKREEKCA
ENCFDKFVKLNNRISQRFQEIQFAQHETISASISK-------------------------
------------------------------------------------------------
-----------------------------------------
>Turt.mRNA:tetur09g01900 /organism=Turt {i i}
----MAAPPGMPADFSSPSTQMRLFKEYMIDFNRLAEQCFNDCIFDFTQRKMTPKEEKCE
DNCVQKYFKVNQRLSKRFYEIHAVENPLDKASA---------------------------
------------------------------------------------------------
-----------------------------------------
>Cele.Transcript:B0564.1b.1 /organism=Cele {i 27,142,329 i}
--------------MN-TIQNIQQLREFLTVYNTLSERCFNACARDYTTSTLTKDEGSCV
SQCIDKQMLVNRRFMLVFAEQAPKALFKQGEQSPTEAIKSAKPEPAV-------------
--------PAPEATPV-ETTPVIEENKQ--------------------------------
-----------------------------------------
>Phum.transcript:PHUM172720-RA /organism=Phum {i i}
----------------------------------------MHCVNHLSDRDLSQDECGCV
DMCTKKHVSVNHKVMQVYMEVQPEIINKRIEDMNKQQAAV--------------------
---------------------EEAKNKN-----LEIDNKKKFIKDSNSNDNINNNNDKGN
DVTNNNTNSNLTLK--------------------------Q
