# Supplementary material for: Genome streamlining in a minute herbivore that manipulates its host plant
Source: eLife. 2020 Oct 23;9:e56689. doi: 10.7554/eLife.56689 (PMC7738191; doi:10.7554/eLife.56689)
Supplement: Supplementary file 2. [file elife-56689-supp2.zip › Malin_Input/OG0001608.fasta]

>Agam.AGAP005316-RA /organism=Agam {i 181,359,619 i}
-------------------------------------------MS-FFGKLF--------
-------------SGKK-----GEPAPTPSEAIQKLRDIENMLTKKQEFLEKKIEVEIDT
ARKNGTKNKRAAIQALKRKKRYEKQLQQIDGTLSTIEMQREALENANTNAEVLKTMKKAS
DALKVTHKDMNIDDVHDLMDDIAEQNDIANEISNAVSSAVGFGQDIDEDELEKELEELEQ
EELD----KELLGVQ-----PE---TDELPEVPSTDL---------PAKAKEKEKKK---
---------------------------------AAVAEEDDPDMKELMS--WAN------
-
>Dmel.FBtr0088623 /organism=Dmel {i 178,356,640 i}
-------------------------------------------MS-FFGKMF--------
-------------GGKK------EVAPTTGEAIQKLRETENMLIKKQEFLEAKIEDELNI
ARKNASKNKRVALQALKKKKRLEKQLQQIDGTLSTIEMQREALESANTNTAVLTTMKNAA
DALKRAHQNMDVDKVHDMMDDIAEQQDVAREISDAISNPVAFGADLDDEDLERELDELEQ
ENFD----KEIIGIP----EPT----PTLPEAPTEDL---------PEKAKEKKKATT--
--------------------------------TTAVEDDDDPDMKQLLS--WSN------
-
>Phum.transcript:PHUM039570-RA /organism=Phum {i 181,359 i}
-------------------------------------------MS-FFGRMF--------
-------------GGKK-----GDKAPTTGEAIQKLRETEDMLIKKQEFLESKIEQELQI
ARANGVKNKRAALQALKRKKRYEKQLQQIDGTLSTIEMQREALEGANTNTAVLTTMKNAA
DALKAAHKHMDVDQVHDMMDDIAEQQDVAREISDAISNPVAFGQDVDEDELLKELEELEQ
EELD----KELLGVA----TPS----PELPNVPVGE----------PSKARAKASASKF-
---------------------------------------------------YISK-----
-
>Dpul.mRNA2608 /organism=Dpul {i 184,362,477,628 i}
-------------------------------------------MS-FLQKMF--------
-------------GAGG----KDKGMPTTGQAIQKLRETEEMLIKKQEFLEKKIDQELDI
AKKNGTKNKRVAIQALKRKKRYEKQLQQIDGTISTIEMQREALEGANTNTAVLQTMGDAA
KALKAAHQHMDVDKVHDMMDDIAEQQEVAREISEAISNPVAFGQDIDEDELERELEELEQ
EELD----NELLNV------PA---AAALPSVPTVEPIAKVPSRSVPARPSRAK------
------------------------------------AEEDDDDMKELAA--WAS------
-
>Tcas.transcript:TC009279_001 /organism=Tcas {i 178,356,592 i}
-------------------------------------------MS-FFGKMF--------
--------------GKK-----EEKAPTTGEAIQKLRETEDMLIKKQEYLESKIDQEILT
AKKNASKNKRAAIQALKRKKRYEKQLQQIDGTLSTIEMQREALEGANTNTAVLKTMKNAA
DALKNAHLNMDVDEVHNMMDDIADQQDLANEISNAISNPVGFGEDMDEDELEKELEALEE
EALE----EKLVEVP----TP-------LPPVPTGE----------IAKPKPAK------
------------------------------------KVEEDDDMKELEN--WAS------
-
>Isca.ISCW008685-RA /organism=Isca {i 184,362 i}
-------------------------------------------MS-FFSRMF--------
-------------GGGK----GGEKAPSPGEAIQRLREIEEMLNKKQDFLESKVKLELDQ
AKKHGTKNKRAALAALKRKRRYEKQLAQIDGTLTTIEFQREALENANTNTEVLKIMGLAA
KALKNAHENMDVDKVHDLMDEVQEQQEIANEISEAISNPVGFGTDVDD------------
------------------------------------------------------------
------------------------------------------------------------
-
>Ptep.aug3.g17247.t1 /organism=Ptep {i 184,359,474,595 i}
-------------------------------------------MS-FLTKLF--------
-------------GGGK----SGSKAPTPAEAIQRLREVEEMLMKKQEFLERKVEQELAT
AKKNGTKNKRVALQALKRKKRYEKQLGQIDGTLTTIEYQREALENANTNTEVLKIMGYAA
KALKNAHE-MDVDQVHDLMDDVQEQQEIANEISDAISNPVGFDKDFDEDELARELEELEQ
EELD----RDLLAVG-----PS---TTELPEVPTAE----------PARPAKAKQ-----
-----------------------------------PVEEEDEDMKELAA--WAS------
-
>Lpol.rna7530 /organism=Lpol {i 23,226,401,516,640 i}
M-----------------LASEPILQT---RTL---------KMS-LITKLF--------
-------------GGGK----SKQKTPTPAEAIQRLRAIEDMLIKKQDYLEKKVQQELQT
AKKNGTKNKRIALQALKRKKRFEKQLTQIDGTLTTIEFQREALENANTNTEVLKVMGVAA
KALKNTHE-MDIDDVQNLMDEVQEQQEVANEISDAISNPVGFGHDIDDDDLLQELEDLEQ
EEVD----QQLLNVA----EPS---MEKLPNPPQAE----------PSRPRKAKV-----
-----------------------------------HHEEDDDDIKELAA--WAS------
-
>Mocc.rna14869 /organism=Mocc {i 187,365 i}
-------------------------------------------MS-LLSRLF--------
-------------GGGK---SSAAKSMSPADAIQRLREVEEMLEKKQQFLEKKMEAELET
AKKNGTKNKRVALAALKRKKRYEQQLKQIDGTLTTIEFQREALENANTNTSVLQVMGDAA
KALKKAHADMDVDQVHELMDDVQEQQEIANEISEAISNPAGFGTEVDEDELLEELEQLEQ
EEIQ----AKLLDVP---SEPTPVVTDELPSVPSEK----------PVAAKK--------
------------------------------------KTEEDDELADLAQ--WAS------
-
>Smar.transcript:SMAR008723-RA /organism=Smar {i 184,362,477,607 i}
-------------------------------------------MS-FFGKVF--------
-------------GGGK----QKDKTPSTGEAIQKLRETESMLCKKQEYLEKKIEYELAV
AKKNGTKNKRAALQALKKKKRFEKQLQQIDGTLSTIEFQREALENANTNTEVLKIMGFAA
RALKAAHQNMDVDEVHDLMDEVAEQQDIAKEISDVISNPIGFQNDIDEDELEKELEELEQ
EELD----EKLLDVG----GPS---VDELPSPPTAE----------PRKPAAVAR-----
-----------------------------------SKPEDDKELAELEQ--WAS------
-
>Dpte.g4126.t1 /organism=Dpte {i 241,592 i}
-------------------------------------------MS-FLSNLF--------
-------------GGKS-----KTKAPTPGEAIQRLRDVEEMLTKKVEFLEKKRDEELLI
IKKNGTKNKRVSLQALKRKKRIEKQLEQIDGTLTTIEYQREALENANTNTEVLKIMGGAA
KALKQAHDNMDIDKVEDLMDEVREQQQIADEISNVISNPIGFQNDVDEDDLMKELEDLEQ
EEID----KQLLETGE---------TEPLPEVPSAE----------PVKKKTPG------
-----------------------------------SKQKDDDELEELAA--WAN------
-
>Bmor.transcript:BGIBMGA013801-RA /organism=Bmor {i 181,359,510,625 i}
-------------------------------------------MS-FLGKIF--------
-------------GGKK-----EEKGPTTHEAIQKLRETEELLIKKQEFLEKKIDLEVQT
ARKHGTKNKRAAIAALKRKKRYEKQLTQIDGTLTQIEAQREALEGANTNAQVLNTMREAA
NAMKLAHKDIDVDKVHDIMDDIAEQHDISREITEAISNNVAFPNDIDEDELEKELEELEQ
EDLD----KEMLGIN----VPT----DTLPDVPASELVHDKPK---PSKSKQTAAVVGHI
GRGRGAPLYFAGAFIGAFTIQHCTAYRIPQSHTKLDTEAQSKLVRNIGAENRASEKSFGQ
I
>Cscu.CSCU021113-RA /organism=Cscu {i 19,248,363,490 i}
-------------------------------------------ML---------------
-------------------------APIVFTLVLKEDDDKVFFCI---------------
---------SVAIQALKRKKRYEKQLGQIDGTLTTIEFQREALENANTNTEVLKIMGIAA
KALKGTHSDMDVDKVHDLMDEVQEQQDIANEISEAISSPIGFGNDVDEDELARELDELEQ
ESLD----EQLLDVA----GPA---TENLPSPPTAE----------PISSRKKPA-----
-----------------------------------KPEEEDDDMKELAA--WAS------
-
>Hsap.transcript:ENST00000347519 /organism=Hsap {i 160,310,488,603,739 i}
MSRRRPEDGLGKAGPCVMRHHPPRSKAEVWRTLRGGGGRGELAMS-GLGRLF--------
-------------GKGK-----KEKGPTPEEAIQKLKETEKILIKKQEFLEQKIQQELQT
AKKYGTKNKRAALQALRRKKRFEQQLAQTDGTLSTLEFQREAIENATTNAEVLRTMELAA
QSMKKAYQDMDIDKVDELMTDITEQQEVAQQISDAISRPMGFGDDVDEDELLEELEELEQ
EELA----QELLNVGDKEEEPS----VKLPSVPSTHL---------PAGPAP--------
-----------------------------------KVDEDEEALKQLAE--WVS------
-
>Drer.transcript:ENSDART00000003195 /organism=Drer {i 244,422,531,658 i}
-------------------------------------------MS-KISKMFKVSSSSSS
SSRSSSSSGSSSKSKHR-----SRSGPSPQEAINRLRETEAMLTKKQEYLESRIEQEIVI
AKKNGTKNKRAALQALKRKKRFEQQLTQIDGTLSTIEFQRESLENATTNTEVLKNMGYAA
KAIKGVHEKIDLDKIDSLMQDITEQQEVAQEISDAISQP--FGDQFDEDELLAELAELEQ
EDLE----ESMKSMG------------RLPSAPTHKL----PSTR-PSHRATSK------
-----------------------------------KRVEDDHDMKRLAS--WAS------
-
>Turt.mRNA:tetur29g00240 /organism=Turt {i 89,498,598 i}
-------------------------------------------MS-FFGKLF--------
-------------GGRSDGSSKQEQKVTTSMAIQKLQDTEEMLMKRKEHLEGLIKEQENI
IKVNGTKNKKVALTALKKKKRLDKQLEIVEDTMATLDNQRESLENANTNTEVLKNMATAA
RALKAVHSDMDTDKVEDLMDEVREQQQIAEEIVGVITERS--GQQLDDEELLKELEEMEQ
EELD----RKLLNVG------------SIPAV-TPE----------PVKDASPSSK----
-----------------------------------LKDPEEDELEALKQ--WAA------
-
>Cele.Transcript:R12C12.5 /organism=Cele {i 294,555 i}
MP-------FKK-------------------------------MSWFFDRMH----EEAH
KIK------EKIKEKSR-----KRKAPTADEAIGNLRDAEELLIKKQEYFELRIEQEVES
AKKYMKTNKKMALAALRKKKHYEQELSRIDGVLTKLEAQRTALENVGMHNEVIDVLGKTT
ETLKKEHAKMDIDKVHDLMDEIADGLAMSEELNEAISAPI--GDVADEDELMQELQELQD
NVADLSTTTKLPDVP-----------ATLPEAPSGE----------LTRAGRRG------
------------------------------------KFRKMSTMEELEQ--WAASN----
-
>Alyc.aculy02g26950.1 /organism=Alyc {i i}
M------------------------------------------MS-FLKGLF--------
-------------GGSA----PKQTQMSANQGLEQLEEKADMLRKRIAHIQNQITEQENI
ARANATTNKNKALSALKRKRTLEENLRKSEGTLENLEEQKNMLENASSNAAVLKTMADTA
KIVKQQHDNLDINKVEDIVDDIREQKEISEEISNILSNNLSV-KTHDDDDLLAELNNMQQ
EEID----TKLISSP-----------TVLPDVPKTV----------PSQPVVAP------
-----------------------------------QSKKEEEELDELKK--WASTAQ---
-
