# Supplementary material for: Genome streamlining in a minute herbivore that manipulates its host plant
Source: eLife. 2020 Oct 23;9:e56689. doi: 10.7554/eLife.56689 (PMC7738191; doi:10.7554/eLife.56689)
Supplement: Supplementary file 2. [file elife-56689-supp2.zip › Malin_Input/OG0001622.fasta]

>Agam.AGAP010263-RA /organism=Agam {i 168,524,1471,3438,3563,3717,4091,4820,5005,5175 i}
MNGLSLRISNVRANENVKKNSEIRMDLFQVPSVYLTT-----------------------
--------GNVKKHCKNNNNKM--------------------ESAKPYSSFVVGLEDS--
------------LKLHVQTLANLFMEAPLKH---AVRNT---IARSL-----SNLSASRE
IVATSIA----NSIKARIEQD-SSGSS---------EPTRRNTTICNIGSCFENFKVGCE
AVRLSLQQL----------------FQFLNKSVMVYLERMNE---HVSPSDKSELCLFIH
-------------------SAIRIVISCFQQFPDQLKAS------------YEGEKNVEK
LV--------------------LICWDLLENPE-----------IPMDTKTNCGILIAMN
AN---------LEKRFLRLAQR--------------------------------------
--VFDEDSSAKQMCLVNGIICTIENEHFAGPDWKGIEVLHQAATVLKEI--------SEE
NSV-----EVSIVLGTTRGFFQMTKRLLS------LKLD-------------GYKTTERK
ELVDILAINLRYSLSHLDHYVDSIRHISRDLLKCTIQ-----------------------
------LGTRLDDTLNGIIYDYIRNGAININTKC------VLIGAISSILKAKEVLRAIP
----DVPEFLLRSLTRNDHANTN---------LHINNCYESLMMSYSY---------EEN
KQEWFNRWINPILTEITKG-------ETLHDLIRKAIRAYPAIAIYMIDSKI--------
--------------------GISFGLILSSLGI-ARKNG--LFDTVQST---EVMWKNLL
SYSDIRQAMISADDSTRMSALYLITECHKST-EIFTKQELECILFFLETNINVQAASLRQ
KITSCMKSALNRLRSGFLSIIK-KSD-------------------------------IDG
KSHYYYEFVKRLHEFCIDNQFIGANYSRRAISFQILLQLLQISS-------YIFYDDENT
----------SMWNERQV------RILLTAL-NDSYESNKHYSLKVLSFCP-KQFIAQFN
NE---------------------------LNYEVTRTLMISPRPNDSLSAAYYLEYLCFV
NNTIEV-------------------------PRLEMDSANCSV-----------------
-AAKVYQCFLWCEEILMQGFRLAS-HSLVRASRENPMFGALICIRHLL-SKLDFKD----
------LSEDECWRTSITRLISTCDSIAKVVSVVTNNSSPE--GTFLEDFLERNLNE---
--CADIEMGDENEVQPCDNVN--------------------SVASNAMQEESG-------
------------------DGAKRETTPQRILLCSWRTIKEISLILGDIASRS--PIINA-
--GSTVFQNESNGLLTCQQILGIGNQFIELLSETKHR-----------------------
-------------------------------GAFEQAYIGFSKICLRLWGSPHTELHQLP
MRWIKELIN-------AIAGNVSTETVPPLVHKEVVEINLDKLCVTRRSAGIPFIIQALI
TSE---LQVSSTKGLQFCMKTLLELCR--------SCTTSSQTRTHSLNILRSLFRSTDL
GETVGEFVSEGIMCAING-YEAES--------------WSERNSSTLLFSALMVRVFGVQ
RTKDSE-NLNIRNKMTGRIFFLRYPMLYDYFVLELEKASKIIIQG-----------SRSK
KLHPLLLLLSRLYPSALEGSE--SNLKLSRFV-PLVS-ICSGCAELQTRYLAAKIISIIV
S---------PDLMFDRICLLLESLNR---------SNNRNVNPNSLHGALLQILCLI--
----KTKNPGLVAAATSSGQLNNWIE--------LYTAISNYLFE-------VKPNFIIY
STIL-----DIL--------------LEIL---------------------------ARC
QHIIIA------EDDQFIDDLSNII----DYLLN----LAHHRTFYGEPLVFQKIVLLKT
FMYLYSDDEAAIRST-------QCFLLRIESDGEKKQSPEYIQAMLNTILL---------
-VLDIDHIGKH----CEEYDITPVE--VFYFRNICELK-------PDRLRWLKAELLRSQ
HFHSC--------------LRRLILDECHKQPYTIQV-----------------------
-----------------------KAYLVL-------SYSGVAVSNVLLDG---KSAREAI
QSIFKVANSKP-------------------------------------------------
--------YQLRSAMFRCLKR----------MLQNESKGSNE-----------------F
TLN----------------VDFVPTLTAAYQSKPIRLTAVECL----HIVGRKIFEGKSL
----------NQYISFSFALLNLLSDDDSSIRAKASMVVSQLHQVVEKVK----------
-------------QK-PLVATY-----AQSAYLRLLTKTMVG----------------HK
FTINQVVSV-----------------------IVVIWIMKEQEAEDES---PNIDDISEM
K--------VFDKNEVNIYGELELVRDYCIAELKHIE--------LNNTDYTLD------
--------------------------------------------------SNIDKIQK--
------------------------------------------------------------
------------IVDKHLQQPTCIRELLKS------TAKISS----RFIGIVL-------
-------------------------------------------
>Cscu.CSCU005449-RA /organism=Cscu {i 258,368,498,603,726,926 i}
L-----------------------------------------------------------
------------------------------------------------NQLQSAVQKA--
------------------------------------------------------------
--------------------------------------------------------IGRR
FET---------------------------------------------------------
------------------------------------------------------------
------------------------------------------------------------
------------------------------------------------------------
------------------------------------------------------------
------------------------------------------------------------
------------------------------------------------------------
------------------------------------------------------------
------------------------------------------------------------
------------------------------------------------------------
------------------------------------------------------------
------------------------------------------------------------
------------------------------------------------------------
------------------------------------------------------------
------------------------AQIVKNL-NDDY------------------------
------------------------------------------------------------
------------------------------------------------------------
------------------------------------------------------------
-----------------------CKSFVTI------------------------------
------------------------------------------------------------
---------DV--------MKTRAVTAQMLLLCSWRAHKEVSLLLGDICQKV--PI----
------SEENDNGLISCDQILKIGEFFNQQLAEVKHR-----------------------
-------------------------------GAFEQAYIGFSKLCHRLWRSSRTSLHHLP
KIWLQELFD-------SLCGKGD-----------------LKLCPTRRSAGVPFAVQALL
ITE---PNVTGFNCFKQAMEKLLDLSRF---------TENVDAQVHALNILRAIYKDTCL
GELVMPFVAEGVKTSIKG-FKEVH--------------WGVQNSATLLFTALMTRIFGVN
RSKDEP---HKKNCMTGRVFFLHFPSLFEFLLKELQEATQEMSSSVN-----SRSSYLHP
TLYPILLLLSRLYPSPVEGCD--SNLNLICFV-PFVQ-QAACSSIWKTRVLAARALIPLL
S---------PDECLQFLNELFQSICA-----------DDLTYQNKLHGKL---------
------------------------------------------------------------
------------------------------------------------------------
------------------------------------------------------------
------------------------------------------------------------
------------------------------------------------------------
------------------------------------------------------------
------------------------------------------------------------
------------------------------------------------------------
------------------------------------------------------------
------------------------------------------------------------
------------------------------------------------------------
------------------------------------------------------------
------------------------------------------------------------
------------------------------------------------------------
------------------------------------------------------------
------------------------------------------------------------
------------------------------------------------------------
-------------------------------------------
>Smar.transcript:SMAR009075-RA /organism=Smar {i 76,174,299,460,493,542,733,822,1109,1172,1293,1363,1554,1682,1771,1926,2082,2202,2329,2472,3398,3528,3639,3762,4062,4367,4447,5052,5256,5422,5557,5715 i}
M--------------PSRKQREFQNSRLEKKEDYLQ------------------------
---------EIQGYLNPDDRLPCIEWLHEFLQSEDAI-----HQANLIKQIRQSFQKMQS
TCQDQ-------VLLCCRVLADVYMGLDLKN---ILKRT---VASAL--------QGSPI
EIHESVAGFLQDALVIRLHGV-AEDTE---------EEKLRR-LVDDIIACFDNFPLGER
CLSACVINV----------------LEFSNHVLILLT-QLLRK--NCSPLEATLHCQSLQ
-------------------ALVRSLVLVLQKCAPSIQALLTS--SSKRDFVLEMLAHIVH
N-----------------------VLACLNDDG-----------ILLDCRMHCGMAVPLL
LK-FIVGAD-----YFPVILQVAYPQKSEEEKGGSSGDAGDPKFNIEQQLEGLPADLPFT
LSLLGALPTTSQLCLTCGLLCTVHLTDL------GKEEPADTASPLV---EILLPELMRI
SNS----GDSTITINCCKGLLLWTQRVKDL-----LENSTR--TTHLHRQFLEGSSHVNQ
QLMDFL-------WSHWEHFIDGVRHFARDIFNNILS----IHRLIV-------------
------GKDVSKSTFVQELTCQLLMMPSHHRSKY------FALCSLVDFVGAREILQQQP
----TIPQDLLSAMEEKSVAS------------YASELFEKLFVTHFKEM-------RED
LPKWQLTWVTPTLTALSQDS------SVIDLTLTQLLKCNPDTLHYITSVLI--------
-DEEYPT------------SGASLGALLKAMKT-ARSIG--LIKNQSSPSTYQNLWNDVL
SYSVLYQALRHIKDEIRLDAFALICETHKTT-ELIPRSDLELVGTFLSENISNQSSAFRQ
QIIAYIKKLINRIRDGGQVLLK-KRTALQKKN-------------KIGNEIL----TLEG
TLTYYQDFLTWLASLQFSSLHLGANFPRRGTALQILDLLHQQ----------IGFQSSDN
-----YFLLTQSLTYQNV------QTLLECL-RDSYEVNKNLAGNILKVIP-AE-LMGFQ
DE-----------------------HRLSAIFEAALALASSPHPSESVSAAYILRLLVHY
PLTLSIAMAT--KQFLEDQSKMGQDTSGRNTPAVDMQTRENSSLQEYLLHNIKVDEKTQD
LMDSTFAVLEVLLFQLQIELECAK-FSLLEAANSAPMYGLLFCIRMLL-AEVDFNL----
------AASYEYWFSFVSNLLELCFLLNEVVAPIVNNSSPE--GHLPMDSEPETL-----
----IALHATLEKALG--------------------------YNTEKLSHSSS-------
---------DEA------CGKARSVTAQMVLLCSWRTVKEISLLLGDLCQRS--PLP---
------EDNDQPFLLTHNQVLRIGDYFTCQLAETKHR-----------------------
-------------------------------GAFEQAYVGFCKMCSRLW-SVKGELHHLP
KQWLQDLLQ-------QIQDSSSS----------------PKLCKTRRSAGIPFMVQALV
TSE---PAVTNSACLKEVMQRLLQFSLD-------TQYSDLDAHVHALNILRVLYRDMHL
GETVMPFVADGMKAAILG-FKGKI--------------WAVRNSSTLLFSALMTRIFGVK
RGKDEY---SRKNCMTGRVFFQRFPSLYQFLYNELAADVYKSEQSFVN--QDGTKLGLQP
SLYPILLLLARLYPSALEGSD--SNLKLSAFV-PHIQ-TCSSSAIIKTRNLAAQALIPLI
S---------INSYDTELENFINSLPE---------KPEEKLRQNHIHGVLLQIQHLL--
----LELHVVPH--EVLK-NISENFE----------SWMRNRIWI--CTR--SNPCLFTK
ISYL-----NIL--------------DIAL------------------------------
SNKLIN------LDSQFISDIQHILL---EELDN----FGYEMFTPGFPLYRAIMARFLL
TIYVFTLNIAGINASVHWSTSELSALARSVSGGDLKGQALYHH---DTTVP---------
-NWSSSEDSTP----SKQDDFNSLKQFFALVCRLLCDE-------YYEVRLTVMRWMRAL
LQN--------------------DYQLATLIENDEVIL------NLPK-SICVLI-----
-DSRQGQFC------AQQLLMSKNVILAL--------VAMATEQE---------EHPECV
IELFHLLCLFPLAIQLPWPDPEEPNKSLNSLEKLDIILQRGEAELRD-------------
--ELRCSLLRFSGYLVSQVYL-------------DLAEAPEG-----------------I
DLQPRSILEEW--------ADAFLLCCSSEQSLNTRRTAAEVL----FSVANYLLIDPHN
-------ILGAASCLVWSALVRLLMDDDPGIKRKVSEIINIFESFPPLPGFNQNG-----
LEW----------HPFDVQPTV-----ALDLVVGYFVEQF-------------------G
DKYQTECLT-----------------------TLLDWCLREETNE--------AFLQEEE
R--------IFDKGEMNIYAEEITVTNVVIKHLKRLLRHV--FGGIKLNTLPNNPFS---
--------------------EENVKGASLANFGDIDRGDIQEKQIPESLTSDSLAVLSMS
PIIKDRVMTNFTIPTYQVTSWLPSADNLEHADHVLLRDIVS-------------------
------------MVSEELIILLSEIPAITN--KSPFVCR-------HFERQIL---RTYR
RVMVVTSLGK---------------YDVTQRQSMIEIENM-LM
>Ptep.aug3.g25637.t2 /organism=Ptep {i 21,123,265,369,731,990,1100,1233,1327,1365,1488,1682,1962,2027,2104,2520,2607,2648,2683,2800,2949 i}
M-----------------------------------------------------------
------------------------------------------------------------
------------------------------------------------------------
------------------------------------------------------------
------------------------------------------------------------
------------------------------------------------------------
------------------------------------------------------------
------------------------------------------------------------
------------------------------------------------------------
------------------------------------------------------------
------------------------------------------------------------
------------------------------------------------------------
------------------------------------------------------------
------------------------------------------------------------
------------------------------------------------------------
------------------------------------------------------------
--VASLKKLFYRMKESRHSMER-NIADKDNETS-----------------------KCLL
ILEAYKEFIDWMMNFLYKSLHPGANFPRRVSSLNILFLIHSFF-----------------
--------MESPLGKKTIV----FSTLLFVL-QDTYENNKQLALKVLSS---SEFLNLMH
DD-----------------------TFLLSSLNAALILASSTKPPDTVTAGYLFSLLVFS
EGFKPVVLS-----HVSQQMKDGFCI----LPKTDLSLIEKE------------------
-DSASLSTVILLSGELLKQFRIAQ-ENLLDAAAHAPMYGALSCLKTIL-SQVNYSIT---
---------------------QLQSTVRKALSSRFSTAIVQG-GRLSKEVSDVEL-----
------------------------------------------------------------
---------DI--------VKTHAVTAQILLLCCWRTHKEISLLFGEMCEKV--PIK---
------SENGTIGILGENEVAAIGNYFIRQMTLVKHR-----------------------
-------------------------------GAFEQAYVGFGKLCSTLWRCNVTSLRELP
KIWLKDLLL-------AIKGQNET----------------IQLCPTRRSAGLPFIIQAVL
TSE---PNLAHSAFFKETVSNFLNIALIKSETLIKSESKIANEEIHALNILRALFRDACL
SEALVPFASEALKIAITG-FKSKS--------------WGVRNASTLLFSSVLIRIFGVN
RANDEA---QKKNRLSGKTFFFYYKDTYSFLKKELENCASMLTRN-------PCSVSKVP
TLYPVLLVLGKLYPTPGE-----VDPRLNSFI-PFLE-VCGGSAVWKIRVLVAKAMVSLI
S---------IENILPTLQSLFDSLPT---------HETFLYQQNKVHGILLQYPFKI--
----SVFPLN---------TMSHEFCLHL----------------------ISNSCYATK
AAFL-----EII--------------LHSM------------------------------
AIGLL-------LEIKEGQCIKESLL---LDLQS----------APASPDKDR-------
-----YLSIAAVVTTFHSM------------------LTEEHS---DSKC----------
----------------------------NLFLNLLACS-------HESVKCTAIQLLIWF
AEN--------------------SLDEFLVEPVFLE--------GFPQSSIHFLM-----
-QKHKLPF--------HSVLKQNELVVCV--------IDMLHNER---------KNSTCF
GKLCQLLCSMPHAVELKWSFVQA-EYSSDTLNKLECLLSFFEECERE-------------
------------------------------------------------------------
-----------------------------------------------DIVDSLILLIGNL
------------ALYLWETLLAILTDDEPEVKEIAANIVVKIQTIYNNDN----------
-------------QVLPVVSTK-----ALEEMLRIFLQLDI-------------------
FSIQDYIG------------------------IFINWMLLYEKNV--------LDNMGDE
H--------PFDRGELNVFAEELLLSQLASEQLANYLTTH--SESLKNSTIKIDKIT---
--------------------CWSPVGNNMTF-------DCAVT----KCLSEIDAILENI
HKRG---AVFFLLDGY------------------LGQDII--------------------
------------RICQHLYAIVSLVPWIKS--KEALNCGISS----VFSKIQDLKMNTYI
LDTLLLIIRN----------------------SLLQHTKS---
>Drer.transcript:ENSDART00000143705 /organism=Drer {i 73,180,314,463,496,545,742,837,1058,1762,1917,2073,2169,2293,2439,2665,2801,2938,3100,3267,3377,3510,3630,3753,3845,3935,4067,4236,4349,4432,4818,4943,5016,5173,5296,5466 i}
M---------------VVKKKAPKVEAFVLDDVKLKSLTDSL------------------
---------SMEGDCKS---TEVAQLLKDSLSSFDPV-----EQIQLISKAGCMLEQL--
-IEDESP-SSPLLEACLHTLSFLYITLPAKN---PLKRA---VSSAL--------GSGPD
WLQEQMV----RCLSEGLSAA-FSSAS---------TDQFSN-LTDSITSCLSGFVIGEK
CVHHLLTEV----------------LQFFQKALNYYV-EQNRILVGCHVAQAQLMQYSL-
-------------------AAVKASMLVVQQSQEPISAAVLS-ASSDQSDLYQALSGLLN
C-----------------------YTCVLTDEE-----------FVQAVQSTAGMAAVLL
IR-SLLGNGDNLHFIVAGLLQC-------------SVDAGSTPQWLRKSCAGLYE-----
----SSRPAAVALYLSHGALAML--------SWKGKTLSPQAVKLLLLIPDVLLSLHTRV
KES-------STVMVVARVLTLWSGTAVDC-----VQEDTC--TAPLCL-NLVGGSPLIA
RLHHHI-------YTHWEHPLDGVRHQTRSLFQNLLT----IHQHCSN---------H--
------KSDPTSDPYLTQLTQDLLALEWHMKGKY------GTLACLVEHIGAEYLLKLDS
----GLPSRLLGLMGDQTLAP------------YASDLLEKLFVSHKAQLCMRFKNGHGW
IDRWHEVWVTPLLQVLCTAQLDQTT-YILDYFLPKLLRCNPNSLGHMVQTLQ--------
---EMPS---C--TERVTGNRGALGALMTCLRA-ARSQG--VLKLVD-----EKLWGCLV
PIPLMQQALVHKHDQVRMDALGLLCETHRST-ETVSKDEMDLIRHFLPFNLNSQSPGIRQ
QTVSLLKKLLCRVKDSAQLLQK-RLDQHETDT-------------------------DQE
ILSMYKEFLHWFCETLFQVLHPGASFSRCLMALHLLGIIAEH----------FTFNTGTG
-----GFALGEVVSASHA------QGVLFCL-ASNFLEVKQLACNLLKKLP-SS-AVQLQ
VP-----------------------ERLQSLLQVALDLSISNKPFDSITSAHLFNLLLHQ
EGLQDALFSCIRKHHLPFQ------------PPALIQSLEASIL----------------
-EQNALTVVQWLMTCLKDEILKAE-LSLLQAAASFPLYGRAHCITAIL-QQQNTGS----
------LVLLTQWRAVVSELIALCYRMSDVVSPVVQSSSPE--GLIPMDAESDSS-----
----AGLQNILQEIQPRDSNDFFTS-------------------AKKLEPSTTGHNIEQQ
DVESTIHKPPICNPGDG-NGEAYRVTSQMVLVCCWRTMKEVSMLLGHLCHSM--PLCC--
----PLTHPDGRGVITEDQVEGVGMYFRKQLLQSRHR-----------------------
-------------------------------GAFELAYVGFVRLTEMLCRSGSAKLQQLP
AHWMKEVLE-------EVKSSDPS----------------SKLCATRRSAGIPFYIQALL
SSE---PK-SSCGLLKMTMRSLMALAMPCNNE---TSDSSSVPQVHALNILRALFRDTRL
GENIVPFVSEGMQAAILG-YSSPV--------------WAVRNSSTLLFSTLITRIFGVK
KDKDEH---SKKNRMTGREFFTRFPALYPFLLSQLQEATISVNSD-------SGQVKLHP
SLFLLLVVLGRLYPSPMDGSS--SPLGLAPFI-PLII-SCGRSAVYRTREMSARALVPFV
L---------VTQVPITIQTLLEELPQ---------ELGSEIQQNHIHGTLLQVLSLL--
----HSYLMDTHR-PQSGSELHCDLS----------STLFPRLWL--ATR--KNPCLVTR
SAFL-----DLLGCFCGGL---------------PVPV----------------------
---------SVSQLKKLRKETLHILM--ASEIIVPQETEVLKLSVPGATQYLQ-------
-----SLAKIAINICLESPHLWEC--------------PEFHR-----------------
----------------------------ELLERLLQCP-------QYEVRLFALEQLYRR
QRA-----------------------EDTFQHHDLGLLPFDLSVS---------------
------------------------------------SLTSLALHE---------THPDCQ
AKVMQILAVLPLPSLLPWRDGM---MTLNCQEVVDHLLTLLETSKHS-------------
-MELYCAVLSLTSHLVVHLAE------------STLQEQSEA-----------------A
VLY----LNRW--------GALVLQGCGEDQPTEIKLMSADVL----VKAVPALLMTPAL
------PLGIIHTLALWKGLFTLLQDEDADVRDRAANFTSYIPAHLHSKG----------
------------VVMGAVSPPV-----ALEMGVGFLCQLL-------------------Q
MWGQVAAGVV----------------------NLIEWLLGDEQSDLSC---EDSTSLDEE
F--------LFEKGDLNLWAEPLLWAQMLHRHLSTLLRVT--SPGI--STTELDRLS---
-----------------------------------------------AIANHNTLVAL--
------------------------------------------------------------
------------RSVETLPALPQFSATLK------------------YTKITLLKERSSL
AQKLLTTS-----------------------------------
>Hsap.transcript:ENST00000405006 /organism=Hsap {i 76,171,302,451,484,533,721,816,1037,1729,1908,2064,2187,2311,2463,2674,2810,2947,3106,3264,3374,3507,3621,3744,3836,3926,4058,4227,4343,4438,4818,4937,5010,5164,5296,5466 i}
M--------------GVKKKKEMQVAALTICHQDLETLKSFA------------------
---------DVEG-------KNLASLLLHCVQLTDGV-----SQIHYIKQIVPLLEKA--
---DKNGMCDPTIQSCLDILAGIYLSLSLKN---PLKKV---LASSL--------NSLPD
FFLPEAM----HRFTSRLQEE-LNTTD---------LYSYRK-VTDNISSCMENFNLGRA
SVNNLLKNV----------------LHFLQKSLIEIL-EENRKCAGNHIIQTQLMNDLL-
-------------------VGIRVSMMLVQKVQDFQGNLWK----TSDSPIWQNMCGLLS
I-----------------------FTKVLSDDD-----------LLQTVQSTSGLAIILF
IK-TMFHPSEKIPHLISSVLLR-------------SVDCTSVPEWFMSSCRSLCC-----
----GDISQSAVLFLCQGTLAML--------DWQNGSMGRSGEALLLDTAHVLFTLSSQI
KEP-------TLEMFLSRILASWTNSAIQV-----LESSSP----SLTD-SLNGNSSIVG
RLLEYV-------YTHWEHPLDALRHQTKIMFKNLLQ----MHRLTVE------------
------GADFVPDPFFVELTESLLRLEWHIKGKY------TCLGCLVECIGVEHILAIDK
----TIPSQILEVMGDQSLVP------------YASDLLETMFRNHKSHLKSQTA-ESSW
IDQWHETWVSPLLFILCEGNLDQKS-YVIDYYLPKLLSYSPESLQYMVKILQTSIDAKTG
QEQSFPSLGSC-------NSRGALGALMACLRI-ARAHG--HLQSA------TDTWENLV
SDARIKQGLIHQHCQVRIDTLGLLCESNRST-EIVSMEEMQWIQFFITYNLNSQSPGVRQ
QICSLLKKLFCRIQESSQVLYK-LEQSKSKRE----PEN------ELTKQH------PSV
SLQQYKNFMSSICNSLFEALFPGSSYSTRFSALTILGSIAEV----------FHVPEGRI
---YTVYQLSHDIDVGRF------QTLMECF-TSTFEDVKILAFDLLMKLS-KT-AVHFQ
DS-----------------------GKLQGLFQAALELSTSTKPYDCVTASYLLNFLIWQ
DALPSSLSA-----YLTQQ------------VACDNGDRPAAVV----------------
-ERNTLMVIKCLMENLEEEVSQAE-NSLLQAAAAFPMYGRVHCITGAL-QKLSLNS----
------LQLVSEWRPVVEKLLLMSYRLSTVVSPVIQSSSPE--GLIPMDTDSESA-----
----SRLQMILNEIQPRDTNDYFNQ-------------------AKILKEHDSF---DMK
DLNASVVNIDTSTEIKGKEVKTCDVTAQMVLVCCWRSMKEVALLLGMLCQLL--PMQP--
------VPESSDGLLTVEQVKEIGDYFKQHLLQSRHR-----------------------
-------------------------------GAFELAYTGFVKLTEVLNRCPNVSLQKLP
EQWLWSVLE-------EIKCSDPS----------------SKLCATRRSAGIPFYIQALL
ASE---PKKGRMDLLKITMKELISLAGPT------DDIQSTVPQVHALNILRALFRDTRL
GENIIPYVADGAKAAILG-FTSPV--------------WAVRNSSTLLFSALITRIFGVK
RAKDEH---SKTNRMTGREFFSRFPELYPFLLKQLETVANTVDSD-------MGEPNRHP
SMFLLLLVLERLYASPMDGTS--SALSMGPFV-PFIM-RCGHSPVYHSREMAARALVPFV
M---------IDHIPNTIRTLLSTLPS---------CTDQCFRQNHIHGTLLQVFHLL--
----QAYSDSKH--GTNS-DFQHELT------D-ITVCTKAKLWL--AKR--QNPCLVTR
AVYI-----DILFLLTCCLNRSAKDNQPVL------------------------------
------------ESLGFWEEVRGIIS--GSELIT---GFPWAFKVPGLPQYLQ-------
-----SLTRLAIAAVWAAA------------------AKSGER---ETNVP---------
----------------------------ISFSQLLESA-------FPEVRSLTLEALLEK
FLAAASG-----------------------------------------------------
-------------------LGEKGVPPLLCNM--GEKFLLLAMKE---------NHPECF
CKILKILHCMDPGEWLPQTEHC---VHLTPKEFLIWTMDIASNERSE-------------
---IQSVALRLASKVISHHMQ-------------TCVENREL-----------------I
AAE----LKQW--------VQLVILSCEDHLPTESRLAVVEVL----TSTTPLFLTNPHP
------ILELQDTLALWKCVLTLLQSEEQAVRDAATETVTTAMSQENTCQSTE-------
------------FAFCQVDASI-----ALALALAVLCDLL-------------------Q
QWDQLAPGLP----------------------ILLGWLLGESDDLVACV--ESMHQVEED
Y--------LFEKAEVNFWAETLIFVKYLCKHLFCLLSKS--------------------
--------------------GWRPPSPEML---------CHLQ----RMVSEQCHLLS--
------------------------------------------------------------
------------QFFRELPPAAEFVKTVE------------------FTRLRIQEERTLA
CLRLLAFLEGK-EGEDTLVLSVWDSYAESRQLTLPRTEAA--C
>Mocc.rna13455 /organism=Mocc {i 73,141,245,452,595,841,1002,1307,1541,1784,1956,2284,2563,2746,2946,3086,3350,3866,4011 i}
M----------------RKTDRLPSGILRIPEDDV------------------------Y
HQQ-AA--------------TARASFFVDCQNVGQQV-----------SCLHKTLSSV--
---DHGE--------IIEFLCVVYLAASSSETA-ALRRA---AFGAL-------RNRSPD
EVAPVLW----RRMLFLMQKEPESMAS---------VNELAI-LSAWHPHGLQALLLGEE
KV-----------------------FKYLKEAMDAL-------NRQGVATDREDVFDKAS
-------------------KVVRCSTLLAKH--------------GSRKELPPEFAREIK
KA----------LLCEI---------------------------QTLPCRLACGISLPEI
L-----------------ILQ-----------------EDDPEEVYRSQIGDLREDP---
--L-------AHVCFIAGMI--------------NVTPLNSQKINCREFYRELLCELSRL
ESLGEFHKKPPFALTCSRTVLQWTEKLLQ------FRDQVP-----------ELLHETHE
NLLTIA-------SLNAEHFVDAVQHQGRALMELVFDALAE-------------------
------TEDGRYAKFLESTFARVLEEPHHKKSKY------APLTMIAKHIKVGPYLNR--
----NLIREIYETLSEKSMFP------------YVQDFLRDVGRAHL----------REK
PPDWEDIWLTPFFEVFVEG----RA-PIIENLVPNLVKLYPSLSDIVLKKCD--------
---ELPV--NL--------------LALKLLPL---------EKLLDHP-----------
--SIMDDAQWSADEKMRLSLLQVLTDCPKSC-EPLNPRIISHLEVFLKLNCSTQSQALRQ
AMFSSFKKLILRMHESPRYWKS-REHPVYGEA-------------------------KQS
VLEKQKDFVIWMFNFCIGELRPGCNFFTRSTILMLLELLSPW------------------
--------MGDQWTRSKA------ATILQCI-KDTYESNKTAVVKILATIP-PD-LLPYT
GEAGN---PDSSIREIASNQISFSPSSPDAWIERCVALTRSARPPDCVTAAYMLRVIASN
SD----------------------------------------------------------
-ALKKLKIISAVSRELSSQIEIAQNQGLVEASSSSPMYGALTCLRSLL-NDLLAETV---
-----PIDLIPEYREIFESLIEQCAAIAKIASPLVTNASPE--GQLQIDEHPELE-----
----EEFKEALLK---------------------------G--FGKNLEGA---------
---------DT--------VKACAVASQMLLLCCWRSHKEVSLTFGVLAVHL--------
------NRLTAQEILPVGKFQEMGAFFMDELCTVRHR-----------------------
-------------------------------GAFEQAYVGFSSLCTALWRSTIAGLNRFP
STWLRELVE-------KITD--------------------GAVSSTRRSAGLPFIVQAVV
VSE---PELNNGRALKQAMEALLPLA---------ESKSTEVARVHALNVLRALYKDTRL
GESIMAYVSRGMRAALEG-FDHPV--------------WGVRNSCTLLFSSLITRIFGVN
RSKQDI---ERKNCLTGHIFFLRFPGLFDFLRRRMSDLAKT--------------PLQHP
GLFPILLLFGRLFPSIDE-------CKLVAFI-PLLE-PCCSSPMISIRKTAAKAFAAIV
P---------TGLHGSLVSIKMSRFLG---------VEPTRLPRNNLHGLLLQIEAVLD-
--LP---------------SCTDETKKTIR----D-KLALSEFFL-------ASRCSVIA
TLYL-----QLL---------------MRLGVRKP----------------------DLG
SLRLT-------EFGAVSHTDLQRVI----------------------------------
--IHYKCELGDIKST---------------------------------------------
---------------------------------------------DVVTDHHKMGLLEWC
LDNTL-------------------------------------------------------
------------------------VLPAVM------TDILLRTQV---------EHPHVA
QLALDLATKH---------------LEEAVGQELETFIRKLLVELPS-------------
-VTIPTVAVSMFSCIAAHVARLS--------V----------------------------
-----------DFAV--SSIGVMHQYSAANQPPAMRSVAADLARKLMETHGRAIFEKSNS
---------TGNFLMLCEGLMNLVMDNDVHVRNQIVVGISSISTESL-------------
---------------------------KRDTALNSLLDLCV------------------E
MCREKEAFAK----------------------LLIKMALASEEAP--------LDVEFDE
Q--------PFEKGELNTFHDSLVIAESCCQAVLKLG---I-------RDVDID------
-------------------------------------------------ESRYRGLKSRL
AAVD---ACELAFNR---------------------------------------------
------------QLDADLVKLGQFYSAIAVRGEPPDAQDISPVSNVYFDRFR--------
-LRL---------------------------------------
>Dpul.mRNA8315 /organism=Dpul {i 88,150,905,1141,1317,1668,1824,2166,2321,2495,2620,2694,2882,3015,3243,3708 i}
M-----EIGN---SSPLKKES-----IIWLPGPLTQELSE--------------------
---------KLRGTTTNDDNKLKDRDLTNCINITRNLATYTSSNV---------------
------------WPLLLEIVINGLYYCHSNH---TVKSSINGLVRHLPD---SNLGLVSS
IVQEKMAEMNGVELVAALIQS-DFGSK----------------VIINHIDCVVNFF----
-------------------------TSFLNQLSMEV--QLSKPT-----TEIAKLHSNIH
-------------------SLSRTLVSVFKLIQIN--------------SVTEQNQELLN
S-----------------------ITLVLNLKG-----------IPLEVQGNCSKILFLL
VKQQNNGMK--------CVIE-------------------KIKMEKEHSSSTLVQ-----
----LENTVSIRLNLSIALLTSLEVNEL------LQIHQPYGTLIGGVILPILLNFSDGL
NET-------ELALLTARFVEQWQRKCYEC----FFAHHSPF--------LAGEWNAASD
RLLEIM-------LNGLEHQIDVVRHTSKEAFLYNLK----TYVLLKS------------
--------------DVDRIVKTILDMPRFKKSKY------MALACLAKTELVPVLLRPEH
----NLAEELLNVAKDVDLSS------------QAKEVFNLLMFQK-----------MEH
THEWMTHWLYPLLNAMEKDPNG----QSFESSLVELLKMHPEIIYNVETWCQ--------
--VDRPS---------------RLAVYITALLA-CRKLGL-FATDVDAPQ--EKVWNNAL
KVDVLEQALDHYDGKLRLNALGIIIEGPKTS-QLYSRLEIEWIRQFISRNMINPNAAFRQ
QLCAYMKKFLLKLKNGSVPLSN-RNE---------------------------------T
IVANYREFVTWIISKCLTDLGPASSFSRRFLSVQFLKLVHET----------IGLEMNPS
-----GLNVTPTLGLSAV------SSLVDCF-FDSYDVNKELALDLLQSPR-IV-TLISQ
DPK--------------------GEELIDFYWESSLTLSQSLRSADTVAAGFFFRWLIHL
K-----------------------------MTKIDVQLQPRNIWSLK-------------
-TRNTFVLMHQLMRMLKGQLNAAR-GSLGRLAIDAPLYGLLSSVRLLL-NDQQLRDD---
------GLKDEVWESILLDVIDVCFEASAIASPVVTCDSPE--GFLPDASD---------
------------------------------------------------------------
-------------------FPSQQLNAQTLLVSSWRSVKEVALLFGQISSWM-------L
--GTDFRGMKDNG----DVILKMGLHLKMLLLETKHR-----------------------
-------------------------------GAFEQVYCGFSQLSYALSKSSRPEFHELP
AVWLLNIVR-------DLKDNESA----------------SKLCATRRSAGLPFVFQAIL
SPE---VEIGNGKLFATTMESLLEIA---------SNEKASECRIHALNILRNLYRESRL
NQVIGPYVARGLILSITG-FEAPD--------------WPERNSSTLLFSALMTRILGVP
KSKNDF---QKKNSLTGRVFFQLYPSLYPFLLERLRSCVADIENDG---------IHLHP
SLFPMLVLLGRLHPSTCEFSD--SAFQLEPFI-SLVH-ACGSSPVLKTRQLAAQALTPLL
T---------PTTLASFLPKLLDSIPK-------------CTYHNALHGTLLQIHYFV--
----KDVQQWVEAHNVFQ-SLNDGTGKIV-------------VLL-------SSWCHLIR
YESS-----EML--------------KLLL------------------------------
DSGIF-------PDSSIKDSVLQTCL---SELQC---GNPIFHSEPFYPLSCQ-------
-----KLTALAMSGR---------------------------------------------
---N-----------------------STDAFELLNHP-------LGEVRMEVLRKLDFI
DLS---------------------------------------------------------
------------------------MLPTL--------KTIISDEN---------ESFECR
TKALSLISRFK-----------------SDDNLLKWLLKLYRDETDD-------------
--TFRCTALAVAGGVISSN--------------------DSS-----------------N
ILL----LLEW--------SAYLVECV--QSTSLFRHMVVETI----AKCPRVLQFNKTL
---TASKEQGVILSNMWACLVNCIIDDEESIRSAAAAAVCDVYIGY--------------
--W--------K----QAQPAV-----AVEKALEYLVDYV--------------------
------------------------------------------------------------
------------------------------------------------------------
------------------------------------------------------------
------------------------------------------------------------
----------------------------------------------GFH-----------
-------------------------------------------
>Phum.transcript:PHUM095870-RA /organism=Phum {i 359,594,732,1077,1277,1352,1587,1941,2284,2473,2789,2797,3075,3274,3422,3574,3783,4333,4831,5163 i}
M-----------------------------------------------------------
----------------------------------------IEGNIKPFAEVKTLVEEW--
-----------------------FFKLQYER---KLKNT-NLLSKTV--------NNLPC
ETQENVRILISENINLIISKC-RESKN---------VVDMRN-ACNAINGCFDNFIHAID
AVCYSASNL----------------LSFIDFALDECQEEFSK------------------
----------------------KILILILKLKNQNFNKC----------EVDDSLKKKLK
QS-IDFNDSQKSLLCLLTKK----IGKILLKDD-----------VLFDTKNNFAMACVLI
RE--IITPN--FEKKFSATIP---------------------------------------
--------------------------------------------------PVLTSDQSEI
YLL-QF-------LMSSAIINKWSSKIIDEESTYLLKHDCF--DKFLSKINVEIKKNFLN
SILPCI-------FMLLEHPVSCVRHSAKDFLPLLVS-----------------------
-----------NPSLQNSVIDYTFKLPVDKRSYF------IGVGALANELGARVLIERDP
----NITKQLIKSLYDPTIIS------------HVSFAVESMILNDTLA--------END
FIGFCELWIIPLLISLLNVLP-IIA-AEIDKLLEKTFKKYSHAPLYVTEKWKH-------
-----PT------------SREELRCVITALKI-SHRLG--FKNET------GKKYDKLV
DNKLLMHCLHQGDDEIRISAFSLLIEARKTS-EPFTNTDFDLIMYFLKYNLNNQQPATRQ
KILALIRKMFVRFSDSRVNFQK-DLKNKIKISE-----------------------GEKY
NDHSYDEFLEGLVEFCFSNIFVGCNFNRLNTVLNILLLCFEYIK-------GMSFDVKKT
NY----------------Y----WRKFLIAL-DSSYEENKELAVLLSKKLN-FE-TLDAA
KV-----------------------ETTRRLFEKSLRLINHMEPPDVLTGSYLLQILVNL
PSAKEVLTKY--------------------FIKNDNPEEEG-------------------
-GDIYFDCIKLLTNNLTYQVSLAK-LDLLTASTCGPMYGTLFAIRLLY-KNVNFSQVKDE
VAMEKKLYLVENWKRILNELVEICFDIIPIVTCVVNSSSPE--GHLPMDFQTSFENLLKI
DSCKEKIKDELNESEF-DNYEILRSLKCLLKINKLLLLNVGNFKESHLKQKLCE---TKE
EIENLIITLDKNN-----KAVDWQATAQVLLLCAWRSIKEACLYLGDFISKV--PIETGS
------SLYFEMGFFSESTIIKIGEELKILLCEIKHR-----------------------
-------------------------------GSFEHVYVSFTQFVNSLWLCTDPNLSKLP
RVWLEEIANHL-----ELPSRDQK----------------LKLCSTRRSAGLPFLIQSVI
CSEIVSVKSPTPSTLHGIMKSLLKITEE-------GVADNLDSKIHALNILRALFKHAQL
GEHVSSYISKAVMVAIRG-SRGPT--------------WSERNSSNLLFSSLIIRIFGVA
RSRDEI---SKKNRMTSRTFFQRYSELYEFLLSEMKLTHSLENSN----------RVPKP
SLYLVLLILGRLYPTPREDC---NTIDLSEFL-PYIN-ESRRNPTSKIRELSARALVPLI
S---------PDRLLQELDIRFESLNE-----------SNKLSSNEIHGILLQIRALI--
----AESTSVLE--NIFKENLSENFRIES-------SWLTTTKWLLDTKRTNRKISFVIK
SEYL-----KVL--------------HVLF------------------------------
--------DNFSNFRKIVAEITTNCL--DFENLCSRMGREGGNDEPGIFLCLE-------
-----NFYHLKLNVVTYFLTGL---------------GDDEEKGNGENVVV---------
----------------------------KLLTFMLNSG-------IGEIQLLSLRFVSFI
LRR--------------------TEDDLLFEEEDNDFT----GIGAPISGLLIFKGKDDA
VENLKNLFC----------LSSTDLLKCL--------MKPLDNNH---------FKSISV
NRFWFKTCSFVFTSVFVFDRTD---LFANENQSMENLERCLESEDET-------------
--------ISSSSLVMYSIYLFT--------MNSSGKFKNEE-----------------L
EFK----LKEL--------GKRFKGFASPEADAKEKLSVMKII----NHCFHALLNDENF
---------FIDEMNLWMIPITLLVDEDVAVRKAATTFACKFQNHLMATCGDDLTVEMKI
LEWPVCYLVPLKTQQCLLDSYINVCGKNKERLLSLLTQLIVG------------------
---------------------------------ALSSFVSEKENK------KNENNLNDE
F-------GVFEKGNPNPYCEELGITHLICDKLAEVR------ERINLKSLLIH------
-----------------------------------------------PLNSRVEKLLT--
DSFH---LCDFMTPE---------------------------------------------
------------NLAETLGKIKELISRENV--KDKNEFSISSMQ----------------
INELLTAL------------------------NL---------
>Dmel.FBtr0289978 /organism=Dmel {i 109,287,569,1402,3654,3819 i}
MNDLNLRVAALKVCAHPKRFAELRDALVPLPNTWIAAPHDFV------------L-----
--QFAA----------------------------------AKSSAEQVQVVKDVFYGEQA
--QDHED--------VAHFLADLLLASPLKH---AVRNQ---LTKLFSDNALAKQNASPH
RRHSK------EHLLEALQQSLGEMANSLAVITPPVSHERTNDVFVSANACLQNFPFGRE
ALGKQVHRF----------------APLLTTALERYWADICDPTLELSPTRRNELYLYVQ
-------------------NALRFLVSLLAEWSDKLRLFEDQRFPGTSNAVAQKVAR---
-------------------------------------YYD----TPWDVRSIAALLIGHL
AR---------FSGTFKAYVE----------------DCSRPKAE---------------
----QDVPIQMAALLVLRPVDYTENATL-------------ALAILKRIVAV-----SEL
KST-----VTNLLVFLSKHLFIYSKSLGEMHA--HLPDDQK-----------LLYQRILA
QLQVFA-------LQNISSDTDSVRHMSSALLHQVLQ----HAQAAGQ------------
----------------EELFQVVYR-QFEDRAAY-LNASCMALEQLVAVAGVSKSIENCP
--------SLFGVIFPRHLGCED----------CVDALFKAMMVSAHK---------TEP
FAEWQSRWFGLLLAAIRVPE--KRR-QVIEELIAQAVQLEPTRLAQVLL-----------
PDDRLPL--SC-----------KLAAILGVRQLSARRQN--LLRGMK-------------
--EEVEQALIGLDDHTRLLALRFLVETPRPS-ELLNADQMGAIELYVRHNANNPSAHLRQ
LGYGLLQKALKRVHFGLVEYRK-SRT---------------------------------P
ASQEVLQFLIRLIRTLAQNLFPTANYGRRWLSLRLLRDCLELSE-------MVGITFSEL
-----GIELPT-------------EALMACL-GDSYEHNKVLAAQLLERFQ-SH-SLFKP
DE--------------------------------MIELLLSLRPSDSATGAFQLQVYCKA
SRVQSEMPT---------------------------PTHGGTIH----------------
-EPLTFRALQWCLQHLREGLRLAQ-LDLGEAAKLNPLYGLLFASRHLL-QQLKLKE----
------LAKEPQWRQYIDELVTMCLAVSSVVLPVVSSASPE--GHLPETCDQETD-----
----QPLTNVLDR---------------------------------QLSRE---------
------------------ELLQVRTTPQMILLCAWRSSKEVCLILGELVQRA--PLEEEE
--DEEQQQQQGDFLLSRAQLEAIGEHFLQLLAETKHR-----------------------
-------------------------------GAFEQAYVGFTMLCRRFWHSESVRLNQLP
GQWVDEAMA-------MVSGQEEWAG------------KGARLCATRRSAGMPFMLQALV
GTE---LKLGTHATLYRCMNRLLEVCERRT-----GGAAGITARSHALNIMRALFRSSEL
AELVTEFMARGIQCALDGLLLAEE--------------WAERNSATLLLAALIVRVFGVE
RARLETGELHVRNRMTGRIFFTRYPQLFDYFHAALQRESEQMDAGGGGSENASGKRRQAV
QLEAMLLMLSRLYPSSLEGAE--STLNLSEFV-PFLI-RICHSHDLMTREMAALVVANFV
T---------QEQALAEIRRIVVELKALQLRLKNTEAANTKLNTNVLHGQLLLLLHL---
----HRLVRWTRP-SLTRMQLH------------TLAELAAPLLQHDACA-FSALVAVMV
AAME-----DAV--------------EPGL------------------------------
------------LDFQLLEQIGVVYLLNHKEVQS--------------------------
-----RCQQLGISNRFYQIFGL---------------HLHRLRGISQGIVL---------
----------------------------HIVEDLAET--------IWALDELKVELWLYI
LLQ-----------------RSLSEQNSLVSEQDIEHFEFSRDI----------------
----------------------------------RRYFETLSREQREEVGQELYESPAVR
SSVLHMMHMIK-------------------------------------------------
SSKNSCWSLQLAGRLAALQTLLRDPGLELNQLVQRCSEEHSTHQEAGLLLGLRRLIGESK
MLE----RKHWL-----PMLNYAQRLVHPGQPVYLRHQAAELC----DSLARNHLRDQLV
--AGTTDVDIGLVGRFSGLVLLLLHDDAEWVRHRAVQLVCGAGLRTRSGAGQE-------
----------------QEQSAM-APLILPSALIPPFLDTMIG-----------------K
LTFDDFNMVQRL-----------------------------------------VDIIAEP
F-TTADAMELFDKQENNHYCER----NHVLTEL---------------------------
---------------------WDARGRA-------------------DPRARTPTIPT--
------------------------------------------------------------
----------------------------------------------GYQIFK--------
-------------------------------------------
>Isca.ISCW006321-RA /organism=Isca {i 509,652,915,1025,1299,1400,1486,1766,1833,1996 i}
M-----------------------------------------------------------
------------------------------------------------------------
--QDELP--------FAEFLS---AAVELTR---SARPP---------------------
----------------------DSVTA----------------------AYLLTFL----
------------------------------------------------------------
-------------------SGFKVAGPVVRKLSR--------------------------
------------------------------------------------------------
------------------------------------------------------------
------------------------------------------------------------
-------------LLTSELAPQTSCSLLQ------IPQQAP-------------------
------------------------------------------------------------
------------------------------------------------------------
----DVSSETSEALQETSSGA---------------------------------------
--------------------------------LSETTLRTP-------------FK----
----------------------------------SR------------------------
-------------------CLHLLAD-----------------------------AAFRK
------------------------------------------------------------
------------------------------------------------------------
----------------------------DCG-----------------------------
------------------------------------------------------------
------------------------------------------------------------
-DDGLLWMAILLLSELESQLEVAR-GNLLEASSSGPLYGVMISLRTLL-RKVSWRNL---
-----STSDVKIWKTVLDCSVSLAFGVAEVVSPVVTNASPE--GQLDVQGDPGML-----
----ERMQAALQKGLG-RRFDVVQG--------------------------------AHR
EGGTGVTEIDA--------VKSTAVAAQMLLLCGWRAHREVSLLFGELCEGC--PFGD--
-----VSDDSKQCLLSVDQVLKIGSFFMEQMSSIRHR-----------------------
-------------------------------GAFEQAYTAFQKLCQMLW-----------
------------------------------------------------------------
------------------------------------------------------------
------------------------------------------------------RVLGSS
R-----------------------------------------------------------
--FPVLLLLSRLFPSVVEGG-----FRLDAFV-PHVV-RCSRSPSWKVRALAARAVVPLV
A---------PAERREFLLGAILSLPG----------ATCPPENNAVHGTLLQVLQIV--
-------------------NHSRDFFAEQDFVDSVCCRLEEKVWL--ASG--CNPCLATR
AAYL-----SVV---------------------------------------------LAC
SRSLL-------EKFALSRSIASKLI----------------------------------
-----RAVLPDITPT---------------------------------------------
---------------------------QRHAVATCEEF-------FTATAHEVLLELGLQ
HPS---------------------------------------------------------
-----------------------------------------------------LFSPEAT
SYFQFLLCAL--------------------------------------------------
------------------------------------------------------------
----------------------------SSRSQEARFVTLQFV-----------------
-------------------------------KRATVQRICDACLREHTKQSLL-------
----------------DLSCNI-----AEQMIHSHIMDDVVG------------------
------------------------------------------------------------
---------LPEKMAVQRWTLELLNCSEPTQDLAMRV-----------------------
------------------------------------------------TASRGLGL----
------------------------------------------------------------
-----------------------LVKTVVS--ESKQVNKICSTL----------------
-------------------------------------------
>Turt.mRNA:tetur22g01240 /organism=Turt {i i}
M-----------------------------------------------------------
------------------------------------------------------------
------------------------------------------------------------
------------------------------------------------------------
------------------------------------------------------------
------------------------------------------------------------
------------------------------------------------------------
------------------------------------------------------------
------------------------------------------------------------
------------------------------------------------------------
------------------------------------------------------------
------------------------------------------------------------
------------------------------------------------------------
------------------------------------------------------------
------------------------------------------------------------
-----------------------LLENPKLS-NPIPPEYLEIIKDSLNIGLTIQEPCNRQ
RFLVLMDKMFKRMKCSLEYFIR-RKEE-----------------------------GEEF
LFSSYKSFVISTLEICFNSLYIDGYFARRTLSLELIQMVIVNFA-------NTDYFAPKD
------IFLTLGSAKSIY------VTLMNCLIEDSLEETKQLVINVLAALV-EQ-NVIFL
ET-----------------------TDIDFIRDKAFQMLSNINPLNVISASYLFRCLTKL
ISLDDLSQR---------------------------------------------------
-VDINLELLNILVSQVEISIKETQ-SSILDGAVYNPIHSRLSSIHGLI-ESLDSECF---
------NLRKPDWSQLMEKIGTICFDASETVSCIVCNDSPE--GFLPMDLKPLDD-----
----EMVNKIVGR--------------------------------ENLSSPII-------
------------------VEKRRDITSQMLLIFGWKTIKEAALMLGKICEKI--------
------DHTLDNSVINCSFVGKVLNYFVHHLKELKHR-----------------------
-------------------------------GAFEQAYTGFSMVVKCIWRKPCSCL-KVI
ENLLDEILK-------DLANENEEAN--------------GPKCITRRSAGLPFVTQAIV
SSE---PKDNRNRLLSHVINNLIKICS--------SESAEDWQKVHCLNVLRALIRDKRL
GERVDTFIEDCLKLCLSH-FDYSS--------------YSVSNSASILFSALMIRIFGVN
HSKDHY---HKKNSMSPHQFFLRYPSMCAFISENIHKTSTR-------------------
TVLPTLLIILRLWPTIQE-----TNCLLLPYREPLKS-LCFQSNVAKIRDLSGQALAQVI
S---------AEE--KLIAETVEYLSSD--------LNKPDLPVNHRDGLISFLYHFVRC
HVK-----------QIETDNLHHRLISSL----------------------TQHTSELLV
SLNSTN-DIDIIGKPLYSYNRFVTTVEILL------------------------------
EEQLIN------PEDQIICDLYTIL----SKLLT------LFEANPRTFQFASS-QDFFV
KLIHFTLYCSPFEAR---------------------------------------------
---------------------------NKVISTLLSPSLPVE---MIHLRTIIFKFLTYS
LAK--------------------DLDTLEVTVRDEIMNDFELNITEP---------DFDT
ESQIRII----EPIEVMKFISSCSEYKCLL------NNDSLTT----------FQPLRNL
QQLFYLLHCAL-------ARLES-QDLTNWNSLFDTCFSLFEQLEPSGVVEDTLALFYLV
LSDIWDHQITVASDILLHEKL---------------------------------------
----------------NQFCVSVISICTIDRSDLSRKIAVLIV----GKLLPTLIKTATT
--NKASKVYLPSISSLWQTIPNLLQDNSPAIRDFTATMCNDLTDFYFTPTQIPKGDLLN-
-------------RSFQLLSSVFSDLDEQDSLRRVLLDLING------------------
-----------------------------------------QKTIS-------DNDDEQE
R--------FFDKSKINFVEDPVQLILIAKSYLEPLINQV--DCNLFHSTLQ--------
-----------------------------------------------EANKSKAPVIKLS
DYFG---YCEMKIHNLMG------QFLVKLSDANLALEV----HKALIIMQL--------
---WIRSKPICDECSSAMKNMKETLETCNY--EAKVIFSIASE-----------------
-IRLLKVGLN--------------------------------C
>Tcas.transcript:TC004365_001 /organism=Tcas {i 123,446,666,896,1275,1946,2621,2754,3381,3536,4461 i}
M-------------APILNLKLTTSHKFCPDSPLLNALKSCNDDSLYKKLIDEILDTYHH
HQDFGARNVIIEALINTNGRKNLLKYMYKQLNVRQI------GQSSFFEHIASSVMNE--
---------------CRENFDNFVFSLTLCE---KVVQF---FACFI--------QNFPD
DFLEKTFLFY--------------------------FYSLEA-LQSHGNDCYVSMVLKQL
AV-------------------------------------------TLPHANMKQLSNYAF
-------------------EMVVMTFEILQNCEFKFETILDS-FV-----VFSYFSTLLP
AKETIFLKHRNYPILEFIDNEKNDFCLILQSKN-----------FPNLFKTGRLKAILYL
TI-SNTVPR--------DVLL-------------------NVKVAKKPLYESLYTN----
----------------------------------------------------LIDLGMSL
TNF------PDPIVPITRTLDSLSVLITRS----------------------SNFSELFI
KSFDFI-------WTHLDHFVDQVTQNTKSLFEKLTI-----------------------
--------------------------EAQKRGEK------LALEKLIADLDSLPTFGKVR
----LVAYHVTSHVIDSYLYDSNFRNKLLMVAAATSDQIASLAYSNLMLQ-------ESC
DEKIVQVWLKPVLGVLRMKQT-----NVLEDIVTLAVRKKPTIFPILFPNLVT-------
-------------------TTVECSIVLKCVRL-ARLNGDKFVSDVDS----VDTWRGLI
PEKQMELFMCHHDDEIRIRVLQAVAECQKST-EIFTEFELTFLIRYFRYNVSVTSANIRN
RFVTYFKKILRRFDVTW----------------------------------------TKS
PNSEYDNFLRHLLEILIINLSPDSNFSRRCISMQLLLLIRNF------------------
------YDWRNLFQADDI------RNLKYLI-LDGYESNKSLAVEILKSFP-VE-KFDLS
DN----------------------------FAEKLVTMLTDIRPNQSLSACYYFMLVQAE
INVIAPLF----------------------------------------------------
-------------------------DSDTNLNAETPIYGIFQLIRYNP------------
----------DAFTYTFKQYCQLCLKYATAVLPIVANLAPE--GYLPEETDIT-------
------------------------------------------------------------
-------------------DSDQSSKSQKILVNSWKTMKEIMLLMADLVKKN--------
-----IQNEEENSEF---FLRKIGDFFLDIFIQAKHR-----------------------
-------------------------------GVFEQAHVAFNSICQSFLTSKNRNLNELP
SRWLTESVS-------LCTGETID----------------DRLSPTRRSAGLPFLILSLL
PN----LAESNIEFLRSTLDSLLTISG--------------DSPIHCLNVLRFVFKDAKL
GENIVTYVDRGAILALKN-YKSRT--------------WGVRNSATLLWSALVRRIFGVK
ETK-----------MALNVFYARYPQLFEFLLHELQHECHK---------------SESL
VLEPILMVLTQLSPGCNET----INTQVLKYL-CYID-VCMKSSCLRTRDLAARASIALI
G---------EHSFQMCLDESFGRISG-------------NLTMNERHGLLLQILHIV--
----QSKDFDKLP---------------------ITTYLEQSLGLL-TRGESRVHHPLCM
TLYM-----DIV--------------FMLL------------------------------
SRSRDY------KNLDLLKKIVELL----SEMRTE-----GAHAEWSRFQLLL-----FI
VLNKFKRCDNTYHVI---------------------------------------------
---------------------------AAMFVKYLTE--------NTPIRQKCLHLLIYL
NQEVSCDRFKIHPLIVAGNVEICTQIKLLVHSFDS-------------------------
-------------------HTKKQLLASL--------HSPLLR----------FFATELQ
TKRNDLVLVLVLLDFYP--------CFFETDRRLDTLIAMATND----------------
---------EVTSGVISVVK----------------------------------------
---T--ILKNWQLEVGGSLVKLLQESAAPAAPEWLRLAVAQCLVDIWNNC----------
------KVPPLEKYNLANIVLVLLEDDEALVRETASQVGNTVSCSERSRE----------
----------------LFLSSV-----VWELPVDYAIN----------------------
--------------------------------FLVSWSLRHLPEV--------SRDVSD-
---------VYERGELNTWAENIPVAYAASCVLHRLV-----------------------
---------------------WDHDG----------------------------------
------------------------SVLIEERALLVTRVV----LNALIKLPS--------
---LMVDSGVKKTVICALRRILVFIEGCTS----------------DFNR----DFKLFF
GTKILTFLRNRVKNDDYATVKCFFTYLYNPVLELH----FRFP
>Alyc.aculy04g05490.1 /organism=Alyc {i i}
M-----------------------------------------------------------
H-----------------------------------------------NQIQLIFESEH-
--ESQTR----------------TLQLHITNISSEIKQY---IYAYW-------------
-----------------------------------YYYSSHY------------------
------------------------------------------------------------
-------------------IIPSIFIMVLEGKEDQ-------------------------
-------------------------TAPISQSD-----------VAKLLETNQDSQRTFI
V----------------DKIL-------------------AALNEKRDAYNGIVSSI---
---------------------------------------------------ILISDCGDV
SLI----------------------------------------------------GSLKG
ELIKSI-------------TVNPMQYAGKMFLSKALT-----------------------
------------------------------------------------------------
------------------------------------------------------------
------------------RLSKERP-KFVIDLFEEIVEKTPTWSIYFKDDCDV-------
--LRLQV------------------IAIKAIRQ-AEEQQKSRATTISADE-I--------
-YEICIKAANLGDDRTKIDTLNLVLACRSTT-KPITDREFRLYETLYESALSLQEPALRQ
IFLSETGKFLFRLKESLRVIMR-DRRTLGEEV-------------------------ADQ
YRVSYAKFVTWLVSFSFDNIYCNAYFGSFRITISTLKLVIAH----------ITYTNP--
----YLPIMSLFKDRRCY------DSLLSCL-NDSFEENKATALELMLSLPF---NEQFI
NE-----------------------DNIKSFEDIASGLIASINPAHSLTCQYVYRLIIGL
R-----------------------------LKQQDNKLSK--------------------
-NELLHQKICNLTQMVELNIKDTK-ENFVDALSKRPIYPKLTCIRALL-NDLEVENF---
------DQNRIEWSSLAKKVVSLSIEACQAVSSVVCNLNPETIGHLPMDLKPMSV-----
----DALADTLKV-------------------------------SVNVSS----------
-------------------EEVNTISSQMLLISGWKTIKECSLSLGAICVRFWWPRKTNQ
KKSKFVSNPEADPILQPDDILSIIKFFDHYLRNLRHR-----------------------
-------------------------------GAFEQAYNGFLMVTQHIWQDEV--YRKVL
VDLLEEIMNDFR---NDALDEHRADR--------------LKAYVTRRSAGLPFIVQAIL
NSE----HEHDSKTLRMVMKCLLEVLE--------SPDSEEFQKIHCLNILKALTKESYL
GEKMLTYVGPIFNVALDS-FKSDS--------------FPIRNCASMLLKAAVDRTFGIN
RLSDDI---HRRNQLSFERFFISCPGLHAKMLDHLKDGLEN--------------KKYLA
SVHSIFIILFRLVPSIEPSEDYSHDKIIRPFVEPTIE-LAFTCHDFKLRGIAAKLAVRLE
SFCMDKKTENPKAIDQAIVDTMAGITL---------HATEDTDRNRLHGALSMLRHWIDC
ATIPLALQGKVE--KLGKETVNYIVKSDL----------------------KSVVTNIIK
AAAL-----DIV--------------ESLLLKQP--------------------------
------------GDVDWLTEVLRWC----VEFVTE-------------------------
-----STAAIAITATTATAVAPECATNDIAATPPTPLAMEPHY---ETLLFKSITLILMG
AFYDEYSLQEPQAMRRELDRIEGLNKLLNLLPDLISRP--SNRYVSKSFQGSLIRLMRQV
IGQKPTE---------QATYANNKKQALLLDRLDMDLTANF---MTPYDKLKLKV-DNDS
ERDKWLRFCRRRRLARHMWKTKFAVYEMLPFACEEGEMDELKVENRTVQGSNTPRAVESF
ALGYDI-------------------ADITQFKVSMWRMNVFLEALPD-------------
-CDVKCVGLVFASKIVKRY-----------------IQKINDDLPPGLTLPCHTGGGIDF
SIP----VRFSL-----TYCKMVCELANGDRDVTTRTACAIVL----QELLVLFVKHNPT
KKNSFQEYFEEHINYLFSALIKLTQDEDAQIRSVCHRIMLDLPDF---------------
-------------SKFAAQNST-----KIGSLINYLTDKIYGRYKYPWIGYRPGDYVVDE
VCERIQQVAVKVQADDDEFYPPPRWATIKYFKFIMGVLVNDSSAF--------TGDLNQE
RNQ------LFDKTRLNTYADRVSTIYAVLETLQRYL-----VRPYSKGKIPFEMLELPE
SVMRELNVVKSLSSNDCGDYGWRKKGRESTD--------AKTQLLNGSGSSEAAHTCKDC
DIYK---FFEQLLENLYK-----SLDYFNTGYHNMLTEPEYTQHELLLLQQVAFVKYVTS
CTRYMRTP----VIEEYLPKIREKLEHIS-------KFSCSTT---MFRKITQ-------
-LML---------------------------------------
>Cele.Transcript:Y92H12A.5b /organism=Cele {i 206,996,1459,1791,2127,2673,3390,3468,3581,3699,3831,3987 i}
M-----------------------------------------------------------
-------PVRVAGKAIQD-----LDYLHTRVNLTELF---DGDSPKIWKELERTLDASEK
YLNDSDTV--------------IFAATTLKRILIIVQNA---------------HKPLPD
HFWNKI------------------------------ILHIRR-VWDYTADCV--------
-----------------CYNAIETFASLLDIHLRQCLDCLERPE-TDSHANCDRIN----
-------------------EITQWLLEPTSSCKARFKCI---------------------
---------------------------------------------------------YHL
VS----------------------------------------------------------
------------------------------------------------------------
-------QCPTLRLNLGEDFFRRTYPLLSN------------------------------
------------------------------------------------------------
----------------------------------------PSFSSVICQLIVDNIFDRDE
--LWDLHCELLLTSTDAKLIKSRLVPMLQKYHLPGSNKEKQQQQQKQQ---------KPQ
ESDTAVKFLNQLLIQLNSQDPPSDLQSQLEIVHALVNTTWP-------------------
---RKKV---------------------------KDDNG--MQCLVD-----FSNWTQCI
SEATMGEAIVHVESEVRLAAFKLVVENPRKT-IAFNENDIEYIKTFLASNMTLQAPSARQ
ELIAAYKYLCQRLGASAEIHLKAKPKTTDKDSDSCSPDSSSFDSRGLSKWRLGGDNNLHP
IPESYICLAKWMAKLAFGSLSTKGNYYRRIMGLMQIDVLFSR----------ENFIVDGK
CFFVDKLNLESTLGSDRH------NLVIDCL-DDSYDMVQSTALGLLKKLD-FG-NIKLD
EK---------------------------KYLNDAVDLMTSTRSRNATSAGFRMQYYLTR
Q-----------------------------------------------------------
-PDRYKFCLMRFLDDVNNRAEAAE-KDLLT-ITTLPIHSILNMIELLL-RNPTWKET---
---TDQEKNQFYREEILDHLLQNCHKIIKIVAPVVQSMTPE--GCIPDEILSKLCGV---
------------------------------------------------------------
------------------SADRLTEISQHLLICCWRAHKHVSGIFAWIIEML-APL----
------------GIVTNAEIEAIGSFYWAQLTECKHR-----------------------
-------------------------------GAFESATDGFFQLCSFLWSTTIQGLPK-P
ADWLEEILS-------AIRGETDL----------------TNLCSTRRSAGLPSLVLSIV
ATE---PKENENGALIKATGSLLNM-----------DGKTSEYRVHSMNVMKTIVQSSTL
HNKAVFCFERALRVAIEA-CRAD---------------WSERNAASQLFAALRTKIFGVM
RSAQRSLVVDAKNRKSNYEFFSKFPTLYKFLYDQLTSEQQS-----------------EF
SLLPPLVVLSHLYTPASSS----ELYPLRPFV-PKLLEIALRE---KRENLRAHAIAAIL
SI----------SDAYAKEDLCQWIEG---------FDYQNSRQNHVHSFLLLMEGLGGC
VDYVPRIVYVVE--NILK-SLAFRNWSDF----------------------NINQLLLIA
NAYRLEYDVDDVSVELVCLTKRPLAVKLLQ------------------------------
DRDVLK-----------------------SEM----------------------------
-----------------------CHLWR--------------------------------
---DEDT-------------------RREVYRVICKLGWNAS---NMFLRAHIITLAIKD
LAI---------P-------------------------------HIPQ------------
-------------------CDAKRIMEIL--------TSAIGN----------FMSTESL
QKVEELIEARL--------------------------------EDPN-------------
------LNWTLPSTIAYATKLRYSRR----------------------------------
-------------ACVDQELIAWIRECYEQDDPETKQIALEVG----AQFVCRIRSKRSY
---------TDEEKELIGAVALYLQDESERIRNNTSYYLGHLIKDTGYKAINPEICRL--
------------------------------------------------------------
--------------------------------LVIKWCLNDGNEDLSEFASSDRKHVRDE
YFQRSGGDDLFDACAVNQYEEYQLF----------------GDIQMYESSL---------
------------------------------------------------------------
------------------------------------------------------------
----------------------------------------------GFSGVTA-------
--------------------------------EMYDIEY----
>Dpte.g3500.t1 /organism=Dpte {i i}
M------------------------------------------DSKYKTLFNLII---HN
H-------------------PSIFDDLPDEINWREFMQSNDKHSNYSVKHCQNVFKLLKT
QPDCRDK--------ILKLF--FYLLLDIEPKC-SVQSF---LLKKL-------------
-----------------IEED----------------------VCDIFTSLVESFIIDVE
YLPSNADRIFANVRILFSHNLISTDFNFLSKLIEAIF--------RFHHLHREKLDFYHH
EDHTFSSTDLFTKFSLYFDNEFKLASSILNLMRKNIQKLDLD-FECTIRAYYRSISLLLK
QY--FFTNSVLVQGCLVIIH----VWYLLHQNDELSVFHDNIEPLSLDLKTEFFMTLLST
FL----------------------------------------------------------
---MESLKSPALLTLNIGN---------------------------------MIKLLSNV
NQS-----DSNFIYHLALLTFNWAKTIKF-----IVENHRGKLSSTIIE---IIIRQDVN
EMINFSIIN--WSHTNIDYIFSTASLSIQILKSISLPSLF-ESYLINQLFPKFCESNHLI
FRLFCIISESITLKEFGRIFYHLL------RNDYDL---SNSMKKLLSCVQISSFNDDDD
NDEDNDNSSINGSIRNIDFVE------------YLSLRLKLFWPEHIDYLCDE-------
-----------FLRSLREWPYQHSQ-YFFKIIIPKLFHHIPSSRIIVKQIFAHIFR----
--DEQTL------------WTLKPDLILLLLQL-NQKEN--FQIIIEQNA--VQNFAKKF
ALQQI------NGDNLRLHTLRLLIESKKNNKDQFNQTELNLIYLLFKNCDTIQQASGRD
ELVKLFKILFTRIAQTIIQINR-NKTE------------------------------FSK
TNKFYIDFIRMICQYCLDNLHMSRYFGSLLIYLKILNLLVDYSLES---EP---------
---LLVLIKDSCITTVDR------QSLIFMF-QHSLQEIRTSAKDFIVSCY----RLKFI
TF---------------------TESEIDFLNKWSQTLLQSIQPKEAQTGVILNQFLVSF
HDNQN-------------------------------------------------------
-YSSYFDFIQTLITELNQRIVKIN-LNIGN-SCSSPCYPLLLAIRKLLCNEIDLVKLKSD
--LNDDEKQLSAWQILFIRIIDSCIAACESIISIVCNDSPE--GHLPTTEKLELI-----
------------------------------------------------------------
-------NFDL-------HNNRLHMVSQMLLMNGWMTIKESVLIISHLVSSF--PY----
------HQTTDDTIISCKYVDKIIDFLYENQLNLVHR-----------------------
-------------------------------GAFEQSSRGFNHLVESLLKNKCKVCRRKI
ESKIDEIKIRLQNLENDLNSSSS-----------------TYVSITRRSAGLPFIIQSII
AAD---PNSNYCLSF---IETLIDILDPE-----KSNRRQSWQIIHSLNIVKSLVHDNRL
SPVISVWIEKLFKISILW-FKHDTYHRCLHDSNSTQYLYSIQNSTSMLLSSLITKVFGVK
RNRSDT---SRKNRMSSLLFFQSYPSLYLFILQQLESSQISES------------HSQLL
FINPILIILSKLIISKSAN----NIYDATKFL-PLIENIIYNCRDARLRHLAVCTYNRLL
P---------STSYSNIIVNFNDRFIE---------NETKIKKSNYLHGLAMLLAEIS--
----REFYLHTMN----------------------------------SSPESQDLSVLLI
ELYQ-----KLI----IMFKNKSITNDLILGILHQAHYRIYLCLKLKNQTEIFKDHTVIL
EENLINLIENGQKQDDYCFNLIVDYLI-HSFLDSTG-------------------QAFFP
TLKTFVSINYAFEAK----LALWCWL-------------------INGILL---------
---DDDNYTKLDRLESNLFKYEHSN-LDTVYIDSIQEFIKIQKYLSKNFNHLIIR-----
------------------------------------------------------------
-------------------LNRESFYSLIQ------NSSEINK----------FFTGQSL
NSLYNV-------------------ELHILNEIFILIFNARRIEFFDNMND---------
-ILKRLTKLNVNSLLDLALKMKENRHLL--LLIEQCIEDMNE-----------------P
ILN----LLVWS-----KFLDIIENLSSKLENIPDRLAAIHCV----GCCVRKFPFSDLS
----FDQDSYDIFVRIFIQFIQLLQDNEKIIRNNCVLQIEKLAIMFKNECYQDIS-----
---------------------------PQKLLIQLFIQNMIH-----------------S
INQNQIEQCINL--------------IRAIFKIALHFLVNNDDDIV-------TETFTSD
K--------LFDKTKMNIFIDEYSIWKDLIDEIHSLC------QQFIEPKL---------
------------------------------------------------CNSTLMTILKQI
DGY-------------------------------MCKQFE--------------------
------------EIEYKLNDETDLNEASEF----------------VYSN----------
RSRLIKFL------------------------QLFQQLA----
>Bmor.transcript:BGIBMGA008288-RA /organism=Bmor {i 323,547,732,923,1131,1287,1487,1602,1748 i}
------------------------------------------------------------
----------------------------------------------------MIFKQDVF
----------------------------------IFRET---------------------
------------------------------------------------------------
---------------------------------------------PLSPTEKNEIHNLTH
-------------------LALRLLLHIVQKTDSESEIIVTK-FSTTR------------
----------------------LFIKQLLFDDE-----------VPMDTKSVCGILFLSL
HC-LENGPD--------SWLQ---------------------------------------
------------------------------------------------VKKICIIFVGNK
RSS----SESSFSLSVTRTVLQISKMLDK------INSD-------------ELGQEMME
SLFVFT-------WSHLEHFVDSVRHLSAQIMACLVK----YSVRMNN------------
---------QGNTKALANLIEAIKSVDRDRKSFY------LCLTSLIAELGADGVMARLS
----GVIPDTVNALGSQAIRA------------SATIALESLLQKHAQ---------GST
TCDLHEHWVRPILSYASNNDTDSAILNILEGLLAKAIKLDENLMNYMVIIKK--------
--VRRPLHYSIPYIEESENSSKDLKCVLMLLSA-ARGAG----GGVGG----SDRWRGAA
PYPLLERAAVSAADETRILSLSLVVESPKST-EPFTPEELSFVLHYLKYNINAQAPSFRQ
LTLSVMKKFMKRLGDSYGALRR-RRH---------------------------------A
LCAHYAAFLPELTQLCGRSLLPGANYSRRCVALQILVWADAV------------------
----YPADCPRSWDPEFV------EKLLLHL-DDSYESNKAMALSILEKCP-PE---ILK
DN----------------------SYSTSLKLSDILAQASSPKPTDCVSAAYKMDLLR--
------------------------------------------------------------
------------------------------------------------------------
-------------------------------------------KKLPENIVQDET-----
------------------------------------------------------------
----------------------------------FRGPEPVTFAL---------------
------------------------------------------------------------
------------------------------------------------------------
-------------------------------------------------------VQGVA
REA---------------------------------------------------------
--------------------------R--------------------------ARVAGCA
RGVRAG---SRR------------------------------------------------
-------------PP---------------------------------------------
-----------------------------------------------YGALRCLRHLL--
------------------------------------------------------------
---------TAL------------------------------------------------
------------------------------------------------------------
------------------------------------------------------------
------------------------------------------------------------
------------------------------------------------------------
------------------------------------------------------------
------------------------------------------------------------
------------------------------------------------------------
------------------------------------------------------------
--------------------------DPQ-------------------------------
------------------------------------------------------------
------------------------------------------------------------
------------------------------------------------------------
------------------------------------------------------------
------------------------------------------------------------
------------------------------------------------------------
-------------------------------------------
>Lpol.rna19140 /organism=Lpol {i 31,235,388,498,671,853,1045,1188,1326,1488,1593,1704,1948,2180 i}
M-----------------------------------------------------------
------------------------------------------------------------
------------------------------------------------------------
------------------------------------------------------------
------------------------------------------------------------
------------------------------------------------------------
------------------------------------------------------------
------------------------------------------------------------
------------------------------------------------------------
------------------------------------------------------------
------------------------------------------------------------
------------------------------------------------------------
------------------------------------------------------------
------------------------------------------------------------
------------------------------------------------------------
----------------------LVCTSQKKT-ELPTLLEIETLKDFLSNNLNIDSGPFRC
QLFKHVTTFLVRIRDGALSSVDFKKQNLFT--------------------------SIPS
VLKESICFVDWLLDLIARNLIPGSSFQRRHSCLSIFLVILETFCSEPNPQRKKGVPPAKT
---HLLVQLVQNNGKWDFFTVPILYTIMTCM-MDMVDEIKELAVKILEDYF---------
----PWPPPDGILH-----------SLSEEMLASALRLCNSPHVQECDTGAFIHRLLFIR
CVVRS---------------------------KMQINLTQKEILTTTLDYN---------
-SYIELDYLTELLRMAEKQFALAE-NNLLKAAANAPVHGILHALHRVM-TDKPEALSHLL
ELIPGDELTVIKMQHLMTNVFDLCDSIVKFMLEAMGSG-----SDISKEVAPSFEEM---
---SIALQNVAYK-----------------------------FRENQISE----------
------------------DDPALPCDYQLLISCCWQSIKESCFFLADLITVM--------
----FSEHPKLKHFIDHTLVQKAVNCMVSVLMRCRHKNIINSTQSTRFVLVVMLMTSLDE
FVAALLAWLESQKNFECEGKLSNFCMLLVYWGAIEACSSALHQVCASLLKSSDLSLAALP
QKTLEKVYV-------GIMKTA------------------VNYSTTRRSAGISLLVQAVV
TSE---PDSQHHKLLDYTLCELFRIIHHPLPA--SVNQCADLPQAQALHILRELVSNASL
SKHILTFLDEIIPTCIDG-FSSHS--------------WGVRNGALQLYGAAVSRLLGQK
KGVD-----AERNVGSVVDVFTRYPRLHDYLLSTLQHAVMSHHQG-----------SVHP
SLVPLLTFLSRFSADQGFQEK--QYSQVSQFI-PLLQ-RLLESPVWTIRTVSASALVSLL
P---------QDNIPEMFVALVTGLSN-----------AGEFVANRDHGYLLTLLNIL--
------------------------------------------------------------
------------------------------------------------------------
------------------------------------------------------------
------------------------------------------------------------
------------------------------------------------------------
------------------------------------------------------------
------------------------------------------------------------
------------------------------------------------------------
------------------------------------------------------------
------------------------------------------------------------
------------------------------------------------------------
---------------------------KIRLEIKY-------------------------
------------------------------------------------------------
------------------------------------------------------------
------------------------------------------------------------
------------------------------------------------------------
------------------------------------------------------------
-------------------------------------------
