# Supplementary material for: Genome streamlining in a minute herbivore that manipulates its host plant
Source: eLife. 2020 Oct 23;9:e56689. doi: 10.7554/eLife.56689 (PMC7738191; doi:10.7554/eLife.56689)
Supplement: Supplementary file 2. [file elife-56689-supp2.zip › Malin_Input/OG0001626.fasta]

>Agam.AGAP007704-RA /organism=Agam {i 42 i}
-----------------------------------MSNIYIQEPPTSGKVLLKTSVGDID
IELWSKECPLACRNFIQLCLEGYYNGTIFHRVVKGFIVQGGDPNGDGTGGESVYGHPFKD
EFHSRLRYVRRGLVGMANSG-RNDNASQFFFTMGP--TPELQNQNTLFGKVAGDTIYNML
KLEEGEVY-ENERPHFTHRIIRTEVLNNPFDDIVPRRTGDADRGKSKQE---NENASKKK
KEKGVKNFGLLSFGDEAEEEELETQVYVQKNASGRGKSSHDVLDDPQ--LSKQTAST-NA
EEDSKTRRRVDSSDDEAVSSPKSDEQDSEQHR------TSTKASRNKDG-----AKSVRE
KLKRK---PDEKAVERKPPASDASESDSDS------DY--GLGSERKKAKQQEAEKIRQE
ITKLKRDYHTDK---------RSKDKDKESEQKKVS-KK-SSRR--EVMDEVLKVQEEYT
QKTKQ-VPKKGS------------------------------------------------
------------------------------------------------------------
------------------------------------------------------------
----------------------------------------------------------SR
ENFTMELLQKFKSKLHSAHERDPE----------------------------SHA-SAAV
DE------------------------EEDIRGDN-WLSHRLEFEKKD-PIL---AKDAAT
K--DDDWYDVYDPRNPLNK-------RKRGEKIERTQKPRK-------------------
---------------------------------
>Tcas.transcript:TC009712_001 /organism=Tcas {i 42,584,694,908 i}
-----------------------------------MSSVYILEPPTSGKVLLKTTVGDID
VELWAKETPKTCRNFIQLCLEGYYDNTIFHRVVKGFIAQGGDPNGDGTGGESIYGEPFKD
EFHQRLRFTRRGLLAMANGG-KDDNGSQFFFTLGA--TPELQDKHTIFGKITGDTIFNML
KLEDGLI--RDERPIYPHKIIKTEVLNNPFADIQPRLRQVEVKEKKK-----------KE
KKPGVKNFKLLSFGEEAEEDEEESTRVN-EKFVGKGKSTHDVLDDPK--LSSKTE-----
--------------------------DVDEENDDV---EEVNPEEQ--------LESIRK
KLKRE---------HKKPVPTSTTTAEPID------TYESFLEEERREKKKKQFEEIQKE
IQNVKKEYHKNK--------LKKKEEDIIATEKKVQE--------DKTIQEYKDEFDKYK
NKKDA-LPKKGA------------------------------------------------
------------------------------------------------------------
------------------------------------------------------------
----------------------------------------------------------GR
EQFTLNLLEKFKKKIQSMKDGEE-------------------------------------
NE------------------------EDNEEEQA-WLKHRLCFQDKN-PVL---AKDANR
K--DDDWFEIYDPRNALNK-------RRRGETVEKFKK----------------------
---------------------------------
>Bmor.transcript:BGIBMGA009740-RA /organism=Bmor {i 42,151,252,403,593,724,953,1151,1816,1952 i}
-----------------------------------MSNIYIQEPPALGKVLLKTTAGEID
IELWTKETPKACRNFIQLCLEGYYNGTIFHRVVPGFIVQGGDPNGDGTGGESVYGAPFKD
EFHSRLRFSRRGLVAMANAG-KDDNGSQFFFTLAS--APELQNKHTIFGKVTGETIYNVL
KLADGLIG-PDDRPEHPHKIQSTEVIINPFTDIVPRLTETRVEELPKK---------KKR
ERQGVKNFGLLSFGEEAEEDEGEALE-----YRGKPKSTHDLLEDPK--LSKKTAAELET
QVDKKTNVEM--------------AKEIEE--------KRLETEAT--------VSSIRD
KLSSK---RESSVDRETKRQKQECESESDG------EY--YIGKDRDIERKKERDRIRNE
IKQLKKEMRGT----------RETDKN-ESETKDVN-DG-ELERDNEMYKQYVDEQEKYK
KIKEK-IPKKGAERQRPPKPAPGQTKRKPWVKNLYENREYPDNYTDVKFLEELRKNINVE
KVNLRQAVYGSLRVALRLCLCTLYALLYVFMHNDWIQTYTVIYLFIFITLTCYILYVIIA
GSDILRHTKTVLIYIVIGYLLSPVLHTLTDTVSTDTIYAWSVIMMLIHLIFFDYDVPAAV
VSESLSINAAIFSSVCLVSRLSTPFDAFVLLTVSVLFFVLSPHLFKAYSGTTLFNVSISR
ENFTLQLLAKFKTKLHAIKEKPQ-----------------------------TGD-EMES
KD------------------------DENLNSDD-WLAHKLRFEDKG-AVL---AKDAST
K--GDDWFDIYDPRNPINK-------RKREKNEKSAKK----------------------
---------------------------------
>Dmel.FBtr0076029 /organism=Dmel {i 590,974,1181 i}
-----------------------------------MSNIYIQEPPTSGKVLLKTTVGDID
IELWARECPKACRNFVQLCLEGYYKNTEFHRLVKGFIVQGGDPNGDGTGGESIYGQPFKD
EFHSRLRYTRRGLVGMANSG-KDDNGSQFFFTFAP--TPELQNKNTLFGKITGDTIYNML
KLEDGIVD-HQERPMHAHRIVSTEVLSNPFDDIVPRILSQPSTKSKKT----------KK
ERQGVKNFGLLSFGEEAEGDEEETNVYV-KQNAGKAKSLHDVTDDPK--LSKEPIRVPKV
E-----------------------KADIEEHLSDDCPEDSVKDKPSTAS-----SDLIKM
KLSKR---SKSGADKKVQPVEEKSDSEDDE------DVLLTREEEQSRKVSEEKSKIREE
IASLKKQYQMDK---------QSKDKLVNGQEKAAKSNEIKGSSENHYINDFIESKEKYT
AKVK--LQPKGQ------------------------------------------------
------------------------------------------------------------
------------------------------------------------------------
----------------------------------------------------------SR
EAFTLSLLSKFRTKLDNLKQKSS-----------------------------SDDGESEP
KDIDDRV------------------VEQEIIGDD-WLSHTLNFNSTT-PVL---AKDANK
K--GDDWYDAYDPRNPLNK-------RKRGETGSSKSSSGKSK-----------------
-SSKRDF--------------------------
>Smar.transcript:SMAR012392-RA /organism=Smar {i 42,252,396,596,666,783,908,1196 i}
-----------------------------------MSNIYIQEPPTQGKVLLKTSVGEID
IELWARETPKTCRNFIQLCLEGYYDNTIFHRVVKGFIVQGGDPTGTGEGGESIYGQPFKD
EFHSRLRFVRRGLIAMANSD-KDDNGSQFFFTLGP--ASELQNKHTVFGKVTGNTLYNML
KLEEGLVD-RNERPIYPNKITSAVILNNPFTDIVPRVDELKLKGDQKE--------CVKS
KSAATKNFKLLSFGEEAEEDEEEVNEMT-KKFEGKSKSVYDLVDDSQ--LTRKTNSD-AC
EGEKEVA--------------------VEDEKEQE---EEISLEEK--------LNQVRK
KLQIA---------KKANNARSSAGMKTVD--------------------SDKKDAIRKE
IKQLKRDLAQGK---------KKSEKT---EPEPVKEEE-EVEK---------ETMDKYE
GGGKK-KRKKEF------------------------------------------------
------------------------------------------------------------
------------------------------------------------------------
----------------------------------------------------------DR
EAQTLELLGKFQKKLQSIRQTDD---------------------------------ADEI
KE------------------------KEELDEDNQWLSHTLTFDTKD--LK---VKDANV
K--DEDTYEIYDPRNPINQ-------RRREASKHTMKQK---------------------
---------------------------------
>Dpte.g10040.t1 /organism=Dpte {i 992 i}
-----------------------------------MSNIYIQEPPTDGKVLLKTTVGDID
IELWSKETPLACRNFIQLCMEGYYDNCIFHRLVKGFIVQTGDPTGTGFGGESIYGQPFKD
EFHSRLRFVRRGLVAMANGGEKDDNGSQFFFTLES--TPELQNKHTIFGKISGKTLYNML
RLGESEID-RNERPIYPHKIRSTEILNNPFDDIEPREKRLKQKEKSKE-------DRARE
RLKGNKNFQLLSFGDEAEQEEVEITKIS-TVFKNKSKSSHDLLKDDE-KLSSIPVVD-PN
ELSNDDPNDVHD--------------DNDERHSND---DSDDKQKR--------LANVKA
KFDKG---TKSIKSTGKNDDSDDDDGGGGG------EL-NFFNEEKLEKKAKEIEKAKDE
FRKLKKQMKKEL--------RKEQQQQKQQQQQAALNNE-PIIN--NAVAEFVAESKKFK
EINQK-IKKKGD------------------------------------------------
------------------------------------------------------------
------------------------------------------------------------
----------------------------------------------------------GR
EEQCWNLLEKFKNRLQSTKQQEEK----------------------------IDD-DNVV
DDDNDPL-------------------PKKNFKST-WLTHRMQCTGNDEIVL---ARDANI
RN-EEDWYDIYHPKNPINK-------RKRNEK----------------------------
---------------------------------
>Turt.mRNA:tetur17g02540 /organism=Turt {i 42,220,998,1182 i}
-----------------------------------MSNIYIQEPSTNGKVILKTTLGDID
IELWSREAPKACRNFVQLCMEGYYNNTIFHRVIKGFLAQGGDPTGTGYGGDSIYGEGFKD
EFHSRLRFVRRGLLAMANAE-KNANGSQFFFTLGP--CPHLQEKHTIFGKVAGKTLYNMI
KFDDLQVD-QNEKPLYPPKIISTEVVFNPFDDIIPRKIEAKKTNKKEE----------RP
KVKGTKDFKLLSFGDEAEEEEEEISEII-TKFKGKSKSSHDLLNDPK--LSSVPAVEPSL
TLNN---RKI--------------KGDIDDRMEED---DSTSDDESKKSSKLNKLKKIKD
KFKHS------SFGEGKSTDKSTTDPFGEGT---SKDFNEEQNEEDETNPGSKLDKIKNE
FKLLKKQMKERI-------------KKTVTTENPFFSSD-----QPDAVIEFKKEIDQFK
ALQSK-DKKK--------------------------------------------------
------------------------------------------------------------
------------------------------------------------------------
-----------------------------------------------------------R
AEKNLSIFEKFQAKISNIE-----------------------------------------
GD------------------------SDDGTLSD-LFKHKLVSEESE-PVL---AKDANI
RK-EAEWFDIYDPRNPVNK-------RRREADKESESKSSKKA-----------------
-HRSKEKQ-------------------------
>Mocc.rna15579 /organism=Mocc {i 42,252,396,590,772,974,1087,1274 i}
-----------------------------------MSNIYIQEPPTNGKVIIHTTVGAID
IELWTKEAPKACRNFVQLALEGYYEGTIFHRVIKGMCVQGGDPTGTGEGGESIYGKPFKD
EIHSRLRFVRRGLVAMASGG-KNDNTSQFFFTFGP--TPHLQGKHTIFGKVAGDTIYNMM
KLEEGDVD-EDDRPEFPQKITGVEVVDNPFPDVVPRKKLIEKSENDSK----------PK
KEAGRKDFKLLSFGDEAEEEDDELSEINEKQFRGKSKSSHDLLKDDK-TLSSEAAVE---
---------VTS--------------QKDGSTSAK---DGIKGK----------VDRIRE
KLESRGSKSESGKDKAGTKSKSAKDSDCSSGDERDIHVDNYFEEERKRKRQKEAEEHRKE
YKQLRKEMKGDT---------QQKNAKTEATDDPNSSKD-PDIARNDMLASFYAEQSAYS
KTTTVNLKKAGQS-----------------------------------------------
------------------------------------------------------------
------------------------------------------------------------
----------------------------------------------------------SR
EAQTLAMLKKFRARAEKSKEGAS-------------------------------------
DD------------------------AED------WLNHELRFEDQG-PIL---AKDAST
Q--KEDMYDITDPRHPLNA-------RKRQKPGHSDRHRSRR------------------
---------------------------------
>Cscu.CSCU000517-RA /organism=Cscu {i 63,138,232,300,419 i}
---------------------------LHLFIKSFNSLILLTRIYFIMSVTLHTDVGNIK
IELFCEQCPKACENFLALCASDYYNGCLFHRNLKGFMVQTGDPTGTGKGGTSIWQTKFED
EFRDELKHNTRGMVSMANNG-PNTNGSQFFITYSK--QPHLDMKYTVFGRVI-DGLEALD
ELEKLPVNPKNYRPLHETRLNSVTIHANPFAK----------------------------
------------------------------------------------------------
------------------------------------------------------------
------------------------------------------------------------
------------------------------------------------------------
------------------------------------------------------------
------------------------------------------------------------
------------------------------------------------------------
------------------------------------------------------------
------------------------------------------------------------
------------------------------------------------------------
------------------------------------------------------------
---------------------------------
>Lpol.rna6540 /organism=Lpol {i 3,78,172,240,359 i}
-----------------------------------------------MAVTLRTDVGDMK
IELFCEQCPKTCENFLALCASGYYNGCLFHRNIKGFMVQTGDPTGTGKGGQSIWGTKFED
EFRDELKHNTRGIISMANNG-PNTNGSQFFITYGK--QPHLDLKYTIFGRVI-DGLDTLD
ELEKLLVNPKTYRPLHDTRLNSVIIHANPLAK----------------------------
------------------------------------------------------------
------------------------------------------------------------
------------------------------------------------------------
------------------------------------------------------------
------------------------------------------------------------
------------------------------------------------------------
------------------------------------------------------------
------------------------------------------------------------
------------------------------------------------------------
------------------------------------------------------------
------------------------------------------------------------
---------------------------------
>Ptep.aug3.g408.t2 /organism=Ptep {i 7,39,114,208,276,395 i}
-----------------------------------MQVIISQLFPPYSSVTLHTDVGDLK
IELFCEQCPKACENFLALCASDYYDGCVFLRNIKGFIIQTGDPTGTGKGGLSIWGKKFED
ELKDELKHSTRGMISMASSG-PNTNGSQFFITYSR--QPQLDMKYTLFGKVI-DGLDTLD
ELEKLPVNPKTFRPVSDIRLNSVNIHANPFAK----------------------------
------------------------------------------------------------
------------------------------------------------------------
------------------------------------------------------------
------------------------------------------------------------
------------------------------------------------------------
------------------------------------------------------------
------------------------------------------------------------
------------------------------------------------------------
------------------------------------------------------------
------------------------------------------------------------
------------------------------------------------------------
---------------------------------
>Drer.transcript:ENSDART00000044647 /organism=Drer {i 3,78,172,240,359 i}
-----------------------------------------------MAVTLHTDLGDMK
IELFCEKAPKSCENFLALCAGGFYNGCIFHRNIKGFIVQTGDPTGTGKGGTSIWGRKFED
EFSEHLKHNVRGVVAMANNG-PNTNASQFFFTYAK--QPHLDMKYTVFGKII-DGLETLD
EIEKLPVNEKTFRPLNDVRIKDVTIHANPFAG----------------------------
------------------------------------------------------------
------------------------------------------------------------
------------------------------------------------------------
------------------------------------------------------------
------------------------------------------------------------
------------------------------------------------------------
------------------------------------------------------------
------------------------------------------------------------
------------------------------------------------------------
------------------------------------------------------------
------------------------------------------------------------
---------------------------------
>Hsap.transcript:ENST00000409264 /organism=Hsap {i 60,135,229,297,416 i}
---------------------------LRLHFSC-FNNGCARRSGEAQSVTLHTDVGDIK
IEVFCERTPKTCENFLALCASNYYNGCIFHRNIKGFMVQTGDPTGTGRGGNSIWGKKFED
EYSEYLKHNVRGVVSMANNG-PNTNGSQFFITYGK--QPHLDMKYTVFGKVI-DGLETLD
ELEKLPVNEKTYRPLNDVHIKDITIHANPFAQ----------------------------
------------------------------------------------------------
------------------------------------------------------------
------------------------------------------------------------
------------------------------------------------------------
------------------------------------------------------------
------------------------------------------------------------
------------------------------------------------------------
------------------------------------------------------------
------------------------------------------------------------
------------------------------------------------------------
------------------------------------------------------------
---------------------------------
>Phum.transcript:PHUM213040-RA /organism=Phum {i 66,144,219,381 i}
METGAVWRWFIEWGGEKYLETTLRKFYIRLFIHPSTVKLVPVLISLCLSVTLHTDVGDIK
IELFCEGCPKTCENFLALCASDYYKGCTFHRNIKGFIVQTGDPTQTGKGGSSIYGRKFED
EFKEEYKHTVRGIVSMANNG-PNSNGSQFFITYGP--QPHLDLKYTIFGKVI-DGFDSLD
ELEKLVVNPKNFRPLTDTKINDVTIHANPLAN----------------------------
------------------------------------------------------------
------------------------------------------------------------
------------------------------------------------------------
------------------------------------------------------------
------------------------------------------------------------
------------------------------------------------------------
------------------------------------------------------------
------------------------------------------------------------
------------------------------------------------------------
------------------------------------------------------------
------------------------------------------------------------
---------------------------------
>Dpul.mRNA9150 /organism=Dpul {i 3,39,78,359,405 i}
-----------------------------------------------MSVTLHTDLGNIK
IEVFCDVTPRAAENFLALCASNYYNGCLFHRNIKGFMVQTGDPANTGKGGTSIWGRKFED
EFTEELKHKNRGYLSMANSG-PNTNGSQFFITYGP--QPHLDLKYTIFGKVI-DGFDVLD
ELEKLPVNQKNHRPLKDIHLNSVTIHANPLAQ----------------------------
------------------------------------------------------------
------------------------------------------------------------
------------------------------------------------------------
------------------------------------------------------------
------------------------------------------------------------
------------------------------------------------------------
------------------------------------------------------------
------------------------------------------------------------
------------------------------------------------------------
------------------------------------------------------------
------------------------------------------------------------
---------------------------------
>Isca.ISCW018767-RA /organism=Isca {i 132,226,294 i}
--------------------------TLTSHV---SGSVNDIAFLLFQSVTLHTDVGDIK
IELFCEACPRSSENFMALCASDYYNGCLFHRNIKGFMVQTGDPTGTGKGGESIWGEKFAD
EFRDDLKHNVRGVVSMASNG-PNTNASQFFITYAK--QPHLDLKYTIFGKYV-AATSLLT
------------KPLTAVILD---------------------------------------
------------------------------------------------------------
------------------------------------------------------------
------------------------------------------------------------
------------------------------------------------------------
------------------------------------------------------------
------------------------------------------------------------
------------------------------------------------------------
------------------------------------------------------------
------------------------------------------------------------
------------------------------------------------------------
------------------------------------------------------------
---------------------------------
>Cele.Transcript:Y17G7B.9 /organism=Cele {i 42,178,252,663,852,935,1024,1212 i}
-----------------------------------MSNQYINEPITTGKVTLETTAGDIE
IELWTKEAPLACRNFIQLCMENYYKGTVFHRLVKNFILQGGDPTATGTGGESIYGKPFKD
EIHQRLKFNRRGIVGMANAG-RDDNGSQFFFTIGDRGAPELDKKHTIFGKVTGPTLFNML
KITEVET--EGDRPVTFYKITGARIDNNPFDDLKPREKRKKEKSERRK----------EP
KVVETKKTNLLSFGDEVEEDEQELAVFN-KKTANKPKSAHDAHDNDTVGLSKQAAVT-RD
EMSNYCP-------------------------EDD---DTVKDESS--------ISSIRE
KLMKK---SQKRKLEEKAGGEDE-------------DYEKMIEDERNAKERETIDKMNSE
LKDMQKEYMKAL---------RPVKEKKKAVKDETLS---------EAMQSYHDLKMRFK
SKTKDVVKQKDA------------------------------------------------
------------------------------------------------------------
------------------------------------------------------------
----------------------------------------------------------QR
EGQTMNMLERFKNRLGASNQKAI-----------------------------LFDKKIEI
KE---PILRNEGEEGEEKKFGTMDLDAEDIQGTS-WMSHRFKAED---VVLSSKAKDANM
REESEDWYHITDPRNKMAK-------RRRGEE----------------------------
---------------------------------
>Alyc.aculy04g07920.1 /organism=Alyc {i i}
-----------------------------------MSNISNLEPQAYGSITLKTNFGDID
IELFTKQCPKATRNFVQHCIDKYYEDVIFERVEKDFIAICGDRDDINEEDQD---ELFED
EFNPRLRFTRRGLLATANTE-KNANGPKFFLTLGP--APELQNKHTIFGRAKGNTIYTLA
ELNECLVD-DDQRPLSEKKITEVIVSENPYPDLVPRVRLKKHDDKQSLSDEEDEFDKLTK
SKPDPKSTKKLSYSSDSDEETDVSGDGL-ESPNRQKQQKHELM-----LIKVAQAFE---
--------------------------ETDDLKNED---EDDSPERSRESWVM--VEKPSD
ELVEE-------------------------------------NTDGLTTKERELKRIREQ
FEELKQEIEKGAKSETLTERRRRSEEEKKCKLLAASTS--------SSSIKPPANLDDTS
GIQLKLAGKRNR------------------------------------------------
------------------------------------------------------------
------------------------------------------------------------
----------------------------------------------------------DR
ERETLELLDRFKKRLKEAPRGEPGKLQNEDYKTKNEDSGRKNRFEARETVITSVDLALEF
DD------------------------LDKVDGDS-WLQHTFVADENE-TRL---ARDANV
D--EDPFWASQSTSSSINSGSGFNRPRARGSYERSHRNSNPSKSSDHGHHKDRDSHRHKD
SHRHHDSHRESHGNSHRDNEAYRHQRGHGTRER
