# Supplementary material for: Genome streamlining in a minute herbivore that manipulates its host plant
Source: eLife. 2020 Oct 23;9:e56689. doi: 10.7554/eLife.56689 (PMC7738191; doi:10.7554/eLife.56689)
Supplement: Supplementary file 2. [file elife-56689-supp2.zip › Malin_Input/OG0001630.fasta]

>Agam.AGAP003318-RB /organism=Agam {i 30,107,457,828,933,1154,1251,1419,1693,1862,2000,2576 i}
MS----------------------------P-----------------------------
-----------------------------------SKGGITNDPQAG--TLSFASFK---
------------------------------------------------------------
--------------------------------SSFTSNVNFLKRRFSSGDLSSECED---
---------VDPKDL--PPAARPQPP-----LQQQPM---------------PGGPPNIP
PPPAPGTAG---------SVSPGGPVPPGSAPPTGGPELSLSFGK-----GPAQ------
----RGTSAPSSPAKSR-------ESLLQRVQSLTGAARDQ-GASIIGAAVSTASRVQ--
------------------------------------------------------------
-----------PFNRDKCFTLLVVDDQ-NTDWSKYFRG-KRLHS----------------
------------------------DYDIRVEQAEFREIMLTAS---------ADSGPMV-
--GCNRGGSKQ-------------AKPFR------------------PDFILVRQPPRDG
SK--DYRSTLLGLKYGGVPSINSLHSLYQFQDKPWVFAHLLQLQRRLGRDAFPLVEQTFF
PNPKDM--FTWTR-------FPCVLKAGHCHGGKATAKLDNPGALQDAAGLLCGTGLSDN
GSYCSLEPYIDAKFDVHIQKIGTSYKAFMRKSISGNW-----------------------
-----KTNQGSAMLEQ---IPMT-------------------------------------
------EKYKTWVDEVSELFG-GMEVCGVAVIVSKEGKEFIISAADSTFPLMG--DTQEE
DRRQIADLVVGRMQNVC---------RPSM------------------------------
----MTKAVSRSSISSRG------------------------------------------
------------------------------------------------------------
--------------------------------TSPTED----------------------
--------APPVPIGT-------------------------------RPVPVGGGPPPIP
ERTT------------PGVGSI--GRHGSFSSQSGEPPEQP---------SERAPTLNSV
GRRDS-Q---------------------------ASQSSSVSGVSSAS------------
------------------------------------------------------------
---------------------------------------------AARSG-------VGK
VPAAGAGPGGP-----------SVVEDAEDT-MKNLRKTFAGIFGDI-------------
--TAGSATGSVLSTRESS---IDSVLGATGRRADR-------EAARRPAATGPPAVQRAS
TS-----SSSGSSNSSGQSTSAEPKRPAYDPALS----ERINPFDKEARIAGTPG--RSA
SVSGATGHPTSSKITTNDDTARYTIQQGIREQPSLTGRFQAPAATAGLGAAVVPPPVTLP
ATG-------------------------------------------------ATGATTAS
SATSFSATSSSSGFSSSTVSSFSAS------------------------------GSSGY
--SSVTSGG--------LPTASDPAFGRCRR-----------------------------
----------------LRHRTDQRAAEAR-------VWPHQATGSAAGRYGTYGSRDSAS
FSSTTTSDTEFAYGRKDPSMLTKSMSVASDRSTSAGRPWARPAVHEDEEELDLK
>Dmel.FBtr0100471 /organism=Dmel {i 59,391,555,627,771,876,1094,1191,1359,2761 i}
M-----------------------------------------------------------
---------------------------------------------------NFSSFK---
------------------------------------------------------------
--------------------------------SSFTSNVNFLKRRFSSGDLSSEVDD---
---------VDPNSL--PPAARP--------IQDQPTKPPV-----------AGGPPNMP
PPPAPGQP--------------------------AGAAPELSLSF-----GAGKTPATAA
PAPPRGVSAPTSPAKSR-------ESLLQRVQSLTGAARDQ-GASILGAAVQSATQRAP-
------------------------------------------------------------
-----------AFSKDKYFTLLVLDDQ-NTDWSKYFRG-RRLHG----------------
------------------------DFDIRVEQAEFRDITVVSS---------ADTGPVVT
M-AAYRSGTRV-------------ARSFR------------------PDFVLIRQPPRDG
SS--DYRSTILGLKYGGVPSINSLHSIYQFQDKPWVFSHLLQLQRRLGRDGFPLIEQTFF
PNPRDL--FQFTK-------FPSVLKAGHCHGGVATARLENQSALQDAAGLVSGAG-NDS
HCYCTIEPYIDAKFSVHIQKIGNNYKAFMRKSITGNW-----------------------
-----KTNQGSAMLEQ---ITLT-------------------------------------
------EKYKSWVDEISELFG-GMEVCGLSVVVAKDGREYIISACDSTFALIG--DTQEE
DRRQIADLVSGRMQNVC---------RPSMAQTG--------------------PG----
------KLPSRSSVSSRA------------------------------------------
------------------------------------------------------------
--------------------------------ESPTDEGV--------------------
------APTPPLPAGP-------------------------------RPAPM-GGPPPIP
ERTS------------PAVGSI--GRLSS-RSSISEVPEEP---------SSSGPSTVGG
VRRDS-Q---------------------------TSQSSTISSSVSRA------------
------------------------------------------------------------
----------------------------------------------------------GQ
RPPQT-QNSV--------------VEDAEDT-MKNLRKTFAGIFGDMXEIANKKRGRTAS
ETSSGSGPGSVPSSAGPGSGFSSSFLGKQFSFAGKGEGVISTQPTQRPSEE-PPAIPTTA
SSAVRPESSVSVSDSRNTDTLTERAGAGYQPVTNYEQQERVNPFDKEPSKSGSAASIHTS
SSSSISSSSISSRINRNGNA------------------IQSPPPPAGPPP---PPPTNVT
AVGSNANSSSGYRNSFSSSLSKDKTSYGNYGSTTSVETITRMDTNTTNIGATATEAGEAS
GVTAITNISNSDGIVAPTTGTITTSVTTNDWRSAIGMRSASVYSAPAAVTTVLPGDTSGY
DSNSIASQGEGLNNPSDLPSYTRPSYSRSESNASKHSDLDVIFGDSKTTPASYGNGKYTR
AAGSISDADMIFGGPPSNYKTDRFGASKSMSMTSGGVGSGNGSGSGLGGYKIYDSIQNAA
FSDFSDSGSMSSIG-------------------SHTKRWS--ASKEEDDELDLK
>Phum.transcript:PHUM396260-RA /organism=Phum {i 238,485,621,726,932,1048,1197 i}
M-----------------------------------------------------------
-------------------------------------AGAYGTPQSQG------------
------------------------------------------------------------
------------------------------------------------------------
-----------------------------------------------------------P
PPSGGGTS------------------ATAGAPPPAPAGGDMSLNL-----NPKA------
----KTISAPSSPAKSR-------ESLLQRVQSLTGQAKEQ-GVSILGGAVSAAQQVARP
------------------------------------------------------------
-----------AFNKDRCFTLLVIDDQ-NTDWSKYFRG-KRIQG----------------
------------------------DYDIRVEQAEFKDLNLASN---------SDTGTVVS
M-AVFRNGTRI-------------VRSFR------------------PDFLLIRQNLRDA
GE--DHKNLLLGFEFGGVPSINSLQSIYGFQDKPWIFSHLLQIQRRLGKENFPLIEQTFY
PNYKEM--LTCTR-------FPVVVKIGHAHGGLGKVKVDNNNDFQDMSSVVAVT-----
GSYATAEPYIDSKYDIHVQKIGTNYKALMRKSISGNW-----------------------
-----KTNTGSAMLEQ---IQMP-------------------------------------
------ERYKNYVDEVSELFG-GLDICALEMVVGKDGREYIIEVNDSALTLMG--DSQEE
DRRHIADLVVQKMQIQC---------KPGGPTVG--------------------SG----
----MTKTASRSSVSSSV------------------------------------------
------------------------------------------------------------
-------------------------GGLSSPTEDPQRSFV--------------------
------DPALPTEHGY--------------------------------------------
--------------------------------------------------TTQPAHPPTL
PRRDS-QGTIYQQKQIFSYHFFFNSVNLLLLLLLASQSSVTSSTGPRA------------
------------------------------------------------------------
-----------------------PLG---------------------------------R
QSSQT---QL--------------TEDSEDT-MKNLRKTFAGIFGDM-------------
------------------------------------------------------------
------------------------------------------------------------
------------------------------------------------------------
------------------------------------------------------------
------------------------------------------------------------
------------------------------------------------------------
------------------------------------------------------------
------------------------------------------------------
>Tcas.transcript:TC002264_001 /organism=Tcas {i 33,246,684,795,900,1537 i}
MSCV--------------------------------------------------------
-------------------WSNS----GLKRAGKISECGKYCGPTANGPTISFSSFR---
------------------------------------------------------------
--------------------------------QSFTSNVNYLKRRFSSGDLSSECEDGEA
--------PVDPYSK-------------APPVTAQPQ---------------------AP
PPPPPSQT---------------------------STVGDLSLNL-----RPGS------
----KTTSAPSSPAKSR-------ESLLQRVQSLTGQARDQ-GASILGAAVSSATRVT--
------------------------------------------------------------
-----------SSVSGRYLTLLVVDDQ-NTDWSKYFRG-KRI-G----------------
------------------------DYDIRVEQAEFKEITVTAN---------SE-GANVS
M-AVFRGGTRV-------------GRSFR------------------PDFLLVRQNLKDA
GE--NYKKLLLALKFGGVPSINNLNSIYNFQDKPWVFGHLVQLQRRLGKDSFPLIEQTFY
PNHREM--ITAPR-------FPVVLKIGHAHGGLGKVKVDNINDFQDMASVVAVA-----
NTYCTVEPYIDSKYDIHVQKIGNNYKAFMRKSISGCW-----------------------
-----KTNTGSAMLEQ---ISMP-------------------------------------
------ERYRSWIDEVSDLFG-GLDICALEVVVGKDGREFIIEVNDSALTLLG--DSQEE
DRRHIADLVASRMQAIC---------RPRTPPSEE-------------------P-----
----VPPPVGPRGILGSL------------------------------------------
------------------------------------------------------------
-------------------------TSLTHSETPPPS-----------------------
------------------------------------------------------------
--------------------------------------------------ASDHPSLSSV
GRRDS-Q---------------------------ASQSSTVSSSGPST------------
-------------GRLPDPPP---------------------------------------
----------------------RPFQ---------------------------------R
QGSQQ--QST--------------TEDTEDT-MKNLRKTFAGIFGDM-------------
------------------------------------------------------------
------------------------------------------------------------
------------------------------------------------------------
------------------------------------------------------------
------------------------------------------------------------
------------------------------------------------------------
------------------------------------------------------------
------------------------------------------------------
>Dpul.mRNA111 /organism=Dpul {i 163,198,233,429,731,881,1017,1122,1253,1328,1593 i}
M------------------------------DERAEI-----------------------
----------------SDDWVS------LLNQSVTPNTLDCSFPYNAGQQSNRSAFHQ--
------------------------------------------------------------
--------GFLLVSSQ--NIVVFIWIGNERLPSSFTANVNNLKRRFSSGDLT-EYDDAN-
---------GDPQ----QQQQQPQPSPSSTQVHQQPALPP--------------RPAPAP
APPGPSTSNQSLSSSQQQQVGPTATAAAAGATAAAAQQPDLSLPL-----RPNS------
----RTTSAPTSPAKSR-------ESLLQRVSSLTSNVVSN-VSRVTSAQIQQQQQTAES
------------------------------------------------------------
--------GKLPYNKDRCFTLLVIDDQ-NTDWSKYFRG-RRIHG----------------
------------------------DWDVRVEQAEFRELSITAS---------TDNGATVS
M-AVYRSGTKV-------------VRAFR------------------PDFVLIRQNMRDA
GE--DYKSIVLGLKFGGVPSINSLEAVYHFQDKPWVFGHLLDLQRRFGREQFPLIDQTFY
PNHREM--MSAPR-------LPAVLKIGHAHGGLGKLKVETPLDFQDAASVVAVS-----
NSYCTVEPYVDSKFDIHIQKIGNYYKAFMRKSISGNW-----------------------
-----KTNLGSAMLEQ---TPMT-------------------------------------
------DKYRGWIEAVAAQFG-GLDLCALEVLVARDGREIIMELNDCALPLLG--DSQEE
DRRLISELVLHRMNTQC---------RPPGMPAG--------------------PSAGPA
---SMPNAQSRHSITSGS------------------------------------------
------------------------------------------------------------
-------------------------RPESPADMERSSS----------------------
-----------------------------------------------------AIPPTLA
GDDT------------GSVGS-----------------------------ASQPASLQQQ
SSRDV-LG---------------GGNPFLTRRGTEDGTPVTAGSLARSFF----------
------------------------------------------------------------
----------------------------------------------------------TR
SSSQQAQEGSG-----------GGTDDGEDT-MKNLRKTFAGIFGDM-------------
------------------------------------------------------------
------------------------------------------------------------
------------------------------------------------------------
------------------------------------------------------------
------------------------------------------------------------
------------------------------------------------------------
------------------------------------------------------------
------------------------------------------------------
>Cscu.CSCU005491-RA /organism=Cscu {i 36,242,420,530,624 i}
------------------------------------------------------------
------------------------------------------------------------
------------------------------------------------------------
------------------------------------------------------------
------------------------------------------------------------
------------------------------------------------------------
------------------------------------------------------------
------------------------------------------------------------
------------------------------------------------------------
-------------------------------------MASEES-----------------
---------RVA------------------------------------------------
------------------------------------------------------------
---SEM--LTTPK-------FPCVVKIGHAHGGLGKLKVENHYDFQDVASVVAVC-----
RTYCTVEPFVDAKYDMHIQKIGNNYKAYMRKSISGNW-----------------------
-----KANIGSAMLEQ---IAMT-------------------------------------
------ERYKLWVDEVSEMFG-GLDICAVEAIQGKDGREYITEVNDSAMTLLG--ETQEE
DRRLIADLVVQRIQTYC---------KPV-------------------------------
----LTKQTSRSSISSYT------------------------------------------
------------------------------------------------------------
-----------------------------TAEEPTLHEHG--------------------
------QPAAPQSQM---------------------------------------APPASY
QRQE-------------------------------PQKTSPV--------AQPPPPAAIA
ARRGS-Q---------------------------SSVTEMVRPAAPPT------------
------------------------------------------------------------
-----------------------------------------RGASVAEGGAPR------R
EASQANGEKS--------------VEDPEDT-MKNLRKTFAGIFGDM-------------
------------------------------------------------------------
------------------------------------------------------------
------------------------------------------------------------
------------------------------------------------------------
------------------------------------------------------------
------------------------------------------------------------
------------------------------------------------------------
------------------------------------------------------
>Ptep.aug3.g25066.t1 /organism=Ptep {i 72,278,456,566,651,672 i}
M-----------------------------------------------------------
------------------------------------------------------------
------------------------------------------------------------
------------------------------------------------------------
------------------------------------------------------------
------------------------------------------------------------
------------------------------------------------------------
------------------------------------------------------------
------------------------------------------------------------
--------------------------------GEIFDFIESSS-----------------
---------RDC------------QTVLQ------------------PDC----------
----D-------------------------------------------------------
--------LTAPK-------YPSVVKIGHAHGGLGKLKVENHFDFQDVASVVAVN-----
KMYCIVEPFIDAKYDIHVQKIGNNYKAFMRKSISGNW-----------------------
-----KANMGSAMLEQ---IPMT-------------------------------------
------ERYKKWVDEVSELFG-GLDICAVEAIQGKDGREHIIEVNTSAMTLLG--ESQEE
DRRLIADLVVQRMQTYC---------KPV-------------------------------
----LTKQTSRTSMTNFG------------------------------------------
------------------------------------------------------------
------------------------------AEEPTAVEQP--------------------
------PPHIPQQRIP-------------------------------HQIPA-GAPPPVP
QRQE------------AARGP-----------PSGPPPGPPP--------AAPPPGLPPP
PRRGS-Q---------------------------TSASEIAAAAAAAP------------
------------------------------------------------------------
--P------------SGQP--TRPTT------------------------GASIF----R
RESQTDTEKSE-----------KGPEDSEDT-MRNLRKTFAGIFGDM-------------
------------------------------------------------------------
------------------------------------------------------------
------------------------------------------------------------
------------------------------------------------------------
------------------------------------------------------------
------------------------------------------------------------
------------------------------------------------------------
------------------------------------------------------
>Isca.ISCW005741-RA /organism=Isca {i 206,384,503,523 i}
------------------------------------------------------------
------------------------------------------------------------
------------------------------------------------------------
------------------------------------------------------------
------------------------------------------------------------
------------------------------------------------------------
------------------------------------------------------------
------------------------------------------------------------
------------------------------------------------------------
------------------------------------------------------------
------------------------------------------------------------
------------------------------------------------------------
--------LTANK-------FPCVVKVGHAHGGLGKMKVENNQDFQEVASVVALT-----
GSYCVVEPLVDTRCDLHVQKIGTSYKAFVRKSISGNW-----------------------
-----KANIGSAILEQ---VPMT-------------------------------------
------ERYKQWVDAVSELFG-GLDICAVEAIQGKDGREYITEANDSAMQLLG--ETQEE
DRRLIAELVLQRMQQYC---------RPPGTAP---------------------PK----
----LTPQV--APLSSVP------------------------------------------
------------------------------------------------------------
-----------------------------HCQRGRRRRDR--------------------
------ASSVPQSVG---------------------------------------------
-------------------GP-----------PSGPPPGPPP--------QPRGP-MPTD
PQRLQ-----------------------------RGSSGAGNPPPPPQ------------
------------------------------------------------------------
----------------------RP-----------------------QGGPASLF----R
RESQS--SEK--------------SEDPDDT-MRNLRKTFAGIFGDM-------------
------------------------------------------------------------
------------------------------------------------------------
------------------------------------------------------------
------------------------------------------------------------
------------------------------------------------------------
------------------------------------------------------------
------------------------------------------------------------
------------------------------------------------------
>Mocc.rna8195 /organism=Mocc {i 9,86,265,437,579,738,828,900,1037,1095,1215,1446,1608,1763 i}
MS----------------------------------------------------------
-----------------------------QRSHRIA-------------KISF-SFR---
------------------------------------------------------------
--------------------------------QSFTSTTNFLKRRFSSSDLSGDLDPDFA
-----------------PGAAAG---------IQQPVYGANAE--------QYGVGPTQA
APSVPNTP----LVTG----------------GQPSQQDLVSLR--------GS------
----SATSAPASPARSV-------TSFLSRGVSLTSSLKGT-------------------
------------------------------------------------------------
-----------VYNKDRHLTLLVIDDQ-TVDWARYFRG-RKVHG----------------
------------------------DWDIRVEQAEFKELQVCSS---------TEHGTTVS
M-ASLRQGNKV-------------SKTFR------------------PDFLLVRQHVRDA
HH--DYRPILLGLRYGGVPAINSIHSLYNFQDKPWVFAQLLSLQRRLGKANFPLMEQTFF
PNHLDMC-LSLPN-------FPCVVKIAHAHGGIGKIKVENQSDYQDVQSVVAVS-----
HSYCTVEPFIDTKYDLHIQKIGTNYKAFMRKSISGNW-----------------------
-----KANMGSAMLEQ---VVLH-------------------------------------
------DRYKSWVDAVAELYG-GLDICAVEAIQGKDGREHITEANDSSMQLLG--ESQDE
DRRLISELVVQRMHQFC---------RVPGTTSYQG-----------------VPG----
----VPPQV--PPAA---------------------------------------------
------------------------------------------------------------
------------------------------------------------------------
------PATAPSA------------------------------------TAV-AAPAPTP
TPTS------------TPGGT-----------PLPPRPAPPALRRGSSTTSGPPPPTPPP
PSAAALQ---------------------------SAGSSIPPPRPAAA------------
------------------------------------------------------------
--PQAVSVPATPSATSAQPGDTNPFNAA-AGAAEQASAAATAAASALTRGAASLF----R
RESQSDKSGA--------------PDDPEDT-MGNLRKTFAGVFGDM-------------
------------------------------------------------------------
------------------------------------------------------------
------------------------------------------------------------
------------------------------------------------------------
------------------------------------------------------------
------------------------------------------------------------
------------------------------------------------------------
------------------------------------------------------
>Smar.transcript:SMAR014818-RA /organism=Smar {i 135,198,341,416,519,653,790 i}
------------------------------------------------------------
------------------------------------------------------------
------------------------------------------------------------
------------------------------------------------------------
------------------------------------------------------------
------------------------------------------------------------
---------------------------MQRIWDLQHEIV---------------------
------------------------------------------------------------
--------------RDRPHSDKMTYPN-NFDCCRH-------------------------
------------------------------------------------------------
------------------------------------------------------------
-------------------SVNAILTL----------SYTVQ------------------
--------LTSPK-------FPVVVKIGHAHAGLGKVKVDNHYDFQDIASVVAVT-----
NTYCTTEPYIDGKYDVHIQKIGNNYKAFMRKSISGNW-----------------------
-----KANTGSAMLEQ---IQLT-------------------------------------
------ERYKLWVDEVSEMFG-GLDICAVEAICGKDGKEMIIEVNDSAMALLG--ETQEE
DRRQIADLVVHKMLIYC---------KPTVTSV---------------------PL---L
---IVLHAQSRQSITGTS------------------------------------------
------------------------------------------------------------
-------------------------QSGSPAEMERNIS----------------------
------------------------------------------------------------
---S------------DTVGM-----------------------------STQGTPT--L
QRRDS-Q---------------------------NSLSEY--------------------
------------------------------------------------------------
------------------------------------------------------------
----------------------------------HLR-----------------------
------------------------------------------------------------
------------------------------------------------------------
------------------------------------------------------------
------------------------------------------------------------
------------------------------------------------------------
------------------------------------------------------------
------------------------------------------------------------
------------------------------------------------------
>Drer.transcript:ENSDART00000166465 /organism=Drer {i 356,414,506,663,753,816,959,1034,1137,1290,1357,1958 i}
------------------------------------------------------------
------------------------------------------------------------
------------------------------------------------------------
--------------------------------------MNFLRRRLSDSSFIANLPNGYM
-----------------SDLQRP-----------------------------------DP
PPPPPADAK-----------------PPSGSPAAPLAPAENRSPSSSP--APER------
----RPQPAPSSGSGFF-------SSITNVVKQTAASA-------------GLVEQSP--
------------------------------------------------------------
-----------ATASRKFKILLVIDEP-QNDWTKLFRG-KKVQG----------------
------------------------DYDIKVEQAEFSEINLVAH---------ANGTCSVD
M-QVIRNGTKV-------------VRSFK------------------PDFVLVRQHAYSM
AQNEDFRNIIIGLQYAGIPSVNSLESIYNLCDKPWAFAQLISVYKKMGPEKFPLVDQTFY
SNYRDM--ISMPT-------FPVVVKIGHAHSGMGKVKVDNHSDFQDIASVVAIT-----
QTYTTTEPFIDAKYDIRVQKIGFDYKAYMRTSISGNW-----------------------
-----KSNTGSAMLEQ---VAMT-------------------------------------
------DKYKLWVDTCADVFG-GLEICAVKAIHGKDGKDYITEVVGSSMPLIG--EHQME
DRQLITAIVLAKMNHESSRISVCAQQRPAATVQ---------------------PAQSP-
----ALKESLPEPIKTPG------------------------------------------
------------------------------QRPPPQG-----------------------
--------------GAVKP-----QEPQPKSQEPTPE-----------------------
--------PIPAQ----------------------------------EPVPK-AGPTPTL
PPTTQQPKPQTQAAPEPTPGK---------PTDLPPKPQPP---------KPLPPKPVPP
VRRNS-KP--------------------------QIQPKPQTPPPAKALLKADSDQDPGQ
IKPDSVPAQEQSPARVPIKPP-----------------------SPAKPQLQPKPVLREQ
AKPEARAQPAAPSEAASAPVRATPAPAPAPAPAQPPVEEQPAPQQKSS----HPL----L
NKSQSLTNAFN--AFGDTFRSSNEDEAKAET-IRNLRKSFASLFSD--------------
------------------------------------------------------------
------------------------------------------------------------
------------------------------------------------------------
------------------------------------------------------------
------------------------------------------------------------
------------------------------------------------------------
------------------------------------------------------------
------------------------------------------------------
>Hsap.transcript:ENST00000295987 /organism=Hsap {i 377,435,527,684,774,837,980,1055,1158,1305,1393,1982 i}
------------------------------------------------------------
------------------------------------------------------------
------------------------------------------------------------
--------------------------------------MNYLRRRLSDSNFMANLPNGYM
-----------------TDLQRP-----------------------------------QP
PPPPPGAH------------------SPGATPGPGTATAERSSGV---------------
----APAASPAAPSPGSSGGGGFFSSLSNAVKQTTAAAAAT-FSEQVGGGSGGAGRGG--
------------------------------------------------------------
---------------AASRVLLVIDEP-HTDWAKYFKG-KKIHG----------------
------------------------EIDIKVEQAEFSDLNLVAH---------ANGGFSVD
M-EVLRNGVKV-------------VRSLK------------------PDFVLIRQHAFSM
ARNGDYRSLVIGLQYAGIPSVNSLHSVYNFCDKPWVFAQMVRLHKKLGTEEFPLIDQTFY
PNHKEM--LSSTT-------YPVVVKMGHAHSGMGKVKVDNQHDFQDIASVVALT-----
KTYATAEPFIDAKYDVRVQKIGQNYKAYMRTSVSGNW-----------------------
-----KTNTGSAMLEQ---IAMS-------------------------------------
------DRYKLWVDTCSEIFG-GLDICAVEALHGKDGRDHIIEVVGSSMPLIG--DHQDE
DKQLIVELVVNKMAQALPR----QRQRDASPGRGSH-------------GQTPSPGALP-
----LGRQTSQQPAGPPA------------------------------------------
-----------------------------QQRPPPQG-----------------------
--------------GPPQPGPGPQRQGPPLQQRPPPQGQQHLS-----------------
------GLGPPAG----------------------------------SPLPQ-RLPSPTS
APQQ----PASQAAP-PTQGQ---GRQ---SRPVAGGPGAPP--------AARPPASPSP
QRQAG-PPQ------------------------ATRQTSVSGPAPPKA-----SGAPPG-
------GQQRQGP---PQKPP-----------------------GPAGPTRQA-----SQ
AGPVPRTGP--PTTQQPRPSGPGPAGRPKPQLAQKPSQDVPPPATAAAGGPPHPQ----L
NKSQSLTNAFNLPEPAPPRPSLSQDEVKAET-IRSLRKSFASLFSD--------------
------------------------------------------------------------
------------------------------------------------------------
------------------------------------------------------------
------------------------------------------------------------
------------------------------------------------------------
------------------------------------------------------------
------------------------------------------------------------
------------------------------------------------------
>Dpte.g7434.t1 /organism=Dpte {i 10,90,455,513,759,849,1055,1343 i}
MK----------------------------------------------------------
------------------------------------------------------------
------------------------------------------------------------
--------------------------------NSFASTTTFLKRRFSSGDLQGEGQDDQE
EI---------------SIQQQQTNN----AGFNQPTSSTNVDPKTGMLLNFKSSNMMTS
APVSPQPT---------------------------AATGSSS----------SS------
----STATAASNVSRGV-------TGLLSRATSLTGSSL---VTNTVQQIARATSQVA--
------------------------------------------------------------
-----------AVIKDRHKILLIIDDH-LVDWSKYFRG-RRLIG----------------
------------------------DWDIKVEQAEFKDINLSAN---------CEHGAIVS
IYTVDRNGFRI-------------ARTFR------------------PDFVLIRQHIQDG
NQ--NYSDIIVGLKYGLVPSINSLQSFYNFQDKAWVFANLLAIQRKQGKESFPLIEQTFY
QTYKDS--SGVPK-------LPCVVKIGSSSSGLGKVKIENINQYQDIRSVLMIT-----
DKYCTIEPFIDAKCDFILQKIGTNYKTFTRKSVSGNW-----------------------
-----KANVGSALLEQ---ISFN-------------------------------------
------DRYKKWIDNVSDSFG-CLDICSLEGIIDKDGKEFIVKVRGSDMALLG--DTQEE
DRKNIVELIIQRMNAIC---------KNI-------------------------------
----LIKQQSRASISANE------------------------------------------
------------------------------------------------------------
------------------PESNEQQQQQQQSKRPSLTSMT--------------------
--------NQPQS----------------------------------SQPPTTSVPPPIM
NRRG----SKESSGPSFSTGN----------RPLPPKPPPPSSSTNPPY-KAPPPPPPP-
----------------------------------PSSASTVPSVVSAT------------
------------------------------------------------------------
-----------TNKTINEINSTNPFA-----SSFDPTVNINDEQQQQQKQPPPLN----K
RDSQNAIVGEI-------------KEEVDDT-MRNLRKTFAGIFGDM-------------
------------------------------------------------------------
------------------------------------------------------------
------------------------------------------------------------
------------------------------------------------------------
------------------------------------------------------------
------------------------------------------------------------
------------------------------------------------------------
------------------------------------------------------
>Turt.mRNA:tetur28g00170 /organism=Turt {i 8,527,585,680,831,925 i}
M-----------------------------------------------------------
------------------------------------------------------------
------------------------------------------------------------
--------------------------------LFFSSTTNFLKRRFSSGDLQGEGDEQED
TSGLPGRPNVIPSTTSQQSLQSK--------QYQQPQPQQQ-----------QQQQQIQQ
QPSTQQSS----SSSGGSNNSGRVVGPRPGVTNQPQQSSDLSLNF-----GMKS------
----STTSAPTSPAKNV-------SSFLSRATSLTSSVTSN-VAGV-------AGQISSR
------------------------------------------------------------
-----------IKDPSKQKILLVIDDH-QTDWSKYFRG-KRLSG----------------
------------------------EFDIRVEQADFRELSVTTN---------SEHGALCS
IITPERGGNRS-------------AKTFR------------------PDFLLVRQHVKDV
AT--DFNEILLGLKYGGVPSVNSLHSIYNFIDRPWVFSQLIGIQRRLGRENFPLIEQTYY
PSYREL------------------------------------------------------
------------------------------------------------------------
------------------------------------------------------------
--------------------------------------------------VIG-------
------------------------------------------------------------
------------------------------------------------------------
------------------------------------------------------------
------------------------------------------------------------
------------------------------------------------------------
------------------------------------------------------------
------------------------------------------------------------
------------------------------------------------------------
------------------------------------------------------------
------------------------------------------------------------
------------------------------------------------------------
------------------------------------------------------------
------------------------------------------------------------
------------------------------------------------------------
------------------------------------------------------------
------------------------------------------------------------
------------------------------------------------------------
------------------------------------------------------
>Bmor.transcript:BGIBMGA000308-RA /organism=Bmor {i 286,490,651,773,900 i}
MM------------------------------------KISSLYL---------------
-------------------------------------------------IDNFGRIKSYR
CK----------------------------------------------------------
-----IVSGYIVCVGFVPPVRVPVWWR-----GGGARSSVEALRRFSSGDLQSECDEGE-
---------VDPYTG--RAATTSQPK----PQAQKPTSQAT----------GGSLGGSSG
PPPAPSAA---------------------------AAGGDLSLNL-----RGGS------
----RGTSAPSSPAKSR-------ESLLQRVQSLTGAARDQ-GANLLGSVTSVASVGR--
------------------------------------------------------------
-----------GYNRDRCVTLLVVDDQ-NTDWSKYFRG-RRLPG----------------
------------------------EWDIRVEQAEFRLFLIVE----------------VT
L-DSREYNLRI-------------KRPYKFEITKNPTPTKRVDTRQWPDFVLVRQNVRDA
GA--DHRALLLGLKFGGVPSINSLNSIYHFQDRPWVFGHLLQLQRRLGRENFPLIEQTYY
HNHTDM--VSS-------------------------------------------------
------------------------------------------------------------
------------------------------------------------------------
------------------------------------------------------------
------------------------------------------------------------
------------------------------------------------------------
------------------------------------------------------------
------------------------------------------------------------
------------------------------------------------------------
------------------------------------------------------------
------------------------------------------------------------
------------------------------------------------------------
------------------------------------------------------------
------------------------------------------------------------
------------------------------------------------------------
------------------------------------------------------------
------------------------------------------------------------
------------------------------------------------------------
------------------------------------------------------------
------------------------------------------------------------
------------------------------------------------------------
------------------------------------------------------
>Lpol.rna11186 /organism=Lpol {i 126,590,917,975,1067,1218,1308 i}
MIATDFFGKYMTRDRFLELLRYIHFADNELPDESDSLWKIREVLILTLLKQDPHEASGAI
VKKLIQKYERKGHLLYSDNWYSSPDLYVYLDSRNIDTCGAMR--ENRKDVPKFAKLKYSK
CERKKSGNLLDIRWHDKCNVTMLTTFRKGQMVNSEKVNHKTNEIVKKPDCVIDYTQNMQL
IDKADMQLATIECVG------KSVSFR-----QGFASTTNYLRRRFSSGDLSGEVQNDGE
TS--------------EDQKARR---------------------------------HTTQ
QPRDPA---------------------------------DSSTNL-----RSS-------
----SITSAPTSPAKSV-------TSVSSRGSSQPGTWHGR-SSTM--------------
------------------------------------------------------------
--------------KEKQKTLLIIDDH-HTDWSKYFRG-KRLQG----------------
------------------------DWEIRLEQAELKDINLTAN---------SESGTIVS
M-IVDRNGTKV-------------VRSFS------------------PDFVLFRQNIRDS
NV--DFRKLLLGFKYGSIPSINTVHSLYNFQDKPWVFSQLLHIQKRLGKENFPLIEQTFY
PNHQEM--TVFT------------------------AKTD-MTVFTDADTTVFRA-----
KTDMTV--FTDA--DMTVFNSETDMTVFTTKTV---F-----------------------
-----NTETDMTILTEADTTVFT-------------------------------------
------AKTGMTVFTTKTVFN-----------------------TETDMTIFT--EA---
------------------------------------------------------------
------------------------------------------------------------
------------------------------------------------------------
------------------------------------------------------------
------------------------------------------------------------
------------------------------------------------------------
------------------------------------------------------------
------------------------------------------------------------
------------------------------------------------------------
-----------------------------DT-TVFTAKTDMTVFNTE-------------
------------------------------------------------------------
------------------------------------------------------------
------------------------------------------------------------
------------------------------------------------------------
------------------------------------------------------------
------------------------------------------------------------
------------------------------------------------------------
-----TGLTTFTTN---------------------------------------E
>Alyc.aculy05g01870.1 /organism=Alyc {i i}
ME------------------RFNPFSSNN-------------------------------
----------------------------LQQTTGTS-------------TTTTASTES--
------------------------------------------------------------
-------------------------------PAAFITNNPKLQETTTSTSTTTTIAASSC
RE----TSRNEPSAAAVSSSYSRTYS----TSFPDPFGGEPLDMETTVRSKVKSETRLPS
PPPPMLAD------------------SSTASTATSGRSNSMATSVDEQQHQSTS------
----ATTSRLSRQASGL-------SSFLSRASSVASSSVDRMGSGVRGAVDTISSQIQSA
VPGVGNSSDLTILSTGQSSTTNTTNPPTCGTNTIPMVQKQQQQSAASYLASKLSSATGQF
TSSVSNQSSGSMLTISRQRVILVLDSQASTDWTQQFTSYRRLTSGGSSSSATGIASAPTA
ALSYLLSSASHLTGGGGGGQSALIDGSDLIEQADFRDVSVLANQLSSTATIYVNNSSNIS
G-STQPSGGRVLGGRGQQQQQQPIAKLIK------------------PEFVVVRQKTKDN
LD--HLKAIVTALNYCLVPMFEPIEVWNIFQDRQLIFAKLLSVQKQLGRENFPLVPQIYL
QTHQDL--YNYLQSSTVSLFLPCLVRIGPL--GRGKIKIENLQMLQDFASIMEVS-----
KQSCTIEQYIDVKCDLIIQKLGTSLKVYKRATFRPNQQQDQSTGEGAITLGSAAAAASSR
QTASRQASLGSSMLST---LISTASGQLSSSSSSQQQQHNFHQVLSRRNSSSFYGPYERL
NLDFHSSRYKRWVDAIAQEFDQKLETFCIKIAVSSNDREYIVGLSNCSMDFIGNPENQEE
DRRSYVEMIISKMNTVLPK----TQSSKEVAAIGSSITATGDQNSILTGGGGGGGGIRRF
SRETDTKFKSTSSLSFKATNEYITPDDKRKFVSQAQIGCTDGSRRVESQPIGDGGGGGSI
SGVAGANGTNRNYGQLGNRSKSVIVNNYEYDRHQPSGVSSFQSTGKLSRRSSDRTDSSKA
NAEMDDLSCMTTLTGADSISSSSNSQNRQTSLGQSFLDQTSTAWTSFHKQSFGFFKRLEA
RSQEIPGTTPPMSAKSDKAFDRAFLTDSEAGSLGRSGASIDAVASNERQVGFSGLPSAAA
ATTTTGGMTRNGFKSQSVDGSSGDGQLSPRKRPAPPKPPPPPALTNRQS-SLANYSTSSP
TRRVV-S---------------------------STATPTSTPVHTRQ-----------N
----SANVEASSNNSIASSPRGELADSGSGHTRVIRQNSALSAFEPFDPELQTQ--LKDS
A---------TNRASETTVARGNPLP---PRSSETTVMDRENKLRGSMESSTNSNKKSTN
FDSASVTSGD--------------SNSTEDTGMGNLEKTFASIFGEK-------------
------------------------------------------------------------
------------------------------------------------------------
------------------------------------------------------------
------------------------------------------------------------
------------------------------------------------------------
------------------------------------------------------------
------------------------------------------------------------
----C-------------------------------------------------
>Cele.Transcript:Y38C1BA.2b /organism=Cele {i 128,200,633,777,1048,1207 i}
------------------------------------------------------------
------------------------------------------------------------
------------------------------------------------------------
--------------------------------------MNFFKRKFSFSEDEGEPMDDV-
---------------------------------------------------------NSG
PPSSFSFQ---------------------------SIANKVS------------------
----NTISAPTSPAKSR-------ESLAAALERSLNHDRSR-GEPLMKDA----------
------------------------------------------------------------
------------------KVLLVIDSH-HVDWSKYFRN----HT----------------
------------------------EYAIRVEQGDIDELDVMCT----------EKNCTVE
L----NTPGKD-------------VRTFT------------------PSAVFLGAGATRC
AQ---LKTITRAFIAAHIPFLNSHTSAVAFLDRNNLKKQLKKITLSDG-ASIPMLPIVHY
PHFHKFHQSQSST-------YPMVVSVNEGFQGIGKIKVNNHEELCDVEGMLQIM--SKG
DTEVEVQPFVDAKYDLHIQKIGHEYKTFIRRGICKHW-----------------------
-----KSNVGSSVLEQ---ISTC-------------------------------------
------ERHKKYLKAITDHVG-PMHICSIDILVSKEGREFVHDVND-VIAYFG--ESAED
DRRAASLLLRALVAPRI-------------------------------------------
------------------------------------------------------------
------------------------------------------------------------
------------------------------------------------------------
--------TSPIA----------------------------------------AEPPATS
PTTSA-----------VTNGH----------GNHGPAPAVPT--------RRLPP-----
------H---------------------------PSSSSAAPPRGHMS------------
-------------------------DKVESRHK-----------DHYDPP----------
-----------------------PQI---PRTG--------------------------S
RES---------------------VSYVDDT-MGQLKRTFAGFFGE--------------
------------------------------------------------------------
------------------------------------------------------------
------------------------------------------------------------
------------------------------------------------------------
------------------------------------------------------------
------------------------------------------------------------
------------------------------------------------------------
------------------------------------------------------
