# Supplementary material for: Genome streamlining in a minute herbivore that manipulates its host plant
Source: eLife. 2020 Oct 23;9:e56689. doi: 10.7554/eLife.56689 (PMC7738191; doi:10.7554/eLife.56689)
Supplement: Supplementary file 2. [file elife-56689-supp2.zip › Malin_Input/OG0001671.fasta]

>Agam.AGAP006803-RA /organism=Agam {i 93,1404,2509,2632 i}
M----------------------------------------------------------S
TDSRKIRVAVRVRPFNERELEGNPRNIIKVLDKS-----------------TLMFDP---
-DE-DEDEFFFHGVKLTHRDITKRVKKKLTMEYDDVFDNTATNNDIFEVCMKPLVQSVMN
GYNCSVFVYGATGAGKTHTMLGN--ETCPGITFLTVKELFRQIESLSE--VRKFDIG-IS
YLEVYNELVMNLLTKSG------------------------------------PLKLRED
SH--GVVVSGLVLKQIHNATELLELLALGNRNRTQHPTDANAESSRSHAIFQVHIRMV--
-EKKTG--------QKRAVKLSMIDLAGSERAA---STKGVGIRFKEGANINKSLLALGN
CINKLA-----DGLKHIPYRDSNLTRILKDSLGGNCQTVMIANISPSSLTYDDTYNTLKY
ASRAKKIRTTVRQNIVPSNVPKEFLVKKVNEQAEELERL---RAKVADLEEQ--------
------------------LRKKEQEAAAAAPGPS-------------LALNATL------
------LSTWVSRIDSCYASMRQALQHLIALKSKEKLLNMR-------------------
-------VKLKEQ-AETIARIVTLD------GSHLNED---------------IAKMEAS
VDRCGKQVANQQADKTRWQERFRQSLRS------------RNALRKEIAQSELATV----
LKGILTGKDAEIEALQATLYKEHVLQMSFTYAQENKLWHNIMVLSGDIIQQNYLLLRSMD
-----------RLDNVTYDKLKRLVKLNQRQRGVTFFDDDGQQQDRND---IDLSSN---
--------------------SLD-DIANLSDC-------SEDAVDFPPDGE---------
DEDGSTMRSVVGG-----------------------------------------------
------------------------------AAGGAMKRSKLNDGSESE--------PETC
------------------SLQGDSANEDTATERNIF------------------------
--------KKP-KMVSRTMSFKTTSL----------------------------------
-------------------------------AGGGILSRPPI------------------
------SRRTPTKQAKVTGKTTATTTTATVSHRL--------------------KVPRLV
VSQAMMDSLSKKKVPQSPSGDIAD----KNKLNVSDDSSGIGSIA---------------
NSTFDICS-NKDSETESLFSNVLVESNVDPQVLDK---------VLRRASMKGGKMTLSV
SKENRK-KSPKRIGKS-PRTVNRSTSRTNSSASSVINRYR--------------------
----------------------MMKAKDGQASTSGGT--------SAVLPKPRAANNNFD
SDSD-------RN--RHNRLMG------IVKK----------------------------
-
>Dmel.FBtr0076499 /organism=Dmel {i 305,1386,2206,2338 i}
M---------------------------------------------------------PS
EQHTNIKVAVRVRPYNVRELEQKQRSIIKVMDRS-----------------ALLFDP---
-DE-EDDEFFFQGAKQPYRDITKRMNKKLTMEFDRVFDIDNSNQDLFEECTAPLVDAVLN
GYNCSVFVYGATGAGKTFTMLGS--EAHPGLTYLTMQDLFDKIQAQSD--VRKFDVG-VS
YLEVYNEHVMNLLTKSG------------------------------------PLKLRED
NN--GVVVSGLCLTPIYSAEELLRMLMLGNSHRTQHPTDANAESSRSHAIFQVHIRIT--
-ERKTD--------TKRTVKLSMIDLAGSERAA---STKGIGVRFKEGASINKSLLALGN
CINKLA-----DGLKHIPYRDSNLTRILKDSLGGNCRTLMVANVSMSSLTYEDTYNTLKY
ASRAKKIRTTLKQNVLKSKMPTEFYVKKIDEVVAENERL---KERNKALEAK--------
------------------ATQLERAGN--------------------SGFDPLE------
------LKTWYSKIDAVYAAARQLQEHVLGMRSKIKNINYR-------------------
-------QTLKKE-LEEFRKLMCVD------QRVCQED---------------FRRFANY
MSTLTSQMEKYKEELPSWLSKMEIAYQDL------------ESLKREVNKSKAYQI----
LIVYVKYKDLELQLTKQNIFNNHVNAINQELVENLDLMRKSFRTACEVLNQTYDRLEDGQ
-----------KLTPEIEAVFERLLRKMRFADS----EANTKMAEMNP---LAVPVALR-
---------------------------------------SSAQEEEEPT-----------
----CSLTASA-------------------------------------------------
-------------------------------KKRQRQAAQSDDDLH----LSMEDFDS--
----------------------QDTESDSEELHRTF------------------------
--------KRP-RNLNETQVLGPC------------------------------------
------------------------------------------------------------
------SSSSSSSTSSSSSARKALTATVT--------------------------KPRTV
QQRLVSDLISDQNV----------------------------------------------
-----------RGGNEKIKKALLKSNHFTAQGLQR---------TLAAASL---------
AKENVK-YNANYVRKS-PRAL---------------------------------------
----------------------MAKALAGT---------------STLARKPLGSASKEP
PLVK-------FN--RAASFR--------LKK----------------------------
-
>Cele.Transcript:F22F4.3c /organism=Cele {i 27,267,474,594,687,771,856,919,1032,1141,1242,1325,1473,1645,1768,1928,2029 i}
M----------------------------------------------------------A
MQKQQLTVVVRVRPLNSGEKSRKAFQCVFPLDKKVPRTSLSKKLNLFSFKRVLLVDP---
-EK-FENNILRQ-----------NRQHERKFEFDASFGATSNQEDVHETTTGPIIDSVVE
GFNATVFAYGATGSGKTFTMIGT--KDRPGLMTLMTKTLYEKLDN-------QYQVL-LS
YMEIYNEIIRDLLNPSGG-----------------------------------DLELLED
ERG-NIRVPGLSSV---KAPNIMQILQEGNLRRTQEATMANKTSSRSHALLQVMIVKN--
--------------QSLHSKLFMIDLAGSERAS---NTQNRGIRLKEGAAINRSLLALGN
VINSLAS----KTTKFVNYRDSKLTRLLKDSLGGTAKTCMIAHVTPSSSNFEETYNTLMY
ASRAMNITNKPMRNRPASADQV--YAEAMNAIRKEVGSQIKNSSSITGLAAR--------
---SSV-----------QERSSSRNRPKSISRNS-------------SLTRAAQPMPIDR
GRGGSLFTQLKEQYMTLSDKQKRLREKLMATNQEAYSLEMSLISKNAIINAWEKHHHDKT
AESI---ERLKKDGELQRVRLVELS-----------------------------------
------------DQRTKVEKALRKGEEN--------ASGLESRMRSLASTNEQREV----
VKLMVKMAEIEAQKISALSDLAIRGLIMDRTDTSIAKLQKYEMVADKLIDGK---LDDND
-------------RKKLEEEYRVIKNQFHYHLL---------------------------
-----------------------------------------------PL-----------
----KNIQTTV-------------------------------------------------
-------------------------------------------------SWNSMLLPK--
---------------------IINNNNTIIIEDRLM------------------------
------------------------------------------------------------
------------------------------------------------------------
-------------------------------------------------------SASKK
KSEISL----------------------------------------PLIANGRE------
------------KYPTSSAESTTDDDRVNS------------------------------
-------------------PV---TERLPT------------------------------
------------------------------------------------------------
------------------------------------------------------------
I
>Cscu.CSCU023057-RA /organism=Cscu {i 102,190,327,453,654,733,918,1066,1151,1229,1279,1446,1528,1660,1687,1800,1907,2159,2235,2308 i}
M-----------------------------------------------------------
-------------------------------------------------------DP---
-HAGDATDILRA-----------KRIQDKKYLFDWAFDDKVTQELVYEKTTRELVESVLD
GYNGTVFAYGATGSGKTYTMVGT--SEDPGIMVFALQDLFYYLENDRN--KNTYEVA-MS
YLEIYNENIRDLLVPNSG-----------------------------------HLELRED
SKG-NHQVVGLSEVLINNSEEVMEYLTKGNRQRTQEPTGANETSSRSHALLVVQVTKK--
-SQVHD-----MAQEIKTGKLYMVDLAGSERAS---QTQNTGKRLVEGAHINKSLLALGN
CINALAD---RSGPRYVNFRDSKLTRLLKEPLSGNCRTVMIAHISPASIHYEESRNTLLY
ADRAKNISNKVRSNVNDVTYHVAQYKTIISELRQEIQRL---QTKIEKQEIK--------
---------------------RTRDTNSTTKDEV-------------KKLSDDE------
------MKKLKEDLVSSFTRQMEVRKHMMDIDNNLLALGVEFDKLGMVLNEWETEKAK--
-------GELIEN-----SEIENSD------NKRNANQ-----------QPQYVTQAWED
IQYVRQEHDRFIELREKAEKEFMNCKER--------TYRLTESLPEKANCEEQREL----
LILLTRVHKLEIEKMEMQADQLLREHELRQKDLMILRYDRQRQLCDEIITKQRALIDAMS
EG----KSKHVQTNHELKELYRIYQQELQELNS----GRDSVAKNLEN-------NFFK-
----------------------------------------NNYLGRRSL-----------
----GSSESMM-------------------------------------------------
----------------------------------ELSHLD-------NISRKSNNYPP--
-------------------------FTEYQTDDRLFALS---------------------
--------SRPFSDNDHR------------------------------------------
------------------SDSHLSLQSHFSSVPASPTSKLP-------------------
----PINRKETSNIAVVAAKRKSQQTDKN-------------------------KQDISG
MNRYFTCKRSTREKPVTKS---------------------------P-------------
--------------NSVYIKKILNVNKKNRGLNETFQR------NGVLPALR--------
KNSPKQ-EEEEEDRRS-NIEI---TEKLRSPTKTR-------------------------
-----------------------------------------------------PKTMEER
VGVR--------------------------------------------------------
-
>Drer.transcript:ENSDART00000130371 /organism=Drer {i 39,120,231,319,456,582,777,924,1047,1204,1379,1578,1849,1980,2144,2238,2362,2748,2914 i}
M------------------------------------------------------KDTGE
SKDQQLTVALRIRPLSDAELEEGATIIAHKVDDQM----------------VVLLDP---
-ME-DPDDILRA-----------HRSREKTYMFDVAFDYSATQDEVYRYTTKGLIEGLIS
GYNATVFAYGPTGCGKTYTMLGT--DREPGIYVRTLNDLFKAIEETSD--DMQYSVS-MS
YLEIYNEMIRDLLNPSSG-----------------------------------FLDLRED
SKG-EIQVAGITEVSTINAREIMELLMKGNKQRTQEPTAANQTSSRSHAVLQVVVRQQ--
-SRCRD-----ILQEVRFARLFMIDLAGSERAS---QTQNRGQRLKEGAHINRSLLALGN
CINALSE---KNGNKYVNYRDSKLTRLLKDSLGGNSRTVMIAHISPASLAFEDSRNTLTY
ADRAKSIRTRVKRNLLNVSYHIAQYTSIISDLRSEIQRL---KKKIADQASR--------
---QIN-----------PDRTDIRHVQAEVQAHS-------------SQQSRAE------
------MDQLREQLIDAFRQQMDIRKRLMELDNSNMEIQIDTSKHLLTIADWEQERFR--
-------RRKKWQ-GERRKESFNKD------ESEKDSDSPESLPD--STETQEVAIAREN
LVTLMAEQKKIQKQKAGLEQRLAELREK--------ARRLEELLPRRVSSEEQREV----
LCLLCKVHELEIENAEMQSSALLKDNVIRQKNVVVQRFEQHRHLCHEIIQQQRQFIDDHS
----------LLVPPHLQELYEMYMKEMDEKNL----DRVVALDKFTI-------RTLKV
H-----------------------HEGSLPKI-------TLPSRGRDPL-----------
----QELDSDQ-------------------------------------------------
----------------------------------ESVRTLASDNRQGRTKLRRHTLPP--
-------------------------ILPEPDGERVF------------------------
------------KSSHK--QMKNTVV------------------------MTPPPIHING
QGNREL-LPSVLDEALRCSHLSHSMSSHLDSSPESSENGTDAPLTP--------------
-KERQQILRGVQNIAVKAARRRSKVLEIDALRLPPP---------------PSPLDPKKH
KSNLSL------SEAPPKG---------------------------PVLRRGR-------
-------------QPSPELRHATSDDNLSSSTGDGPAP----NGTWTRPRNRQAVRNAG-
PREQDF-EGRRRKRRSRSFEV---TGQALSQAKNTNQRFRPLDSTSDP----------HL
HINGHPPAPLLRPQHRAQAQLTKAR--PSHNIHQTGST------ADVTSSNP--PSHLIK
RGPQTRQLQPLLY--VTTTGTGG----QRTRK----------------------------
H
>Hsap.transcript:ENST00000389916 /organism=Hsap {i 39,120,231,319,456,582,777,924,1047,1213,1388,1587,1858,1980,2114,2220,2308,2706,2866 i}
M------------------------------------------------------KDSGD
SKDQQLMVALRVRPISVAELEEGATLIAHKVDEQM----------------VVLMDP---
-ME-DPDDILRA-----------HRSREKSYLFDVAFDFTATQEMVYQATTKSLIEGVIS
GYNATVFAYGPTGCGKTYTMLGT--DQEPGIYVQTLNDLFRAIEETSN--DMEYEVS-MS
YLEIYNEMIRDLLNPSLG-----------------------------------YLELRED
SKG-VIQVAGITEVSTINAKEIMQLLMKGNRQRTQEPTAANQTSSRSHAVLQVTVRQR--
-SRVKN-----ILQEVRQGRLFMIDLAGSERAS---QTQNRGQRMKEGAHINRSLLALGN
CINALSD---KGSNKYINYRDSKLTRLLKDSLGGNSRTVMIAHISPASSAFEESRNTLTY
AGRAKNIKTRVKQNLLNVSYHIAQYTSIIADLRGEIQRL---KRKIDEQTGR--------
GQARGR-----------QDRGDIRHIQAEVQLHS-------------GQGEKAG------
------MGQLREQLASAFQEQMDVRRRLLELENRAMEVQIDTSRHLLTIAGWKHEKSR--
-------RALKWR-EEQRKECYAKD------DSEKDSDTGDDQPD--ILEPPEVAAARES
IAALVDEQKQLRKQKLALEQRCRELRAR--------GRRLEETLPRRIGSEEQREV----
LSLLCRVHELEVENTEMQSHALLRDGALRHRHEAVRRLEQHRSLCDEIIQGQRQIIDDYN
----------LAVPQRLEELYEVYLRELEEGSL----EQATIMDQVAS-------RALQ-
-------------------------DSSLPKI-------TPAGTSLTPD-----------
----SDLESVK-------------------------------------------------
--------------------------------------TLSSDAQH----LQNSALPP--
-------------------------LSTESEGHHVF------------------------
------------KAGTGAWQAKSSSV------------------------PTPPPIQLGS
LVTQEA-------------PAQDSLGSWINSSPDSSENLSEIPLSH--------------
-KERKEILTGTKCIWVKAARRRSRALGTEGRHL---------------------LAPATE
RSSLSLHSLSEGDDARPPG---------------------------P-LACKR-------
-------------PPSPTLQHAASEDNLSSSTGEAPSRAVGHHGDGPRPWLRGQKKSLGK
KREESL-EAKRRKRRSRSFEV---TGQGLSHPKTHLLGPHQAERISDH----------RM
PVCRH-PAPGIRHLGKVTLPLAKVKLPPSQNTGPGDSS------PLAVPPNPGGGSRRAT
RGPR-------LP--HGTSTHGK----DGCSRH---------------------------
N
>Isca.ISCW003043-RA /organism=Isca {i 81,207,414,493 i}
------------------------------------------------------------
-------VALRVRPILPSELDKGLTCIAHKIDDKT----------------VLLVDP---
-QS-AESAEKTR--NGSS----NKKVVSHKYAFDWTFDERSSQ-----------------
------------------------------------------------------------
------------------------------------------------------------
---------------------VLRLLQKGNKRRTVEPTAANKTSSRSHALLRVSIRQS--
-SRDPSN---LSSSRNRVGKLFMVDLAGSERAS---NTKNTGIRLKEGAHINRSLLALGN
VINALGM----RNPKYVNFRDSKLTRMLKEALSGNCKTVMVAHISPASAHYDESRNTLVY
AERARNITNK--------------------------------------------------
------------------------------------------------------------
------------------------------------------------------------
------------------------------------------------------------
------------------------------------------------------------
------------------------------------------------------------
------------------------------------------------------------
------------------------------------------------------------
------------------------------------------------------------
------------------------------------------------------------
------------------------------------------------------------
------------------------------------------------------------
------------------------------------------------------------
------------------------------------------------------------
------------------------------------------------------------
------------------------------------------------------------
------------------------------------------------------------
------------------------------------------------------------
------------------------------------------------------------
-
>Mocc.rna5374 /organism=Mocc {i 69,150,288,495,621,807,1068,1225,1463,1689,1882,2096,2392 i}
M------------------------------KMNGSKKASG--------------EKEDT
GKPTRLMVALRIRPILNEEIAKGATVIANKTDDRA----------------VLLVDP---
-TN-RDGAVSVASKKASH----KQRVQTHKYTFDWAFDERSSQDEVYSKAVQPLVQNVLE
GYNSCVFAYGATGTGKTYTMVGN--DGNPGIMVRSFDDLFGNQE------RQDTCIY-LS
YLEIYNENIRDLLSNSND-----------------------------------SLELRED
PND-GYYAVGLTEVQCMSSKEVLRLLQRGNKRRTVEATAANETSSRSHALLKVALKQT--
-----------NGNTNKFGKMFMVDLAGTERTS---NTKATGKRLKEGAHINKSLLALGN
VINALAM----KSAKHVNFRDSKLTRLLKEALGGNCRTLMVAHISPISSAYEESRNTLIY
ADRAKNITMKIRSNLVDVNTHVGQYQGIITELRAEIQKL---QDKIDQNETN--------
---NVKI--------LPAPVSNGHASNKRIEEEN--------------HKNTQE------
------MNKLRKQLVDSFNKQMMVRSKMMEVDNCLLALSTDLEKLSIVINQWETEKLK--
-------TEEGGEPGGXLSEIFSIP------SVE--------------DEPDYVKQAWED
VEFIQGEQQRFLQLREDIEKEFEEARDR--------TYELTEKLPHVVTTEDQREL----
LRLLTQCHKLEVEKIEMQTDQLIREHELRQRDLMIVRYDRQRLLSDEIIIKQKQLIEDLS
QGNRRRRAKTVQAVKELNDLYRIYEQEIQDLSN----GRDTVLKHLNT-------NPYR-
---------------------------------------PESVLGLRPL-----------
----GSSESMW-------------------------------------------------
----------------------------------ELNHMEPLNEEGDDGQPRNDTAPPGF
P--------------------RRTPLSTDSMGK---------------------------
-------IARPQRTSYS--EPVSPAT------------------------VNFPPV----
-----------------------------DHNNFVGRNGTNG------------------
--DGNDIEKGTRRINSVAQERRNRVSA---------------------------------
------------------------------------------------------------
------------------------------------------------------------
------------------------TSRMYS------------------------------
-------------------------------------------------GDPRPDKRGDQ
DGCQ-------------------------------------------------------I
Q
>Tcas.transcript:TC005733_001 /organism=Tcas {i 150,308,453,603,1662,1876,2000,2228 i}
M------------------------------TPETTPSSSG----------SDNPKRQLK
GAEERLMVAVRIRPLKNDEPQR----CLFAINKKN----------------IVIEDS---
----DRSDVLRQ-----------RRSYDKQYSFDVVFGENSTQEEVYKVTTSSLVQDVLN
GYNATVFAYGPTGAGKTHTMVGD--SSQPGIMVRALNDIFEAVKEKQD----QYSVS-MS
YLELYNEQIRDLLNPSSG-----------------------------------YLELRED
SRGRNIQVAGLQEISTTSTDEVMQLLQKGNKARTIEPTAMNKTSSRSHALLSVTVKHSVP
LDKKEH-----LRMRIKQGRLFMIDLAGSERAN---KTKNRGKRLQEGAHINRSLLALGN
CINALS-----GGARYVNYRDSKLTRLLKEALSGNCRTVMIAHVSPSVTQKDESRNTLIY
ADRANNISTKAERNVLDVSYHVTQYQTVINELRDEISRL---QQKMNEERPR--------
-------------------SADVRRMNAEERSNE--------------------------
------VKKLREQIVETFKTQMKLRRKLMEIDSHLLGLGMEAERQHLIISHWESRNNKLY
KNSVNESRARTQQ-SIRRRKLVSVD----GFRSAGNEQEGEEEGDFEVEGETAIQQAWGE
LGDIEREQERWSELRSHIEQKLEVCRQR--------GVALEDKLPSLLSSDDEREI----
LALMCRVHELEADKMALQSERLVRQHELRRRDLLILRYDRQRQLCEEIITRQRQLIEEGK
----------IKLPPDLQELYQFYQQEIHAATY---------------------------
-----------------------------TDL-------TPSTEKLPPI-----------
----SKIYSDP-------------------------------------------------
------------------------------------------------------------
----------------------------------IF------------------------
------------RRGGTGESGSDGSG----------------------------------
------------------------------PSPPSSADSDDIPALP--------------
-TLNDESIDRVMGQVVSRPGAP--------MRLPP-------------------LPPS--
----------------------------------------------PTLRLPR-------
-------------TSTSHMRRAISEDRIGEG-----------------------------
------------------------------------------------------------
------------------------------------------------------------
------------------------------------------------------------
I
>Phum.transcript:PHUM235430-RA /organism=Phum {i 77,252,402,612,870,1309,1470,1684,1870 i}
M---------------------------IFC-----------------------------
--------------------------------DKI----------------AVAIDN---
-------------------------------MFSMPFSM---------KIVPSLVKDVLD
GYNSTIFAYGASGSGKTHTMLGT--TTEPGIMVRALHEIFNFVKNTNL--PQNYNVT-MS
YLEIYNENIRDLLNPETG-----------------------------------FLELRED
QKEKTVHVVKLSEVSTSSTEEMIRLLQKGNKARTMEPTALNKTSSRSHALLSINVRQTFP
SAKNEK-----LKARIKQGKLFMIDLAGSERAS---QTKNRGKRLVEGAHINRSLLALGN
CINALS-----GGATYVNYRDSKLTRLLKDALSGNSQTCMIAHVSPALNQREESKNTLLY
AERAKSISNKVEKNILDISYHVSQYRTIISELRDEIARL---KSKMPDDKII--------
-------------------MENIHKDRFKIEDDEFKKKENFY--SQQRQTNPDH------
------LASIKNEIITTFKTQMKLRKRLFNIESYLMELETEIERQHTIISEWEGKNNRLY
FNSINTGR------FLERPDLGSLDLDYE--DFEKDSS------------SKIIEKAYLE
ISILEKEQEKYSELRGITEVELERCKEK--------SSLLEKELPYEINSDEEKEL----
LSLIIRVHELEIDKIILQSERLTKENALRQRDITILRFNRQRQICDEIITRQRKIMEDGK
----------LHLPPDLQELYKLYQQELYYDSYS--SDHNNT------------------
-----------------------------TND-------RNGSGKLPPILN---------
----NKRFSYE-------------------------------------------------
------------------------------------------------------------
------------------------------------------------------------
------------------------------------------------------------
---------------------NIKTSENEDSSENSTRTPSS-------------------
-------------------------------------------------------TPSSD
WATSPL----------------------------------------PPIRNERF------
--------------------------------------------------------AINS
YQSNAN-LPPTSVLFP---PI---TR----------------------------------
------------------------------------------------------------
------------------------------------------------------------
-
>Ptep.aug3.g3504.t2 /organism=Ptep {i 54,135,249,337,455,471,597,798,877,894,1045,1127,1205,1252,1358,1513,1645,1675,1794,1919,2093,2181,2311 i}
M-----------------------------------PNYKS--------------PKTDN
SKSQQLTVVVRIRPLFDHEAEKGASKIARKADNKM----------------VLLQDP---
-TAGDPVDILRA-----------KRAQEKKYVFDWAFDEDSTQEDVYEKTTKTLVENVVD
GFNGTVFAYGATGSGKTHTMVGV--DDDPGIMVRALKDLFKEVDMKNK----IYNVSIMS
YLEIYNENIRDLLNPSHV-----------------------------------QLELRED
SKG-NHQVAGLSEVEISSSEEVMSLLMRGNKRRTQESTGANATSSRSHAVLVVQVKKR--
-SPAHS-----HEQVVRTGRLYMVDLAGSERAA---QTQNTGKRLLEGAHINKSLLALGN
CINALAI-----------------------------------------------------
------ILFLLRSNVSDVSYHVAQYQSIINELRQEIAAL---HKRIQGSNYS--------
---------------------SFKDGEFDGHKEE-------------KKLTDDE------
------MKLLKKQLISSFNSQMDVRRRMMEIDNALLAQSIEFDKLGMIISEWETEKAV--
-------SALENEDEGISSESDNKN------NAEND-------------MPEHIRNAWEE
LQFIKSQHQRYIEMREDCDTDYKSCKQK--------THSVTESLSEKASSREQREL----
LHLLTRVYELEIEKLEMQSSQLSREHELRCRDLMILRYDRQRQLCDEIITKQRILIDALA
TG---EKAKNVNARKELNELYRIYQQEIQDLNG----DRNSNLGQTSP-----FGSLYR-
----------------------------------------PPSSGLRPL-----------
----GSSGSML-------------------------------------------------
----------------------------------ELHHLDLNKNSD---SGIPNPLPP--
---------------------IGNNADHIDNERRLFMRR---------------------
-------KRQPFRRGSDEYSGNSQLP------------------------PLLPHRRAQS
RFSNSSNSTSSLHE-----RRSGSIGSQIDSTTRSSSNGRS-------------------
-------------------------------------------------------SDSSD
YNSQRLHKLDELDEPLKKRFGIL-----------------------PSLKNSRR------
-------------------RDISSDSELLSHSKLQRSD---KGG----------------
TNGNKK-LHPDERRRH---EI---TEDRRTKQQIA-------------------------
------------------------------------------------------------
------------------------------DKTY-------------------------G
Y
>Bmor.transcript:BGIBMGA010931-RA /organism=Bmor {i 555,774,980,1140,1285,1467,2383 i}
M-----------------------------VKIEKRPVATG--FKGSGGGIVPSKCGSTQ
NMAANIKVVVRVRPLNEKELDLNSRVVVDVVDDK-----------------MLVFDP---
-KE-EIRPFFYQGVQQPNKNFLKRANKELKFVFDNVCGQEASNKDVFETTTKDMLAALME
GYNCSVFVYGATGAGKTFTMIGS--TEHPGITYLTMEHLFYTINQFEK--EREFDIG-VS
YIEVYNENVYDLLKPSKT-----------------------------------PLQLRED
SKY-GVMVAGLTLNNIKTARELLNMLENGNKNRTQHPTDANAESSRSHAVFQVYVKMR--
-YKTSS--------QLRLVKLSMIDLAGSERAS---ATGCVGERFKEGANINKSLLSLGN
CINKLA-----DGSNYIPYRDSKLTRLLKDSLGGNCKTVMIANVSPSSVSYEDTYNTLKY
AARANKIQLSIKKNIVDGDMRLSQYVKINEELKKKVKEL---EAKLSLSSVK--------
---NVS-----------KEPDMVKEKA---------------------------------
------IKEWRRRIIDCDSVHASLETELLNLMSRQRVLALR-------------------
-------QRLRTR-AFSHVADLAHRSSYEAMEQVCNED---------------IPRQERA
AESYIKQTVHLDSQIMSTWTKWDDSRKRLHVVCNQAVSDFTE------------------
LADFVENIHLKSELRHIKARDNLRYKLLSIENEEINAFTEYMSEMPSMLKKLYLTLKGYD
-----------KAPPALTAEYIEIMKKAKLAKAITWSDKDSEID-----------SNFKF
I-----------------------------------------------------------
----SSLDIQK-------------------------------------------------
----------------------------------PTTAIDYDKKDEGN--MTIDIMTD--
----------------------SDDLTDIENREPIKVLK---------------------
------RKGTPIKLPNNETILIND------------------------------------
------------------------------------------------------------
------SFESLDATRNLNSAKK--------------------------------------
-------------IKREKEFDIA-----------------------PDIENYNVVDPNDL
NSTFVLA-----GKMDALRKPIKTESKVEVQPVKR---------GL--------------
------------------------VDRTNTIQRTINFGDKAK------------------
----------------------LVKPVVGK---------------AIPFRRP-GPQPGAP
RGPG-------FG--SSLSRDGTPLQRNVQGK----------------------------
C
>Lpol.rna11625 /organism=Lpol {i 9,325,483,588,699,900,1001,1077,1152,1407,1482,1659,1781,1890,2158,2262,2449,2506,3040,3121,3694,3884 i}
M----------------------QF---------------------------------KN
SIDSCMKVVVRVRPENDREQSENFHTVVRSLDKH-----------------LLVFDP---
-KE-DGSDFYFHGKKQVRRDLLKRPNRDLKFAFDHVFGPEESNQDVFQSTTKSIIDGLLN
GYNCSVFAYGATGAGKTHTMLGT--PSNPGLTFLTVMELYERIESIKE--DKICDIS-VS
YLEVYNETIRDLLMPSP------------------------------------PLAVRED
PQR-GVVVSGLSYHKPKDAEHLLNMLDFGNKNRTQHPTDANAESSRSHAVFQVCVKQQ--
-NRTAD-----LSTNVQVAKMSLIDLAGSERACA--AAAHGGVRQREGANINKSLLALGN
CINALADR--KNKGQHIPYRNSKLTRILKDCLGGNCKTVMIAAVSPSSISYEDTYNTLKY
ADRAKSIQLDLKKNVISVEAHVTKYVKIVDDLKKEISEL---KEKLSVYENEKMFPKNVP
ATVETRQDSI-------QQPYVTCDKPVCVHEDEIE------------------------
-----EFIPYSTKMSALFKEGQRIRRAYLECESSLKQIQGK-------------------
-------IQWRMT-YLDRISLLSID------RDKLSKS---------------TSKADAA
ICSLKGKQTRLEARKTDLVNELQKNIEE--------LKKLEEGIENYYTEDRNKKLVCEN
LKLKFHQHCLETEVRDLRQQNRHSQQVAMMLETEASRTERLLSPTLKLVRQLEILLDGHG
-----------FLTSDLKSLYDCLVKQAEGEKGVMWADESRKSGGLSEPVHLLTLSTYSV
LPITPTSQPTRTPLITILNPSPNTEDNNMPNFINPKNSEENLAFPLSPVEEINTLKAKDI
EANSSEVESVQVSVRDYTEPVDETNEKLYIKTTFGVLCLDLFISHYIAHSDVNLVTLSTY
ISALTVSWYYFLFTFFSMAEISAMVLCEEVVQAGTLSSLSFGSHLVVDVAWSNSPCPSLS
RSRHGSPHPGVNDISFHHARNSQDVQSVKRSLNETFQNIPSQQLLNITSPVLNVKTSLNQ
TFTGSCLHVSP-KVTARTVQDETFAVLPEEKDEFNKTFSKGDSKPDLNTTFTPPPLVPDT
NKT----CTPTVDKHLNGTFIAQSLPVNSPSTPLQKITSPPISVTPVAGHFPSPAEMYPH
DKRFRLWLKRLWSDLKITSQKEGRLTFADVVKSALPQNRYRHHRRSVTSDSTFVFPPTPA
VPRPVMLASQVTATPASPLYAFNSCLPKLPCTSVSSSWCPIASLKIPKVTISEP------
----------SCSSVCTLTSNIGQHSSVEVNGRQE---------NIAWFSEKSTSSKISV
DKENVC-KLNDETRNE-LVKVNGGTESFTSAVPQIQRGPLGEIQLSYHDKGEKSSNGSRK
SIGAHKKAPFMSM---TTSTTFKIKQPYSRKTTKEISVNTPYDVTKRLTKKPILLKSSTS
TTPK----HPLFNVIRHISERSY----KTKKKEYLSDVVVLELEVANENGTVAIIPTFMA
I
>Dpte.g6398.t1 /organism=Dpte {i 1446 i}
M--KRSSK---KNDD------------HIGSKLPRLQNSTN------------DNGSTTA
SNNDRIKVCVRVRPLKPIELETNTKSIIDVIDKS-----------------LLVFDPY-I
YDE-DNNQYEYHGKR--YKEIGKKANKNLQFNFDRVFNDEENNLSVYTETTKDMVEALLA
GYNCSVFAYGSTGSGKTHTMLGS--TNDPGVIFFTTMDLYKQIDEEK---DQNLELK-IS
YFEIYNEIIYDLLDPTSN----------------------------------QPLSVLEN
ANK-SITVKNLSIHQPKDAQHLIEMLEYGNKNRKQHPTDANAESSRSHAVFQITLQRK--
-DFSDD-----QDMSIQVSKMSLIDLAGSERASNAYKTYRSNSLHREGGNINKSLLSLGN
CIHALTS---NKKDVYVPYRSSKLTMILRDSLGGNCKTLMIATISPSANQYEETHNTLIY
AERAQGIQLFAQKNNITVGVQPRDYKRIIENMTREKAKL---LNTIEELKQK--------
----------------------YQNHVECVPKNPIN-----------TSKDSLA------
-----KLNSVKNTLDDHFQQRIELRSKLLDCEHNIKMLDLR-------------------
-------LLFREY-ENERAKLFNVI---------EEEN---------------RSEQTKS
LHSIYGQKLHYSNLKISIEEQVKENETK--------IMEFENDL---IAATDNDII----
VRSYFIENHCIVKKKDMDMFQEHSKKMFEEFYSKYNAFHELTEDTFNYIYKSYHILNGLG
-----------KLSEEMDEKFQSIAQKINGKKSVIWRDN------------IDSTSM---
------------------------------------------------------------
----IKTKAII-------------------------------------------------
----------------------------------KLFSLPVYD-------GVMNNTPE--
------------------------------NKRNLVAIR---------------------
--DITPRLLRPIQNNHNG-----------------------------GGTPKHIGTM---
------------------------------------------------------------
------NHQGLGNTITKSRNVAMINTPGQ-----------------------QQQQNSSR
YYNNNYKSPKYFNQPW--------------------------------------------
------------------------------------------------------------
-----------------PRSI---SSSQRKQQRQFGYRNNNN--FNYN------------
---------------------------------------------NDGLSNSRTNSENFS
YNPN-------FR--PKFR-----------------------------------------
F
>Dpul.mRNA14921 /organism=Dpul {i 24,245,481,639,855,988,1188,1619,1839,2019,2334,2744 i}
MKVFTSSSLNLRSQTWDMKPPLRQVRNSPRTGFARRQNSNNVVMRGT---LGEGIGASAE
VQSSNIRVAVRVRPFNEREKSTSSRNSVKVANDK-----------------LLVFDP---
-KD-EDDNFFYHGVKQNNRDFTKKAHKDAHFAFDAVFAPESTNEEVFEGTTKAVVDAVLE
GFNCSVFAYGATGAGKTHTMLGT--QQNPGIIFLTVMDLYRRMEELRG--TKKFEIS-VS
YLEVYNENVRDLLAQSN------------------------------------FLTIRDN
GND-GITVTGLSLVKPNGAEDLLSLLKYGNSNRTQHPTDHNAESSRSHAVFQVWIKQS--
-DRASG-----LSNNFKVAKMSLIDLAGSERGC---ATGHTGERFRE-----------GN
CINALA-----EGRRHVPYRDSKLTRLLQDSLGGNCKTVMIAAVSPSSVTLEDTYNTLKY
ADRAKNIKSNVKKNERSVQLHVTQYEKMISELRSALASA---NDRIKNFEDSKVVVQPVE
LAAPLPVENIPCSKCLDKQTNTSAEGNSTLVPDPI------------PAFPPIE------
------LSNARQAWSSLFHDRREMQHTIAILDQREKDLEQK-------------------
-------IVMKKQ-KNSRVESISLS------TLRLEKL---------------RSKLERE
ISSQKPSIEQIGKKKEELSKNLELSADK----EIALSKEFELAMQN-LGNEEMKQI----
VSDAMRMKQLEVALQETKDQNSYLTKALQVQSEESAKSETLLLQLMKIAKSFYLTLRSKN
-----------ALATYMEEDFNGLVAIVEG-RGICWADQREEILREE-------------
FN-----------------PSLN-DNVTLSPLT-----ESNLHLDVPPSSVL--------
----CHTQTAP-------------------------------------------------
--------------------------------------------------------PPRV
---------------------ETLNEPVSSNFDETIVLHS---------------TNLDV
TFDMNLHPVEPTQSTVKSSMLIADGPL--------------------ADLPTNVPFQ---
------------------------------------------------------------
------SGSLANTTFSSPNNKENVTIPKT--------------------------GNSSI
PVRTPSKDPKNGNPLT------------------------------PKLRRGHLF-----
--------------------SKSSSDLLTSQRTQQFG--------------KPGYMAATT
ASKFRG-TVPDAVFVE-PAPVAPIPSGSSSRFVST-------------------------
---------------------------------------------GNPYKKIKKSVSTFS
LTHR--------------------------------------------------------
R
>Turt.mRNA:tetur21g02500 /organism=Turt {i 1452,2307 i}
MMTRGSSKRPLSDST------------NFHEPPAKLKSVVR--------------DDDDD
VGPKNIQVYIRVRPESAKEL--NSRKVVALVDDQ-----------------SLIFDP---
-PN-DP----YQSKK--YKEIGKKSNKDLVFSFDGVFDEHTTNIQIYERAVKSFAQSLLD
GFNCTIFAYGPTGSGKTYTMLGY--NGEPGVMFYTAMELFHIIESKPS--EEKFEVS-AS
YFEIYNEKIYDLLTPSSQ-----------------------------------TLKVVDN
TEG-GVNILGLTVKPVRNADELIETLETGNQYRAQQATDANQTSSRSHAVFQLFLCKK--
-KCSKG-----NNMIQQETKMCLVDLAGSERASIAYKEKRSKVLHREGGNINKSLLALGN
CINALAAKCRKGRKLHISYRNSVLTRILSDSLGGNCRTAMIATVSPSSLSYDDTHNTLTY
ANRTKGINLALKRRSFLVGEPREQSL-AMETLRQENIAL---AEKNIALVEK--------
---NIM-----------LENEILRLKR--MPANPIS-----------SDMSSIE------
-----ILNSFKNILDNLFSCRLELRRKLLECESEMKKIELK-------------------
-------YIFRKI------QSETLD------NKKPPKV--------------QDVDDSKS
ARYLYHQKLHYEDRFNQLLKEVTDNEDQ--------IRSLEDLIRSKVKVDD------YF
IDAFFEKKHMEAELQDKIVIDKHHSEVSYAIITQSQNWLETLDAAMKMNDIFFRMLDGLK
-----------KLSKEREEEYHNVVKKFEGKKSVVWRDDNLQKQ-----------SSVHW
A-----------------------DIDNVLRL----------------------------
----SSYTSTP-------------------------------------------------
------------------------------------------------------------
------------------------------------------------------------
--------RTPFRRYDEEGGLEIICA----------------------------------
-----------------------------ELTPESSLPSPPLPSLP-----PSP------
QSSSPLNPMLANPISSDMAATK---------------------------------SPNSP
LQRDNIH-------PQNPESSYAI------------GNDEISNLIDSYIECHQSISHKGK
DYKYILVWAETNKIVSHEEKSLHTNKFISSKKSEN------------------GTNLFSC
TMHNGKCKFVDRKSRE--------KSLLDTHVQSFLFR----------------------
----------------MICVICKMEVRYSTSFGKHVES-------QKCLKKCKKGINKFA
SKSQ-------VN----------------------------------------------K
F
>Alyc.aculy01g14000.1 /organism=Alyc {i i}
M-----------------------------------------------------STTPVT
KSASRLAVYVRVKPTIDE------RPIIDIVDDK-----------------TLIFDPRDA
EDE-PTDKYYYHGHE--YKKIGAKKKKNSSYTFDKVFDPNATNYHIYETVTKPMIDATIN
GLNCSVFAYGATGSGKTHTMLGSLRNQCPGVIYYTSKDLFGKLTTISEIDPLPAQLR-IC
YFEIYNEKIRDLLVPFAGDDQEPRNYINCGNKRLRTTPERCRARQQLFPHDEFNLPVRET
PGG-GLTIPDLTYHTPTNAEELIALLAAGNRKRAQQPTGANADSSRSHAIFQILLTRR--
-TRIINGDNSGAEYELQTSKMSLIDLAGSERASEANKHDRSKKLLREGGNINKSLLALGN
CINALADP--RSTHRHIPYRNSKLTRLLRDSLGGKCRTAMIATVCQNHNHYDDTQNTLAY
ASRAKCIKLRPGRNFTDVAVQPKNYGMIIENQNKQIGML---QNHNDQLKIE------LE
ELKNRY-----------NTMQAQQQRAAVESQNRYNPHLTFTNSSSSLDKSTFL------
-----SDSRFRHELESLYEERAEIKLEILRYESKFRMNELR-------------------
-------LSFKRL-DEARQQVIHGE------VPRMNGNTTLLI----AQGITNTLGNSEQ
SQALKAQLDFFEQERRNLLEKMKLNEMRIRDVISSMTTEFE--LKGYGPATDFDQI----
IEPFIMEKERTQELDEKKFGEQHAYDLAQCGYNRMMATENLLLEAVNVIRYTHAITRGRG
-----------GFSDSLESKLNQLYKKLEGKKSVIWKDDKYAMENNNDDV----------
-----------------------------------------------PL-----------
----TKLSSVH-------------------------------------------------
----------------------------------DHFSLNF-------------------
------------------------------------------------------------
--------LTPFRNNNT-------------------------------------------
------------------------------------------------------------
------------------------------------------------------------
------------------------------------------------------------
------------------------------------------------------------
-------VHSRRLSKN--------------------------------------------
---------------------------------------------LVSLNNYTPEQSNIT
FDAS--------------------------------------------------------
Q
