# Supplementary material for: Genome streamlining in a minute herbivore that manipulates its host plant
Source: eLife. 2020 Oct 23;9:e56689. doi: 10.7554/eLife.56689 (PMC7738191; doi:10.7554/eLife.56689)
Supplement: Supplementary file 2. [file elife-56689-supp2.zip › Malin_Input/OG0001682.fasta]

>Agam.AGAP009990-RA /organism=Agam {i 190,1148,1804,2329,2818,3133,3595,3845,4394,6551,7817,9294,11895,12067,12876,14029,14132,14269,14447,14931 i}
-----------------TNH----------------------------------------
------------------------------------------------------------
------------------------------------------------------------
QGQQH-------------------------------------------------------
------------------------------------------------------------
---------LHHH-----------------------------------------------
------------------------------------------------------------
------------------------------------------------------------
---------------------------------RSASRSRSRSPSSRS------------
------------------------------------------SSCSS-------------
---------------------STHSSGGGAPNH--SGEAGTT-----------TNLSGRS
SGSG--------------------------------------------------SSGGSA
A-----ETSST-------------GGGKGGGSGGAVLSNGSTAGSGT----SLINCHSED
NRPLAICVRNLPSRSS---------DTSLKDGLFHEYKKHGKVTWVKVVGQ-------NT
DRYALVCFKKPEDVDKALEVSHDKLFFGCKIEVAPYAGYYDVD-DNEFRPYEAELDEY-H
P---------------KSTRTLFVGNLEKDITGSELRKQFECFGEIIEIDIKK-QG-VSA
------------------------------------------------------------
---YAFCQYSDIVSVVKAI------RKMDGEHL-GNNRIKLGFGKSMPTNCVWLDGVSDS
ASE-NYLAAQFNHFGTVSQVSVDRERKLALIYYEQVQQAQAAVKEMR--GVML-------
RGRKLQV--DFASRECQEAFFDKLDKQQSGGSIARPG--NPLSGRGADI-----------
------GSAAAAGVVC-----GGAS---------------------------------PR
VDPLSL-ASPSSVSASSAA---VGGGAGNVSS-RGGNSGSIGGGGGVGSLASSRSRNMRY
SS-EDYYSEG----------GGDRRFRSYDEYSQGSAS----STHE------DER----Y
DQHEHNNGSSG------------------------------NNNAGSGCGHAGTSSTGGY
G-------------------------------------------------RSNSLIDRLS
GSH-----HHHHHHTPP------SSDSPP-------------------------------
------------------------------------------------------------
------------------------------------------------------------
-----------------------------ATSTMLPASSIMGGVAGS-------------
------------------------------------------------------------
--------------GGM-ASSIQSR-LSGD------------------------------
----------------VDLSPSSSKRVHIL---EQLEECPSS---GDE-LVSPKKRMKYN
SDGHHHHHHHHHHHHGSDSDRDRDHRDHRDLRDPSPGTTAAGGSGGGSLGGTAVVNSNS-
-----GTGSSSSSYYNSHHHHHHHHHANNSDSPGIG-GVVGGI------SGSSSI-SGIQ
SSSALTHRKSM------------------------EVRRLSECNLQTSKQSS--------
--LSSSSVAAGGIGGLS-AGANSLSTSNE-HHHSSRGRGHQLHSIHSHEASGG-------
-----------------------ESADGSRPGTPLCDERPEN-----LLPSEPR------
------------------RIPTGRS----------QNQEPLVLP-----LPRFA--VQVF
QQNRLNA--------------LQQQLQTSSSAGAAASAG--------------MSGSSSS
SSSSSSSST------SSVDRLPAAVGAA-----------------CSVTPTIGSSST-GT
LPSSSNNRSTSFGM--AGGSSSTLLL---------ETTNEMVPA----------------
-------------SPPPRASSVSSTSSDS------SDLGL--------------------
-------SLDE----RIKTLDEKFEKWSGSTQAASVGRLTVGSNA---AVSNSIPVGSGV
SNSAIVGSGSNSR---------SASTSSSSHA---------------------------T
TGSSSYRHKFLDLDVHE----------------------LPPSDIVKSVLS---------
-----KKSIFDEDLKRL--------ENIDDKYEP--RDFSNYSKNSATLASAATIATVLG
NSI-------ASAIGATPIVPGVAIGSSSPGIINSVASSASASPVHMSSTKTGTAVPVVS
QQQQQPPEAPVQSAATTAPINIQRVSGSASVSPM-NSPQPYN-------SPNP---SVKS
C-------------------------------------LQYPFPSH------PPVA-QQS
--PTSTSGTSAVT-----------------------TTTTTISSGSSGTGAGT-------
--------------GITTIPISLTEKTSTNASGNNN------NN-----LIHNS--DNLN
SGSSSGGS----STSTGIGTSVNLTSS--VAAAVSSSAAASGTHIQTQKSSSSVSSGSST
FSFSS---------------SSSSSAAELSSTNNYNVVVKSNTSSNNAGVNNSVPG----
-STNVGTVK------SSTA-----GNGDEVPHMHSSSNSQSQKEES----SSGCSKTNHN
IGNSSSGSKHHKDRRK--------------LGNVDRHSSGASLKRRDKE------REE--
---RSNNDEESRKAKEDGGSS--------NLDHREKDSDR--------------SGIEKD
RKEHNKRSEDSA------------------------------------------------
---------------KEHEKDRRS--TKGSGGIS--------------------------
----NDSE-------QTKESSSQKQHQHLYHQDDSSLHHQHHR-------ERSS-----D
KDRRDRVNSAGS--------GSPVRSSSKRRLSSQDSIE-------SS-LEEATS-----
----------LKKIRS-------SAQEGSTNANMSSSGGNGSKSSERRDSS------KE-
--------------------GSRREGSKYHHHKSSNRSDGSA-----------------S
GSSHNHRSEKVSSK------SGGTSSSVTVTSSTQSTVSSAEKSSSGKHVDN--------
----------------------------HVIEKQQAYFLEERRKEIMLS--------SED
HLHSGPGGVGGPINSSGASNMAGSGGVSHHHKRK--------ERYHDKHKSKKNRDPSR-
---DKENALSTNFPADSYGENRSTSDEEEQNR----IRY---KKERK---ELQEYAKQRH
HSSSGGSAGIGLHGVDYKLAVSKLNCGSSGVAR-DDRKSSQPVSRAESSAEEG-REKKKC
RSNSSRKANSSDT-DDSDEPKK---------HSIFD---IPDDGPN-ISMYDKVKARSCK
N------------MQKQEEEKK-------IKAKF---SQLKQCR--------AKREGKNR
SKSWEEGDDSD-----------SDAMHSDT------------------------------
-------------------------------------------TINSKYNHKDHNKSGMV
-----TTTDDED------------------------------HAPTTPRSRRNFKDSSLA
SD----SDEGH--------------------------------RHPHQHRTAMFNRDRLN
DLCDDESSEGG------------------------GHLMLSSTG----------------
---GGEGRDKPNREAQRQQK-------QQDYHEKKLRRS-SGE----------DKKSSRK
NSRST-----RIQSDTETDEDSMMRERSKPKGSGM--CRLENNTISDAEYNHINDNI-GR
IQTESKKKHKKKQKRNKTLEGSSTYDQLEKDVPTTPRPVEPHSVDTEPDE---SAALASA
TLAIGADNANSGNVAPGTQSCSSAQQPS-NATAVPSSLNE------------------ES
KKQSSEDHHSLS-------------------------YNKKKHSGGKK------------
-------------------DKRRDR-------SKEDHDKSTSSSSSRSKKSKNRHKEG--
---------------SAASGSGVPNSGSGNGSGSANSKF----LDME-------------
----------------------------------------LFGPISDEESQHSSVETEAS
HG-------------------------KQGSVEPDE---------------SKEEDMQPQ
LSEQKEK---------------------------------TGAASGDRLPTDFTGGNGEN
Q-------QNISSKQENATAP-------VSLSTASYDPLNDRESRKRSKEKK-----RRD
REK-----------------LRASMVLL---KEDENSVDLDEAGRALEAQLMSDNDQ---
-KVEDVSPASTIASASLSGKRSSVEVLDVFRYTDGD-----DSMEM-SYGEKKEAPSA--
--------SATDHSRKEKKKKKK--RG-KEEKHKH---------------HHSS------
-------------VGTTATTTTSNAAA---------------------------------
----------------SNVSGSVAQDAYGGNANNSKHVNSHPQPQPPTTTPVTPSI----
---------------------------NKLSLDII------------SAQQEDLKHNLS-
KPSPSLPCLLDESPPPSNKQQLTAQMNTC----EPTGKQGTEEGVQ-------SSIPLPG
RAGEKVEMA--CSTPTYEIEEASSVQKSQHDS--------ALRGTKQKTAEQLEKTQPF-
STPSFGYG----LEEQLH-EKAVMSISGEFTEK-----------SSK-----------PD
KEPAIEGK-EIEL----------KHADKQKVDEKLLLVEEKSRVVISQ-----EETED-A
VAALLGESFGTSNTPDFSDM---YNDPVEEEQLSSQL------------------AVEEP
PQIP---------------------EE---------------------DDEEMKKAIMSL
NAEEL--DIKEADTPQ------------------------------SEHD-LQIDT----
-----------DTEDANLEDDQQSSLLRFD---NPPKTPDVDLSQLGK------------
-------------PLIEGSQLTKAGQSPTVIATESISNTDGN---------AAKKDDSSS
KLEMPDTPGKNVAM----------------------------------------------
---------------------------ASDSPARVTSDV--N------PAQHPAKH----
----------------------SVGSATVS----VTVVESSKQSEVSSKISPVVGVSVNA
INLQNPKIGTTHTTTMIAKDHRDHRTKVASASNVTDEKSKASSPSTTNTCQSPRSSST--
-GQPSQQHLPPVIT----GADQQKLSPAAVTRHQYVVQTPPSISIPEHN-----------
-----------------------AIVYHPVGTADTPSRGIASATTAAL-----------N
SSGSAGGVQSPKLHI---------APHSPFSRTSSPTTL----------------RPSVN
TASRQSPQLSPII---QTGGSPQAMI----------------------------------
-------------------IHHGGHIVVHAPSASQSTGSPGGGQGGFLP-----------
------QKPVTPVTAPGAGH--------------------QQYQPQQLTHHHTSPVSRMS
AVGSQLKP-------------------VSLSASSTKPIEQHPIKTQFN-------SGGSP
VAVTRIIAAS--------------------AAPGSPSAMSSA-GLESTHNKSTIVVNAT-
----------------------------------STSTANTSTYVTTKPTESSSPKTTPP
TVVVAPSDSGATPMKAATIV-ANQPIS--------------------------ITSVTHA
QLSKPQQLPMIVTAAKVPQPATTSIASYQTSFGEQSSSNVIVA-----------------
---------KARQSDAKTAGPLFGAGNNAISTITSNPNHQSAPTVTTPA-----------
----------------------------APAT-SESISKKLATPLD--------------
---------STAESTSKSMAGYKFDTEKGRGLEEKR-----SSENISKQ--SPAVDQQKP
-TPASHASVNVDDQETDSKE-DSDCWSAKEINIDSVIKK------VDALCSEDDSSSSQT
IASSASAIDKAASTIEMVAKGCTQESIKSKAALKEELRDRGADGAVRADTSKVVVSETVS
AMSVTADELHTTTTTT-TTIASSTAAPII---DEEEADDTASTEPVEKEHNVTRG-GKRG
GR-RGGRKTSESSHTTLAAGDKANADQPSLEA-----------GIQTRTRGGKAAGAKRG
RGGRGG-----------------ARGGGVAALVNTPNSATAAT----------PLASSVP
PPVPGMPRSVGGSKVGMHMG-GGSSDIYEFHDDSGEEVSN--------------------
----------SDKSLS--------------------------------------------
------------------------------------------------------------
-----------------GADGARPRLIL-TIKNQAAVTTATPTAVTSSAPATVIATTSAA
TTSPINTTASPSGA-TTVNASVTSLET----SIATTTTTTTL--VHQHQSTMPTNEEHVL
TTNTTGMLSAAAVAAAA----------NTRKSRRLLEKDG------------------RS
TIDDIIEDVIRNGPSPKVAGG--------------------KDRKISETSTDS-------
--SDEKPQQTVPP-----------------------------------------------
-----------------SVAGNAITMK---------VQGEPKALDDQQ---------VAG
TLSAT-------------------------------------------------TPV---
------TPSIQVARPNE------------TASVADKSKSEKSKPTDEAKAPA----EIGN
LAQPNSLTLIDPV-----TGEMAV-MRH------------------SKEGQYVP--MPNA
-----PQPLK-KVIAAAAVQSAAAAAEQLKSA------GPVSNAASPSPPEMLSNSGSPI
ALSRTST------------------PGSVSLVTSSTGLLL--------------------
------------TTNKTTTTVSSNQ-------------QQQQPLTASKPHTLKSHVLGSQ
QV----------------------------------------------------------
--------------LQQHQHQQVVTKPGH--------------------------QQPPP
SG---GLATQHQ------MGSSFQQMPVGYTTVLQSGSKIIQSPGAA------GPGQQGP
NVGSAGPIVSQ-----VQQHILSKHPT---TGQTIQI-----------------------
------------------AAGGAPGLPVHYQAVQQPGQPTIVHKGAITTVQHK-------
----IVQQTSSSIQQQQPPPQHQLQ---------HHKP----GEGSAVGLHTI-AGKGP-
--IIHQVPTAGGKIVQIQSATGLPPQQQ---------------------------QTVNP
SGPVGTLQPVGLT-----------------KLSNHHVSTPSPPA--------QQLQPQT-
-------------------------------QQPPSKGL----------SPLLH------
-QAPQIMTGAVASPPL----KQSHLQGQ-QPIVTGTCCSGSGSDCESNHDGNISLMERIP
SFIAGASSTRVALPTMSPQGQSAHPQLQQATIQRHITIPGTIYDPANLVSVLVHHTTRAV
QEAKNGLSVCYFFTSKTHDRDHSVNNVISIFHPCGRCYKFVCQCIFFDNRNCSSCACQSP
PPA--HQQTSPITPVHVRYNR-------------------------SEYCLKLN------
------------------FNRRSPMREMPEMEETVAASPPLEL---------RRPASGPR
P-------TAVPL-SLQSPGDRV-------TDSP-------------------QGAQIY-
--------------------------------------------------MGSARIPHPY
PETLNA-RYYEPTIGGP--------NGGSAGPRALSTE-----PPPA-------HRPHNL
---------------STEVEHELSDQ-------------LH--PVALGHGSSSVAAS---
-------APLPAHTGG--------MIPSMGTPQ-----TVAIGSRNIQVATPPVTPMGGG
SVSGSSAPVV-----------------SVVPTPP--------------PVQK--------
--DSLDALLQRYPVMWQGLLALKNDHAAVQMHFVYGNPNVAGSSLPSNS-DGSTP---PL
RIAQRMRLEPAQIDGVARKMQMVNEHCMLLALPCGRDRMDVLQQQNNLQTGFITYLQQKQ
AAGIVNIA-APGSAQ-AAYVVHI-------FPSCEFANENLARIAPDLMHRV--ANIQ-Y
LLIVIATV-----------------------
>Bmor.transcript:BGIBMGA009003-RA /organism=Bmor {i 150,477,768,969,1088,4837,5874,6243,6464,6571,6690,6891,7050 i}
------------------------------------------------------------
------------------------------------------------------------
------------------------------------------------MCLTI-FTELL-
----------------LITD----------------------------------------
------------------------------------------------------------
------------------------------------------------------------
------------------------------------------------------------
--------------------------------------GMVAAKKSQVQ-----------
--------------------------------RVAKARRAHRGPGLK-------------
------------------------------------------------------------
-----------------------------------------------------ADEGDGV
PDPW--------------------------------------------------------
-------------------------------------------------------AATAN
GRPLAICVRNLPTRST---------DSSLKDGLYHEYKKHGKVVWVKVVGQ-------NA
DRYAVVRFKKPSDVEKALEVSQDKLFFGCKISVAPHQS-CEED-AESAKPYETDIDEY-H
P---------------KATRTLFIGNLEKDVTQQLLREKFKHFGRIIEIDIKKGSGGGAG
------------------------------------------------------------
---YAFCQYASISSVVEAI------RAMDGEYV-GGSRVKLGFGKPVATTCVWVDGLTEH
TEK-QVLG-AVSRCGAATSVCVDRAAGAALVHFEQAAAAGAAVRELR--RVAATISAAEP
EQPRLCV--DYASRECQEAFYEQLEKH-G-------------------------------
------------------------------------------------------------
--------GTAALAG-------SERLAGEIGT--------------------------RY
L-------------------PTARHEPTSRK-----------------------------
------------------------------------------------------------
------------------------------------------------------------
------------------------------------------------------------
------------------------------------------------------------
------------------------------------------------------------
------------------------------------------------------------
------------------------------------------------------------
------------------------------------------------------------
----------------ILIFNINQER----------------------------------
-----HRSRR--------------------------------------------------
----SRSGSRSVG-----------------------------------------------
------------------------------------------------------------
------------------------------------TSTWSGRRRHRRKHEGS-------
---------------------------GSRAGTPLRDE-PE------ALPCEPR------
------------------RGPRERP------------PLPMSLP-----LPKFA--EQLL
R----------------------------------------------------TCPPT--
---------------PRPQSAPAPDS----------------------------------
------------------------------------------------------------
---------------PPRPPSASSSSGPS------APHSP--------------------
-------SLEE----RIRSLDEKYEKWSGSRALADAPD----------------------
------------------------------------------------------------
--RARFRHRLLEVDINE----------------------VKPSEVVRSLLA---------
-----KRSVFDEDTERL--------ESVVRAPSP--MESP--------------------
--------------------------RARPQ-----------------------------
-----------------------------CVTPR--------------------------
-------------------------------------TLRYPFPTHGLHSTNPPHL-SVT
SHIPLPSLPSPTEVEIDGER---PIDPRLARSSDRLVRPERLNKINENEYKIDMRHRPMT
PPIDKLPLDLIEHIPPEETSMCLDKRLSFSTPGRSD------DNKSSELFIADKAISGIG
LECKTRLDYFDHDKTAKRKDSIEKESF---SLCANVDISDIKLP-DDPPPSTFSEDNTAR
DVMDMILKQ-------IEQHQESQILKFLETSSEKLFKSNYQRAEDRSIVKFNSKDNNIT
CQSTNDSEK------NTEILIP--NHTSKEITDELQKKLSQCDGFSKILFDRTSKEKNVL
QEKSIEKEKCISNSKPQTYCEKKVAYEKS-FDDRGKSERDKTKTPRERL------EKD--
---KSEHEKSKNHRQEKHDKDKKSKDGLLDKTSSDKLERKVEKD----------HEKQKE
KKEDATAEKHLK------------------------------------------------
----------------PSEEKS----KHDHQKRE--------------------------
-------------KSEKERRKDSTDECLFKIKRDDR--HRHDK------SKKDD-----S
KRDFKKDSESKS--------RKSSRDETTREISRKDSTD-------SS-TSRASH-----
--------------ESSKHK---DAEINDIKEESKSKSKNNDHNTTKHEQD------KDS
SL-------KPCENKHDVPVKVKTEEKDHHRHSSDHQSKTKS-----DHSVDIPKCKTEY
NDKQRHYSVDSPSL------DTKKKERLNSCSSLPSNIGNKRRMSSQDSLDSLHDDIKKI
RNDLKHPERRDSKDTKGDKHKTTKFSKGHYAKIIEGKTKDEKRNQVKLI-----------
-------------DDYGSDHKE-NETKSNKSDRL--------KTYKKSPKDENDKCSDN-
---HKPDGLQNDLDFLATLQLRSSEEDEKQKA---LRRE---MKEKKRLQQLQQIQELQM
QQDALQHCELMI-----------KLKDDKKLKS-EDKKKDMREKRMSIDRKSR-EEKYDN
RRKNRKNLQTSDS-SDSDDEPKK--------HSIFD---IVDDGPTYISMYDKVKARSCK
N------------MQKQEEEKR----QEKIKAKF---SQLKQSR--------AKREEKKR
S-SWDE--DSD-----------SDLERKRH------------------------------
--------------------------------------------------------HKSS
ID---NSTDDDS--------------------------------------TFSKKHTKLD
LS-DFINDIQK-------------------------------------------------
--TEDFSGDS-------ICESH--------------------------------------
----------------LSNK------------------------------------LSRK
NSRTRII------SDSSDDDKSNRSISKSPIFR----NNVKKEFVSDSDSLST-----YR
NDFDVHDQFDKEKKNTL-------------------------------------------
------------------------------------------------------------
------------------------------------------------------------
---LNL------------------------------------------------------
---------------FGKSDSDDSGVETINLKKEGKMED---------------------
----------------------------------------IFGPLTDESDKEINVHQ---
-------------------------------------------------------VSKTD
FTAQE-------------------------------------------------------
-------CSTFGKTEENDTTFI-----NIDLKNSEKDEIKRRRDKKRNREKHIV------
-------------------------------KEDENSLDVDAVSKAIEARLFADSTA---
---DEENRAKPEKYHGIHN-------------------DSVDETTS-PYKDISERHEK--
----------NKRDYRDKKKKKK--RY-KDERTSR----------RDVFLSHETKNDK--
-------------LEKSDVIEVGTADL--------P------------------------
------------------------------------------------------------
---------------------------SKTK-----------TI-------EETL-----
-PTEVSSNKFENNSPTESQSL-----------------------------------PL--
----------LTDSPPNILK-----ADIGEAK--------SNNSNIDDNKTEVKDLEEMV
CVGEVNTE-VTVTEENF--KNTVEDIS-LVHEQNVSSP--------------------PD
AKKDIFQT------------------------------------------TYNSDASD-A
VRSISNLENETEKASEICTD---LND-----------------------------RLCQK
RKIP---------------------EE---------------------DAEEMRQAVQNL
NASEL--ESK-PDTPV------------------------------SDNDLLLIDT----
-----------DNEEVEDSTQD--------------------------------------
------------------------------------------------------------
------------------------------------------------------------
------------------------------------------------------------
------------------------------------------------------------
------------------------------------------------------------
------------------------------------------------------------
------------------------------------------------------------
------------------------------------------------------------
------------------------------------------------------------
------------------------------------------------------------
------------------------------------------------------------
------------------------------------------------------------
------------------------------------------------------------
------------------------------------------------------------
------------------------------AIER--------------------------
------------------------------------------------------------
------------------------------------------------------------
------------------------------------------------------------
------------------------------------------------------------
----------LP------------------------------------------------
------------------------------------------------------------
------------------------------------------------------------
------------------------------------------------------------
------------------------------------------------------------
------------------------------------------------------------
------------------------------------------------------------
------------------------------------------------------------
--------------------------------------------------VNIIATSQAL
NV-----------------------------------------------TVEQLKQDEVS
----------------------------------------------------------KT
TITSKIESV---------------------------------------------------
------------------------------------------------------------
-----------------SEIKNDPKKS---------------------------------
-----------------------------------------VTVKIS-------------
------ESDLKVPIPKK-------------------------------------------
----------DCT---QRSAKLAI-VFE--------------------------------
------------------------------------------------------------
------------------------------------------------------------
------------------------------------------------------------
------------------------------------------------------------
-------------------------------------------------------TQQET
ER----------------------------------------------------------
------------------------------------------------------------
------------------------------------------------------------
---------GGEVQGARVPA----------------------------------------
------------VLVPIGGTE---------------------------------------
------------------------------ATGEVRVQSPALPH--------RGPDPPA-
------------------------------------------------------------
------------------------------------------------------------
--------------------------------------------PAP-------------
------------------------------------------------------------
------------------------------------------------------------
------------------------------------------------------------
----------------LRPADRA---------TPVL-----------------IRANQCT
HTTLI----------------------------------NITKCINSIFVQLNTKI--AH
HLLPLH-VYGGARS-----------------------------PPPA-------H-----
------------------------------------------------------------
------------------------------------------------------------
-----------------------GRPLAAPPGPPH---------ASQVPREA--------
--DSLQMLLRRYPVMWQGLLALKNDSAAVQMHFVGGNPGVAGDTLSRHH-EQATP---LL
RIAQRMRLEPAQLDQVHRKMKMENEHCMLLALPCGRDHMDVLQQSNNLTAGFITYLQRKQ
AAGIVNIA-PPGHHQ-AMFTVHI-------FPSCDFANENLNRIAPDLMHRV--ADIA-H
LLIVIATV-----------------------
>Dmel.FBtr0078122 /organism=Dmel {i 179,1501,2473,3297,15391,15498,15579,15775,16075,16395 i}
MFRC--RNMVRD----NSRNICFGKLAE--TTTTQQQQQQQQFV-------VDSSTIINN
NNNNNNNNNNQKLKRSTEEPPTNSFERNYYDRTTSRLVT--------------QYQANNS
TSLAN---SNSSPSS---------------------------------VSASASVFATAA
GGSSERSRNR--DRP------YRN---------GSASVQGGGI-------NSSNTTTTTA
ACTAGGSGSGAIGTGTGGL-VGSGPGGVPQALG------------------DRSSTQN--
---------IHQNHQSARVAPPQSWYEAATAATTAQLKSSGGSGNAGASA----------
-----------------------------AVGFTMSSSPINHHPHQH-------------
-PHLQNPQHPHYTSSPV----VGAGSCPSAAQ----GQPQIQSQSQTTAVHRSVAY--AG
SAADDLLNTATSRNMLLHSSKLNKLLKGAGATGSGGERSGSESPGRAGGATPLTTTSTIT
NNSFSSNSLNNTITTATPTMPTIASGAAGSVGLGSGAEAGVCSNSGTASGDILNVAAVLA
AAVDNGVPTHPIRTRHNLHGRSTTSSSRSHSRSPSSYSSSHS-----------SSSSSHS
SSHS-----------------HASSPVQS-----------SGNCAMAEGRSSRTVNSVTV
T-----SNSSN--PSGTAVTVSSAGVGGGCGSSSSSSSSSSSSGSSCLTA--NPVVHSED
NRPLAIRVRNLPARSS---------DTSLKDGLFHEYKKHGKVTWVKVVGQ-------NS
ERYALVCFKKPDDVEKALEVSHDKHFFGCKIEVEPYQG-YDVE-DNEFRPYEAELDEY-H
P---------------KSTRTLFIGNLEKDITAGELRSHFEAFGEIIEIDIKK-QG-LNA
------------------------------------------------------------
---YAFCQYSDIVSVVKAM------RKMDGEHL-GSNRIKLGFGKSMPTNCVWIDGVDEK
VSE-SFLQSQFTRFGAVTKVSIDRNRQLALVLYDQVQNAQAAVKDMR--GTIL-------
RRKKLQV--DFASRECQDAFYDKQEKQ-Q-QQSSGS------------------------
----------------------------------------------NPRFSRYESS----
--------------------------ASSLQS-RSRASSFS-------------------
-----------------------RHQNNSND-----------------------------
-------------------DCSPINTPGGASSGIS-SASNLINQSTS-------------
------------------------------------INISNIGTNACSAMPAPSLASAVV
SCNVNASGTVPASTSMPSGVSSSSSSLPM--------SPAALAQRHRMVRNARQTVDCDF
NEVGRLRFRSSEEVSGGAGNSTQFEDVRCDSPVTARQGSAVNCFTG------PTAAVGES
IDGTLNNNQ----------------------------ITGGAEGFTGSGGSI--------
------------------------------------------------------------
--------------LSRRR-----------------------------------C-----
---G------KTP-----------------------------------------------
----------------KDLHPVHNQRIQLA---EQVEECPSS---GDEGVVSPRKRIKMD
----YHHHHHHS--NASGVESTGEHSSINK---PSPLLLSNCDVIHDPLNRKSEIRRVS-
---ETPSGSPSIK-FPGHLPSAPQSLMLSCRRPSIDVGALSAL------SSSSAFRHGIV
GASSMDQQHMMNASAAA------------------KRRRVTTTMQQPSSSST--------
----TNSSSGSGLGGIS-----SLTPADEYHHHVSRGRGHQLHSHHSHEASGG-------
-----------------------ESADGSRPGTPLCDERPE------VLPTEPR------
------------------RLPPPRE------RVRERTRDVMWLP-----LPKFG--VLFF
QQQQSRSSGGGGAGNSY----LQQQLGGGSTGGLGCIGA--------------ASSSACS
LNNSSLNASQGMGSCSGSTFLPSPSSRYWRSSS---------HHQNQQNNHQQQSQQ---
---------------LHGSSSSNTCLMAS-------------------------------
---------------PARPRSLSSNSSDSDVPGQNAGGSP--------------------
-------SLDE----RLRNFEENYERWSGGSSREHISGHTPSSATPSWQLSMHMNLSTGL
NSHQTSSASGN-------------SNSSSGTV---------------------------S
SSASNSRHKFLDID------------------------ELQPSDIVKSVLA---------
-----KKSVFDDDFQRL---------NKNQWYDPSSSDFA--------LGSSSNIVT--G
SSL-------VANVSRHP--GGPCSGNTSPALPNLAATK--ATP-------------IIG
NCSGGLGNSTGSKSAGL----LQRLS---SLSPM-NSPQASM-SPYNSPSPSPSVGGVTA
CLGQLTKPAAPGTASAGLSGGTAASSSSPAANSGPTKGLQYPFPSH------PPL--PNT
AAPPPAVQPAP------------PPLPEMGKQS-RLTGQSSGNNLTKSLSVPD-------
--------------GPQSSPARVQLQKSASVPGS----------------------TNVG
APSSLSLD----STTASVETSASISSS---TSNGNSSLTSAAIHVQKPQQSTFVEEEHTK
KSGTS------------TSQSSSSSSKKISSTHDKLHSKHNNRSESDKKIKKSDKN----
-ASSSDKRK------NSST-----SQSSKSATPRIEDDSSEADDTA----DKAEKNQRHE
KEKKERQEKREKDLR----------------KQVEREEKDRKAQQEERE------KED--
---RKAKEEEKEREREKKAQE--------DREKKEREERELR---EK-------EQRDKE
QKEKEIREKDLR------------------------------------------------
----------------EKEQRERD--NREKELRD--------------------------
----KDLR-------EKEMREKEQREKELHREKDQR--EREHR-------EKEQ-----S
RRAMDV--------------EQEGRGGRMRELSSYQKSK-------MDIAGEASS-----
----------LTAIDCQHNK---ENAMDTIAQGTPGASPSTPSDNTPKERS-RKLS-RNS
PVRLHKRRLSSQESNHSAGGGGSCGGSSHQIHHEDYVKRIRM-----ENSQNISVHSSNQ
RLNDRRDSKEHKSS------SFKEDKNSSSHISRPHGCGGSSASSS--------------
----KHHHRRDKHHQKGSAS-SI-----------------ETNSSIEVV---------VD
PISQTKHNLNTSEEELQSHQPK-REKEREHFSSH-----------ANSSSSRHKSKRDHH
---HHREKKRHSVAE------STNTDEEHTPQQHNPHRR--ISAAGS-------------
-----GSAG--------ELSSAATNTSSGKLHH-QHHRRSVERKSSRGSDEGH-HSSSKS
LRAKLMMLSSADS-DDTDDASKK--------HSIFD---IPDDCPN-VSMYDKVKARSCK
N------------MQRQAEEKK-------IKAKF---SQLKQSR--------AKKK---R
STSYDG--DSD-----------TEFEDRQH------------------------------
-----------------------------RNSGSSSF-----------------HGRYPG
LS---SSDDDDD---------------------------------------EETHQRRIS
SD----SDAEH------------GGQDNQGASTLAD----------ANRVRQMQQNLRRL
CDGDDSSEDE-------IRRNVMKH----------SHFGKRNSNSTRIAS----------
---DSESQSQPAPDLTIKQE--HPIAPAQEIKREQLSDE-----------------EQKF
KSRHD--------SNSSIEERKLKTEREI--------KTELGDFYNSSEYTYT-GKL-KE
YSPETRKKHKKSKRRLKSS---STADTSAAQTPLVMTPLTPSIFDVH-------------
--SSSECKTKFDNFDDLKTECSSIPLE-------ISAGERRKHK--------------ER
KEKKREKLRN---------------------------MTEATVPNSPTT-----------
---------------NDT--------------SSEKLSKEERHRLKKSKKSKSMDNSCNT
KIYNSSGAHPSTSPSLPATPTSAPSTAQTSKRGEDKMEF---------------------
----------------------------------------IFGIISDEEESQFPEQAETN
KD-------------------IIPS--SVSTTGPIV-------------------SAALQ
TYKQEPS---------------------------------TPNSKNEEAHIQLTVHEPEQ
Q-------QQLERSRLSGGS-------------SSSSHADRERHRREKREKK-----RRE
KSQR---E----QQNQ----IHQKSSKVETKVDDDNSVDMDEAGRALEAQLMSDFDTK-P
ISEEATPSTAA-TYRS--------DMTDVFRFSDNEDNNSVDMTKQ--------------
---GVKSEQQEQHKSKDKKKKKK--RS-KEEKQEK-------------LLQQQRRES---
-------------LPNVASTSSAP-----------PTPG---------------------
----------------KLTVNVQAASKHADLQLDAKHISSPP---VCKPSPSLPCL----
---------------------IGDDD-------------------------DDALHTPKA
KPTTPSSRGNDGLTPSREKPRLISPIPKT----PTIANSSTLSTQS-------AETPVSS
GTVISSSAL--ATTPTSSTA-----AGVSAAP--------GLDNSPTSASAQCKKKESF-
-IPGFDGQ----LDDRIS-ESAVQSISAEFNSTSLLDN-------------IADE---PK
IPVASPPR-------------ATKPLDKLE--------ESKSRVTISQ-----EETES-A
VSALLGESFGTSSTTDYSLDGMDEMSSVNELETPTLVI---------A-------EPDEE
AALAAKAIETAGEPASILEEPEMEPEREAEPDPDPEAEIESEPVVEVLDPEELNKAVQSL
KHEDMM-DIK-ADTPQ------------------------------SERD-LQIDT----
-----------DTEENPDEADSSGPSLKIDETVQSSSSPEKSISNNSP------------
--------------------TPRETANIDIPNVESQPKLS--------------NESTPQ
PSVITKLPFLDTPKTVPAG-----------------------------------------
---------------------------LPPSPVKIEPPT--ISKLQQ-PLVQPV------
---------------QTV----------------LPAPHSTGSGISANSV----------
INLD--------------------------LSNVISSCSNTSAASATASASASISFGS--
-PTASQNAMPQAS-----TPKQGPITPQQAIRTQSLIMQPPTISIPEQTPHFAVPQM---
-------VLSPQSHHPQQPGTY--MVGIRAPSPHSPLHSPGRGVAQSRLVGQLSPVGRPM
VSQPSPQQQVQQTQQQ------HALITSPQSSNISPLASPTTRVLSSSNSPTTSKVNSYQ
PRNQQVPQQPSPKSVAEVQTTPQLMTIPLQKMTP--------------------------
---IQVPHHPTI-------ISKVVTVQPQQATQSQVASSPPLGSL--PPHKNVHLNAHQN
-----QQQPQVIAKMTAHQHQQHMQQFMHQQMI--QRQQHMQQQQLHGQSQQITSAPQHQ
MHQQ-------HQAQQQQQHHNQQHLNQQLHAQQHPTQKQHQAQQQFNQQIQQHQSQQQH
QVQQQNQAQQ--------------------QHLSQQQHQSQQ-QLNQQHQAQQQQLQQIQ
KLQQMHGPQQQQKSPQGVG-----------HLGGSTSIFASQQHNSQLPARGVPQQQHPQ
QL------SHSSPCKPNTLVSVNQGVQPPAILTRVG---------------------SHS
QPNQQQQLPHQQSSSGH--PHQKQLSSPGANLPLQTPLNVIQN----------TPKIIVQ
QHIV----AQNQVPPPQTQG-------NAIHYPQNQGKDSTPPGHVEPT-----------
---------------------------------PAMSAQKTS-------ESVSVIRTPTP
TTGLAVI--------SANTVGSLLTEENLIKISQPK-----QDELIEQD-----------
-----------------SKEVDSDYWSAKEVNIDSVIKK------LDTPLASKDAKRAV-
-------------EMQAIAPAPIPNPQPGNQSMAQE------------------TALPTT
SMSVNNSNDHDTEDET-ETRQLPPAKPPIPT--------------------VGRP-PGRG
GSAKRGRQPRGAKKVGGFPLNSVTAAPPGVDSLVVQ---PGDNGVQTRLRKPVTAPVTRG
RKGRPPRNLLLQQQQLQQQQLDIQRKG-----MEMVTSATSSTPLPTPIPTSSVLTAAEK
KARNQALTQAQEQNQVASQV-GTGQDIYEFHEDGGEEPKP--------------------
------------------------------------------------------------
------------------------------------------------------------
--KTISSVAP-------SAEDQRPRLIL-TINKT----------------QPSIKNISEM
EQ-----------------------------TIQQ---------QQQQQSEVISNTDPIG
GDN----------SESC----------NTRKSRRLQEKED------------------RS
TVDDIIEDVVRNTNTPTGTGPH--LPKGAQTPPRRSGR---NAQAKKTDAVQIINAVGRP
--RRSKDRKTIGE-----------------------------------------QTANLI
E-----------EVTA-SNATVAASHLAPPEGA--GVESHVPQLDAKE------------
------------VEPVSVVTPISTPAPVS------------VAAPVT-----VPVPA---
------MVPVKPTMPQHPKKKAIAAAEIESYQAINSSIPSGGLPMHQTAAPAT-QKITGG
VADAVSKALVDPV-----TGVITAGMPQ------------------GKEGNLPA------
---------------ATAAAPANSSNEDGQAA-PPPQLQHQQQQQHPQQPPQQQANLQIN
TTLIPSG-LPNPIT---------ALGKSVQLETSAAALLNKPVSVLVKGNASQVIQQQQP
QI-VAPA-------KQPIILQQNPL-PTVLH--------HAQHTTVRPPQPLKAHVLNRE
KN------IQQQLTPTKQAVAQPPQHAPHSGHMLLTD--------------TAGNQQLVQ
PQIIARH-------LQQQQHLQVNVPPPTA----------------------HSPHSPRI
PS---QQQQLGPG----ASISPQQQQP--QTVVIKQAASAAQPQILHV------------
-VSSKASVVPQ-----PQQQQLPPTSS---TGPHLQLAKPNYSYA---------------
------------------PTVLTPTLPA----VQQQQQQHL-------------------
----YKQNNQQKGAQIQMPPHGII------------------------------------
----------------MPTHPGMLLQQK--------------------------------
-----------LPAH---------------LQPQQHQLNPSPP-----------------
---------------------------------PGKPN------------PVLHG-----
LQSGQIMPGSVGSPPPV---SAAVLKTAQQQV----------------------------
NSVVPVAGIRTAIPNISPQSQPRVSPLVL---------------PPGISGV-------PP
FDASLHDLGAY----------------------------------------VSGRRTQSP
PPA--HQQASPITPNDSTYRG-----------------------------VTAS----RD
F-----------------MLYQHHLMRGGDYDDKMGSSPPLEL---------RRPGSG--
----PPRTIAVPH-SLQSPQDRT------AADSP-------------------QMAQVY-
--------------------------------------------------VHNTRIPPAH
FSEIAS--------------------RGLYDSGALQLE-----PPPA-------HRPTAT
------------------------------------------ISVVVPQQMPAVSSG---
-------SPFIGRDGS-------VQPGSHHHPG-----------KAMDMQLDEMDR----
--MSMIAAVVQQQQEHLPPALPAGMELASQQAPPA-----------MAPPPG--------
--DSLVTLLQRYPVMWQGLLALKTDQAAVQMHFVHGNPNVARASLPSLV-ETNTP---LL
RIAQRMRLEQTQLEGVAKKMQVDKEHCMLLALPCGRDHADVLQHSRNLQTGFITYLQQKM
AAGIVNIP-IPGSEQ-AAYVVHI-------FPSCDFANENLERAAPDLKNRV--AELA-H
LLIVIATV-----------------------
>Tcas.transcript:TC006356_001 /organism=Tcas {i 83,344,716,1682,3088,10026,10154,10330,10791,10992,11154 i}
--------MVRE-----TRHLWVGNLPD--------------------------------
--------------NIREDRIREHFKR---------------------------YGRVQS
VKLLSR--GAKEEAGEGA------------------------------MACTVAFMDIKS
ASKAHNAEHKIDDRT-LTTEYYEP---------AAIPSAASPQ-------NTPSSYSTSP
GSNRFPNGHGSTEEHAN--------------------FGDRFYERPN----NRVTE----
GEFIRR---TNYH--------DN----CRGRNRDRNYRNGPYNA----------------
-------------------------------IMDRSHRTLNNTWSSY-------------
-------DSTRYN-SQ---NETGYVSTPSDTN------ERRSSEQTSTK-----------
--------------------------------KKTKSRSGSRSPSPSG------------
-------------------------------------------STSSRS-----------
---------------------PSRSRSRSSSSS---------------------------
------------------------------------------------------------
------STSST----------------------------------------SHDTSSSSE
KRPVAIRVKNLPPRSS---------DTSLKDGLFHEYKKHGKVTWVKVVGQ-------GA
DRYAIVCFKKPEDVEKALEVSYDKLFFGCKIEVEPYQG-YDVE-DNDLRPYEAEIDEF-H
P---------------KATRTLFIGNLEKDVTASDLRKHFDLFGEIIEIDIKK-QGAVGS
------------------------------------------------------------
---YAFCQYSDIVSVVKAI------RAMDGEHL-GNNRIKLGFGKSMPTNCVWVDGVLD-
CNE-KYLRIQFEQFGAISKVHVDRDKGQALVFYEQVVGAQLAVNKMR--GFSL-------
KGNKIQV--DFASRECQESFFEHLEKQ-AGAPMDRT---GFEERRDSVS-----------
--------------------------------------RTFDA--TTNRFSRYETP--TR
PRTASY-SSRSSVAPSQPAAIPSPGTPGSVTP-RGTGSRSR----------------LRF
S---DYYDQT-------GEYGPERHFRNYDEFSQGSG-----------------------
------------------------------------------------------------
-----------------------------------------------------------A
SHE------DGYEHEYPYTSPSNVETLPPIVND-----------------------H---
------------------------------------------------------------
------------------------------------------------------------
------------------------------------------------------------
------------------------------------------------------------
--------------SGT--QFVQ-------------------------------------
----------------PELRNLQKERVHLL---EQLEECPSS---GDE-LISPKKRLKLD
LL---------------------------ENSVPS------------DVIIEANRDHRKV
M----------------------------------------------------------E
VRRLSDP--NLKHH---------------------RRPSVDNKHLAHDRYLPHAIC----
--------------------------------KRRKTAGSDSSRTHHYDHSGS-------
-----------------------ESVGGSRPGTPLVDERPE------HFPSEPR------
------------------RVPRERE-------------GPLTLP-----LPRFA--AQVM
NRGSVSVAGIKGQKDTIL-----------------------------------SSPPPVT
SPRISNPKP------PSPVPVPPPASP---------------------------------
------------------------------------------------------------
---------------PPRPPSLSSNSSDS---SDITPPSP--------------------
-------SLDE----RIRSLVEKYEKWSGSRALSAAGG----------------------
------------------------EALAKLDA---------------------------T
REKFRSRHKLLDLDLKE----------------------VQPSEIVKSVMA---------
-----KRSVFDEDLKRL--------ENVGEKYEP--KDFS--------------------
------------------------------AFPRVTTSVQISIP----------------
-----------------------------TLPPT-VPTATQLPKTPTMLSPRSTGTNVTA
A-----------------------------------KGLQYPFPSH------PPSLTPTT
--PTSTAAPSP-------------------------------------------------
--------------ASTTSTITRGTNHGDT-----------RLKPCASVASDNR--TSSK
VNVNRSGV----VIKTSEKNSVNIPSDTSAVVTTATTTTTQTSVKTKPSEKPSDKVTNRR
DSSSS-------------------------------------------------------
-GSDVKTRR------NSDA-----KKEDSDEKERLEKEKQEKERLE----KEKLERERLE
RESE-----------------------------LEKERKEKERREKEEQ-----EKKE--
---------------------------LEEKEKREREEEERL-----EK-----ERQEKL
EKEKEKERERKK------------------------------------------------
---------------EEEKKHKED--NHEKRKDD--------------------------
----HRHREN---HSESKHRDNNHTKEHESRSSHEK--------------NRHHIERDAE
RRKESVKENRDNNIH-----EKKNFEKVESRHMSIDFDR-------NK-SYENIA-----
-------------------KI------------DPSK---------RKERN-NSLP-ANI
GI-------------------KRRLSAHDSVEHLDEVKKMKL-------------SQDHK
KLSERRDSKDSTRSD--------------------------EKAKS--------------
----------------------------------------KHKNNTKVY-----------
---------DDKVKHNNTKEKD-RDERHKNKQKL--------EKHKIKSKSREKECRESP
TTPKSPGKELSDKDFLARLDLRSNEEVEKQKQ----RKE---SKDKK---------KLEE
DE------------------------TKKSETK-KDKHLEKSKSREDSRSEDK-KCQKKD
RTRKLTQ-NSSDN-SDSDEPKK---------HSIFD---IVDDEPAYISMYDKVKARSCK
N------------MQKQEEEKR----QEKIKAKF---SQLKQSR--------AKREEKKR
STSWDE--DSD-----------SDRERSDK------------------------------
------------------------------------------------IDHKTKRGNKML
IM---SSDEDEP--------------------------------------RKSHKKREIY
SD----SDSER------------PRQIKSEHNETSE-----D----DRVKSKLQRKGSKS
RITSDTSDDE-------LKKNPIKS-------------EIFSDNEVDQG-----------
---FADSEDKPFAK--VKDEFNRIIKKARDKHQETIVDQMNAQIFGDSSSPLLDIKTERF
NNRHSFI------ENSSADENNDKKER---------------------------------
--IEVRKKHKKKQKRQKHSLS---------------------------------------
------------------------------------------------------------
-------------------------------------SEECNKLETVVD------GI---
------------------------------LTEEKKHHEKKKQHSKKDKKRDKPKDER--
--------------DKSKKSKKNKSDLKSDLKRDGKMEN---------------------
----------------------------------------IFGSLSEDSESGVKESD---
-------------------------------------------------------DHKPN
FLDRF-----------------------------------------GDTNIQSSVYASDS
DREP----EKLEKERES------------------------KEEHRKRKERK-----RRE
KERR----------------LQE--EAASE-QINENSMDYADMGKQLEANIKDD------
-SMEEIDKNEIDASH--------------------------DTTDDSFRFNENEIHEK--
--------KEDRKEPREKKKKRK--KS-KEEKQKH---------------HHHHHHDKNK
VKT------------EVKKEPTTP------------------------------------
----------------PEEIKVESEESKSLPNLTD----------PTPSPPQ--------
---------------------------NKSSSS---------------------------
---------LDFSISPVPREALISPI----------------------------------
-----------PKTPT---------TSKEKKRDK--------------------------
LIPGFGTE----IDEKLH-ENAVKSIS-EF------------------------E---PP
KEVAKQVE-------------ETKPEPAPE------SSEEKPRVVISQ-----EETED-A
VAALLGESFGSGQFDECYNE----------EEISS--------------------TNDQS
SNLGEGNIAQ--------------------------------------DDEEMRQAVQSL
SANDI--DVK-PETPQ------------------------------SEHE-LQIDT----
-----------DTEEAEETSNR------FD---QPPKTP--EITEQPK------------
-----------------------APELPSFYRPETKATPN-----I----GSPPSLTPIK
PQVSVQNEIKRPEE---------------------------PKVSLSLPMLPEQPRSVI-
---------SQAWNIEKKDDQA-----NQPKIRTYGSPP--IVKITE-PAYPPL------
-----------------------------------AALTKQEHPQISSAEP---------
IKIQ--------------------------TYPVLTNQKIQMPVCAPKTS----------
------------------TPDSPKVTTSTNLSLSRLPITPIMVSKPLQATTVLLPQAKIA
HSLEPPVLVSTSDPRPQERPRM-VFQTTSNITPHFPNIVQSPPRMVRSLP---------P
QALLMPARQLPPTP----------YSTSSQSSVPKPTII-----------------MSTS
QLPTSKPFMPVIK-----ETPPKLVTIPEIKV----------------------------
-------TQPAV-------IQQTKEIKEEKPPETE-------------------------
------------------------------------------------------------
---------------------------IRTSTPSPVIV----------------------
------------------------------QTPKEPEKKPEI------------------
------------------------------------------------------------
--------EEPTPPPP-----PSPQQQQQLAIEKVT------------------------
-----------------------------------EELNLTLK-----------------
-----------KETDVKEE-----------------------------------------
---------------------------------VETKKEQVEEKLI---EEKVQETLPDL
KPKLETL----PLSTVKDQEEEKADTESGISDISKER----SSAEILTNKDDPLDNKEDS
-----------------------DYWSAKEVNIDSVIKI---------LCSADELSDHSS
ETGKDDWLD-----------ESKTDEKSDDSSKKEE------------------------
---VGDEMDDI---------------------TENDDKETA-----------GRG-GRRG
GR-ARGRKTRG--------------------------------GMQNRRGKPVKEVVT--
------------------------------------------------------TTVAKR
GG-RGGCRQKGERKLSKSES-DVTSDVYEFRDDSDE------------------------
------------------------------------------------------------
------------------------------------------------------------
-------------------NKERPRLIL-TIKSPAAVNT-----------QAVVKEVSKD
VV--------------------------------------------KEPSPKPETKEEFL
-------------SPVA----------NTRKSRRLQERDVL-----------------RN
TVDDTIEDVVRNTV------------------VTRSNQ---NARRSTRQA----------
--VVNKPSPETPR-----------------------------------------------
-----------------KSPRGGRKKDRRA--------SDPSEDSSEE---------KSK
TDSE-------------------TRSESDLT-------EIEKPKEVEKEG--IKEPP---
------HEGLKVKMLRR------------VKGEM--------------------------
---QEPTNLIDPV-----TGLLTP-MRE------------------CEEGRYIP------
---------------MLKTAEA----------------QQQSVIASPQQPKPK-------
------------------------------------------------------------
------------------------------------------------PQSLKAHVLSSQ
AA---------KAVVSQQQQQQQPPPQPIPKKSII----------------VTSQPVTIQ
PPL-------------------------------------------------SKPTTPLS
QALNVNVSMPTY------TAAHLSPRHTVAVNVLTKALTKPQLSPNQMA-----------
------------------------------------------------------------
-------ALNQ-------KQMMNPILTT--------------------------------
------------------------------------------------------------
----------QSQIINLKQPP---IKQP----------------------------VINK
AKPV-------------------------HQQQMLTGSVASPPL-------NKGPMPGLG
AS-------------------------QNRIVQPPHPKG---------------------
----------VMEPPKIDVSLSNVILGP-----------------RS-------------
--------------NLSPQSQLRHV-------------------PMP------------A
YEASLGEAIAHF--------------------PPGA---------------VPLRPPHDL
PPGH--------------------YIHPHMYQLMRQQ----------PYHLSRSPMVAGT
L---------------------EKSGDGQEGEEAPVTSPPLEL---------RRPGSVGL
A--LTGRTAAVPH-SLHSPHDRT-------TDSP-------------------QVGQVY-
-------------------------------------------------NVHTARMQHYH
STG----RYYEQTA----------------------------EPPPA-------HRPLTS
---------------HTSLTALPNDRSM-----------SHMAALGAPERPLSMQPD---
-------RPLSSHSAL------AAHMGPLGTPE-----------RPMSTHLPAMGAG---
--LGAAGNLMGAVARHVGVDAPASQRGLQAATPPH---------ASQVPPQA--------
--ESLFMLLKQYPCMWQGLLALKNDQAAVQMYFVSGNDSVAKCSLPKNT-DGSTP---PL
RIFQRMRLEPPQVEGVARKMQMENEHCMLLALPCGHDHMDVLKQSTNLTNGFITYLQQKQ
AAGIVNVA-APGTTQPPAYVVHI-------FPSCDFVNENLRRIAPSLLERV--ADIA-H
LLIVITTV-----------------------
>Phum.transcript:PHUM127440-RA /organism=Phum {i 20,373,723,9549,9776,10449,10497,10905,11106,11265 i}
--------------------MKLAMLPG--------------------------------
------------------------------------------------------------
------------------------------------------------------------
-GCSNNRRNWVYDTS---------------------------------------------
------------------------------------------------------------
------------------------------------------------------------
------------------------------------------------------------
--------TVRYI-SS--------------------------SEEHGTG-----------
--------------------------------KAKKVRSGSESRSGSQ------------
-------------------------------------------SSRSRS-----------
---------------------PTRSTTGSPPS---------------------SDSSTRS
DSPR--------------------------------------------------SARISI
P-----ST-------------------------------VAPPAQQTASS--TLAVYSED
RRPLAICVRNLPTRSS---------DTSLKDGLFHEYKKHGKVTWVKVVGT-------AN
ERYALVCFKKPEDVEKAIEVSQDKLFFGCKIDVAPYHG-YDVE-DNEARPYDTELDEY-H
P---------------KATRTLFIGNLEKDVTAGDIRQHFDQFGEIIEIDIKKQTGVTSS
------------------------------------------------------------
---YAFCQYADIGSVVQAM------RTLDGELL-GESRLKLGFGKSMASSCVWIAGVAEQ
VSD-KYLDLQFRKFGPVSHVVIDRERGQALIFYEQVSAAAAAVKEMR--GVPL-------
RGNRIQI--DFASRECQEAFYERIDIQ-G--------RDNNWSSFDSSRSERDILC----
--------------------------------------SRYD----SSRF-RYEP---AR
IRSSSY-------------------------S-RSSGGRTP----------------RRH
E---VY---------------DSPRYKSYEE-----------------------------
-------------------------------LSPS-------------------------
-----------------------------------------------------------S
DHD------EYGSNEP--------------------------------------------
------------------------------------------------------------
------------------------------------------------------------
------------------------------------------------------------
------------------------------------------------------------
------------------------------------------------------------
----------------ADLRHLHKERNHLQHLLDQLDRPLRSVTAADQGLVVTT------
----HNHRRR--------------------------------------------------
----LSSHQKSTG------------------------------------EGPAPL-----
-----------------C-----------------KRRKTGS------------------
------------------------------------TSEDERRKQHHHHHSGD-------
---------------------------ERRAGTPLFDEKPDN-----IQPQEPR------
------------------RMPRERP------------EEPLSLP-----LPQFA--AHCF
-----------------------------------------------------SNAKSAC
TPTASLPQT------TTVQQAPPAS-----------------------------------
------------------------------------------------------------
---------------PVRPPSPSSTTSSS----EISPQSP--------------------
-------TLEE----RIRSLDEKYEKWTGRTLQPPT------------------------
------------------------------------------------------------
----KPKHRLLDVDVRE----------------------LQPSDIVKSVLA---------
-----KPSVFDEDSKRL--------ENFGEKYEP--RDFSSYPR----------------
----------SVGLDVQRFVPG---DPRNPSYISNLSVK---------------------
------------------------------VSPL-NSPSGAL------LSPCP-------
----------------------------------AAKGLQYPFPSH------PPVQ-PTT
SVATTTAGSSP-------------------------------------------------
--------------PPTTASRPISKSVEFSVQKAESWLGITKSNESST--SKDSLISGGF
AQRFRELQNKTSEGAPPQRQNVSKLTD---LVTQKIDIPAQKSV-DPRIEKPNSLTTTTS
VLSQRIIVKSSDGVDVIKNEANSQKLNVLGNSSSSNSNSSTNVNNKSGNCNPNIKSNNST
NISSKNNNN------NNNN-----NHNSNSSNNNNNNYINNNEN------NRSVNSVNVN
TDKR----ECINNE--NVYFKKDDVFSKDDEECKDRTDSDSAKTNRSMN----NNNNNNS
VG-KSEDVNTKNSDSSSSSSNKL----LLLKTETTDLQPKITIDASDEIISGVAYSSDSS
ASENQTANKKNKINSESIISRGSVFNSSDNNSNLEIKELTETNATNQNCESTKKVDSSSL
IKSNISQSKTANVILAESEESSRSSSIHDSIKSGAAMKTNTNGSSVKTGGSIASKISINS
VKCLNDADKSLSCKSSSSVHKDELGNFHIRDRENSG--DANDKLNKCSTKEKDN-----N
KSMFVKEDR--------IVCRESEKDKIKDKISGDKEKE-------KS-GVRDKHREKDM
PENVDKERKKDREVESERKK---DRESMEVIEREKRKEHESEKDRKKDQFDVLDRR-KDV
GLDK-----KPQDMER---VKRKEEEKEKEKEKEKEKKREKELLEKRKDFYSLERHKKSG
VDEKKKESVD---------VDGKKKDR---SGNQPISIGNKRRMSSQDGIENNSEESKKV
KTEHK---RRDSKECKSNVN-TILSSSSSNNKIIKVETKSETKSNNEYKYKSSTAESSSS
SSSSSVHKSGDSRTQDYNKRKEDSERKKSLCENI--------DKKKDGKKIQMKLEDVSK
TSSEVQGGGRSSRENEKSFEVTENERKHTSHG----KKE---SKERK---------KSFK
HE----------------FGSTESLVEDKKFQK-KDRKSSSEKRREEETSEGK-QRSKEK
TKSESKKENGHDTDSDSDSEPKK--------HSIFD---VVLDEPAYISMYDKVKARSCK
N------------MQKQEEEKR----QVKLKEKF---NQLKQSR--------AKREEKKR
STSWDD--DSD-----------SDSSQIGR------------------------------
------LP-------------------------------RRSFSRLSSEDEGISKREKKI
SE----SWDGES------------------------------------------RRLKKS
YD---TSDDEG-----------------------------------IKIKSGVLN-----
--SDVFSDES------------------------------------DVG-----------
---YTENEEKHHRKLNVKSKSKNVFELSEEESVKKPISS-SKENFQTSSK------PEKI
DNKNKV----RLSLDSSTDRFCYESKSKK---------RTLTECVSEGEPSYI-LMG-KT
SDKGERKKSKKKDKRQKSIEC---------------------------------------
----------------------------------------------------------DS
KIITEEEYNSSA-------------------------KGEQGDSKCGK------------
-------------------LEKQER-------RKSIQHNDISEEMFKHKKSKGLKGNSLY
GV--------------------------TPKVEDRKYSE---------------------
----------------------------------------VFDNFSDDSNDNRLI-----
--------------------------------------------------------AKPE
VNREK-----------------------------------GNSSKWQVA----QVYGSDS
DSN-----------------------------LDATEHHVLMDKPKKTKEKK-----KKD
KKVR------------------------------EHSEELLEAGRALEKMLASPPSR---
RSSEDVN-----------------------KYCDSNE----DFGEE--------------
------------KVKVSKKKKRK--RS-KDEKSSR------------HSHHHHHHHHHHH
HNF------------SEKPDSSAP------------------------------------
----------------LLETKLENTSSVN----------------VAHISPVLPSL----
------------------------------------------------------------
---------IDIPVSPSPVKQE----------------------------------PI--
----SSPVL----SPKMDL------SPIEPEK----------------------------
NIHGFGYE----IDEKAH-ESAVQSIA-LL----------D---VAK-----------VE
PKIESKDSNEMSL-------------EKRE--------ENKERTVISQ-----EETED-A
VAALLGETFTYSSCFE--------------------------------G----NSPVESE
PEPH--------------------------------------------DEEEMRQAVQSL
NEGK-------PDTPQ------------------------------SESG-LQIDT----
-----------DADESDEHFNG----LRFE---SLPRTPDLDLSQPPK------------
-----------------------TPDIQQPYVVESKTAE------------FPRKDTTRN
SREEMEVPIVDPSS---------------------------PDTLLGYQ-----------
---------NPESEIKDKDID------LKPPVLKPASPK--FYKDEP-PTIEPI------
-----------------------------------SSINNTDRIFVENRL----------
------------------------------------------------------------
-----LLHPPPLVP----VAKSIPISAPKPSANLSV--VRPVISLP--------------
------------------------------------------------------------
------------------------TSSTPQTLVLTPIKP-----------------SIAV
SESHSTPQIPRKT-----FTISSTSTIPTQSS----------------------------
---IPPTLTPVT-------SSFNTPVKLATSCNTESLSAPRLTTT---------------
------------ATVVSSQHI---------------------------------------
---------------------------PSHVIPQKIILH--QVSRQVPTRLLPTQGSVVK
VVDSNVNYQK--------------------TPNDMPALTLSE-QMNSNHCTITTSL----
---PVSGPPLIQSS--------------------TTSTASFNTVTSEESPSTSVISVVPR
SSHIPGSSQGYTRNVSNADV-VN------------------------------VVSTSRS
------------TCTSVPCSGITSVISVHSNISETKSLPLNCH-----------------
---------NVIQQNVISTPKIIG---YSSHHNTRATDESV-------------------
-----------SETNLVEESKSTVANLTRLTTVIETKHTEEAGKLD-----DTSEDVMNL
ETDSEAIH-------SEDKESEKDENEKSKLLSEMD------SMEKHVDRDQPISYLKE-
--QQTHIITNVP-------------LEIKDHNNESVIKK------VDSLCSLKSDD----
--------------------GAVENADACDKSDASS------------------VNLDDS
LKLLS---------------------------SEEENKQVNSV-------------ASRK
G---RKKGNRG--------------------------------GTSCRKGRNSNGNKT--
------------------------------------------------------EVLCGR
RG---GKAQKMGRSGNDSEK-KQSKDIYEFHDESDDDAND--------------------
------------------------------------------------------------
------------------------------------------------------------
-------------------DKDRPRLIL-TIKSPNSSKDQP---------TTAPKVPTAA
NKSPKEALPSKSPE--------------------------------------HKSPEKDG
-------------NVLM----------NTRKSRRLQEKDGN-----------------RN
TVDDVIEDVVRNG-------------------TNRNAT---SPRRSLRQ-----------
---VNKPGPTLPI-----------------------------------------------
-----------------KKIATRAAKKSTG--------CTSTDDEAKE------------
-------------ENVGVIK--SSDSSFN------------EEKEMT--------PT---
-----------------------------------------TKMVSTAKDEQE---PEGE
TSDEEPTTLIDPV-----TGMLIV-MRA------------------KEEGNYVP------
---------------VANVPPIAPPTP------PPPPSKTEALPIVTEGLASHCNKVNPV
FMNRPP------------------------------------------------------
----TPP-------TTPQARMQEPV--------------------TRLPVEMMKKVAGEQ
MM------DQESNKPDLEINKIHPYPIELSKQKI-----------------CHVEQAKIY
PDINRVE----------------------------Y------------------------
------------------NDGSRTASIPESRKILRPISKTPTANKTSF-CSKG--V----
------------------------------------------------------------
------------------SILTSPNKQ---------------------------------
------------------------------------------------------------
----------------LYQNP-KHIKMSP--------------------QNQILTGAVAS
SPP--------------------------------RVVKTTPPS--------HELHP---
------------------------------------------------------------
------MTGAVASPPP----RAPHLTSQ-QPIVTGASSSRA-------------------
--------------LVDPPKGAGAS-------------------PRGM-TL-------PP
YEATLQ---------------------------------------------TPTQNLQSP
PPA--HQQGEGINMSHIGHPP---FVHP---QLMYQQYLRAQEMLPSPYQLTSS------
------------------LQGKLEERERERGAGDMGRSPPLELRN---------------
--------------------QRA-------TDSP--------------------------
-------------------------------------------------TVYMGRQQYS-
-------RYYE-------------------------------DPPPA-------HLHAGR
------------------------------------------------------------
--------------------------HIHQTPD------------------AP-------
-----------------------GQPRLQIATPPH---------ASQVPPQA--------
--DSLLMLLQRYPIMWQGLLALKNDQSAVQMHFVFGNPHVARDSLPCNS-DGSTP---PL
RIAQRMRLEQTQLEGVARKMQMDNEHCMLLALPCGRDHMDVLQQSTNLQTGFITYLQQKQ
AAGIVNIA-HPGSQQ-AAYVVHI-------FPSCEFANENLARNAPDLLHRM--QEIP-H
LVIVIATV-----------------------
>Cscu.CSCU011948-RA /organism=Cscu {i 12,155,332,620,10731,11142,12807,13008,13167 i}
------------------------------------------------------------
------------------------------------------------------------
------------------------------------------------------------
------------------------------------------------------------
------------------------------------------------------------
------------------------------------------------------------
------------------------------------------------------------
------------------------------------------------------------
------------------------------------------------------------
------------------------------------------------------------
------------------------------------------------------------
------------------------------------------------------------
------------------------------------------------------------
------------------------------------------------------------
------------------------------------------------------------
-----------------------LNNL---------------------------------
------------------------------------------------------------
------------------------------------------------------------
------------------------------------------------------------
------V--DFASRECQTAFFEKMEMT-G-QMLPGE---RPWERRERRG-EFEVIR-DDR
YGREAR--------------------------------VGFD----SRNYARYDNQ--QR
V-------TRGTFS--------RGTLRGTYT--KGKSQGFP----------------GRF
D---PYHEEF----------GDRWHRNFDEEYSQGSGAT-FEDSYE------HELREYGY
SQRERREYANEDR-NTRGRSFSPVRRRETDSISPPLKERHRDEVSSSPHSRIDRSTGRVE
KHDDHHPRERYNSRDDDTEEGQSLDGKNERTKFG--------ETIDRQFRKKSKHRSSIS
DQD------SHHSQSPPHSRHQSRSTSPP-------------GSKEKKLQKERERVH---
------HRTKSPSSHNSSRMSSPTKDITQNESIDDK-------DICSDQRDLTKHKMTDK
TEREFVSLN------V--------------------PI-----FCSKQDDSVLSNDLKLQ
IKPDTESSK----------------------KKIHLENESLDHLLS--------------
----GSEAAGR---IERKKRLLCV----LNRDSNFMGNHIKDTLDPSQLKIRNA------
----LSAKVTKSD-SGM--ESITEG--------------------NNNEECKSDAESGEL
LDEVYPIKSNTTDCTNSELKYLKKKQVHLLHLLEQLGEGISS---SD-------------
----------------TECSTDSEKPSDKKKKLSD-------------LNLCTSREQIK-
-----SSNKQDMCLINDN--------VNTKEPLVITSKQKDGLKHENSDSLLRTI-DPVI
LKKYLDPRKSVEHQ----DLVKTRRYS--TE----KDILCHSDSNQLDIHADQDI-----
QPLVSLSDTTWKKQT---FPTVCVTTIEE-----NENDTRIDTALISHQTKIK-------
-----------------------NDDDVVVTEITLCNDSCGN-----TKTNRIQTSNLDT
RLSGTIQRSLSESVCSNHELRRERE------------ISPLSLP-----LPKFA--ASLR
SPK--------------------------------------------------MSPNPLS
SPKSSAVS-------PRAGHSPNIVLPGK---SNFIHEICKADKTN-------------T
KDNQEEKLVATATA--SSLTSQTT-------ETKTLTDSVCNPNTIHSSQV---------
-----------FL--KPPETEISSDSEYS---PISSPNRP--------------------
-------SIEE----RIRALDEKFNAWSGSSRTFSTLS----------------GDTSPT
VTTVTVFSSSSSS-----TTTTTTTTSTTTNT------------------------FDYH
KYNIKKKPRFNFLSPEF---------------------RTEPSEIVKSLLA---------
-----KSTIFDQDSKRL--------ERINEKYEP--KEVK--------------------
-------------LDFSP--------KTKPLIRTKAAAKDFSSP----------------
------------------------------IQSL-TNTMSSLTSTCNIKYPQFTQSSISH
S------------------------------------------------NVSPVLV-SYT
SNSTMTNVSLSTQCTI----------PFVSTTVS--------------------------
--------------APITTKV---------------------------------------
----------------TEELTVSQPKL--PINHVPSLSKLLETIKPQSVWKEISNISNNN
QSKTM----------------------ISSLPTNIFNLYNTTIKKELIPVT---------
---------------KDNIYIPLVKKETKEDKSILRKD------------IPIISNSKVA
ETRR---------------------------DGISTITKETTIKKETNNKEICNRKENIF
L-----------------------------------------------------------
-KESNIKQELLS------------------------------------------------
------------------------------------------------------------
----------------------SVMQDFQSSNKNS---------------SVPNI----S
KETIPAQNSTTDNLI-----TTQQAGVTKRRVSSIDSNE-------SD-SGKSGR-----
----------------------------------------------STEMT--KES-QDI
GW-------------------QKDEIKSENVTAEPEHKKPKL---------------THA
RNSEKEKQREKSTSP----VPSKKSEKLSM---------KMERSKS--------------
------------------------------------------------------------
----------LTSRHSISSSIE-RDDSESKSLDI-----KYSENIKDKIKSESKHKEE--
---------------------RKNKCKENKSN----RHE---HRTKS---------KWPE
--------------------------SSKSSEK-TDKSVNVLKSKKDHEK----YDKDKG
KLERKLSGNDKGK-SESSKNNKKS-------DAKHN---MIEEEPVYFSMYDKVKARSSQ
N------------QSLKDQAKD----LETVRQKF---NLLKQSR--------AKREEKAK
SVELDS--DKD-----------SDISHHSN------------------------------
------------------------------ESESQG----SHFQKASSSKSRQPRKRKLV
IE---SSSDDDI------------------------------QSQNIRTEGSRQDSKDTS
NE--FTSDLET-----------DYKELTSMKKFN--------------IAHHSKRKGKRT
GISDSGSSGSE-------------------------------------------------
-------EKNTNKSLTVNKK--------------------------------------KT
KLRHS--------VEKMPKRHTHKSDYDS----------------SDGEII--------S
KSQNKEKEHKRKKTKKEKVFELIKSDSDVSESEVPR------------------------
----------------KLKEEEKLLKGK-NLKEFEDESSSIADD--------------NV
SRNENKDLPT-------IQNEK---------------NKHESKPTEII------------
--------------------------------DKEQRHKSTSKKKKKSKKSSKSKEKK--
---------------TSEKSAEISSEKSSYQRTENSEESNKI------------------
-----------------------------------------------QEKIETKDVSLIL
PT---------------------PEP-RENPISPPC--------------------LQSE
ILSDN-----------------------------------DFKSDFSDFDFD-NQKSRNR
LNSDL--WKHIETKTDSDTDICLGNL------ISSSKCVTENFSSKDQFDIP-----QST
TDSS----------------LPSYTDKVGECESSE---------KSIIPQTDYNNQL---
NDNSDIPFNSL-PKESKDN--------SVKKEELEK-----RESDMEPSKKKEKSFNE--
--------VDKNKEERKKKKRKK--TL-KEKSRKS-------------------------
---------------KTDYVETVE------------------------------------
----------------VMTFQQK----------------------IKPPTPVFEKI----
----------------------IDED-SRLS---------------------NER-----
---------LDEEIAEEARRLEEELL----------------------------------
-------------------------AQSEETS--------TFGESEDPCKKEEKLQERR-
FENTCKKE--EKQERRFD-EEAVKETR-RL-EEELQTA-RDPW-NLK-----------DP
KPYDDDTSHELQIMTDNI-----NKENEVEVNTLNGKDDIFVGIELGSNS-EIGTTHS-A
TQEFL---LSPNDTDQYKLE---------DKEGVY--------------------DMDNQ
RKLE--------------------------------------------DDLAVSALLQEM
NNEE-------VSAPELSKETE-YLEPLLES---QENSLNYMIPDENTGS-LQITESCPE
M--HIEDNMTQQKCETESEFISQGT--------EASE----LITVTEE--------MQSK
EIS-----------------IKEEEVLVECKLPES--NEDSI------------SISNSE
EISKQQDLITEIKL-AETESEQIEITQNDFELLEAPNSSIKFETDKNKNVQEEKKEVLHQ
NNNEEKIC---EVNNEKITFDGT----AVNSTIDDNH-----EKEEPPPTLERV------
---------------DNV----EDKTHLPDLAITISKCDSDKDPSLEDYI-------NEN
TNLH--------------------------------------------------------
-----------------------------ENEEQNTFMTDMVTD----------------
-------LEDTRTASPPSYP----------PLEDEINSVKEEVEKMKNIF----------
-----NEELVQTTDIE--------DSFVSIEKDTNTNIT------------IIENKKEEK
DLNETVNEK---------------------------------------------------
------------------------------------------------------------
------------------------------------------------------------
------------------------------------------------------------
-----------------------------LTLPSEPTLDTEEESIELK------------
------------------------------------------------------------
------------------------------------------------------------
----------------------------------------------------KDNKICLD
EQ------IKVELTDINTDR----------------------------------DVVNLF
EEQPLTIVTENEEKKLLEKPKRGR----------RPKTRKFS---------ESSLSLPRY
EMSAVDI---STSSKSSGKRGRPPSAERSRRCLRSE-----GCENLTAD-PLPLSQPPPT
-IPSLPPPPPLPP---PPPLPPPSPLATVQMDDVSVKEENFVTPIIHENTNLNSNNENM-
--------------------SSVCTDEVTESS---------------------------E
MSILSTNNLEL--------KEMMQSSNENVSCIKNNEQITEQI---------KGE-QRKR
G---RRKKKTL-DHHSSYFSLSNEKIDPKHDE-----NDQKDHH------KPKESRLW--
------------------------------------------------------LSISSD
KT------VSTEHKLNSKES-SSAYDVFEFRDSEDEEIT---------------------
----------FERDLQCSIKERLDLTRTSYGHDHRHGHIE-------TKIPEITHEREKK
HD-ESRHKSHHHDE------------------------------------------RDTT
GKEYVTE------------LSQHGKISI-TIRLHQKEGHDG-SSTGT---AEVVKTSEAV
CG---EDHKSDIMRSDK-----------------------------------NNNKETIG
-------AETRSATQGR----------LTRKSTRLQCQNA------------------RT
TVDEVIEDVVKGHFRSPTQSDM-------PVRVTRRTR---ISRRSEDNTNQSMDDITAN
DSLASEKAKNEPVF---VILDNAVKEYSTEVKKCLITPQEIISNK--STLTAENESSK--
--SETKVSLRSYRITR-SSTRMEANKD------------NISPKNSSD---------NTR
ETNTTDLHIDLSQKNDIHLSE-SKESSNNNIF--------QTKDTVGNEGFSARTP----
------LPVLKVELPK-------------VTTAL-------TSIEMKTGE------NEDS
DSRASPTVLIDPV-----TGYLTP-VNKIIDSMEGSEGHSYLKSSRTSHLEKLP------
---------------ASTVITSKGDLPSINSSENSAISHNSSLLSLPTQ-----------
------------------------------------------------------------
----TPI-----KKSSPEVTSHSQM-----------PNSSIGPVSLSTPALCSSSTGQIT
STIHHISDTKSTASVSEEKASPVSMEEKFEKPITVLSTPIVHATLSVTTN-TESKPSDSI
PLLNGKQLPPVGQPQ-VSVSQ-VPGWPVT-----------TIGGSSYI----TYGSVPAQ
PI---TTSQTTK------NPRSSGYSQSSSKTLVSLTSTSSTETSIA-------------
KVVTPLKISTSSITGSIPTEAKTETTNSSVTQSVVHSDGTSIATNESISSSNRTLFHQSS
PLQ----THARTDNSAGWNVCKTPPSRS--------SNSEVSRHAHLSVPASSPPRTTSA
----IVLTTTIKTEQHSSPQISNTTTKTSYSSASKQSPTFLHKPGLAVPSYESSSSSHPS
-HSLSANNNSGGVIAELLQNP-HLLQQH----KDYFAASQHPASSNAQIGDRL-THLVRS
TNST-STLHADIAA---------------------RLGNPTPP---------HTPTPPVT
SATHPLQPPEIHPAHVAAGLHLRQP---PL-IVPSHAPL-GI-HPSDLN-AFVH------
----QQMMYAAAHPHYAA--MHPELRVQ-QEVQARAAAM---------------------
--------------GIAPRFPYPHV-------------------PPN-------------
---------------------------------AG----------------SSSGFRQPP
EPRQ-HTSVSDSKSDAKPLIESSKTIQEHRIHEEKEK----------PHHLTKGIRIKQE
IDRDGKSSTEIKGHPV--LRNEDQELAGLEGKQINLPTGPLTVGG-------LRPPPVPY
P---PSIRQLNPH-LAISAHERI-------TDSP-------------------VVANLYA
QGQLR------------TTPLHLVV-QSDDHKAEVH---PHSQSVKSPIAEKESKPPAAH
QNPPTTVPYHALDTLGHHNRQSSMSMPSVGSPAPGYLE-----GRPIA------HLAHTS
-GALALKTLAPPQPISQSHSTETHNN----HESHKKS------SRTHSHQGPSPSPGPLG
LNTAHSPLPIPPNFSSHTPHP--TVVPSHTFPPP----NTESIHRRNSLHLIPQ------
--MGSEAPIHAPPPAHAM-SQPSGVPRTQPQTPPH---------ASQVPPQG--------
--DSF--LLQRYPVMWQGLLALKNDQAAVQMHFVSGNPRIARASLPLMT-EGGTP---PV
RIAQRMRLEQTQLEGVARKMQMLDEHCILLALPCGRDHMDVLQQSNNLRNGFINYLQLKQ
AAGIVNAA-APGSQQ-PAYVIHI-------FPSCEFSNENMARIAPDLLHSV--SDIA-H
LLIIIATV-----------------------
>Isca.ISCW021726-RA /organism=Isca {i 8,182,593,730,893,1131,1485,1628,1910,2336,3527,9253,9524,10563,10815,11064,11265,11424 i}
--------M-----------VWFG------------------------------------
------------------------------------------------------------
------------------------------------------------------------
-----------DDRG---------------------------------------------
------------------------------------------------YYYDRPGERD--
-PYVRRA--AGYH--------DEDGYQSRGRSRDRYARSATSNVP---------------
------------------------------PYQDGADRTVGHF-RSH---GVRPQP----
PSQPSHLEPPGYGVSPV-GDAFPEDSGHSSPS------GRASLPGATLPSRKA------S
TVSSTVTSPP----------------------SSLGRRGSSGSHVNKQ------------
-----------------------SQRSQ--------------SQSRSRS-----------
---------------------SSRSSSGSRLGSSSSKVRSSS-----------SDSSSRS
LSPN-----------------KAQSPT--------------HQSSGKASRGERPASAVTA
P-----SSSPFL------------------------QSAIAAPNNHCLSS----LQGNKF
WKPWGEDVTGTKSCSA---------DTSLKDGLFHEYKKHGKVTVVKVIGQ-------GT
ERYAVVCFKKPEDVEKALEVSKDKLFFGCKIEVTAHEG-LDGE-DNEFRPLEAELDEY-H
P---------------KATRTLFIGNLEKDITTSELRKHFDQFGEIIEIDIKK-QGSASS
------------------------------------------------------------
---YAFIQYSDIASVVKAM------RKLDGENL-GANRIKLGFGKSMPTMCVWLDGIVDT
VSE-KFLSRTFSRYGPVSFAAIDREKGHALVYFDSLECAQHAVAEMR--GRVL-------
GGKKLQV--DFASRECQTSFFDKIEMS-G-QVVQGE---RPWERRDRRA-EFDVIR-DDR
FPRGSSGCAVALVDVCMEPSLAASSPRAPFGLPRDARGVAFD----GRGYGRYEVQPPPR
T-------ARGVF---------RGLQRGTYGS-RGRGQPFP----------------GRY
D--AVYHDEF----------ADRRHRFPEKD-----------------------------
------------------------------------------------------------
---------------DVLDDVVLYEDRPERLKHLDGVLVVPPEWASSRKGSLKKHRNSTS
DQE------SHHSQSPPQSRHHSRSPPPPLLKG-----SKKGSSKERPPSSQ--------
------HHRPSPNRTSSRVGSPSMRDAPVDP---------------------EEMALEAG
LLRSVPWMA---------------------------------------------------
------------------------------QRRPHPS-----------------------
----PRESPSQ---LERKRRLLGLKDGARPED----------------------------
-----------------------------------------------TDTDCADGEEEGV
RGDVKYPS-------------------------KQVQDILSS---SDG------------
-------------------ECSPDASSRKKNKAPEASPASGKARQAKDIPSVVSKRPPGN
C----RTGLEAKY-----------------------------------SGEQAKPEPVPC
LRRQLDPRRQLDHN----KVSSTVLL---------RVKKVHSDKFELMCVGDARG-KPCD
PGLVSSTDSEVGEAP---------------------------SLLHFHVKHGE-------
-----------------------ECIDEVSSSS---DNPQQ------TRPPRPR------
-----------------------RD------------PSPLSLP-----LPKFA--AALR
SPK--------------------------------------------------TSPPVAA
SPKANSQS-------PRENCSPLSALTNARSGGSFLEASARPAQ-HQPEPAAEEKA----
-PDPLETVPEALSP----------------------SPSPKAPAKGPEI-----------
---------------KREPPESSSDSECS----LSSPNRP--------------------
-------SFDE----QIRALDEKYNALTGPTRTFAA------------------------
-----TVAVAAE------------APAPPVAV------------------------IDYQ
KYNIKKRPRFPVLS----------------------------------------------
------------------------------------QEFR--------------------
-----------VGFSATPAVPQ---GASSPSL-----SQASSAP----------------
-----------------------------SASPGQTAPSPSL------------------
---------------------------------------QCVVPQ-------SPVT-PT-
------------------------------------------------------------
--------------TPTTPTV---------------------------------------
-----------LELHGKQHPPVASVAA----QPHNEASPRTCSVRREPSPPPVKHQVFQS
PPHTP-------------------------------------------------------
-HAATPTAP-----A-----------------------------------VVVVKKEPI-
-------------------------------TEIPHNRKESRTKEKMELVP----PKDIP
L-----------------------------------------------------------
KREPQSFKKESR------------------------------------------------
------------------------------------------------------------
-------------------------KEHQASSRNSC--------------KEPIIPTEPL
CNSLPVKDKRDDSAE---LPAPATLGAVKRRVSSVDSNE-------SD-SAKSSR-----
----------------------------------------------SSDAY-LDLP-AEA
GW---------------------HRSEEGGHSTEPEAKRPKL-------------SSHHS
SRDGFGKSHSSSKSN----SSSKKSEK------------KLEKSSS--------------
----------------------------------------SKSERTEKS-----------
---------HSSLSKSESGERD-DPRLASMESKS--------CKGKDEKKAKSR------
---DSREKSRDRPK-------ESNKDNRQDSK----HESLTCSSSGG-------------
-------------------------SSSSGSGK-PRKEHSSDRSDKEKCRSEKRSSGEHC
RDSKSKSKSKGDG-SASSAPQA----------SDFC---FLDDEPVYFSMYDKVKARSSQ
N------------QTLKDQAN-----METMRQKF---SRLKQSR--------AKKG---K
SADQDS--DRD-----------SDLSSHHS------------------------------
-----------------------------SDSETKS-------RVSSHRSKQLNKKRKLV
IE---SSSDENE------------------------------QSFAMRLLHKRVESSDFC
TD----SDAES-------------------------------------LKESYKCKERKV
DLSDIETSDS--------------------------------------------------
--------DEPSHLLTPSQK-------------------------------------HRS
KQRHS--------SEKSSRSRHGKSEGES----------------SDAD----------V
SRSSKRKEHKKKRPRKVSV---LRSDLDASDDDCHP------------------------
--KLDDCKSSKPKPSSRLEDGK-------HEECHPKEPSTHSSS--------------KS
KRPSR--------------------------------DTDEPRPDE--------------
--------------------------------EGESRQRHSSKKRKKSKKSSKVKEKK--
---------------SGDKPSNTSQTSTSQKRADHPWDA---------------------
------------------------------------------GALLDESSVSSKYIG---
------------------------SP-KHLLGSPPV--------------------LQPS
IMSDA-----------------------------------EIKSELSDYDFEPSVKSRDK
DMES----WSCTKNK-----------------LAVDARYSPAREIKREYDEAEA-IVKRE
SDHE----------------LDKIVNALNE------SAETHPAGKDFPSTDKKSTAY---
-SMERVPYDD-------------------------------ITCDIPAARNVSEDEDN--
--------KDSRLEEAKSKEHRK--KK-KEKKKRH-------------------------
---------------KEEPPPCSP------------------------------------
----------------PREPREEPAPPYAAPAV---------------------------
----------------------LDED-SKLT--------------------EDIR-----
---------LDEDIVEEARRLEEELL----------------------------------
-------------------------AQSEETS--------TFGDGDAVPRREEKPH----
-----------QVERHFE-EEAAKETK-RL-EEELFSSGRDSW-HMK-----------DE
KVYDAHAK-EAKVLEDVLGT-------------SSAKEDVYTGLAATQ---ELPSNHS-G
SPRYL----GHEEAEHFKMD--------EKEQGSY--------------------ELDSP
RKME--------------------------------------------DDLAVYALLQEM
GNDG-------ISAPELPKEPD-YLEPMMQHHPQQEESMSFLLPDESSSS-LQIDTSMPD
L----------TQEESRESGGA----LEFTDALHSLQQPPQQLSRLAD------------
--------------------KPGEEPAGSPTRPES-------------------EAEECT
KEVPSEPPLLQEAKDIEASAEP--------------------------------------
-----------PKELPDLTRD------VVQPEVQTTSA----EESEP-PAATTKLE-RHK
LKKRR-----------------RRRSEDMDQRL-LSDTDEEHRLEIADRG----------
--------------------------------------------LEEPFEPLYVQSYL--
------------------STKEEPRNETSPCTALTI------------------------
-------PEASEETEPKV------GSPARAPLDSSAEEPLTQDEKSVEPL----------
-----SPPHIRQEEAC--------DAASKEDATTDVRTA---------------------
------------------------------------------------------------
----------------PMDKRESEPDKKEKPDESTQEAVPADIPM---------ENDSSK
-----------------------------------DQDMFDD------------------
---------------------------MSHSTPILEII----------------------
------------------------------ETLSSPVGTGDH-----R------------
--------------------EGDA----------DDSTHQEND-----------------
------------------------------------------------------------
------------------------------------------------------------
---------------------------------SSGEQRENPPSAE--------DEAAPP
HPEPSTAESEGARRKP--GTRKGR----------KTKVRRAS--------------APRL
EASEAPKV--------PARRGRATSADKVRRSLRSD-----NHENASSE-NEDAA----A
-FLSNETKSDAP---------------TLEAEACPV----------GKEVQPREEERLS-
-----------------------LDGTSKDSA---------------------------E
VADVSGDAPPL---------------------EERPGDADAHK---------DEP-RKRR
G---RKKKSSG-EHHA--FSPPPPAEKP-LEATKPEEPDHKEAE------KQKEVR----
-----------------------------------------------------PLFVCGR
QA------PPAEHKAPKGNGSSSAYDVYEFKDSEDEEEAPF-------------GGTDWQ
TAPE----KQPDKPPP-----------EAVPPRPQEPPLE-----LPLAAKPHEHEKRHE
-----EAKGHKAHE------------------------------------------EAAP
TREYVTE------------LSQHGKISI-TIRLHQKDGHDG-SSSST---AEVVKTSEAV
AG---EDLKAEHGR--------------------------------QAPPAKQEASD---
-------------AHQM----------KTRKSARLMSQAN------------------KT
TIDEVIEDVVKGNFRPSEDESDQ-QPEGPITRAARRTR---SSRRNEDSKGD--------
--EADKNKPEAPVL---VIADNKVKESPEE--AKPAATVTTAAP----------------
---------------------------------------ESQCSDAEQ---------NNK
SESK-------------------MRASTPAA----------QPTPAA-------SAT---
------VPVLKVELFKT-----------------------RAKEEQKATC------EDDS
DSRLSPTELIDPV-----TGFLTP-VNK------------------KGEPTALP------
--------------------------------------EGEAAAAAPKPTKPQVPV----
------------------------------------------------------------
----EPA-------ENPAVVVPNAK---------------EAAVPTWTPAAMPAAAVATK
VP---------------------EAEQPEAKPVP---------------------EQIQR
PPVLAHA-----------------GNPKN-----HTVLQGATGHHRLIVN-----SQPET
HK-VVSVNVKTES-----------------------------------------------
------------------------------------------------------------
------------------SVVKVPELNV-------------------------------V
P--QGLNGGAVKPAEHPMPT----------NVPPPASPSIPQQFGGP-------------
----------KGVLAPVGQPP-VSLGQ--------------------------------P
PVSLGQSMGAWVGAR----PLGPQ-----YPLPFTTLAGQQPQ---------HMPRPISC
SS------GVAHPSVVRSTA---LPQPQAL-PQPEGPKL---------------------
-------AGTAGHPPGMVMGMPPQMLCGQGKMEHAAAAM---------------------
----SHAKVAEAF-ALPPQGVSRTS-------------------PAS-------------
---------------------------------------------------------ARP
QPGH--------------------------------------------------------
----------------------------PQGASTMAQAPG--------------------
-----------------KMHEQR-------GPGP--------------------------
----------------------------------------KGAALQHPSKQGFLQPPFG-
-------SYEAAGM-----------------------------PGSS-------HTPTGA
------------------------------------------------SQGVGAAPG---
----------------------GVIAELLQNPH---------------------------
LLQQQKNYLAMAASQYIGVGRPGVH--VGTPTPPH----------TPTPPQDLLHLR---
--SPPGQPLLRYPVMWQGLLALKNDQAAVQMHFVSGNSRIAVASLPPMT-DGCTP---PV
RIAQRMRLEQTQLEGVARKMQMVEEHCILLALPCGRDHMDVLQQSNNLRNGFINYLQLKQ
AAGIVNAA-APGSQQ-PAYVIHI-------FPSCEFSNENLARIAPDLLHSV--SDIA-H
LLVIIATV-----------------------
>Ptep.aug3.g6808.t1 /organism=Ptep {i 83,350,530,911,1168,1280,1518,1872,2018,2195,12795,13200,14733,14934,15093 i}
--------MVRE-----TRYLWVGNLPH--------------------------------
--------------TIREDRILEHFKR---------------------------YGKVQS
VKILP---KKEEESG---------------------------------SCATVAFIDIKS
ASKAHNADNKIDDRT-LKTDYYEP---------PASSTASSAI--YIHERDDALVRPA--
---QAPYTAGRTPRYGL--------------------SEERNYERPGHYYADR-------
EPYLRRPLGMGYH--------DEDNYQGRAKSRDRYPRSASGNN----------------
-------------------------------YTEGTERNQNHF-RAH-------------
-NARQHFEQPRY---PV-GDQYNEERDPASTT------PRLNRRTNNTPAT---------
PVVASIASPNTIRTE-------NRL-------RRTKRRSPSRTPSGSR------------
------------------------------------------SNSGSRS-----------
---------------------RSRSSSGSRSSSSSSKLRSTS-----------SDSSGRS
RSPS-----------------KSRSPVTAAY---------GSQSNLKGSRLDRPSSAIAN
P-----SSSVNYIPSTVNTSVNC----------ISNNSQGSTPSQNCIATIVENNSEKDD
KRPLGICVRNLPVRST---------DTSLKDGLFHEYKKHGKVTMVKVIGQ-------GL
DRYAVVCFKKPEDVDKALEVSKDKLFFGCKIEVTAHEG-LDAE-DNEFRPLEAELDEF-H
P---------------KATRTLFIGNLEKDITTPELRKHFDQFGEIIEIDIKK-QGSASS
------------------------------------------------------------
---YAFIQYSDIASVVKAM------RKLDGENL-GANRIKLGFGKSMPTNCVWLDGIVES
VSD-KFLARHFSRFGIVVYTVIDREKGHALVFYENVEFAQIAVSEMR--GRIL-------
QGKKLQV--DFASRECQTTFFDKLEMS-G-QLIPGDG-TRPWERRERRGPEFEVLRNDER
EPR-----------------------------------VGFD----GRPYPRYDGQ--PR
P-------PRGNF---------RGGQRSGFAS-RGRGQGFS----------------ARY
E---VYHDEF----------GERRHRYNSRE-----------------------------
------------------------------------------------------------
---------------ENVPEVTMFDGKIERPKYV--------ETNDCLNRKRNKLRNSVS
DQE------SHHSQSPPRSCHQSRSTSPV--------------SKERKTLK--DRLH---
------HRIKSPGSHNSSLVNSPCRDAALDE-----------VETSSDYRD-SRCKSDIK
MDDSLADLS----------------------------------FSSPRSSSEKECSDKIL
SKVDCDSLR----------------------SRSSLDGDSADEFGI--------------
----TNDQLGQ---IERKKRLLASSNFKSGKDLS-------------LLVSKSL------
----MEKVKNKTPNSHL--NSVKS-----SKLNCVSDVL--------TDDSKCDSDDFNI
QNDCSKEK--------LLLNDCMKKSSDMMSLFEQVSAHLEP---SD-------------
----------------FEIFVSGDRLSRRKHRSPSSCSETNTCYES-DVKLLTKEDSVKL
C----KSGIKDSAIFN-----------KTKSKMDIS---------DDNNCVSNSL-DSFV
FRKHLDPRKGFDSQ----SVNNSQKY---------RRISVDSDSCLPNAQAA------SD
SFLCANSTSDVSWKK----QCNSLTNLHF----------SESDVPFSHSKTKE-------
-----------------------EIASDEEALN---NKKYH------LHNSSPM----YS
PKTFLSIRTFSDGAH-CNDVKRERD------------ISPLSLP-----LPKFA--ASLR
SPK--------------------------------------------------ASPNVLT
SPKTNSAHS------PRAGFSPSSASNKNHRYSEFMPDVPTEKKVK------------CL
VPDDKASIVAVSLM--DSVQSLDSHTINESTETGPNLESIQSPKNNSE------------
---------------KLKELNCSSESDLS---PSSSPSRP--------------------
-------SIED----RIKALDEKFNAWSGTTRPTPTSAP---------------------
----------------------DTSPSTLVDI----------------------------
PHCAVKRSRFNSLTDVV----------------------PEPSDIMKTLLA---------
-----RPTIVDQDCKRL--------QHIDEKYEP--LNIK--------------------
-------------VDTMP--------KIKPTFRTKAAAKEFSTP----------------
-----------------------------IIPPI------------QNFNPTPLVKNVTS
VL------VAQGIMS-------------------------------------PPNT-PMG
SAGSIL------------------------------------------------------
--------------SPVTPPI---------------------------------------
-----------QQYNSQITPPVYTPCS----PCSSFSLSATTNKIIDGFNSNFDKDLCDN
PLKST--------------------SVINSAKAKTDPNFHTNSTMLATSLKSPLHCPMEL
PAHSMVLNS------PPNI-----KKEPASPTDSVTEAVCKIDSDI----KCSIKKEPVM
KPAN-----------------------------IPPTRRDSTTKEHSNFISIDHDKKDF-
------------------------------------------------------------
---CDVKDPRLS------------------------------------------------
--------------------------YHE-------------------------------
----------------------GAAQWREVGCKND---------------IKPNI---DS
CAKSFVTNSESDNN------VKPVYSAVKKRVSSIDSNE-------SE-SSKSVK-----
----------------------------------------------SLESS--RDS-HDI
SW------------------------TKQEKNPEPEPKKLKLC-----------------
-----KSVRERSVSPPVLHVSSKKNEK------------KEKCSKS--------------
----------------------------------------DKNK----------------
---------SSSSSKSNSNSCD-KSKSDSKYSNK--------CDIKDKSKSEHRLKEEK-
---RSKSKDSKE---------SVSKNETRDSKDSNPKSE---SRTKS---------KERR
NSD----------------KDNKNTSSNNIAGK-PKKESSSNKMEKKSNEKSSEKTTDKM
SDKTSEKNSGEKKSSKSKKLEK---------QLEFDWAAWMDDEPVYFSMYDKVKARSSK
S------------RTETLKQTND---LESVRQKF---NKLKQRR--------AKREEKSK
SIE-DS--DKD-----------SDSVSHHS------------------------------
-----------------------------SDSDSQT----------RSTKMKQPRKRKLV
IE---SSSDDDA-----------------------------HHSSNNRVSKMEKDFSDSA
TD----SEFEY--------------NVSQRQSIP------------------HKSRKKKA
EILNTDTSDSE-------------------------------------------------
-----SNFNEKSHSI-TKKK--------------------------------------SS
QSRNK--------SRSEKSKKFIKSEDDQ----------------SESD----------S
HSKHKEKESKPKKVRKDKIPEIKQEIETDHE-----------------------------
--SLKKEDGGKSHKKKSLKEHK-------QEPELPSQKKIKSEH--------------QT
KDKIP--------------------------------SSKERKSDGFV------------
-------------------EKMQI--------DDADKHKPYTKKRKKSKKMSKNKEKR--
---------------NTAEKSFLQDSSRRQEENDSKLPV-------------------LL
-----------SPKP-------------------------TNNPLADKQ-----------
-------------------------------LSPPC--------------------LQAG
ILSDN-----------------------------------DFKSDFSDFDFE-TQPTEDM
DINTEDLWKQLEGKSDSNSE-------------KSSKSKKKDATSKSQSSIQ-----SPE
HDSS----------------LPSFFDKLSDITDSEPGRDPND------------------
-CVSDIPSDSS-KHHSFPVKKEKETVTSPHKVKQEK-----NQKEI-AINDYAKHSDT--
--------HNSSKEEKRRKKSKK--QG-KERKKKS-------------------------
---------------QEKIREEMP------------------------------------
----------------VPVDVQRCSTPALSPKT---------------------------
----------------SFNTLPLDDD-SRLS---------------------DLR-----
---------IDEEIAEEARRLEQELL----------------------------------
-------------------------TVSEENS--------TFGD-DCSTKREEKQ-----
------------LERRFE-EEAAKETR-RL-EEELFSTGRDSW-HMK------------E
KDYDSEVA-SGDLGEDKIATEIDPLNGKEE--------NIFTGLDLHSS--IPEPSQS-E
VDAFL---SGQSETDPYKID---------DKDMSN--------------------DIEDQ
RKIE--------------------------------------------DDLAVSALLQEM
HCGE-------ISAPELTKETD-YLDPLLETH--PEDTMSYLLPDDSENS-LHIADGSPD
N----------PDNEIQEEKIEESSVMLLSPS-SNSEPPALEISNIED--------SETV
KID-----------------SIPENTMPGPVKLESVAATNGVNCDVKNSSCFEFHDENSL
GISENKPPVIDIPV-IPDTMEPC----NDFVSPKLDKSKAQKGKDHEKPIYTPEKTNSGI
NNDETALTENQLTHFEDITMD------TTDSKDDDNPPV--LLPVESPPNLLPVVEPKDK
IDPFSRIDVPENPTFDNV----PSKAEAVVLDL-VKDLDDMFDSKIETSI----------
------------------------------------------SRFSDSHEKTMSQSSIS-
------------------LMSEQNRNDPLRLNTSDI------------------------
-------FENFKSSHLPSSPHF-DSSPLLKPVNKSYTNPISSSSSFVDQI-NLDKYSFAE
SAISKNPPLLKYSDIL--------NSSCETSVIQSAPKI---------------------
------------------ENSDILSISDKSNLSNCDIFAQSQEISDSTEGNQSNSDNF--
-------------------LLELFPSKSDESNHKEEKSKSGDGFY---------FNSESK
NNLPGIDKPSLDLN--------QSDSIVSSFEI-------PEVNEQN----------EAT
EFNQDIFEP------------------SSNDAKDSKIPQLLSFSS---------------
---------------------EQLFTDN--FGSKSPVNNSSEETVKNF------------
-------------------------TC-------NTDILQQSN-----------PVDKPD
I--------------------AEDETSTSVGIEDISNKIESF------------------
-------KPEDNSSVKTF-----------------ENLSLTID------DVFSSRPTDAD
SVCSDTTDITIPDTKMETDGNLI---------AATNKDHNETPQAEPVQEEAAIQEDALP
DPQVTDEAL--EADTKVERPRRGR----------RPKTRKYVEALS--QKQGSSQDTPN-
----------APQSRSSSRRARPTSSERVRRSLRSD------------------------
------TSEVVP---------------LRESGRKHV----------HEEVSFSESEENK-
-----------------------RDDETGDSS---------------------------N
LIPITTR-------------------------ANSREDDRNKS---------EEP-RRRR
G---RRKKISG-DPPS---APPVNKIETKLDDIEP----SKDYN------RSKESRFR--
------------------------------------------------------LSLSS-
----------EKEHKASKDN-SNTIDVYDFCDDEDEGEINSFKDIKDRLHDTSRNTSSIE
IKPSEALSSDKDRKNK----------------EQKHEKLAEIAIEKDKKVKEIKHEKSLE
YTNEKEKKKELKHEKLFEGVPEKERKVKDQKYEKLLDNIEKEKKAEECKKPVLADERDTA
IKEH---------------HPEHPKISM-TIRLNKKDGNDG-TSPCI---AEVVKTSEAL
NI---DEPKTEPSKVE------------------------------KQTPLKQESQ----
------ASETAYSGPCK----------STRKSTRLMNQGRSA---------SDP----RS
TVDVVIDEVVKNHAEPMQ------------TRSSRRSK---ASRRSEESS-QLVSSENSN
D-TTDDKNKNEPVF---FIHDNAVKDLPED--KKVISSHSVESP-----SASEISTSAAD
KIPNRITNLRSFRMARLAASKLEATKE-----------TNLGVSSEQE---------SCK
KEKI-------------------RRSSLDERIEASPLKE--HRESLE-------LPKESK
SSVVICQPELKIEINR-------------INLDLTKEKIVKTLPEKFSDC------KEES
NSNSGPTVYLDPE-----TGFLTT-SGT--------------------------------
-----------NEAYSDASLNTSHDSK-----------NSSNILVSDMSSIPLSKHITLA
ETHATPS-----------VIQENSKTNSVNVTESLQT-----------GRSLRSHQSPSA
QT--LPI-------SNPLASTDITS-KIVSSKTIETRKDKRTNVTVGGPLPVSSTLVTTS
AP------LLTNSTPEVVNTVNLSSAIPENKPIAIAAHVPAISSVTESSVPSRVNYENIQ
PKIPSHPVLNY--------------QPSSREITA-----ITSSNAGYV----TTISTTVQ
NK---CSTSTTAP----SVVHTKTELPVTYTSMKNSLIPFNEHTPGS----------NCQ
LVSSGMHMSSEHSSVVVKQELLNETPPP-----------------------------HAS
PVA----TLAS-------SSHNAPVTWS---NSKTSSSRIMDAHAHVSTIQAGNINKNSV
-------YTGKHERSAKIPH--------------NKNSSAFSDSNFPLSAYE---GMLP-
--LVAASGNTGGVIAELLQNP-QYLQQH----KDYFTS-------AGQLQDRIQVPMVRP
STPVASSIPPELAARLA----------------------PTPP---------HTPTPPVT
SSNHSLQSSEMYSSHVNSSLLIRHPGQSAL-MVPQHPGL-TL-HQSEYN-PIFH------
----Q-MIYAANHPYA----AISDLRAQ-QEARAAI------------------------
--------------SMNPRFPY----------------------PIN-------------
---------------------------------PA----------------VANNFKQPS
DPR--HSMQMDAKSEQKLINDLSKIVHEARGAEEKSQ------------HSGKSVRSKKD
YN----SSKEKDVKALLDNRDHHESSRHLSSHDQKGPSTSAIAHN------LRQQQNAHF
S---SAIHQLSPR-LNVSPHDRI-------SDSP-------------------VIANLYA
AGQSR------------VPQITLAG-QVDDHKSDNV---GALSSHHYKKEETIKQPPVAH
QVQPSTNPYALEAV------HSRQQVLGVMQLGAGHLDSR--TPNPS-------HSPTPH
----VYKKD-PNQSLQLSMHNAITDKRI---NPEHSKKLVH--ARTLSHQGSSVSPGPAG
LGPARSPVPWPAVIQSHNTHPSLAQSPHHMIPTD-------QTSRRVNAHLPPS------
-------------------------EVAALVPPPP---------AHQSPPRI--------
----LDQILNRYPVMWQGLLCLKNDQAAVQMHFVSGNMGIATASLPPIV-DNETS---PV
RVAQRMRLDQQQLEGVQKKLQLPEEHCVLLALPCGKDQLDVLNQSKNLSTGFIQYLLSKQ
AAGIVNVA-TPGSQQ-PAYVIHI-------FPTCDFTNQRLHIVAPDLHQII--ADIS-H
LLIVIATV-----------------------
>Lpol.rna6495 /organism=Lpol {i 83,365,554,941,1171,1283,1521,1875,1979,2156,2435,5737,13977,14361,15927,16128,16287 i}
--------MVRE-----TRHLWIGNIPD--------------------------------
--------------NIREERILDHFKR---------------------------YGKVQS
VKILP---KKDENTST--------------------------------VAATVAFIDIRS
AAKAHNADNKIDERT-LKTDYYEP---------PVSSAASSATCIYIHEKDDALGRSI--
---APLYPAARAPRYPHCV------------------PEDRSYERPP-LYYDRLGERD--
-PYLRRSVGIGYH--------DDESYQARGRSRDRFLRTAPGSV----------------
-------------------------------YPDGTERNQGHFPRSH-------------
-TQRQHFEQQRYP-SPL-DQYTDEQAAVSSG-------PGRLLRRSTIASS---------
SVSSTVDSPPPSQ-------------------SGKRRRPSRQSPHSHS------------
-----------------------GSRSN--------------SQTRSRS-----------
---------------------SSHSSSGSRSSSSSSKLRSSS-----------TNSSSRS
PSPS-----------------KSQSPATSF----------ESHESGKTGRSDRPSSTVST
SF--LQSVGTNL---------------------NVGSLSVGNQSQNCLINPVKNHSEREE
RRVLSICVRNLPVRST---------DTSLKDGLFHEYKKHGKVTMVKVIGQ-------GP
DRYAVVCFKKPSDVEKALEVSKEKLFFGCKIEVTAHEG-LDGE-DNEFRPLEADLDEF-H
P---------------KATRTLFIGNLEKDITHSELRKHFEQFGDIIEIDIKK-QGATST
S-----------------------------------------------------------
--LYAFIQFSDITSVVKAI------RKLDGENLYGTNRIKLGFGKSMPTCCVWIDGVVDS
VPE-KFLRR---RFGPVRDVVIDREKGQALVFYDSVDIAQNVVTEMR--GRMF-------
GSKKLQV--DFASCECQTAFCDKLTSP-GLNSLPDD---RPWERRERGG-----------
--R-----------------------------------IGYV----SRPYGHYDGQ--QR
S-------GRENI---------RAMPRGGYNS-RSRGQPFS----------------GRY
E---TYHDDV----------LERRHWNFTEDYNQGS----LEDSYE------QELREYGY
SQRERREFGSDERCNVRERSYSPLRRQDTNSISPS-RERNRDDRSTSPLARSERSSTRGS
SRTADGHLSKYGGREEGSEDGVNNDEK-DCNKPL--------EADVKFERKRSKQWNNTS
DLE------NQQSQSPTHSIHHSSSRSPP--------------PKERKCSKTWEKLN---
------NHLKGLS---SDTLNSPSRDDFFNEEVVNSVNKET-----------SSEKRNNK
MDKNKNDLK----------------------------------DSFVTSSSL--------
-----------------------------LTSTTAASYDSVDSFKTETGHHKKRVHNECV
EENSVNDLIGQ---TERKHKLLSVSHLPLSRDVSSSKIQSKEDAESKVVSIKNT------
----NSSTRCKTP-EAV--ASCNE---RSDSVECLESV-------------SIPANVSNI
EKHCNSEI--------TNLKDLQQEHVNILQLLEQLQDKERS---SD-------------
----------------IDCSTANGQQSKIRKSQTN--MEANVSGTM-EYTKISTKDSLSV
ALVQKGGGNDDKS-------------------VLCTTPEISHTKVNESNGASEAT-KLVA
SQRPVDPRRCVEHH----SVSSTSSL---NALHSLRRPSLHHVDHSLDMATK-----KCH
ELLTTNFAAVEGEVG--------------------STVDSSTSTPFKYQSKLK-------
-------------E---------DEVSSSSDSTTVCHSSSGMIDLIKTFSSRLQ------
--------SVSDNTT-LSAHETKKE------------MIPLSLP-----LPKFA--ASLR
SPK--------------------------------------------------TSPNSLT
SPKAPVCS-------PKSGQSPSSALGCKVFTPRILRDTAKPEHLDSPDPVRENED----
-RLKIEGINTILTIPRPAVSSTDSCIVET-V----------TPILHLK------------
---------------IEKSTENISDSECS---PISSPS----------------------
-------CLEK----RIKALDEKFTAWSASTTNTETP-----------------------
------------------------AETSVTPV------------------------IDYQ
KYNIKKRPKFDYMA-------------------------PKPSEIMKTLLA---------
-----KSSIFDQDSKRL--------EHINEKYEP--KEIK--------------------
-------------FDDSP--------KIKPFFRTKAAAKEFSSP----------------
------------------------------IQPL-NNLSNAIGQSSLGVNKLPVTSSVVT
T--------------------------------------NTLSPSLT-----PPTV-SST
ATTTT-------------------------------------------------------
--------------TSVSHIVVFNRETQ--------------------------------
-----------------------------PSSCHFMPFSQLTPESAKTTLPSVLTNVSEN
ELPQT----------------------KFSKDCSTASVFQENTSDPTSNLTIKKEQSLSP
PACSSISTS------RESP-----LSHVVNHITSVTAVVTQRDFL-----LNCIKNEPTE
L-------------------------------------RNFTFENNESSVNDIPSKQDIM
LGCKNSDYNILKE----------------------------------DI-----KKESSP
SKEAQTFNKEYL------------------------------------------------
------------------------------------------------------------
---------------------PSKQKEHHFNQKDL-------------CSITENV-----
-KKEPVQNSFDNEIS-----QTEQIGGNIKKISSWKSDS-------KQ-FFKFIS-----
----------------------------------------------ETKAE-CNET-QD-
-----------------------HQSETKDKVSEPEPKRPKI--------------QHIS
CTKDIDKSYDKSSSP---YTMSCKIEK------------KNKCSKS--------------
----------------------L-----------------EKNKS---------------
---------SSPKVEPQTSAPE-KEELKRKYDTG---------RVKDDQKHKMK------
---GSREISKSGGKV------RANSDVKGSERSHGINFE--VVDTNK-------------
----------------------------------KREHVDKIKTKANRKSSSR-------
--------EKKQSGSKSEKLKA-----------------QTEEAPIYFSMYDKVKARSSQ
N------------QSLKDQAVS-----DTLKKKF---GQLKRSR--------AKKDDKIK
SV--DM--DSD-----------SDGHSVIS------------------------------
-----------------------------SDLEIKS---------KVSRKGKQSKKRKLF
IE---TSSDDAY-------------------------SQSAFHFETSRDTKFAGNSSDLF
SD----SDEGM------------YKDISSSKITP--------------VSMALKRKKIKK
DISNIETSSF--------------------------------------------------
-----QNEQSLSHSF-MKDK------------------------------------KNKL
KSKQT--------LTKSLKSKIAKSEFET----------------SDDDRI--------M
KPKSKNRDCKKKKNKKDKITE-IKSESEFSDSPFSY-------FMAKERTKYKEVVSTFK
ESKLDLENSDKEVFFTDSKEKNKTKSN-------TKEPDLHSDSDFSISDISHFLQKVNT
KEKSKKQCHE-------IKSDSDFSDTFTGFPAQKHTEKNKGKPKNEGICEKEPPSFTDV
ERKLDPKVVKKEESNSKNISKLAND-------GLDTKQKISSKKKKKSRKSFKAKEKK--
---------------VSLVKEAWEETKNLDDNLKESIFT---------------------
-----------FSKP--------------------DGVEKNGDTLNE-------------
-----------------------------CAELPPR--------------------LRPR
IFSDG-----------------------------------EIKSDYNTQGQLPNI-----
---------LIEQNNLKSNE-------------KGTKNISRDKNNCSSITLDLKDKTLEE
EDLG----------------PPPLLENVDF-EHREIGNEYKIAEGSSKVVVQTNKSF---
KDKAVAELDVSITSNTNEG--------SVKKKKHSKTK---TSGEE--------------
-------RHASSKDEKHKKKNKK--QT-KERKKKL-------------------------
---------------NKDACKEQDCN----------------------------------
----------------------RAQTTITDKKKLSQ------------------------
----------------VENLQLLDED-SRLS--------------------EDVK-----
---------IDEEIVEEARKLEKVLL----------------------------------
-----------ADSP----------TDSEETY--------CFGESDGHYRQDDKH-----
------------EERKFE-EEAAKETQ-RL-EQELFS---ESW-HMKVNKPFSDECLHPE
SMGDNSVS-------------GSKVSNAKTLK----DQDFYTDIEINP-----SSSRYPE
TSSFL---LQCQEQADFKLV---------KIGVSE--------------------ELDKQ
QKIE--------------------------------------------DDLAVSALLQAM
NEDE-------LPAPEHQKETD-FLDSLLQPHP-EEHTFGYLF-QNSSSS-VPVPNSEPK
L----------KNPETKDDNDS----HLFARQITPVLQELASLNDSDLCITNKICEEKPS
IIDIEGKIKPKPKITPENESTEKNKLVIECNNAQTENNDDEL------------LLNENS
LLAESSSELVSIKV-PEVSAESLCV-----------------------------------
---------NFEYSFQNYESN------NRDSKINLQSSI---------PQVQETKSHFED
TDKFKVIETLKTCNEEPV--PPESSNRDSEVNL-QSSIPHVKETKLHVKV-------TET
LN--------------------------------ISNQEHMHPESSNRDSEVNLQSSI--
-PHAKETKLHVKVTETLNISNQEHIHPESSNRDSEVNLQSSIPQIKE-------------
-----------TKSHAEDTDKF-EVIETSKISNQEPVDPESSNRGSVI------------
-NLKSSVPQIKETKPQVKDTDKFEIIETSKISNQEPVDP------------ESSNRGSVI
NLKSCIPQIKETKP--QVEDTDKFEVIETSKISN-------QEPVDPESSNRDAGVNLKS
FISQIKETKPQVEDTDTPEVLEISKISNQEPVHSESNSRDSE------------INLQSS
IPQVKETKPQVEDT--------DMSEVVETSRISNQESKHPESNNRETEINLLSSIPQAN
EIKSRIRDPCKSKVIETSRISNQESMHPELDSRDSKIDLQPSFPQAKETKSHVQDSDKSE
FIGTSSISNQEHTHPGPWQSFELLNVDTHKSSLFSEAENASETELKTTRRRKKKEKTQIK
QVYKTATEETSQSSVEIVDKEKQKITCSQLDLFKDVEIFQSYKEYNYIPSCTINKIDELD
KL------LEKSTNRKVLLKSDQAEVQETISLESQQADVLKIELEDNGRKEGHAYADSKD
DTKEHEYVKSTEKETNA--LQQGCIESKDKNIVIKPVLSLTESKIACENDLFSSSKVPVD
TDLE-INYLQSRDTEHKSQG------------AEHQTNHILTERQEITTEE---DDNEIH
LEECLSSTVDPKHKRPLERPKRGR----------RLKTRKYS---------ESSLFLPKY
ETEETEQVSPAITTRSVGRREQLSSVDKNIRTICSD-----SKEPLVSV-NEPVQ----P
-LANTEDSINDP-------------------QSKSS----------HQDVNRISISENE-
--------------------GLVVNSEVSNKNIQ-------------------CTTNPKT
SYLEGHSSDSATQEK---SHEIIKRQPEIIH-MEALGEIAKHD----------EP-KKRK
G---RKKKGST-DH-----QPPLLASPPHISSFNSEKLDTKNGELENKDSKPKEPRLL--
------------------------------------------------------LSLST-
-------SEKPSDQKSQRAD-SNAYDVFEFRDSEDEEIT---------------------
----------FEKDIQCSFKERM------------------------QEHKYHENEKEKK
SD-DIKQKASVIEE------------------------------------------KDMS
GKEYVTE------------LAQHGKIAI-TIRLHQKEGHDG-SSSGT---AEVVKTSQTV
CV---EESKSRPNF--------------------------------------GKPKDEVL
PSP---TLDAFLTGPCK----------STRKAIQLQSQSS------------------KT
SVDEVIEDVIKGHFEGAELFEETTEITGVSQRLTRRTH---GCHRSGEALPRQEETQ---
--EEYSTVKSEPVF---IISDNFVKDQPTESLKTPVSQSVVSNPIDFSGSSSEFETSK--
--PETRMLLRSYRITR-SASKIESSHE-----------TSVSPQSLSE---------NLV
EQTV-------------------NQSDNEALFSSD----VSCENESS-------LTA---
------LPVLKVELPQ-------------VVTSVKHGKILEKKKESTSSLSGK---EDET
DSRSSPTVLIDPV-----TGFLTP-VNK------------------KGEPTGVIRETPDM
YDRSISKPLGL----SVTNIDSHLTTSSTTARLVSSLEHTHLIKCTPGHTKPHPPV----
---------------------------------------------------------PLS
SV-IEPKC------LKPEKFLSSTLTPVIVQ--------QTQEATAKTPVSTTASIPQAS
E-------FASGESMTTKHTTLVSSAVLETTPILVQPHITITGSVTTTTVVSSQHGDMLS
PTILAAKDLAMGQPL-VQIAQPMPGLPNT----------LSSSYTSPI----HVASSQSH
RT---SKSSTTA------TVHSSQASLISHQSVVKTKATTGHHHGDN----------PIR
DSHNNHTVLSSKVEGGVKSEVVGEKSDPLVRNNTCITTTSTAHLQPLVGVKQESTCHGTV
PPKFNQTTSVVTSRTVQETTSNTPLLQT--SVTEEMSQLPI------SSPGSRE------
----LFVTTSSEKNEHPYPP--------------KHNPNYFHQPGFPVG-YE--TSVHPG
-TGVMVSTSSGGVIAELLQNP-HLIKQ----RKEYLAAQHSVSAPGSKVSERMSSQVGRS
PGPCGGPLHADIAV---------------------RVGNPTPP---------HTPTPPVT
SS-HSLQTQELHSAHVPQGFHLRHPSQSPLIMAPPHPHM-NI-HPSDLP-AYIH------
-------MYAASHPHYVA--LLPELRAQ-HEAQARAAVA---------------------
-M------------GMTPQFGFS---------------------PIP-------------
---------------------------------------------------VPAGFRQPV
DPLMVHAVMSESKPESKANQR-------------KDD----------KLLPYKTVKLKQD
IT---------------ELKAHENQEKHRPHNTVEITKQHIIASA-----IPGLQPSGHY
E---QIVHQLSPH-ISIQNHERN-------TDSPV-------------------------
SGQLR------------HPPAHLSGCRVEELIPPEVPS-RLIQPLKSE-AEKEIKPPAAH
QNPPSTIPYHTLKIRG----ISGQSVSAIGAPSSGHLE-----GRPV-------HDRAYT
AGALSLTRD-VVSYSRKHLVSHPNTD-------SQNKTPVS--LRQYAQQGPSVSPKSLS
LSTTPSTLSVTSGISALSPR---GTVLSPRPPSVSSGGGEIVSSRRASIHLMPQ------
--TGSEAPVS----AHAM-SHPTGVPRIQPETPPH---------DSQVPPQG--------
--DSL--LLQRYPVMWQGLLALKNDQAAVQMHFVSGNPLIAQASLPTMT-EGGTP---PV
RIAQRMRLEQNQLEGVARKMQMLEEHCILLALPCGRDHMDVLQQSNNLRNGFINYLQLKQ
AAGIVNAA-APGSQQ-AAYVIHI-------FPSCDFSNENMARIAPDLLHSV--SDIA-H
LLIIIATV-----------------------
>Smar.transcript:SMAR008455-RA /organism=Smar {i 83,356,551,707,973,1085,1323,1449,1683,1958,9240,11210,11469,11646,12000,12267,13242,13443,13602 i}
--------MVRE-----TRHLWVGNLPD--------------------------------
--------------NIREERILEHFKR---------------------------YGRVQS
VKLLA---KKEDEVG---------------------------------LCATVAFIDIKS
ASKAHSSDNKIDERT-LKTDYYEP---------PTSSMAGAAI--HIHERDDALLRTT--
---SALYTASRTQRYPHGL------------------SEDRGYERSS-HYLERPPERD--
SSYVRRQ--TSYHN-------DDDVYRGRGRTRERS------------------------
------------------------------------------------------------
-SNYRGVATQGFQ-SPL-------------------------------------------
-----------------------------------ESRHLSLIPGLARGVLALPSLR---
------------VRVATRGAAVVVVRAAILVPKGALG-----PNLRGIS-----------
---------------------VSYSSRGSSKASRPPGER--------------GCGGGAS
PVPS-----------------LQSAVTVAVI----------------------PSAQITT
T-----AISCN----------------------------TVTSGDSDLSS-TPATVDKED
KRPLGICVRNLPVRSS---------DTSLKDGLFHEYKKHGKVTTVKVIGQ-------GT
DRYAVVCFKKPEDVEKALEVSKDKLFFGSKIEVTSHEG-LDVE-DNEFRPLEAELDEF-H
P---------------KATRTLFIGNLEKDITTAELRKHFEQFGEIIEIDIKK-QGAVSS
------------------------------------------------------------
---YAFVQYSDIASVVKAM------RKMDGEHL-GANRIKLGFGKSMPTNCVWLDGIADT
VSD-KFLARQFVRFGHVVSTYIDRERGHALIFYERVEHAQIAVPEMR--GRAL-------
GGKKLQVGIDFASRECQMAFFEKLEMS-G-QMLPGD---RPWDRRDQSF-DNREER-YNR
DPR-----------------------------------LMYDA--SSRGFTRFDSQ--TR
A-------SRTNF---------RGSQRGTFAS-RGRGQGIC---------------NRSF
D----------------------------EEFSQTTGSV-YEDSYE------QELREYGF
SQRERRDYSAEDH---GSRSFSPRRRRDDCSLSP--KDRLSDGMGTSPHPRGDRSSTRYD
S---------------GREDDPAVDAD-KRTKFF--------DQEKA--ASRKIRHRSVS
DQE------SYHSQSPPNSRPQSRSISPPMAKDKR---LKDWTTRNRSRSP---------
----------------GTPIQSPSREGSVDN------------NTAEHNRDTAKRRLSEG
SRDSVVVRTDF-------------------------------------GGEVTESGVRAR
TKPEVERCK---------------------LRKVHPDEDCGDR-----------------
------------------------------RNCDTNSVLIKDHANASLVGIRYTDLAKLS
NVIGLNTRVQKTS-ADI--HSVQE---------CGKTIV--------KDEVENDHESGEL
VEESGVTADKDIMPTGVDLKNLQKEKVHLLHLLEKLNDTGAPGIVEENCVGIDKRSLK--
---------------TARLNSESEKEFVNNATHPQNSSESN-------------------
---------------------------------DIFNKIIDT--------------DCGV
YRKMEVNRLAVDHL---------------------RRADTKNKLFVAASGKL--------
SELNEDSIKRQNSPK----DVFAINSAHKRRKAVSVCYGNENPSFHRYPVQGKQLSADDA
PLRLAVNDDEDPTANDKIHDAGLLKSPESKPGTPLVDE--------------PR------
---------------------REKE-------------SPLSLP-----LPRFATSVSMS
SPK--------------------------------------------------HSPKAVS
SPKLTCAKS------PLLS-PPGISQGSA----------------KEILPIVEADRT-AF
LPEKKVPIPCSVEI-------------------SRRKSNLLSPPAFNASA----------
---------------KALVPDEVSDSEQS---SKTRPLSP--------------------
-------SIEE----RIRILDERYRQWSGSTRNTDSSLPAA-------------------
----------------------STEGSKTTDA----------------------------
EWTLKRRPSFLNADITQL--------------------RTEPSDIVKSLLA---------
-----KSSIFDQDSKRL--------EHINEKYEP--RQVP--------------------
-------------IDNMP--------KKAFCFRTKAAAKEFSAS----------------
-----------------------------TLPPVVTSPLSSF-STCTIKYPFPTTPNVAS
S-------------------------SLPVYNSSPIPVVNSPSATCP-----PPPV-AVT
SPKTTI-LSVPVS-----------------------------------------------
--------------TPVPAPIFHQRKLS--------------------------------
------------VDQQPKGGSVKTESP---VATAYSPTPFATSVISTTVAKPAVATVTNS
PLMSC------------------------SSNPNVTNAAQATPKKELAPMMPSRKDSI--
---------------SSGN-----RKEVVVKKENSLKEGAT-------LIKELVKKESMI
NNCT-------REIRKEVQANSLP-------AKETPSRRDSAGTKEVVF------KRD--
-----------------------------------------------NI-----AGAGSA
SKECTVKKDNVK------------------------------------------------
---------------ESEK-----------------------------------------
------------------------------------------------------------
--------------------RESSLSSHKRRLVSADGYD-------NA-GSETNR-----
----------------------------------------------------TNMK-SDI
--------------------KERSKSESSTKSFEPEAKKLKL----------------SA
LILEEKKKSEHSSSP----APLKRPSKSPLTHEK-----KLLKLSA--------------
--DYK-----------------------------------DKKPEVKLD----------E
KSNRNKDEKKVTVQKTVKDAKHDRNRVKSVSSDP---RIRDRDKRKDKKKDRKD------
---------------------RDEKKSDREEKKP-DREEKKSDREEKKPD------REEK
KPD-------------------REEKKPDREEK-KSDREEKKLDRDEKKSDKD-KREDKD
KDKSRERRNSEKLTAKQEKKQL---------EKAFS---FWDEEPVYFSMYDKVKARSSQ
N------------EKAKEKEKE----LESMREKF---NQLKQSR--------AKKEEKVR
PSL-ES--DSD--------NKCSDVGSVVS------------------------------
-----------------------------SDNGESK-------TSTSAKAKQQTKKRKLI
IA---SDSEDSE-----------------------------------ANAGKSHMRVEKE
SDMDDDSDIEM--------------------------------------KVKMNRRRRN-
--SDGDSSDTD------LLMKPAKE-----------------------------------
----------------IKKY--------------------------------------KP
KSRKKY-------DKESKVKAKSKSGEDT----------------SETEGSAR------T
TMLNLKKERKRKSQQQKMVLVEKEKNREQHEEMTSK------------------------
----------------------------------PKKSTSKKEN--------------KK
KEHTKEVLADVETS----------------------------------------------
--------------------------------DEELFDKIRSSKIARSKKSMRPKNKP--
---------------SGKSNSNSNATSNANSNTNSNTNS----RDSEIKCNF--------
-----------HISPELQNV----------KIE-EKSVASSSGPFNEDSVSNLEMEK---
--------------------------------------------------------PKMS
YVSDCERM----------------------------------------------------
--------------------------------EESTQLEIPDNDPKPEEMAQ-----SPQ
NE------------------IPSWTECANE-ADDEAVIERNDFTAAIHQRDDFSAAI---
HQRDDIPAAIL-QRDDFPA--------AVIQREDFAVAHAGSTAEL--------------
---HI-------KDEKKHKKSKK--STNKEKKKKS--------KVEDIVVKIEDTFPSME
KSS------------ELSLEDNVP------------------------------------
----------------NEEEHVESVQSRELSSLIPDSAE------LVEAVRVLESM----
---------------------------NNIRDDVRRSDSPLPSLVNDSALDEDSDDAFN-
RLVVDESRLMDDDKPEADQEDAESHRQKALDVFEFTDDELTDVPVKFGRDEHRRQRPQDE
DSDNKTKIV-----------KVQQMDEFEQKS------LESIGIHDTEELEQPDEKMPL-
NAPEFSPS-----------ASLMISTL-EM----------D---SDKE----------QP
GKCESEDNFEVQL----------QATDVPKVDEES-ESVVKTHFAISQ-----EETED-A
VKALLQATFGFETEAALMDEEQEQTDSAPKLEPVAEIEPVNDLHKIEEGEIIQDVNIEKE
KQST--------------------------------------------NDAETEEAVHNL
TVTEI--DSQNLDEP------------------------------------TSITT----
-----------EVPKAEAVIKN--------------------------------------
---------------------------------------------V--------------
---------------VEALPSQ--------------------------------------
------------------------------------------------PLTPPD------
----------------------------------IQNDHQHITSEIAKQL----------
------------------------------------------------------------
------------------LPEEIEQPDAIESNKTKVNIVKPEVEIA--------------
-------KPEVEIAKPEV------EIAKPEVEIAKPEVEIAKTEVETL-----------K
TEVVAVNTEVDIVKP---------ETDSVESEVIDPIIL-----------------PKVV
AVAEHTLQLPSVI-----------------------------------------------
---VPPPLPP------PPPPPPSPPPEIEKPEEKENEAL-------------V-------
------------------------------------------------------------
---------------------------QHIVTPTMPIL----------------------
------------------------------DAETNPTGISGV------------------
------------------------------------------------------------
------------------------------IMEV--------------------------
------------------------------------------------------------
------------------------------------------------------------
------------------KARKSR----------KGKSKRYV-------CDDSREKVAEM
ENEVLPKL----------------NGKRIKKTPQPD----FESVDVRVNIEMPLLEDHAR
EFCSRKLSEEVP---------------VNPIKEETV-------NLLSTTVIEEKLPEPK-
------------VEIPPVLPPVLEPTDIKEAA---------------------------A
VENVTMNVVEKFFSAANVEKDLTMAMPLVMAQTVHRQIDVD-----------ERK-KQRR
G---RKKKSDT---------LLISSSPPTLEKIGDVK--GEDGLLDEKRVEPIGLRIV--
------------------------------------------------------------
-----------ENKVRETVK-ENRFDVFEFRDDEDDDVTSF-------------------
-------ESSKERKNE--------------------------------EVKYGEVRFHHD
-----ERKVFHSVE------------------------------------------PEMP
VKEEIEKFIPDIVVKDEKVERTRPRLIL-TIKSPHKDSHDK---------VAKVETREEP
AV-----------------------------RIIE-----------------HRVEDHVS
-----LAGGASLRGDCSLNVSSCRSSPATRKSQRLQEKSY------------------RT
TIDEVIEDVVKGHFRHSEDLDGI-AFGG---RNGRRTR---SRGRLEDQFAH--------
--PSDRYDSALPSLHQTVSLSKNADDLDAGNAETGLSTQEGVADIDSFKSSAEFEVSRT-
------VSLRTFRITR-THTKSESKYHRTETSVMQENQHHIVDQDGQEGEMMADGIVDAE
KMETADLRAHQSPENYSELK--IKVSSKNG-----------KEKASNGEKSVVLQP----
------QVVMKVELPK-------------VSQPI-------TAKVSGDKD------GTDK
DVDTSPTALVDPV-----TGFLTP-VRQ------------------SEEGTYIP------
---------------ATTTATVTTTTS------TTTTVVSQSRVQMPKEVTVESSSVKPA
LNVLPTSRLPVVVTSKPF-LQPPSLTSTIQVAGSPQ---------------------PLL
QL--VPP-------TKPQISVTTNIVPPLIK------------EEIEIPPPLISTLRSQS
VPKSSI---SENTLDATVRNRTQSASVPLSSQ-------------------SDHESRIVH
PSISARTQ--------MQIGQPMPGLPHSW------------PYSSPMANQQHHPPLPPP
PLAHKNLSHITT------SSYQSGCKPNMSVTVMPSTKTSPSVSGAVIGMPPVATTTNIV
KLTTTTCSKMPILTGGRSSEVLSSNARPAVTDS-----STFYKTESSTNSSCKPLSRISE
LVS----EQQRTI-----GAGNGPDLML-----QSRSSSEVAATSR--------------
----IASVKSQVPASSPKPSSLQM----------RQSPVILQPASYPMPTYE--AALHAS
SHAYGSAGAGGGGIADLLQSPSYLIQQH----KEYLSSHHA----SGQLIERVPSQLVRP
GTPV--AVHPEVAA---------------------RLGNPTPP---------HTPTPPTH
PS-ITAQADMMH---------IRHPN-QPLVVHPHHPSHLNMRHAPDLPAAYMH------
----Q-QLVFASHPHYASV-LHPELRAQ-QSVTLQ-------------------------
--------------GMQARIPY----------------------PVG-------------
---------------------------------SAR------------------------
-----HSTESRPSGDGKSEGKDVKLVKEEK------------------------------
------------------ITEQHRREERTAATEQLIPSRASTALGQPA----VRQPQAQY
PHVIPSLRQVSPH-LALSPHDRT-------TDSP-------------------TVANVY-
---------------NQPPRLRY----------------HNAGSEQSK-IVAEIRVPHDN
SDNVHS--------------------RQLAQPSTMYLE-----PRSE-------------
--------------ISASMSSLTKQE-------------LHRSSLKQSARSPCMRPQ---
-------TPPPAHARSVTNY---LQPGCDITPT-------------------PQ------
--PGSEAPLH--PASHVI-SQQMVQPRSQLQTPPH---------ASQVPPQG--------
--DSLLMLLQRYPVMWQGLLALKNDQAAVQMHFVSGNHHVAISSLPSMS-EGGTP---PL
RIAQRMRLEQTQLEGVARRMQMEGEHCMLLALPCGRDHMDVLQQSNNLRNGFITYLQQKQ
AAGIVNVA-IPGSQQ-PAYVVHI-------FPACDFSNDNLARIAPDLLHSV--ADIA-H
LLIVIATV-----------------------
>Dpul.mRNA4015 /organism=Dpul {i 83,908,2540,4641,5154,5185,6678,8308,8910,9870 i}
--------MVRE-----TRHLWVGNLPD--------------------------------
--------------NVREERIREHFQR---------------------------YGRVQS
VKLLARSSSKDEEVGSGS--------------------------VSTGYCAAVAFMDIKS
AAKAHASENSLDDRC-LVTDYYEPLLGDQGRTPGSTTTAGLGS------SNTPSGSGG--
---GGGGGGGSVGRSSHLINNNSSGG------GGGGSGGGGGYERPSSHYFERRSDPDGS
GAFLRRQGPVNHHY------------------RDRPYRNSNGPF----------------
------------------------------VRDTGGERNSGHF-RSGTGSAGGPSPGSWN
SYEPAGPPSSRYP-PPDYGGGMDERSERMSQADLLPSTPTTGKRTAPTPAGLSSTTNNTT
SSSSSVNNTP----------------------LSARKRKSSRSPSRSR------------
------------------------SRSDSRTPP---------SSSRSRS-----------
---------------------RSHSPASSASVPSRSRSRSTSGSRLRSRTLSPGGSSSRS
SSPQ-----------------SATSRTNKTPR-------SAQSSSSPRSRSSRSSQGSSR
SPGWL-SSSAG--PRNSRSSRHRLSGGG-----GSTALNTSSPAGQLCHSAGSTGSGDGD
RRPLAICVRNLPLRSS---------DTSLKDGLFHEYKKHGKVVTVKVAGQ-------GS
DRVAIVRFKKAEDVDKALEVSRDKLFFGCKIEVTPWDSGLDLD-DNEFRPLEADLDEY-H
P---------------KATRTLFIGNLEKDVTAAELRASFETFGPIIEIDIKK-QSQGSS
SGASGGTAGGTVTTTSSGSGAGGGSGGGSGSGSGGGAVGNSTSSSSSSSSAANNNNNNNN
NNAYAFCQYADIASVVRAM------RHLDGEQV-GNTRVKLGFGKSMPTNCVWLHGVAES
VAE-KFLARHMSRFGHVSYAAIDRERFNGLVFYDQVSCAQAAVQELR--GRAL-------
AGRKLQV--DFASRECQAHFFELVERE---------------------------------
----------------------------------------------------------PR
SNSSSS-AAAAALAVSSAIQ-HRLPSATTPSS-SGRTVRTP-------------SCSSRS
S-----------------------------------------------------------
------------------------------------------------------------
--------------------------------------------------THSKERTGSS
SSR------SRHGGNLSRDESLERDAEMKDLTGERDTDLISARRCSRSPSPCEKAIH---
------RHPSVE----PDVASSGSPYTLLERERTRRYGSGG-----------SSSSSGLS
MDTGSATAL-----------------------------------PTANGSDV--------
-----------------------------FTRIRDLSEDRVDGVASS-------------
------------------------------------------------------------
-----------------------------------------------SGEDEEDEEEEEE
---------------------------------QQVSDVESR-------LVA--------
---------------TTKSASSASKKSKKKKSKLSGSSDSGVSDVSTNEPLPSSIQQASS
L----LVGHTSSS-----------------------------------SGGSSAL-----
-----------------STVCMTSQTP--KLLQPLSRPSRRVSRLSTDSSGD--------
----------------------GTAKATTTKHSLPRIIPWEVETPSSRKSRQ--------
-----------------------QEQGCSRPGTPLCDENDEP-------PTDPR------
---------------------KERP-------VRVALERPMTLP-----LPRFG--LELN
LSG--------------------------------------------------CRVNSCK
TASLSCSSS------ASASGTPSSSDGTF----------------RIPHPHGTSVS----
-PSRGAAVPG-------------------------------SPRGGAPES----------
-------------AQQQQQLDSSSDSECS---SGSSPRASLS------------------
---TTAVSLAE----QLRQWEQRYEQWSSRSAHSSGEGPVVG------------PPTTPT
AQPVTTVATVSV------------AAAPITAA---------------------------E
RYRTR-KARPMSLEELK---------------------SQEPSDIVRCLLA---------
-----KHSVFDEDLKRL--------ESSGRETTATTPTVA-------------------S
PAV-------NKEKKLSPVVNHVSV-PASPTIITNISSSNSQAAAK--------------
-----------------------------LFPPV-TPP------------PPPAIEVIKS
P---------------------------------AEPSPRTPSPLP------PPPL-PKE
SPPPSP------------------------------------------------------
--------------SPPPPPVAKEEEFADPVEPM------------DEDLMDET--DGSL
VIATEEEV----PEKEEIREPVNLLPP--PPPPPPPPPPPPTEPVEVKEPSH--------
------------------------------------------------------------
--------------------------------------------------PPPPEPAPVE
TPVA-----------------------------TTPTSNDAANRRRSVD-----------
---------------------------------------------------------AGT
PSSKRVKSEKLG------------------------------------------------
---------------ETREKD---------------------------------------
------------------------------------------------------------
-----------------------------KSSNTYDKEN-------KE-TTKSSK-----
---------------------------------------------------------SE-
--------------------SGRREVSKSHCSSTPSLSKKSK------PELDLTSLKPCK
METDKKPSRDDSDK-------------------------KSNKSSSGK------------
------------------------------------------------------------
-----------------------KDKK---------------DKERDKDRSRRR------
-----------------------EEERERENR----KEE---EREKR---------KEEE
REK---------------------------------------------------KREEEI
KLKEYKAKHQSPA-SASSSHRH---------RELAE---FLQNEPTYFSMYDKVKARSLK
L------------QQQKRQEEERKTVQQQQQDKF---CALRQARLAGGSAPTSKRDKDGK
KNVWDS-SDSD-----------SDGPVRSN------------------------------
----------------------------------------------RPRPVATASLLSNS
VKFS-SSSSEDS-----------------------------------EPIAPPSKFKDFL
FD---QPDPKS-------------------------------------------------
------------------------------------------------------------
----------------VKSR----------------------------THP---------
-------------PPPTPSSHKSKPLLSS----------------SDSD-----------
-SEPEVKPTPKPKVRAE-------------------------------------------
----------------------------------PTAAVTKRRP--------------SI
PEITQSKTTPVE------------------------------------------------
--------------------------------TKKTVDRSNSLPVKKSKKESSTKLHH--
---------------------SNSTSGKLSSRGEENMEN---------------------
----------------------------------------IFGPLSDDSDDQQRIAR---
--------------------------------APPA--------------VATATPTNPR
LQVSI-------------------------------------------------VYSSDS
DSGRV----PPAPKQESLPSPPL---------TDKTDKNSDRQRKKKSKESR-----TRD
RKKSGSKESGTTETPNHHHKSRPVVEAVKE-QQQSDGEELQEAGRALESKLMEDSLI---
---------------------------AIAHLAQKEKDK--KEAEL--------------
---KVV-AAQTAVVVDQHKKKKK--KS-KKNHREDGP-----------------------
-----------------------------------PLP----------------------
---------------------------------------------APPPPPVTIKT----
------------------------------------------------------------
------------------------------------------------------------
------------------------------------------------------------
----------------------------EL------------------------------
---------GLEL-----------------------PSTVMTALVIKT-----EPNDV-V
CPAPIAS-------------------SSPRVKQVT--------------------EVVHP
PEHP------S---------PQWPPEQEESPQ----------------PNEEAQKAIQSL
QCED---D-------------------------------------------LDISD----
-------EMIIDEAGTSSTEDTAG------------------------------------
------------------------------------------------------------
------------------------------------------------------------
------------------------------------------------PTECPL------
----------------------YSGSSSSD----VAEVESQRSARLADVT----------
------------------------------------------------------------
------------------------------------------------------------
-------KPAAVETAPTPPP----------------------------------------
------------------------------------------------------------
------------------------------------------------------------
---------------SPP------------------------------------------
------------------------------------------------------------
------------------------------------------------------------
----------------------ELCID---ETRCQPENESSP------------------
------------------------------------------------------------
------------------------------------------------------------
------------------------------------------------------------
------------------------------------------------------------
----------------------------------RKELPRTP-------DMDLSSKSPR-
----------TPDFDLLDRSGRPTTPDLHLPTLPVT-----SNSVIKAE-----------
-----------P-----------------------------------HIVAESPSKQTK-
-----------------------KPRQTPSTR----------------------------
----------------------------------------------------GGP-RRVR
G---RGTSGSS-------------------------------------------------
-------------------------RG---------------------------VSESSL
E--------------------GHDADVYEFYDTEEE--------------VTPMVAPTVP
IIP---------------------------------------------------------
-------------------VP---------------------------------------
-------------------PPLPPPVAV--------------PAPPA---PVAVAAPVPV
SV-----------------------------------------------PVPVTVPEAIE
HKPE-EKPMVELPVPVPVQEFTPVSQPIPRKDLEGLKGRL------------------IT
TIDDTIETVVRGHHNLSA------------------------------------------
--------------------------------VALATTMMLAAP----------------
-----------------SSPRIQSPRA-----------------------CY----I---
---------------------------------GGPVPQ--QRTIAE-------TPG---
------PAVMKVELPQP-------------------------------------------
-LKETANTLIDPV-----TGHLTP-IRRHDDPL--PTQHAGVVVRRTEETVASP------
---------------STVVLNLRSGST-----------QASPVVQHPTQTTTTTPVTASL
VKVPSPTNFGVAITTTSLPVGPNLPTQSVSQQHGIVS--------------------SSV
TI--IPT-------TTPASTILAPM---------------QGTEVARLPSATVVTPVPAP
TPQHSM--QNQPTMGSTV--VIARATGPQQQQ-------------------QQQPVNRSH
ASMASVQ----------AVAPALPGVP-------------------------SQPQRPPP
AV----VTLYSS------GAYSSASQPGPIVSTASLTRTQVSASSSS-------------
--------------TGSSVSVLP-------------------------------------
------------------ATSRPPLTSS--TTNSGVSVYPI-------------------
----------YGPRSESMPA------------TVTSTP----------------------
---------------PVFGSP-------------------------------------LT
TAPIRVSVTSVPTSR---------------ATLSTTVSTPYRPV--------YAPNEP--
---------------------------------PSH-------HFATYQHHLLY------
----Q-QFYARHHPDFARM----------------------G------------------
--------------TFSP-----------------------G--PAS-------------
--------------------------------------------------------QHAL
NPAE--------------------------------------------------------
----------------------AADLQRDPRERVVPPSLPSHLRV---------------
--------------LAAGGEHRT-------TESP--------------------------
----------------------------------------LQGCVAVPFTVANTNQQQLY
Q------PHHRPASSG----------SAYHQTPAGHMQMA--PPSPS-------HQHRQT
--------------------------------------------HVYTHEESGGYHP---
-------SPPPAHLSV-------TGVMQRVNPPS-----------------QPT------
--LACEAPSP---------ATSLSVRPPPIRTPPH---------ASQVPPQA--------
--DSLVSLLQRYPIMWQGLMALKNDHAVVQMHFISGNPMVARGSLPCSP-DGLAL---PL
RIAQRMRLEQQQLEGVARKVQMEQEHCILLALPCGRDAMDVLQQSKNLRQGFITYLQLKQ
AAGIVNIA-APGSQQ-PSYVVHI-------FPACEFANDSLARITPDLLHRV--TDIA-H
LLVIIATV-----------------------
>Mocc.rna14643 /organism=Mocc {i 83,411,3493,4544,6870,9540,11389,12309,12534,13485,13977 i}
--------MVRE-----TRHLWVGNLPD--------------------------------
--------------KIREDHIRDHFKR---------------------------YGKVQN
VKLLE---LLDENGH---------------------------------GTCTVSFNDIRS
AAKAHNAENNLEDWV-LKTDYYEP---------PAT------------------------
------------------------------------------------------------
------------------------------------------------------------
------------------------------------------------------------
------------------------------------------------------------
------------------------------------------------------------
------------------------------------------------------------
---------------------GSTSAIATSGSSSSSNVQNAC-----------ADGGGGS
AGGG------------------------------------------GGGNNSSNSSSTHN
R-----STSQN----------------------------------------TRDPIVTND
KRPLGICVRNLPVRST---------DTSLKDGLFHEYKKHGKVTVVKVIGQ-------GT
DRYAVVCFKKPEDVEKALEVSKDKLFFGCKIEVKAHEG-LDGE-DNEFRPLEAELDEY-N
P---------------KATRTLFIGNLEKDITTSELRKHFESFGEIIEIDIKK-QASLSS
------------------------------------------------------------
---YAFIQYSDIASVVKAM------RKLDGENL-GANRIKLGFGKSMPTMCVWLDGIADT
VNE-KFLTRQFSRYGTVTYTVIDRERGHALVYFDSLDCAQHAVSEMR--GRAL-------
NGKRLQV--DFASRECQSTFFERIENS-G-QIAQGD---RPWISRGGRA-AAVLPPDYDR
ERSNLRT-------------------------------EQFE----QSRYIRYDSG-PSR
SRTSSSTSFRSSTARSS-----SSTTVGATSN-RNARSSFS-------------SSTPRY
NN-DAYHDEIVVEPRRLNSNSTNNHRFSEKD-----------------------------
------------------------------------------------------------
---------------DSMDELSVYDDE----------------------WRKKVLRNSMS
DHED-----SHHSGASPTLRHLSRSPPPLIAVN----------------STKRNKRH---
------RRTSGGSSRMSSPVESDLRDTICISSALTS--ASSVAATGIASAATAAASLSSS
SSSSLSILA----------------------------------NASGQQQSSNDC--HAS
NKLISESQR----------------------RRSDPAYTCTSNVQGGGDGGGG-------
----GTASPSQ---QERKRRLMVVEESANAVDVD-------------QHRSRVA------
----VKYVNIK-------HDSI----LSSSDSDSGSTTA--------TDFRSFSTSSQSH
NSHGHRSK-----------------------------------------------RLH--
---HHSHHSHHS--HSHHLASSGGGVGGNQTSSSS---LSGCPIGA--------------
--MMTSSGGRSSS-----------------------------------SGGSKRP-----
--------HQITKEIPCFAICSGGS----------GGKRTQHSSTTTTTSSL-------K
EGLENGVRSVSGGSGGN-----HVTSSTATSSDSVRRDPRQAKLWDSYTRGTT-------
-------------GTSG------GSSSGSSSGS---SNNPG------SKSQQQQ------
------------------QQKRSED-----EDYEVAKRPVMVLP-----LPKFA--FSFS
RSPSPMSTSSSTAINHFHHSSHDKQNPLSSTGSAPSHAPLQHHPSTHPQQENSSSQNALT
TKSTSSGSS------GNLVGSSTSASGSSGAGGG--------------SGATSFSATTPA
TPQGLLSVGGGIQA---DHAAAGSCAAAA---------AASTPVAAAAA-----------
---------------AAATSAIAADAECA------SPTVA--------------------
-------SSCN----AVGGGNASSSCTSGSEANSVTGGTTPSGGG---SVS---TPGLGG
AALQRSLSGADV------------NPSTPPIV------------------------IDYQ
KYNIKKRSRTPALAPTA----------SDLIH------KTEPSEITKSLLA---------
-----KQSILDQDSKRL--------EHINEKYEP--NTIE--------SGSEANLLSPAG
AAVAAAAGLIKREASELP--PSLGGGNSATASLTTTAAAVALSP----------------
------------------------------VTPI-TPQLSGF-----KVEP-PTGATVNS
IG----------------SGFTSSTSQLM-------------------QSQQKPAL-PFR
TKAAAKEFSMPNL-PIMGAQQGQPRFPFGSSSANQVVN----------------------
--------------PPVSSPG---------------------------------------
APVALKLD------SIKKERSLSPPAAS-VAAVGEAAATAAATAAQQTAMPTITPTGGNN
NGNSS-----------------SSSTATLTNSKGTTNPCH--------------------
---------------KPTQ-----QQQTTGVAGRLQ--------------QQSIKKERRD
TATS---------------------------DSIKKEKDDPRVSQKQKN------SSD--
---QQQQSAQSSKAR---------------------------------------SPKASS
RKEVSSAVTTAA------------------------------------------------
------------------------------------------------------------
--------------------------------------------------DEPTTGAGES
VGTGVAGGSSSNNNNNGSTGSSSVQQVTKRRVSSLDSNE-------SEQSSKSTRSAGE-
----------RLEPESKRAKFTSSSSKSGSTEGEPRSSRREESR--SKDRS-SKSS-KDA
RDKEHSSKHSSSSSS-----SSSSSSTNNHISSSQQQQQQQLLSEEAHNNNNNNSSNSSK
KENVSKKDHHSSSS------NNNNNNNSSSSTNTSSKDNNNSTSNS--------------
--------TSNNNNSSGG----------------------NTNASTNCSNT-----NSSN
SANTSSKNESSSKNKDSSKNKD-ERKVSSSSSQN--------AISKDRSSDSKKEKTDKY
---KKRESTTSR---------NSKSSETKDSKEK--SSSGNSSRSSRADN------KSRE
RDS-------------------SASNPSNNNSG-GNNDNANSVSINNNNNNNN-NNNNNK
EDKAQQRAIAKEVADAAAAAGIP--------MEELG---LVDGVPMYLSMYDKVKQRSCK
N------------QHQQVVHDE------CKGDKF---SKLKQSR--------ARKKTL--
----DS--EAS-----------EEFQPSEM------------------------------
-----------------------------SDSEHET----KPARKGRKISGPTAKKRKTV
IE---SSSDGEA---LSMPRSSTSTPAASTKPTSGLPSKSRLPQHTNATSKSSSRSNAIV
SASDESSDAEM------------KPHVSSQFQVP-----------------KKPATSKKL
EYSEFYSTDSD-------------------------------------------------
---HADEIDKPV----VAKK----------------------------------------
--RKK--------VTSSSSSRSIPNNHDS----------------SK------------T
KSGRSQQQSSNRKNKQSQPTSQAHADVDTSDDDERI---------------------IKK
SKELSKSKSKDKDVSVLLNNNNNTNKADIDVERGSKQQQQQDST----------------
-----------------IKSKS---------------SKEGKEPEPIVK-----------
--------------------------------EDRAPTPRTNNKRRRLKKSKQAKDRR--
---------------TVSKPKEISSKKDEPSGKIAAEES---------------------
----VVAQA-------------------------SESVAAPAAATGPQEGIQPAKKSWAL
KD-------------------LLAESLKASKAAPIV------------ARQQQPSQQQQS
FQQQS-----------------------------------AKQQEAKGESIKSSAADRDR
SAED----TDADKSDIE---------------QSEDDYINPRAPARVEYESE-----MSD
HELM----------------LQNEFQLAAKSPPPPPAAKEASPIRQLHNRLGGEGGGVFG
DSHDAVTCNSAYATDKLDRQRS--ESPLLSALSDAMLKNNNDLSETLKLSGSAAGGDRSG
SKMEVVSAQDKDNKAQDKDARRK--KD-RESRHHH---------------HHHHHHHHRK
DKKHRSQQQPSQLQQQQQSSSEKSLQHSQTEVERDPLKDSIFNTKDVLKDSRAAEKDSRD
LARDSIKRDRDARHHQPQQPQPQQQPPQKQHSQQEQQL-------SQLRTPQVQQLLSNS
VACGSSSSSASSKTVNALEDDIDDNN-SKMS--------------------DDNR-----
---------VDEDIVEQARRLEELMA----------------------------------
-------------------------AASEETS-------NTFESTDLNKRDDSKP-----
-----------IEERHFE-EEAAKETR-RL-EEEMSST-RDAW-----------Q-----
--------------EDGVA--FDKDNNKND---------------------SPPLAHD--
------------------------KDGGSGGGGVY--------------------ELDSE
RKME--------------------------------------------DDLAVSALLQEM
GDEG---DID-KDHPPVVHVDDDFIVEQQQP---------------AEDS-VVATKHSPR
VVAHVPLSYEMNDEESSDSLRI--------------------------------------
---------------------------------------------V--------TEQDSA
AQPEASPPTVERSD---------------------------------------EKLARVF
HDTFTRQTSQQQQHQQQQQQQ------THPSKQQNSTAAEILRRRSASPRTASAPH----
---------------------TESNSH---------------------------------
---------------------------HDVPASRVTPCAEPSARVASREADAHGRAGAHH
GPHGSQQHHSAIATATSTAGGVRGVTSTGAAGNSNVTLTNKLGPCKDGFSASPAPTIATS
----ALALSSNPASHSQAEDLFDALQAESKTTSAAPTTPDQHLSSHRQ------------
-----QQQQQQSTAVA--------PTFAAATETPSPLQS------------HMGHHPSQQ
QHALETDDKPSNS-----------------------------------------------
-------TSPAT----TP-QHEVSSLAKDEPAAAEERSKEDT-------------NDSSS
-----------------------------------KDDDFP-------------------
---------------------------ESHSTPILEII----------------------
------------------------------ENLSSPVSQHNK------------------
----------------------------------TDSTVAAADGLPDEAASSAAREAAAG
AAGSAG------------------------------------------------------
-------EPSECENTEV-----------------------------------DEHPEDQD
DL----------DHELRSGG----------------------------------------
HKKPSGPQQRGGRKGK-RGGRGGR---------GRSGGRQTQ----S-QTHEVAASTLQQ
QQQQLSIE-------PKRRGGRATSVEKLRRGLRSDDGAASNQSESASD-IKSAAEQTPE
------TAAVGPP----------------QLQSQKQQEHPSAQHPLHHHTPHHHHHQQQ-
--------------------AQPQTADSIDAK----------------------------
-----------------------------HTAHESETDPEQRPVPK------ARPVRAAR
G---KKKQQAQ-QSAG---SQQAAATAT-----------VQGDELHSGDDQPSAASLR--
------------------------------------------------------TSADKP
CF------NRDANARSARPA-TTSFDVYEFKDSDDEDPFS----------SAVPPSSGSN
PHESVERSGDADKPPA-----------------------------------ETENVTPAD
AS-DSKDAVAVGER------------------------------------------RSSD
DKEYVAE------------PSQHGKISL-TIRLH-KDGLDR---------AEVIKTSEQI
DE---AGKTSTVPTAATTTTSTSSTSTSSS----------------TAAPKTTTSAQATA
LQD----DSSSQTGGSG----------KTRKSARLAG---------------------KN
TADDVVDE---GSTTSSVDDSL------PTTRSGRPRRGVTLARKDLDESVSHAQETNG-
--KEKELKKEEPQ------ADQQASTEPPP------------------------QTPKA-
-----------------GRRGARRKQEEPTK---IDQVASNFDIKAED------------
-------------ENPAPIRE-RTHSAGSST----------ITEELN-------------
------PPVSSVELKQE----------LELSGQVKT-----SAIETAAHK------EQSS
DVATSTTT--------------AP------------------------------------
---------------ATTSAPFAAST------------ATTTSAAVPSPTRPPV------
------------------------------LAHTGAS-----------------------
----SPTSA---SRASPERSTSSTS--------------PTTTAAALPPEAAVPSGTSAT
EEATALDARQQNV-----------PRVPASSPPRQQK--------------QSAAQPTTA
PSVPSSSQAS--ELLALQKNHAIPSNPKNL----QATPWGSTGSSSAS---SKIPSSPHY
PI---YPGGLPA------NLANLSAQQQAASRIPVSSAAIGHAPDTK----------TAM
GQSQNH----SHAQGSPRLEIPPEIQKQMVGH----------------------LSPYGM
PVS---------------NTSRTPPACQ--TSANALTPREVSQTARAQMPSTGPTKPK--
----------STAAKTAIPS------------------------GFAFDQPGPSAVGLPS
----------NAGIAELLQNP-HLLQNPHLLPKEYLNA----------------------
-------ITAQLTAQ---------------ARAQNVSGQPTPP---------LAGVP---
------SQEMLNPNRSGQNL-----------LVPNHLG----------------------
--------------------LPPEMLVHHQQMLYAAQFGRF-------------------
--------------AFGP--------------------------PQS-------------
---------------------------------------------------TLGGFRSSM
DPKA-ESKDEDHEAPSGPTKPKSKAAQAHQLQ----------------------------
------------------EQQQQQQQQQQQQQQQHQSGKPHDMLS-----RLSHPGSGYH
T---AAIRQLGQP-LSMQGADSS----------P------------------GALGNPY-
---------------------------------------ARAAHVKTPTESDLKQPPAAH
QNH--------------------QYPMSVGS------------PGPA----YISHPASAA
-GALALKKD-LASQAQQAATAAANQQQL-QQQQHQQAQQLQ--QQQLQQQQQQQQQQQLQ
QG-----RPLDSVLHG---------------PP-------------------PV------
---------------HLL----AQQQVVRARSPPN------QH-------QA--------
--NQDAGWLSRYPLIWHGCLALKSDQAAVQMHFISGNSRIAAATLPAITAEGGPQ---PV
RITQRMRLEPQQLEGVSKKMQKPEEHCILLALPCGRDQTAVLEQSSYLRNGFINYLSSKQ
AAGIVNAGQQPETSQ-PVHVIHI-------FPSCSFSHESLLRTAPDLLHSV--SELA-H
LMVVITTV-----------------------
>Drer.transcript:ENSDART00000109248 /organism=Drer {i 83,404,1025,1186,1387,1539,1665,1779,1893,1994,9597,9945,10140,10299 i}
--------MVRE-----TRHLWVGNLPE--------------------------------
--------------NVREEKIIEHFKR---------------------------YGRVES
VKVLP---KRGSEGG---------------------------------VAAFVDFVDIKS
AQKAHNSINKMGDRD-LRTDYNEP---------GTIPSAARGL-------DDSLSIATRG
RDVSGFTRGAGGPVYGPSVSLHSREGRFERRLDGTSDSRERSYDHSAYGHHERSSSNS--
TSFDR-----QRHY-------ESDYYR---DSRDRALSGTSGSASSASGSIGGSSSAGSI
GVAGNVAGSSGAGGSTAAGVGSGGSTPGGIVYYGSRSRSPSRF-ETT-------------
--------ETRY--EP-------------------------RAREAFTLAS---------
VVHRDLFREE----------------RGRRG-ERTYHHSRSRSPHSSQ------------
-------SHNPS-----------PQRLQ--------------SQAARPA-----------
---------------------RSRSGSGSRSRSSSSDSVSST-----------SSSGSGS
SDSS--------------------------------------------------------
------STSSDRSPAR-----------------SVQSTAVPAPSTQPLPS----LDKDEP
RKSFGIKVQNLPVRST---------DTSLKDGLFHEFKKHGKVTSVQIHGA-------SE
ERYGLVFFRQQEDQEKALSASKGKLFFGMQIDVTAWHG-PETESENEFRPLDERIDEF-H
P---------------KATRTLFIGNLEKTTTYNDLLNIFQRFGEIVDIDIKK-VNGSPQ
------------------------------------------------------------
---YAFLQYCDIASVCKAI------KKMDGEYL-GNNRLKLGFGKSMPTTCVWLDGLSSS
ITE-QYLTRHFCRYGHVVKVVFDRLKGMALILYNNIEYAQAAVKETK--GWKI-------
GGNKIKV--DFANQESQMAFYRSMQGS-G-QDIRDFY-EIISERRDERR-----------
--------------------------------------TPYHE--FTAERAYYEN---VR
TPTSYTEDPRRKY--------------------PARSREFF----------------SEW
D---PYQGDY----------YDPRYYDDSREYRDFR------DPYE------QDIRKYSY
LQRER-----------------------------------------------ERERERFE
T-----------------------DRE--------------------------------R
DHGR---RTIEHQQSPTHSRRPASPTASP-------------SLSERPPSDSEHHVY---
------SRSSERSGSCSSL--SPPRFEKPDKIRL------------------ERHNRNDK
LEKEKSLFE---------------------------------------------------
------------------------------------------------------------
--------TERGNGGEKERRAG--------------------------------------
------------------------------------------------------------
------------------------------------------------------------
----------------RKEKGEKDRTERQKLK----------------------------
------------------------------------------------------------
------------------------------------------------------------
------------------------------------------------------------
-------------------KLKLASPTVPSPEA---ELELDR----DASPE---------
----------------ANITLRGKVSKSLIKDKDYSGKGKLDL------LPCVVQLTRVK
EKE----------------------------------GKL-------------IDSILCE
KQKTKVGSD---------------------------------------------------
------------------------------------------------------------
---------------PVLSPTTPSSGDHKSMPFRKDTQAR--------------------
-------DFFK----HGKHLKEK-------------------------------------
------------------------GLASQVEVVDKEEKVKNKKYFKSDLAFESSSSVDAD
RKAARKR-RFEETSAKA--------------DNLRRVSQEEDEGKLRRIIDEPLLKDTDY
DKKLLRKEAHKRE-RKI------KPERMVTVSTT--------------------------
---------IEELDNVMP---------VGPSLDLQARLGEPAED----------------
-----------------------------AIDPL-DSLDQKI-------------GAFGA
NR--------------------------------------------------QPSF-SLA
VSD---------------------------------------------------------
-----------DG-SVDMDFS---------------------------------------
------------------------------------------------------------
------------------------------------------------------------
------------------------REQEQQHLTSYHTLSSRQERV-------SESKESLL
SDID----------------------------HSQSCRKQMEQNRRLQQQMLECDKSD--
------------------------------------------------------KTESTP
STDAEEFEHRSI------------------------------------------------
--------------------------VHEVVKPL--------------------------
--------------------------------QDV------------------------T
GSSPTSKQKKLGGFEF-DF-GKREQNYEMFRLRNDEPERGLASHPGTP-LAEEER-----
-------------------------NASQLLDKDP------------------DLP---V
TMDKNSSH---------LDVSKYNTSNAVHQGLSPHAEILKV------------------
---------------------------------------KPSVTKEE-------------
---------------------------------------FSWESNIRQGTL---------
----------REMSFPTSIVKR-ESIRKRPEREL--------EPGEVQSDSDED------
---ESRHYSLKPISFK-----REHEERLSDVK----YSE---SLEKN---------KFYE
FA------------------------LDKTITPDTKALLERAKSLSSSREENW-FFLNHD
SKFKSLQ-NNIDK-EKSEPTPRPI--------------------PSWYLKKKKSRSDSDG
KL-------DEKKQDAKPDEQER---QDLLASRFLHSSIFEQDS--------RRLQHLER
KNT-----DPDVRIGRDSVTSNSQGEQPGTGG----------------------------
-----------------------------SDLTQEPRVLFHSRFLEL---QQRDKNQQLP
ISEKLSLTDQME-----------------------------------KTLDEEFRPSPNL
SD-ISQESLAS------------HSLTPTISPVS--------------------------
-----QSKIS------------------------------------EMSVHHEK----PV
LHTTLPNIHNPAVVN-VRSE----------------------------NAPI--------
-DYPSLI---SLKDENNTI----------PL--------------STPSPEPMIKED-VI
VEEPEEKLRDSRKTVHAAVEH---------------------EIEIKPPT---------P
GASL----GNVEPECDALQA-SSPLY--------PNPSKDQETT--------------EL
SETTTEPANSSLVVSPLEVPDTEIEQVEQVLPPRK--QPKSKKVKNVSS-AQTP--I---
-----------------------------------TQVVNEKPATRKSERIDKEKLKR--
-------------SPRGDSTKLTADSRNSAK------------SPVQVL-----------
-----------DSEQGLELN------TNQGRTRQRRNVRSVYATPPEEESPQQQGKE---
------------------------------------------------------VTEPPR
STLKR-------------------------------------------------------
-------------------------------------SRGRPPKTRRRVDDM--------
----------------------------------------------------------SP
VKGDQIKNSEA------------------------------EDTENKESTSSGEITKS--
--------TEAWRSPRSQKGQSSPIRSGQSKKTLK-------------------------
-------------LDKVSGTSACV-QLDREAVDVPPALDRKAESKETLMQVGHLSKD---
-----TKQNSISTREKELVAEEISTDDRV------------------EITPVE-------
----------------KILDKEV--KTSRST--------------------RNTK-----
-------TMSDNKAV-NVVKLTMDAVKEAVHSGDDIT-----------------------
-VCFEGSLK--ANVPQSVIEQ-SDIQDYHKKE-----NVNSLDEKDETLSEMEPPTDPV-
---------AALLARQMELERAVENIS-RF-TDDQHPV------PYKE----------PR
TEPPTLTAPV-----------------------------------------VVQPAED--
------------------------------------------------------TEVGKP
ANPA--------------------------------------------SETELAEAINSI
TAEDISGDTDGFSAST---------------------TYTTLLPQPETLD-LPVPN----
-----------EVVETESDLTV--------------------------------------
---------------------------------------------------------KTI
AQSEQDNVMVPVSK----------------------------------------------
------------------------------------------------SSKCKT------
---------------DTSL------------------------KESPLTE----------
------------------------------------------------------------
------------------VAKRGGRARPKTAKKSR--GRKVSLNRKLD------------
-------IAEDVVLEPES------------TTVKLPESIPEEIQTVNP------------
------------------------KAATSAAAAAVVTVA--------AACKHEAA-STVI
LNTPKEAEQPAVD-----------------------------------------------
----------------QP-EPQ--------ESAFHSGNNSPSYLR---------------
------------------------------------------------------------
---------------------------TQQSSPERGASALTSPT----------------
------------------------------TRLNSP--ASSN------------------
------------------------------------------------------------
------------------------------------------------------------
-------IP---------------------------------------------------
------------------------------------------------------------
---------------------------------PEWNTRTEEKVMLPKPQGNVALSIPGA
GGPPA-----NPPMPPDTKASDINASSSTLRKILME------------------------
-----------P-----------------------------------KYVSASNS-----
--------------------NSVTSMQFTTTL----------------------------
----------------------------------------------------ADP-----
----RMSDNENSVEAVLPLKTSLPEDRP----------------------SPIAQLVP--
------------------------------------------------------------
------RTTPPQPPPLQQCE---TPQIL----KEKLA-----------------------
------------------------------------------------------------
--------------------------------------------------------ITST
ATSVISRIPMPF----D--FEDTPRISL--------------------------------
------------------------------------------------------------
---------------------------SNRNSGMSLPKQK--------------------
------------------------------------------------------------
------------------------------------------------------------
--------------YR-TGLNENNRYHGHNTS----EDGGSVGRPVVEGT-------HCN
TGSSTGLRVN---TSEGVVV--LSYSGQKT---EGPQRI--IAKISQ-------IPP---
------ASAVDIEFQQS----------I-TKSQI----------------------KQEP
SSHPSTP-----------KGSQTP-TGY--------------------------------
---------------SHTGVVLAGQSI-----------NAQPVISSIRQESPGSEKSE--
--------------------TSYQQGSSLKSFHQSPS-----------------------
----HPQLLRYGQSITPQHHMKKNG----ETESFSMKADIKPDIKATQTFNVKPVLSPRH
PS-------------FSGNHILS-PSAPHERAVP-------------------------Q
PKQDSHS-------------------P---------------------------------
-----RASNHSM------SPFPKVCPP----------NSPVVLGPAG-------------
------------------------------------------------------------
-----------------------PMSQ---------------------------------
----YVSNIHHAEQSVIMPP----------------------------------------
----------------------HSVTQS--VPMSHLSQGDV-----------------RA
STPTLSGIGYGLRSENLLSPRSA---------PPQRSTTPQPAVIRDVILKSHAGSSVGG
HV-VETSNDDAQN----------LPQGLRRSSAPQLQQE-SMVIQSEFK-NLHHRALRLD
QYARLMQQHLTDHPGVV---ESRQTRTAE-------------------------------
-VVQSSS-------------------------------------HIS-------------
--------------------------------------------------------SASS
KASS--------------------------------------------------------
------------------IVKNAPQIVRDGQKTVELKMSPSP------------------
-----------------HSDNRI-------TGHPPGSVMVSPQGVQLNYPGNGNTMNEY-
YKEMRGFHP-------QYPGHSVIG--------------INLANR---------------
-------------------------------------------GIPVSQVSQIDHSQRHK
VPSLS---------SSESVGSFSESKLEGSHIRHSGTMDLSHISRVQSEAGSPSYISPVT
I---TPKLELAITL--------------QKGPQ------------------GPVSNKM--
PLPSLASSQM--RSDFKL-DHTGLRS----------------------------------
--VDMVQLLTKYPIIWQGHLALKNDTAAVQLHFVSGNNVLAHRSLPP---PEGGA---FL
RIAQRMRLEASQLEGVARRMTAENEYCLLLALPCGLDQEDVHNQTHALKTGFITYLQAKQ
AAGIINVP-NPGSNQ-PAYVVQI-------FPPCEFSESHLSHLAPDLLNSI--SSISPH
LMIVIASV-----------------------
>Hsap.transcript:ENST00000375759 /organism=Hsap {i 83,404,881,1042,1243,1395,1521,1635,1749,1850,10026,10509,10704,10863 i}
--------MVRE-----TRHLWVGNLPE--------------------------------
--------------NVREEKIIEHFKR---------------------------YGRVES
VKILP---KRGSEGG---------------------------------VAAFVDFVDIKS
AQKAHNSVNKMGDRD-LRTDYNEP---------GTIPSAARGL-------DDTVSIASRS
REVSGFRGGGGGPAYGPPPSLHAREGRYERRLDGASDNRERAYEHSAYGHHERGT-----
GGFDR-----TRHY-------DQDYYR---DPRERTLQHG--------------------
------------------------------LYYASRSRSPNRF-DAH-------------
--------DPRY--EP-------------------------RAREQFTLPS---------
VVHRDIYRDDITREV-----------RGRRP-ERNYQHSRSRSPHSSQ------------
-------SRNQS-----------PQRLA--------------SQASRPT-----------
---------------------RSPSGSGSRSRSSSSDSISSS-----------SSTSSDS
SDSS--------------------------------------------------------
------SSSSDDSPAR-----------------SVQSAAVPAPTSQLLSS----LEKDEP
RKSFGIKVQNLPVRST---------DTSLKDGLFHEFKKFGKVTSVQIHGT-------SE
ERYGLVFFRQQEDQEKALTASKGKLFFGMQIEVTAWIG-PETESENEFRPLDERIDEF-H
P---------------KATRTLFIGNLEKTTTYHDLRNIFQRFGEIVDIDIKK-VNGVPQ
------------------------------------------------------------
---YAFLQYCDIASVCKAI------KKMDGEYL-GNNRLKLGFGKSMPTNCVWLDGLSSN
VSD-QYLTRHFCRYGPVVKVVFDRLKGMALVLYNEIEYAQAAVKETK--GRKI-------
GGNKIKV--DFANRESQLAFYHCMEKS-G-QDIRDFY-EMLAERREERR-----------
--------------------------------------ASYD---YNQDRTYYES---VR
TPGTYPEDSRRDY--------------------PARGREFY----------------SEW
E---TYQGDY----------YESRYYDDPREYRDYRN-----DPYE------QDIREYSY
RQRER-----------------------------------------------ERERERFE
S-----------------------DRD--------------------------------R
DHER---RPIERSQSPVHLRRPQSPGASP-------------SQAERLPSDSERRLY---
------SRSSDRSGSCSSL--SPPRYEKLDKSRL------------------ERYTKNEK
TDKERT-FD---------------------------------------------------
------------------------------------------------------------
--------PER---VERERRLI--------------------------------------
------------------------------------------------------------
------------------------------------------------------------
----------------RKEKVEKDKTDKQKRK----------------------------
------------------------------------------------------------
------------------------------------------------------------
------------------------------------------------------------
--------------------GKVHSPSSQSSET---DQENER----EQSPEKPRS-----
----------------CNKLSREKA------DKEGIAKNRLEL------MPCVV-LTRVK
EKE----------------------------------GKV-------------IDHTPVE
KLKAKLDND---------------------------------------------------
------------------------------------------------------------
---------------TVKS----SALDQKLQVSQTEPAKS--------------------
-------DLSKLESVRMKVPKEK-------------------------------------
------------------------GLSSHVEVVEKEGRLKARKHLKPEQPADGVSAVDLE
KLEARKR-RFADSNLKAEKQKPEVKKSSPEMEDARVLSKKQPDVSSREVIL---LREGEA
ERKPVRKEILKRESKKI------KLDRLNTVASP--KD----------------------
---------CQELASISV------GSGSRPSSDLQARLGELAGE----------------
-----------------------------SVENQ-EVQSKK---------PIPS------
----------------------------------------------------KPQLKQLQ
VLD---------------------------------------------------------
-----------DQ-GPEREDV---------------------------------------
------------------------------------------------------------
------------------------------------------------------------
------------------------RKNYCSLRDETPERKSGQEKS-----HSVNTEEKIG
IDID----------------------------HTQSYRKQMEQSRRKQQMEMEIAKSE--
------------------------------------------------------KF-GSP
KKDVDEYERRSL------------------------------------------------
--------------------------VHEVGKPP--------------------------
--------------------------------QDV------------------------T
DDSPPSKKKRMDHVDF-DICTKRERNYRSSRQISEDSER-------TG-GSPSVR-----
-------------------------HGSFHEDEDPIGSPRLLSVKGSPKVDEKVLPYSNI
TVREES-----------LKFNPYDSSRR-----EQMADMAKI------------------
---------------------------------------KLSVLNSEDEL----------
---------------------------------------NRWDSQMKQDAG---------
---------RFDVSFPNSIIKR-DSLRKRSVRDL--------EPGEVPSDSDEDGEHKSH
SPRASALYESSRLSFL--LRDREDKLRERDER----LSS---SLERN---------KFYS
FA------------------------LDKTITPDTKALLERAKSLSSSREENW-SFLDWD
SRFANFR-NNKDK-EKVDSAPRPI--------------------PSWYMKKKKIRTDSEG
KM-------DDKKEDHKEEEQER---QELFASRFLHSSIFEQDS--------KRLQHLER
KEE-----DSDFISGRIYGKQTSEGANSTT------------------------------
------------------------------DSIQEPVVLFHSRFMELTRMQQKEKEK---
--------DQKP-----------------------------------KEVEK--------
-----QEDTEN------------HPKTPESAP----------------------------
-----ENKDS------------------------------------ELK-----------
---TPPSVGPPSVTV-VTLE----------------------------SAPSAL--EKTT
GDKTVEA---PLVTEEKTVEPATVSEEAKPA--------------SEPAPAPVEQLE-QV
DLPPGADPDKEAAMMPAGVEEGSSGDQ-------------PPYLDAKPPT---------P
GASFSQAESNVDPEPDSTQPLSKPAQKS-EEANEPKAEKPDATA--------------DA
EPDANQKAEAAPESQPPASEDLEVD-------PPV--AAKDKKPNKSKR-SKTP--V---
--------------------------------QAAAVSIVEKPVTRKSERIDREKLKR--
-----------SNSPRGEAQKLLELKMEAEKITRTASKN----SAADLE-----------
-----------HPEPSLPLS----------RTR-RRNVRSVYATMGDHEN-RSPVKE---
------------------------------------------------------PVEQPR
VTRKR-------------------------------------------------------
----------LERELQEAAA------------VPTTPRRGRPPKTRRRA-----------
------------------------------------------------------------
-----------------------------------------DEEEENEAKEPAETLKP--
--------PEGWRSPRSQKTAAG--GGPQGKKGKN-------------------------
-------------EPKVDATRPEA-------------------TTEVGPQIG--------
-----VKESSMEPKAAEEEAGSEQKRDRKDAGTDKN---------PPETAPVE-------
----------------VVEKKPAPEKNSKSKRGRS----------------RNSR-----
-------LAVDKSASLKNVDAAVSPRGAAAQAGER-------------------------
----ESGVV--AVSPEKS-------ESPQKED-----GLSSQLKSDPVDPDKEPEKEDV-
SASGPSPE-ATQLAKQMELEQAVEHIA-KL-AEASASA------AYK-------------
ADAPEGLAPE--------------------------------------------------
-------------------------------------------------------DRDKP
AHQA--------------------------------------------SETELAAAIGSI
I-NDISGEPENFPAPP----------------PYPGESQTDLQPPAGAQA-LQPSE----
-----------EGMETDEAVSG--------------------------------------
---------------------------------------------IL----------ETE
AATESSRPPVNAPD----------------------------------------------
------------------------------------------------PSAGPT------
---------------DTK--EARGNSSETS----HSVPEAKGSKEVEVTL----------
------------------------------------------------------------
------------------VRKDKGRQKTTRSRRKRNTNKKVVAPVESH------------
-------VPESNQAQGES------PAANEGTTVQHPEAPQEEKQSEKP------------
------------------------HSTPPQSCTSDLSKI--------PSTENSSQEISVE
ERTPTKASVPPDL-----------------------------------------------
----------------PP-PPQPAPVDEEPQARFRVHSIIESDPV---------------
------------------------------------------------------------
---------------------------TPPSDPSIPIPTLPSVT----------------
------------------------------AAKLSPPVASGG------------------
------------------------------------------------------------
------------------------------------------------------------
-------IPHQSPPTKV-------------------------------------------
------------------------------------------------------------
---------------------------------TEWITRQEE---------------PRA
QSTPS------PALPPDTKASDVDTSSSTLRKILMD------------------------
-----------P-----------------------------------KYVSA--------
--------------------TSVTSTSVTTAI----------------------------
----------------------------------------------------AEP-----
----------------VSAAPCLHEAPP----------------------PPVDSKKP--
------------------------------------------------------------
------LEEKTAPPVTNNSE-IQASEVLVAADKEKVAPV---------------------
------------------------------------------------------------
--------------------------------------------------------IAPK
ITSVISRMPVSI----D--LENSQKITL--------------AKPAPQTLTGLVSALTGL
VN-------------------VS-------------------------------------
-----LVPVNALKGPVKGSV-------TTLKSLVSTPAGPVNVLKGPVNVLTGPVNVLTT
PVNATVGTV-------------------------------NAAPGTVNAAASAVNATAS-
--------------------------------AVTVTAGAVTAA-----SGGVTATTGTV
TMAGAVIAPSTKCKQR-ASANENSRFHPGSM-------------PVIDDR-------PAD
AGSGAGLRVN---TSEGVVL--LSYSGQKT---EGPQRI--SAKISQ-------IPP---
------ASAMDIEFQQS----------V-SKSQV----------------------KPDS
VTASQPPS----------KGPQAP-AGY--------------------------------
-----------ANVATHSTLVLTAQTY-----------NASPVISSVKADRPSLEKPEPI
HLSVS---------------TPVTQGGTVKVLTQGIN-----------------------
----TPPVLVHNQLVLTPSIVTTNK-------KLADPVTLKIETKVLQPANLGSTLTPHH
PP------ALPSKLPTEVNHVPSGPSIPADRTVS----------------------HLAA
AKLDAHS-------------------P---------------------------------
-----RPSGPGP------SSFPRASHPSSTASTALSTNATVMLAAGI-------------
------------------------------------------------------------
-----------------------PVPQ---------------------------------
----FISSI-HPEQSVIMPP----------------------------------------
----------------------HSITQT--VSLSHLSQGEV-----------------RM
NTPTLPSITYSIRPEALHSPRAPLQPQQIEVRAPQRASTPQPA---------PAGVPALA
SQ-HPPEEEVHYH----------LP--VARATAPVQSE--VLVMQSEYR---------LH
PYTVPRDVRIMVHPHVTA--VSEQPRAAD-------------------------------
-GVVKVP-------------------------------------PAS-------------
--------------------------------------------------------KAPQ
QPGK--------------------------------------------------------
----------------------------EAAKTPDAKAAPTPTPA-------PVPVPVPL
PAPAPAPHGEARI-LTVTPSNQL-------QGLPLTPPVVVTHGVQIVH-SSGELFQEYR
YGDIRTYHPPAQLTHTQFPAASSVG----------LPSRTKTAAQGPPPEGEPLQPPQPV
QSTQPAQP---------------------------------APPCPPSQLGQPGQPPSSK
MPQVS--------QEAKGTQTGVEQPRLPAGPANRPPEPHTQVQRAQAETGPTSFPSPVS
V---SMKPDLPVSLPT------------QTAPK------------------QPL------
FVPTTSGPST--PPGLVL-PHTEFQPAPKQDSSPHL--------TSQRP-----------
--VDMVQLLKKYPIVWQGLLALKNDTAAVQLHFVSGNNVLAHRSLPL---SEGGP---PL
RIAQRMRLEATQLEGVARRMTVETDYCLLLALPCGRDQEDVVSQTESLKAAFITYLQAKQ
AAGIINVP-NPGSNQ-PAYVLQI-------FPPCEFSESHLSRLAPDLLASI--SNISPH
LMIVIASV-----------------------
>Alyc.aculy01g25230.1 /organism=Alyc {i i}
--------MRRQVSDYRDHHHSVG--PDGRGGGGGGRGD------------------IHH
NHHNHNNHH----SHSGGGHHNSHHSA---------------------------HGGSHH
NQVAN-------------G------------------------L----LQATSSGPLSSS
SSHHHNSSHHLSSSS------MQPI-----------------------------------
------------------------------------------------------------
---------LPPH-------------------RTGSLSGGSGS-----------------
-----------------------------------------HF-HSH-------------
--------------HP--------------------------------------------
------------------------------------SLGPHMPPHLQQ------------
------------------------------------------SQQQQQQLP---------
-------P----------HHHHHHHRSNSSSSSSSSTAHQMQ-----------QQQQQQQ
SHPS-----------------SMRHQHYQLP-----------HHNQQAQNHQRQPSLTSS
P-----SSHSNL------------------------------------------LSRVER
KRRLLACIDGGPSSGE---------DNSL-SGL---------------------------
------------------------------------------------------------
------------------------------------------------------------
------------------------------------------------------------
-----------------------------GVSL-GAGSIS---GNLIPT-----------
---------------ATTATPTTHHRDH------HQSHSHHNLNSNS-------------
GGR------DHHHHHHQINNHHHLNNS---------------------------------
------------------------------------------------------------
-----------------------------------------L------------------
------------------------------------------------------------
------------------------------------------------------------
------------------------------------------------------------
---------HQHSNHHPHHHHHPLSQHSS---------PKQNLIVNRQVTP--DRIS---
------LNAASSISALTATTTSLTSATTIQP-------------IATTTLTASSIAHHRN
SSGSINGLS----------------------------------DRIGGSGSGRDG-----
---------------------------------SGVAGGTASSLAA--------------
----ANSATANPIILGQQQ-----------------------------------------
----PSDKPKKTS-SSLLPNSI----YNKAGPGQKSSTLTS------YSTQTISGNNNNN
NNSSSSGS--------SSTATITNNASNTI------------------------------
---------------NINTSSSSGKGDGNDSSSSS-------------------------
LKLIIDIGSQSIN-----------------------------------SGVQDPR--LTK
LGSLSGPPKAIGGQTTT-LITATATTT--TQNNPLSEDPINFTKLVNSSSDD--L-----
VGLTKLGDYSAS-----NLFHLRVTSSELLSKQITKMKDPTASLADSTTNNNK-------
-I-----DD--------------QSSSEVSSSS---DAELSR-----VLANKQQ------
------------------LQQQTQS------LSSVYRKPVMNLP-----LPKFA--CPLV
KAS--------------------------------------------------SMPLAAS
SNNENLVVS---------NNNNNTNSN------------------KNPTPDRELSS----
-----------------TVSSSNKFLLN--------------------------------
---------------KTPLSSLSSRNHLS------PPTLA--------------------
---SSSLGLSS-------------------------------------------------
-----------------------SSTTAATPQ------------------------IDYS
KFNIRKKSTPSLSMDNE-----------------TSLGGLMGSNHLSTIIA---------
-----SSSDEDKRSPVLTDSSDAPAHSIDDSSQPS-REEQ--------------------
----------KEQQNHQP-------EQHQPQPQPQSAQKQQHQP----------------
------------------------------------------------------------
------------------------------------------------------------
------------------------------------------------------------
--------------EPQQQST---------------------------------------
------------TKHQKKAEKVTTETS-----------KVVNEIVSKPQKSSSVIQPTTS
YKPPP-------------------------------------------------------
------------------------------------------------------------
-------------------------------KELQQQSKEPSKELHKDNVPAE-SHKD--
------------------------------------------------------------
------------------------------------------------------------
------------------------------------------------------------
--------------------------------------------------SVPKV----T
TPKLPSSSLSPKLFK-----EKSKVEDSKAKPTAVDEIP---------------------
-----------------------------------------------------KLP----
----------------KVPKVQKDELKERHSKEQEKNK-------------------DHQ
KESHREIQKEPSATPL------KKPST------------SKDSTNA--------------
----------------------------------------ESKVKVSLK-----------
--EQQSKNENVSKDKHEPPVKD-KAKKEQQHLQVA---AKSSHNIQEKKPPSSN------
-------------------DDSTSSRSRSVSPQK-APKE--IKKVKK---------KEKV
--------------------------EEKKTSKVIRKKFQDRKFLKSSKNTIK-ATKSAM
KAREKVK-AKQRK-NKSNKTNN---------NSLFD----FEDEPIYLSMYDKVKARSSA
NHLHTTPTPSTIEPKVSKSEKD----RSSSRQRG---QQRRGEKLS-----KSKRR----
--------DSK-----------SGSGSESG------------------------------
-----------------------------SESGSGS-------DSDSSMSSESSKRSKSL
KS---SNSSSSS------------------------------------------------
------GDSSS--------------------------------KS---------------
--SDDESEDEEV--KKI-------------------------------------------
----------------VNKK----------------------------------------
----------ETKVNTAEQRRPNKSPTKSPV-----------------------------
-----RGQQQQAKATKK-------------------------------------------
----------------------------------PSQARR--------------------
------------------------------------------------------------
--------------------------------TEQGQHSPVVRRKPKPKATKGRIVAK--
--------------DFELPPQKAPSTTRSSSPSNSASSSN--------------------
------------------------------------------------------------
------------------------------------------------------------
------------------------------------------------------------
------------------------------------------------------------
------------------------------------------------------------
------------------------------------------------------------
-------MSSSSSSSSSSSSSSS--SSSSEDEEDE-------------------------
-------------DAELSAVVAEA-------------------AGRIGND----------
----------------INVIDEAANSPQL----------------SPPPSPVV-------
----------------TMDTSFLLPSANDTKSST-----------------EDMI-----
--TSAPSTAVDSWASLVSQPLHINLS----------------------------------
-------------------------QMSQHSA--------ATTPSPKKSSSSIHNDLLL-
SSPGVSNTP----------KSTVVTPQ-----------------------------CSPN
IKVPASMPSEVPTLDSR------------------------------------CETEQ-A
ISTLLME-MDTESTD--------FEDAPPASHRSE-----------------LSVDIDST
RRHPSGPLSS---------------HSHHRPS----------------PSFSMSSSLHGM
DLDE-------ESVP------------------------------------IPAST----
------------------------------------------------------------
------------------------------------------------------------
------------------------------------------------------------
-------------------------------------------RIEQ-PSPTPLPS----
---------------------------------------------------T--GV----
------------------------------LKVMIAECEVSSSPAATTP-----------
------------------VVAPEPSMPSPSIARSSKQPDPPTPKAA--------------
-------TPTLQETQP---------ISSLSSDSSKPKVRSRAGSAHKV------------
-----------------------EVMLTPTSVATASVAA------------------PTK
SESPTIAKMPSPDLKFEVT-----------------------------------------
-------TRTAT----PP-RPQVAAMDHEEPHQIEVPLKVQL------------EN----
------------------------------------------------------------
---------------------------EKSPTPAVSV-----------------------
------------------------------TKLTSPSVIHQQ-QQQHQHQQKSEQL----
------------------------------------------------------------
----------ATPTGPLTIV----------------------------------------
-------AP---------------------------------------------------
------------------------------------------------------------
---------------------------------PQAIQRQSS---------TSGHSTPQQ
HPQTPPII-TAPSISPKPHQSPPVNAPDLTMTVQQQQ-------------PQPLTSKQI-
----------VP------------------------------------ETQPGKHNLSD-
--------------------DSTTHDESAKSS----------------------------
----------------------------------------------------AETKRVRR
S---RK--------------------------------------------KPLHVHVN--
------------------------------------------------------ASGGSD
AF-------GGKNAAGQPSK-MSPYDIFEFRDSDDDESSS-----K--------------
------------------------------------------------------------
------------------------------------------------------------
-------------------ASNEPSANLQTVKSSESSSTTP-TITTTPPKVSSVSPSSGL
AL--------------------------------------------SNNLLQTVSQQQMQ
QQQ----PSAASMSPAH----------VSKSPTR----------------------NLLQ
TVEQSASIV--------------------------------------------------P
MVISSENQEPLPLLQ----SQTSLPEQPSH------------------------QTTKA-
-----------------SMESHQSSQS--------------STVSTQE------------
------------------ID--VVRSSQDTL----------TANELS--------PGE--
------EAVSQREREYI--------TELNQDGKLS------LTIRKASNQSMRGDFSMEP
SSGPRATNLIKPMATLSTTDQLTI-MSE------------------GGDSQSQN------
---------------AGDSESSQQSSDP----------SKSSSTSSSQNIKPTRRSARLM
RTKREP-------------------GSRVESAERSEE-----------ANAPDASVGPVA
TTNEQPTQA---QHVTPASANSSVKLPVVANTTIE----HQPATTIAEPTPASQATSSSS
AN---------------------------------------------------IATNLIK
PNVAEQP---------------------------------TTANEGLV----ENQSQKAT
DR-GAESPQPTS------SDSSKLSTPQNNSNNIKPTRRSARLM----------------
------------------------------------------------------------
------------------RTKREPRKQ---------------------------------
----------QQQQQQPQPQ----------------------------------------
------------------------------------------------------------
---------------------------------------PQPQ---------PQPQP---
-----------------------QPQPQPQ-PQPQSQQ----------------------
-------------PPVV-------------------------------------------
--------------------------------------------PVA-------------
---------------------------------------------------------EST
EPEK--------------------------------------------------------
------------------------------------------------------------
----------------VKNEDTATTATV--VTTPV-------------------------
---------------------------------------APVSQVNSV-ANLEPKPMAQI
MNI----------------------------------------PQPVTQPQQ--HNQLQS
---------------------------------HQLQQPLQ-------------------
-------------------------------PH------------QYQQQVVPLTP----
---------------------------IDMQHPLIL-----EEDPNNLPPKKRVGWY---
-WQRKLLLESQFLVVWTSRLALKDAGAAVQMHFIAGNNKMPSCSYRAMLDETGMP--TPI
TIDRKMQLKPEDLEGVKRKMQSEEDHCILLALPVGRDQLEYEKQSDLLRAGFVNYLILKD
IAGVVYVR-PPGQKQ-ASYIIHI-------FPTCTFVNEHVLKNHRDLLSTL--TYVA-N
LIVVITTA-----------------------
>Dpte.g9730.t1 /organism=Dpte {i 260,1037,1342,1491,1698,11341,13809,13953 i}
-----------------MFSIIANNLIDVETSSSGPKRPQAEFIFYVRNIKLQAFVIINA
NHSI----------NRRPNDESESLSKLSGKLETTKTTTTGAQNNYKSPIPQRWYGKVQS
VRIFP---KSNSASGLLSTESNNNNNGTTTTTTNGPNCTTNGSMVCSSVSATVAFIDIKS
AAKAHSSENKIEERT-LKTDYYEP---------------------HRH------------
------------------------------------------------------------
---------IHQHH-------NNDLL------SSKSLHSGTTTT----------------
------------------------------IITNNNNNNTNNA-----------------
--------------STV-INAASSSTSSSSGS------AAVSSTSSLSLST---------
--------------------------------AVAASSSSTVAPASSS-----------T
-SSCSSSSNNNNITTGQPTLSLATTNVSQQTAAAA-------TSSGTVS-----------
---------------------STTSATSSATSAVAAASSSCT---LSSSST--SATTSLS
SNASLYGRHTPSRYNSNSTLSHETSNTNNIVNNTNTNNNSVQASSTHHHNCGVASSGGSS
S-----TSSSSV------------GGGH-----QNFPGVSSSPQDDRLSIASSNDREDLR
QATTAICVRKLSHRLT---------DSNIKDSLFYEFKRYGKIVNTFIRGQ-------GF
DRFAVVVFSKPEEAERAMKESNDKQFLGSRVDVTQCDY-LEIIDDCKSNDNDQDYENFCH
P---------------RATRTLFVGNLDKEVTEDDLSSRFSQFGQILDIEIKK-QN--QP
------------------------------------------------------------
---YAFIRYSDIPSVVKAI------RKYDNEFM-GSTRLKLGYGKSFHSSCICIGNFKEI
FCDLKAIEKYLNKYGQVKKMVQDHEQKTALCFFETREEANKAVDDLK--AKMI-------
NGRRVEV--ELASRDFQTYFMEHKIAKPNETNSHGRGRSGSWMSANSVD--------YDE
R-------------------------------------SSYDRNRNTSLHHHHQSS-SSR
SSSSSLCQVRSNN---------NNSVSSSYSSMRQRSQSPS----------------SPT
DNLTPFSNSF-----------NPRHSSLTQSTLHGGNTNRISSKYEYHHDSSNSCRSSSR
PSYSRYESPADDVDDVDDESHLSSSSKRDSRYSSSRSHYMSENFLSDASPKIRRDSSPYG
S---------------SYSNSSKLDSD----------------------VFHRSNRGSTQ
NDEI---KSSSHDDGHGSLRRAVHSSSKIYNKNCRDVSPTSHVSQYRK------------
------TGLSSSSSSTSSNSRSPIRDAKSSSHYQDR--TSSVSPPASPRAIPYSSSYHES
ERQTHSTLSDANNDHQSQSWRRKSTEDTSCHRDHQNSISTSDLLQRARSDSVSDVSDSNF
SLLNNSSHRDLSRDYFRDRFRESHHRTNSITSTTLAYQNRNDSVKRKTIHSS---LVDSV
DEN-SSDLPGH---LERKKRLLACVEQSSTTS----------------------------
----NSSTVAATNNSSV--SSIHTGSLSSSNVVTNSSVVKSNVEPRITSSKSLDSS----
---------------------------------------------SD---------LKLH
LQ------------KSRESTNSLDNSSTGKRRPSNSSLSSNTS-----------------
---QLLNCNDAAS-----------------------------------DGGNTSF-----
----KDLKPIFEHYLAEGKLSETQASAVLTLLQDQSKSQVNRNLLNSTSSSSCNVGTGLT
SSLTTINSTKPKTKD----GCPTQTSLRI----VDVTSPMVNHSIGDRRLSGHNARYNK-
-IS--------------------QLVTRTNCDNDLNNKNSKS------------------
-----------------SETSQQRTI----TNLEFGPSSPWNLP-----LPEFAIPPQLK
SST-----------------------------------------VGNDQFKSHTSTSIVI
TSSTTSTTS------TLSTLTSTSASGTNITH----------------------------
---------------IPNLTNTTTSTITSISSTSPKTANIMSPLGNLSPVPKNRFSRDNR
LSTETNSFDFNVKSKSSNDLDDVSDSDLG-------------------------------
-----TLMIED----KIKALDEKYNAWSGTASTAPT------------------------
------------------------MKSEKTPT------------------------IDYS
KYNIKKKSQSNSSSNSN----------SALLSNNSNSNEHESTDKIKNILST--------
-----KSSVFDQDSKRL--------EHLNEKYEQ--KDVS--------------------
-----------ASLDFDSIGSHKILSSSRPKFPNNQTSA-ISNP----------------
-----------------------------LVMPT-EKIIQNI-----SLDPLPTTSTSSS
STP-------------------------------------------------TPNI-SSS
SSSSSLFHSSH-------------------------------------------------
------------------------------------------------------------
---------HNHNHHSSSSSSSTNAIP-----------TSSSSISRKISESSRTNQIKKD
HLLGT---------STSLSSPTAPGSAPVRSSSSMFPQFSRSSSIPTSSTTPNTPTSMS-
-SASVNSSRPPLFLLNSAI-----RKECSSVSNNSANQSVNRPTADVKYKIESISKSSIS
SAGK------------SLDGGSLPNINNK-IASSSLTNNSSCKSDHQSQ-----AKRD--
---------------------------------------------------------HSL
TKSCSLPDQSSQ------------------------------------------------
------------------------------------------------------------
----------------------------------------------NSIKSKHDI---SS
KNEFSYSNCNIGNNI-----SNNINKKEMERKNSNSFSE-------SS-SGSHNN-----
----------------------------------------------NNESC---------
-----------------------GNGASHHHSLKDHIKLQKSI-----------------
-----HSNKESSLS---------KDEQSCK---------KQQQQQT--------------
----------------------------------------EKEKTVRES-----------
--------KSEMSSPPISKEKN-NSKKCSNSSEM-----ILSSNNKDKEKIKKKNKEKEY
---------------------SNNHHQQKDNN----KEQ---TNQKQ-------------
--------------------------TDQQSSKQRSKLSERRESTKEKMKNFQESSSNNK
EKKKDKRKESKEK----NKENK---------NKLFE----LDDEPIYFSMYDKVKARSSA
N------------QSLKVAKTGNDH-LDNVRQKL---NQLKDKR--------HNRNKD--
----DD--DDD-----------DDDHHHHN------------------------------
-----------------------KNSKSSEDSDEDS---DSSFDRNNFKQKKLMKKRRAI
VKSD-SSSDEDD------------------------------------------------
----DDGDEES------------FSHVSMSLHHS-------------------KKLSKKL
LVNDDDDSGSE------MMESYHNN-----------------------------------
----------------VKEN------------------------------------KLKK
SKREQVN---KFFTDDSSDSSATEMAKSSFQHNKMNKSRISNNKISDVDESSAEDSSTLT
KFTKKRKKLKKDKDKEKFGLSNSSNSKDKHE-----------------------------
-----------------------------LVENQNKLKDHHSKY--------------NK
KNKIQEKQSS-------LSSHKETS------------SIQEGKIKSANEKEKRP------
-------FVIKSDDDGDFVSQKMTK-------CFSNSSSGQKKKKKKSKSSSKEKRHC--
------------------------------------------------------------
-------------SP-------------------------MKDGFAKDSNRMSTMNK---
--------------------------------------------------------LKHE
IFSDD-----------------------------------NESSDASAMTNSTSNNRKQR
SRNH---WKLTDSESEPTMHQIFKSCKEYKDETRDARMVNTMNKSLYKMDKQQANKQSIK
HEMM----------------AAMMMENIKM-KDDRFSKNNKINSKSSFSMINENQKI---
SKYDDSNCDS--------------------------------------------------
--------MKENVSKKKKKSSKS--KD-KEKIRKDSASNDSSDKTSNHSSYDQRHPCKSS
MHFNE-----LNLFLSMSSPPSSN------------------------------------
----------------QDANSCRSGSNLLDPSKSS--------ILIASPPPKTPEIS---
----SPRSSPSHYVENIIISHVDDES-SYI----------------------DSK-----
---------IDEDLINESQTILRHCNENSS-----------------------------S
DSCLSDSIVHDSVSPTTSHTNDFNIMLSVQTSFGQLVKPGEISGNDPYSTKSPSP-----
---------FEQKHRSCE-DEVAIQSL-KL-QKELETV------NSKC----------VE
SKIDIMHH-------SFLFSPFDTTNNQEK--------TNIEKLSFRSSSPISSKSDDNQ
TTTIFNNAEGTEHLTKISMN---EEHNKCNTEFNS--------------------EIECQ
RKIE--------------------------------------------DDLAVAALLQDM
N------DPCAMEEPNITQSGE--IESNNSHHELPIPSFLNIISPNNSES-VVLQQSVDN
RP---------VVMEVSDSTGT--------------------VTSAGD--------HQTV
VTDVV---------------VVDDQELEAAVQEIEFVAQDTIK-------------EEVV
VVKPNDAPIVISPI----------------------------------------------
------------------------------------------------PLTVDTCD----
---------------DAIMFNDDDDNVEHELVVDENVLDKSLQEDLPDMSP---------
TDIH----------------------KHDTNAEPVSNVKEFVSFSADQVKTSYLKSPSH-
-------------------------SITDDLNASESTIT-----------------IEI-
-------EHCLTNVQPQN------MFSETILTKSSTTVVDESLAKSSPQS----------
------------------------DENQKTTQLSMPILT---------------------
AMDNDNKEAPKLD-----------------------IFM---------------------
----------------SP-RGQHQNIEQQQIAKSNEAQLDKDSVL---------------
------------------------------------------------------------
---------------------------METYTAEPKIIHEDTIEKIDN------------
----------------------SLFQNMDVEGKSSIGKEENL------------------
------------------------------------------------------------
---SSGN-----------------------------------------------------
-----EDTPMITESCLN-----------------------------------KSNKRAFD
EL------------EIDTSN----------------------------------------
-------------ENTCSKPKRGR----------KAKNRKNS---------DSSLHSPRS
EQGQNES---TPLSTTLSINTNLPVTNAALLSPTSQSP----------------------
-VASSYSSDISP----------------------------------GSQTKRGKQQHTT-
-----------GYNIFSSVRRSVRTAAVTASA----------------------------
VNSTTLEELE----------DTDYSMDEQQSNKEEHEDDTKNG---------VKK-QSKR
G---RKKKNSG-------------------------NADASNIKTDDTK-KPL-------
------------------------------------------------------LTVSN-
----------ASNTNRPKSS-ISPYDVFEFTDDEDQGPLT--------------------
----------LDHIKPPHFMSSMTEDKHHFEKRHQNENAE-------NTCPTLTTVKQEN
II-ETQQSG--------PLVP-----------------------------------SGGV
SKEYVSE------------VNPSGKLVI---RLQDSAIGVS-EGKPT---KDEIKSSEEC
SS-----------------------------AITS-----------SLVPGDNNNAQSIK
---------------------------SVRKSARLMSQGTK-----------------IS
TEDD--EMTLKNTKLSNETTNE----KGNCKRVTRSYR-------KSDDAQHSGNATGSQ
D-SSDDQ-----------------------------------------------------
--DESKTSLRAHRITR-SKGGSSSAQE------------------------------QTN
DLEI---------KNDPDVG---------------------SADEST-------FPETL-
------TTIPCQELPQE------------ESNAV----------------------STQI
SLEISEPSISHPV-----TSSVTV-VQS------TPEYHPLVINAPIAENKKSE------
---------------STSVIQSTGNVEKILTPDVTITTTATTSIIVPLS-----------
------------------------------------------------------------
----TPSTL---TNISPVITNSSTV------------------VVSNSPSTVITSTLSPN
YNLQDI------------------------------------------------------
PNISDRIHHS-------------PYTPVKLKTGKGL---IFDNFKAPIIVSGHDNSQQQQ
SK--VTESLTSTPNVQSVMIKPKYQHPVGQAAEIRPKSPINIPTSSSV------------
--------------------------------------------SVVINDPIKNECHISS
------------------PSAITPPSMA--DSIKNLSS----QSSHSSVPIVNKTFTQNK
SVLQVAGSSNAQTQDLNLPYPGNL--------LPSTSPHHL-------------------
---------TSTISSDVFN---IQSQQQ----KDYLSSLQK---------QQIITNNNRS
TNQKSDSISEFITSSLNNNDLPP-------STQTTNHQMPNPAFAATM----SQIKPPVT
SANLYDYEMAMHNSLIWSN------------FSPGIPGI-PL-----TAHRFIY------
-------------PGPAFL-----------------------------------------
--------------------------------------------PPGI------------
------------------------------------------------------------
NPEQ--------------------------------------------------------
------------------VEQQAQQTKSKASQQKEGLHRPSFIEEPKL--HPGQEQPFTF
D--MSGLGSASQRNYPINPNLRHFSQLIAPHDSP-------------------TYLQYGL
NGQGRNF---------SMPPLNYGG----------LPNNTEIS------KQLQSQSPSIE
QKRPSSKP------------------SITIQDTAIYSSNPRPLPSPA-------HSPAYR
-------KEMPAELNAEILRNQMTNQ--------------------FSSSKESVRSS---
------SPPLNMSYQR---------VLSPNLPQ-------------------PLSR----
--PSSECSVE--QATITNIKRTSNAESSQITPPPVTNSVA----SSHVIPQNGPNYPSNS
SNTSQHVILQRHPMLWQGLLTLKNEQAAVQMHYVCGNRNVAVQALPFL--ENNSA---SL
RITQRMRFEPSQLQSLENKIQSKDECCILLALPCGRDQVDVLTQSNNLRKYFITYLQSKL
AAGIVNDS--------AGYITHI-------FPPCDFSEQHLVQTAPDMLHHL--SGIS-H
LMVVITTTTNSTNHV----------------
>Cele.Transcript:F07A11.6b /organism=Cele {i 107,275,473,743,1014,1229,1475,1666,1820,2298,2508,4056,4701,5289,5397,6474,6654,6844,7014,7119 i}
MVQVPSTNTVKE-----SRHVAISGLPS--------------------------------
--------------TLPDDRLQLHFTK---------------------------FGEIQ-
-RLVR---QHGNPE-----------------------------------IVLVSYMDARG
ALRARSTKPQFEDSIEYKISAYIP------------------------------------
------------------------------------------------------------
------------------------------------------------------------
------------------------------------------------------------
--------------EP--------------------------------------------
-------------------------------TQNSSMASMSSTPSSGQ------------
------------------------------------------SSSPRNA-----------
---------------------ELSPQRYGDTRGAEVKSPSFR-----------NQMEARR
GGPHL-------------------------------------------------------
------SVQSQ-------------------------------------------QRHSRE
YWP----IPEFPSESTACVVYEIQSGSTPERDLFELVKKHSKRSGVPIDIQLESTTEPGW
KKARVHYYRLDTDGLKA----DKSLILGRPPKFRVYYP-TSGE---------QKHPQC-H
PSTSYAIPKLKGDHLLKASCSVHVPHLDRH-SPDHYRRRFESYGQVIDVDMVK-SNDNKA
------------------------------------------------------------
---FAVVQFTNIDDAQKALQDTNIPKPMSYQSR-PSHRIIIFY---LPIEC---------
TNE-EIMLIIRSLSDRIVDICVDWWDRSAVITLDDMEPANLLLKRMKLVGRNN------F
GEHKVAV--DFCSDRFNLYFINRKKEN---------------------------------
----------------IEV-----------------------------------------
---------------------------------AARSSSPT-------------------
------------------------------------------------------------
------------------------------------------------------------
-----------------------------------------------------------S
KSE------NDQGSSSPSSSRDRQNLHDPLQTR--------------------SSVE---
------HHTNQEDQENNASGSDSSSDSDSEE---------------------GSSSSNED
SD----------------------------------------------------------
------------------------------------------------------------
------------------------------------------------------------
------------------------------------------------------------
---------------------------------EQ----------ND-------------
----------------VDEEDDEDVVSEEKRHEPEEGKSSS-------------------
----PGNGHRDES-----------------------------------NGDK--------
------------------------------------------------------------
----------------------------------------------DHEDSSERFS----
-----------------------QPSTSSHHET-------------SHSPEKDS------
------------------EAYQSRS------------FSPLNYQS---QSPGYE------
----------------------------------------F-----------------LE
SKEIKQEFS---------------------------------------------------
------------------------------------------------------------
---------------PTTSSASSSDLELD----MEMPDNPLTRMLERMHWRPFIDVSSFV
NRIDEIVELNQ----KARASYEKFTGRPFPKCNNDE------------------------
-----VLSIQKIVFHEPRDYYYYENPCSELEVRIRDWR-------------KLSDTADLD
--------DFRATDSKE-------------------LGRDQPA----------------G
GRTSGRPSLDESRTNRL---------SFDSTHHP--AELAQR------------------
----------SHSLCIGPMTPSTPFPTSQPLLVNTTHLPGTSQP----STSGGITTPRSS
-----------------------------QPPPL-MSPVSRH-------------NSMSS
TGR-P----------A------------------SIQTLRHQSVMF------PPDV-SIP
PPP---------------------------------------------------------
-------------IPPTHDEM---------------------------------------
---------MAPRGTPPSRRSSETMVP---LRSPPFGTPIQNLLTMPIVPPPHLIAATST
GTH------------------------SVSSSAHSTP-----------------------
--------------------------------------------------RHSISGTPVH
CEPS-----------------------------NSKTSQPPTPKSRPEKVQI---RHD--
------------------------------------------------------------
------------------------------------------------------------
------------------------------------------------------------
------------------------------------------------------------
----TISKSGPSNAI-------NALQARSQSMTSGDPKK-------SAPSTPVVRDAG--
---------------------------------------------------------SDL
VAQI--------------------------MSNQPNLGLRKL------------------
----------------------PRIEK------------KSSALQN--------------
------------------------------------------------------------
---------IQNHQPPHSNANS-TPSTPSTSTHQ--------AMFKDKEKERKKKEKEK-
---EEREREARR---------EMKRKETKEERNK--RKE--MERAKRL------------
--------------------------EDERQERKREKKKERDERKKEKEKVRKKAEKEKL
KKKKHRKGDSSDE-SDSDSNDE----------------------------LDLDVRKSTK
E------------MTQEEKDHQ----LALLLSKG---GIIENLK--------SRRRSDKR
AH------DSF-------------------------------------------------
-----------------------------------------------EKMQQKSQQRRVL
IE---SSDDEGG-----------------------------------KDGDKGNSSNGEE
SD-SEKADLPPPPAP-------P-------------------------------------
--SLSESADQ------------------------------------RLKV----------
----------------LKER-------------------------------------EKG
ELTTS----------------------------------------SDDED---HNDA-GE
IHQQRLTEDRENRKRQKSLTAYSSDEQGER------------------------------
-------------------------------KNVPKRMRRDDSE----------------
-------------------------------------DAAAKHPGWSA------------
-------------------------------KDDQKQRKRKLEHRRSSEDESKKNAKR--
------------------------------------------------------------
------------------------------DFR---------------------------
-------------------------------------------------------DIPHE
DVSDE-------------------------------------------------------
------------------------------------------------------------
------------------------------------------------------------
-----------------------------------------EETED--------------
-------GSRSRRQSTSSTISNV--TA-KERKEKS-------------------------
------------------------------------------------------------
------------GKTPLRIVPEPTGTPLLSPKILS----------PKHLSPKTSTSS---
----TKR--------------------SSISDH------------------ENLI-----
------------------------------------------------------------
-------------------------SPRQRNR--------TTSSTSTATTSSKHEALSI-
------------PEKPLS----------------------------------------PP
VTAKSSVS----------------------------------------------------
-------------------------------------------------------SIDDP
S-------------------------------I--------------RDEFSMNSA----
-----------ADSPM------------------------------STTG----------
---------------------------------------------------R--------
------------------------------------------------------------
------------------------------------------------------------
------------------------------------------------PMVLTKAA----
----------------------------------MKAFNSTPPKKKNSSS----------
------------------------------------GQHDSSSGSSSDSSSSDGSTSS--
-DDSSDDEVPK--------------------------QTEPVTSIP--------------
-------VVASDNGSPEN------------VVVETPSIVSQTPREPEP------------
------------------------FTISEQSSESEP------------------------
---EAVPECPEASV----------------------------------------------
----------------EP--------QMETSQNVEPVSEEHEDSH---------------
------------------------------------------------------------
------------------------------------------------------------
------------------------------EHGDSEVAVESQ-QQPLEHQEEKEEL----
----------------------------------ENKILD--------------------
------------------------------------------------------------
------------------------------------------------------------
--------VAAEHHEEQVQG----------------------------------DEDSV-
---------------------------------------------------ESSIPAPSD
EPDPVTQ-----------------AQEKSAHTLISDQ-----------------------
------------------------------------------------------------
-----------------------ETDQAVQSI----------------------------
------------------------------------------------------------
------------------------------------------------------------
------------------------------------------------------------
-----------------------------FDEEEADE-----------------------
------------------------------------------------------------
------------------------------------------------------------
-------------------FPQYPDFGI-STNEKEVSGKD----------PHNIKPTEPL
NN-----------------------------GHTD-------------------------
------LLFSPSSSAHA----------SEKQSTK-----------------------SED
DMEEDSELVV--------------------------------------------------
------------------------------------------------------------
------------------------------------------------------------
-----------------------------------------MEKE---------VPME--
-----QVIAQEVHVPS-------------EPSPM----------------------EEEV
KLETSPVPKEEPI----K-------MEE--------------------------------
------------------------------------------------------------
------------------------------------------------------------
----SPE-------QTPTPDLISNN------------------ESQDTPGAVNNHL----
----------------------------------------------------HENHDAVQ
TPIQLQPASQ------HQVAQPSP------------------------------------
------------------------------------------------------------
------------------------------------------------------------
------------------RPAVAPDSQ------------------------------QNG
PVL-------VSQQSQPSPMSSQQ-------------------------------SDMAQ
-NLILSSKDINDLAAKLHKNP-EALAQA--------TRGDC----SGIF-----------
------------------------------------------------------------
------QHLLLHAQGNGQN------------MTPEMLQ----------------------
--------------------LKAAFFAQQQENEANQ------------------------
--------------MMQA------------------------------------------
------------------------------------------------------------
-----KMKQQTINKDRIKEQERVKRMYEENERKVEED-----------------------
--------------------RREKQRKEEERQRLAAATAAATMATQKAAEALKQKQEVPR
H---GFQHVLSMM-------------------TP-------------------EARSLY-
---------------EQFPGLS--------------------------------------
-------SYINRDSIGATN-G-------------------------------VLHLPTQS
------------------------------------------IQRPSSTASTSSNP----
-------------------------------PK------------------APL------
--------------------QPSASVNQNTIDPAE---------IEEIRVQR---W----
-------FYKHFPMVWTGRLALKSTEAMINLHLINGSETFLNDVLGRQV-TEENPRRDSV
KILQRLRLDNGQVEHIYRILT-NPEYACCLALSSVNNIENLKENDTNLKSHFIDYLINKK
IAGISSLG-EVETKF-KSARVHV-------FAPGEIVNRYLSELATSLHDYLQNTDTR-Y
LLIVFTNDKADPNMTGPPSVASLAVPPVSST
>Turt.mRNA:tetur01g07610 /organism=Turt {i 39,745 i}
--------MVRE-----TRHLQIGNLPD--------------------------------
--------------NISESKIVDHFSR---------------------------YGTVQR
VKILS---GKCDN-----------------------------------LSATVSFIDIRA
ASKAHNSENRLENRN-LWTKYYEP------------------------------------
------------------------------------------------------------
------------------------------------------------------------
------------------------------------------------------------
------------------------------------------------------------
-------------------------------------------PFSSS--------T--T
------------------------------------------------------------
------------------------------------------------------------
------------------------------------------------------------
------TTSSTI---------------------VQQQQPLPTPGSDS-------SATFKD
DRPLGICIRNLPIRST---------DSSLKDGLFHEYKKHGKVIGVKVTGQ-------GT
DRVAVVSFKKAEDVEKALEVSKNKLFFGCKIEVTPHEG-LDAE-DNDFRPLEAELDEY-H
P---------------KATRTLFVGNLEKDITTQELRSHFEIFGEIIEIDIKK-QG-TST
------------------------------------------------------------
---YAFIQYSDISSVVKGM------RKLDGENL-GANRIKLGFGKSMPTNCVWLHGISES
TSD-KCLFRQCSRFGTVVSLTVDRERGKCLVCYESVESASNAVTDLK--GRLF-------
NGRRLQV--DFASRECQKLFFEKSYLS---------------------------------
------------------------------------QW----------------------
---------------------------------------------------------SKY
P---EYPDVL--------------------------------------------------
------------------------------------------------------------
---------------------------------------IPLDTSDVIKVNNKKLFSSTS
GSV------KSKTGIGVHGAKETSAIPLKTVDATSSMINRSLTDPRRQSST----VH---
------HHLNSLSSSEVPTSSTPT------------------------------------
------------------------------------------------------------
------------------------------------------------------------
------------------------------------------------------------
-----------------------------------STVVIIL----------------RL
YWEIKSTQ--------VTIIRYRKRLSDHISRLEHINEKYEP------------------
----------------KETTSTVSFSSVGEASGSS-------------------------
----LKPAFRTKA-----------------------------------------------
-----------------------------------AAKEFSTSLDEKSSSSS--------
--LSS-----------------STVESKLHHYQSTSSYLHDSKAHHHHPSSLFTRKLSEP
--------------------GKLSSIDKSKSGN--------------CTPSTPN------
--------------------------------------TPQSAPARCNSFSPFS--TSIT
SLSSLSTTITT------------------------------------------ITTTTAT
TTGASTASS------LTCSNLPPTSSR---------------------------------
---------------LGSISSSGSSL----------------------------------
---------------TASAVSSLSSSGSS---PSVAPN----------------------
-------LLNR--------------ASSCSTSNLSG------------------------
-----------------------LSTVSSSTV---------KK-----------DNIGLN
NVSSSSRNDARRLSASS-----------DLRQGNSKKDNTIGSNQRKDLLS---------
-----GSSSTSNSTSYT--------SSYVNNLSH--HEST--------------------
--------------------------SSIPKRSNQIHHSSSLSS----------------
-----------------------------------SSSTSIF------------------
------------------------------------------------------------
------------------------------------------------------------
--------------GPNVKSL---------------------------------------
------------------------------------------------------------
------------------------------------------------------------
------------------------------------------------------------
------------------------------------------------------SRNDL-
------------------------------------------------------------
------------------------------------------------------------
------------------------------------------------------------
--------------------------------KKT-------------------------
--------------------TETLSSATYNRHSSSDDVD-------QD------------
---------------------------------------------------------SD-
--------------------NHLTSSGGTNISHEPGNVARKG------------------
---------DKTKS-------------------------HSKEDKS--------------
----------------------------------------DSKESINIG----------S
SFLASSSSSSNTNNSLHFPKKHDKERKSSHNNSGNDGINIGLSKLNDKSRASGD------
------------------IPGNNNNKSGKEEKKM-FKKEGNLQHQDK-----RSCFEGKE
KS------------------------KEKSGFK-KEKDKNREKNGKGGEKEGK-VSKDRE
KDREKKTQEERDR-EMAEREEKKQLARYRSEMKKLG---ITDDEPIYFSMYDKVKARSSH
N------------QSLKEANKD----MDAMRSKF---DVLKQSR--------AKKEDRGS
RNT-DS--DSD--------DSDSDEGGAGSGADRSGMEIIRQRRASSAAASTTPLTTSTT
TPSSSSLPTPSLPATASTTTTTTTTSSSVTASSSSS----SSLNRLKSKSNSGAKKRKLI
IESSPSSSDNDDDMEDDGPSGINATL---------IAGNSSSSSKVAKKAKKSVPPKPLD
SD----SDSEFGFEALLASAMKNSAHSSSTSKKTKDLIYSSDSDDEISMTSPRYNKPKPS
HKLTEDSSDEEITTKPKIPKKFKKENSNGSTHSNNKHKKSSKDGSVEVKVKEEKMDDRP-
ERHENEDNESTSKSL-MSSK---------DDKKEGPIAA-----------------TSSS
SSNHPLSTSSSKWSSLSSSHHHHKSDNSSSKDK------------SDDKIAK-KKLK-LS
KEKEKDRGDREDEKHSTSISKVRSEDRD-NDGPTSI------------------------
---------KRSKEDKKLKERSKENKDG-HLEKVKEKSHEKKSH-----DKNH-----DK
HDKVHDKLHDAV----LTKSDKDVDNKLTTGPVTSF-GNHEKNVSDKI------------
-------------------EKRRLQSMSSGLGDDFDESKEKSKKKKKKVKSVKSKDKD--
---------------KRHKERSCSESSSREKSSAKFENDYKLESDADLRSDASDFEQSLQ
RIEKIVSQADCEPEPPSRVTVLKCGPENSDKLT-VSTVCATSSSIWDNHSISSIKSTASK
HEDHVSTKSLSHNLDRLSDHSLSGSVLSEKSNKPNKKWLKEVNANNNSGNILTSTSMESS
LHGKEGKEVSESHHSHHHHYHHGKDGLTMETTGLGVISGGKKKEKDNKVKSSSSNNNEER
KKSK----KMKDRDRLSSSS------------LSTSSHNEKEANKEKEKEIG----GHRK
STFIG--------------------------EEKRFEKDRMMEKETMREKILSETKV---
-KLELSSSSSSSSSSSSSAAPTTTTTTA-------------AATETTTTSTSTSTTTTT-
--TSVTVVEGKTHNEKPVMKEEK-----KDDEHKV-------------------------
-------------VGSVKRVKSPS-----------PL-----------------------
----------------KKLSNVGSISDLMVEKKGAPGL-------GETGEPVKDKY----
----------QHQRL------------SSLTNE------------------ED-------
----------DLETREQARLLEKAIYNS--------------------------------
-------------------------HSSEENS---VDDFTSLHSTHNSSSSGLKVAS---
GPSALSKEEKIIRERRFE-EEAAIETQ-RL-VEELKAD--ESWNHFKEPKGLFDELIVPC
SKKDDELS-------------KPVMEDERRIL----ESNIFGAIPSGPES-KVTFPHHLH
HPSIL-------NVDPFKVD-----------------------------D-VKECEIDDQ
RKIE--------------------------------------------DDLAVSALLQEM
NVESI---------PELTKEPEQYIERIASPTE-PEIDMAYMVAD-EDAP-LQIAEESDD
S----------SIAKLDDQTENNAAINSISS----------SIVNFKD------------
-------------NNTSSSSIDNNISGISTSSFTSLPSTGASSLN-----S---------
----SSKPIASSPI----------------------------------------------
HGSATSQCKEEKESIKNVETGKKIADDLADTVVDL-------------PSTTTTTT----
----------TTCSVNSV----------------TTCSASTGTSILENEI----------
----M-------------------------------KEEKKYSEDEKSLSSASLSSSIV-
K-----------------TTSAQPILTTLPSTTVNTILSSTSTS----------------
-------LTTITTVTPTLPT----TIPTAAPTPPSTTLSISSSSSSSI------------
VSRRRSSSKSEDKNIE--------STLCSEKKEDDVSGII------GKESPIKESISPLV
DTNRQEERRPSETSLSS-----------------N-LYL-DSSHIDLNASENDGCFD---
---DGEEGNEKLIIDETPLVDKIPSTSDSPFHHSETGES---------------------
-------------------------------FLGKTEDDSQDVSESKTDHRQISQEDDFS
LVGVNDDDSCSRPVFDEPASDDS----MDNNESKAKFISENIIDS---------------
----------------------LLSDDN--QKKQQPDTGSDS------------------
---------------------------------------SEKTELFDDDSPSVNEIDSKR
ESLEEGDNEDNT---------STSMVEKEFILERNKKCSESIDLDNLDSKTSTSLNDFKS
SKQDVDSENDAASETESF------------------VFSVSKAKLQMKRE----------
------SGSSLPNIKIDLAKELS---------CKSEEESKDDPRDDNSRLD---DDDE--
-----------RGKGSLERPRRGR----------RAKTRKYS---------ESSLQLPRY
ESGCSDSH-----TGEPGRKGKSPVSERPKRHVRGS----YYGSEFNSD-DQHCADNES-
----AYLSDDEP------------------------------------SIYFNKHPLND-
--------------------QHIHDTSSQDKS----------------------------
-----------------------------------------------------DT-RKKR
G---RRKKVSG-------------NEGP-----------SKSYEVDIPS-KHNKERIF--
------------------------------------------------------LSLSTV
SS-----SEKQSTVSNEPRKSLSPYDVFEFRDSDEEGPPP-----LESMHSSSNAS----
--------KIIDHKAQ--------YQPQAQSSHHQHNHHAQ---AQSSSISSVSNVIQSA
SV-SSHHSSHHVNE-------L------------------SEKKTEETNKNDHS-NDTTS
GKEYVTE------------LSQHGKLSI-TIRLHSKEGQDGKEGSST---AEVVKTSKAL
LP---DDDKSKDDKDETTNTSVSSVNENSSSAIINKTTLTNLTSNAQSTPVITSSSSSVA
TDA---SASTLSGAAVK----------PTRKSARLMSQAN------------------KT
TVDEIIEDVVKGVGSYRLDLSK---------SFKRSTR---LSKKADE------------
--IHEEDEESLPD----------------------------------SKMDSIDSEGK--
--GDSKNAIRTLRITR-SLAKGGTSST----------TSTSQAVDSET---------TGS
TSSCKDLI---------------------------------IENSQK-------RPT---
------LPVLKVELPKMP-----------SFGRI---------------------IERKS
DSSTSSSQFNDQQ------------LKQ--------------------------------
------------------------------------------------------------
------------------------------------------------------------
--------------------------------------------QSSTPSTSTTSILSAN
VSIQQI--------------------------------------------------HQTQ
PQIQQQIQQS--QPLIHNQPQSQP-QPQS----------------------QTQPQLQPQ
PQLQAQPQLQSQ------SHPQPQSQPQSQPQLQIQTQSQAQIQPKI-------------
----------QIQSGPQPQQVAS-------------------------------------
------------------TTLTTPLTV----AVADESKSSLAKI----------------
----------NEIKTETQPT----------------------------------------
----------------------VHLDER--------------------------------
--------------------------------VQHQDKQPKPTIAA------PLVSPKVT
------------------------------------------------------------
--------------------VADNVEVQR-------------------------------
------------------------------------------V-PFS-------------
---------------KILDRK-------------------------IES-------QSLS
NPSN--------------------------------------------------------
----------------------DDQQQKKPPQPVSQPSIPVSLDN---------------
------------------------------GDLP--------------------------
----------------KMPPLG----KIVERKTDSI------------------------
-------------------------------------------PTPV-------TSPFPN
---------------------------------EQ--------KAPHQQQQSCSSAS---
-------SLLPTNIST---------VHNVELPK------------------VPFGKIKD-
---------------------------RKIESPNAAYLAEQQHHLHQQQQQQ--------
--HLLLQQQQQHQQHQQKQQQLQNQYQQSQQQLQS-----------------------QL
HHQQKQPLVPT-----------------------------------NATIQQLQHAQQKQ
QPTV--------SVQ-SALSVNVSSTPNVELPKVPFGKIHDRKTNPT-------------
----------------PPXX-----------
