# Supplementary material for: Genome streamlining in a minute herbivore that manipulates its host plant
Source: eLife. 2020 Oct 23;9:e56689. doi: 10.7554/eLife.56689 (PMC7738191; doi:10.7554/eLife.56689)
Supplement: Supplementary file 2. [file elife-56689-supp2.zip › Malin_Input/OG0001708.fasta]

>Agam.AGAP002077-RA /organism=Agam {i 130,322,676 i}
------------------------------------------------------MAL---
----------------------------KLVKDAPTVWN--YLNGVVNLYKPAGVTVQQV
RNTIIHNLCRDLNQLEVRPSLQR---VVIE----------NNLD----AKLVVRKV---E
DLSDNVL-------VTGPRYQPEDIKCRFCANHGRFTSGVIALGIN-NGTN-LAFRLQQN
RPLRVYRVTGFLGKATETHFADSRVTARATI-------------------------SHIG
SEKIGRLLAAIQASHQRKMFELSGIDIQSQAAYELACKGTIRPADNR-LPMIYGIRLAEY
RKPFFTIEIHAINETEAYLGELIHEIGINLKSCAHCTGVRCIRHGHFLLED-SLLKKDWN
LQNIISGMAHTN-------KLVNQH-----------------PDMLQQSSSSLQGMEE--
------------------------------
>Dmel.FBtr0085977 /organism=Dmel {i 130,343 i}
------------------------------------------------------MAL---
----------------------------TKVYDAATVFK--HMNGILNVYKPSGMKVKHV
RNAILSNICKGLNEMEQRKPRKLQENISLL----------GTGTAADHVLHNIGEQ---T
DLSDHLL-------STGPRYLPRDLICTTVSSLGDHTSGVLLFGIN-RGAG-QSSSIRKN
RPVRVYHLIGHLGIATENNLPDSRVIMRSNH-------------------------RHVS
ADRISSLAASMQASHQRKMFELCGVDLQTQEAYELACRGLLRPADDS-QPVVYGIKLIHF
DRPHFTLELHAINETQEYLATLVHDMALDLRTVAHCSQLRCVRHAHFDVTD-SLLRHAWH
LPGIIKNLRQQR-------DILRAH-----------------PQLLRQQRVELRATD---
------------------------------
>Bmor.transcript:BGIBMGA007612-RA /organism=Bmor {i 124,341 i}
------------------------------------------------------------
------------------------------------------------------------
--------------------------------------------------MSVCLV---P
NYADNPL-------ACGPRFINEDFRCSWATHLGFFSSGVLLLGIN-EGTK-LTYLLNTA
RLPRAYKLHGQLGKATDTYFWNGKTVERSMH-------------------------KHVS
REKIDRVVAHMQAAHQKAMYELSGVHMDSQTMYDLAVEGPIRPANSK-IPVLYGIKCVHF
DSPNFTLGCITINF----------------------------------------------
------------------------------------------------------------
------------------------------
>Tcas.transcript:TC014046_001 /organism=Tcas {i 121,313,530,667 i}
------------------------------------------------------------
----------------------------MLIKDAPVIWE--GLRSIICVYKPPSVTCERV
RKTIIAAVCKGLNEMECRPPVDF---VCIE----------GNPS----GKLTVSVK---P
SLADDPL-------VVGPRYIHDDLKCSWSNFLGFNTSGVLLLGLG-KGTK-VAKLIREN
RPTRCYRLSGKLGEATDNAFKDGKVVERTTW-------------------------RHVK
LENMNRFLATLQASHQKEMFKSCGIDLQSEEAYKLACQGPIRPANSK-LPVIYGIKCVKF
EPPEFVIEIQCINEYETYLRSLIHEIGMKLHSSAHCTAIQCIRHSYFTVEN-ALLRKHWT
LQDIITNMEQCI-------QIMDEH-----------------ENIIRQKSAALQ------
------------------------------
>Cscu.CSCU008670-RA /organism=Cscu {i 172,245,382 i}
--------------------------------------------------------L---
----------------------------SKINYI--------------------------
------------------------------------------------------------
---------------------------------------FIVMAIN-DQNK-LLDKFRYG
NHLKTYHIKGQFGYATESFFADGKIIEKATY-------------------------EHIK
HSDIDRAVSSVQCAHQTHAYKYAGVPLESQTAYELASQGIIRPAGKS-VALIYNIRCIHF
DIPNFTLEVHCINETELYLAQLVHDLGLYLKSCAVCVQLRKIRHGHFTLDH-ALLRKHWT
LEHILNNIQFCR-------SLVDK-------------------DKLLPSMPYFEKLDES-
---APKSLVSLEID----------------
>Isca.ISCW022660-RA /organism=Isca {i 130,247,328,472,545,682 i}
------------------------------------------------------MAL---
----------------------------QTVTYAPRAFE--LLRGFFCIYKPANLSIHNV
RKIIIGNLCRDLNEMEVRPPTDF---VKIV----------GSLA--SGKELTITTV---P
NLADHPL-------VVGQRYQAKDIKLTWVHDIGRYPSGVVVMGVN-ASHK-KLLKLRHS
NQLRTYELRGEFGKASDTLTPDSKIVEQATY-------------------------GHIT
IAKMERLLSSIQATHQVQAFKYSGVHMDTQEAYELAAAGTVRPADKS-PTLIYNIRCTEF
DLPYFTLEVSCLNEDASYLLQLVHDIGLRLRSCALCHRVRQVRYGQFGLDH-ALLRKHWS
LEHILNNINHCR-------HLVTW-------------------EQLEPSSPHLVDVDVSF
--GSPARTFGGTRD----------------
>Ptep.aug3.g6191.t1 /organism=Ptep {i 124,241,322,466,539,676 i}
--------------------------------------------------------M---
----------------------------RALAYAPDAWK--YLNGIFCVYKPPKLNIGHV
WNSLLVNLCRDINAMEKRTPKDL---VLLK----------GSIA--TGQPFSVEVS---S
NFADHEL-------VVGQRYQRQDIRLKAIDTLGVNTSGVMMFAVN-GACK-KIENIGSS
TFLRKYEVKGKFGLCSRNFMDDGKIVERSTY-------------------------SHIR
QGGIDRLLSSIQFTHQALAYRYSGVDIQSQEAYELASKGLVRPIGRT-KPILYNIKCSRL
ALPEFTLDIHCFNETEEFLAELVHQIGIYLKSSAVCTGLRRVQFGHFTTDI-ALIRKHWT
LENILNNITLCK-------KIFDK-------------------DEFAPSSPKLEAIKPSK
--LNEALEYMQNESRED---VL--------
>Dpul.mRNA14279 /organism=Dpul {i 133,358,416,553 i}
------------------------------------------------------MAV---
---------------------------STSVATIREAWF--QLNGVMCIYKPTKISWKQL
RNTLAFNICRDINQLEETPPRKF---VNIES-ITPDNQLDGELV--APTSYGVTTT---T
NLTDHKL-------VRGPAIQLDDIRLFHANRTGYNTSGVL-------------------
------------------------------------------------------------
-GSIDRVMASIQASNQKSLFQYCGVDPNSQTAYELASTGLLRPAVKG-PTVVYGIRCIHF
EPPNFTLEIHCINENEEYFAIMIHDLGLTLKTTAVCKQIRCIRYGCFTVED-ALLRKHWS
LKYLPDHMSLCH-------TKLKTL-----------------PRPTPQLSVYEQPSSSQI
----------------------EKC-----
>Phum.transcript:PHUM434910-RA /organism=Phum {i 115,316 i}
------------------------------------------------------------
------------------------------MSQAETAWK--SLNGIINVYKSAGTSCSYV
KHKIQSKLCSELNSLETRPVNKY---IDLI---------QNNQQ--DNQQALVKVR---D
SFADNIL-------CVGPRYQPEDISISFPSPLGKNTSGVLVLGIN-RGKT-LSKVLKNL
NFLKCYKIDGLLGQATTNFHIDATVIAKAKY-------------------------SHIS
ESLVHKTLASYQAASQKRLIEEYYSNTQSQELYDSLVAGLLRPKEIL-TPIFYSYKLVEF
NPPEFTIEVYCINENESSLMNTIHNLGISLRSLATCTALKCVKYGFFGISD-ALLKKEWK
IENIVNNMNLCF-------KLFEDH-----------------YSDKIQSYSHVKSGV---
------------------------------
>Dpte.g5420.t1 /organism=Dpte {i 136 i}
M----------------------------------------------------NIMT---
----------------------------KEISYAPDAFR--MLRGCFCLYKPSKKGFRKT
RSALTTKIIDELNAMECRSPRER---IEIT----------GDLSISNDSNLNVEIR---S
NLADHPL-------VSGQRYNSKQIPLMFTNNPGWYSSGIMVGFIG-SDAY-KGIQFKRY
NLPKLYEIKGEFGLASLNYRDDGKVRMKSSY-------------------------KHIQ
EIFFERILSKIEAAQRSLMFKVANVQIQSEEAYQLAIKGQVNPQTKQTMPLIMAIKPITF
QPPDFSFQVQCQNEQEQFLAELVNEIGIGLKSCARCTGIRLIQYGPFTIEH-GLLQKHWT
LENLIENIYECQ-------KILNNF-----------------EKQYQR------------
------------------------------
>Drer.transcript:ENSDART00000134293 /organism=Drer {i 118,253,328,390,472,545,682 i}
------------------------------------------------------------
-----------------------------MATQAVRLFR--KMDGLFAVYKPQGVHWKLV
RDTIESNFLKALNSSPPAAPRRE---VQFQL-LSS-----GENSTSKELILSPSMV---P
SLADHPL-------VTGPQF--HKVHVGVGHRLDAFSSGVLVLGVG-KGNS-VLENLCKS
HVTRDYTIEGEFGKATDNFSHTGRVIEKTTY-------------------------DHIT
HDKLERVLAMLQGSNQKALITYSQVELQTQEAYELAARGLLYPDGKS-PPILTGLRCIKF
NPPHFTLEVRCVNETQKYLRKLIHEVGLELRASAVCTKVRRTRDGPFKVEN-ALTRQHWT
ADSVLQAINHFR-------KTARKIRKSGMYMQSNVRMTLD-ADTREQTQSEHMSGVRDV
----LSDMILERETPGEPNEGRTKN-----
>Turt.mRNA:tetur28g01510 /organism=Turt {i 118,349 i}
------------------------------------------------------------
-----------------------------MTSCAITAYK--ALNGILCVYKPSRIGLSSI
SERIRKVIAGDLNSMETRPVSSR---VVID----------GLLS--RDENLTVRTV---M
NYADHPL-------VVGPRYQLKDIRLFSVHTLDWMSSGVIPFGIGASGCY-HARKLQRS
NPIRCYEVTGRLGYATASFDFSGEVREKSTY-------------------------EHVT
RGKLESVLNKMESNHQTLMYTTAAVDIGSQEAYEIASKGLLRPAHRKSMPIIYSIKLIEF
KPPDFTVELQVVNEWPIFLKRMVHEIGIKLKTNATCIRLRCTRFGKYTVDD-ALLPFHID
LESAINSLEYYDLKQKKFVRPVNEDK---FDDDF--------NDSFEEEPEEAMTFKFEQ
----DADGWVDNDCHFDADRI---------
>Mocc.rna14126 /organism=Mocc {i 130,266,378,525,676,782 i}
------------------------------------------------------MRE---
----------------------------RIITKAHEAYK--LLRGVVCVHKEAFRGGTRV
THELKAALASELNGMIPRPQEQR---IEIS----------GSFE---EEKFQVVQR---S
SLADHVL-------VAGPLYDKSDISIVPLSLPLYMSSGLCLLGLA-PKRD--MFKLKTT
PLVSTYEMKCVLGIMTDDGTTNGRIRERSRY-------------------------HHVH
QAIIERYLSSVQAGFQRQGFEYAGVDMDSQEAYELASKGLLRPQQPT-MPLIYALRCTEF
DAPSFTLEVQVINGDDVYLRTLVCDLALKLKTTAALDKMRRTRYGPFTLDM-ALIKHLYS
VENVLDNIEEIR-------PTVDKLLY---------------PNIFKVADSTEETLTVVP
----------------------------EL
>Alyc.aculy02g17540.1 /organism=Alyc {i i}
MVMFSFSLTWSELHLKLAENLMQTATTKITITLNKFKLKKSKGEGLSLYQLIMALAT---
----------------------------KASNYAPDIYR--ALDGLLLVYKPVRMGSMEL
VQTLKERLSEKLNSFETREISKK---LVIL----------GGID----EEKRIVQV---P
NLADHPL-------VVGPRYVPWEIKIGRPIPLGYLSSGLQVLTFG-RANKYFLSRLMST
RLINVYQLTGKFGYITDNFFYNGKIQDKTTY-------------------------KHVR
HEKLDAALARIESSQQHRLFDSANVKLDSDEAYELAKSWPSRPPSMANWPVIYRLRCTHL
NLPEFKIEVTCTNENTLFLSQLVHEVGLMLKTGAYTDSIKRIKLGPWDIKD-SLLVDKCD
LQTLVNHFDSHRPHYPEILKMLRESR---MAGAIRTNHKPDNWTKEPQASSRQSSTDNRG
----PHRGHLHENSHHDRRKMFNK------
>Cele.Transcript:Y43B11AR.3 /organism=Cele {i 236,331,537,689,842 i}
------------------------------------------------------------
-------------------------------MGHLDIWK--SLSGVLCVYKHSGISSAGL
IKLITRKIAESVSDIESTSRIQL---PLISIPVIE----AHEKS----GALVVVGRNEVA
DYRYHPL-------VSGRSIRQEDIQLVDVLPLATNSSGVCLFGVN-DGCE-SIPELMSK
SWTNVYRIDGII-----------KKSENIDV-------------------------SKIS
KHRIEKVLSRLESEFRSASFRHANVDMESSEAFELARRGVPRAQLPG-SQIVYSIDLNWF
RSPKFSVTTQCSGEDDEMLRQLIEHIGSNLGTESTTIRLQRQNFGPFGSDN-ALLEKQIN
LQNIARNIILNR-------KIITSE-----------------SVNKKIVSESVEPEDSTK
NREIFDGFGLKESTKLDDYDAMRPAWPRNY
>Hsap.transcript:ENST00000298746 /organism=Hsap {i 286,385,441,523,596,736,793 i}
MAA-SEAAVVSSPSLK-------TDT---------------------------SPVLETA
GTVAAMAATPSARAAAAVVAAAARTGSEARVSKAALATKLLSLSGVFAVHKPKGPTSAEL
LNRLKEKLLAEAGMPSPEWT----------------------------------------
------------------KRKKQTLKIGHGGTLDSAARGVLVVGIG-SGTK-MLTSMLSG
--SKRYTAIGELGKATDTLDSTGRVTEEKPY-------------------------DKIT
QEDIEGILQKFTGNIMQVPPLYSALKKDGQRLSTLMKRGEVVEAKPARPVTVYSISLQKF
QPPFFTLDVEC--GGGFYIRSLVSDIGKELSSCANVLELTRTKQGPFTLEEHALPEDKWT
IDDIAQSLEHCS-------SLFPAE-----------------LALKKSKPESNEQVLSCE
------YITLNEPKRED--DVIKTC-----
>Smar.transcript:SMAR005405-RA /organism=Smar {i 148,229,285,367,440,577,634 i}
-------------------------------------------------------ML---
---------P--------------------------------------------------
IGCFGPDVKADVNEVGKRASRVL---PKVN----------GPIE---------------A
GLSDSDLNHVQITWSTNLNLDREILKIGHGGTLDSNAQGVLVVGLG-DGCR-LLQKALHG
--IKKYQAVGELGTATDTFNECGKVTQRLPY-------------------------DHVT
EERFLECLKPFHGHVDQAAPIYSALKVGGERMSDLARKEIKVEAKLR-RVFIKSVKCTQF
SPPVFKLEIVC--GGGCYTRSIVNDIGKSLDTCAHQKHLIRLEQKPFVVSE-TLHLDQCN
LHNVLSAIQMSS-------KKINCF-----------------PSSRKRRD----------
----------------------------LW
>Lpol.rna9593 /organism=Lpol {i 127,208,264,346,631,688 i}
-------------------------------------------------------ML---
----------------------------QNFKDPRKMAK--SLKGIFSVYKEKGMTSMDV
LRFLRLQIEDDL------------------------------------------------
----------------GLNTDMYGVRFGHGGILDHSACGVLAVALG-SKCK-KLRWFYHG
--DKKYSAVGCLGISTDTYDTSGKIIGEKPFDSGKGYGLMEFNLLRSNSVFSDLFPDNVT
KEMIGDAIKQFEGKILQKPPPYCALKLDRIRFSDLIGNGIDVSPEPR-YVHCHSISCREF
NPPYFSLDIHC--GGGFYVRSLVHDLGLALGSCAHVAELERTQHGPFTVKD-ALRQYQWS
YTEVMEAVTKAN-------EMCEKY-----------------FITTKNQMTDNES-----
------------------------------
