# Supplementary material for: Genome streamlining in a minute herbivore that manipulates its host plant
Source: eLife. 2020 Oct 23;9:e56689. doi: 10.7554/eLife.56689 (PMC7738191; doi:10.7554/eLife.56689)
Supplement: Supplementary file 2. [file elife-56689-supp2.zip › Malin_Input/OG0001711.fasta]

>Agam.AGAP007978-RA /organism=Agam {i 121,604,948,1081,1153,1476,3505,3666 i}
MDKDTNPSAIISLESD--------EEMETNADLEATTESQLEKEPPHKESPSTE------
------------------------------------NVPSPSKAPDNASVVENAKDSEII
CIDDDEKEPS---------------------VQETPEEKAPEEALPTAEPKSQP--E---
-----------PVPESQAEKD-----------------PEPQAEKEP----------ESQ
AEKEPASQADREPESQTE----------------------------------KEPGSDLT
KEPG------------------SEPTKEQTAPESESNVTAPP--------------LETE
NAINDGDVEMQ---EVVQKEDEEKNSQPAEPPAPPASD-GSQSVAMTDANNKQADDETAN
EQADKQSKQEEPVVTNGNADQPKKSKKPCA-PKCCNTACKKKNVQFCDAPE-------FA
LSLYKVPH-SIQVQHLCYDCFE--------------------------------------
---EAVS--RYETLSGLLVNHQPLL-----------------------------------
------------LHDNQ-------------P-EVSEILMVLDSS----------------
DEEDEDTVIERK---------------------NEPALPAEAVSLVESDLDDVIY-----
------------------------------------------------------------
------------------------------------------------------------
------------------------------------------------KLYATSDRIE--
--------AQMKTLKSAFQ-DIQNNIYSVRT--TKIDK--------PE--------LIIE
-------D----------------------------------------------------
------------------------------------------------------------
------------------------------------------------------------
---------------------------------------------------------DA-
------------------------------------------------------------
-------------------------------------TSEQIAHERFRSM----------
-------------------------------LSKTETLHREPVQ----------------
------------------------------------------------------------
------------------------------------------------------------
------------VGCQYFGV-----------------RT-------TVLASWTEC-----
------KVLEVKSDVSIETHYQSGCTMYTVRFLTGDP-----KPTVITAKHL-----AYT
TPP--------------------NVK-LLLGTRV--------------------------
------------------------------------------------------------
-----------------------------------------------------------V
ARTSSA------------------------------------------------------
------------------------------------------------------------
----TQDGMNRTFY----------------------------------------------
----------------------------------------------------AGTVLESL
------------------------------------------SSYNKYRYLIVLDSGHPQ
YSPFTDV-----RVVCDQSKHVWDDVHPHS-RE---------------------------
--------FIRNYMLKSGSVRPMVQAH-RGQRM---MVEIDDK-WFQGTVLETDSSLVRL
YFSGM--------------------ERKEWIYRGSSRLAPLYRGVNTGHA--PNNKF---
SKFQ---------------K--------RNEPSIEYITLEDDD-----------------
-----------------SEQPPEKKAATINYQPA----PKMEIPDTPNRATARKSTANRT
LNNHNINNNN-------NVPVS-------------------LNRNTIYIDCDQDQSNGRT
LLY----------TTKNY--------------------------------------RGPR
KFVPH-NCGPSCPYKGG-------------KNLRSYNLLARPLITGWERHKT-----AAR
G----QKKS--VVLYRAPCGRRLRNMAELHQYLRVTDSP-LNVEHFDFDPDIRALAT---
------FKAENV----FFECTDLSFGL--EPMPVHCVNNYDNK-QPPSCEYSTERI--PT
EGV---NLNLDKEFLCGCDCEDD-CTDKSKCQCWQLTLAGAKYGL----KENQDINTVGY
HYKRLMSHLSTGIYECNVQCKCKKDKCLNRVVQNSLQTKLQVFNTHNKGWGIRCLNDVPK
GSFICIYAGHLLTEETSNRICAMSDDKSGDEYFADLDFIETV--EKSKAD----YEAEAY
QSDRE--------------------------DSTPAGNANDSDASDDAI-----------
------------------------------------------------------------
---------------------------------------------------ENGPSPSTH
DSDEEYTTK-----------------SKPSG-------------TVVK--TRAQLRKAS-
--------------------------------TTERPNAAMFGKKSSN------------
----------------------------------------D----------------GVN
DEQECVNLIPN----------------------------------PEMDMMDASGGPNDE
SLFRKLYG-ENEHIYVMDAKKSGNLGRYFNHSCNPNLFVQNVFVDT-HDLRFPWVAFFAE
RNITAGTELTWNYNYDVGSVNGKHLTCNCGEKGCKGRLL--
>Bmor.transcript:BGIBMGA011407-RA /organism=Bmor {i 43,2747,3235,3399,3486,3534,3664,3754,3948,4029,4207,4353,4508,4624,4764,4887,4935,5103,5162,5362,5547,5628,5736,5882,6078,6246,6383,6447,6561,6732,6875,7039,7106,7191 i}
METGDENVG---------------------------------------------------
------------------------------------------------------------
------------------------------------------------------------
-------------NTS-------------------TKDDKPDVSSIP---------EKGN
EPSTADQEDTQEKIKS------------------------------------QSIDNKPV
NE---------------------NENHINSKWQCEATTDIDLQEEELLLRWDENDEISSV
ELMNIEDIDEEYNLEFSEIKDDDINKSTDQEVSLIKSKAGVHSPLVETGTGSTAEQKVFE
SYSSRESGDVTSNLSTGNTNPTKEEND---------------SENLKNVQALKDQRNSSV
IEYNEM---ASDVDNSNSETTTELLDCVTDISGSQIVRKIDETVAAVSEPVGDSRDNPDN
ISVNKSNQQHTEIMSKIVTNNENIKISANSQADSLIIGIEKESTDGPWTSTEESDLANIP
ETQEKTTKIVVNLGERQSDNSDMDITGNVSDLANSTKMVQVEDDLDKVRTTENIYELNKV
SMAEDRSQIETKLEVISQTQTTETANSLRMITNNEKAEAIQKTD-VIGDIDNFIIDSVSS
EISNTANMVLSDVTDESDILANSKITIAEGTNDEINVPQSESVSDSSEIITTYDEILSSS
LGKSQVKNNTNYTNIPFDASNDKSRETSDNSQIEIVEDNDLPATAEQSKLKESRYKACGI
NHVDEALSNESTDIKAVNNVVGISSTGTDHDKSIEQSSIVIYAENKELTLTDETNKITV-
TGFPNDIEMELCETEVSMGMSAQENLVKNEN---ISNKSVVNSLQIPEDNQMKIIEANIA
EGV--VSDTAQHTHQVFQS-----------------EAKTDENTLISSENPKGDQ-----
Y--DS-----------------------------NVERANCTVSIP-----NEAQSPKNM
TQDEIEIIADSNNTSNENVLEPTGVSSAMGENFSQKADLDLVVSSEISDKDDKIVPIVSE
DQSEVITTAEVVNEDSEENVNASNDKLTSLGAHLTSLADVSTTLPIRANLEHGLNRPNAM
LEIPTQELIDIDDAEDSSQAASDDGNLNNTINITQEINDRLEYRDTDNKVPLAETLTIDT
TENSDNPIDSENSKNTDDHMDVDMPLEINNAEPILTISKNLNPVGNVSEMNPNVDTISTR
DLDINKTSLGAVKDVLISETVEPKPSTSRAAMEPAGSPELKELAPCTPMKQDEQSALEPK
PSTSKVMVESVLSEATDSLGLLAESSRMDEDEEEPDDEDDGEDEDDFDNDESSNQMTAYN
SEDSNHQNSDPDCGREQTESGDTTKDESEKDGVIATNLNTVESEEIEIQADSDENVSDEK
CTQEAEGISQKNIEETVAAVQSINENKEVNIRLLHTDKSS-----PSKLSMGKKKKLGIS
KARHVDRIVDVEERSSD------DDGNYYRRHDEKQENS---NRKFYENEDMDLK-QKYI
RPPESNEDPDQRSDVAPDEEGVTSVN-IPKGIEVMCSGESTSELVAKEGEIVISRVPKPP
PHKPARLNTSEVTIKTTSGCAESSLVIPETKLQEAKETDADLEVFNLDSDDEDGSAKGKG
MSRHLVINLDLTSGYNLSIETGTDRHRGPWESSKLESGRCLNPACPGREAAQLRADRAAV
AHYSAKTSRNAFICRPCYEGLVNGLKNFTPLFEMKMEKQSLNLVEISDSDSEDESSAPEQ
AKEVVGDEGAKLLEEHLANLINETWSKYKMDARMNEARSFVDLEVQKLEKQSKEIDQMLN
ECQVATDKLRDSLYKTFEPTKHDLPPICIVDIVGCYAKQRANKRKRTEPLCSQPKKAAIA
LGYAPLDGDHAQPDVTQEKTPIETAPNESKEDDREVSVVQLSAEVAPPDLPPPGELVRPP
LKPGMVVWAMKNVFSPWVKVRIQDIAPKSDPECEVSRAFGAAKRETHYRYLVFFDDGYAQ
YVAHPDT-----RVVCECSNLVWEEVHAFS-RE---------------------------
--------FVKQYLLSYP-ERPMVRLH-AGQSL---KTEWNGK-WWISTILKVDASLAHV
YFQKI--------------------NRTEWIYRGSTRLAPLYLELQAAER--QRTRP---
---------LPRSMAQ--SK--------VNMPYVEYTRSDEQT-----------------
--------NEKQKET-----------------------TDQPDDIRKQRAVAKKSTA-QP
Q----------------SAPPV------------------------------EQQANLDS
VISR-----VVYYTPKNA--------------------------------------VKPL
RMTSH-TCGPKCKRT--------DVLAL--KDLRTYNPLAKPLLSGWERQIV-----RYK
G------VR--DVMYRAPCGRRVRDIRELHAYLTATDSD-MPVDLFDFHPATHCLAE---
------FVINKC----IVGKKDLSHGK--ENVPVPCVNYYDET-LPEFCSYNTERT--PT
AGV---PLNLDPDFLCGCDCTDD-CQDKAKCACWQLTLEGARTIG----LDG---HNVGY
DYKRLLEPLPSGIYECNSRCKCKQT-CLNRVAQHPLQLKLQVFKTQNRGWGIRALNDVPK
GSFLCVYAGNLLTDATANLLVLQDGLNEGDEYLAELDYIEVV--EQMKEG----YEEDIS
EADKKLGAVRARRPSVAAGGVK---------ESGAKGASSDEH-----------------
------------------------------------------------------------
----------EESSSDDY---------------------------------DFEAASKDE
SEDCD---------------------FQPG-CLGLP-----VTKFSKR--LRQRAKKK--
---------------------------------QDEDKEKSSKEKEKEKERDKDKDKD--
------------KTKEPAPGEDCITISDDDE--VREPS----------------------
-------------------------------RFTAQAGMGANEFVP------------KH
RSVRQLYG-ADEACYIMDAKVQGNIGRYLNHSCSPNVFVQNVFVDT-HDPRFPWVAFFAL
CHVRAGTELTWNYNYDVGSVPGKVLYCHCGAPNCRGRLL--
>Cscu.CSCU019674-RA /organism=Cscu {i 3,136,340,521,705,891,1010,1209,1298,1415 i}
M-----------------------------------------------------------
------------------------------------------------------------
------------------------------------------------------------
------------------------------------------------------------
------------------------------------------------------------
------------------------------------------------------------
------------------------------------------------------------
------------------------------------------------------------
------------------------------------------------------------
------------------------------------------------------------
------------------------------------------------------------
------------------------------------------------------------
------------------------------------------------------------
------------------------------------------------------------
------------------------------------------------------------
------------------------------------------------------------
------------------------------------------------------------
------------------------------------------------------------
------------------------------------------------------------
------------------------------------------------------------
------------------------------------------------------------
------------------------------------------------------------
------------------------------------------------------------
------------------------------------------------------------
------------------------------------------------------------
------------------------------------------------------------
------------------------------------------------------------
------------------------------------------------------------
------------------------------------------------------------
------------------------------------------------------------
------------------------------------------------------------
------------------------------------------------------------
------------------------------------------------------------
------------------------------------------------------------
------------------------------------------------------------
------------------------------------------------------------
------------------------------------------------------------
---------------------------------------------ATAQA--NRLT----
GKFR------RHNLVA--KR--------PHQPYVEYTRGIDEPIARP-----TGNLV---
---NFRKQQKEQISNFQLSDIPSRPQVAKKQTGG----CIPNQNIESSARIAKKSTT-QE
RLLYNLMNE--------ENRDDYDS------------------------NILQSQLGHRE
IHM---------ISIGK-----------------------------------------RA
KFQPH-KCSVVCNGD--------KVNEP--SKYRGKNPLQIPILCGWERQVT-----KHR
A----GCRR--VVFYVTPCRRRLRSIKEVNHYLWKTKSK-LTIDLFCFDSCVHTFSE---
------FSPSRI----LAYIPDITYGK--EDVSVSCVNSLYKE-FPPYVLYSNVRF--PA
KGV---QLNLDQEFLCGCDCEDN-CQDRDRCQCQQLTINATEAL-----PSGRI-PDAGY
KFRRLKEPLITGIYECNSKCKCGPS-CMNRVAQNGLQVRLQLFRTERKGWGIRCLDDIPQ
GMFICIYAGQLLTEQGAN----E-------------------------------------
------------------------------------------------------------
------------------------------------------------------------
------------------------------------------------------------
------------------------------------------------------------
------------------------------------------------------------
------------------------------------------------------------
------------------------------------------------------------
------------------------------HSCNPNVFVQNVFVDT-QDLRFPWVAFFAM
VYIRAGSELTWDYNYDVGSVPGKVMYCYCASNECRGRLL--
>Lpol.rna5753 /organism=Lpol {i 310,383,598,669,785,1015,1103,1177,1251,1310,1431,1558,1744,1931,2115,2301,2420,2619,2780,2873,3082,3205,3247,3429,3518 i}
MVTLP-------------------------------------------------------
------------------------------------------------------------
------------------------------------------------------------
-------------SMEMIKE---------------DILPSDSIDDCT-------------
--EEIVVIDDDEAVAN--------------------------------------------
---------------------DHKALSVIVDDEIPPSK----------------------
------------------------------------------------------------
--------------------------------------------KLR-------------
------------------------------------------------------------
------------------------------------------------------------
--------------------------------KENDEFFKANFD----------------
---------------------------------------------IAKAIETLL------
------------------------------------------------------------
---------------------------------------------DNLRFQA--------
-----------------------------------------QVEKGLKGQLERMNVLE--
--------TNCKEIDDLYD-GMEKDFKGLLDNEE------------PEKEE----ELDFY
-------DTFSKL------P---------------IYGAPESKIIIPRAPSTSPQVSKGL
MQLSSPNSFTINSHKIATSTIHQMFTSSQGTLL-SVISSSGGQSKH-----PIAISPAQV
T-------------------------STV-------------------------------
---------------------------------------------------NGIRTPDG-
------------------------------------------------------------
-------------------------------------SNEVIPVGKFALQRPN-------
-------------------------------LPPMGAVKRKPLT----------------
------------------------------------------------------------
------------------------------------------------------------
------------IGMKVYAL-----------------KG-------NHLGVWYKC-----
------RIIDIRILAEG-------EKQYRVKLESKKTNS--SQKVYYSGKHL-----AYI
DPP--------------------DVI-LPVGSRI--------------------------
------------------------------------------------------------
-----------------------------------------------------------I
AYYRD-------------------------------------------------------
------------------------------------------------------------
----EHWSLQAALY----------------------------------------------
----------------------------------------------------AGIIAEPP
------------------------------------------KVMNSYRYLVFFDDGYAQ
YVKHSEV-----HLVCEASNEVWEDIHPDS-KQ---------------------------
--------FIRNYLQQYP-ERPMVKLQ-KGQIV---KTEWNGS-WWIARVMEVDASLVKM
FFDAD--------------------KRTEWIYRGSTRLAPLYNELANAEA--NRLS----
GKSR------RHTLMPL-NR--------KKHPYVEYTRGLDEPITRPAALPNTQSVVVQE
LSTKISKEEEEKLQS----------QVARKHTIG----LLNGNVFH--RNVARKSTT-QK
HPSTNLSDQ--------CTPSG------------------------------EEHAGTRE
ILK---------KTIGP-----------------------------------------RF
KYVVH-TCCQRCIRN--------KPDDP--ASVKGKSPLRIPMLLGWERQIA-----KHR
T----TGKR--VVFYRAPCGRRLRSIEDVNRYLIETKSK-LTVDLFCFDSYVHTFTT---
------FLPHRV----LVCISDITYGK--ENVPVSCVNTLDTS-SPSFVEYSTERF--TA
EGV---PLNLDPEFLCGCDCKDN-CQNRDECACQQLTIKATEVL-----PSGKI-PDAGY
KFRRLHEPLVTGIYECNKWCKCNSS-CLNRVAQNGLHTRLQLFKTEKRGWGIRCVDDIPQ
GMFICIYAGQLLNEQTAN----KEGHEFGDEYLAELDHVDVM--ERIKEG----YESDVV
DPDD----------------------------------DSEKNDSGNDSD----------
------------------------------------------------------------
----------DESTSTEES--------------------------------STKRTVYST
DSDYDAEIKE---------------DFLPRNWETRSRRKLERQESVKS-ESSNSSQKEVS
REEQHQKSDKQTVEWLIKNIPSPDRSEDSSSQLSFSSKQEKKKQKDKSKHSSARSRSE--
-SPVTEQNSNKGKSSRPQTVRKANNKSDKDS---RSDSDDSMKTENGTQHPKSTTFGSLS
DPKKPCSLDNK----------------------------------P-------EEDEKKF
LSLRTYY--NEEHCYIMDAKTCGNIGRYLNHSCSPNVFVQNVFVDT-HDLRFPWVAFFAM
TYIRAGTELTWDYNYDVGSVPGKVMYCYCGSSECRGRLL--
>Isca.ISCW005550-RA /organism=Isca {i 5,286,359,421,474,611,1029,1664,1890,2034,2352,2480,2680,2761,2925,3014 i}
MGKKRAA-----------------------------------------------------
------------------------------------------------------------
---------------------------------------------EALGDGNGM------
-------------TLSALRRDG--------------------------------------
------------------------------------------------------------
---------------------DCKGDSEGANGEGPSGV----------------------
------------------------------------------------------------
------------------------------------------------------------
------------------------------------------------------------
---KRAH-----------------------------------------------------
-------------------------------LDEKEQFVVCDCD----------------
---------------------------------------------IMATVNKVI------
------------------------------------------------------------
---------------------------------------------GSFNLEQ--------
------------------------------------------------AWKEEMDKFSRR
LGLLDDLEREFIEIDIAFD-KMERDLTKLKE---KKSKEQADALVIPE--------VHFF
-------DVFIN----------------------------DSNFKMPVSPKRAPQ-----
----S-----------------------------PVLRTNSAQAVP-----KGSPRPVQ-
------------------------------------------------------------
---------------------------------------------------------KS-
------------------------------------------------------------
-------------------------------------SDDIIPVGNFTPKVPN-------
-------------------------------LPPEGPIVRKELD----------------
------------------------------------------------------------
------------------------------------------------------------
------------ISSKILAT-----------------RN-------FPLGVFFKA-----
------RITQIQPAEETGN----DEPMYRIKFEARKPNAGMRQSKWFSPREL-----AYA
DRP--------------------SVV-LPVGTRV--------------------------
------------------------------------------------------------
-----------------------------------------------------------V
ATYTD-------------------------------------------------------
------------------------------------------------------------
----ESWNQRQSLY----------------------------------------------
----------------------------------------------------AGLVAEPP
------------------------------------------KPLNRYRYLVFFDDGYAQ
YVHIDKV-----FVMCGTSK----------------------------------------
-------------TGKYP-ERPMLRMR-KGQTV---KTEWNGK-WWMARVLTVDSSLVKM
AFEAD--------------------NRTEWIYRGSTRFAPLYTALNHTAQ--SAAPG---
GRVR------RQNLVPAAGK--------QHRPFVEYTREADEN-----------------
------------------SSATAAKEDATKKVAT----TTTAAATSDKRNVARKSTT-QD
HRSAPWEEA--------EKP-----------------------------GIAASQAGTRE
LQC---------VEGSET--------------------------------------YNRK
TYVKH-ECSPACV----------EPEDP--EKLVGRNPLSIPCLMGWERQVA-----KPS
K----KSKR--RVFYTAPCGRRLRNIAEVAQYLALSKCL-LTVDQFCFDSAVNVFAH---
------FVPQTV----LSSLRDLTYGK--ELVPVTCINSLNTE-YPTYIEYSATRY--PG
KGV---TLNLDEEFLCGCDCEDD-CQDRDKCSCQQLTVAATGAL-----PSG-VNPSAGY
RFRRLHEPLITGVYECNAQCKCSKR-CQNRVVQNGLRCRLQVFRTEKRGWGVRCLDDLPQ
GCFVCIYAGQLLTEQGAN----ETG--FAQVHILACPYLVSC----SEED----LKDDMS
--------------------------------------DSDGDMDTGEFN----------
------------------------------------------------------------
----------GKPRKRSQR--------------------------------SPKKKAKSE
DGDSD--------------------DFKDK-----------RKDKLKK-ESRKLGSKL--
--------------------------DDSPMKATDDESSESKSQDGRSADQTGDDSQS--
-STMSE------KPKKPLKVKK-TTKAEADK-----------------------------
----------------------------------AGKGDAKVKTGP-LESPGNGTKPPRF
PPTRSFF--NEEYCYIMDAKNCGNIGRYLNHSCCPNVYVQNVFVDS-HDLRFPWVAFFAA
RYIRAGVELTWDYNYDVGSVPERVMYCQCGADECRGRLI--
>Dpul.mRNA15984 /organism=Dpul {i 547,888,1167,1620,1846,2092,2298,2380,2466,2719,2955 i}
MAQASCN-----------------------------------------------------
------------------------------------------------------------
---------------------------------------------QEELDNGTC------
-------------SLS-------------------DKEPAPRVQHCTLIPNK--------
-----NESENQMKVPS------------------------------------NRKEIKLI
NK---------------------SHLKICSNPDCESKD----------------------
------------------------------------------------------------
--------------------------------------------NLRFAPY-------FV
CAYFGLLVEKFNVRRVCQRCYR--------------------------------------
---DAEN--HQSVLVKMLGDHKSIV-----------------------------------
------------LGPK----------------KPKNQMVTIDDE----------------
ECSEDSTESP------------------------------EEVE-IEGDIDNFV------
------------------------------------------------------------
-----------------------------------------KYLVEKYRFEE--------
-----------------------------------------QVDASLNHLEKRWINNK--
--------DKMAELDISHS-KLEKNLDSLRK---ELYKSHE-----PK--------ICLV
-------DSIDV--------------------------------------------DTHG
----------------------------------NVTKHNSTSSTV--------------
------------------------------------------------------------
---------------------------------------------------------EA-
------------------------------------------------------------
-------------------------------------IQPLMP----TCKQTA-------
-------------------------------LPPNGMFIHTQIK----------------
------------------------------------------------------------
------------------------------------------------------------
------------ANQAIYAM-----------------RS-------SLLAPWGKG-----
------RVIRIKENTE---------MMYVIRFDTGG------KPRTFPLKYL-----AYA
ESS--------------------PVQ-LTVGARV--------------------------
------------------------------------------------------------
-----------------------------------------------------------I
AQYVE-------------------------------------------------------
------------------------------------------------------------
--DKDGKLKPSSYY----------------------------------------------
----------------------------------------------------AGVIAEAP
------------------------------------------KTLNQYRYLVFFDDGYAQ
YCTHEQV-----TMVCQSSRDVWQDIHMNS-RS---------------------------
--------FVLNYLKQYP-ERAMVKLQ-RGQTV---KTELNGN-WFQGRVETVDASLANI
YFPSE--------------------NRFEWIYRGSTRLHPLFDLLANAEA--RKNQ----
GATR-----PTHNMALVHKK--------KNAPYVEYTRGDVDR-----------------
------------------SPPPSIAPLSLSSVPS-------PSTECVVRAVARKSTS-KV
LKPNSVSS---------VTP---------------------LLVDEL--TVNAEHKGRFK
FRL------------NES--------------------------------------YKNV
AFEPH-QCNSKCIEE--------FPYAD--GDNKNLNPLSIPMLCGWSREVA-----KQR
H----GERL--SIIYRAPCGRRMRNMDEVHRYIRLTGSQ-LGVDLFCFDNFVHCFTE---
------FEPEVV----YSKINDITYGK--ENVRVSCVNSIDRS-NPEYVEYSTERI--PR
EGV---NLNLDPNFLVCCDCTDD-CQDKEKCQCWQLTIKATALG-----PSGKIDPTAGY
NYRRLMQNVVTGVYECNSRCSCRKT-CINRVAQRPLHLRLQLFRTERRGWGIRCLDDIPK
GQFICVYAGQLLTEQEAN----EDGKQFGDEYLAELDLIESI--EQAKDG----YESDVD
-----------------------------------IDIDHESDISQSSGS----------
------------------------------------------------------------
---------------------------------------------------DDSGEFSDI
SESKS---------------------LVP---------------------GQGHENKN--
------------------------------------DSSEKLSAHTLS------------
------------------------------------------------------------
-----------------------------------STAVRIIQKDD------------CQ
KKTRELYG-PNEHCYVMDAKSTGNIGRYLNHCCKPNVFVQNIFVDT-QDLRFPWVGFFAH
VFIRAGTELTWDYSYQVDSVPDKKLFCHCGAKECRGRLL--
>Smar.transcript:SMAR006378-RA /organism=Smar {i 121,319,398,492,622,710,858,1038,1201,1342,1523,1707,1893,2217,2387,2486,2551,2763,2852 i}
M-----------------------------------------------------------
------------------------------------------------------------
------------------------------------------------------------
------------------------------------------------------------
------------------------------------------------------------
---------------------NTKADAVCMNPECEAKE----------------------
------------------------------------------------------------
--------------------------------------------NLVAANL-------IV
QRHFGV------------------------------------------------------
---KRSH-----------------------------------------------------
--------------------------------VGVSEMSSVDDT----------------
----------------------------------------------------FV------
------------------------------------------------------------
------------------------------------------------------------
------------------------------------------------EMQEQMNRLK--
--------PELSAMNGIER------------------------------EELEP--LDII
-------DTIP-------------------------------------------------
----------------------------------AVTKIGFTTVMF-----KPSTSPAK-
------------------------------------------------------------
---------------------------------------------------------SE-
------------------------------------------------------------
-------------------------------------SREIIPMGKVRVPAPV-------
-------------------------------LPPIGAVKRRELC----------------
------------------------------------------------------------
------------------------------------------------------------
------------VNMIVYAM-----------------R--------SVLSIWYKA-----
------KIVEILDTPEG--------RQHRVRIEMKGRSS--QLAMVLPAKHL-----AYV
HPS--------------------EVI-LPVGTRI--------------------------
------------------------------------------------------------
-----------------------------------------------------------I
AKYKD-------------------------------------------------------
------------------------------------------------------------
----ENWHQQDSMY----------------------------------------------
----------------------------------------------------AGIIAEPP
------------------------------------------KIMNKYRYLIFFDDGFAQ
YTSHEHI-----YLVCEESKDVADDIHPDS-KD---------------------------
--------FIRSYLKQYP-ERPMVKLQ-RGQVI---FTEWNGK-WWVARVADVDASLVKM
YFDAD--------------------KRTEWIYRGSTRLRPLYNELSNAEA--NKAAM--Q
GKLP---KFKRHGLIRS-NK--------RNEPYVEYTRGLDDP-----------------
------------------RGEREQTAVTDDAVIAPSD-VDLEGELQERKQIARKHTAPRV
NIAKKSTAAC-------PVP---------------------ARKEVV--YQRSECDGTYQ
AKL-----------TQRL--------------------------------------DRRQ
SYSPH-RCSPNCLPE--------GSHDL--NKHKGSNPLMIPMLCGWERQIT-----KYQ
T----SGKR--VLFYRSPCGRRLRDMKEVRIYLEVTSCS-FPVDLFCFNVQVHCYGE---
------FVPTRS----FCNILDISYGK--ENIPVSCVNSINRV-YPEYVEYSTERL--PA
KGV---KINQDPEFLVGCECKGD-CNDFRKCACQQLTIDNFRRIY----PKGGREWPPGY
KHRRLNEQVISGIYECNSRCSCSKR-CQNRVVQNGLQLRLQVFKTDQCGWGLRCLDDLPK
GCFVCIYAGQLLTEQEAN----EDGAQFGDEYLAELDHIEVC--ERIKEG----YESDVI
EPELE-----------------------------EKGYGRDSPESGDEYN----------
---------------------------P--------------------------------
--------------------------------------------------QCDTEITNVP
SSESE---------------------FEAN-----------LYEQVAP-RKRSSRRKT--
--------------------------IESEKKSVVPPITEDNSQKPKE--TESEPDIEIQ
EEREKQ------FAAKPSRFKA------------------------------------LP
DPKLNTSM--------------------------------VKQTGM------------AQ
FGTRKYF--GDDYCYIMDAKTIGNIGRYFNHSCSPNLFVQNVFVDT-HDIRFPWVSFFAA
DYIRAGTELTWDYSYDVGAVADKCLYCHCGS----------
>Phum.transcript:PHUM415050-RA /organism=Phum {i 37,294,406,684,834,1052,1252,1475,1814,2010 i}
ME----------------------------------------------------------
------------------------------------------------------------
------------------------------------------------------------
------------------------------------------------------------
------------------------------------------------------------
--------------------------STVIQERKESSI----------------------
------------------------------------------------------------
--------------------------------------------NLGEAPV-------FV
LTYFNVPRKKNVLQKVCDECFE--------------------------------------
---TALK--HQEKMCHLLKNNFSLF---------------------------EAEFP---
--------------------------------KQKDDVVVMDSV----------------
EEIAEEKILP-----------------------------DSVVSVVEEHLEELL------
------------------------------------------------------------
-----------------------------------------KDALNKYDIDF--------
-----------------------------------------QIESGQKILTKKIEELE--
--------ASRKILNDELL-SIENQVKESRS---AIYKAFS-----PQIKELQP--LNLN
-------DSINQ--------------------------------------------SYGK
-----------------------KLRKSMADALNKILPYNSAPNVP----ISVNAEPEN-
------------------------------------------------------------
---------------------------------------------------------FE-
------------------------------------------------------------
-------------------------------------SHEVVTLREVEVPKVK-------
-------------------------------LPPIGALNYPSVN----------------
------------------------------------------------------------
------------------------------------------------------------
------------VGTLVYVI-----------------KD-------TVFGVWVKA-----
------KVVEVLKREND------GVSNFRVQFESSHQGI---GQKIVSGKEI-----AYR
KPS--------------------SVR-YPVGTRI--------------------------
------------------------------------------------------------
-----------------------------------------------------------V
ALFHN-------------------------------------------------------
------------------------------------------------------------
----SKAPSKSAFY----------------------------------------------
----------------------------------------------------AGIIAEPP
------------------------------------------KILNMFRYLVFFDDGYAQ
YVTHHKI-----MLVCECSKFVYEDFHSDS-RD---------------------------
--------FIKSYLDQYP-ERPMVKLQ-KGQLV---KTEWNGK-WWMARVLVVDGSLAKM
HFEAD--------------------NRTEWIYRGSTRLGPLFQELVAAEA--RKEQ----
GALS-----RHRGLGIASLKK-VKSNFTKNMPYVEYSVDQDDK-----------------
----------------------------------------LPQSSSLSKNVARKSSV-SK
LNHQNDNAC--------EKP---------------------VDRFRF--NEKKEINTKGY
IRT---------MALPRR--------------------------------------ICGQ
IFVPH-QCGPSCVDW--------TNFSP--AVCKNISPLAIPLLYGYERQIT-----RCR
S------RK--SVSYRGPCGRRMRNIIEMHRYLRITKSM-MGLDYFDFDPRVHVLDE---
------FHLEPS----MYCTHDISYGH--ENVPVSCVNEINHS-WPSFMDYSTSRI--PQ
EGV---NICYDEEFLVCCSCVDD-CLDKEKCECWQLTLEGAKYA-----FKDQIDSKIGY
QHKRLLEPLTTGIYECNQRCKCGPT-CLNRVAQHPLQLNLQVFKTLKKGWGLRTLNDIPQ
GGFICIYAGRLHTEQSAN----DDGRMYGDEYLAELDYIEVV--ERYKEG----YESEVI
EPDFE-------------------------------NDDEDEK-----------------
------------------------------------------------------------
----------QNCTMDADRSY------------------------------DEQDESLMN
NDDID---------------------YVPEGLSRIP-----DTENIVN--TRGRNKK---
--------------------------------ITSEEKSESEGEKEKED-ADNDRDSENV
EDDDDE------ISKKPSK-----------------------------------------
----------------------------------FTAAVPVTEDQP------------KY
RSVREMFGDGADDCYIMDAKSSGNIGRYLNHSCQPNVFVQNVFVDT-HDVRFPWVAFFAL
SYIKAGTELTWDYNYDVGSVPGKVLYCYCNSAECRGRLL--
>Ptep.aug3.g4240.t1 /organism=Ptep {i 79,295,368,436,465,581,802,881,955,1029,1088,1209,1333,1486,1682,1878,2064,2177,2250,2376,2555,2627,2752,2848,3009,3098 i}
MPGADAV-----------------------------------------------------
------------------------------------------------------------
------------------------------------------------------------
------------VPIS-------------------NSNSEPDVCSDS-------------
-----NIKDEKKKIKP--------------------------------------------
-----------------------LENGFNGHHDTKETT----------L-----------
-------------------------------------------------NGKAVTSDVAT
HL----------------------------------------------------------
---------RFDIFSSCKQLSA--------------------------------------
---KATK-----------------------------------------------------
--------------------------------HQNNQLVEETKE----------------
ATSKFRSIAS-------------------------------DIEICANQIRAFI------
------------------------------------------------------------
----------------------KTRNI---------------------------------
------------------------------------------------IFMSPLSSLK--
-------------SNAQFK-TLYSSVLNEDQ-----------------------------
------------------------------------------------------------
-------------------------------------------------KKTVSATPDQ-
------------------------------------------------------------
---------------------------------------------------------NAT
---------EVKEAKCSAD-----------------------------------------
-------------------------------------VLEVVNVVKTKTNH---------
-------------------------------LPPVGEFKRKQLQ----------------
------------------------------------------------------------
------------------------------------------------------------
------------PGIKVYAM-----------------RT-------SQVGEFGEG-----
------VIISARDSGDG--------KLYKVRFDNTKT----APLKLFSAKQL-----AYT
ESP--------------------DVI-LPVGTRI--------------------------
------------------------------------------------------------
-----------------------------------------------------------C
ARYCD-------------------------------------------------------
------------------------------------------------------------
-------GVRTAIY----------------------------------------------
----------------------------------------------------AGITAEPP
------------------------------------------KITNSERYLIFFDDGYAQ
YIYHHDI-----FAMCGQSNDVADDVHENL-KE---------------------------
--------FIKAYLQKYP-ERPMVKLQ-QNQIT---KTEYECK-WWDTKVLDIDASMVKM
YFIES--------------------HRTEWIYRGSTRLKLLFNELQNAEE--HRRAG---
GKNR------RHNIVP--RK--------PHQPYVEYTREEEVV-----------------
---TLDSDDENEVQT-------TAKYLHPRRKTG----GSQYLNEAPVRNKARKSGS-GA
AAPKSRFAIC-------NVP---------------------LKCRTP--DI-KSHLGYRE
IRRR-----YS---------------------------------------------FTRV
NFQRHPTDTLICKEK----------ENP--ANLKGQNPMLIPIHLGWERQVR-----KYK
KKRSTSTRI--KIIYRTPCGKHLRSLEEIQFYLYITSSH-IPIDFFSVDYQVLVFRT---
------FRPKEV----RYDNKDITGGK--ENVPVACVNSWSND-PPPFVEYEAQRF--PG
KNV---YLNLDPDFLCGCSCTDN-CQDPEKCECQQITSYARYGS-----AGG---EPVGY
KFRRLKESIITGIYECNVKCKCSAS-CGNRVVQNGLQVRLQMFKTERKGWGIRCLDDLDA
GQFICIYAGQLLTDQGAD----EDGNEFGDEYLAELDHIEVA--EKNKEG----YESDVL
EMEEE----------------------YD-----EDKNDNKSDFSDDDPN----------
------------------------------------------------------------
---------------------------------------------------DPDASFSSD
ENDSD---------------------FEPN----------LRSTAITSLSTRRSKKSK--
--------------------------------LDSDSSRQSMNDESEGD-VSNGKRKNKW
LPDLSKSLDMITITPRPLSPESAAFVDNVEF--VRTP--------------------KLS
D----------------------------NAKTIAKKSLNSKQTTP-LRP---SRKENRF
RTVRSYY--GDESCYIMDAKSKGNIGRYLNHSCAPNVFVQNVFTDS-HDLRFPAIAFFAM
HYILAGTELTWDYNYEVGSVVDKVMYCYCDARNCRGRLL--
>Tcas.transcript:TC031269_001 /organism=Tcas {i 838,1513,1698,1896,2727,3103,3255 i}
MEEDDAM-----------------DIDETISSAQ--------------------------
------------------------------------------------------------
---------------------------------------------IIIRESTGV--QIIG
----------GPPSLDASQAGEAAPKA--------GPPKNPDVVV---------------
-----LDDDEEEPIPP-------------SKKTKTGED--------------SVEVIDLV
QK---------------------SVNSKCINYACKSGK----------------------
------------------------------------------------------------
--------------------------------------------DLLVAPN-------LC
LSYYRVKNSGKGNKEVCSECYE--------------------------------------
---VAIR--EYDMLASELEAGNILC---------------------------NVEVPF--
----------------------------------RNDTVEIDDS----------------
DEEEEAAQVP--------------------------PLEDDSLRFFEENLEKVL------
------------------------------------------------------------
-----------------------------------------SETMARLNVVS--------
-----------------------------------------HAENEVNFLKAKNNKIN--
--------GELSELQTMIK-ETRNSLDSIQF---NLYKECR-----PETVEKCI--ISIV
-------DDHFT--------------------------------------------STG-
----------------------------------PIVRTESVLPSI----TRKSQRT---
------------------------------------------------------------
------------------------------------------------------------
------------------------------------------------------------
-------------------------------------ASKQVSYTEVDSPSDSPK-----
------------PD-------D---------VPAVGNPEPLVVR----------------
------------------------------------------------------------
------------------------------------------------------------
------------IDEMYYIS-----------------RE-------NSSGSWIKA-----
------RLKRVLYPGTVYNDNPCTTTLYKMVELKQH------VERVVDGKNI-----ASM
KHS--------------------TIR-LETGTRV--------------------------
------------------------------------------------------------
-----------------------------------------------------------I
AVFKEIGP----------------------------------------------------
------------------------------------------------------------
-TGEARKIRYEPFY----------------------------------------------
----------------------------------------------------PGVVAEPP
------------------------------------------VAQNKYRYLIFFDIGYSQ
YVNYTNV-----HVVFEASKNVWEDMHVNS-RP---------------------------
--------FIKKYLESA--DRPMVKLS-KGHTV---RVEYNGK-WVLCKIMEVDCSLVLV
YFESL--------------------NRMEWIYRGSTRLSPMFKEEQNATK--RHTG----
GRTS--------------NRKQGPS---ESATIVQYTKNSDFE-----------------
---------------------------------------KPAENSRTVRAVARKSTA-RP
ENTTSGGFVP-FLPQVNNIPPVFS-------------------------------EPTSK
IMY--------FTPRDQV--------------------------------------ITQR
LYRPH-TCSPACKDY--------VRHSL--GKLRGHNPLSKPLLCGWARMTL-----KVK
G------RK--EIVYKAPCSQILRNMKEVHQYLRVTKSE-MTVDLFDFNHMVRCLAE---
------FSVE-----CNPDPKDLSKGL--EQVPIPVINGINNE-MLDFCNYATKRV--PM
EDV---PLNTDPEFLIGCDCTDD-CSDKMKCACWQLTLEGAKYM-----GKNVDPNSIGY
VYRRLHEQVLTGIYECNSRCKCAAT-CLNRVVQNPMSIKLQVFRTHNRGWGIRCVNDVPQ
GTFICIYAGTIHTEQMAN----EDGVTYGDEYFAELDYIENC--EKHKED----YESDVN
EPDSP---------------------------RSRSATPEDEE-----------------
------------------------------------------------------------
----------EEQRPDGRR-----------------------------------RRWQRH
PQDND---------------------FTPS----YP---LVSGDFENS--MRLRRRKE--
---------------------------------EEPKVEEKFFKKEEK------------
----------IPLESVTTEIET-VTISDDED-----------------------------
DPKEVLSFNPK-------------------------SGSDLDDNKP------------SQ
VSVRSFF--GEEEPYIMDTKNAGNIGRFLNHSCSPNVFVQNVFVDT-HDLRFPWVAFFCS
QFIRAGTELTWNYNYDIGSVPGRVLYCHCGSLECKGRLL--
>Hsap.transcript:ENST00000271640 /organism=Hsap {i 260,412,447,547,673,875,949,1140,1267,1424,1580,2213,2330,2500,3129,3158,3291,3457,3669,3758 i}
MSSLPGC-----------------------------------------------------
------------------------------------------------------------
-IGLDA------------------------------------------------------
-------------ATATVESEE--------------------------------------
-----IAELQQAVVEE--------LGISMEELRHFIDE--------------ELEKMDCV
QQ---RKKQ---------------------------------------L-----AELET-
--------------WVIQKESEVAHVD---------------------------------
--------------------------------------------QLFDDAS---------
------------------------------------------------------------
---RAVT--NCESLVKDFYSKLGLQ-----------------------------------
------------YRD---------------------------------------------
SSSEDESSRP-----------------------------TEIIE-IPDEDDDVL------
------------------------------------------------------------
------------------------------------------------------------
----------------------------------------SIDSGDAGSRTPKDQKLR--
--------EAMAALRKSAQ-DVQKFMDAVNK-----------------------------
------------------------------------------------------------
------------------------------------------------------------
------------------------------------------------------------
---------------------------------------------------------KS-
------------------------------------------------------------
-------------------------------------SSQDLHKGTLSQMSGE-------
-------------------------------LSKDG-----DLI----------------
------------------------------------------------------------
------------------------------------------------------------
------------VSMRILGK--------------------------KRTKTWHKG-----
------TLIAIQTVGPG--------KKYKVKFDNKGK-------SLLSGNHI-----AYD
YHP-----P--------------ADK-LYVGSRV--------------------------
------------------------------------------------------------
-----------------------------------------------------------V
AKYKD-------------------------------------------------------
------------------------------------------------------------
-------GNQVWLY----------------------------------------------
----------------------------------------------------AGIVAETP
------------------------------------------NVKNKLRFLIFFDDGYAS
YVTQSEL-----YPICRPLKKTWEDIEDISCRD---------------------------
--------FIEEYVTAYP-NRPMVLLK-SGQLI---KTEWEGT-WWKSRVEEVDGSLVRI
LFLDD--------------------KRCEWIYRGSTRLEPMFSMKTSSASALEKKQ----
GQLR-----TRPNMGA--VR--------SKGPVVQYTQDLTGTGT---------------
---QFKPVEPPQPTAPPAPPFPPAPPLSPQAGDS----DLESQLAQSRKQVAKKSTSFRP
GSVGSGHSSP-------TSPA--------------------LSE-----NVSGGKPGINQ
TYR---------SPLGSTASA----PAPSALPAPPAPPVFHGMLERAPAEPSYRAPMEKL
FYLPH-VCSYTCLSRV-------RPMRN--EQYRGKNPLLVPLLYDFRRMTA-----RRR
V----NRKMGFHVIYKTPCGLCLRTMQEIERYLFETGCDFLFLEMFCLDPYVLVDRK---
------FQPYKP----FYYILDITYGK--EDVPLSCVNEIDTT-PPPQVAYSKERI--PG
KGV---FINTGPEFLVGCDCKDG-CRDKSKCACHQLTIQATACT-----PGGQINPNSGY
QYKRLEECLPTGVYECNKRCKCDPNMCTNRLVQHGLQVRLQLFKTQNKGWGIRCLDDIAK
GSFVCIYAGKILTDDFAD----KEGLEMGDEYFANLDHIESV--ENFKEG----YESDAP
CSSDS-----------SGVDLKD---QEDGNSGTEDPEESNDDSSDDNFCKDEDFSTSSV
WRSYATRRQTRGQKENGLSETTSKDSHPPDLGPPHIPVPPSIPVGGCNPPSSEETPKNKV
ASWLSCNSVSEGGFADSDSHSSFKTNEGGEGRAGGSRMEAEKASTSGLGIKDEGDIKQAK
KEDTDDRNKMSVVTESSRNYGYNPSPVKPEGLRRPP--SKTSMHQSRR--LMASAQSN--
-------------------------PDDV---LTLSSSTESEGESGTS------------
--------------RKPTAGQTSATAVDSDD--IQTISSGSEGD-------------DFE
DKKNMTGPMKRQVAVKSTRGFALKSTHGIAIKSTNMASVDKGESAP------------VR
KNTRQFYD-GEESCYIIDAKLEGNLGRYLNHSCSPNLFVQNVFVDT-HDLRFPWVAFFAS
KRIRAGTELTWDYNYEVGSVEGKELLCCCGAIECRGRLL--
>Dmel.FBtr0112777 /organism=Dmel {i 939,1057,1341,1597,2103,2865,3582 i}
MSGQPTAVDCLESSGSTV-----EDVQETPASREKSYGLPVRKGENSLESPAEQAAKDVE
IEELTHSEAIAAT------------------GSTRKQCPYGGKAPDEPGKL---------
---ADESEDR---------------------KGENTKAIASSPVLVAVDSDSSV--ELIE
----------SPVKFSSANESE-------------KDPPKPDAVNEA----------AAK
EAEEMTDSSISSPTSESF----------PEKDEKTNKEN-----------EQ--------
-----------------------EPPGMEVDQDVEESISRPAEEYKI-----E-NTLKGH
KRISLTEIEEH---KIVDKKDDVLEVELEKGTAP-----------------KAAEDEKLN
-----------ALLSDGDVFYDKE---------CVNCNCTKLHKQYVLANM-------AT
LNFYQVLRKSSKQQFLCMGCHD--------------------------------------
---TAMD--LYEEYAGQLMAKQPLL---------------------------LKDFHQ--
---------------------------------DHADFVALDSS----------------
DEEEEEKQPEKS------------------------DFSKNKLQLIEDELDDAI------
------------------------------------------------------------
-----------------------------------------KNVLNKVDFTA--------
-----------------------------------------QLSWSKTILQAKADHLE--
--------RQFALADVELE-KVQTTADKMHC---ALYNSC------PV------------
------------------------------------------------------------
------------------------------------------------------------
------------------------------------------------------------
------------------------------------------------------------
------------------------------------------------------------
-------------------------------------AHKHLPTLDIEPSDYVH------
---------------------E---------VPPPGEIVRPPIQ----------------
------------------------------------------------------------
------------------------------------------------------------
------------LGETYYAV-----------------KN-------KAIASWVSI-----
------KVIEFTESTAINGN---TMKSYKIRYLNTPY----QMIKTVTAKHI-----AYF
EPP--------------------PVR-LTIGTRV--------------------------
------------------------------------------------------------
-----------------------------------------------------------I
AYFDGTTL----------------------------------------------------
------------------------------------------------------------
SRGKDKGVVQSAFY----------------------------------------------
----------------------------------------------------PGIIAEPL
------------------------------------------KQANRYRYLIFYDDGYTQ
YVPHRDV-----RLVCQASEKVWEDVHAAS-RD---------------------------
--------FIQKYVEKYSVDRPMVQCT-RGQSM---TTESNGT-WLYARVIDIDCSLVLM
QFEGDK-------------------NHTEWIYRGSLRLGPVFRETQNNMN--SSSAQ--Q
LRVP---------------R--------RTEPFIRYTKEMESS-----------------
-----------------------------------------SKVNQQMRAFARKSSASAQ
NNALAAASSA-------ATPAGGRTNAGGVSTSNSASAVRHLNNSTI--YVDDENRPKGH
VVY---------FTAKRN--------------------------------------LPPK
MYKCH-ECSPNCLFKIV-------------HRLDSYSPLAKPLLSGWERLVM-----RQK
T------KK--SVVYKGPCGKSLRSLAEVHRYLRATENV-LNVDNFDFTPDLKCLAE---
------YSIDPS----IVKDTDISKGQ--EKMAIPLVNYYDNT-LPPPCTYAKQRI--PT
EGV---HLNLDEEFLLCCDCEDD-CSDKSKCACWQLTVAGVRYC-----NPKKPIEEIGY
QYKRLHEHVPTGIYECNSRCKCKKN-CLNRVVQFSLEMKLQVFKTSNRGWGLRCVNDIPK
GAFICIYAGHLLTETMAN----EGGQDAGDEYFADLDYIEVA--EQLKEG----YESEVD
HSDP----------------------------------DAEED-----------------
------------------------------------------------------------
-----------NGGPDAE------------------------------------------
-DDDD---------------------FRP------------NYHYQRK--IKRSSRSG--
--------------------------------STQNSSTQSSELDSQE------------
------------------------------------------------------------
--RAVINFNPN---------------------------ADLDETV-------------RE
NSVRRLFG-KDEAPYIMDAKTTGNLGRYFNHSCSPNLFVQNVFVDT-HDLRFPWVAFFSA
AHIRSGTELTWNYNYEVGVVPGKVLYCQCGAPNCRLRLL--
>Turt.mRNA:tetur03g02220 /organism=Turt {i 338,467 i}
MSDSNLD-----------------------------------------------------
------------------------------------------------------------
---------------------------------------------ESSEQKPTL------
-------------SKSTVIYDEIV------------------------------------
-----LDDNSDEESQS-----------------------------------------DLI
NS---------------------NGDSEKVNTPSQCNGNNG-------------------
------------------------------------------------------------
----------------------------------------------------------NI
LDTFTL-------------------------SS---------------------------
---DEEG-----------------------------------------------------
--------------------------------ENVDYSVSVPDVAVK-------------
SEADPDP--------------------------------------WKEQINQCI------
------------------------------------------------------------
------------------------------------------------------------
---------------------------------------------DASIKSKEQETFD--
--------EQCKKIEDSFV-FLEKEICNIME-QCILLKESSEKYAYPE--------THIT
GE----GDINTE----------------------------DASLNIQESVQRIVQ-----
----------------------I-----------DSIKRKIGKDVP----IESEDSKINL
G-----------------------------------------------------------
------------------------------------------------------------
---------DIKKAVEEP------------------------------------------
-------------------------------------EIDIVNMTTLADLQKLYK-----
-------------------------------LPNSGPIVRKPLA----------------
------------------------------------------------------------
------------------------------------------------------------
------------IGDQVFAVTDP--------------KN-------MAKSLWQPA-----
------TIIETCKISGK--------IHYNVTFEDSFI-----PCIFLKGTQL-----AYR
QTP--------------------SVM-LSNRNRV--------------------------
------------------------------------------------------------
-----------------------------------------------------------I
AHYPT-------------------------------------------------------
-----------------------------------------------------------E
SSQPLGESNRQFLF----------------------------------------------
----------------------------------------------------SGLIAEVA
------------------------------------------RRTNLFRYLVFFDNGLVA
YVPCDTV-----FLIAEENMSFLDDIPEER-KP---------------------------
--------FLKKYFNDYP-ERALVKYQ-AGARD---YVDIDGK-WVPGRVKQVDCSLVRF
YFRQF--------------------EKYEWLYRGSPRLKPLSGLFKALEN--PETN----
GKKRHSRKGTSQSSILGYSR--------KQRPFVQFVRDEDSF-----------------
-------------------------------------------TDEEDKKYSPRSGAKRL
DSFGS--------------------------------------------SVEADFELYPE
FIT----------KPNRY--------------------------------------LVSS
PHVPH-RCSPSCINV--------SYEDI--SRYRDTNPYAIPIICGWDRQVAC-FTNHVK
N----KRKR--TIFYVSPCGRRFRNIEEVDIFLSITKSK-LSIDLFTYHPKLVLYSE---
------LNGKTSQG-CYYYDADVARGT--ENHSLSCINWINDEPITPGFKYWPARF--AA
SGV---NLELDPHFMVCCDCTDN-CRDKSKCECQRLTKDSFEVIR----NILGLDDEFGY
NHRRLYEAFHTGIWECNTNCACNVN-CANRVVQNGIRVRLQIFKTKKKGWGIRCLHDIPP
GAFICIYAAEVLNEELAD----AHGANFGDEYLADLDYIETV--ENFKEG----YEESVY
VDLSS--------------------------DESISPVSSDQE-----------------
------------------------------------------------------------
------------------------------------------------------------
---SD------------------------------------NYHHKSRGRKKTSKRKG--
----------------------------------SNKKSRKNPERTKK------------
-------------TKKPG------------------------------------------
------------------------------------------------------------
KPIRQLY--GEKAAYSLDAKRKGNVGRYFNHSCDPNCFVQNVFIDT-HDLRFPWVALFSL
KFVPAFTELCWDYNYEI--IEGRKMWCHCGASNCRGRLL--
>Drer.transcript:ENSDART00000088336 /organism=Drer {i 194,403,429,1669,1801,2006,2080,2271,2431,2654,2892,3257,3374,3544,3772,3811,3910,4104,4193 i}
MSREKDDENLLRMTKDDLQRWIQAEVERNPHLMQR------REQLAQVEEWVKQKERDST
CTRLLYSNACESVLECESVMKGLYALLGLDYRDEDSEEEGGGGQPHD-----------VI
QIADDEAERRGNVICNGEDDDNDDLVVIDLGATKETLEPMLEKVTVAIQKSSKLVQDLVQ
MVSKTSMGATSPLSTSSSDINRPSSSSTPEIVRPESVTPKLEITNSITIVKTESLSSVPK
ISSLFNSSEQCKSIADHDSYFKPTIKTEPEWTPLTPWEDSESSPFEKLI-KTESQSTDVT
PSVMTPNKQPELLSFQSTTKIKPEPQSTQANTELSSPPSNSK------L-------LENH
NSLSIAAIKNESQLKASVSEVDLLESDSEQS-----------DNAATKTRFKPSEVTASS
-----------KLKSSGDH-------------------------NSASASL---------
------NRTDPKVRPVTPSGTP-------PPSK-----------------------SPPA
VDNTASV--ETNQTDSELPTETPVE---------------------------ESTLP---
--------------------------------SNPKEAVIMSDA----------------
ESTDKTEKPQTR------------------------------------------------
------------------------------------------------------------
---------------------KKSS----------------KPSVTTTSPES--------
-----------------------------------------RLTSSKSPPVTKTSSTQ--
--------KETARAQSPSD-SIDESADMEDS---------------PD------------
------------------------------------------------------------
---------------------------------------------------EPSNSPTE-
------------------------------------------------------------
---------------------------------------------------------SPT
---------KTPDKTTRND-----------------------------------------
-------------------------------------APAKPSKAKKSSKHSS-------
-------------------------------SESSKTLKEIKLK----------------
------------------------------------------------------------
------------------------------------------------------------
------------VGAAVLGK--------------------------KRHNHWSRG-----
------TVQEVETEDDG--------NTYKVEFKKGKT-------IVLSANHV-----AAY
KPP--------------------SLKDLYIGCRV--------------------------
------------------------------------------------------------
-----------------------------------------------------------V
ASAKS-------------------------------------------------------
------------------------------------------------------------
-------ENGKSLYN---------------------------------------------
----------------------------------------------------AGVMVELP
------------------------------------------ERKNRMRFLVFFDDGLAT
YLALPDL-----YFVCKQTKKVWREIKDESSRK---------------------------
--------QVKDYLQVYP-NPIAVVLR-LGQET---KAVRNGQ-FEDCTVLQLDGSLVQI
CYKND--------------------KQKEWIYKGSDKLEHILTIKNRHKQHSHKKHHSPE
GKTQ------------------------SSQPKTLHSSKSASTST---------------
----------------------SSANVSPVSSDS-------VSPARVTRQSDKTKTSISP
QKIMSPAFQPKVVLQKISLPSSISP-AARVSNSNTNSSLISAKRPAPD-EEEDEYFSEDE
VEV-----------LEQE--------------------------------------QNKS
VYLHQ-RCCPACLEEV-------RPHQV--DIHHGKNPLLIPLLFKFRRMTA-----RRR
I----DGKLFFHIFYRSPCGRSLCDMQEVQDYLFETRCDFLFLEMFCMDPFVLVNRA---
------RPPSTTTGQPHLYLPDISEGK--EVMPVPCVNEVDNT-LAPNVTYTKDRV--PA
RGV---FINTSSDFMVGCDCTDG-CRDRSKCACHKLTIEATSLC-----TGGPVDVSAGY
THKRLPTSLPTGVYECNPLCRCDPRMCSNRLVQHGMQLRLELFMTQHKGWGIRCKDDVPK
GTFVCVFTGKIVNEDKMN----EDDTMSGNEYLANLDFIEGV--EKLKEG----YESEAY
CSDTEVESSKKTITMKTGPLLKNSLYKED-SSSGEEPMEVDTA-----------------
------------------------------------------------------------
---------------------------------------------------------KDK
VKVHD----------------------KPLGERKLP--------------NKPHETPK--
--------------------------------DTQKKISELRKNDGQE------------
-------------SSGPKR------------CF---------------------------
---AIKSFQRRVKP--------------------LESTEAQKEKTK------------TP
KNTRGLFN-DEDACYIIDARQEGNLGRYINHSCSPNLFVQNVFVDT-HDLRFPWVAFFAS
KRIKAGTELTWDYNYEVGSVEGKVLLCCCGSLRCTGRLL--
>Mocc.rna17459 /organism=Mocc {i 36,137,281,435,475,918,1380,2763 i}
MAEYVLPRS---------------------------------------------------
------------------------------------------------------------
---RDH------------------------------------------------------
-------------ALSLVEV-------------------RPDCATDA---------KCAV
INCENAACDGDESVKFY----------------LFPDD-----PLERLIWVMLMGRVDRT
RKPW-------------------SAQQSKLYYVCSKHF-------------------LGN
RRLLLPDTDHYY------------------------------------------------
---------------------------PSIFP--------------------------AI
LNVHCLPQVGPDEEKIAL--IP--------------------------------------
---RAAGFYRHRRLVEERTTRVTIH-----------------------------------
----------------------------------REELPELDEGGLK-----------W-
SQLQDI------------------------------AYEGIYLP-FIEEFNKLV------
------------------------------------------------------------
------------------------------------------------------------
----------------------------------------SDLQRTDEITHFRVEKIE--
--------ERLACVRDQMH-RSLRRMLECEG-----------------------------
-------D--------------------------------QSSVNIYNTNQR--------
----------------------------------FSDQTPTGLSAR----GKASDKPVKK
T-----------------------------------------------------------
------------------------------------------------------------
---------KTHSFVSGPEGAR--------------------------------------
------------------------------------IPIDVTMPSIIKDWTYT-------
--------------------------------------TLNHLK----------------
------------------------------------------------------------
------------------------------------------------------------
------------IGQKVLAL--------------------------DITGNWLTS-----
------LVSEIDYATST----------AKVKLQGSA------RENSVSLSEV-----AYG
SAS--------------------PMQ-IQLGCRV--------------------------
------------------------------------------------------------
-----------------------------------------------------------L
AGISSPQ-----------------------------------------------------
------------------------------------------------------------
------------------------------------------------------------
----------------------------------------------------AGVVMEYP
------------------------------------------KWQNNNRYLILFENGRWA
YHEHRSL-----FLICKQTSQTWLHVDREI-QD---------------------------
--------TVRDFFTTT--EHPLLRVT-VGQRI---VAEKDNQ-WFDSEVISLDGNLIEV
AFTHYGS-----------------KLATEWLYAGSPRLQEIFGLLHPTAT--TTRKH---
AKRK----VA--------RR--------VNEPYVEYVDDAIDVIT---------------
-----LSDDED---------------------------DDRYGAQSLRKNTARKSTA-QP
APRTRSQHS----------------------------------------AVDKDPGFLGS
VRR---------DEVKPL--------------------------------------AQPK
EFVPH-VCGPSCLPI---------NDSP--SKHAHHSPYLMPHLMAWRRLIL-----ESS
E------GK--GVIYKAPCGKSLRNETETLHCLLLTESK-IKIDQFCFDPEFDAFAI---
------WEPERK----NVFEVDITNGE--EPYPISFVNGVDTT-VDKLVPYWSKRR--PT
KAAK-RTMILDEEFLPCCSCEDE-CLDRSKCQCQSQTVAISDSI------SGEVDPEAGY
SFRSLSASQSTGIFECNSRCSCKTQ-CINKVAQNGVQVRMQIFKTLKKGFGVRTVHDIPK
GRFLCTYAGTILTDKEAE----SSG---QDTYFAELDYVDIV--TQSKED----YESSVS
DIED----------------------------DFDEPDDSDSE-----------------
------------------------------------------------------------
------------------------------------------------------------
-----------------------------------------------------SDRKR--
------------------------------------------------------------
------------------------------------------------------------
-----------------------------------------------L----------DG
NALRQLYF-GNGDSYVMDALDGGNIGRYFNHSCDPNIFVQNVFVDT-HDIRLPWLGFFTD
RLIKAGEELTWDYRYEVGSVKGKRLLCYCNSANCRKRLL--
>Alyc.aculy02g18050.1 /organism=Alyc {i i}
MEPNDQN-----------------------------------------------------
------------------------------------------------------------
------------------------------------------------------------
------------------------------------------------------------
---------------------------------------------------------DFV
RK----------------------------------------------------------
------------------------------------------------------------
------------------------------------------------------------
------------------------------------------------------------
------------------------------------------------------------
-----------------------------------KYLKTLP------------------
---------------------------------------------IWEETQRVF------
------------------------------------------------------------
------------------------------------------------------------
---------------------------------------------------AQFENLR--
--------LQMEETEERFE-ALYKSIVDRKL-------------VKPE----------VS
AA----RDLNAWQ--------------------------TTSNPGVQESARH--------
---------------------------------------------------RKNPNPSK-
------------------------------------------------------------
---------------------------------------------------------RA-
------------------------------------------------------------
-------------------------------------PIDVSNIKTKEDSNRA-------
--------------------------------------LQARIM----------------
------------------------------------------------------------
------------------------------------------------------------
------------AKQYVYGM-----------------R--------KKDEPWVKA-----
------VVNRVIRRPATHMNRD-ITISFKVVRKVESQ----TETLYLNKFEI-----ALI
QNH--------------------GGF-LELTKRV--------------------------
------------------------------------------------------------
-----------------------------------------------------------I
AGHSE-------------------------------------------------------
------------------------------------------------------------
----------DNMM----------------------------------------------
----------------------------------------------------PGIVGQYP
------------------------------------------HKINNMQYLILMDDGTAN
YFQPEQV-----YPIFGQSAYPWFDIRKTR-KEEDKNLL---------------------
-------ASLRFVFSMYP-RTEQVSSRVKGQKI---DVLRYGKIWEEADITDMDTNLMEV
KFPSD--------------------GKVESIHRSSGRLMKKSNMVNQQLC----------
---------A--------LR-----NVDHFNPYIVMWMKEYYVYS---------------
----------------------KQAYLEDVRFFVQHQLGNECEVLSSFSQKAKKTTT---
-------------------------------------------------PLDEIQRFKIS
LVGREVKESKEITNMDQGLF---------------------------------------E
RMKTH-RCDEACLDVAGVKTEANVGDLI--EEFMFESDLRVPLLLGWKREVKKVIVAQTR
NA---KRKA--TVAYTAPCGKIFIQPHEIKRYIQKTGSR-LDVDYFSFERDISLNPAVVQ
NFDAIYFEPNFA--------IDKSTGKNLENKAISVINTVDEEQLPVDFVYCNEST--PH
PRLRANNFTPNEDFKSGCVCAND-CYSKNNCECHRLNEEFHGTVK---IRRGSIEPKCNY
NHKRLKKQVKTGIFECNGFCNCSSK-CSNRVVQNGIRFRLQVFKTPTKGWGVRTLDDIPT
GAYICTYAAEILDD--AD----EYG--DSDMYYADMDYISVL--ESQKLGT-DDQDSD--
-------------------------------GKSDEGFELDEDEAHEEST----------
-------------------------------------------------------LRSKR
A------------------------------KIGLIRVSRSYAQTIPIKKQPVAAPKQFD
VEEID-------------------------------------------------------
--------------------------------VSSRSSTEEFEQDVQF------------
---VSDYLPRPIPSRYPQRQKT--------------------------------------
------AVNKNIPP--------------------STSTATESQEIP------------EF
KKIHDLL---NSRDYTLDARVQGNVGRFFNHSCDPNAYVQNVFIES-HDLRFPNVAFFAT
RTIKACSEITWNYNYTIGSIPGRVVLCNCGGSNCKGRIL--
>Dpte.g5140.t1 /organism=Dpte {i 663,1006 i}
MD----------------------------------------------------------
------------------------------------------------------------
------------------------------------------------------------
------------------------------------------------------------
------------------------------------------------------------
------------------------------------------------------------
------------------------------------------------------------
------------------------------------------------------------
------------------------------------------------------------
------------------------------------------------------------
---------------------------------N--------------------------
------------------------------------------------------------
------------------------------------------------------------
------------------------------------------------------------
------------------------------------------------------------
------------------------------------------------------------
------------------------------------------------------------
------------------------------------------------------------
------------------------------------------------------------
------------------------------------------------------------
------------------------------------------------------------
------------------------------------------------------------
-------------------------------LP---------------------------
------------------------------------------------------------
------------------------------------------------------------
------------------------------------------------------------
---------------------------YNVVIDNDND-----------------------
------------------------------------------------------------
------------------------------------------------------------
------------------------------------------------------------
------------------------------------------------------------
------------------------------------------------------------
----------EKTY----------------------------------------------
-------GD---------------------------------------------------
------------------------------------------DVDQNFMFIIL-------
------------------------------------------------------------
------------------------------------------------------------
-------------------------NRIK-------------------------------
------------------ER----C---AKQP----------------------------
------------------------------------------------------------
------------------------------------------------------------
----------------------------------------------------------PN
VIAAH-ICSPNCLRLYA-----NDIGQL--ELRRSKNPYLKPMVQNFARIAV-----KNP
T----RHSI--DICYISPCGKLLSSIEAIQKYLLLTQCMDLTTLNFTFSKNF-VLQK---
------LSIREK----AVTIKDISNGL--ESIPILAINSITNDQFSSSRRYINNSVYEPR
TYQ---NIKNIVDNINQCNCSSSLCHNNCKCSS----------------------EEISY
RYKRLFIYSSNPIYECSSKCGCSIH-CFNKVVSLGIQCEFQVFYSGMKGWAVRATHFISK
GTYVFSYVGELSMAQYHK----E-KKLGSDEYTATIGLID-----KNNDGILRIYEPPEY
CDE---------------------------------------------------------
------------------------------------------------------------
------------------------------------------------------------
------------------------------------------------------------
------------------------------------------------------------
------------------------------------------------------------
------------------------------------------------------------
---------NESKTMLLEGLSESNLVCYVNHSCSPNLFSQKVVIENGHGQLVPTYGLFAI
RDINPFEELCWDYHYSL--TESLPMDCRCEAANCNILLR--
>Cele.Transcript:R05D3.11 /organism=Cele {i 96,384,1049,1546,2160,3029,3165,3692 i}
MDQQEPSNNVDTSS----------------------------------------------
------------------------------------------------------------
-ILSDDG--------------------------------------METQEQSSF------
-------------VTATIDLT---------------------------------------
-----VDDYDETEIQE------------ILDNGKAEEG--------------TDEDSDLV
EGIL------------------------NANSDVQ-------------------------
------------------------------------------------------------
--------------------------------------------ALLDAPS--EQVAQAL
NSFFGN-------------------------ESEQ-------------------------
---EAVA--AQRRVDAEKTAK------------------------------DEAELKQQ-
--------------------------------EEAEDLIIEDSI----------------
VKTDEEKQAVRRLKI------------------NE----------FLSWFTRLL------
------------------------------------------------------------
-----------------------------------------PEQFKNFEFTNPNYL----
-----------------------------------------------------TESIS--
--------DSPVVNVDKCK-EIVKSFKESES-LEGLSQKYE---LIDE-------DVLVA
AICIGVLDTNNEEDVDFNVLCDDRIDDWSIEKCVTFLDYPNTGLNSKNGPLRFMQ-----
--------F-------------------------TVTSPASAILMLTLIRLREEGHPCRL
D-------------------------------------FDSNPTDDLLLNFDQV-----E
FSNNIIDTAVKYWDDQKE--NGAQDKIGR------ELNDFF----------HEIESTSA-
---------EFKQHFENAVGS---------------------------------------
-------------------------------------RNEIIQLVNEKIPDFD-------
-------------------GTEA------AVNESFTSDQRTEII----------------
--NSRAIMETLKAEMKLAIA----------------------------------------
------------------------------------------------------------
------------EAQKVYDT-----------------KTDFEKFFVLTVGDFCLARANPS
DDAEL-TYAIVQDRVDA--------MTYKVKFIDTSQ------IRECNIRDLAMTTQGMY
DPS-------------------LNTF-GDVGLRV--------------------------
------------------------------------------------------------
-----------------------------------------------------------A
CRQVIS------------------------------------------------------
------------------------------------------------------------
----SSQFGKKTIW----------------------------------------------
----------------------------------------------------LTGTAAGR
------------------------------------------RRAHRSDFLIFFDNGTDA
YVSAPTMPGEPGYEVASEKKSVFSLKEMIA-KMNAAQIAIMVGQPVGKEGNLDYFLTFHW
IRQSHRSAYIRDFMKEFP-EWPLLKMP-VGMRICLYNSLVDRR-KKMVTVIGTDRAFAIV
RHEAPNPLAPGNRCTDFPCNDRNHQHIDEKIYRGSHRLEGAAHKKHMIST----------
----------NNNLSQ--RR--------KDQLQSQFEPTDMIR-----------------
-----------------------------------------SMPERNHQQVVKKKTTGTN
QNVASTNDA----------------------------------------------KSKRE
IEI---------RKKNQFLFNKIIVPIPVL--------------------------TPLE
NLKAHAQCGPDCLQK--------MDADPYEARFHRNSPIHTPLLCGWRRIMYTMSTGKKR
G----AVKK--NIIYFSPCGAALHQISDVSEYIHVTRSL-LTIDCFSFDARIDTATY---
------ITVDDK----YLKVADFSLGT--EGIPIPLVNSVDND-EPPSLEYSKRRF-QYN
DQV--DISSVSRDFCSGCSCDGD-CSDASKCECQQLSIEAMKRLPHNLQFDGHDELVPHY
QNRLLSSKVISGLYECNDQCSCHRKSCYNRVVQNNIKYPMHIFKTAQSGWGVRALTDIPQ
STFICTYVGAILTDDLAD----E--LRNADQYFADLDLKDTVELEKGRED----HETDFG
YGGDE--------------------------SDYDDEEGSDGDSGDDVM-----------
------------------------------------------------------------
---------------------------------------------------NKMVKRQDS
SESGEETK---------------------------------RLTRQKRKQSKKSGKGGS-
------------VE-----------KDD----TTPRDSMEKDNIESKDE-----------
------------------------------------------------------------
----------------------------------------------------------PV
FNWDKYF--EPFPLYVIDAKQRGNLGRFLNHSCDPNVHVQHVMYDT-HDLRLPWVAFFTR
KYVKAGDELTWDYQYTQDQTATTQLTCHCGAENCTGRLLKS
