# Supplementary material for: Genome streamlining in a minute herbivore that manipulates its host plant
Source: eLife. 2020 Oct 23;9:e56689. doi: 10.7554/eLife.56689 (PMC7738191; doi:10.7554/eLife.56689)
Supplement: Supplementary file 2. [file elife-56689-supp2.zip › Malin_Input/OG0001715.fasta]

>Agam.AGAP000162-RA /organism=Agam {i 179,286,1187,1322,1513 i}
MAST--------NTHRGCP-MNGHLAASKK------------------------------
------------------------------------------------------------
------------------------------------------------------------
------------------------------------------------------------
----------------------------------PQTVPEE-------------------
-----------DPMANFIRPDQ------------------------PSRC--TWALGT-T
ETS-------PHHH----EALAPKPSTLPSILEAVGGTPLVKLNKIPQSMGLKCNVYVKC
EFLNPGGSVKDRIGVRMVLEAERK---GLLKP--GCTIIEPTSGNTGIGLAMAAAARGYR
CLIVMPEKMSNEKVDTLKALGAEVIRTPTEAAFDSPEGLIAVSQRLQRSIPDSVILDQYR
NAGNPLAHYDGTGAEIVEQL-GGQVDMVVIGTGTGGTMTGIGRRIKESCPTCQVIAADPE
GSILA-EPEELNRT--EVS-FYEVEGVGYDFLPTVLDRSVVDRWYKFNDRVALPLARRLI
RDEGLLCGGSSGGNLYVALEAAKTLK----EGQNCVVILPDNIRNYLTKFVSDNWMEARY
FKESE-----NCHDQKWWN-AKVNTLPMDTLI-TVRDDAHISDA-IETMKQNNRTQLPVL
------DA-DGTIKGVVHMPNLLSKMLN-----RLAKPSD-LVRRAIFKQYVKID---HE
ENIGRASRILEKDSFLLVTRQE----------------------------AGAERPVGIL
TQRVLFDFVAEQAAT---------------------------------------------
------------------------------------------------------------
-------------------VTNGN---GNAE-----------------------------
--------------
>Cscu.CSCU001627-RA /organism=Cscu {i 38,170,280,415,630 i}
LFEL----------------LEGFLLFKTN------------------------------
-------------------------------------MSPS-------------------
------------------------------------------------------------
------------------------------------------------------------
--------------------------------PSKTRTRTM-------------------
------------SSGDFIRPNS------------------------PSRC--TWEAG--K
RDS-------PHINV---NSGIKRPKILPNILYQIGETPLVRLNKIPQEHGIRCEMLVKC
EFFNAGGSVKDRIGLRMVEEAERE---NKLKP--GSVLIEPTSGNTGIGLALAAAVKGYR
CIIVMPEKMSNEKVDVLRALGAEIVRTPTSATYDSPESHISVAQRLCAEIPNSIILDQYR
NPGNPLAHYDNTAEEIIEQC-DGKVDMVVMGAGTGGTITGVGRKLKEKCPNCKV------
-KILL-------------------------------------------------------
------------------------------------------------------------
------------------------------------------------------------
------------------------------------------------------------
------------------------------------------------------------
------------------------------------------------------------
------------------------------------------------------------
------------------------------------------------------------
--------------
>Lpol.rna20718 /organism=Lpol {i 16,176,283,418,633,795,921,1006,1190 i}
MSTN--------------------------------------------------------
---------------------------QENASDSSDEMPPS-------------------
------------------------------------------------------------
------------------------------------------------------------
--------------------------------PTKSRSRSI-------------------
------------DFVNLVRPDL------------------------PSKC--TWHLGIDP
ATS-------PHRH----VEIEPTPKILPSILHHIGNTPMIRLNKIPSDHGLKCEVLVKC
EFFNAGGSVKDRIGLRMVEEAERL---GRLKP--GSVLIEPTSGNTGIGLALAAAVKGYR
CIIVMPEKMSNEKVDVLRALGAEIVRTPTSARFDSPESHISVAQRLCLEIPNAVILDQYR
NCGNPLAHYDTTAEEILDQC-DGHLDMIVLGAGTGGTLTGVGRKIKEKLPNCKVIGVDPT
GSILA-EPEVLNDC--ESS-FYEVEGIGYDFVPTVMDRSVVDKWWKSADKDSLLMARELI
RSEGLLCGGSSGSAVLGAVNAARELK----ENQRCVVVLPDGVRNYMTKFLNDGWMSVRD
FIDIH---SEMSAKHWWWD-LRVSCLNLDPPL-TVLPHMSCQDA-IDIMNKEGFDQLPVV
------DE-TG-------------------------------------------------
------------------------------------------------------------
------------------------------------------------------------
------------------------------------------------------------
------------------------------------------------------------
--------------
>Smar.transcript:SMAR008187-RA /organism=Smar {i 260,367,502,879,1005,1090 i}
---L----------------FIGFTARAVS------------------------------
--------------------------LCDKIKDKSIDLAKTAEAANLFL-----------
------------------------------------FFSFSFQ-----------------
------------------------------------------------------------
------LYDL---------------------MMNPSRSRRI-------------------
------------TEMELVRPDL------------------------PTKC--TWKLGISP
ELT-------VHRV----EKARSKEKIMPNILHNIGQTPLVQINKIGESYDLKCQLLAKC
EFCNAGGSVKDRIGLRMVEEAERA---GDIKP--GFTLIEPTSGNTGIGLALAAAVKNYR
CIIVMPEKMSNEKVDVLRALGAEIVRTPTSARFDSPESHISVAQRLNQEIPNSIILDQYR
NPGNPLAHYDSTAEEILDQC-DGKVDMVVLGAGTGGTITGIGRKFKEKCPGCKIVGVDPY
GSILA-QPDMLNET--DES-FYEVEGIGYDFVPTVLDRSVVDEWYKSNDKESFIMARRLI
KEEGLLCGGSSGAAMAAAVKAAACLE----EGQRCVVILPDSVRNYMTKFLSDQWMVERS
FVDKK---TEDTAKQW--------------------SRTPCALG-VNSCNL---------
------------------------------------------------------------
------------------------------------------------------------
------------------------------------------------------------
------------------------------------------------------------
------------------------------------------------------------
--------------
>Dpul.mRNA6949 /organism=Dpul {i 64,221,280,328,463,678,768,961,1054,1238,1373,1561 i}
MGRA----------------IESYPPTAYG------------------------------
--------------------------LGSLVSFQTLVVATNNMAS---------------
------------------------------------------------------------
------------------------------------------------------------
--------------------------------INSNVSESA-------------------
------------TPVEFVRPDL------------------------PSRC--TWHRNADP
ATS-------PHTL----KPPQPRKKIMTTILDNIGNTPLVQLNSIPKSCGLKCEILAKC
EFFNAGGSVKDRIGLRMVEDAEKA---GKIKP--GDVLIEPTSGNTGIGIALAAAVKGYR
CIIVLPEKMSNEKVDTLKALGAEIVRTPTSATFDSPESHISVAQRLNRDIPNSMILDQYR
NPGNPLAHYDITAEEIIDQC-DGKLDMIVLSAGTGGTATGIGRKIKEKLPNCIVVGVDPE
GSILA-EPEEINKT--DNSGFYEVEGIGYDFIPTVLDRSVVDKWFKSNDKDSLTMSRKLI
REEGLLCGGSCGAAMSAAVKAAQELK----EGQRCVVLLPDGLRNYMSKFLSDQWMMERD
LLDSS---GDVSENHWWSN-LLVSALNLQAPL-SIVPSVTCQEA-IDIMKKEGFDQLPVV
------DK-EGSIKGMVTLGSLMTRLLA-----KKADPKT-PVEDVLYGQFKRVT---LN
TPLAKVSRILDRDHYCLVVHNQ----------------------HTSDTVEERTVVVGIV
TQIDLLNYITNHIQI---------------------------------------------
------------------------------------------------------------
------------------------------------------------------------
--------------
>Drer.transcript:ENSDART00000121665 /organism=Drer {i 314,421,556,636,841,933,1059,1144,1250,1328,1463,1572,1657 i}
MPAVPSSSESVGTGPV-CPHAAKMLSNAAN------------------------------
--------------------------GESGINGDADDVFNGKAGHKLNE-----------
------------------------------------TNGRHLK-----------------
------------------------------------------------------------
------SLNG---------------------QHMDKGSEVS-------------------
------------MERKWIRPDL------------------------PSRC--TWKLGDLN
MES-------PHNH----YQRTKTSGILPNILSKIGETPMVRMNKIPKAFGLKCELLAKC
EFFNAGGSVKDRISLRMIEDAERD---GTLKP--GDTIIEPTSGNTGIGLALAAAVKGYR
CIIVMPEKMSMEKVDVLRALGAEIVRTPTSARFDSPESHVGVAWRLKNEIPNAHILDQYR
NPSNPLAHYDTTAEEILEQC-GGKIDMLVAGAGTGGTITGIARKLKEKCPDIKIIGVDPE
GSILA-EPDELNKT--DKT-QYEVEGIGYDFIPTVLDRSVVDNWYKSNDEESFAMSRMLI
REEGLLCGGSSGTAMSAAVNVAKELK----EGQRCVVILPDSIRNYMSKFLSDKWMFEKG
FMSEE---DLVVNKPWWWN-LTLQELRLSAPL-TVLPLVSIKKT-IQILKEKAFDQAPVV
------DE-AGHILGMVTLGNMLASVLA-----GKVRPSD-PISKVLYKQFKQVR---LT
DNLGKLSRILETDHFALVVHEQIQYM-------------------SDGSPKMRQMVFGVV
TAIDLLNYVTMRERRERTLSEC--------------------------------------
--------------SLSEDQ----------------------------------------
------------------------------------------------------------
--------------
>Hsap.transcript:ENST00000624934 /organism=Hsap {i 209,316,451,531,666,736,828,954,1039,1145,1223,1358,1467,1552,1594 i}
MPSE---TPQAEVGPTGCPHRSGPHSAKGS------------------------------
--------------------------LEKGSPED--------------------------
------------------------------------------------------------
------------------------------------------------------------
--------------------------------------KEA-------------------
------------KEPLWIRPDA------------------------PSRC--TWQLGRPA
SES-------PHHH----TAPAKSPKILPDILKKIGDTPMVRINKIGKKFGLKCELLAKC
EFFNAGGSVKDRISLRMIEDAERD---GTLKP--GDTIIEPTSGNTGIGLALAAAVRGYR
CIIVMPEKMSSEKVDVLRALGAEIVRTPTNARFDSPESHVGVAWRLKNEIPNSHILDQYR
NASNPLAHYDTTADEILQQC-DGKLDMLVASVGTGGTITGIARKLKEKCPGCRIIGVDPE
GSILA-EPEELNQT--EQT-TYEVEGIGYDFIPTVLDRTVVDKWFKSNDEEAFTFARMLI
AQEGLLCGGSAGSTVAVAVKAAQELQ----EGQRCVVILPDSVRNYMTKFLSDRWMLQKG
FLKEE---DLTEKKPWWWH-LRVQELGLSAPL-TVLPTITCGHT-IEILREKGFDQAPVV
------DE-AGVILGMVTLGNMLSSLLA-----GKVQPSD-QVGKVIYKQFKQIR---LT
DTLGRLSHILEMDHFALVVHEQIQSQD-----QAWAGVVGGPADHSTGKSSQRQMVFGVV
TAIDLLNFVAAQERDQK-------------------------------------------
------------------------------------------------------------
------------------------------------------------------------
--------------
>Turt.mRNA:tetur06g06721 /organism=Turt {i 337 i}
MSAT--------------------------------------------------------
------------------------------------------------------------
------------------------------------------------------------
------------------------------------------------------------
------------------------------------------------------------
------------ECPIFPPPDH------------------------PSKC--SWSLKADK
SLD-------PHPH----HRP-IRAPVCPNVLNHIGNTPLIRLNKIPANYGVKCQVLAKC
EFFNPGGSVKDRIALRMIEDAEQK---GIIEP--GWTLIEPTSGNTGIGLALAAAVKGYR
CIIVMPEKMSTEKANVLRALGAEVIRTPTSASFDSPDSHVSVAQKLCRSIPKSMILDQYV
NPSNPLAHYDGTAAEILDQC-DNKVDMVVLGAGTGGTIAGIGRKFKEAVPNCTVVGVDPY
GSILA-QPDSINET--STT-FYEVEGIGYDFIPTVLDRSIIDEWIKTGDKESLIMARELI
AKEGLLCGGSSGSAMAAAMKVAKRLR----EDQTCVVILPDSVRNYMTKFLDDHWMAERG
FLTESLLKAQEQQKPWFWD-LAIDSLSVGAGLITINLNSKINEA-ISTMKTQGIDQMPVV
------DS-SGYLKGMVTVSATMKSLVG-----GAATVDD-PVETIMTKVFPSID---RN
ETLGSLTTLLKSQSYVVIVDQI---------------------------SPSEVKVAGII
THVDVLNYLIIADAYEQ-------------------------------------------
------------------------------------------------------------
------------------------------------------------------------
--------------
>Dpte.g10555.t1 /organism=Dpte {i 1252,1638,1989 i}
METV--------QSQSQCQF---------K------------------------------
--------------------------MATKMKINDMDMDKN-------------------
------------------------------------------------------------
------------------------------------------------------------
--------------------------------INPNSSSSE-------------------
------------PIPGYIAPDK------------------------PMEC--KWSLNCDD
ASN-------PHCH----RKYVTKPKIMDSILEHIGDTPLVRLDRIRKYFNIKCELLAKC
EFFNPGGSVKDRIGWRMILDAERD---GKLKP--GDTIIEPTSGNTGIGLALASAIRGYH
CIIVMPEKMSNEKVNVLRALGAEIIRTPNSARFDSPNSHICIAQKLQSQIKNSIILDQYR
NPGNPLAHYDTTGFEILEQT-DGKLDMIVMGAGTGGTMTGVARRIKEELPDCKIIGVDPV
GSILA-GP---NQT--NVT-FYEVEGIGYDFIPTVMDRTIVDQWIKVDDRESLRLARLLI
RLEGLLCGGSSGSALAGALRAAKHLN----EQQRCVIVLPDGVRNYMTKFLDDDWLAERN
IDLPVEL-QPKQSAKWFYN-KTVKELIQGVNVKTIEETAKCLDA-INIMKMNGFDQLPVV
INNNNGNN-QKQLIGMVTVGDIMLKLAA-----GTIKSLDCPITNVVQRQFPIMQ---SN
ESIGRLIHLLRRNPYVAIVVVS----------------------ESTQQQPIRQMIEAII
THIDILNYLFLHQENKLSQEICHQLFNSERQFFRFRNYIMAGFITKSFLFTLSMMIMMNI
IFQQNNGCNAFDFDSIKKSISSGINSVVSDIQDATCLIQYREEFDRCQNAVKFWKDNPYE
PNGQKKAYCCDFIAYKQCLTTVARLRCGSAAQETVDSIMSTLKKGFYPSYCDAYDNIFDC
MDPLLFWSLGMFHN
>Isca.ISCW013852-RA /organism=Isca {i 81,210,295,479,588,673 i}
------------------------------------------------------------
------------------------------------------------------------
------------------------------------------------------------
------------------------------------------------------------
------------------------------------------------------------
------------------------------------------------------------
------------------------------------------------------------
------------------------------------------------------------
------------------------------------------------------------
--------------------------MVVMGAGTGGTITGVARKIKEKLPDCKIIGVDPQ
GSILAVGADEPDDP--RVT-MYDVEGIGYDFIPTVLERELVDKWYKSNDSSSFLMARKLI
SAEGLLCGGSSGAAMSVAVHAAKSLK----PGQKCVVVLPDGVRNYMTKFLSDTWMVERG
FMDLS---SEMSSK----------------------------------------------
---------HCMVLGMVSLGNLMSKILA-----RLIDTGT-PVSKAAYDQFKKVT---LD
TTLGKLSTILEHGHFALVVAEQMQ--------------------VAGTASMRKEVVIGIV
TNIDLLRYITKREKRGDLHS----------------------------------------
---------------LKEK-----------------------------------------
--------------------------------EPID------------------------
--------------
>Tcas.transcript:TC033633_001 /organism=Tcas {i 173,280,630,1003,1316,1504 i}
MAGV--------------------------------------------------------
---------------------------INGKEQKTVQAGKKSALKFISN-----------
------------------------------------------------------------
------------------------------------------------------------
------------------------------------------------------------
------------LNVNFATPDQ------------------------PPKC--TWHKGVDP
ETT-------PHRR----AEWRTQEKIYSDVTKAVGNTPLVRLNKIAKSYGLECEILAKC
EYFNPGGSVKDRIGFRMIEDAEMA---GILKP--GSTIIEPTSGNTGIGLALGAAVKGYR
CIIVMSEKMSNEKVDVLKALGAEIVRTPITADSNSPEGLFGVSHRLKKEIPNSIILDQYS
NPGNPLAHYDTTAEEILHQC-DGKVDMIVVGTGTGGTITGIGKKFKEVSPSTLIVGADPV
GSILA-QPEELNQT--DSD-FYEVEGIGYDFIPTGFDRSVVDHWVKVNDQESLPMARKLI
KEEGLLCGGSAGAVVAAAVKAGRDLK----KGQRIVVIIPDSIRNYITKFVSDHWMESKG
FKQCD-----NPNNHWWWD-QSVANFTLEALI-TATSSMTCERI-LHVMKKQGIDQVPIV
------DK-NGGILSMVTMQKILNVLIS-----GNVRPSD-SIDKASVTVFPKVY---QN
ATLGLVSRILERENYVLVLEKQ------------------------NIGQSTIEKPIGII
TAVDLLHHISTNTPK---------------------------------------------
------------------------------------------------------------
------------------------------------------------------------
--------------
>Dmel.FBtr0340437 /organism=Dmel {i 223,1265 i}
M-----------------------------------------------------------
------------------------------------------------------------
------------------------------------------------------------
------------------------------------------------------------
----------------------------------PQPKPYE-------------------
------------RPADFIDPGK------------------------PSKC--KWHLGT-A
EKS-------PHIH----RGIAHRQQITPNILEVIGCTPLVKLNNIPASDGIECEMYAKC
EFLNPGGSVKDRIGYRMVQDAEEQ---GLLKP--GYTIIEPTSGNTGIGLAMACAVKGYK
CIIVMPEKMSNEKVSALRTLGAKIIRTPTEAAYDSPEGLIYVAQQLQRETPNSIVLDQYR
NAGNPLAHYDGTAAEILWQL-DNKVDMIVVSAGTAGTISGIGRKIKEQVPSCQIVGVDPY
GSILA-RPAELNKT--DVQ-FYEVEGIGYDFPPTVFDDTVVDVWTKIGDSDCFPMSRRLN
AEEGLLCGGSSGGAMHAALEHARKLK----KGQRCVVILPDGIRNYMTKFVSDNWMEARN
FKEPV-----NEHGHWWWS-LAIAELELPAPPVILKSDATVGEA-IALMKKHRVDQLPVV
------DQDDGSVLGVVGQETLITQIVS-----MNRQQSD-PAIKALNKRVIRLN---ES
EILGKLARVLEVDPSVLILGKN---------------------------PAGKVELKALA
TKLDVTTFIAAGKQKPKANG----------------------------------------
------------------------------------------------------------
-------------------TTNGG---SH-------------------------------
--------------
>Mocc.rna4460 /organism=Mocc {i i}
MA----------------------------------------------------------
------------------------------------------------------------
------------------------------------YRYNTF------------------
------------------------------------------------------------
------------------------------------------------------------
------------EDPHGTLPDA------------------------VMKC--EWPSET--
RKN-------PHRH----NKSTTRPPICDTILDVVGQTPLVRLNKIPEAEGIECEMLVKC
EFFNPGGSVKDRIALRMVEEAEKD---GVLKP--GSTIIEPTSGNTGIGLALAAAVKGYK
CIIVIPEKMSNEKIDVLRGLGARIIRSRTSAGFTDPDSHVGIAMKLCKEIPGAVILDQYR
NPYNPIAHFDTTAEEILQQC-DGKLDMVVVSAGTGGTFTGIAKKFREKLPSCKIVALDPH
GSILA-DSYEKSRP--GVD-FYEVEGIGYDFIPSVLDVNLADSWLRTDDTESFEMARRLI
RDEGLLCGGSSGAALAGALRAAKTLN----KSQRCVVVLPDGVRNYMTKFLSSEWMVERN
FAKREF--SEPASKPSWYD-KPLRSFPIQPAV-VLPPGATFAHAKMEFSNKPHVSCILVD
------DGRYKTSYGYISKTDVLKAMTSIEGTKKKIEGPS---------RVPVLP--IDE
GTLGQLYDIILQAPACVIVDANRE-------------------------------VEGLA
DSSMFLSFIEAIE-----------------------------------------------
------------------------------------------------------------
------------------------------------------------------------
--------------
>Alyc.aculy02g18960.1 /organism=Alyc {i i}
MTPP--------------------TSEMTS------------------------------
--------------------------ICSGAGLENSSNGDNSTQQPCSK-----------
------------------------------------------------------------
------------------------------------------------------------
--------------------------------LHLSMSKSD-------------------
------------ADETMLIPDAVG---------------------WPSRC--KWSLEEGG
SRAAEKHTYYPHHHVRVNYGLNRVAQIQDSILDFIGQTPLVRVNNLTKHLGIKCQVLAKC
EYLNPGGSVKDRIALRMIDDAERE---GRLVPHAGYTVIEPTSGNTGIGLALVSAVRGYR
CIIVMPMKMSAEKENVLKALGAEIVRTPTEAKYNDKDSHISKAIELCKEIPNSIILNQYR
ASGNPMAHYDTTAEEILVAC-NNQVDAVVAGTGTGGTISGLARKIKERLPNCKMVGVDPV
GSILA-QPEELNETGKDIA-FYEVEGIGYDFVPTVLDRGLIDKWYKTMDSDSLKTARDVI
KFEGLLIGGSSGSAMHAALKAIEDLEFKDDPSKRVVVVLPDGVRNYMTKFVTDDWMKERD
FM----------------------------------------------------------
------------------------------------------------------------
------------------------------------------------------------
------------------------------------------------------------
------------------------------------------------------------
------------------------------------------------------------
--------------
>Ptep.aug3.g12656.t1 /organism=Ptep {i 407,514,652,864,1026,1152,1237,1421,1556,1665,1741 i}
MPKLNGF-----QSHEKNG-------FHSN------------------------------
--------------------------GVNGFQSHEVNGSQSHQVNGFQN-----------
------------------------------------YETNGFQS----------------
PKVNGFQSPKVNGFSNPKMNGFQSSKMNGFQS-------------------PEM------
NGFQNSKLNG---------------------VPSQKSNGCP-------------------
------------FRGELIPPDL------------------------PSKC--TWRLNSKE
KSA-------HHHC----TFEPSRPKILPNVLHAIGNTPLIKLNIVPKEYGLKCDLLAKC
EFFNPGGSIKDRIAVRMIEEAERE---NKISPE-KSKIIEPTSGNTGIALALASVVKGYE
CTLVVPENKSQEKIDMLKALGANIVRTP-AGKFDALDSPYNVAQKINEESDNSFLPYQYR
CSSNPLTHYDWTAEEILAQC-DNRLDMIVMGVGTGGTITGIGRKIKEKCPNCKVIGVDPY
GSIIA-EPASLNGP--LVK-GSDVEGIGHDFIPTALDRSVVDKWVKVNDNESLHMARSVI
KKEGILCGGSSGSVVCAALKAAQELK----EGQRCVVIMPDGARNYLTKFLSDNWMVEKQ
FMSAD---PEDSTIPWWWD-QKVKSMKVSNVS-SITPQTFCCDA-IDIMNKKGCFQLPVI
------DT-KGSMKGIVKLQDLTKKIVS-----GKVLSNS-LVSEVTTTSFLKLN--VDT
TTLGRLSKILEAGQFAVLVENAG--------------------------KTGAERLVGVV
NQLDLVNFITTKCENGS-------------------------------------------
------------------------------------------------------------
------------------------------------------------------------
--------------
>Phum.transcript:PHUM607830-RA /organism=Phum {i 268,403,615,895,988,1166,1298 i}
MNDI--------------------PVQPKAPIP---------------------------
-----------------------REILCSG------------------------------
------------------------------------------------------------
------------------------------------------------------------
------------------------------------------------------------
-----------EENVQFIYPCG------------------------IKQC--TWSPGSDL
NSS-------PHAPF---SPPPESQKILPNILHAIGNTPLVRLNNIPQSYGIKCEILAKC
EFFNPTGSVKDRIALNMILDAERK---NILKP--GDTLIEPTAGNTGLGLAIGARLKGYK
CLCVMPMRMSTDKVDALKALGAKVLRIP-KGDLGTENCIFNVSQKVCRETPHSIILDQFR
NPSNPLAHYERTAEEILYQC-DGKIDGIVAAAGTGGTLTGIGRKIKDKCPTCKIIGADPL
GSKMA-EPNEINET--DVK-TFEMEGIGFTFVPTTLDRSVVSKWYKVSDKDSMLMARRLV
AEEGILCGGSSGTAMCAAIEEAKTMS----EGERLVVILPDGLRNYMTKFASDPWMKIRG
YVEVD------EENHWWWSYIPVKVLKLKNPH-IINSSATCSQA-IRNMTKNNMNHIFV-
------EK-NGLIIGFTTSENMLSDLME-----FKYKFED-AIENVV-APIKTVN---DE
TPLGKICAILQVEKFVLVETGKHLKLYCLHFQNILMGIIKFP--VDKIQNGQWEKEIKYV
MTNDLLAFISEDQN----------------------------------------------
------------------------------------------------------------
------------------------------------------------------------
--------------
>Cele.Transcript:ZC373.1a /organism=Cele {i 41,145,213,317,726,1115,1222,1671,2060 i}
MIQN-EVSATHGSTKKGIT-YNTILEAAQRPTPLVPLKKLKVEHQLQSDIYVKLEYLNIA
GSLEDRTADKAFQFAEEIGVVRGDEVFVTAGGSAAISYATVAAVKGIKLTIYAPKGEFDL
VDTVLHTLGVKTVELPFGTFAEARVQTDEAAQQKGVFSLNKFTTNAAFVANLQKTALEIE
KAVNNKSIGKVGAVVIPLNTGAAAAGIAAYYKGIGEHGVRVVGVTCKKDTIPEMGLDLKN
DLLQEYNVEKREVEEDEAYSFTRHLIGTEGIMAGPSSGAAVLEAIKLAKELPAGSTIVVV
LMDGIRNYLRHFLDDDWITANKKDVVTRKDGPQPNSIYDPKVLVYDPTKLAGEWTQDPET
KSW-------SHSEVEFNKFNPERPLVLDTVLDAIGKTPLVKLQHIPKAHGVKCNVYVKC
EYMNAGGSTKDRIAKRMVEIAEKTGKPGKLVP--GVTLIEPTSGNTGIGLSLASAVRGYK
CIITMPKKMSKEKSIAMASLGSTIIRTPNEAGFDSPHSHIGVALRLKSEIQDAVVLDQYC
NPGNPLAHYEETAEEIIYDMGDKHIDLVVLTAGTGGTVTGISRKIHERIPTAKVVGVDPH
GSILA-GPAE---T--DID-FYEVEGIGYDFLPGTLDTSAIDYWAKSHDKESFLMARELI
RSEGILCGGSSGCAVHYALEECKSLNLP--AEANVVVLLPDGIRNYITKFLDDDWMNERH
FLDA--------------------------------------------------------
------------------------------------------------------------
------------------------------------------------------------
------------------------------------------------------------
------------------------------------------------------------
------------------------------------------------------------
--------------
>Bmor.transcript:BGIBMGA000065-RA /organism=Bmor {i 14,124,292,474,696,829,1010,1249 i}
MSN---------------------------------------------------------
------------------------------------------------------------
------------------------------------------------------------
------------------------------------------------------------
------------------------------------------------------------
------------------------------------------------------------
------------------SRSFTRNRIYNNILETIGDTPLVRLNRIPKDYGLECEMFAKC
EFVNPGGSIKDRISYTMVLEAQKS---GIAKS--GTRFIEPTSGNTGIGVALATAVCGFG
CTIVTPDKNSDEKMSTISLLGAEVVQTPAMAPWESSEHFLSVAKRRLLEDPNAISCDQYK
NDVNPRTHYEYTAEEILALV--PDVDMIVMGSGTGGTVTGVAQKVKEKCPKCIIVTVDPQ
GSLIF------GEG--PAD-LYFVEGIGGDFVPDVLDKSVIDKVEKPNDYDAFNMSREII
KKEGLLCGGSSGAAMISAIRAAKKLNFG--AGKRVVVILPDGIRNYMTKFVCDQWMEAHL
FKEPP-------------------------------------------------------
------EREFLFFKGVLTKDSLRSEATNPK-KAGRIDFNE-PVNRHLIKTYYKIVENRGN
PTVGLASRILDIAPFVIIVEAYYE--------------------NSNKKQFKGYIPKGIV
TTEHVMEYILEHQDK--L------------------------------------------
------------------------------------------------------------
------------------------------------------------------------
--------------
