# Supplementary material for: Genome streamlining in a minute herbivore that manipulates its host plant
Source: eLife. 2020 Oct 23;9:e56689. doi: 10.7554/eLife.56689 (PMC7738191; doi:10.7554/eLife.56689)
Supplement: Supplementary file 2. [file elife-56689-supp2.zip › Malin_Input/OG0001728.fasta]

>Agam.AGAP006526-RA /organism=Agam {i 69,164,297,433,1537,1776 i}
----------------------------MNKSCAR--CQKVVYPIEELKCLDKTWHKTCF
KCHECGMTLNMKTYKGFNKLPYCEA------------HIPKAKATTIAETPEF-------
---------------KRIAENTKIQ--SNVKYHADFEKLKGK-VTQVADDPETLRIKQNT
KNISNVAYHGDLQKKAA-------MERQRECTEI-IDS--------KDNNDLESEY----
----FSEQLAAESLPHYQPPPPPP-------VVAPAAGGGPTAQQQV-------------
--------------------------------------------NNNGGMAGGP------
-----------TNTSQQAQIISTANITKHNQANSYHHQAAALQQQQQQQYQQMNNNNKAG
GYGGHQQQPGS---------------------------YPTGAAYAQ----HAATNNGAG
PVGNSAEHVRHSVLQNSATPSGGGGGGAATQKYYDPYDNYARPNP-----TANQVNNNGT
--AGPHMGNNNAQYHHSQHQQQQQ-----HMHHH--HQQQQHHGGNGMMEQQQQQRANGA
VYHQQHMQHQQQHGQP----------GNHHHH--------------QHQQQSAAMVDPYG
QQ---------------------QQQRYSANS--------------------NSQYAGAM
HAQQQQQQQQ-----QQQQHMYQYNNGNMNNGAAATAAAAAGSAGGIGKIADYDP-LTDG
PRNVP----------------------------QPNRQSATLIYSS-------GNLSTNN
-----------NRRIGSV------NDIDPVNGYYGSVADNSQA-----------------
--------ALYQQQQQLYQQQQRQSQQ----QQQQQPQYIQPP-----------------
--QQYAAPASN--------------------------ATGKS--------MSKVRVYRAL
YDYEAQDSDEVGFSEGDLIIEVNSIDAGWMTGRVERTGLTGMLPANYVELMKI-------
-
>Dmel.FBtr0100145 /organism=Dmel {i 69,164,297,433,1558,1794 i}
----------------------------MNKTCAR--CQKVVYPIEELKCLDKTWHKTCF
KCTECGMTLNMKTYKGYNKMPYCEA------------HIPKAKATAIADTPEL-------
---------------KRIAENTKIQ--SNVKYHADFEKAKGK-FTQVADDPETLRIKQNT
KHISNVAYHGDLEKKAA-------MEKQRGSAEV-SDS------------SNESEY----
----FSEQLAAEQFSQYAPTASP---------IPPAATTLHQQQQQLQHQQQQQYQ----
--------------------QHQQQLQQQQHQHQHYLQQQQ-------------------
-----------QTLPPPP--IQHQQYN----TAAITPTYQQLQQQQQQQQQQRAQQQQLH
DPYAHYQQPQALRQQQQQQQQQQQQLLQQQAIKQASHLYPTATSQQQQMPPPQSPANPQQ
QALNSYNEMRSAILQNSHHPSG------------NSVDQYDQPQQ-----QQHQPQQQST
--NPTLVAAQQQQSHHSLLNNNASNGGISHSHHS--NINNNGHGSQNQMLPPQMRRSAAS
VVAYDGNSKQQVAAGP----------GAAQNH--------------LQQLYASPNY----
-----------------------AAVTPSENSINV------------------KQHASNG
HMPNQQQQHV-------------------------------AGGSNIGKIADYDP-LTDG
PRVVP----------------------------NAGRSSTTLVYSSEPR-GNQGGNSVYP
------------KRIGSV------SDIDPANGIYGSLTAAEQA-----------------
--------HQQQKHQQYYQQVQMMQQQ----EHPPQQQQMRQQ-----------------
--PSYSSLQEK---------------------------QSRQ--------STAMRVYRAI
YDYEAQDVDEVSFREGDVIFEVESIDSGWMTGRVERTGKTGMLPANYVEQAVI-------
-
>Tcas.transcript:TC009504_001 /organism=Tcas {i 69,164,719 i}
----------------------------MSKKCAR--CEKTVYPTEELKCLDKIWHKPCF
KCKECGMALNMRNYKGFNKEPYCEA------------HIPKAKATTMAETPEL-------
---------------KRIAENTKIQ--SNVKYHADFEKSKGK-FTQVADDPETLRIKQNT
KIISNVAYHGEYQRKAE-------MEQRRQLN---ENG--------YTEKSKTTAY----
----ASDVKNANQ-----------------------------------------------
------------------------------------------------------------
-------------MPPPP------------------------------------------
-------QPQ-----------------------------------------PQPVANPA-
------------------------------------------------------------
------------------------------------------------------------
------------------------------------------------------------
------------------------------------------------------------
----------------------------------------------IGKISDYEP--GSG
QFTSP----------------------------YSARNSQTLIYSS-----DMGSVNNPP
-----------QRHIGSV------HDLDPVNHNYGSL-----------------------
------------------------------------------------------------
-----------------------------------------------------GRVYRAM
YDYEAQDDDEVSFQDGDLIVNVSSIDGGWMTGEVQRTGQVGMLPANYVQLVNI-------
-
>Cscu.CSCU000394-RA /organism=Cscu {i 72,167,252,454,613,727 i}
---------------------------MSSKRCAR--CEKTVYPLEELKCLDKIWHKLCF
KCQECGMTLNMKTYKGFNKLPYCNA------------HCPQAKHTAVADTPEI-------
---------------RRLAENTKLQ--SNVKYHEDFEKQKGK-VTQVADDPETVRIRNTS
KIISNVAYHGELEKKKQ-------MEQKRHLVPE-KNGIPHP-V----------------
--------TNAAT-----------------------------------------------
------------------------------------------------------------
-------------ASPP-------------------------------------------
-------SPS-----------------------------------------PQPPMSPS-
------------------------------------------------------------
------------------------------------------------------------
------------------------------------------------------------
------------------------------------------------------------
-----------------------------------------------GKIADYDPMIPPE
AHESP----------------------------YSSKLSSTVIYTS-----QEGPVNSYP
-----------TRKIGSI------ADYDPLNESH---AAGYR------------------
-------------------------------------TDLSNT-----------------
--PMYCGEANI-------------------------------------------------
------------------------------------------------------------
-
>Ptep.aug3.g4506.t1 /organism=Ptep {i 72,167,252,454,511,661,793,831 i}
---------------------------MSSKRCSR--CEKTVYPLEELKCLDKLWHKQCF
KCQECGMTLNMKTYKGYNKQPYCNA------------HCPQAKHTAVADTPEI-------
---------------RRLAENTKLQ--SNVKYHEDFEKAKGK-FTQVADDPETLRIRNTS
KIISNVSYHGELERKKQ-------MEQKRHLVPETKNGVAVP-LNGGGDISRSPEY----
--NDYTPPNNAAA-----------------------------------------------
------------------------------------------------------------
-------------SQPH-------------------------------------------
-------HP--------------------------------------------PPQSPP-
------------------------------------------------------------
------------------------------------------------------------
------------------------------------------------------------
------------------------------------------------------------
-----------------------------------------------GRISDYVPKIAPE
QKDSP----------------------------YSAKLTSTVIYTS-----QEGPVHQPP
-----------SRKIGSI------ADYDPLNDNYGSLATGYRQ-----------------
----------------------------------VHPQDISNM-----------------
--NMYRAQEAV--------------------------PS-VP--------KAAGHTFKAM
YDYVAQDSDEVSFLDGDMIINCNAIDDGWMTGTVQRTGQSGMLPANYVEQIN--------
-
>Lpol.rna6831 /organism=Lpol {i 72,167,252,451,598,724,753 i}
---------------------------MSGKRCAR--CEKTVYPLEELKCLDKIWHKGCF
KCQECGMTLNMKTYKGFNKLPYCNA------------HVPHAKHTEVADTPEI-------
---------------RRIAENTKIQ--SNVKYHEEFEKQKGK-FTQVADDPETLRIRNTH
KIISNVAYHGELMKKEE-------MEQKRYLVPE-KNG----------------------
----APQVVPASS-----------------------------------------------
------------------------------------------------------------
-------------AFPPE------------------------------------------
---------------------------------------------------RSHPRSSR-
------------------------------------------------------------
------------------------------------------------------------
------------------------------------------------------------
------------------------------------------------------------
-----------------------------------------------G--VAYETSTKQE
VQDSP----------------------------YSSKLQSTVIYTS-----EEGPVQSAP
-----------SRKIGSI------ADYDPMHENYGSIASGFRP-----------------
--------------------------------------DTTHT-----------------
--TTHFYGGVS--------------------------PS--Q--------QSHGRAFRAM
YDYTASDVDEVTFMDGDLIINCTPIDEGWMTGTVQRTGQTGMLPANYVELVN--------
-
>Smar.transcript:SMAR012805-RA /organism=Smar {i 69,164,249,460,589,672 i}
----------------------------MSKKCAR--CDKTVYPLEELKCLDKVWHKTCF
KCQECGMTLNMRTYKGFNRLPYCNA------------HCPQAKHTTVADTPEI-------
---------------RRIQENTKIQ--STVKYHEDFEKQKGK-VTQIADDPETLRIKQNT
RIISNVAYHGDLEKKAI-------MEQRRPAVAGEKNG--------DDDMEFHIEV----
----AANVQPSHS-----------------------------------------------
------------------------------------------------------------
------------------------------------------------------------
------------------------------------------------------------
------------------------------------------------------------
------------------------------------------------------------
------------------------------------------------------------
------------------------------------------------------------
-----------------------------------------------GKYSELAS--QNI
TKDSP----------------------------YSARQSSTLIYSS-----EHGPVSNPS
-----------TRRVGSI------ADYDPLNDKYGSLA----------------------
------------------------------------------------------------
----------------------------------------------------PAPTYRAM
YDYAASDMDEVSFLDGDFIVNCTPIDEGWMTGTVQRTGQTGMLPANYVETIN--------
-
>Turt.mRNA:tetur32g00350 /organism=Turt {i 460,577 i}
M--------------------------SANNICNR--CEKRVYPIEELKCLDKVWHKTCF
KCQGCGMTLNLKTYKGYNKLPYCNA------------HVPQVKYTAVADTPEA-------
---------------RRLAENTRIQ--SNIKYHQDFEKLKGK-VTQVADDPETLRILNSS
KMISNAAYHGEFEKKKQ-------MEEKRSLLPD-ATGVSLV------------------
------------------------------------------------------------
------------------------------------------------------------
------------------------------------------------------------
------------------------------------------------------------
------------------------------------------------------------
------------------------------------------------------------
------------------------------------------------------------
------------------------------------------------------------
------------------------------------------------------------
---------------------------------------------------TINQVNDTG
-----------AHKVGSI------AEYDPMNDRFGSIASGYRR-----------------
------------------------ENQ----TTLYYNQPLSTP-----------------
--NVMGQQAIN--------------------------NVGYR--------LPSSKSFRAM
YDYTAQDNDEVSFREGDLIINCQSIDQGWMTGTVQRTGMSGMLPANYVEPYSANM-----
-
>Phum.transcript:PHUM206430-RA /organism=Phum {i 18,60,153,248,520,688,1161 i}
MTQKLNVAALVERENVQETTSFKIIISEMVKTCAR--CEKTVYPIEELKCLDKIWHKQCF
KCQVCQMTLNMRNYKGFNKDPYCEA------------HIPKAKATTVAETPEF-------
---------------RRIAENTKIQ--SNVKYHEDFEKTKGK-FTQVADDPETLRIKANS
KNISNVAYHGELEKKAV-------MEKLRNMGGE--NG--------HNE-----------
-----SGIGNNNS----------------------------QQQQQ--------------
------------------------------------------------------------
------------------------------------------------------------
-------QQQ-----------------------------------------QQMDRSYG-
------------------------------------------------------------
------------------------------------------------------------
------------------------------------------------------------
------------------------------------------------------------
--------------------------------------------------IQHKPVYHES
QTNSS----------------------------YPMRQSSTVIYTS-----DRGPVSSLP
-----------DRRIGSI------HDLDPVNEFYGSLGDSAKSSGTDYYGRNYMMSQNNG
QQQSQPQPPPQQQQQQQYHQQPLQQQQ----QQQPQYQHHQQPLQQQQPQQPKYQTPEYA
YSNNQTQQQYNRNVMNGHQRSSGQNMSYTNDYTQNSLPEPQQDVSVRQQVRNSGRVFRAM
YDYKAQDSDEVSFMNGDLIVNCTPIDDGWLIGVVKRTGQSGMIPANYVTLAI--------
-
>Dpte.g11407.t1 /organism=Dpte {i 75,170,757,913,1252 i}
M--------------------------TNNKACAR--CQKTVYPIEELKCLDKIWHKTCF
KCHECGMILNMKTYKGFNKNPYCNA------------HCPQARATTVAETPES-------
---------------KRLAENTKIQ--SNIKYHEDFEKQKGK-LTQIADDPETLRIRNTT
KIISNATYHGEYEKKKQ-------MEERRNQLNE-HGG------------DGQIIY----
----NNNSINTQT-------------------------SIFQQQQQ----QQQQYSPPV-
--------------------QHQNNNNNNNHHQHHHNQQQHHQNIQNNNLPHTQ------
-----------QQLNPVSSNISHNNVN----TKNIPP-----QQQQQQYV----------
---------------------------------------------------RTPLANPSV
QMEN--------------------------------------------------------
--HMIQQKNNNNHQHHQQQQQQRN-----QMMANDLNSNNKYYNNNNNVMQPNKLLIDSA
IQQQKHQQ--------------------LNHH---------------QQQQSAAGY--YQ
QQ---------------------QQQQPISNPMMIHHGPSMHSGGGGGGGYIHQNYSPAK
QPTSQQQQQQIHPNVQQQQKLY----------------------------------YHQQ
QGVAATE-------------------------HHHHHHPSQIIYPT--------------
-----------SGTTAAV------TNYD--------------------------------
-------------NHQQYRHHPHHQQQ----QQQQHPQMKQQTL----------------
--NNNNKTTIM--------------------------PPTRQ---------NLGLCFRAI
YDYTAQDVDEVTFIDGDLIVNCQPIDDGWMTGTVQRTGETGMLPSNYVEAA---------
-
>Dpul.mRNA10727 /organism=Dpul {i 69,164,249,350,451,729,756,900 i}
----------------------------MSKSCSR--CDKAVYPTEELKCLDKLWHKTCF
KCQTCSMALNMKTYKGFNKLPYCEA------------HIPKAKATTVVETPEM-------
---------------RRLAENTKLQ--SQVQYHADFEKAKGK-FTQVADDPETLRIKANT
KIISNVSYHGDLEKKAA-------MEQKRTLTGDEANG----------------------
------------------------------------------------------------
---------------------------------------------HENSVPVED------
-----------VQPDPIVEV----------------------------------------
------------------------------------------------------------
------------------------------------------------------------
------------------------------------------------------------
------------------------------------------------------------
------------------------------------------------------------
--------------------------------------------------------IPQH
QRSVPTAL-------PSPP----HH-------QQQQYPQHHSKYPQ----QQQQQLHQHP
-----------DNH----------------------------------------------
------------HIQSLHRQTEMKTSS----IRTGAPNSDSSQ-----------------
--NTRSTTSST--------------------------PTNRQ--------GAEPRSFRAM
YDYDADDDDEVSFRDGDVIVDCKPIDEGWMMGTVLRTGRSGM---NF------------R
S
>Alyc.aculy03g06710.1 /organism=Alyc {i i}
---------------------------MSSNKCAR--CEQTVYPVEGLRCLDKIWHKGCF
KCQECNMTLNMKNYKGFEKRPYCNA------------HCPQAKATTVADTPEI-------
---------------RRLAENTRIQ--SQAKYHEDFEKSKGKGFTAIADDPETLRLKETS
KIISNVAYHGELERKKQ-------MEEKRRSGPE--------------------------
----------------------------------------------------DLHSPQIG
--------------------GNHNNHSSNNHHNNGGNMKHHHQNNNNNNVPQRH------
-----------DSSESSSYRISPSNNH-HNQSQSISA-----QNQQYQM-----------
------QQHQ--------------------------------------------------
------------------------------------------------------------
--RQLQQQQQLQQQHIQKQKQQQM---------------QQHYAQDHNGQQ---IMIRQQ
SQQQQHHQ-QQMAAEPIHQQVAPMNKKQLHQHPPLVLGPQQQQQLIMQQQQSQQQL--QQ
QQKMMMARQMSEPALPMNRQVVKQQQHPGAQPIMTKQ-------------QQQQHMIPQM
QPHPQQQQHVAMMH----------PPAHLISGGPMAATPQAQHHHLVNQAHHLGV-LPNG
QRAAPNQAILAIGGGPQPPQGAAHHMIRGGGGGYNQPQYQQVVAGAHLNGAQQMPKQQPI
PQYITNPQQQSQRHLIHQ------SQIHPSMNHHHRQPLAARP-----------------
-----------------HPQQQMQPPL---------------------------------
---MQQQPQQM--------------------------PMHHQ--------QVSGRVFKAM
FDYVANDNDEVSFFDGDILVECQNVDRNWLTGKVARTGEWGMLPANYVAELPRYA-----
S
>Drer.transcript:ENSDART00000032502 /organism=Drer {i 69,164,249,357,535,654 i}
----------------------------MNPHCAR--CGKIVYATEKVNCLDKYWHKGCF
HCEVCKMTLNMNNYKGYEKKPYCNA------------HYPKQTFTIVADTPEN-------
---------------LRLRQQSELQ--SQVKYRKDFEQSKGRGLKFVLDTPELQRLRKAQ
DQISNAKYHKDFEVSGL-------QGVTQGMRGT--------------------------
------------------------------------------------------YA----
--------------------------------------------VRSQMTPNNE------
------------------------------------------------------------
------------------------------------------------------------
------------------------------------------------------------
------------------------------------------------------------
------------------------------------------------------------
------------------------------------------------------------
------------------------------------------------------------
-----------------------------------------TVANS-----THKAVHQYI
M--------EMDRRPGVIVAPVLPGAYYPNSHSHG-------------------------
--------------HSYMHQTSM-------------------------------------
-----HSLRSM--------------------------QLRSQ--------QMSMTVYRAL
YDYMAQDYDEVSFRDGDIIQNVQPIDEGWMYGTVQRTGRSGMLPANYVEGIR--------
-
>Hsap.transcript:ENST00000318008 /organism=Hsap {i 69,164,249,357,508,612 i}
----------------------------MNPNCAR--CGKIVYPTEKVNCLDKFWHKACF
HCETCKMTLNMKNYKGYEKKPYCNA------------HYPKQSFTMVADTPEN-------
---------------LRLKQQSELQ--SQVRYKEEFEKNKGKGFSVVADTPELQRIKKTQ
DQISNIKYHEEFEKSRMGPSGGEGMEPERRDS---QDG----------------------
------------------------------------------------------------
---------------------------------------------SSYRRPLEQ------
------------------------------------------------------------
------QQPH--------------------------------------------------
------------------------------------------------------------
------------------------------------------------------------
------------------------------------------------------------
------------------------------------------------------------
------------------------------------------------------------
--HIP----------------------------------------------TSAPVYQQP
-----------QQQ--------------PVAQSYGGY-----------------------
-------------------------------KEPAAPVSIQRS-----------------
----------------------------------------AP--------GGGGKRYRAV
YDYSAADEDEVSFQDGDTIVNVQQIDDGWMYGTVERTGDTGMLPANYVEAI---------
-
>Isca.ISCW016196-RA /organism=Isca {i 72,167,263,360,586,642 i}
---------------------------MSSKKCSR--CEKTVYPLEELKCLDKIWHKGCF
KCQECSMTLNMKTYKGFNKLPYCNAVGNNKRWACLVVAFPHSVSLLLAAEAGLTFPPKKI
DSVSLLSFGAVQQRYIEAARTDKAQSVSNVKYHEDFEKLKGK-VTQVADDPETMRIRQTS
KIISNVAYHGELERKSL-------MEQRRGLLPTEKNG--------HDH-----------
------------------------------------------------------------
------------------------------------------------------------
------------------------------------------------------------
------------------------------------------------------------
------------------------------------------------------------
------------------------------------------------------------
------------------------------------------------------------
------------------------------------------------------------
------------------------------------------------------------
------------------------------------------------------------
------------------------------------------------------------
------------------------SAA----TGGHFRWTYAVP-----------------
-----ATQRVM--------------------------PSQPQ--------MSSGRTFRAM
YDYVAQDSDEVSFMDGDVIVSCMPIDEGWMTGTVQRTGLSGMLPANYVEPAN--------
-
>Cele.Transcript:F42H10.3a /organism=Cele {i 170,255,348,445,544,658,852 i}
----------------------------MSKKCAREDCGKTVYPVEELKCLDKVWHKQCF
KCTVCGMTLNMKNYKGYDKRPYCDP------------HYPKTVASVMADTPEM-------
---------------RRIAENTKNQ--SNIKYHAEYEKMKGT-KIEIADDPEMERLKKNT
QVQSNVSYHGVLDQKAR-------QEEVR-------------------------------
------------------------------------------------------------
--------------------------------------------------PKEE------
-----------ISPNPTPTPISPMNH----------------------------------
-------QSY--------------------------------------------------
------------------------------------------------------------
------------------------------------------------------------
------------------------------------------------------------
------------------------------------------------------------
------------------------------------------------------------
--SAPT---------------------------QAVAANTHLIYST----EQGGAVSPTP
-----------QKSIGSI------ADYDPMNGQWGTAAAQPRNS----------------
--------EKLGYLKAQVDKGPARFCADFAGAPPPSSNSISST-----------------
--SPHSTLSSPQSTI---------------------SPTG-----------KAGFAVKAI
YDYAAADKDEISFLEGDIIVNCEKIDDGWMTGTVQRTLQWGMLPANYVQPHKLPTGLHRL
S
>Mocc.rna7962 /organism=Mocc {i 72,167,303,344,547,1498 i}
---------------------------MANKKCAR--CQKTVYPIEELKCLDKIWHKQCF
KCQECGMVLSMNTYKGLNRLPYCNA------------HVPHATYTTVLDTPEA-------
---------------RRLAENTKLQ--SNIRYHEDYEKSKGR-VSNSLTNDQDFRKQLDN
SILSLSDPFGDSEKFRTAPS--ENVESFYEPLSG-RGGLKLYDLYGKQNTPSIPKYQTDD
SVLSFGPKFNASSLGDYEIYSPMDTLRRTKSCKAPSR-NLSQQQQP----QQNGYAPQYQ
PSQVSPQYQSFNESPSRAPMQRQSSQNNM-------------QDAQASQLPFEDDSMPKP
GQSQFAAALNALKRNAPPQSFGFGNS----------------QDPSQKLEQEASQSVQ--
----QRSSPR---------------------------------------PQQQKPLSPAV
QTSQ------PSIDQTFSQPTF------------SSTAFQQRPQHQNYSYQQQQQQHDQL
LRQQRQREQQQQQQHQQQQQRQRE------------------------------------
--------------------------------Q-----------LFDHQRQQEQLL----
------------------------------------------------------------
----QQQRQQEQLLQQQRQQEQLL------------------------------------
---------------------------------QQQRQQEQLLQQQ----RQQEQLLQQQ
------------------------------------------------------------
--------RLQQQQQNPHAYYQRQSSQ----QHQQQQTRESPQ-----------------
--QSISATKFR--------------------------PSP-----------QHGLCYIAL
YDYMAGDIDEVTFCEGDVIVNGDPIEGGWMIGTVLRNGQRGMLPANYVETV---------
-
>Bmor.transcript:BGIBMGA009778-RA /organism=Bmor {i 105,241,868,975,1023 i}
------------------------------------------------------------
----------------------------------------------MAETPEL-------
---------------KRIAENTKLQ--SNVKYHADFERSKGK-FTQVADDPETLRIKANT
KIISNVAYHGDLEKKAQ-------MERQRQIN---ENG----------------------
EIVDVPPPDNYHQ-----------------------------------------------
---------------------------------------------QIDNYANEM------
-----------LQPNVPPPNLPPKNHY---------------QIPTTQHQTHSGHSQQ--
----HYTQPL---------------------------------------PNHNQNLSNNQ
SMSQHGQS-LPHYPQNTQHAQN------------VSHHTQNVPQH-----AQNAPQHSQT
LPQHSQPVSHYQPSHNSTIPQNR-------------------------------------
------------------------------------------------------------
--------------------------------------------------YPEQYYQPKE
DIGYQYQDYQGQYYGQYAQNY------------------GSSGQPKIGRIQDYDP-LSDG
PRAPP----------------------------NTQRASATVIYNSTNDGKQRGSSHQTQ
--------HQQSRQIGRV------TDLDPLANE---------------------------
---------------------------------------VQRP-----------------
----------------------------------------AS--------SQNPQVYIAM
YDYEANDSDEVSFREGDLIMNVSAIDEGWMMGQVVRTGMAGMLPANYVETAPASA-LRQY
N
