# Supplementary material for: Genome streamlining in a minute herbivore that manipulates its host plant
Source: eLife. 2020 Oct 23;9:e56689. doi: 10.7554/eLife.56689 (PMC7738191; doi:10.7554/eLife.56689)
Supplement: Supplementary file 2. [file elife-56689-supp2.zip › Malin_Input/OG0001732.fasta]

>Agam.AGAP000308-RA /organism=Agam {i 204 i}
MSESTSTATTS---------AASSAEDNARKVQQYKDNLISRAETLITKEFPERIVRLNA
LLDTPQFSERSFTDVYQE-----LNIPVPE------------PILV--------------
-----------------------EGEEGSERKRPR----------LNSNTPSPAATV---
-----DGNGTKVHALPTGRVECNKPIGELVCIVKPIIRALVEDSNL-------------L
K---------------------MWISFMIPKIEDGNNFGVSIQ---------EDTLAEIQ
SVETEAAAFFDQISRYFVSRAKVVSKVAKYPHI---------------------------
----------------DDYRRAVAELDEKEFLSLWLVLSEIRNRYCSLHDIVIKNMEKLK
KPRSSNA-DSLY--------------
>Phum.transcript:PHUM065810-RA /organism=Phum {i 223,461 i}
-------------------------------------------------------MQLND
LLETPAFCNRNLSEIHQE-----LNVPVPD------------PIIF--------------
------------------NNKLDNSLDSPPLKKTK----------LEDGIS---------
KYGCEGVGGTRVLLLPTGIVPCNKALCELINIVKPHIRQLVEDANL-------------V
K---------------------MWISYMIPKIEDGNNFGVSIQ---------EETLAEVT
SVESEGAVFFDQISRYFISRGKVVSKVAKYPHI---------------------------
----------------EDYRRSVSELDEKQYLSLWLVMCEIRNRYCTLHDLVVKNLEKIK
KPRSENA-QALY--------------
>Tcas.transcript:TC011626_001 /organism=Tcas {i 18,369 i}
M-------------------------ADAKKVLEYKDSLKKEAEELLLKGFPATIVKLNA
LLETPQFKNRKFTDVHQE-----LNIPVPD------------PILL--------------
------------------N----SHTDLPPAKKAK----------YDNSI----------
-----SQDGTKVMILPTGAVPTNKHLVELVEAVKPHIRKLVEDSNT-------------M
K---------------------MWISFMIPKIEDGNNFGVSIQ---------EDTLAEVQ
SVESEAAAFFDQISRYFISRAKVISKVAKYPHI---------------------------
----------------EDYRRAVQELDEKEYLSLWLVMCEIRNRYCALHDIVIKNLDKIK
KPRSTNATESLY--------------
>Cscu.CSCU017110-RA /organism=Cscu {i 46,159,228,351,438 i}
L-----------------------------------------------------------
------------------------------------------------------------
------------------------------GKKRKFCL-------LEN------------
-----DIQGCKVLVLPNGSVPCNKHVVEIVDIVKPKIKQLVEDSNM-------------L
K---------------------MWIQFLIPRIEDGNNFGVSIQ---------EDTLGEIR
TVEGEAAAYLDQISRYFLTRGKIIAKVAKYPHV---------------------------
----------------DDFRRTVQELDEKQYVSVRLVLCELRNHYAALHDMITKNLEKIK
KPRSSNN-ETMY--------------
>Isca.ISCW009936-RA /organism=Isca {i 96,219,306 i}
------------------------------------------------------------
------------------------------------------------------------
------------------------------------------------------------
-----------------------------------------------------------L
K---------------------MWIQFLIPRIEDGNNFGVSIQASGTSRLAKEDALTEIR
AVEGEAAAFFDQISRYFLTRGKIIAKVAKYPHV---------------------------
----------------DDFRRTVQELDEKQYVSLRLVLCELKNHYATLHDLITKNLEKIK
RPRSSNA-ENMY--------------
>Ptep.aug3.g25995.t2 /organism=Ptep {i 60,93,156,252,307,420,489,552,675,762,804,891 i}
MEALYKTAEKFKL-----------PNAGKDMVNEYKEKVKSQAENLVINVFPQKILELEA
ILQNEKLTKPQLSSIHCD-----LNIPVPE------------PPLL--------------
------------------N----HDSDEVPSKKRKFGI-------MND------------
---ASDIQGTKVLLLPNGTVPSNSHIVDVVELVKPRIQQLVEDANV-------------L
KMWIQFLIPRIEDGNNFGVSIQMWIQFLIPRIEDGNNFGVSIQ---------EDTLGEVR
TVESEAAAYFDQISRYFLTRGKIVSKVAKYPHVDDFRRTVQELDEKEFLSMRLIICELRN
HYASLHDLILKNVEKLDDFRRTVQELDEKEFLSMRLIICELRNHYATLHDMITKNLEKIK
KPRTSNA-DAMY--------------
>Dpul.mRNA4297 /organism=Dpul {i 21,42,188,357,528 i}
M------------------------VDNASKVLQYKE----TAEDLINNGFPRKIVELND
LLATPLFSTKNLEEVHED-----LKVPVPS------------PIIS--------------
------------------NN---HDSCETETKKRK----------LDE------------
-----VTSGTPVLVLPTGIVPCNSHIRQMIKIVKPYIWHLVEDANL-------------L
K---------------------MWISFLIPKIEDGNNFGVSIQ---------EDMLAEIR
TVESEAAAFFDQISRYFITRGKIVTKVTKYPHV---------------------------
----------------EDFRVTVEELDEKEYVSLKLVMCEIRNHYSTLHDIIMKNLEKIK
KPRTSNV-DNLY--------------
>Lpol.rna17627 /organism=Lpol {i 30,63,126,222,271,384,453,576,663 i}
MAA---------------------VLTLAEKVEDYKDNLKIEAEKLVLNDFPKKILELEE
ILQSDQFNVKNLKTLHVD-----LNIPIPE------------APYS--------------
------------------N----HELEEFPSKKRKFTY-------IDN------------
-----DKCGTKVFALPSGSTAANRFISEMIDVVKPRVKDLVEDTNK-------------L
K---------------------MWIQFMIPRIEDGNNFGVSVQ---------EDTLGEIR
TVESEGASYFDQLSRYYMTRAKIVSKVAKYPYI---------------------------
----------------EDYRRTVDELDEKEYIGLRLVLSEVRNHYATLHDVITKNMEKIK
RPRTSNS-EAMY--------------
>Dmel.FBtr0073730 /organism=Dmel {i 370 i}
M-----------------------PNDTVVKVQEYKDSLILKAELLITKGFPENIVRLNE
LLATPIFNERNFEEVHQD-----LNIPVLP------------PLLV--------------
------------------KNEL-EDRDSLPTKRQR----------VDV------------
-----IVSGQPVMGLPAGTVPCNKPLCEMIKVVKPIIRKLVEDSNL-------------L
K---------------------MWISFMIPKIEDGNNFGVSIQ---------EDTLAEIQ
TVESEAAAFFDQISRYFLSRAKVVSKVAKYPHI---------------------------
----------------DDYRRAVVELDEKEYLSLWLVVCEVRNRYSSLHDIVIKNLEKLK
KPRSSNT-ESLY--------------
>Drer.transcript:ENSDART00000162528 /organism=Drer {i 78,111,174,279,328,447,516,584,639,726 i}
MSVSQSQRKRLMRGY-----DALNARGAVNTVDAFRERITSEAEDLVANFFPKKLLELDQ
FLKDPTINITELQEIHSE-----INLTVPD------------PILL--------------
------------------TDIH-DGIEGQNAKKRK----------FEDGA----------
--GDDKVGGTKVFVMPGGMMKSNGKLVELIEKVKPEIRTLMEKCNT-------------V
K---------------------MWVQLLIPRIEDGNNFGVSIQ---------EETVAELR
TVEGEAASFLDQISRYYITRAKLVSKIAKYPHV---------------------------
----------------EDYRRTVTEIDEKEYISLKIIVSELRNQYVTLHDMILKNIEKIK
RPRSSNT-DALY--------------
>Hsap.transcript:ENST00000293362 /organism=Hsap {i 42,75,138,243,292,405,513,581,636,723 i}
MAS-----------------LLKVDQEVKLKVDSFRERITSEAEDLVANFFPKKLLELDS
FLKEPILNIHDLTQIHSD-----MNLPVPD------------PILL--------------
------------------TNSH-DGLDGPTYKKRR----------LDE------------
--CEEAFQGTKVFVMPNGMLKSNQQLVDIIEKVKPEIRLLIEKCNTPSGKGPHICFDLQV
K---------------------MWVQLLIPRIEDGNNFGVSIQ---------EETVAELR
TVESEAASYLDQISRYYITRAKLVSKIAKYPHV---------------------------
----------------EDYRRTVTEIDEKEYISLRLIISELRNQYVTLHDMILKNIEKIK
RPRSSNA-ETLY--------------
>Alyc.aculy03g09450.1 /organism=Alyc {i i}
M-------------------DKNNKFPHSAEVESFKQHILKTAEELVVSKFPKRIIQLNK
MLSSGKLTCEP-STVYQK-----INIPVPDVSSKDLASSIAQPALS---------AAGGS
QTAATSGSSSSGAAATSTESAS-NGETGPSAAKRRFAQCPAH---LDN------------
-----TTIGTKVLVLPDGVVPSNKFIVELINEIKPLIGELVEDTNL-------------L
K---------------------MWLMYLIPRIEDGNNFGVSIQ---------EDVLGEIR
ASEGEAAAYYDQISRYFALRGKTVAKIAQYPHI---------------------------
----------------DDYRRAIHELDEKEFFSLRLIVAELRNHYATLHDLISKNGDKIR
KPRSSNA-EHMF--------------
>Dpte.g7759.t1 /organism=Dpte {i 48,144 i}
MSSSS---------------SSSIETDYTTEINKFKDDIKARAEELVLKTFPRKTIELHR
LLESQRFSLKNLEKIKHE-----INIPIPEYPYVTPVQS--TPVTVDSNHHHHHHVDDSE
NSSATDCDSSP----TSQQQQQQQQTNGPSSKKRKYLVLTEDDNRIENDQKSSSTTSENL
KNQPKPTDGSRVLILPYGSVRCNKHIVELIDIVKPLIRQLVEDTNL-------------L
K---------------------MWVLFLIPRIEDGNNFGVSIQ---------EEALTEIR
TVEAEATTYFDQMSHYFHSRARIITKIAKYPHV---------------------------
----------------DDFRRNVAEIDEKEFLCLRLTMVELRNHYASLHDIVTKNLDKIK
TPRSTNQ-NHQF-------------Y
>Smar.transcript:SMAR009976-RA /organism=Smar {i 21,117,216,378,447,570,661 i}
M------------------------ANVDPKVRDYKERIKVEAEELVNNQFPKKILELET
LLKTEKNKRSNLGDIHAD-----LNIPVPE------------PLLN--------------
------------------HD---DSILEPSVKKRKFDA-------FEN------------
-----NITGTKVLALTSGVSPCNKNIVELVDTVKPCIRQLVEDANV-------------L
K---------------------MWIQFLIPRIEDGNNFGVSIQ---------EETLAEIR
TVESDGAAFFDQISRYFMTRGKIVSKVAKYPHV---------------------------
----------------EDYRRTIQELDEKEYLSLLLVMCELRNHY-----VIDASRYDNE
KPGKDQA-PSLCKYGEYVLKKMDGNA
>Cele.Transcript:Y66D12A.9 /organism=Cele {i 210,635 i}
M-------------------VKKQSMPENKELVEYKQKLFAEAERLVKEEFPKKVIEFDA
LLKSPKLSYDRLAEILPDKS---LNIPIPD------------ALNG--------------
------------------T----TDSDEPAVKRQR----------VDE------------
-----KPKGAPIFAFSSGTVPCNENLAQLMDLVRPKLRDAVEQCNN-------------V
K---------------------MWITLLIPRIEDGNNFGVGIQ---------EETLSEVR
NVESEAASFLDQMSRYFTTRGKLITKIAKYPHV---------------------------
----------------DDYRRAILDMDEKQFINIRLVVLEMRNHFSTLHDMIMKNYEKIK
VPRTSNT-EHLY--------------
>Mocc.rna8600 /organism=Mocc {i i}
MSAVKEQASKSKP-------TAVESVSAVEHLEAFKSKVMKDAEETLLQKFPLRIYQLTE
LMKSPEFNM-NFTQCHAP-----INIPRPD------------PSGA--------------
-----------------ETNGG-DAETDQTRKRRR----------VDEDST---------
--QGSDVDGSKVLLLPNGPVKLNQTLTKLFEITKPLIVQQINDCNL-------------L
K---------------------MWIELSIPKVEDGNNFGVDIQ---------EECLKEVS
SAESEAALYLDQPARYYMSRAKMIVKLAKYPHV---------------------------
----------------EDYRKTIEELDEKQYMNVKLVVRELFNNYAAIHDMLTKNLEKIK
RPRTTNA-NSLY--------------
>Turt.mRNA:tetur03g00390 /organism=Turt {i 51,93,189,483,552,675 i}
MESSKNILDRNIPVVPQFLTSEVDWSSKKKVLSEWHDQVNGKVQKLIKEDFPRKVLALND
FLAEEYFDEKYIKGIRQEMIISQSRVGLPN------------DLHM------NH------
------------------DSTK-DNATTTTSKGKEIKAAS-----IES------------
-----TESQEETDHKQAITVPVNNKIKAMSNLVKPKMKEFIEDLNL-------------I
K---------------------LWIQLLIPKIEDGNNFGVEIQ---------EEILAEVR
FALSDGFTYYSFMIKYHNTRAGIVKKIEKYQFV---------------------------
----------------EDYQEYLAVFDEDEWIGLKSTVIKMRNHYDRLHSLMTKNWEKLI
CPRASNS-DTMF--------------
>Bmor.transcript:BGIBMGA005392-RA /organism=Bmor {i 21,159,385 i}
M------------------------TDVAKKVQDYKDSLKLKAEHLIIKGFPEKIVKLNE
LLETSNFQNRNLSDVHQD-----LNIPIPT------------PPAT--------------
------------------SN------NEPNAKRQR----------LDSSELS--------
--SNSTIEGTRVYVLPNGSVPCNKPLSDLIHLVKPHIRELVEDSNL-------------V
K---------------------T------------RKGAFEKQ---------KQHTIPAT
TPEQREASY-----RKWLERKRMQNERRKAEEI---------------------------
----------------MHRYREHENVEQER-------LKREREKEEKLADWIKKKEEEMK
GELA-------------IL-------
