# Supplementary material for: Genome streamlining in a minute herbivore that manipulates its host plant
Source: eLife. 2020 Oct 23;9:e56689. doi: 10.7554/eLife.56689 (PMC7738191; doi:10.7554/eLife.56689)
Supplement: Supplementary file 2. [file elife-56689-supp2.zip › Malin_Input/OG0001742.fasta]

>Agam.AGAP000558-RB /organism=Agam {i 717,1116,1555,1839,1956 i}
M------------------------LPTYQRVSGG--GSGTAGTSVSVTNPLLGRRSFRS
REKCLILLVLSTFGFVCFGGFFFLPDNF--SADRVLKAYKQ------FQRAGP----EIF
I-------PAPPP-----------AHG--RTGEEDIHRQDD---------------RVKL
AE---KIRKELPDD--------FLEKPDTGGGGEAGVGGEETEGGE--------------
-------------QQQARDGAGAIDEPA------LQPGGAGGVGVVAGPAIEGPAGVVQP
PHQQHAP---EQEEGQLQEVAGGDRRGE-------KARAPAGLHF---NASVGEDPDRAV
REKRNKVKEMMVHAWSNYKLYAWGKNELRPLSKRGHSNSIFGSFDLGATIVDGLDTLYLM
GLHKEFDEGREWVERKFTLDN----VDAELSVFETNIRFIGGFLTCYAFTGDRMFLEKAR
YVADKLLPAFQTPTGIPYALVNVHNGVSKNYGWASGGSSILSEFGTLHMEFAYLSDITGD
SVYRERVQTIRAVLKD-IEKPKGLYPNYLNPKTGKWGQQ--HMSLGALGDSFYEYLLKAW
IQSGQEDWEAREMYDDAMQAIIKHMVRNT-PSGLTYVSDMKFD-RLEHKMDHLACFAGGL
FGLGGTSLNNQ---YSQQYMEIGEGLTNTCHESYIRTYTRLGPESFRFNDGV-EAKALKA
QEKYYILRPETFESYFIMWRLTHDQKYRDWGWDAVQALEKHCRT--PTGYTGLKNVYLTE
PVKDDVQQSFFLAETLKYLYLLFSDDSLLPLDDWVFNTEAHPLPVKDRNPLYRPAAGSSS
P-----------------------------------------------------------
------------------------------------------------------------
------------
>Isca.ISCW022061-RA /organism=Isca {i 528,747,828,923,1141,1257,1366,1486,1659 i}
M-------------------ASTGTLPTYLKYVSG--IPGVGP----------ARKTLRV
REKYIVVLVLATFLMVCIGAVFYLPELR------ASNAYRH------MKNAGP----DLL
L-------PPHAV-DEN-----VVRHN-AAADEEDPHRIED---------------REKL
KN---KIDQDQEPM--------QVGRP-----------QGQAGTSSTPSSSGWASPGPAA
P------AEGPSGGEAPRETPK--------------------------------------
---------------------------------------------------SPSPVEALN
RERRDKVREMMKHAWDNYERYAWGQNELRPVSKVGHSAGIFGKTVMGATIVDGLDTLYLM
GLGEEYKRARDWIAENLSLDH----INSDISVFETNIRFVGGLLSCYALTGDAVFKEKAD
QIAQALLPAFNTPKGIPHALINVKTKESKNYAWASSGSSILAELGTMHLEFVYLSDVTGN
PVYREKVERIRQVLVD-LDKPKGLYPNYLNPKSGHWGQY--HMSMGALGDSFYEYLLKAW
IQSDGEDVQAKRLVQDAVQAIDLRMLQRS-KSGLLYLADIKYD-RLETKMDHLACFAGGF
FGLMARTFATEPGFNSDRYMEIAKNITHTCHESYDRTPTKLGPESFRFTEQL-EARAMKQ
NEKYYILRPEVIESYFYLWRLTKDQKYREWGWEAVQALEKHCRV--EGGYSGLKNVYQVD
GPKDDVQQSFFLAETLKYLYLLFSDDSLLPLDKWVLNTEAHPLPIKNRNPAYLPSSR---
------------------------------------------------------------
------------------------------------------------------------
------------
>Phum.transcript:PHUM221370-RA /organism=Phum {i 225,444,624,838,1063 i}
MVNV--------------------------------------------------------
---AVTVVTMVTVAILLFANFLTVNVFA--NPISSSTFERNVTVG------------EGL
T-------P-------------LLRYS---------------------------------
------------------------------------------------------------
------------------------------------------------------------
------------------------------------------------VVDNDKPVDETN
IFRRAKIREMMHHAWDNYVRYAWGKNELRPITKRGHTASIFGTGALGATIVDGLDTLYIM
GMEKEYEQGRDWIANHFNISS----ISSDLSVFETNIRFIGGFLSCYALTGDTMFRDKAL
KVAESLLPAFQTPTGIPNSLINIKTGASKNYGWASGGCSILSEFGTLHLEFSYLSDVTGN
PLFRSKVDHIRRVLQK-MDKPRGLYPNYLHPKTGKWGQH--HMSIGALGDSYYEYLLKAW
IQSNKEDYEARDLFDNAMSSIFEHMLKVS-TGGLTYITDIKYE-RPEHKMDHLACFSGGL
LGLASVSLKNE---ISDRYMEVAKGITNTCHESYDRSVTKLGPESFRFTESV-EAKAIKT
NDKYYILRPEVIESYFYMWRLTKDQKYRDWGWEAVQAIEKYCRV--SGGYTGIKDVYLED
SHKDDVQQSFFLAETLKYLYLLFSDDSLLSFDEWVFNTEAHPLPIKGVNRLYREAQDVRS
------------KV----------------------------------------------
------------------------------------------------------------
------------
>Ptep.aug3.g5363.t1 /organism=Ptep {i 633,852,933,1028,1246,1362,1471,1582,1755 i}
M-------------------ATNALLPTYQRYING--APVTAG----------GRKTLRL
REKYIVLLVLGTFVAVCIGTFFFLPELR--SGSTINTAYRQ------LRDAGS----DLL
L-------PPLQVVDKN-----VFRPH--DVNNVDPHLIMD---------------RAKL
IL---KIQDDLE------------------------------------------------
-----------------KERQKNMKENM---------DKAQVENPLPKNELLQSTASKNL
EHKSNDPQ--EQWVNNVVNIPMTDRKSS-------ELNDIVRDHPGGPGTRGGEPADPDI
REKRNKIKEMMKHAWDNYAQYAWGQNELRPMSKRGHAAGIFGKTSMGATIVDGLNTLYLM
ELLDEYQKGRDWVAANLNLGQ----ESAEISVFETNIRFVGGLLSCYAMTGDVMFKEKAE
HIAQKLLPAFNTPTGIPYALVNIKSGASKNYAWASSSSSILAEFGTMHLEFTYLSDITGN
PVYKEKVNHIREVLAK-MDKPQGLFPNYLNPKTGRWGQH--HMSMGALGDSFYEYLLKSW
IQSNGEDVLALQMFQELSEAINDKLVQTS-KSGMKYLADLKYD-RIEHKMDHLACFAGGF
FAIGSEYMPPN---RKEYFLQLGKDLTHTCHESYDRTATKLGPESFRFSDAS-EARALKQ
NEKYYIQRPEVIESYFVLWRVTKDPKYRQWGWEAAQAIDKHCRV--DGGFSGLKNVYMLD
SAKDDVQQSFFLAETLKYLYLLFSDDDLIPLDAWVLNTEAHPLPVKGKNPAYKMAR----
------------------------------------------------------------
------------------------------------------------------------
------------
>Smar.transcript:SMAR010849-RA /organism=Smar {i 95,219,313,429,538,649,822 i}
------------------------------------------------------------
------------------------------------------------------------
------------------------------------------------------------
------------------------------------------------------------
------------------------------------------------------------
------------------------------------------------------------
------------------------------------------------------------
-----------------------------------------------------MFKEKAT
HIAEKLLPAFNSPTGIPYALVNLKTGAAKNYGWASGSSSILAEFGTMHLEFVYLSDVTGN
PIFYEKVKKIREVLNN-LEKPYGLYPNYLNPKSGRWGQH--HMSLGALGDSFYEYLLKAW
IQSNKEDVQARQMYDAAVEAAEKKLLQTS-KNGLRYFADMKYD-RLEHKMDHLGCFIGGL
LALGAKTLQND---KSEELLQLAHDVTRTCYESYARSETKLGPEAFRFTDGL-EAKALKQ
NEKYYILRPELFESYFIMWRLTHDQRYRDWGWEAVQAIEKHCRV--DGGYSGIKNVYQLD
SVKDDVQQSFFLAETLKYLYLLFSDDDLLPLDQWVFNTEAHPLPIKTVNAAYNLTRL---
------------KIS---------------------------------------------
------------------------------------------------------------
------------
>Tcas.transcript:TC031392_002 /organism=Tcas {i 561,801,1020,1200,1414,2040 i}
M-------------------TSTGILPTYQRFING--VPVP-----------FSRRSFRA
REKYVIFTVFATFGLVCFGTFFFLPEFRSNSSDSVYKMYDQ------IKRAGP----ELL
I-------PPPPHLDEE--APRLLRHE--DDVRVDPHVIGD---------------REKL
RA---KVDEDRELK--------VLERPGLRSSSTAARPEAKEDVGDVPQEAAVVTVPPAM
SDWYPVVSNGEDRDEEARERRKKVKEFSFCFEMVVVPTKAATAGVTSAILVVAWTGVYLS
RHHANQG---------VNNVTLSESKAS-------PVVEIF-------TLEKNLSLTSDN
GLRREKIKEMMKHAWDNYVRYAWGKNELKPISKRGHSASIFGTLPLAATILDGLDTLYIM
GMKDEFKQARDWVANELNLDN----MAADVSVFETNIRFIGGLLTCFALTGDVMFRDKAQ
QIADKLLPAFQTQTGIPHALVNLKTGASKNFGWASGGSSILSEFGTLHLEFAYLSDITGQ
PIYRNKVDHIRQFLQS-LEKPNGLYPNYLNPKTGKWGQH--HMSMGALGDSFFEYLLKAW
LQSNKEDNEARQMFDDAMQAVLQHMLFTS-PSGLAYFAELKFD-RPEHKMDHLGCFSGGL
LALGAKTLKND---MSNRYMEVAKKITHTCHESYDRTNTKLGPEAFRFTEGA-EARALKN
SEKYYILRPEVIESYFYMWRLTKDQKYRDWGWEAVQALEKYCRV--PGGYTGLKNVYSDD
PQKDDVQQSFFLAETLKYLYLLFSDDSLLSFDNWVFNTEGHPLPIKGVNPFYREASV---
------------------------------------------------------------
------------------------------------------------------------
------------
>Lpol.rna20914 /organism=Lpol {i 507,738,819,914,1132,1248,1357,1468,1641 i}
M-----------------------------------------------------------
---YNFIIGYGYFWFNFFRISFFLPQFGNTNSKSIQTAYKRFVFTESFREARSD--DGVV
I------------------NPNLVRHGIVHNVELDPHKIVD---------------KVKL
NL---KIQEDIQEER-------IKNYMALENEKARNKPDHD-------------------
-------LEVKASYKKKTEEHKNIKSV---------------------------------
DHHKH-----EKISLPLEK-----------------------------KLEGDNRKNDYN
EERRNKVREMMKHAWDNYVRYAWGQNELRPISKRGHSAGIFGKTAMGATIVDGLDTLFLM
GLKEEYQKGRDWVAKHLNFDQGFSEQFVEISVFETNIRFVGGLLSCFALTGDVMFKDKAN
KIAQKLLPVFNTPTGIPNAIINLKTGISKNYAWASSSSSILAEIGSLHLEFVYLSEITGN
PVYKEKVTKIREVLAK-VEKPQGLYPNYLNPKTGKWGQR--HVSIGALGDSFYEYLLKAW
IQSGGKDQQARQMYDEAIQVVEKKLLQTS-KGGLKYFADMRYE-RLEHKMDHLACFSGGM
LALGSQSLPDD---HKKHYIELAKDIGNTCHESYQRSATKLGPETFRFIEGV-EAKSVKQ
NEKYYIQRPETVETYFYLWRFTHDPKYRDWGWEVVEAIEKHCRV--EGGYTGLKNVYLLD
GPKDDVQQSYFLAETLKYLYLLFSDDILLPLDEWVFNTEAHPFPVKHT------------
------------------------------------------------------------
------------------------------------------------------------
------------
>Dmel.FBtr0299633 /organism=Dmel {i 669,1282,1507,1646,1908 i}
M---------------------------------------------------CSRKCFRM
PTLVICGVVL-TIILVCITGITLTNSIN------ISNIVKL------REKVAS---DSAA
ANGGHQAAQTRAALVEQ--QYSTLQQH--HLSRSDLNYIQAATH------------PKNL
QR---QLQQQQQQQLQQQQPNKIVIEIGLSNDSGPSSAPASSTLGSSSTGPRILQAAEAL
ME-------------------GNVDSISLP---AAAPLTAAT------------------
----------TSSAKSLENSQGSDTPHS-------HANTT---NADITMGIADHNPGGIQ
FERRAHVKQMMEHAWHNYKLYAWGKNELRPLSQRPHSASIFGSYDLGATIVDGLDTLYIM
GLEKEYREGRDWIERKFSLDN----ISAELSVFETNIRFVGGMLTLYAFTGDPLYKEKAQ
HVADKLLPAFQTPTGIPYALVNTKTGVAKNYGWASGGSSILSEFGTLHLEFAYLSDITGN
PLYRERVQTIRQVLKE-IEKPKGLYPNFLNPKTGKWGQL--HMSLGALGDSYYEYLLKAW
LQSGQTDEEAREMFDEAMLAILDKMVRTS-PGGLTYVSDLKFD-RLEHKMDHLACFSGGL
FALGAATRQND---YTDKYMEVGKGITNTCHESYIRAPTQLGPEAFRFSEAV-EARALRS
QEKYYILRPETFESYFVLWRLTHDQKYRDWGWEAVLALEKHCRT--AHGYCGLRNVYQQE
PQKDDVQQSFFLAETLKYLYLLFSDDSVLPLDEWVFNTEAHPLPIKGANAYYRQAPV---
------------TLPVSNAS----------------------------------------
------------------------------------------------------------
------------
>Dpul.mRNA13420 /organism=Dpul {i 100,404,543,762,942,1381,1782 i}
M-------------------GLENILPTYHRSPTK--LPIS------------LNKLCRS
KERVLLELRTG----------IALPSIN-----SVYKVYEH------VQKVGP----EFI
LQL-----PPLAKDDVH-DGKSQQHHG--QIDKPDFHLLED---------------QARL
RA---KIETEERLELEQNQL-KVLPKPMIPS-SKSEAGDSRSTLSH--------------
-------------GSFKKESDKNIADQP--------------------------------
-------------------------------------------KIRLPKVQGGDDVEPDI
KAKRETVRKMMKHAWDNYATYAWGKNELRPISHKGHSASIFGSGNFGASIVDGLDTLYIM
GFMDEYKRGRDWVEEHLNLTG----VSSELSVFETNIRFVGGLLSCFAITGDSMFREKAL
HIAERLLPAFNTLTGIPHALINIGTGTSKNYAWASSGSSILSEFGTMSLEFNYLSDVTGN
PVFRQKIDQITEVIKK-QEKPEGLYPNYLNPKTGRWGQQ--HISMGALGDSFYEYLLKSW
LQSSKTNDEAREMYVDAMDAAVAKLIQKS-NGGLTYFAEMKFG-RLEHKMDHLACFTGGM
LALGGTHLEEP---LKSKHIALGKAITHTCHESYDRSNTKLGPEAFRFSDAI-EAKALKS
NEKYYILRPEVIESYFVLWRLTHDVRYRQWGWEAVQALEKHCRV--DGGYTGVKNVYSDE
PTQDDVQQSFFLAETLKYLYLLFSDDELISLDEWVFNTEAHPLPIKKVNPFYRS------
------------------------------------------------------------
------------------------------------------------------------
-----------I
>Bmor.transcript:BGIBMGA002426-RA /organism=Bmor {i 231,450,630,733,841,1069,1208,1353,1470 i}
M---------------------------------------------------------RA
YPR---LILTAVTAIICMS--LLVQTFNAGQGTSVHPASRL------AREARS-------
-----------------------------------------------------------L
QSN--QIEAGNSSSY---------------------------------------------
------------------------------------------------------------
---------------------------------------------------SGALDSQSS
VEKQRHIIEMMRHAWNNYKLYAWGKNELNPISKRAHLSSVFGSGEMGATIVDGLDTLYVM
GLTDEFREGRDWIAEHFNINE----IDSELSVFETTIRFVGGLLSCYALTGDTIFRDKAA
EVADALLPAFETPTGLPYALINPSTKASRQYHWAD-SNSILSELGTLHLEFSYLSDVTGR
EVYKNKVDKIREVLYT-IEKPGDLYPNYINPRTGQWGQR--HISLGALGDSFYEYLLKAW
LASNRGDEQARTMFDTAMQAALDKMLRVS-PSGLAYLAELKYGWVIEEKMEHLSCFAGGM
FALAATTLENS---FSERYMDVARKLTHTCHESYFRSETKLGPEAFRFSNAV-EARAQKS
DEKVYLLRPETFESYFIMWRLTKEQKYRDWGWEAVQALEKHCRV--EGGYTGLTNVYHQN
PQGDDVQQSYFLAETLKYLYLLFSDDSLLSLDEWVFNTEAHPLPIKGKNPLYRMAST---
------------PVPIEDNR----------------------------------------
------------------------------------------------------------
-----------V
>Mocc.rna18066 /organism=Mocc {i 465,684,765,860,1078,1355 i}
M---------------------------------G--------------------PSLGL
GRWRVVLALMAITMFVCFIMFFFLPE----------NSLRQ------PIKNLPV--GDFL
I-------PNVPQ-----------HHR--LVMNEDVHVQQD---------------RERL
VD---KMQELQLDV-----------------------PEEKA------------------
-------------QEPPRE---NLHEIVNQ------------------------------
----------QQVENMIQRVENLESQDQ-------DLGSPKD-YKIVDPENQGRPADEET
RKRREKVKEMMQHAWNNYVKYAWGQNELKPISKQGHSAGIFGDSKQGATIVDGMDTLYIM
GLHDEFARGREWIANNLEIKD----LDSEISVFETNIRFVGGLLTLYAFTADPMFKKKAD
EIATALLPAFDTPTGIPYALIVPKTQKVKNYAWSSAGCSILAEFGTMHLEFDYLSEITKK
PIYHEKVMKIRRKLAE-VKRPSGLYPNYLHPKTGSWGQE--FISMGALGDSFYEYLLKAY
VQSDGEDVQAKELFANAMDAAEEHLLKRSEREGMLFLSEMRYG-KNEMKMDHLTCFAGGL
FGL-ASTYYQD---RAEKYLRIGAELTSTCHQSYNRSDTGLGPEAFRFSPKTGDAKAIRQ
TEKYYILRPEVIESYFYLWRITKDPKYRDWGWEAVIALEKYCRT--PGGFSGIRNVYQKD
SIKDDVQQSFFLAETLKYLYLLFSEDDLLPLDQWVFNTEAHPFPIRNKNPIYSKNKL---
------------------------------------------------------------
------------------------------------------------------------
------------
>Turt.mRNA:tetur12g02540 /organism=Turt {i 490,991,1355 i}
M------------------------------------MATLSHCFKPFCNHLWKRKS---
-------LLLAIVIVVSFGLVII--QYRDVTSSPLSSSSSL----------SS----AVL
Y------------------GPSSVK----QMEANMFNLTQN---------------RA--
----------------------VLPKPLHVN-SINEIPGAAA------------------
-------------SE---------------------------------------------
-------------------------------------------PFSVINIGDGEPSDEVT
RTRRNKIREMLKFAWDNYAKYAWGENEFKPLSRRAHHGSIFGREKIGLTIMDGMDTLFIA
GLKDEFNAAREWVESSFTLEN----FGSDLSVFETNIRLVGGMLSCYALTGDKLFLEKAD
YVAAKLLPAFNTPTEIPYALINLRTNSAKNYFWASSSASILSEIGTLHLEFVYLSELTKK
AVYAEKVMKIRDHLDS-MEKVNGLYPNYINPKTKKWGHH--HISVGALGDSFYEYLLKAW
VQSGGEDEKARRMYDEAIDAIQKNLLKTS-KGGLSYFAELKYD-RIEPKMDHLACFIGGL
ISLGAQSLAPE---EKVKAMKVAEDVTNTCHESYIRTAVGLGPECFRFTADL-EATA-SQ
SERYYIQRPELIESYFYLWRLTKDPKYREWAWEAAEAFEKHAKV--IGGYSGLRNVYELN
SQKDDVEQSFLFAETFKYLYLIFSDDNFISLNEWVFNTEAHPLPIKGKNPAYPSQDGSSE
------------------------------------------------------------
------------------------------------------------------------
------------
>Drer.transcript:ENSDART00000144248 /organism=Drer {i 311,570,667,786,867,962,1086,1180,1296,1516,1689,1805 i}
M-------------------TTPALLPLSGRR-----IPTLSPGASSFPH---HRATLRL
SEKFILLLILSAFITLCFGAFFFLPDNSKHKR---------------FDFGLE----DVL
I-------PHIETEKESRHGSRQVIHG--VGAHDEHRHREE---------------EESL
RD---KIRADHERA----------------------------------------------
-------------LQEAKE---KLRKSK--------------------------------
----------EELKAEIQTAKAKVSEDLKKKDGP-KPLPPVP-MPKLVGVNDGDPGDPDT
KEKRDKIREMMKHAWDSYRQYGWGHNELKPLAKKGHSTNIFGNSQMGATIVDALDTLYIM
GLHDEFKDGQEWIEQNLDFS-----VNAEVSVFEVNIRFIGGLLAAYYLSGQEVFKLKAV
QLAEKLLPAFNTPTGIPWAMVNLKSGVGRNWGWASGGSSILAEFGTLHMEFVHLTYLTGN
PAYYQKVMHIRKLLAK-MDRPNGLYPNYLNPRTGRWGQH--HTSVGGLGDSFYEYLLKAW
LMSDKTDAEARKTYDDAIEAIERHLIRKS-NGGLTFIGEWKNG-HLERKMGHLTCFAGGM
FALGADGSPDD---KAGHYLQLGAEIAHTCHESYDRTVLKLGPEAFKFDSGL-EAVAVRQ
NEKYYILRPEVIETYWYMWRFTHDPKYRQWGWEAAQAIDKHCRV--SGGFSGVKDVYSSN
PTYDDVQQSFFLAETLKYLYLLFSSDELLPLENWVFNTEAHPLPVLHLGNITLPGSESQR
------------------------------------------------------------
------------------------------------------------------------
------------
>Hsap.transcript:ENST00000368468 /organism=Hsap {i 603,700,816,897,992,1116,1210,1326,1546,1719,1835 i}
M-------------------PVGGLLPLFSSPAGGVLGGGLGGGGGRKGS---GPAALRL
TEKFVLLLVFSAFITLCFGAIFFLPDSSKLLS-------------------------GVL
F----HSSPALQPAADHKPGPGARAE---DAAEGRARRREEGA---PGDP------EAAL
EDNLARIRENHERA----------------------------------------------
-------------LREAKE---TLQKLP--------------------------------
----------EEIQRDILLEKKKVAQDQLRDKAPFRGLPPVD-FVPPIGVESREPADAAI
REKRAKIKEMMKHAWNNYKGYAWGLNELKPISKGGHSSSLFGNIK-GATIVDALDTLFIM
EMKHEFEEAKSWVEENLDFN-----VNAEISVFEVNIRFVGGLLSAYYLSGEEIFRKKAV
ELGVKLLPAFHTPSGIPWALLNMKSGIGRNWPWASGGSSILAEFGTLHLEFMHLSHLSGN
PIFAEKVMNIRTVLNK-LEKPQGLYPNYLNPSSGQWGQH--HVSVGGLGDSFYEYLLKAW
LMSDKTDLEAKKMYFDAVQAIETHLIRKS-SSGLTYIAEWKGG-LLEHKMGHLTCFAGGM
FALGADAAPEG---MAQHYLELGAEIARTCHESYNRTFMKLGPEAFRFDGGV-EAIATRQ
NEKYYILRPEVMETYMYMWRLTHDPKYRKWAWEAVEALENHCRV--NGGYSGLRDVYLLH
ESYDDVQQSFFLAETLKYLYLIFSDDDLLPLEHWIFNSEAHLLPILPKDKKEVEIRE---
---E--------------------------------------------------------
------------------------------------------------------------
------------
>Dpte.g10302.t1 /organism=Dpte {i 808,1309,1712 i}
MA----------IGLIQSSTTSTSILQSSSSS-----QQQSKATTIIMINP--RNSVLRI
REKYLLLAIIIIFMIISLIGMAYLPELK----ITSKQVYLQY-----LKSADNSLGPQLL
GII-----PPPSSNDND-------IYG--GIVNDDGRQQSQQTAMLPPPPRGRFEDEKRL
RK---KIEQHFNLS-QQD---AVIPKP---------------------------------
----------------------NIQQAL---------------------------PSKII
NSNSMNDDNDQNLSDHYVRDHNQNVHRY-------DPIRRQS-NWTIIHLPNGEDSDQEI
RRRREKIKQMMIIAWDSYKKYAWGENELKPLSKKGHAPGVFGKTKLGATIVDGMDTLYIM
GLMDRFEDGRKWIAENLDFTT----IRSELSVFETIIRYVGGLLTCYAFTKDDMFLEKAV
NITDRMLPAFDTPTGLPHALIKPAIGTSRNYVWASQSNSILSEVGTLSLEFNYLTALTGN
HIYYDKVDRIQTILDS-LPKPNGLYPNYINPKTGKFGQK--HVSIGALGDSFYEYLLKLW
LMMDKKDTTSLRMYNEAVDAIQKKLVQKS-STGLVYVADLRYE-RLEHKMGHLACFAAGM
FALGAKENAHDE-KRAKQFLKLGADIAETCHESYIRTKTNIGPEVFWFTGQL-DAQIGKK
NERYYILRPEVIEGWFYLWRLTKDPKYRQWAWDAVVAIDKYCSTPENTGYSGISDVDDPK
TRQDDVQQSFFLAETLKYLYLIFSDDNLISFDQWVFNSEGHPLPIKNHNPAYPR------
------------------------------------------------------------
------------------------------------------------------------
------------
>Alyc.aculy04g05740.1 /organism=Alyc {i i}
MI----------------------------------------------------------
--QVILLIILSVIG----------DSSSTTTGMTNKPIVDI------KRPAKN----MLF
F-------PSF------------------NSSSSSRSLKEESTQYI--------------
------------------------------------------------------------
------------------------------------------------------------
---------------------------------------------------------EQA
EFRRNFVRDMMKHAWHGYATYAWGYNEVKPESKLPHTESIFGGEKMGASIVDGIDTLWIM
GLHDEYLAARQWIEQNLDFSK----FDSDLSVFETNIRYVGGLLSIHALTRDQMFLDKAV
QIADKLLPAFETPSGIPYSNVNLRTGYARNHDWAY-GAAILSEFGSIHLEFIYLSQLTGD
PKYKEKAFKIREAIKKAVPRWDGLYNNYINTDTGQWLTRPTHVSMGALGDSFYEYLIKAY
VQSNGKDVEAYQMYMDAMRAFESKLMFTSTQSRLIYFAELKDT-SINNKMDSLACFSGGM
LALGANKSNEP---IKSHHMTLAAGIANTCHESCIRTRSHLGPETFVFSNQA-EAMAYGP
TEKYYILRPEILETYLYMWRYTHDPKYRAWAWDFVESLEKYCKS--KAGYSGLRNVYQ-P
VIKDDVQQSFFLAEVLKYLYLIFSEDNIISFDDWVFNTEAHPFPIDKRRPIN--------
------------------------------------------------------------
------------------------------------------------------------
------------
>Cele.Transcript:C52E4.5b /organism=Cele {i 129,547,881,1316,1767 i}
MIDVSSSITNMNVTIVESFLDFFKILAYVSKF-----SSWKEPNKTTFPH---AMKTVRF
NKQALAILAACFIFLLCVVCYFSASSES---------------------------HNAVV
V------------------GERARGHI-AVRDVENRHLAEEKHAVI----------HAKT
VG---KIERVVSQE------KVEILRPARVE---SKPPGEKT------------------
-------------STEPEET--GVGKAP--------------------------------
----------------IQTSEG---------------------LEKLIGKIHYENKDEEN
DLRRQKVKEMMIHAWEGYKNYSWGANELRPMSKKPNSQNIFGGSQMPATIVDAADTLFIM
DLKDKYKEARDYIENNFSMAK----STSTLSVFETTIRFLGGLLSLYALTQESFYIEKAR
EVGEALLPAFNTPSGIPKSNLDVASKHASNYGWANGGQSILSEIGSLHLEFLYLSRISNA
PIFEKKVKKVRDALEK-AEKPNGLYSNYINPDTGKFTGS--HMSLGALGDSFYEYLIKSY
VQSNYTDTQAKNMYWDVSDAIQKHMIKVSKQSNLTYTVELNNG-QAQHKMGHLACFVPGM
FALQAINEDTEE--EKLRIMTLAEELAKTCHESYIRSETHIGPEMFYFNERD-EATS-KH
SENGYIQRPEVIEGWFYLWRLTGKTMYRDWVWDAVQAIEKYCRV--DSGFTGLQNVYNPK
AGREDVMQSFFLAEFLKYAYLTFADESLISLDKWVFNTEAHPVPVLTN------------
------------------------------------------------------------
------------------------------------------------------------
------------
>Cscu.CSCU012517-RA /organism=Cscu {i 15,234,315,410,433,544,717,949,1117,1233 i}
MDD---------------------------------------------------------
------------------------------------------------------------
------------------------------------------------------------
------------------------------------------------------------
------------------------------------------------------------
------------------------------------------------------------
-------SAMTKHAWDNYVRYAWGENELRPISKRGHSAGIFGKSALGATIVDGLDTLYIM
GFIDEYKMGRDWIATSLSLDQ----SNSEISIFETNIRFVGGLLSCYAMTGDVMFKEKAD
QIAQKLLPAFNTPTGIPFALINLKT-----------------------------------
------------------------------------------------------------
--------------------------------------------------DSLELYKSGA
FIYGAQDYSWS---KKEHYTQLAKDITNTCHESYSRTATKLGPESFRFTDNT-EARTLKQ
NEKYYIQRPEVIESYFYLWRFTHDPKYREWGWEAAQAIEKHCRV--ENGFTGLKNVYVLD
SPKDDVQQSFFLAETLKYLYLLFSEDDLIPLDSWVFNTEAHPLPIKGKNVAFKESTEFGT
LHLEFVYLSHITGNPVYKEKVDNIRNILYKMDKPQGLYPNYLNPKTGRWGQHHMSIGALG
DSFYEYLLKAWFQSGNEDSQAREMYDTAIEAMESKLLQTSKSGLKYFADMKYDRLEHKMD
HLACFAGIYELM
