# Supplementary material for: Genome streamlining in a minute herbivore that manipulates its host plant
Source: eLife. 2020 Oct 23;9:e56689. doi: 10.7554/eLife.56689 (PMC7738191; doi:10.7554/eLife.56689)
Supplement: Supplementary file 2. [file elife-56689-supp2.zip › Malin_Input/OG0001751.fasta]

>Agam.AGAP009037-RA /organism=Agam {i 161,842,1255,1353,1529,1914,2088,2346,2606,3279,3409 i}
MN--------ASDP-FVITSRERLKYEDQFKSLQPV-DGVVTGGQAKGFFLQSQLPPQIL
GQIWALADTDADGRMTLGEFSIACKLINLKLRGFEVPKALPPTLIASLTA----------
--VGGTPILTP------------------------TSGLSPLDPLKS-LSGSIGVVPQ--
-----------PQPP---LMAPHAV---------------PHAIVPPLMNN---------
-QMGVAPQTVV------PGMGVP----P-----------PKPALPPQLI-----------
-AASAAGPPLIPMGQPLIPGMAAPVQAAVMQQPLIGGLVGSAPTIP------PTAAVKPL
I------------------------DPLGSVSAVPLVGGVAVPAPPTPPH----------
----SGGGTPARS----------MSISER-------------APS------IESPGQIEW
AIKGPAKLKYTQLFNTTDRNRSGFLTGPQARNIMVQTKLPQAMLAQIWALADMDTDGRLG
CEEFVLAMYLCDMAAAGEKVPTTLPPELVPPSFRKATSRHGSVVG----------SRHGS
VSSQGAP-VHAAVELDP------------------LSGLPQSSFEDKRKENFDKGQAELE
RRRKALMDIQKK-----------------------------------------EQEERER
KEREEQEKIRKAKLEAELKKQQELEKELQRQRELEQEREEQRKRE---------------
------------------------------LEKKE------------------------L
ARKEMEKQRQLEWETQKIAEMQQHRQREQENVLKLKAQNQSLSVELSTFNERIKELSQKI
CDTRVGVTNVKSTIDGMRTTRDTQMAEMTQLKAQVKEQNQRLVQLSQEKAKLDAKSKSG-
ET---------------ESQLQFTNKQIVIQQLKDK------------------------
-----------LENTKQQIENKTTDINLNRDQ-----LVELKS-QLTDLIDACEQLYGEY
DMQ-------RIQILEMKNNRKNE------------SYSSAWD-----------------
------------------------TSNSWGAPDTTT------------------------
-------------------------THAALNSEPAAP--------------AASVTAGSG
EDV--QTPPGYVKYRAIYEFSARNSDEISFQPGDIVM-----VPLEQNAEPGWLAGEING
HTGWFPESFVEKVDSNLN--VVEAVPETIAYSEPEVDY----------------------
------------------------------------------------------------
-----------------TTTTTTTATTIAASAAAA-------------------------
----------------------------------------------APVEE---------
-----------EYHAPND--------------NTEATCNGDVEYYVACYAYQSAEAGDLV
FDAGETIAVSK--KEGDWWTGTI---------GNRTGIFPSNYVQKHEGVSNPIGEAKTV
QCVCSTLFPLQEVMNGNQATYNEQPAMHQEPEQQQQQPQAYEQET----KRKQSATAAGN
TQDAEDAR-NQ--------------------------------AEADSEV-SQINTQPPS
GASANEENIRYS-SMSMTSATPSLRRKGEVAQVIAPYEATSSEQLSLQRGQLIMIRKKTD
SGWWEGELQAKGRRRQIGWFPATYVKILQGG-----RNSGRNT------P-VSA--SKVE
L---------------------TETILDKVIALYPYKALNDDELSFEKDDIISVLGRD-E
PEWWRG----ELN---GTTGLFPSNYVGPFVSSGKNG-----------------------
---------------------KSPAAS---------------------------------
------------------------------------------------------------
------------------------------------------------------------
------------------------------------------------------------
------------------------------------------------------------
------------------------------------------------------------
------------------------------------------------------------
------------------------------------------------------------
------------------------------------------------------------
------------------------------------------------------------
------------------------------------------------------------
----------------
>Dmel.FBtr0306017 /organism=Dmel {i 164,539,979,1241,1389,1656,2547,2796,3070,3244 i}
MN-------SAVDA-WAVTPRERLKYQEQFRALQPQ-AGFVTGAQAKGFFLQSQLPPLIL
GQIWALADTDSDGKMNINEFSIACKLINLKLRGMDVPKVLPPSLLSSLT-----------
---GDVPSMTPRG---------------------STSSLSPLDPLK-------GIVPA--
----------V---------------------------------APVVP-----------
--VVAPPVAVA--------TVIS----P--------------------------------
------------------------------------------------------------
-------------------------------------PGVSVPSGPTPPT----------
------SNPPSRH----------TSISER-------------APS------IESVNQGEW
AVQAAQKRKYTQVFNANDRTRSGYLTGSQARGVLVQSKLPQVTLAQIWTLSDIDGDGRLN
CDEFILAMFLCEKAMAGEKIPVTLPQEWVPPNLRKIKSRPGSVSGVVSRPGSQPASRHAS
VSSQSGV---GVVDADP---------------------TAGLPGQNKRKENYVKGQAELD
RRRKIMEDQQRK-----------------------------------------EREERER
KEREEADKREKARLEAERKQQEELERQLQRQREIEMEKEEQRKRE---------------
------------------------------LEAKE------------------------A
ARKELEKQRQQEWEQARIAEMNAQKEREQERVLKQKAHNTQLNVELSTLNEKIKELSQRI
CDTRAGVTNVKTVIDGMRTQRDTSMSEMSQLKARIKEQNAKLLQLTQERAKWEAKSKASG
AALGGEN------AQQEQLNAAFAHKQLIINQIKDK------------------------
-----------VENISKEIESKKEDINTNDVQ-----MSELKA-ELSALITKCEDLYKEY
DVQ-------RTSVLELKYNRKNE-----------TSVSSAWDTG---------------
------------------------SSSAWEETGT--------------------------
---------------------------TVTDPYAVAS-------------NDISALAAPA
VDLGGPAPEGFVKYQAVYEFNARNAEEITFVPGDIIL-----VPLEQNAEPGWLAGEING
HTGWFPESYVEKLEV------GEVAPVAAVEAPVDAQ-----------------------
--------------VATVADTYNDNINT--------------------------------
-------------------------SSIPAA-----------------------------
------------------------------------------------------------
--------------------------------SADLTAAGDVEYYIAAYPYESAEEGDLS
FSAGEMVMVIK--KEGEWWTGTI---------GSRTGMFPSNYVQKADV-----GTASTA
AAEPVESLDQETTLNGN-AAYTAAPV---EAQEQVYQPLPVQEPS----EQPISSPGVGA
EEAHED---------------------------------------LDTEV-SQINTQSKT
QSSEPAESYSRPMSRTSSMTPGMRAKRSEIAQVIAPYEATSTEQLSLTRGQLIMIRKKTD
SGWWEGELQAKGRRRQIGWFPATYVKVLQGG-----RNSGRNT------P-VSG--SRIE
M---------------------TEQILDKVIALYPYKAQNDDELSFDKDDIISVLGRD-E
PEWWRG----ELN---GLSGLFPSNYVGPFVTSEIKP-----------------------
---------------------DPGACSR--------------------------------
------------------------------------------------RSKGIQRLWQQW
RGCDIDQA-------------AQHGDASNNKLRGI--------------IQAVHITKR--
-RDGQL--MG--------------CAYVRFECNELLAKSMLQ------------------
------------------------------------------------------------
-----ENGNQL-------------------------------------------------
------------------------------------------------------------
------------------------------------------------------------
----------------------VGKAVVV-------------------------------
--------------DWQPE--------------------------------------LPK
KRF------------------------------RQWRC----------------------
-----------W----
>Tcas.transcript:TC032394_002 /organism=Tcas {i 176,911,1067,1285,2373,2537,2790,2952,3226,3400,3660,3898,4098,4230,4456,4528,4753 i}
MS---AAGTPSTDP-WVILARERARYEEQFKSLKPN-NGVVTGEQAKGFFLQSQLPPLVL
GQIWALADTDADGKMDVNEFSIACKLINLKLRGFEVPKALPPSLLASLK-----------
---TSTPPAIPPL---------------------PNPALI--------------SAPP--
----------RPEPPKPALIQPQVPPT-QPMLPVMTQP--PIAGIPPMM-----------
--AGIPPQPVP----GIP-TGIV----PPMQ-SAVPQVQPMMGIPPQPLVNQVMPTTAFG
AAPLGASIPPMPASVPLISGTTAIPTAAV-----------SLPNVPVTLPNVPTASAAPI
VP-----------------AP--HMSPVGSVTGA--VVSTVAPMGP--------------
----GATSTPRSS----------IASLDK-------------TAS-------VESLQVDW
AVPHQTKLKYTQIFNTTDRTRSGFLSGAQARNVMVQTKLPQSVLAQIWGLSDMDADGRLG
CEEFVLAMHLCEQASLGNPPPAKLPPELIPPSFRRV-------------------TRTAS
ISSQGSV----PLDQDP------------------ASTLLQTSFEDKRKENFEKGQAELE
RRRKALLDQQRK-----------------------------------------EAEERER
KEREEMERKEKARQEAERKRMEELERQMREQQEQERLKEEERKRQ---------------
------------------------------AEQRE------------------------A
ARREMERQRQLEWEKQRLQELQQQRQKEQENVLRLKAKSQSLTIELTSLNDQVKELSQKI
CDTRLGVSNVKTTIDGMRSTRDSQMQEMSQLKNKLKEQNTKLLALSQEKIKLEAKNKLN-
AQMGGQD-----AEQ---AKIAFENKEITIKNLREK------------------------
-----------IEDMQKQIEGKLSDIENNNTQ-----LTELRT-QLHTLVSECEGLYGVY
EEK-------KTKVLEMKNANRNL------------DYNASWK-----------------
------------------------SNDAWGDTGT--------------------------
---------------------------QAATEWPADN--------------WGTSTAQPT
TDV------GVVRYRALYEFVARNSDEISFQPGDIIN-----VPTKQTGEPGWLAGEIRG
HTGWFPESYVEPVDG------VGVRDAPTAEVYPE-------------------------
---EQKTER-----LEGIPEV---------------------------------------
-----------------IETPNPVPEPVPAV-----------------------------
------------------------------------------------------------
---------------------------------TQPEETGEIEYYIANYPYQSQEQGDLT
FNAGDVITVVK--KDGDWWTGKI---------GNTVGIFPSNYVQKVDV-----NSGT--
-----------NTTTAN------------------------TTTT----APLSSAPESSN
T-------------------------------------------PIDYEV-SQINEYKAP
EKPLD--------ASITSNTQTLKGKKPEIASVIAPYQATSAEQLSLARGQLIMIRKKTD
SGWWEGELQAKGRKRQVGWFPASYVKVLNSS----GRASGRTT------P-VST--TRMQ
----------------------QEVVLDKVIALFPYTAGNPDELSFAKDDIISVTARE-E
EAWWRG----ELN---GVSGLFPSNYVTPLQQQSTVV-----------------------
------------------------------------------------------------
---------------------------------------------NKKRQDSIREFIQTE
KVYVDDMTTVHEV---FELPMKKSGVIGRDEVEKIFLNWQAILQCNRRFLSDLYDWTS--
-SGSD-----ILGPVISKHLQNM-QVYEVFCGKQLDSAALLQKLTETSTAFRDLMRKCQN
NVATKGMPLSSFLIKPMQRITRYPLLISKIIENTAEDHPDYESLQEALRNAEKFLNDINE
NVKLKENQERYDWLQRCVQND---LNIVFNSETNKLGPRKLIHFGVLSKVKSGKELIGFL
FNDFFLLIQPS-KSL---GTQFTFQRNSNISYKMYKQPILIQDLSFSRES-TDHVE----
----------QGTDSNRVIKIQDNKNK-----Y-TLSLLAPTVNECNLWVKRIEKCKEVY
NKVDSLSQTR--PKTKPHLGKSCGRLLVLVQKGKRFVSSGKPHTDNVYCKVTLGDQRQQT
DLSKDQIINGNVPQNSAPQ-----------VPTIVWNYSMQFQLRN-LETEVITFTVYGL
NLYCPDEFLGRAELKIIDILRETQN-TNGPIT-KKLIL--------HQVE------SGEI
VVKLDLQLFDF-----
>Cscu.CSCU021290-RA /organism=Cscu {i 103,119,307,413,584,751,835,986,1320,1461,1552,1692,1770 i}
MM------PIGTDL-WRIAPEARAKFDEQFFQLKPV-NGFITGDQAKT------------
----SLADITADGKMDRHEFSVAMHLIQMKLKGYELPKALPPSLRT--------------
------PPPP--------------------------------------------------
--------------------------------------------MPAM------------
--SNFRPSQ--------PSMGIG----------------PVPSAIPS-------------
------------------------------------------------------------
-------------------------------------AGFIRSASPVDA-----------
------KLQRSGS----------VSSQD--------------SPT------GVPPPLTEW
AIPQQSKLKYTQIFNSLDRTRSGFLTGAQARHLLMQSGLPQGVLAQIWNLSDIDQDGRLT
CEEFVLALHLTDNVKAGDTLPSSLPPELIPPSHRRKRSASVQST-----------SSSSS
HNLLGEI-PVYSDMKEE------------------EKLKAQATFEDKRRENFEKGQAELE
KRRQALVESQRK-----------------------------------------EQEERER
KEREEQEKRERIRQEQERRRQLELEKQLAKQRELEHEKEEQRRKA---------------
------------------------------LEQREVLCLLSVKNGNNYSEIYLVCCNLKA
ARREMERQRQLEWERQRCQELLSQRQREQENVCHMKNRNKNLTFELEELNNKINEMTQSV
AETRKGVADMKSSIDNMRTTRDTKLAELNSIKQQLKDVNDRLLLLNQEKLTLMGQLKSN-
QNVSNPA-----NESYNIIMHNFNNKQITLHQLRDT------------------------
-----------LTNVEKEATQKLQDLDKSTAQ-----LKELKQ-QLSDLVQNTEKLQQVY
LQK-------RQEYFDLR------------------------------------------
------------------------------------------------------------
------------------------------------------------------------
------------------------------------------------------------
------------------------------------------------------------
------------------------------------------------------------
------------------------------------------------------------
------------------------------------------------------------
------------------------------------------------------------
------------------------------------------------------------
------------------------------------------------------------
------------------------------------------------------------
------------------------------------------------------------
------------------------------------------------------------
------------------------------------------------------------
------------------------------------------------------------
------------------------------------------------------------
------------------------------------------------------------
------------------------------------------------------------
------------------------------------------------------------
------------------------------------------------------------
------------------------------------------------------------
------------------------------------------------------------
------------------------------------------------------------
------------------------------------------------------------
------------------------------------------------------------
------------------------------------------------------------
----------------
>Lpol.rna8626 /organism=Lpol {i 112,176,364,472,599,767,934,1024,1175,1287,1437,1578,1666,1806,1960,2020,2193,2351,2499,2646,2708,2773,2961,3003,3048,3108,3255,3418,3619 i}
MA---GMKPVGTDP-WRIPNETRAKFDEQFLQLKPV-NGLITGQQAKSLFLQSGLPPQVL
ALVWALADMNADGKIDQHEFAVAMHLIQLKLKGYELPKTLPPSLRN--------------
------PTIPISS------------------------GISTFSPMT-----SVGMIPP--
-----------PSSMG------------------------MVPPMSTA------------
--SQVRPSVVN------GGMGIGQGVLPV---------IPAPSVPIASV-----------
-ASLA-------------------------------------------------------
-------------------------------------QGFVRPASPVDA-----------
------NLQRSTS----------VSSQD--------------SPT-------ASVSMGEW
MIPQSSKLKYTQMFNTHDRTRSGYLTGPQARNILIQTGLPHAVLALIWNLSDIDSDGRLS
CEEFVLAMHLADCVSAGEKLKPTLPPELIPPSYRRNRSSSVHSTG----------SATSS
QNLLADLGSMMGEMRDE------------------DRVKSLATFEDRRRENFEKGQAELE
KRRQALLEIQRK-----------------------------------------EQEERER
KEREEQERKERIRQEQERRRQLELEKQLAKQREIEQEKEEQRRKV---------------
------------------------------LEQRE------------------------A
ARREMERQRQLEWERQRKQELMAQRQKEQEAVCHLKNHSKNLTYELEQLNNKINELSQKV
SETRKGVTDIKSSIDDMRVQRDTKLSELNSMKQQMKELNDRLLDLNQEKMHTSGQLKTA-
SQ-NNPT-----AESYNIVMHSYNNKQATLNQLRST------------------------
-----------LSSIETETAQKLQDIENNNSE-----LKELKQ-QLADIMKANGKLQQVY
EEK-------RLNVLQLKKEKDSTFTEPQVQQSIQPDMTS--------------------
------------------------FDDVWGNSGA--------------------------
--------EFQDDNWAEF--------NITTEVQNENT---------TTVALSDALTSSEE
ESS------SMKKYRALYAFDARNVDELSIMPGDIIM-----VPIDQSPEPGWLGGELKG
KTGWFPESYVELVESPI------------------------------------GTSQTIH
IMGTEMKRT-----LEGISEDPENGVAARNV------------------------GEELP
R-DTLQPSKNSSFTQL-KTGVSGTSSPIPGQGQAAPEGLQAQALFPWKAKKDNHLTFNKG
DVISVKEQQDMWWYGE-FQEK------VGWFPKSYVKLI------AGPLRNQEN------
-----------TIQSPSETLTA-FG------EDFQTALTEEAEYFVAMYPFQSQEPGDLC
FQQGDTILVTK--KEGDWWTGNI---------GNRSGIFPSNYVSKVDSV----PVEE--
-------------------------------------------------PTIESTHTDEF
KQEP----------IIIEQ-------------------------THSDEL-DQLSTTVPS
------DTFSAS-VTPYTAENTRSLKKPEIVTVLAAYKGTGPEQLTLDRGQLIQVRKKSS
SGWWEGELQVKGKKRQIGWFPASYVKPLGGS----GASSNRST------PDIIQ--QFIR
QQE----------VIQDTNI--YQQSPEKVVALYPFTQQHEDELTFQKGQVIIVINKD-D
PSWWRG----EMN---GKVGLFPSNYVEPIAKPSSVT-----------------------
---------------------P--------------------------------------
------------------------------------------------------------
------------------------------------------------------------
------------------------------------------------------------
--------------TPGQ------------------------------------------
------------------------------------------------------------
------------------------------------------------------------
------------------------------------------------------------
------------------------------------------------------------
------------------------------------------------------------
------------------------------------------------------------
----------------
>Ptep.aug3.g10502.t2 /organism=Ptep {i 103,167,343,464,635,802,880,1031,1143,1293,1434,1522,1662,1798,1846,1959,2168,2295,2442,2504,2569,2751,2823,2967,3121,3316,3447,3554,3627,3735,3834,4002,4074,4215,4349,4432,4513,4687 i}
MN------PAGMDI-YNIRPEAKKKYEEKFFQLQPI-NGYITGEQAKNLFLMSRLPPQIL
AHIWALADRDADGKMDINEFIIAMHLIELKLKGFELPKTLPAAMVV--------------
------PAAAI-------------------------------------------------
--------------------------------------------IPGV------------
--QAFRPIAGA----------------------------PVPIFPPTSI-----------
-GNL--------------------------------------------------------
-------------------------------------VGLVRPASPVD------------
------KPQRSCS----------VSSQD--------------SPT------GIPPPLIEW
AVSQQTKLKFTQLFNSFDRTRTGFLTGAQAKNVLVSTGLSQPILAQIWSLSDIDGDGRLS
CEEFVLAMHLAESVKSGEALPGVLPNDLIPPSHRRKRSTSIQSTG----------SASG-
-HGLGEV-NLLGDFKDD-------------------KNISQTTFEDKRKENFEKGQAELE
RRRLALLEAQRK-----------------------------------------EQEERER
KEREEQERRERIRQEQERRRQLELEKQLAKQRELEQEKEEQRRKA---------------
------------------------------LEQRE------------------------A
ARREMERQRQLEWEKQRRQELISQRQKEQEAVCHLKNLNKNLTYELEQLSTKISDLNETI
GDTRKNVTEVKSSIDNMRIERDTKLAEMNNVKAKIKEMNDRLLILSQEKISMDAQLSSF-
SK-SNPT-----SDSYNSVMHSFSNKQIALNQLKGT------------------------
-----------LTSIESDIIQKQSDIENNNKQ-----IEELKE-KLKDVAENYKNLHVQY
LER-------KEIFLAEKKTRDGK--------SASIDKTAG-------------------
------------------------FDDSWGTTAT--------------------------
-------NEGWDDN-----------------------------------------KTSPV
SSS------GVIKYRILYAFDARNPDELSVMPGDIVL-----VPEGQSSEPGWLGGELHG
KKGWFPEAYAERIEPAQ----ETLTNETAFTNSAATI---------------GAPTETVH
IVGTEMKRT-----LEGISEAPEE-------------------------------PSNVI
R-DVLQHSENSSFTQP-AKSSVESVPSLPSQEDALSEALQAQALFPWKAKKENHLSFSKG
DIINVKEQQDMWWYGE-FQGK------LGWFPKSYVKLV------SGPMKANDNFQDSTA
D---------SDLQEPPEVNT--------------SPPEGIPEYYVATYAYQSQEPGDLC
FQVNETVLVTK--KEGDWWTGTI---------GNRTGIFPSNYVKKAEEQ----PS----
--------------------------------------------------SVASTESDVT
KT----------------------------------------------DL----------
-------------NFQSMSIEGGKYKRGEIVTVLAPYKATGPEQLSLEKGQLIQVRKKTS
GGWWEGEVQVKGKKRQVGWFPASYVKELSGS----RASSNRTT------P----E-SMLY
SRF----------NDNLSNG--GPQQSDQVVALYPFSGQHGDELTFQKGDIITLVNTD-D
PSWWKG----DLN---GAVGLFPSNYVEVINKSSAAA-----------------------
---------------------PKNSSDDFLNNAAF-------------------------
---------------------------------------ESLSPKEKKRQCHINELISTE
ESYMDDMSIVLDA---FQKPLRESQVLNKEELRSIFVNWKELIVCNTKLLRALRVRRR--
-MSPDNI-IQKIGDLLCENLPHF-TPYIRFCSCQLNAAALIQNKSETNPRFKEVTKHCCT
DPRTKGMPLSSFLLKPMQRITKYPLLIQKIIEYTPEGHPDYAHLKEALNQAQQLCNQVNE
GVRERENSDRLEWIQNHVLCDGLPEQITFNSLTNSLGPRKLLHVGILYKAKSNKELMAFL
FNDFLLLTQPF-KELGKITNVFTSEKAMNSLYKMYKQPLFLNHVTV-KATDSD-------
-----------NNQDDSTFFVCYSECI-----TDRIHFRASNTIDRTLWIKKIESAANNF
CEIEKKNLNHQ-KTLRSQAIQGVGRLLVVVVEGINLKAC-SNGQSNPYCEVSMGSQEQKT
KV---------IPNTLNPR----------------WNASMQFLVKN-LNEDVLCISVFDR
DLFSPNEFLGRTEIKVSDICRETRQ-THEPVV-RKLTL--------YEVE------TGEV
VIKFDFQIFQNI----
>Isca.ISCW007883-RA /organism=Isca {i 118,315,429,536,609,717,816,984,1056,1197,1319,1396,1480,1654 i}
M-----------------------------------------------------------
------------------------------------------------------------
------------------------------------------------------------
------------------------------------------------------------
------------------------------------------------------------
------------------------------------------------------------
------------------------------------------------------------
------------------------------------------------------------
------------------------------------------------------------
------------------------------------------------------------
------------------------------------------------------------
------------------------------------------------------------
------------------------------------------------------------
------------------------------------------------------------
------------------------------------------------------------
------------------------------------------------------------
------------------------------------------------------------
------------------------------------------------------------
------------------------------------------------------------
------------------------------------------------------------
------------------------------------------------------------
------------------------------------------------------------
------------------------------------------------------------
------------------------------------------------------------
------------------------------------------------------------
------------------------------------------------------------
------------------------------------------------------------
------------------------------------------------------------
------------------------------------------------------------
------------------------------------------------------------
----------------------KLTKKPEIASVIAPYKATGPEQLTLEKGQLIQVRKKTE
------------------------------------------------------------
---------------------------EQVRALFPFVAQHEDELSFQKGQVVTVLSKE-D
PSWWKG----ELG---GHVGLFPSNYVEPLDRADKC------------------------
----------------------KCPLPDILFS----------------------------
---------------------------------------SSLSTREKKRQGHIYELLSTE
ENYLKDLTLVKEV---FYRPMKQSTLLTDDEVKLIFVNWPELIMCNTKMLKSFRVRQR--
-MSENGI-IEMIGDILCENLPYL-NPYVRFCSCQVRSMAFIQQKSESDPRFKSFTRDFCK
NPKTRGMPFTSFLLKPMQRMTKYPLMIKKIREYTDPTHHDRGYLDEALEKAEQLCNQINE
AVKERENSDHLEWAQTHIQCNGISEKLVFNSTTNVLGSRKFLHSGSLTKVKSGKELVGFL
FNDFLLLAQPV-RDLGRVTNVFMSDRAMNTAYRLYKQPLFLNTVMV-QDT-SD-------
-----------GSPTDDTFQISAPDYI-----C---VFRAANPNEKLLWVKKIKDAAHNY
RNTEAKQMK---VSAKMQKQSGVGRLLVVVVEGRNLRNGSPQGQIDSYCEVNMASQEHKT
HV---------VSSTTSPQ----------------WNTSMQFLVRD-LRQDVLCVTVFNK
ELFSPNDFLGRTEVRVWDIAQETRE-SHGPIT-KQLRL--------YEVD------QGEV
LIRLDLQIFE------
>Smar.transcript:SMAR006148-RA /organism=Smar {i 19,176,415,539,719,976,1127,1239,1389,1530,1618,1758,2155,2250,2465,2792,2863,3033,3084,3228,3322,3493,3616,3650,3723,3831,3930,4095,4305,4424,4510,4591,4765 i}
MA---GGMSGGGDP-WRVTPEERAKHDDQFVQLKPI-SGFITGEQAKNFLILSQLPPAVL
GQIWALADMNADGKMDKNEFSIAMKLIQMKLKGFEVPKVLPPSLKMVPT-----------
--MGGVPSMGM-------------------------------------------------
--------------------------------------------MPSTT-----------
--SMSTPMNTQFGMPQMQSVGMS----P-----------LVSPSPVSNV-----------
-MTM--------------------------------------------------------
-------------------------------------SGYTRSASPIEM-----------
------KTHRSAS----------ITSQDSI-----------SSGS------AISLPFQEW
AVPHSAKLKYTQAFNTHDRGRTGFLTGAQARNILVQTGLHHTILAQIWALSDIDNDGKLG
CEEFCLAMHLSECVKAGDKLPTALPADLIPPSFRRSSVQGGVAA-----------VAGQM
ATALGDL-ISAADNVDEI----------------EKQKIVLATFEDKRKENFEKGQAELE
KRRQALLESQRK-----------------------------------------EQEERHR
KEREEQEKRERIRQEQEKRRQMELEKQLAKQRELQLEKEEQRKKA---------------
------------------------------LEQRE------------------------A
ARREMERQRQLEWEKQRQQELMTQRQKEQEKVLQLKGQNMSLAIELEQLNEKTKEINVKL
ADTRSGVNNVKAEIDQMRETRDAKLNEIDSLKNQMKTQKQRLFILNQEKNKFESQMKAT-
AA-SNPT-----AESFTIVMHSFNNKQITLNQLKEK------------------------
-----------LTTVEKETFEKIQDIDNNNAE-----LKDLKS-QLSELLQQSEQSFELY
NSK-------RQQILQMRKEQGLK--------S---PPTNGWEENTW----TDSRRTSDA
WGVTKSVTE---EEPWTND----QINNAWGPSDA--------------------------
-------DVQWADNDQQGT----TNDWGAQEAWPTTED---TVPQETWESTAAPAKMQSP
QDVTG----KMIKYRSLYAFEARNADELSIEPGDIIM-----VPEGLAHEPGWLGGELQG
KTGWFPEAYVEVVESGEDAAPEPLTDSGQTSPTSRT-----------------GLQETVH
IVGTEMKMT-----LSGIQETPENISDNGSI-----------------------------
---TGQEAQLSAFIQV-PKSTQENASPVPGQGTSV-EGLQAQALFPWRAKKENHLTFNKG
DVITVREQQDMWWYGE-MDGK------SGWFPKSYVKLI------AGPKKE---------
-----------GYQPDDDLGEA-FE------MSAESVSTPVTEYYEAMYGYQSNETGDLS
FSPSDVIMVTK--KDGDWWTGII---------GDRVGVFPSNYVKPADSK----AT----
--------------------------------------------------SPGTSRAASE
QQQ---------------------------------------------------------
-------------------QQMKSGKKSDIAMVIAPYAATGHEQLSLQRGQLIQIRKKSS
NGWWEGELQAKGKKRQIGWFPASYVKLLTSS--------ARNT------P----------
-----------------------EPTGDEVLAIYPYEAQNEDELTFPKGATINIISRD-D
GAWWKG----EYN---GNEGLFPANYVQPV------------------------------
----------------------EDYRNDYL------------------------------
----------------------------------------NLSSIEKKRQECIKELINTE
QSYMDDMSIVLDVSCGFFPTLEGNKSL------------------------AFRVRKT--
-MNRNGV-IPVIGDILCETIPHL-TPYIRFCSSQFKGSILLQKKTELTPEFKNIARKCCQ
DPRTKGMPLSSFLLKPMQRITKYPLLIKKILDYTPPEHPDRVQLEDALVRAQELCNQVNE
AVRERENTDQLEFMQQHVPCDTM-EKITFNSLTNTLGPRKFLYSGIVFKAKSNKELATFL
FNDFLLLTQPN-KSLTN-ASLANLEKIPNLQLKMYKQPIFLNEIMI-KIP-QD-------
------------SEDGLHFCVNHIDRT-----Y---NFKTTTPTERNTWVKKLEDASHHY
IETERKKGKRRILVMRAQRTVGVGRLLVVVMEGCNLKAK-LSGQCDPYCEVNMGSQEHRT
KV---------ILDTTNPK----------------WNQSMQFTVKD-IDQDVLCITVFDR
DYFSPNEFLGRTEVRVADIFQKSQY-TKEPII-KKLRL--------YEGE------SGEV
TVKFDLHLFEN-----
>Drer.transcript:ENSDART00000000087 /organism=Drer {i 28,124,188,349,538,617,727,791,929,1039,1302,1452,1593,1681,1821,1931,2143,2265,2585,2757,2963,3085,3252,3298,3420,3544,3736,3858,3965,4149,4248,4416,4629,4751,4834,4918,5092 i}
MAQFPTPFGGGSDT-WVISVDERAKHDQQFHSLTPTPAGFITGDQARNFFLQSGLPAPIL
AQIWALADMNNDGKMDMHEFSIAMKLIKLKLQGHPLPPSLPPSMKQQPIS----------
--IPPPTPFGIP------------------------------------------------
----------------------------------------SMGAMPGL------------
--PAVPPMPLPPLPPGVPGMGVS----PP----------LGASV-TPPV-----------
-PSLANGAP--AMIQPL-------------------------------------------
-------------------------------------SGFSHPGAVLNKTP--SFNRS--
----SIKLQKGQS----------VEAPS--------------APA--------APPPADW
AVSQSSRLKYRQLFNSHDKMMSGYLTGPQARTILMQSSLPQAQLATIWNLSDIDQDGKLT
AEEFILAMHLIDMAMSGLPLPPLLPPDLIPPTFRRMRSGSGVSVT----------SMHST
DLRSQEE-P--EEEEKE------------------AEKKLPVTFEDKKRENFERGNLELE
KRRQALLEQQRK-----------------------------------------EQERLAA
LEKEEQERKERERLEQERRRQQELDKQLERQRELERQREEERRKE---------------
------------------------------IERRE------------------------A
AKRELERQRQLEWERTRRQELLTQRNREQENIVLLKARKKTLEFELEALNDKKSQLEGKL
QDIRSRLSIQRHEIETTNKTRELRIAEITSLQQQLQESQQWLSRLIPDKQCLNDQLKQV-
QQ-NSLH-----RDSLNSLQRAIEMKESTKQQLKEQ------------------------
-----------LDAVEKETRSKLLEIDAFNTQ-----LKELREIHNKQQRQKQKELEAD-
ITQPSH---DRKSIDSQDSRLSGT----------DDGVSPAWRDD---------------
-GLGKAPTP-----P---------VSQAWMSRVSEEENHSR-------------------
-------AEIQDNLSKLFTQHPQAGKIQAQSPWSMAD--------------KIPVSGFNQ
EKV------KVVYYRAMYPFEARSHDEITIHPGDIVM-----VDESQTGEPGWLGGEIKG
KTGWFPANYAEKIPESEV--PLSLRASAASSSAPKLGSHMSSASSSTTATPILPVSTEPA
SIAPPSSAPPPTGPASSSSSASSNWADFSTTWPSNSAVEKQDSDGWDAWPTQPTQPSLSV
P-SGGQIRQRSAFTP--ATLSGSSPSPVLGQGEKV-EGLQAQALYPWRAKKDNHLNFNKN
DVITVLEQQDMWWFGE-VQGQ------RGWFPKSYVKLI------SGPVRKSMSIESGSS
DSPPSVKRPSPSLNKPTELGE---G------QNSNSNSMYPSKEYVAMYTYESNEQGDLT
FQQGDVITVTK--KEGDWWTGTV---------SGKIGVFPSNYVKPKESE----------
------------------------------------------------------------
------------------------------------------------------------
-------------GLGSAGKTGSLGKKPEIAQVIAPYTATGAEQLTLAPGQLILIRKKNP
GGWWEGELQARGKKRQIGWFPANYVKLLSPS-------TSKTT------P-TDPNPPKLP
----------------------TPNAVCQVIGMYDYTAQNDDELPFGKGQIINVLSRE-D
PDWWKG----ELN---GSVGLFPSNYVKLTTDTDPS------------------------
----------------------QQWCADLHLL----------------------------
---------------------------------------DMLTPVERKRQGYIHELIVTE
ENYVNDLQLVTET---FQKPLLESDLLTEKEVAMIFVNWKELTMCNIKLLKALRVRKK--
-MSGERMPVKMIGDILTAQLPHM-QPYIRFCSCQLNGATLIQQKTDEVPEFKDFVKRLAM
DPRCKGMPLSSFLLKPMQRVTRYPLIIKNILENTPESHPDHSHLRLALEKAEELCSQVNE
GVREKENSDRLEWIQAHVQCEGLSEQLVFNSVTNCLGPRKFLHSGKLYKAKSNKELYGFL
FNDFLLLTQII-KPLGSSGTDKVFSAKSHLQYRMYKTPIFLNEVLV-KLP-TD-------
-----------PSGDEPIFHISHIDRV-----Y---TIRAESINERTAWVQKIKAASELF
IETEKRKREKA-YLVRSQRATGIGRLMVNIVEGIELKPCRSNGKSNPYCEVTMGSQCHVT
KT---------LQDTLNPK----------------WNSNCQFFIKD-LEQDVLCVTVFER
DQFSPDDFLGRTEIRLADI-KKDQG-SKGPIT-KRLLL--------HEVP------TGEI
VVRLDLQLFDEP----
>Hsap.transcript:ENST00000381318 /organism=Hsap {i 28,121,185,346,526,623,724,788,926,1042,1305,1455,1596,1684,1824,1952,2182,2304,2319,2567,2727,2933,3016,3183,3229,3351,3469,3661,3783,3890,4074,4173,4341,4554,4676,4759,4843,5017 i}
MAQFPTPFGGSLDI-WAITVEERAKHDQQFHSLKPI-SGFITGDQARNFFFQSGLPQPVL
AQIWALADMNNDGRMDQVEFSIAMKLIKLKLQGYQLPSALPPVMKQQPVA----------
--ISSAPAFGMG------------------------------------------------
----------------------------------------GIASMPPL------------
--TAVAPVPMG----SIPVVGMS----PT----------LVSSVPTAAV-----------
-PPLANGAP--PVIQPL-------------------------------------------
-------------------------------------PAFAHPAATLPKSS--SFSRSGP
GSQLNTKLQKAQS----------FDVAS-------------------------VPPVAEW
AVPQSSRLKYRQLFNSHDKTMSGHLTGPQARTILMQSSLPQAQLASIWNLSDIDQDGKLT
AEEFILAMHLIDVAMSGQPLPPVLPPEYIPPSFRRVRSGSGISVI----------SSTSV
DQRLPEE-PVLEDEQQQ------------------LEKKLPVTFEDKKRENFERGNLELE
KRRQALLEQQRK-----------------------------------------EQERLAQ
LERAEQERKERERQEQERKRQLELEKQLEKQRELERQREEERRKE---------------
------------------------------IERRE------------------------A
AKRELERQRQLEWERNRRQELLNQRNKEQEDIVVLKAKKKTLEFELEALNDKKHQLEGKL
QDIRCRLTTQRQEIESTNKSRELRIAEITHLQQQLQESQQMLGRLIPEKQILNDQLKQV-
QQ-NSLH-----RDSLVTLKRALEAKELARQHLRDQ------------------------
-----------LDEVEKETRSKLQEIDIFNNQ-----LKELREIHNKQQLQKQKSMEAER
LKQKEQ---ERKIIELEKQK--------------EEAQRRAQERD---------------
--------------------------KQWLEHVQQEDEHQRPRKLHEEEKLKREESVKKK
DGEEKGKQEAQDKLGRLFHQHQEPAKPAVQAPWSTAE--------------KGPLTISAQ
ENV------KVVYYRALYPFESRSHDEITIQPGDIVMVKGEWVDESQTGEPGWLGGELKG
KTGWFPANYAEKIPENEV--PAPVKPVTDSTSAP---------------APKLALRETPA
PLAVTSSEP---------STTPNNWADFSSTWPT-STNEKPETDNWDAW---AAQPSLTV
P-SAGQLRQRSAFTP--ATATGSSPSPVLGQGEKV-EGLQAQALYPWRAKKDNHLNFNKN
DVITVLEQQDMWWFGE-VQGQ------KGWFPKSYVKLI------SGPIRKSTSMDSGSS
ESPASLKRVASPAAKPVV----------------------SGEEFIAMYTYESSEQGDLT
FQQGDVILVTK--KDGDWWTGTV---------GDKAGVFPSNYVRLKDSE----------
------------------------------------------------------------
------------------------------------------------------------
-------------GSGTAGKTGSLGKKPEIAQVIASYTATGPEQLTLAPGQLILIRKKNP
GGWWEGELQARGKKRQIGWFPANYVKLLSPG-------TSKIT------P-TEP--PKST
----------------------ALAAVCQVIGMYDYTAQNDDELAFNKGQIINVLNKE-D
PDWWKG----EVN---GQVGLFPSNYVKLTTDMDPS------------------------
----------------------QQWCSDLHLL----------------------------
---------------------------------------DMLTPTERKRQGYIHELIVTE
ENYVNDLQLVTEI---FQKPLMESELLTEKEVAMIFVNWKELIMCNIKLLKALRVRKK--
-MSGEKMPVKMIGDILSAQLPHM-QPYIRFCSRQLNGAALIQQKTDEAPDFKEFVKRLAM
DPRCKGMPLSSFILKPMQRVTRYPLIIKNILENTPENHPDHSHLKHALEKAEELCSQVNE
GVREKENSDRLEWIQAHVQCEGLSEQLVFNSVTNCLGPRKFLHSGKLYKAKSNKELYGFL
FNDFLLLTQIT-KPLGSSGTDKVFSPKSNLQYKMYKTPIFLNEVLV-KLP-TD-------
-----------PSGDEPIFHISHIDRV-----Y---TLRAESINERTAWVQKIKAASELY
IETEKKKREKA-YLVRSQRATGIGRLMVNVVEGIELKPCRSHGKSNPYCEVTMGSQCHIT
KT---------IQDTLNPK----------------WNSNCQFFIRD-LEQEVLCITVFER
DQFSPDDFLGRTEIRVADI-KKDQG-SKGPVT-KCLLL--------HEVP------TGEI
VVRLDLQLFDEP----
>Mocc.rna17379 /organism=Mocc {i 122,346,622,774,960,1517,2420,2793,2908,3567,3774,4098,4375,4639 i}
M---------------------RAKYDAQFEIIQR--GGAVTGDVARELFFKSGLPQQVL
AKVWALADMDSDGRIDKKEFSIALWLIAMKLKGIEVPDRLPPSLLA--------------
-----PPPRPPPSIDP---------------------------------FVATGAPPP--
----------RPGPP-------------------------PVPPAPQMA-----------
--KAGPPPPKP----------------P-------------PPVPPAPL-----------
------------------------------------------------------------
------------------------------------------------------------
-----------------------MSPPKA-------------APT-------VPLQSQEW
AVPQQSRLKFTQIFNQHDRQRTGFLNGNQARGLLMQTGLQNSVLAQIWYLSDIDTDGRLT
CEEFVLAMHLCELARAGQTLASSLPADLIPPSYRRKPGARNDSVG----------SSAEL
IGA--------------------------------GLHPCHSTFEDKRRENFEKGQAELE
RRRQIIVEQQRR-----------------------------------------EQQERER
KEKEEMLRREKLRQEQERRRQEELEAERERLRLREMELEAERKRQ---------------
------------------------------QEQKD------------------------A
ARKEMERQKELEWQRQRISELTALKQRTQEGLSLLKRRKLDLCLQVERLSREVGEVNGKI
AAQKEEVATAKSFIDGMRPQRDLIMGELSTVKQALKECSDQTLLLNQEKLNMQNQLASL-
KS-KAGN-----KKRELETKIEMAKKQLA--SINND------------------------
-----------IKNRTNEVLRIEEDIEKKPKV-----ITEAN--HVDESVWGGSNVKQET
AEP-------KQEWPD--------------------PTKADWGDDS--------------
PSVTAAPVPIVPPHPTQA------SMDAWGDTGAPA------------------------
------AAPAGD-----------AWGKDSSSSWAETE------------------SSAPA
AAS------GTSKYRALFEFEARNEDELSFQPGDVIN-----VTVGEQGEEGWLAGELRG
KSGWFPESYVEPLDG------ARADPAPEPEA----------------------------
---EVRSTP-----LDTVHE----------------------------------------
------------------------------------------------------------
------------------------------------------------------------
------------------------------------EPAGDGETYYAIYAYDSTEPGDLC
FPVGAVIKVTA--KSGDWWTGTY---------NGASGVFPQNYVSDKPA-----EAEDAA
V----------------------------------------TESES---AEPPTAATSDA
KQQQPDGA-NS----------------------------QR-------------------
-------------SDTPNEMKKSMKKKPEIVMVVANYEASGDGQLSLIKGQLIQVRKKTD
GGWWEGEIHQKGKGRKSGWFPASYVKVLAGP----GGSPAPTA------A-ANQG-SSSE
A-------------------PQDDIQGERVKAVFDFQGQQDDELTFVIDEIIIVTNKE-D
SSWWKGVKVSDPT---KKEGLFPSNYVEALSPDSGELIENNLYQTIPEEAAVITHTDNYY
TRSSIGSNFEDNVYCDIESLDQQDVANNNELSSITDKMNSIGSRSSTGETTRSGNFLKDR
PSSLEVNPKTFSRSFSSQRFSPAKVGNVNFDQILDEIDRSSLDLKEKERQNAVYELISTE
QAYVKDLMLVEKH---FARPMKKR--VSAEEASRMMVNWRELITCSDKILKAFKIRQT--
-MSQGNV-IITIGDIIVENISNL-RPYIRFCSQQSQAMQLIQQRTEQDPWFGEICKQFSR
NPLVNGMPLTSYLLKPMQRITKYPLLVDKILRCTHDGHPDYTQLQTASEKMQQLCAQINE
AVRMVENTERLEWCQNHLIPPPSAPRIVFNSFTNVLGPRRLLHSGPLSKVKSGKELVGFL
FNDFLLLTQPLNRDVAKISNIFTDDRALKAQYRFYKQPFFIEKLKL-EEP-QD-------
-----------PNGDAFVMRTELVSELGVREKY-ELNVKTAGSRERIGWLNKLRQALAFN
EQVEQKNRQSS-LSSVPLSHSGCGRLLVVVQCAKQLLNV-NTEPLDTFCLLSLGGQSHTT
PV---------EPSSPNPS----------------WNSTMQFIVKD-PDQDVLCISVLQK
QKFSPNEFLGRTEIRVRDVVARRKS-AVGAISYEDLKL--------LEVA------SGTI
SLRVDLQLFREAAQVI
>Phum.transcript:PHUM137300-RA /organism=Phum {i 836,1008,1219,1470,1711,1947,2212,2447,2679,2898,3154,3328,3435,3615,3822,4062,4194,4273,4504 i}
MS-----VLGPTDPLWVVQAKERSRYEEQFKSLRPE-NGVVTGEQAKGFFLQSQLPPNIL
GQIWALSDTDSDGRMNINEFSIACKLINLTLRGYQIPSVLPPALCNLETQFSSAGIKLEP
DSISSTPSQPVTSLESQNVQGFVTSQSNLIKTCSPTPGLLPLDSMT--------------
----------------------------------------NVVSIPMTQ-----------
--TISGSVQLPQIVGGVKSVTQS----PINQ------STPVTPAFPVAFPTQAITSQGTN
ILPQA-------------------------------------------------------
-------------------------------------PSVIPQASPVPQI----------
----LPKISQSTPVISTPGIPQVVTSQQSIISDGHNKFIDKGQPVDF-HSPLGGPQITDW
AVPHQSKLKYTQLFNTTDRTRTGFLTGPQAKSILIQTKLSQGILAQIWALVDSDSDGKIN
CEEFVLAMHLCDMAKEGRPLPTTLPFELIPPGLRRKRGSSITSVD---------------
------------DKQDI------------------MAVQNSATFEDKRKENFDKGQAELE
RRRAVLLEAQKK-----------------------------------------EQEEREK
KEREELEKREALRAEQEIRRQQELQKQLQKQRELEMEQEEQRRRI---------------
------------------------------SEQRE------------------------A
ARKELERQRQQEWEKARSQELEAQRMKEQNNVLKLKAKNQSLAIDLATINASIKELSSKI
SETRIGVSAVKATIDGMRATRDSHISDMSAYKNKLKEQNQRLLFLAQEKARLEARTKAG-
VT-TN-------AAGAEQVMLAFTNKEIALKHLNEK------------------------
-----------VEGLQKEVEIKTNDIKNNKTH-----LNELKT-KLSNLLNECESIYLKY
SEK-------RDIILQMKAASTNN----------NWDVSSGWE-----------------
--------P---------------PDKSWDNF----------------------------
--------------------------NETTDNWNTSY--------------------TPS
TAS------GFKKYRALYKFESRNPDELSFQPGDIIT-----VSVNQNADPGWLSGELNG
MTGWFPEAYVELVDDSF------TTNAPDLE-----------------------------
---ESNKQP-----LGDISELPEVVT----------------------------------
------------------------------------------------------------
------------------------------------------------------------
--------------------------------DKSNNENYDNEIYVSVYRYQSSEPGDLS
FEQGETIYVTK--KDGAWWTGTI---------GDRVGLFPSNYVEKIEPE----------
-----NKFDSSEFTNKK-----------SDGGEVEDNTIPVQEPTDEIEKEISPSPENTN
TGVKEQE--------------------------------------------TFVESNQPK
PVTPD--------FSSITAAQTKLSKKGEIATVIAPYQATSNEQLSLARGQLVCIRKKTS
TGWWEGELQAKGKKKQIGWFPASYVKVMASR------RLSQTT------PDIDG------
-----------------------EPNVDKVIAMFPYKALNDDELTFEKDDIITVISKD-E
ATWWKG----ELR---GSIGLFPCNYVTPMNGSLTST-----------------------
---------------------NSDW-----------------------------------
--------------------------------------------REKLRQEAIQELIESE
RSYIADMTLVRQV---FEKPISKSGLVTSDQLKKIFLNWREILKGNYTLLKLFDKRKK--
-ESPDQV-IGCIGDILCDYLPKM-GGYVEFCSFQLNAGQLLQHLTESSTAFREFCKLCQR
DPRTQGLPLSTFLVKPMQRITKYPLLIEKVLEHTPMDHPDRINLERAHQKAEELCTQVNE
GVRENENSERLEWLQTHIIMDGMEENLIFNSETNCSGHRIFLHSGVLNKVRSNKELIGFL
LSDCLVLTYPS-KPL---LNGQFSMKNFNQHLRLYKK-----------------------
--------------------------------------------EALQWIKQIKQACDKF
KNVDNTSR-----YFKSEDGLSVGRLLVEVVEGYNLSFK------CCFCQIKLNNQVQNT
PP-------------CGPPFK--------------WNSAMQFMIQN-FDNDDLIISIFIK
HDFKPDELFDCGKIQVKEISEQTR--SGGPVL-RKLPVGGGGGGGGGQIN------ISEI
LLKLDVVLFNVS----
>Dpul.mRNA323 /organism=Dpul {i 1,176,322,899,1014,1087,1342,1524,1716,1948,2034,2373,2709,2947,3288,3357,3501,3694,3822,3938 i}
MS---KPVLPNMDP-FVILPQEKARYVEQFNSLKPA-GGFVSGDQAKGFLLQSQLPPVIL
GHIWELADINSDGKLDFTEFSIACKLINAKLRGFDIPKVLPPNLKNSASAGVASSAGTPP
SSMMGAPLVPLG-------------------------------------MVSTGAVPPMT
MHSAAPVLAAGPQPTNQPLVQPMMQPLMQPMMQPVMQPMMQNMMQPTMQ-----------
--PAMQPTMQP---------TMQ----PMMQPMMQPMMQPMMQPMVQPIISSN-------
-LPLLMQGAGSPVGLPLMATNMQSPTGMI-------------------SP--PSANAAAV
IG-----------------------------------SGFPTSAASFDGSK---------
----PSTPDSSKTVVR--------------------------APSV-----ASRESSTEW
AVPHSSKLKYAQVFNSHDRGKTGFLTGVQARGIL-------GIVGHRYGWAVVVRRVRIS
-YAFMRPMHLCDVVRAGDKLPDTLPQELVPPTFRRPSLVNAASGS-LTSPKG---PSTPE
SNVQGLI-ATSPPPTDD------------------MKMMSPVSFEDKRKENFDKGQAELD
KRRKALAEQQRR-----------------------------------------EQEERER
KEREEYERKEKLRLEQERRQQAELEKKLAKQREIEMEKEEQRRKM---------------
------------------------------LEQRE------------------------A
ARKEMERQRQLEWQKQRLQELLQQRQKEQEKVALLRANHQRLQTELSVLDDRVMELSSKI
IETRTGVAETKNTIDGMRTTRDTQMAQLSTLKTQLREQNQRLLTVSQEKVRLEAKNRMN-
AA-TTPN-----ANEAETIQ-NTTARQIALNQTKEK------------------------
-----------LDALTEELNSKLEDSENNNAQ-----LSSLRT-EMSMLARTCQETHKSY
LKK-------REEVLLLRATGGKQ---------------QSW------------------
------------------------SNDSW-------------------------------
--------------------------SDSTNSWPVSA-------------GTTPAIVDNS
SKS------GLTRYRALYEFVARNGDEISFQPGDIIM-----VTESLSNEPGWLSGEVRG
HVGWFPEAYVEKMDQ------AGWSDAGGTVAVSSID----------------------S
PMAGAKRHP-----LEGIQELPENVSDNGSI------------------------ADAGA
AVSLALEAAHSAFMPVTTKVSEESSSPILGQGEIV-DNLKAEAIYVWQGKKDNHLSFNKG
DVILVREQQDLWWFGQ-CNDR------SGWFPKSFVSLF---HTDTAP------------
-------------QSPKAVIS------------AQNSKGLEENYYIAMYPYESNEPGDLS
FVAGEMVTIIK--KDGDWWTGTI---------GARTGVFPSNYVQKAEL-----QYEAAA
DS---------EVEAAS-AAADA-----------------AAAAA----VAKTVAPAVKT
TTQADSKRPNT--------------------------------APIDSEFESSVSGIPRA
ASAASS-------GAPSPSNMGRGSKKPEIATVIAPYSATSSEQLSLQRGQLIMIRKKSA
SGWWEGELQAKGRKRQLGWFPASYVKVLSSS----G-GSSRTT------P-VPA--EMED
EMPQIPPAAPTETEISAAFEVNNGSALDQVVALFPYTAQNEDELSFLQGDVLIIIDRE-D
PAWWRG----ELK---GQTGLFPSNYVEVMGSLAASA-----------------------
------------------------------------------------------------
------------------------------------------------------------
------------------------------------------------------------
-------------------------------ALGAAASSASSNITSTST-----------
------------------------------------------------------------
------------------------------------------------------------
------------------------------------------------------------
------------------------------------------------------------
----------------SQKEKGLTR-----------------------------------
------------------------------------------------------------
------------------------------------------------------------
----------------
>Bmor.transcript:BGIBMGA001692-RA /organism=Bmor {i 123,222,301,1003,1091,1243,1346,1599,1788,1925,2108,2220,2298,2602,2785,2890,2953,3128,3294,3515,3651,3744,3853 i}
MM---------ADP-WTIQAHEHAKFSEHFRNLGPV-NGNLTGEQAKRFMLQSQLPPPVL
GQIWSLADTNADGKLDLKEFSIACKIINLKLRGLEVPKMLPPSLIASLSPTGGQSQQVVP
PAKPAIPPLPNIPPQP------------------LISGLSPTQPSNQSLLGDFGSGQP--
------------------LIQPLVQPV---------KP--PVSTVPDLISGVKPLSQSLL
DSPPMAPTVQPLIGTVQPLIGPD----PLMG-SVQPLIGSQPLAGPTPLVSSP-------
-QTLVNSSP-LVSSQPIMSSQPLISASTI-----------SAQPLGTMQP--LIGTAPPI
MGATQALIQSPPLSGPQQPAPVTAASFGGSPPHP--VVAASVPGQPVTSTPIAALN----
----KEVISKPGSV---------VTSPE--------------VPMG-----VMSPPPMEW
GVPQPQKLKYTQLFNATDRAKTGSGSGTQARSIMLQSRLPQQSLAQIWALADLDADGKLG
CEEFVLAMYLCEKATQGEPVPARLPPELIPPSFRRESVSSTSSAK---------------
------------------------------------------SYEERRRENMARGQAELE
RRRTQLADAQMKEKVRGRGLNQSQWRGSTGDHSTNRFKLWQRRRSWLIDAQINEKAERER
KEREEAEKREKLRLEAQQREQEEL---------LRKQKEEQVRTIGPPPPNAGYQSKSRG
DGTNCSLADLPSKLDLCGGEDGSLVMYIYFQEKRE------------------------A
ARKEMERQCQLEWEKKRTRELEALRSEEQSKVLSLKAKCQSLSAQLGAESVRCSTLAASI
RDTRTAVAADKRTIDGMRSDRDSSMAEMQQLKARVKELNAKQIALNKEKAELDAKAKAA-
EG-AGEDG-------------KLSMMEVTLKQLREKRPVMYDEVHSVVEVDDLARCSLTL
RARFIAVPATQVEAAKAIVESKTADLQHNEAQ-----LAELNA-TVATLSDKCEKVWKLY
EEK-------RNEYIERRNTAP--------------------------------------
------------------------AEGTWGSSAT--------------------------
--------------------------ETVQTAAPGGE-----------------------
----GP---QPPRWRCVYPFVGRSADELSVQPGDLIVP----RAPPAAPEPGWAWGSARG
QSGWFPESYVEDLNA----------PTAFVTEVIET------------------------
---LEPKTQ-----LEGIAEVPE-------------------------------------
-----------------QEATSDLGGALPAVVDPG-------------------------
------------------------------------------RTVSEPV-----------
------------------------------------SVEDDGEFYIASYPYSSSEPGDLV
FEAGERIEVVR--RDGDWWTGRI---------GARTGIFPSNYVSREAA-----PAATSE
P----------------------------------------QDSAP---AEASPAPPAAP
EQEDTSPP-NTTPPIPASQLIWTSNELAYTSVTFLLAQDQKSSTPISSEV-AMITDPARP
PSAAGA-------RRDSGRDSVTGRRKHEIVQALASYTATSPEQLSLMKGQLLVVRKKAD
SGWWEGELQAKGRNRQVGWFPASYVKVLQSS----GRTSGRTT------P-VLS--SKMD
ALP-------------------TETVIDKVVALYPYTAQNADELSFEKDDIIAVTDRSQD
PAWWQG----ELR---GMVGLFPSNYVTKLVN----------------------------
------------------------------------------------------------
------------------------------------------------------------
------------------------------------------------------------
------------------------------------------------------------
------------------------------------------------------------
------------------------------------------------------------
------------------------------------------------------------
------------------------------------------------------------
------------------------------------------------------------
------------------------------------------------------------
------------------------------------------------------------
----------------
>Dpte.g4960.t1 /organism=Dpte {i 309,2670,2790,3175,3403 i}
MTTTLKSPTNESSL-FIISPEQKAKYEAQFKKLCPT-GDFINGQQAREILLQSKLSPQIL
AHIWNLSDVDADGRLDINEFSIALHLIALKLKGVELPTILPQSLKVL-------------
--VEPPPPFAT-----------------------------------------FNSSSE--
----------------------------------------PINIVNSLQQQQQQSST---
-TMVMKPTTTA--------VGMS----P--------------------------------
------------------------------------------------------------
------------------------------------------------------------
----SNSVQQMKSTM--------TKSST--------------SPI---------TVMAEW
SIPQPIKLKYTQMFNSHDRQRTGFLTGIQARNILLESKLPQTILAQIWNLSDVDTDGRLT
CEEFVLAMYLVDKAKRQESLPAKLPPDLVPPSYRRSGSGTLSHTS----------SL---
--------DDPSSEHND------------------LSMGNKSSFEDKRRENYEKGQAELD
RRRAALQEQERR-----------------------------------------QREERER
KEREENLRKEKERLEAERRRQEELELQRQKLLEQELEREEQKRRQ---------------
------------------------------QEVRE------------------------L
ARKEMERQRQRELEQARRTELLTQRSRLTEELQKFKSRRKVLILEHEQIDKQLNESKKLA
QTSRDRVVRLKTEIDGMRIKRDQTLAKQTQIKSQMKLLTEKQLIVEQEKVRLAAQLKSL-
IA-NGTNNGINAEQQLTSFVSILQAKQSQINQLRSQ------------------------
-----------LERMQEEYKIKKEDVLNSKQE-----LERLKQ-MYQEKRRKASKFQQQL
EDK-------RIEAEKVRDGKASS------------KYAAD-------------------
------------------------TDVAWGQEVPTN---FE-------------------
-----WPSQQNDDNKKI---------VDNNQQWSNQN--------------QINPTATNS
IRT-------KFRYRCVFEFEARNSDEITIKPGDLII-----VDTSACSEEGWLSGEING
KIGWFPKDYAVLDEDND-------------------------------------------
------------------------------------------------------------
-----------------DKKNNEQQTAVLTKAENAEDIREAIALYDLSSNETGHLSFQKD
DHLRITQQQDSWFFGD-LLDSNGHTIGSGWFPESYVQIS---TTSSNPVVVGDK------
--------------------------------NLSQSSSSSSQYYVSLFAFESVEPGDLG
FDVNELIKIEK--QDGDWWTGVIIDRNTGKEDENRRGIFPSNFVGPAD------PSEIPK
TT---------DTTNAS-ANDTN-----------------TAAAAI---ASTLSSSTVKA
TVQQHQSL-DR------------------------------------KES-ESITDSP--
-----------------KPTKKSKAKKQEIVQAVASYTATGPEQLSLEIGQLIQVRKKTQ
TGWWEGELQAKGKKKQVGWFPASYVKPLGSGVVIGGTGGGGVTVATSVSP-VAA--AAVV
S----------TTTTETSKNPNDEIEIERVQALYAFNAQRNDEISFEKDDIIRVLSKT-D
PTWWRGHN--IRT---NAVGLFPSNHVQPVSNNDGGG-----------------------
---------------------GGGGNSDITSSSFF-------------------------
--------------------------------------------------DPFNSIITSV
K---NDNNISANS----------------------------VTFTTSSLSKAFNISQS--
--------IAEPVNVVMDNVNAA--------AFNTNGHSKLSSSTSTTT-----------
--------------------TTHPF-----------DYFD--------EQFEKLSITGNN
------------------------------------------------------------
-----------------------------------KTPI---------------------
-----------------------------------TTTTTTITNNNNNNINNIGGFS---
------------------------------------------------------------
------------------------------------NGNDTFFAN---------------
------------------------------------------------------------
--------FDDAFK--
>Alyc.aculy05g05490.1 /organism=Alyc {i 1968 i}
MS----------------------------------------------------------
------------------------------------------------------------
------------------------------------------------------------
------------------------------------------------------------
------------------------------------------------------------
------------------------------------------------------------
------------------------------------------------------------
------------------------------------------------------TATTDW
AIPQQAKLKYTQLFNLHDRARSGFLSGLQCRDILLQSGLPRNILAEIWNLSDIDGDGQLT
REEFILAMHLTNQVRSGQKLPSELPPDLVPPSYRRTRSVSGTSVNSGTSAGG---SSTLS
GNIQDVNSIIQQQQHQQLQKSFGPADSSAASSFAAGSVLNSNSFEDKRRENYEKGRAELE
KRRLKVIEQQSA------------------------------------------------
------------------------------------------------------------
-----------------------------------I------------------------
-------------------------------------------------------LKEQL
AGCKKQVADAKAKIDSMRSERDTKMGLITSLEAQLQTVRDRRAYLAHEEQNLIAIAKDLN
LVQNSNS-----TNQAELDQLATQAKQENINQMKQK------------------------
-----------LKEFEKENCEKKNELEEVKKR-----VDDSKV-QLRSLIDNVGKSYETY
KDKVASAKIVREQIIEENKSKT-------------IDLDSVWDSAPAFGDIGNQSRLSNN
NNTTSATTP--RPESTTQL---KSTEDPWASHGSANDQSFS-------------------
-----FASPANDDAFG-GA--FSATTGQKSNEQPSSSVFGDGFGEAT--PGITSTVATNS
SITVDQQLGRTKKFRALYAFEARNHDELTINPGDII------IGSDVVCEPGWLSGECNG
RSGLFPEAYVEPLPNDF----ADVLP----------------------------------
--------------LSNAAK----------------------------------------
--------------------------SIITSSSNI-------------------------
-------------------------------------------ETTTPKQTFSN------
--------------------------------EVSSSIVSNMPRYKCIYAFEARNTDELT
INPGDIINGVEGIHEPGWLMGEL---------DGTKGLFPEAYVEQIP------------
------------------------------------------------------AATVKP
PTQPSQ------------------------------------------------------
----------------SESAGKSRAKRAEVATVIANYRALGQEQLNLEKGQLVLIRRKMD
SGWWEGEIQVKGKKKQFGWFPSSYVKLLSST----NAGSSSNT-----------------
------------------------------------------------------------
-----G---------GGAT-----------------------------------------
------------------------------------------------------------
------------------------------------------------------------
------------------------------------------------------------
------------------------------------------------------------
-------------VSAMQ------------------------------------------
------------------------------------------------------------
------------------------------------------------------------
------------------------------------------------------------
------------------------------------------------------------
------------------------------------------------------------
------------------------------------------------------------
----------------
>Turt.mRNA:tetur11g02490 /organism=Turt {i 16,1102,1426 i}
M-----------------------------------------------------------
------------------------------------------------------------
------------------------------------------------------------
------------------------------------------------------------
------------------------------------------------------------
------------------------------------------------------------
------------------------------------------------------------
------------------------------------------------------------
------------------------------------------------------------
------------------------------------------------------------
------------------------------------------------------------
------------------------------------------------------------
------------------------------------------------------------
------------------------------------------------------------
------------------------------------------------------------
------------------------------------------------------------
------------------------------------------------------------
------------------------------------------------------------
------------------------------------------------------------
------------------------------------------------------------
------------------------------------------------------------
------------------------------------------------------------
------------------------------------------------------------
------------------------------------------------------------
------------------------------------------------------------
------------------------------------------------------------
------------------------------------------------------------
------------------------------------------------------------
------------------------------------------------------------
------------------------------------------------------------
------------------------------------------------------------
------EVQMK-------------------------------------------------
------------------------------------------------------------
------------------------------------------------------------
------------------------------------------------------------
------------------------------------------------------------
-VYVHDLKNVISV---FEKPLRRSNVISSESLDTIFLNWTSLLEFNSKFLQALLERRAYY
LQNSDGT-VELIGDIIVEYIPGMIDIYIGFCSHQLKAAKLLQKKTENDEAFRELAKKCSM
NRKTNGLPLGAYLLKPMQRITKYPLVVKKILSNTPNDHPDRESCERAYELAQNLCDAVNE
ACRSQENEERLDWIQNHVKCEGIDQNIHFNSMTKFMGPRLILNSGCLTKVNSGKELVAFL
FNDFFLLTVPV-NQSARFNNLWASEKGMANSYRMYKRPIFLNDMELVDDATLQSVPNGIL
NSSPSFTSPFSSENLNFILKIKSTERV-----Y---TFKATSNNDRNNWIRSINLAKHEY
SEKLGQRRSRLSLSLNEPPGNGIGRLLVTVLEAVQLFT--RNSTLNSYCRVSVGDKSSDQ
SKYR-QISETKVARSCFPTERDKTNNHGLVLFTANWNYSMQFILKEPLQNTFLTLACFDE
DPFAPDLLIGQSTLSLDDLAEEIKDTTARPLT-KACKL--------KCADKIGMNINPVV
YLKLDLLLF-------
>Cele.Transcript:Y116A8C.36d /organism=Cele {i 150,735,1197,1422,2059,2430,2747 i}
MT----------NP-WEVSDAEYQKNFAMFGQLTGG-QPFMDAVTARNALMRSNLPTQVL
SQIWALSDLDKDGRLDIREYSIAMRLALNCLAGIPIPPQLPPSLLV------------VP
A-RNAPPTWP-------------------------------------------GSRHG--
----------------------------------------SVDYSQTLPPAIDRRM----
------------------------------------------------------------
------------------------------------------------------------
-------------------------------------SQSYIPSAPVSIA----------
------GTPSSRH----------NSISAG-------------SPLNNDRNVFEGRQLENW
AIPHHNKLKYSQLFNALDKERLGSLSSQVGRSALGLSGLPTNVLAHIWFLSDVNKDGKLS
VDEYAISQYMIEMFKSGFALPKITPLELV----RMCGISSRSANN---------------
-----------TPELEP---GAEPP----------QKSPAPKTFEDKRQDNLSKGQAELE
RRRRVLEEEEQR-----------------------------------------RRAEVEK
KEREEEAKKNRERQEKERQAEVERQAELERQRIIEAQREEEEKKR---------------
------------------------------RLEME------------------------R
RREEDEKMRKVQMEKAKVKQMQNQKQQENERLAQRQQREKTLQFQLQALDEKVIDVEVDI
GKAKEAVAEVTGFIERMRSTRDEKVARIKELQETNQKFQTAI-----ESQELGHQLLQK-
QS-AHKE-----TTQRKSELEALRRKRDAIRKAIEDA-----------------------
--------ALELSTEKEKSYNQTEILKTNKEKYKTDVYSKLVA-KREEYRNSFELLVHAQ
THA-------RSKIGEFEAKSAPA------------------------------------
-SAAPAPAP--APAPTTTNGFPANFNDAFGEFDKTD------------------------
------ASQRFDADF----------GATSTADPFAQI-------------AQAPAHSKGA
VDQSAFNIHDTYKCRALFAFEARSEDELSFEPGDVII-----VFQSHAAEPGWRAGQLRE
KVGWFPEAFVEAIAA---------VPTPGGDPPI--------------------------
------------------QNMPPNMTPSSSV------------------------DQIGV
--KAARKAEIAAAMGL-TEGGAPPASSAPAAAAVI---SQCIAQFQWRARNEEDLSFAKG
DTIEVLEKQEMKWKGRNPAGE------IGWFPKSYVKEVGATTSTTTPIVSPSKA-----
-----------SAGAPGAAAGAQYDVVPSDVTLQASETAPQQQLYTVIYDFEAVETTDLA
LHVGDTILVLE--KNDEWWKGRC---------NGREGIFPANYVEISV------------
-----------------------------------------QQAGDPTPPTQAPTPAAPP
TVLCE-------------------------------------------------------
------------------------------AKVVVDFVASAPNQLGIKVGEIVKIREKSA
AGWWEGELIRNG-KPIAGWFPGEYVKVLEEA----ASPATRAT-----------------
-------------------------------AVYDYEASQPDELGFKTGDVIIVTDKS-E
AEWWSG----HREQDPSKSGLFPSNYVQ--------------------------------
------------------------------------------------------------
-----------------------------------------------------------Q
Q-----------------------------------------------------------
------------------------------------------------------------
------------------------------------------------------------
------------------------------------------------------------
------------------------------------------------------------
------------------------------------------------------------
------------------------------------------------------------
------------------------------------------------------------
------------------------------------------------------------
----------------
