# Supplementary material for: Genome streamlining in a minute herbivore that manipulates its host plant
Source: eLife. 2020 Oct 23;9:e56689. doi: 10.7554/eLife.56689 (PMC7738191; doi:10.7554/eLife.56689)
Supplement: Supplementary file 2. [file elife-56689-supp2.zip › Malin_Input/OG0001786.fasta]

>Agam.AGAP008929-RA /organism=Agam {i 186,235,2158 i}
------------------------------------------------------------
-------------------------MQQTVGV----------------------------
------------------------------------------------------------
------------------------------------------------------------
------------------------------------------------------------
------------------------------------------------------------
------------------------------------------------------------
------------------FVRHSAR--------------WSL------------------
-------------------------VAAG-------------------------------
--------------------GPGAAY----------------------RASG--------
------------------------------------------------------------
------------------------------------------------------------
-----------------------SRE----------------------W-----------
----------------------------------------------------LRLR----
-QLHR-------------------------------------------------------
------------------------------------------------------------
-------------------------------LAQPTLGSQRQS-----------------
------------------------------------------------------------
------------------------------------------------------------
------------------------------------------NRPLAT------------
-LASK----AKK---------------------------EKQ------------KNA-AA
DKAAAPA------------------------------------PASGQASGAAQEMKD--
------------GPEFIDHRIKIYDELMAQYKEELE-----KREKTPIKVTLPDG----K
QVDG-LSWQTTPYDV---------------------ARGI----SQGLADNTVIARVNNE
LWDLDRPLEGDCKLQLLKFDDPDAQAVFWHSSAHILGEAMEKRYGGHLCYGPPIDNGFYY
DMFLE-G---------------------SGISNQDYGALESEVKRIVKEKQPFERLEMKK
ADLLRMFEYNQFKVRILNEKVTTETTTVYRCGPLIDLCRGPHVRNTGKVKALKVVKNSAT
YWEGKADAETLQRVYGISFPDPKQLKEWEKIQEEAAKRDHRKLGKEQELFFFH-EL-SPG
SCFFQPKGAHIYNTLMGFIRSEYRKRGFQEVISPNIYNAKLWQTSGHWQHYAENMFSFES
EKETFALKPMNCPGHCLMFDHR-NRSWRELPLRMADFGVLHRNELSGALTGLTRVRRFQQ
DDAHIFCMPDQIREEITGCLDFLRHVY-TIFGFTFNLVLSTRPEKYLGEIEVWNEAEKAL
ADSLDKFGEPWKENPGDGAFYGPK------------------------------------
-----------------------------IDITIMDALKRNHQCATIQLDFQLPIRFNLN
Y------------IDDSG----------------------------------EKKRPVII
HRAVLGSVERMIAILTENYAGKWPFWLSPRQVMVVPVGPAYDDYADQVRQRLHEAGFMVE
ADLDAGDTMNKKIRNAQLAQFNFILVVGEKERSSETVNVRTRDNKV--------------
-----------------------HGEV-TV-------NDLVTKLSKLRDE--YA-RGED-
QF-----------
>Dmel.FBtr0346436 /organism=Dmel {i 162,223,657 i}
M-----------------------------------------------------------
----------LKLAPQ-----GGRYYSQISRICQW-------------------------
--------------------------ILPKIQTQS-------------------------
------------------------------------------------------------
------------------------------------------------------------
------------------------------------------------------------
------------------------------------------------------------
------------------------------------------------------------
------------------------------------------------------------
------------------------------------------------------------
------------------------------------------------------------
------------------------------------------------------------
------------------------------------------------------------
------------------------------------------------------------
--------------------KPPKQQ-------------Q--------------------
------------------------------------------------------------
-------------------------------QQQPQLKEQQQH-----------------
------------------------------------------------------------
-------SY---------ATL---------------------------------------
------------------------------------------------------------
----------------------------------------------------------AA
KMKKEKK------------------------------------EKPSGGGDTRKELSP--
------------LPKYIEERNVFWEKCKAEYEAELA-----AKKREPIKVTLPDG----K
QVDA-TSWETTPYEV---------------------ARGI----SQGLADNTVISKVNGE
VWDLDRVLEGNCTLQLLKFDDPEAQAVFWHSSAHIMGEAMERIYGGHLCYGPPIENGFYY
DMHLE-G---------------------EGISTNDYGAMEGLVKQIVKEKQNFERLEMKK
SDLLEMFKYNEFKVRILNEKVTTDRTTVYKCGSLIDLCRGPHVRHTGKVKALKITKNSST
YWEGKADAETLQRVYGISFPDPKQLKEWEKLQEEAAKRDHRKIGREQELFFFH-EL-SPG
SCFFQPRGAHIYNTLMGFIKAEYRKRGFQEVISPNIYNAKLWMTSGHWQHYAENMFSFEA
EKEKFALKPMNCPGHCLIFDNR-NRSWRELPLRMADFGVLHRNELSGALTGLTRVRRFQQ
DDAHIFCAPEQIKSEMKGCLEFLKYVY-TIFGFSFQLVLSTRPDNYLGELEQWNDAEKAL
AESLNEFGMPWKENPGDGAFYGPK------------------------------------
-----------------------------IDITIMDALKRAHQCATIQLDFQLPIRFNLS
Y------------IADDG----------------------------------EKKRPVII
HRAILGSVERMIAILTENFAGKWPFWLSPRQVMVVPVGPAYDQYAQSVRDQLHDAGFMSE
ADCDAGDTMNKKIRNAQLAQFNFILVVGDKERSSNTVNVRTRDNKV--------------
-----------------------HGEV-SV-------AELITKLQKIRDE--FIAN-ED-
SF-----------
>Tcas.transcript:TC034816_001 /organism=Tcas {i 221,471,729,876,1071,1142,1912 i}
M-----------------------------------------------------------
------------------------------------------------------------
------------------------------------------------------------
------------------------------------------------------------
------------------------------------------------------------
------------------------------------------------------------
------------------------------------------------------------
------------------------------------------------------------
------------------------------------------------------------
------------------------------------------------------------
------------------------------------------------------------
------------------------------------------------------------
------------------------------------------------------------
------------------------------------------------------------
------------------------------------------------------------
------------------------------------------------------------
------------------------------------------------------------
------------------------------------------------------------
------------------------------------------------------------
------------------------------------------------------------
------------------------------------------------------------
-------------------------------------------KQASNEKSSVSELKP--
------------WPSFIQTRLDIWDKLKAEKEAEIA-----SKPLQGIKVTLPDG----K
VVEG-VAWKTTAYDI---------------------AKGI----SQGLADNCVISKVNGV
LWDLDRPLEGDCKLELLKFDNPEAQSVFWHSTAHILGEALERVYGGCLCYGPPIESGFYY
DMFLE-D---------------------KGISAGDFPYLENLMKQITKEKQPFERLEMKK
EDLLEMFKYNPFKVRILNEKVDTPTTTVYRCGPLIDLCRGPHVRHTGKIKALKVTKNSST
YWEGKADAETLQRVYGISFPDNKQLKEWEKFQEEAAKRDHRKIGRDQELFFFH-EL-SPG
SCFFQPRGAHIYNTLINFIKKEYRKRGFQEVISPNIFNAKLWQVSGHWAHYADNMFSFDV
EKDKFALKPMNCPGHCLIFDNR-TRSWRELPLRLADFGVLHRNELSGALTGLTRVRRFQQ
DDAHIFCALEHIKQEIKGALDFLSHVY-SVFGFTFNVVLSTRPEKYLGDLAMWEQAEKAL
SEGLDDFGAPWSVNPGDGAFYGPK------------------------------------
-----------------------------IDITVHDALKRAHQCGTIQLDFQLPIRFNLS
Y------------VSESG----------------------------------EKKRPVII
HRAILGSVERMIAILTESCGGKWPFWISPRQAMVIPVGPTYDEYAQDVKKKLYEAGFMAE
VDTDAGDTMNKKIRNAQLAQFNFILVVGEKERSSQTVNVRTRDNIV--------------
-----------------------HGEI-SV-------EGLIEKFKVLQEN--YT-RAED-
SF-----------
>Lpol.rna15002 /organism=Lpol {i 57,105,287,403,651,716,795,942,1041,1137,1208,1371,1509,1587,1688,1790,1863,1978 i}
------------------------------------------------------------
-------------------------MADDVVRGM--------------------------
------------------------------------------------------------
------------------------------------------------------------
------------------------------------------------------------
------------------------------------------------------------
------------------------------------------------------------
------------------------------------------------------------
------------------------------------------------------------
------------------------------------------------------------
------------------------------------------------------------
------------------------------------------------------------
------------------------------------------------------------
------------------------------------------------------------
------------------------------------------------------------
------------------------------------------------------------
------------------------------------------------------------
------------------------------------------------------------
------------------------------------------------------------
------------------------------------------DEVKLA------------
-----------------------------------------------------------D
QDKVKSK------------------------------------PKKEITENKMSELNP--
------------WPSYIQDRIELWNQFRAKYEEELA-----KKQSEPIKITLPNG----K
VVEA-QSWHTTPYQV---------------------AQGI----SQGLADNTVIAKVNGV
LWDLDRPLEDNCNLELLKFDSEEGQQVFWHSSAHILGEAMERIYGGFLCYGPPIDSGFYY
DMYLE-D---------------------QGISSSDFPALDGVVKSIVKEKQPFERLELSK
EDLLEMFKYNPFKVRILEEKVKSPTTTVYRCGPLIDLCRGPHVRHTGKVKALQITKNSST
YWEGNADAETLQRVYGISFPDNKQLKEWQKFQEEAAKRDHRKIGRDQELYFFH-EL-SPG
SCFFQPRGAHIYNTLIDFIRSEYRKRGFQEVLSPNIYNSKLWETSGHWQHYAENMFSFEL
EKEKFALKPMNCPGHCLIFDHR-PRSWRELPLRMADFGVLHRNELSGALSGLTRVRRFQQ
DDAHIFCAVEQISQEIEGALLFLQDVY-TVFGFTFQLKLATRPDDYLGDIEMWNQAEKQL
QECLERFGQQWTLNPGDGAFYGPK------------------------------------
-----------------------------IDITITDALRRPHQCATIQLDFQLPVRFNLT
Y------------ISESG----------------------------------EKKRPVII
HRAILGSVERMIAILTENFGGKWPFWLSPRQTIVIPVGPAFDDYGQQVQDEVCSSGFLCE
VDLDQGTTMNKKIRNAQLAQYNFIFVVGEREKMSGTVNVRTRDNKV--------------
-----------------------HGEF-SV-------AEVLERFRKLRDQ--RVINSED-
SF-----------
>Bmor.transcript:BGIBMGA001849-RA /organism=Bmor {i 230,402,480,738,885,995,1151,1329,1452,1626,1842,1957 i}
------------------------------------------------------------
------------------------------------------------------------
------------------------------------------------------------
------------------------------------------------------------
------------------------------------------------------------
------------------------------------------------------------
------------------------------------------------------------
------------------------------------------------------------
------------------------------------------------------------
------------------------------------------------------------
------------------------------------------------------------
------------------------------------------------------------
------------------------------------------------------------
------------------------------------------------------------
------------------------------------------------------------
------------------------------------------------------------
------------------------------------------------------------
------------------------------------------------------------
------------------------------------------------------------
------------------------------------------------------------
------------------------------------------------------------
---MKEK------------------------------------KKKTEDTNAVSEMNP--
------------WPEYIQKRITLWDKYKAQYTEQIA-----SKPDISVVVTLPDG----K
TVEA-KAWKTTPYDV---------------------AKGI----SQGLADATIIARVNNE
LWDLDRPLEGDCKLELLRWDNTDAQAVFWHSSAHMLGEAMERVYGGCLCYGPPIEEGFYY
DMYYP-E---------------------KGISSTDFNVLEGLIKKIAKEKQPFERLELTK
EQLLEMFDYNPFKVRILNEKVQTPTTTVYRCGPLIDLCRGPHVRHTGKVKALKVTKNSAT
YWEGKAEAESLQRVYGISFPEPKQLKEWEVIQEEAAKRDHRKIGREQELFFFH-EL-SPG
SCFFQPRGAHIYNTLVNFIKEQYRSRGFHEVVTPNMYNAKLWQTSGHWAHYAENMFSFDV
EKETFALKPMNCPGHCLMFDNR-TRSWRELPLRLADFGVLHRNELSGALTGLTRVRRFQQ
DDAHIFCAPQQIEAEIVGCLEFLKCVY-STFGFTFQLKLSTRPEKYLGDLETWNQAEKAL
EDSLNKFGKPWQLNPGDGAFYGPK------------------------------------
-----------------------------IDITIQDALRRSHQCATIQLDFQLPERFNLT
YSVVKFWCCVSFGCSETG----------------------------------DKKRPVII
HRAVLGSVERMVAILSESYAGKWPLWLSPRQLRVVPVGPAFDDYAVQVNDKLFAAGFMSE
VDTDAGDTLNKKVRNAQLAQFNYILVVGEREKNSGTVNVRTRDNKV--------------
-----------------------HGEM-SV-------EALIEHLNNLVRE--KKLSEDS-
ELL-K--------
>Isca.ISCW012932-RA /organism=Isca {i 239,355,606,750,897,996,1092,1163,1326,1464,1542,1643,1745,1947 i}
------------------------------------------------------------
------------------------------------------------------------
------------------------------------------------------------
------------------------------------------------------------
------------------------------------------------------------
------------------------------------------------------------
------------------------------------------------------------
------------------------------------------------------------
------------------------------------------------------------
------------------------------------------------------------
------------------------------------------------------------
------------------------------------------------------------
------------------------------------------------------------
------------------------------------------------------------
------------------------------------------------------------
------------------------------------------------------------
------------------------------------------------------------
------------------------------------------------------------
------------------------------------------------------------
------------------------------------------------------------
------------------------------------------------------------
-------VD----------------------------NSK--QSNRLVARNHYVQMKP--
------------WPGYIEERIRLWDELKAKHDRELA-----ARVSEPIKVTLPDG----R
VLDA-QSWKTTPYTLA--------------------AEGI----SKGLADSVVIAKVDGV
LWDLDRPLEADCSLQLLKFDDPEGQQVFWHSSAHIMGEALERIYGGCLCYGPPIEGGFYY
DMHLDGG---------------------QGVSAVDHPSIEQLMRSIVKEKQPFERLELPK
EELLRMFQYNPFKVRILQEKVTTPTTTVYRCGPLIDLCRGPHVRHTGKVKALQVTKNSSA
YWEGKADAEALQRVYGISFPDAKQLKEWQKFQEEAAKRDHRKIGREQELFFFH-EL-SPG
SCFFQPNGAYIYNTLVDMIKAEYNKRGFQEVVTPNMYNSKLWLTSGHWQHYQDNMFSFDV
EKETFALKPMNCPGHCLMFDVR-PRSWRELPLRMADFGVLHRNELSGALTGLTRVRRFQQ
DDAHIFCASEQIASEMKGALEFLKHIY-SIFGFTFKLKLSTRPEGFLGDIEVWNDAEKQL
EQSLNDFGYPWTLNPGDGAFYGPK------------------------------------
-----------------------------IDITIMDALRRQHQCATIQLDFQLPIRFNLS
Y------------ISETG----------------------------------EKKRPVII
HRAILGSVERMIAILTENYGGKWPFWLSPRQVTMVPVGPMYDDYALEVKRQLCAAGFRCD
ADLDPGNTMNKKIRNAQLDQYNFIL-GGLPAKTSGTVNVRTRDNKV--------------
-----------------------HGEF-SV-------ADVIERFSRLKRE--FVPDSEE-
SF-----------
>Ptep.aug3.g17458.t1 /organism=Ptep {i 60,96,278,394,642,707,786,933,1032,1128,1199,1362,1500,1578,1679,1778,1851,1966 i}
------------------------------------------------------------
-------------------------MSENVVEAVF-------------------------
------------------------------------------------------------
------------------------------------------------------------
------------------------------------------------------------
------------------------------------------------------------
------------------------------------------------------------
------------------------------------------------------------
------------------------------------------------------------
------------------------------------------------------------
------------------------------------------------------------
------------------------------------------------------------
------------------------------------------------------------
------------------------------------------------------------
------------------------------------------------------------
------------------------------------------------------------
------------------------------------------------------------
------------------------------------------------------------
------------------------------------------------------------
------------------------------------------NKMNIG------------
-----------------------------------------------------------D
QDK----------------------------------------ASQPKPQKIISELKP--
------------WPQFIEERIQMWDKLYAKYQEELA-----SKTPEDIKITLPDG----K
VVDG-QSWRTTPYQV---------------------AQGI----SQGLADNVVIAKVNNE
LWDLDRPLEKDCKLELKKFDSEEGKQVFWHSSAHMMGEAMERIYGGHLCYGPPIESGFYY
DMYTD-C---------------------IPVSKNEYPVIENVVKSITKEKQPFIRLEVSK
EDLLEMFKYNKFKVRILNEKVKTASTTIYRCGPLIDLCRGPHVRHTGKVKALQIVKNSAT
YWEGKQDAESLQRVYGISFPDSKQLKEWQKFQEEAAKRDHRKIGREQELFFFH-EL-SPG
SCFFQPRGAHIYNELIAFIREEYKKRGFQEVVSPNVYNSKLWETSGHWQHYSENMFSFEV
EKQTFALKPMNCPGHCLIFDHR-PRSWRELPLRLADFGVLHRNEISGALTGLTRVRRFQQ
DDAHIFCAPEQISSEIQSCLEFLKHVY-DVLGFTFELNLSTRPENYLGDLEVWNDAEKQL
TESLDAFGQSWTLNPGDGAFYGPK------------------------------------
-----------------------------IDITIKDALKRSFQCATIQLDFQLPLRFNLH
Y------------DSVSG----------------------------------D-KRPVII
HRAILGSVERVIAILTESNAGKWPFWLSPRQSIVVPVGAPFEEYARQVSSEISSAGFICE
MDVDQGDTMNKKIRNAQIAQYNYIFVVGEREKTSHTVNVRTRDNEV--------------
-----------------------LGEF-SI-------SDVISKFKKLKEN--RIPDSKEL
KF--KEL------
>Phum.transcript:PHUM593540-RA /organism=Phum {i 70,314,678,969,1164,1235,1536,1715,1890,2005 i}
------------------------------------------------------------
------------------------------------------------------------
------------------------------------------------------------
------------------------------------------------------------
------------------------------------------------------------
------------------------------------------------------------
------------------------------------------------------------
------------------MIRHL-------------------------------------
------------------------------------------------------------
------------------------------------------------------------
------------------------------------------------------------
------------------------------------------------------------
------------------------------------------------------------
------------------------------------------------------------
------------------------------------------------------------
------------------------------------------------------------
------------------------------------------------------------
-------------------------IRGTGLF------SVNFK-----------------
------------------------------------------------------------
--------------------------R---------------NKLLVQ------------
-----------------------------------------------------------K
SSKAKKK------------------------------------EKSAGEKQALSELNP--
------------WPNYIEERNVLWNKLKTAYEAEIA-----SKTSNPIKITLPDG----K
IVEG-ESWKTSPYDI---------------------AKGI----SQGLADNTVIAKVNGV
LWDLERPLESDCKLQLLKFDDEEAQQVFWHSTAHILGEALERLYGGHLCYGPPIENGFYY
DMFTP-D---------------------SQVSNTDFPSIESLMKKIVKEKQPFERLEMKK
EDLLEMFKYNHFKVRILNEKINTPTTTVYKCGSLIDLCRGPHVRNTGKIKAFKITKNSSA
YWEGNSEAESLQRVYGISFPDPKQLKEWERIQEEAAKRDHRKLGREQELYFFH-EL-SPG
SCFFYPKGAFIYNTLVEFIRSEYRKRGFQEVITPNIYNVKLWETSGHWQHYAENMFSFEL
EKETYALKPMNCPGHCLIFDNR-NRSWRELPLRMADFGVLHRNEFSGALSGLTRVRRFQQ
DDAHIFCTVNQIKSEISGALEFLKNVY-GVFGFTFQLRLSTRPEKYLGEINVWDQAEKQL
TESLDEFGFPWKLNPGDGAFYGPK------------------------------------
-----------------------------IDITILDALKRAHQCATIQLDFQLPIRFNLN
Y------------IGESG----------------------------------DKIRPVII
HRAILGSVERMIAILTESYGGKWPFWLSPRQSIVIPVGLPFYEYAKKVKDDIFNAGFSCD
FDDDEGDTMNKKIRNAQLAQYNFIFVVGEKEKNAGTVNVRTRDNIV--------------
-----------------------HGEF-SV-------GDVIKKFQELKEK--RILASED-
TF-----------
>Smar.transcript:SMAR011601-RA /organism=Smar {i 134,498,563,642,789,984,1055,1218,1356,1434,1710,1825,1902,2135,2499,2564,2643,2790,2985,3056,3219,3357,3435,3711,3826 i}
M--------------------------------------TKYASIIQQIVTQPIQIKIKL
PDDKTVQGESWRTTPYEIAAGMSKSLADNSIVAKV----------------NGELWDLDR
PL------------------ETDCELQLLKFENEK-------AQQVFWHSTAHIMGEAME
RIYGGQLCYGP-------------------------------------------PIES--
--------GFYYDMFIK------------------------DQHVSSTDFP---------
--TLESVITSIVKEK------QPF-ERLEM-----SKEDLMEMF-------KYNEF----
----------------------------------KLRILREKVTTATTTVYKC--GTLID
LCLGP-------------HIRHTGKVKA-FSITKNSQSYWEG------------------
-------------------------KAESESLQRIYGISFPESKQLKEWRSMQDEAAKRD
HRKIGKDQDLFFFH----ELSPGSCFFQPHGALIYNTLIEFIR--NEYRKRG--------
------------------------------------------------FQEVISP-----
------------------------------------------------------------
------------NIYN-------SRL----------------------WQTSGHWQHYAE
NMFV--------------FKSEKQTFALKPMNCPGHCLMFDQR---PRSFRELPLRIADF
GVLHRDESSGTLSGLT----RVRRFQ-------------QDDAHIFCT--IDQISDEINE
CLNFLDHVYGIFGFTYELSLATRPNEFLGEI----------------NVWDSAEEQLRES
LNTFG--HKWTLNA-----EDGAFYGPKIDITIKDALGRSRQCATIQLDFQLPIRFDLKY
TSDSGEVKRP----VMIHRAILGSLERMIAIL------AENFAGKW--PFWLSPRQAIIV
PVASQFDSY---------ATMVRDEI-HNAGF----------------------------
---------VCDVSLDSGITFN-RKIR---------------NAQLSQ-------YN---
------FIFVVG---------------------------QKEVAANTLNVRTRDNKVHGE
RSKVKIK------------------------------------EKSGDEKSSVKELNP--
------------LPVYIDERNVLWNQLMTDHVSIVQ-----QKSTEPIQIKLPDG----K
TVQG-ESWRSTPYQI---------------------ASGI----SKGLADNSIVAKVNGE
LWDLDRPLETDCELQLLKFDDEEAQKVFWHSTAHIMGEAMERIYGGHLCYGPPIEDGFYY
DMFIK-E---------------------QQVSNMDFPAIENVMKTIVKEKQPFERLEMSK
EDLMEMFKYNEFKLRILKEKVKTATTTVYKCGSLIDLCRGPHVRNTAKVKAFSIIKNSAS
YWEGNAQAESLQRIYGISFPDSKQLKEWQKFQEEAAKRDHRKIGREQELFFFH-EL-SPG
SCFFQPRGAHIYNILMDFIRGEYRKRGFQEVISPNIYNSRLWQTSGHWQHYAENMFSFES
EKETFALKPMNCPGHCLMFDHR-PRSFRELPLRMADFGVLHRNELSGALTGLTRVRRFQQ
DDAHIFCTIDHINEEIISCLNFLSFIY-GIFGFTFELNLATRPKDFLGEIAMWDQAEKQL
TESLNTFGYPWKLNPEDGAFYGPK------------------------------------
-----------------------------IDITIKDALRRRHQCATIQLDFQLPIQFDLN
Y------------ITDSG----------------------------------EKKRPVII
HRAILGSLERMIAILTENFGGKWPFWLSPRQAIVIPVASQFDAYSQSVRDDVFKAGFVCD
VDLDPGTTMNKKIRTAQLAQYNFIFVIGEKEVAANTINIRTRDNKV--------------
-----------------------HGEM-SV-------QETIARFEKLKQE--KTLNSEE-
AF-----------
>Dpul.mRNA12865 /organism=Dpul {i 156,285,690,1006,1311,1575,2016 i}
M-----------------------------------------------------------
-----ISRGVWSLSPH-----LNQFRANISLLAPI-------------------------
------------------------------------------------------------
------------------------------------------------------------
------------------------------------------------------------
------------------------------------------------------------
------------------------------------------------------------
------------------------------------------------------------
------------------------------------------------------------
------------LH----QTFGGRCF----------------------------------
------------------------------------------------------------
------------------------------------------------------------
------------------------------------------------------------
----------------------------------------------PDDFR---------
--------------FS----KPRRTL-------------K--------------------
------------------------------------------------------------
------------------------------------------------------------
TSETGE------------------------------------------------------
------------------------------------------------------------
------------------------------------------------------------
---------VKG---------------------------KPE------------GKP-KG
EGKPKEA------------------------------------KAKAEVKTSLKELNP--
------------WPSYIQDRIVLWDKLKAEADAAIA-----AKVPSPIQITLPDG----K
IVEG-NSWRTSPFDI---------------------ASGI----SAGLAENTVIAKVNGK
LWDLDRPLEDSCTLQLLKFDDEDAQKVFWHSTAHILGESMERCYGGCLCYGPPIENGFYY
DMFIQ-D---------------------QQVSNFDFPVLENVMKAAIKEKQPFERLEMKK
EDLLEMFKYNEFKVRILNEKVDTPTTTAYRCGPLIDLCLGPHVRHTGKIKAFQITKNSST
YWEGKADAESLQRVYGISFPDNKQLKEWQRIQEEAAKRDHRKLGREYELFFFH-EL-SPG
ACFFTPHGAHIYNTLVEFLRNEYKQRGFQEVITPNVYNSKLWLTSGHWQHYSENMFSFEV
EKETYAMKPMNCPGHCLLFDHR-VRSWRELPLRLADFGVLHRNELSGALSGLTRVRRFQQ
DDAHIFCTMGQIKSEINGALAFLRDVY-KIFGFTFQLRLSTRPEKFLGEIETWNHAEKEL
TESLNEFGETWQLNPGDGAFYGPK------------------------------------
-----------------------------IDITIMDALRRPHQCATIQLDFQLPIRFNLS
F------------INEAG----------------------------------EKEKPVII
HRAILGSVERMIAILTESYAGKWPFWLSPRQCVVVPVGPVFDGYAQQVREQIAAAGFRIT
ADIDAGDTMNKKIRNGQLSQHNFILVVGEKEQTNGTVNIRTRDNKV--------------
-----------------------HGEH-SI-------AKVIERFTQLSKD--KTLNSED-
SF-----------
>Cscu.CSCU018834-RA /organism=Cscu {i 29,101,264,402,480,595,675,776,878,951,1066 i}
------------------------------------------------------------
------------------------------------------------------------
------------------------------------------------------------
------------------------------------------------------------
------------------------------------------------------------
------------------------------------------------------------
------------------------------------------------------------
------------------------------------------------------------
------------------------------------------------------------
------------------------------------------------------------
------------------------------------------------------------
------------------------------------------------------------
------------------------------------------------------------
------------------------------------------------------------
------------------------------------------------------------
------------------------------------------------------------
------------------------------------------------------------
------------------------------------------------------------
------------------------------------------------------------
------------------------------------------------------------
------------------------------------------------------------
------------------------------------------------------------
-------------MAYIQFE----------------------------------------
-----NNWK---------------------------------------------------
------------------------------------------------------------
------------------------------------------------------------
------------------------------------------------------------
------------------------------------------------------------
-----------------------------------------------------NMFSFDV
EKETFALKPMNCPGHCLMFDHR-PRSWRELPLRMADFGVLHRNELSGALTGLTRVRRFQQ
DDAHIFCAMEQISSEIKGSLDFLESVY-SVFGFTFELKLSTRPDDFLGEIEVWNMAEKQL
EESLNAFGKEWTLNPGDGAFYGPKVRDEIFKAGFQCDIELDPGLTLNKKIRNAQLAQYNF
IFGEQEKTSGTVNVRTRDNKVHGEFQITEIDITIMDALRRQHQCATIQLDFQLPIRFNLS
Y------------VSETG----------------------------------EKKKPVII
HRAILGSVERMIAILTENFGGKWPFWISPSQSIVLSVSSLFDDYAQQVRDEIFKAGFQCD
IELDPGLTLNKKIRNAQLAQYNFIFVIGEQEKTSGTVNVRTRDNKV--------------
-----------------------HGEF-QI-------TEVIERFKKLQRE--RILNSED-
SF-----------
>Mocc.rna3320 /organism=Mocc {i 57,162,1329,1563 i}
------------------------------------------------------------
-------------------------MSGDIAA----------------------------
------------------------------------------------------------
------------------------------------------------------------
------------------------------------------------------------
------------------------------------------------------------
------------------------------------------------------------
------------------------------------------------------------
------------------------------------------------------------
------------------------------------------------------------
------------------------------------------------------------
------------------------------------------------------------
------------------------------------------------------------
------------------------------------------------------------
------------------------------------------------------------
------------------------------------------------------------
------------------------------------------------------------
------------------------------------------------------------
------------------------------------------------------------
------------------------------------------------------------
------------------------------------------------------------
-------------------------------------------EVQKKCTVSEQKAVG--
------------SPEYIEPRLKLWEKFKAESEAQFA-----AKTPGAIKVTLPDG----K
IVEA-QSWRTTPYEI---------------------ACGI----SKGLADNCVISKVNGV
LWDLDRPLEVDCDLKLLKFDDAEGKEVYWHSTAHVLGEAMENTYHGCLCYGPPIENGFYY
DMALP-EG-------------------RPGVGPSDFPHIEKQMNQFIKEKQPFERLELTK
AQLLEMFAYNPFKVRILNERITTPSTTVYRCGSLIDLCRGPHVRNTGKIKAFQLTKSSSS
YWEGKADAEALQRIYGISFPDKKLLKEWQHFQEEAAKRDHRKLGREQELFFFH-EL-SPG
SCFFLPNGAHIYNTLVEFIRTEYRKRGFNEVVSPNIYNVKLWETSGHWQHYKENMFSFDC
EKDTYALKPMNCPGHCIMFDVR-NRSWRELPLRLADFGVLHRNELSGTLTGLTRVRRFQQ
DDAHIFCTVDQISQEIEGALDFLRNVY-EVFGFTFELKLSTRPEGYLGELELWNQAEKQL
AESLDKFGQKWSLNPGDGAFYGPK------------------------------------
-----------------------------IDITIQDALRRNFQCATIQLDFQLPIRFNLN
Y------------VSETG----------------------------------DKKHPVMI
HRAILGSLERMIAILTENYGGKWPFWLNPRQAVVVPVGPQFDEYALQVKAQLFDAGFKCD
ADLTEGNTLNKKIRNAQLAQYNFILVVGEKEKTAGTANVRTRDNKV--------------
-----------------------HGEF-SI-------KDISQRFAKLRQE--KSKDSEN-
DF-----------
>Drer.transcript:ENSDART00000167746 /organism=Drer {i 57,123,314,438,560,678,743,822,969,1068,1235,1398,1536,1614,1715,1820,1893,2008,2066 i}
------------------------------------------------------------
-------------------------MADESV-----------------------------
------------------------------------------------------------
------------------------------------------------------------
------------------------------------------------------------
------------------------------------------------------------
------------------------------------------------------------
------------------------------------------------------------
------------------------------------------------------------
-----------------------------------------TDQLKELKME---------
------------------------------------------------------------
------------------------------------------------------------
------------------------------------------------------------
------------------------------------------------------------
------------------------------------------------------------
------------------------------------------------------------
------------------------------------------------------------
------------------------------------------------------------
------------------------------------------------------------
------------------------------------------------------------
-----------------------------------------------------------E
KKNTKDG-------------------------------GKKKNKNAAGDAGGKTELSP--
------------PPQYIDERLSIYNKLKEEHDALLAE--KAAKESKPIKITLPDG----K
VVDG-ESWKTTPYQV---------------------ACGI----SQGLADNTVISKVNNG
VWDLDRPLEEDCSLVFLKFDDEEAQAVYWHSSAHIMGEAMERVYGGCLCYGPPIENGFYY
DMYLD-N---------------------EGVSSNDFPCLENLCKKIIKEKQPFERLEVKK
ETLLEMFKYNKFKCRILNEKVTTPTTTVYRCGPLIDLCRGPHVRHTGKIKAMKIHKNSST
YWEGKADMESLQRIYGISFPDPKMLKEWEKFQEEAKNRDHRKLGREQDLFFFH-DL-SPG
SCFFLPKGAYIYNTLIEFIRSEYRKRGFQEVVTPNIYNSKLWQTSGHWQHYSENMFSFEV
EKEIFALKPMNCPGHCLMFDHR-PRSWRELPLRLADFGVLHRNELSGALTGLTRVRRFQQ
DDAHIFCSMDQIESEIKGCLDFLRTVY-DVFGFTFKLNLSTRPEKFLGEPEVWDQAEKQL
ENSLNDFGEKWVLNPGDGAFYGPK------------------------------------
-----------------------------IDIQIKDAIGRYHQCATIQLDFQLPIRFNLT
F------------VSHDG---------------------------------DDKKRPVII
HRAILGSVERMIAILTENYGGKWPLWLSPRQVMVVPIGPTCDEYAQRVQKEFHKVGLMTD
VDLDPGCTLNKKIRNAQLAQYNFILVLQWSSQMKRNSGCKDYLLKYLKE-----------
-----------------------MNSL-QT-------KSSSGRKQSQRLN--FLASISR-
QWPLYDLD-----
>Hsap.transcript:ENST00000335968 /organism=Hsap {i 297,369,566,690,812,930,995,1074,1221,1320,1487,1650,1788,1866,1967,2072,2145,2260 i}
M-----------------------------------------------------------
---------------------AAEALAAEAVAS---------------------------
------------------------------------------------------------
------------------------------------------------------------
------------------------------------------------------------
--------------------------RLER-----QEEDIRWLW----------------
------------------------------------------------------------
------------------------------------------------------------
--------------------------SEVERLR---------DEQLNAPYSCQAE-----
----------------------GPCL---------------TREVAQLRAE---------
------------------------------------------------------------
------------------------------------------------------------
------------------------------------------------------------
----------------------------------------------NCDLR---------
---HR----------------------------------------LCS------------
---------------LRLCLAEE-------------------------------------
--------------------------------------RSRQ------------------
------------------------------------------------------------
------------------ATLESAELEA--------------------------------
------------------------------------------------------------
---------------------------------------AQEAGAQPP----------PS
QSQDKDM-----------------------------------KKKKMKESEADSEVKH--
------------QPIFIKERLKLFEILKKDHQLLLAIYGKKGDTSNIITVRVADG----Q
TVQG-EVWKTTPYQV---------------------AAEI----SQELAESTVIAKVNGE
LWDLDRPLEGDSSLELLTFDNEEAQAVYWHSSAHILGEAMELYYGGHLCYGPPIENGFYY
DMFIE-D---------------------RAVSSTELSALENICKAIIKEKQPFERLEVSK
EILLEMFKYNKFKCRILNEKVNTATTTVYRCGPLIDLCKGPHVRHTGKIKTIKIFKNSST
YWEGNPEMETLQRIYGISFPDNKMMRDWEKFQEEAKNRDHRKIGKEQELFFFH-DL-SPG
SCFFLPRGAFIYNTLTDFIREEYHKRDFTEVLSPNMYNSKLWEASGHWQHYSENMFTFEI
EKDTFALKPMNCPGHCLMFAHR-PRSWREMPIRFADFGVLHRNELSGTLSGLTRVRRFQQ
DDAHIFCTVEQIEEEIKGCLQFLQSVY-STFGFSFQLNLSTRPENFLGEIEMWNEAEKQL
QNSLMDFGEPWKMNPGDGAFYGPK------------------------------------
-----------------------------IDIKIKDAIGRYHQCATIQLDFQLPIRFNLT
Y------------VSKDG---------------------------------DDKKRPVII
HRAILGSVERMIAILSENYGGKWPFWLSPRQVMVIPVGPTCEKYALQVSSEFFEEGFMAD
VDLDHSCTLNKKIRNAQLAQYNFILVVGEKEKIDNAVNVRTRDNKI--------------
-----------------------HGEI-LV-------TSAIDKLKNLRKT--RTLNAEE-
AF-----------
>Cele.Transcript:C47D12.6a /organism=Cele {i 120,450,1428,1730,1980 i}
M-----------------------------------------------------------
------------------------------------------------------------
------------------------------------------------------------
------------------------------------------------------------
------------------------------------------------------------
--------------------------RL--------------------------------
------------------------------------------------------------
------------------------------------------------------------
------------------------------------------------------------
-----------------------NCFR------IFVHIQKPTQIFKPFYRS---------
------------------------------------------------------------
------------------------------------------------------------
------------------------------------------------------------
------------------------------------------------------------
------------------------------------------------------------
------------------------------------------------------------
------------------------------------------------------------
------------------------------------------------------------
------------------------------------------------------------
------------------------------------------------------------
-----------------------------------------------------------L
SSEASDK---------------------------------YHFVNGHKMSKAPTDMAP--
------------WPAFIEERIKLWDKLKAEYDAEIA-----AKESEPIQITLPDG----K
IHEG-KTWRTTPFEI---------------------AERI----SKGLAEAAVIAKVNGA
VWDLDRPFEGNAKLELLKFDDDEAKQVFWHSSAHVLGEAMERYCGGHLCYGPPIQEGFYY
DMWHE-N---------------------RTICPDDFPKIDQIVKAAVKDKQKFERLEMTK
EDLLEMFKYNEFKVRIITEKIHTPKTTVYRCGPLIDLCRGPHVRHTGKVKAMAITKNSSS
YWEGKADAESLQRLYGISFPDSKQLKEWQKLQEEAAKRDHRKLGKEHDLFFFH-QL-SPG
SAFWYPKGAHIYNKLVDFIRKQYRRRGFTEVITPNMYNKKLWETSGHWQHYSEDMFKIEV
EKEEFGLKPMNCPGHCLMFGHM-PHTYNELPFRFADFGVLHRNEMSGALTGLTRVRRFQQ
DDAHIFCRQDQISEEIKQCLDFLEYAYEKVFGFTFKLNLSTRPEGFLGNIETWDKAEADL
TNALNASGRKWVLNPGDGAFYGPK------------------------------------
-----------------------------IDITIQDALKRNFQCATIQLDFQLPNQFDLS
Y------------FDEKG----------------------------------EKQRPVMI
HRAVLGSVERMTAILTESYGGKWPFWLSPRQCKIITVHESVRDYANDVKKQIFEAGFEIE
YEENCGDTMNKQVRKAQLAQFNFILVIGAKEKENGTVNVRTRDNAV--------------
-----------------------RGEV-AL-------DKLISKFRRFADE--YVADTEK-
SE--------EWA
>Turt.mRNA:tetur25g01910 /organism=Turt {i 382,837,1083,1413 i}
M-----------------------------------------------------------
------------------------------------------------------------
------------------------------------------------------------
------------------------------------------------------------
------------------------------------------------------------
------------------------------------------------------------
------------------------------------------------------------
------------------------------------------------------------
------------------------------------------------------------
------------------------------------------------------------
------------------------------------------------------------
------------------------------------------------------------
------------------------------------------------------------
------------------------------------------------------------
------------------------------------------------------------
------------------------------------------------------------
------------------------------------------------------------
------------------------------------------------------------
------------------------------------------------------------
------------------------------------------------------------
----------------------------------------------------------TV
SSVVASE------------------------------------SATQQIKTPLKELSP--
------------SPEFIEHRLKLWDKFKSIYLAELA-----TKEPKLIKISCIDKDGNLK
TLEGLESWKTTPIDV---------------------AKKV---GSKSWVESIIISKVNGK
LWDLERPLEEDCSIELIKFDDDTGKAVFWHSTAHVLGEALERLYGSHLCYGPPIENGFYY
DMYMI-HKSCNQCGESGDAEGKPTDDNLATVSLHHFPQIENLMKTICNEKQPFERLELTK
EQLLEMFNYNQFKVRILNEKVKEDRTTVYRCGSLIDLCLGPHIKHTGLIKALKVTKSSAT
HWEGDVSREQLQRVYGISFPDTKQMKEWERFQEEAAKRDHRKIGVAQDLFFFH-EF-SRG
SAFFTPYGAYIYNNLIEFIRKEYRMRGFKEVISPNIYNTKLWETSGHWQHYKDNMFVFDL
DEEKYALKPMNCPGHCLIFDSR-TRSWKDLPIKFADFGVLHRNEVSGALSGLTRVRRFQQ
DDAHIFCSYSQIEKEILECLQFMQDVY-STLGFTFDMVLSTRPDSYIGELSIWNNAEESL
KNALNASGNKWGLNPGDGAFYGPK------------------------------------
-----------------------------IDITVKDALKRPFQCATIQLDFQLPIRFNLS
Y------------IGPDG----------------------------------EKHKPVII
HRAIFGSVERFIAILTENFAGKWPFWLSPKQAILIPVAEPFVEYAESVRSKLYLAGFEAE
IEADPGLSLNKKVRNAQLDKFNFILVVGEKEKENDSVNVRTRDNVV--------------
-----------------------RGEF-KV-------DDLIEKFKRFKEQ--RLLKAED-
EF-----------
>Alyc.aculy02g15840.1 /organism=Alyc {i i}
M-----------------------------------------------------------
------------------------------------------------------------
------------------------------------------------------------
------------------------------------------------------------
------------------------------------------------------------
------------------------------------------------------------
------------------------------------------------------------
------------------------------------------------------------
------------------------------------------------------------
------------------------------------------------------------
------------------------------------------------------------
------------------------------------------------------------
------------------------------------------------------------
------------------------------------------------------------
------------------------------------------------------------
------------------------------------------------------------
------------------------------------------------------------
------------------------------------------------------------
------------------------------------------------------------
------------------------------------------------------------
------------------------------------------------------------
------------------------------------------------------------
------------------------------------------------------------
------------------------------------------------------------
------------------------------------------------------------
------------------------------------------------------------
----------SFRSKIL--------------------------------KNFK-------
----------LQNV-----PDT----------------DHRVIGARQNLYFFDGEN-SHG
SCFYGPRGARIYNKLVEYLRDEYKRRGYYEVITPNMYHCRLWENSGHWEHYKENMIRFQL
AESEYSLKPMNCPGHCLMFKYQDTKRSHELPVRWADFGVLHRNELSGVISGLTRARKFQQ
DDAHIFCTPEQVEDEVLDCLSFANDVY-GNFGFSFDLELSLRPEKYLGSSELWDEAEQSL
RVALQKSSIPWVERKFEGAFYGPK------------------------------------
-----------------------------IDMIVKDNRQRSHQCATIQLDFQLPSRFELE
Y------------HDNES---------------------------------NELKRPVII
HRAILGSVERFIAMLAENHLGRWPFWLSPLQAQVVPVHENFNEYAEHVSQEFRKLGFWVD
CDLQDA-RFNAKIRDASLMPYNVVLIVGENEQNERNVTCRIVSNPTMESTKSSKTTKTTP
TGTLSSASNIIEEQQHQDEPINREGKS-SVHNLRVPLDQLKEHFANFERN--HVDRADI-
ELL-SLLKCSG--
>Dpte.g2483.t1 /organism=Dpte {i 1057,1504,2838,2878,3625,3753 i}
MQEAENLEAVNESLFVDFVDSDAKPDSSGSDSEGEVNDVTYTTKKIDKLIKELHHVAKKL
DADFEAFIDHFS-------------LSKETFKDVFKYSYDFYKIVLEHADKNFDIHELEL
SLRKKTDQHNYMKITFFFRTQIDPELARKSLENTKLLIQEIDANISRFHSVREEIQHYSE
LLYKTAVIFMPSEILATMLFEVGSCKSLVEATGSALKVLGNKPFALSSIENISYPVRNER
GKPDQGFGALYYHESVQCLSIEERPKAVRSLAGKLALALKCDFHTSKTDHSYFSSINDQI
QHRLETLTTPFVPKKVKALHINPVQNRVRRGGRRKRKYKIKYMLEQKITPFSHNTFEPAE
NDFNMNLLYVVEDEEVSSDSEKQSNILENKNYAAKLEQLYENLETEGQDVVSSEDDNVLD
LESSDVKLVFTALSDSKNFVRQTESVKERFSSTRHANKTYILSLESYADIIKSNIKFLEK
EFVRIILAFHAIFVQLHSIDIDFFPDSEVETGDSSVNINFDPYEVLQVPITASGNEIKHA
YRKLSQ-----KMHPDKRAECDKTCYE------QFNTLQEAYKILKNSESRKIYDQTNKN
LNEDSTILSKDLGLIEAVINKSTLINEIFPILKYGKRFDYPEEFASSYFYAVLSPISSST
KDLNVMLKYLSEALIGRVKFVRVNINDKETVNTLPVKNIEAPFLYMHSAFDTPAILPVKL
TSLPNILSWIEKNIYSTVIPFYGKRKELRSVLENQYDLDGKISIAVSNYKPSNPWYSYIN
ALSLEFDSIFKIYGFPKSFSKEKKNKTTVAFIHNNELVMKELRRKAPSEFKYL-------
NILNTEKKDELLNNFSFQTMRAMRQQLMEIVKNVAPNLNKENFKLLCGGASEQTTCRISL
ADNFGT------GFSKDIDVLNVKTDKIKKIQDLLSSQSDVLVNLFTNTMTSSNDEYKVS
NKTHNVVQVWKRNVITEIILPSSYYGTDM-C-------LQKTATMVALTFSHERYFE--I
---STEINEPTHSSAILEMSVKSSAEKKFVAFYCYPFSVKDINGKCFNKFVELEANVVIV
PLMNEVQSMYSPEYYFEVETLKKKLIDQNSDFKVYGIFFDKPGWGLIVNFLNHYPNLFEG
LMIEWTGKGACVWNIDQPTTFEWRTIRQHFEDVFYFYREQSCDKKLLKALTNGFYYNPTA
LISEKNLTITKGRFPTFLTPIFSCFGGEEGRCYGAHHVNAKQACSDAQLYAWSPLEP-SS
SSNVVKMFSSIRRFQDKRNKAIVGFYYFNVDTRENGASKKFQIMSSRAYKGTIPTLTPGV
KIGGPFEVHSGGSASFIKERLKLFEELKAKADAR-------ELETTEIVVTFKNEY--SK
TV---KAGSITPMDIVNEHKLKDVLLARLVFIDVDEAKKMLNRESIEESDDEYDEKDYSF
LWDLKKPIYKSCRVEFLTYDDEEARHAFNHGAAHLLGLCVEQVFGCHVTIGPALKDGFYY
DFYIGDD---------------------LVVNESHYKQIETVAQSVMKSKAPFEYLEVTK
DEALELFKANPFKLALIDSKIKS-MTSVYRCGPFVDLCLGPHVPSLSVFKAFSVESHSAV
YWLGDSKGDRLYRVYGIAFPNTTLLKEYKERIKQLKTRDHRVLGNKLNYFFFE-PVYSPG
CTFWTNHGTILYNKLCNFMREEYILRGFQEVHTPNIFSSDLFKVSGHWQAYKENMFITNI
EGKDWALKPMNCPSHCCIFKHL-NPSYKQLPLRLADFGVLHRNELSGSLSGLTRVRRFQQ
DDAHIFCMFEQIHEEVSSALDFLFYIY-KVFGFNFKLFLATRPKKALGSLELWHTAEEQL
KRSLNKCSIPWQLNKGDGAFYGPK------------------------------------
-----------------------------IDIILFDALGREHQCGTIQLDFQLPIRFNLQ
Y------------ITSSGNATVDEEPDCEITTDKSVDENDINAYTLERPLRNNHARPVII
HRAILGSVERMIAILLEHYGGKLPFWLSPRQIYICPISDATLPFSKYLYKLLIQNGYAAE
LN-TAAATLNKKIRDGQMQMYNYIAVIGEREQNEQCVTLRDRDDAS--------------
-----------------------NQLYLTV-------PEAMQHFEKLNNLHRRIKHDIP-
TF---DPNCVNDA
