# Supplementary material for: Genome streamlining in a minute herbivore that manipulates its host plant
Source: eLife. 2020 Oct 23;9:e56689. doi: 10.7554/eLife.56689 (PMC7738191; doi:10.7554/eLife.56689)
Supplement: Supplementary file 2. [file elife-56689-supp2.zip › Malin_Input/OG0001794.fasta]

>Agam.AGAP006165-RA /organism=Agam {i 99,395,654,883,2367,3374,3561,3698,3885,4426,4907,5145,6060,6285,9531 i}
MN----------------------------------------------------------
------------------------------------------------------------
------------------------------------------------------------
----------------------------------EGDTAGGQRGRNQ-------------
-------------ALPAGID----------------RNTSTAT-----------------
-------------------------------------------NTV--------------
QEGGIVGASGA---------VGKLYTKTN-----------------------TTASTSSS
SSSSSF------------------------------------------------------
------------------------------------------------------------
-----------------------SPVVAGGIAVGG-------------------------
--------------------------------------QAAGGT----------------
-----------------------------------------------------------V
SAAVAVAA----------------------------------------------------
------------------------------------------------------------
-------------------------------------------ASVSKKRIKLETEPE--
--------------------------------------------------HDISALK-KL
ILEHKYMRLRSIKERYNEHVAE-----------------LFFLQTGGNMMEYPVWR-KKP
PTPAFTSFVRSYKLEPL-SSN---------------------------------LEEAGE
ALKQV------STHTIAFLNAVFNRPTSTGRT-KRPIR---SDSTRA--LSGISTTPGST
NLGSVVTPVVVSGNG---------------SSSSSGGDDTLTGLPQGAEIKIPGVGATPV
AVSTTLPAAVAQLSQQGGT-PIIPDRVGI---------------GISPAAASAVDRKRQI
SSASSALGG--HMIKSE------LLETANASPSVTTIGTNGPNVPSVRQGGSL-------
--TGGA-----------GGSRGSGSTASITGSSSRG----------LNNGQQNGALGNGR
GNALSSGSLAGQQQQQQQQLGG---GVPAGTNSNGPPDQYTNKARQEVFVMQRIQELQKE
GLWTEKRLPKVQEPPRPKAHWDYLLEEMVWLAADFAQERKWKKAAARKCARMVQKHFQDK
ALAAQRAEKAQELQLKRIAAFVAKEIKTFWSNAEKLVEYKQQTKLDERRKKALDQQLSFI
VDQTEKYSQQLVEGMNKAAPVPGGAAAALLPPGSKAESLNS--------------SRLSS
PLRGSGGLAGGSDDEFC-PEAESSDDDEETIAKAEAEAA---AEAEDGTKDEVAALQKES
EMDLDDFLKNLPKDYLENRDKIVLSDSNDGDGDGEEEQEEDEEEEEEADEK--RRKKKQG
ATR---EEGEEEDGDKDFSA--DEDSMDDEDTIREQEKKEKNQDHKKEIDELNAD-----
---NDLTIEELMAKYKNLPPAGEQMDIDSDDDADEVPAVPANDRKRRRTRSQPMYESSDD
EDKEEEDDNDESE-----------------------------------------------
--------------------------------------GL------TGSDDDEQEEDDDD
ITEDE-------SDES------------EEAMDAEEDAFGLKHLLDDETGSGETAATSAA
AAAGSS----------GASSAAKSQSDKDDMLNDAAAIAESIQPKGNTLSSTSVVTPIPT
LLKHSLREYQHIGLDWLVTMHDRKLNGILADEMGLGKTIQTISLLAHLACVK------GN
WGPHLIIVPSSVMLNWEMEFKKWCPGFKILTYYGTPKERKQKRTGWTKVNAFHVCITSYK
LVIQDHQSFRRKKWKYLILDEAQNIKNFKSQRWQLLLNFQTEQRLLLTGTPLQNNLMELW
SLMHFLMPHVFQSHREFKEWFSNPMTGMIEGNSEYNETIIKRLHKVLRPFLLRRLKCEVE
KQMPKKYEHVVMCRLSKRQRFLYDDFMSRAKTRETLASGNLLSVINVLMQLRKVCNHPNM
FEERPTISPFRMEGISIKTASLVYNMFSYDPFT---------------------------
-------------------------------QIDLSS-LNLVLIQLEL---LLPAYVAHR
-AQHLC---------MPKRLIEEIDSTPLPP-PRCPT-GKLRLH-----VRIPDVR---V
QESLGGNRA---------------------------------------------------
-------------------------------------------GVSITTGVRVGTSPAMK
TEGTKFVPLVNHE------ASLDKKSSLIGSGGSSSSS----------------------
------------------------------------IQSRVI--DIRRRGSST-------
---------VMMMMGGGSSAGLD---SSS----MVAAAGSNRSMSPGLLLRKRSDIAGAT
HQSMG--------GQSSAA-----------------------------------------
------------------------------------------------------------
-------------ATSAAAAAAATVS----------------------------------
------------------------------------------------------------
------------------------------------------------------------
------------------------------------------------GATANRMVQNVG
QKTQISST----------------------------------------------------
-----------------------------------------------LAATIMKQLKHS-
----------------------------------------------KSLAGSSG------
----------------------------------DAAARSAEAAE--------MDERQRT
EFYLACIEESR-----KERRREVLELLGR-INAKRCDAT-PIYGRDLRETLCALI--EE-
-----EFRH-RPDEL-IPFG-------------------VASSYHTRRATMA--------
----------RSCLSEAIKSIDQRAGELRATISNFVLFVPAVCAPTPYLQVSHPHPSKLN
AEQQWEATMAE--------QIQ-PAIQLLHPIISAMSTQFPDPRLIQYDCGKLQTLDRLL
KKLKSEGHRVLIFTQMTRMLDVLEAFLNYHGHIYLRLDGTTKVEQRQVLMERFNNDRRMF
AFILSTRSGGVGINLTGADTVIFYDSDWNPTMDAQAQDRCHRIGQTRDVHIYRLVSEKTI
EENILKKANQKRILGDLAIEGGNFTTAYFKS--------------------STTIQDLFT
VD----SAEQDASARLAEVLDRDRERKERLN-ANLATGPGQPQPATGGEPVVDSSKSAIN
VFESALAAAE----DDQDVQAAKFAKAEASADLDEFDE-TIPIDEEKVAAAGDAEGKEPE
LSKAEKEVQNLIKQ------LSPVERYAMRFVEDTEGTWTAVQLKAVE----QEIEQQKR
DWEANRLAEQR---RNEEAARK-------REAEEHADLLTFSREDAKNQ-----------
------------------------------------------------------------
------------------------------------------------------------
------------------------------------------------------------
------------------------------------------------------------
------------------------------------------------------------
------------------------------------------------------------
------------------------MWCPPTPPQD--------------------------
-------------------------DNDLYV-----DHSLTFLYDTSDIIPEAELPPV--
----------------------------YIKK-DYKRSRS---------------EAGF-
---------YPDGRRPPKIRREDTY--YAPRSL---------------------------
--------FDRPTPQMAK--------LRKEY-KLQRYKGIIK----------PF---PPM
LAMKPT--TLPMK-------------------PPVEPEG---------------------
-------GIPEWTVYEDMAILNVI----------QNLQGLPLNLMLISPGHVP-NWDLVA
DIVNQ-----------------SSRTYRLPKQ----------------------------
-----------CRYRYESVI------------------------MPRE------------
------------EGKLL----ESPK-------KQKKNKNPQKQS---------PTTSSSS
PPPPSNAAAAAGSSPPKQIRSMRTGQLYTSDANSSFIKLMRQKFENIRTAFGKKPVPGKS
SL-------------------------SSTLPA---------------------------
----------------------------------------ALKNPKHALV-----LAKHG
-------------ITGYDAPLTPVEIATRRAER--YLKEKHKLTVAQ--------EQQQQ
AQLQQQQQ-----------QQ--QQQAQQQQQQQNAQQQQA---VGAVSQAG-TVVTTIQ
QQQVGTTTVVG-------VQPIVTAQQAHIQTVVQQQQQPSAATVQAVTVA---TPAQHL
IQQQLQLQ---AHAISPQQQAT--------TVQGQQIVTSAAGQPTTIVVCGVSTNATPT
VATIVQAGRVGQPVVNICASPSQQ-------QQQQQQQQQTQQIVKAIVASPASQNLLS-
QQLAQVAAQQ---SGNAQQQVGQAGQTQQVSV----------VLTTPVTTMSGVSSV---
----QLTSQPQIVSIHQPASSQQLLQGGGTATISPASQATSIV-NQSIPHVVS---VAQL
GSVMTSGVASSATIQPAQ------VTTLTTSALRAQRIVAPTGTLQEVVLHQRSGSQSPT
VV---------SVSSLGGGLTQAQLQSAQLRLSMA----GGQQVSGVVAKSISVGTVSST
GKPGNAP--------QIQFYRQPPM------------------------RQSVKVLHPAT
AAQVATSGGATVLQTASGQQTIVSPAILQGNIIQTGTVGQTVQVQQATAAGATGTATAGT
AVVQKVSGVTTVTGGNAVTQVVSATGGTIVSQTPTVTGAAGSTIA-TVQMVQGQPRMQYI
KQLGGTKHMITRPATDNEM---------QLMVKRQLISQQQQ--------------QQQQ
QQAAHNKQQLIPQAQLFAQAANLQVQQAGTSGAQQMTLVKTSGGTVAAT---------GM
TLSQVKPG-QLKTIGASQGQVRQVHLQQQILTQQRKGAAAGKM-----TQITHVAGKTVQ
PTQVFLQGPKNIASGT--------------------------------------------
-TMTMQQVQHVIRHTHQG----SQIVLGKTGVSRMIPVS-MSQSQGRQAIQVVSATSAAQ
AIAAGNLRTHVPGQNI-GTIKVA--GGATSAQQQQVILNAIQSQQAARSNASPVR----L
QTTPGGSLVAVTVQSPQQLQQQ---------------QQQQQQVVVGTSVTSTPNVVSQT
VVGGSGSTDSSQSTAAGGSGAGGSSGGPVPQVGTTAQQQQVLAMQQQ------QQATAQQ
TAQQHITVSSSATVGDGGVTVSTASAGPAATQVSSAAVVVSSAASSGSNTGAGATSATQP
GQQPSQVSMIKK--------KQSPN-----------------VAK
>Cscu.CSCU020536-RA /organism=Cscu {i 160,270,378,556,693,804,1056,1193,1384,1554,1743,2011,2323,2500,2637,2949 i}
------------------------------------------------------------
------------------------------------------------------------
------------------------------------------------------------
------------------------------------------------------------
------------------------------------------------------------
------------------------------------------------------------
------------------------------------------------------------
------------------------------------------------------------
------------------------------------------------------------
------------------------------------------------------------
------------------------------------------------------------
------------------------------------------------------------
------------------------------------------------------------
------------------------------------------------------------
------------------------------------------------------------
------------------------------------------------------------
------------------------------------------------------------
------------------------------------------------------------
------------------------------------------------------------
------------------------------------------------------------
------------------------------------------------------------
------------------------------------------------------------
------------------------------------------------------------
------------------------------------------------------------
------------------------LEELV-------------------------------
------------------------------------------------------------
----EKYAAAYASDVDISTVESSSN--------S--------------------------
--------EENEGSDL---------DDEDEMDDD--------------------------
------------------------------------------------------------
-------NGKTSTSNKAYET--EENDDDDE---------EDDMDEEEEDDEIEFG-----
------------------------------------------------------------
------------------------------------------------------------
--------------------------------------------------TDDEDEIVDE
EKDET-------------------------------------------------------
-----------------------KNRGPSQEITDIAAAAESFQPKGNTLSTTQVCTKIPF
LLKHQLREYQHIGLDWLVTMHDRKLNGILADEMGLGKTIQTIALLAHLACEK------GI
WGPHLIVVPTSVMLNWEMEFKKWCPAFKIITYYGTPKERRQKRQGWTKPNAFHVCITSYK
LVIQDHYSFRRKKWKYFILDEAQHIKNFKSQRWQMLLNFHSSRRLLLTGTPLQNSLMELW
SLMHFLMPNVFQSHREFRDWFANPVTGMIEGSHEYNESLIKRLHKVLRPFLLRRLKSEVE
KQLPKKYEHVIMCRLSKRQRYLYDDFMSQTKTKETLTTGNFMSVINVLMQLRKVCNHPNL
FESRPTVSPFMMEGICFYLASLVGKILEYDPFKVGKLQTLDKLLWQLKSEGHRVLIFTQM
TRMLDVFEQFLNHHGHTYLRLDGTTRVDQRQNVNLWS-LNLLIIDLEL---YLTAFAAHR
-IKKFQ---------TSARFIEDINSQPEPA-PRCPP-GKLRLQ-----VKAPNQT---N
GSTNPGTSP--------------------------------------KAPAIVRTAMQGV
T-----RSTLVSSPISNQQQ-----------RIVVVS------GPNSAPSSRA-TSPVAA
IG-IGNNPTINQT------SSTEYTLQLIQQSTSSNFS----------------------
-------------VAQLTPV-----SLASQMVTTTPITVQIQ--QTGQGGARL-AMP---
-----LGIGRLVQTATGQHILLT---PAS-----TVGNANSETLT----LGQFQQSVAVT
PTIAG--------NVSASV-----------------------------------------
------------------------------------------------------------
-------------VVQVPPIATPSVY----------------------------------
------------------------------------------------------------
--------------------------------------------TQAN------------
----------------------------------------------KFSISANQPILTSN
ASSGIIKN----------------------------------------------------
--------------------------LTSGISTIA------------TTKPVVRVA----
----PLNINPVSNTT-----------------VSGS----------SVYSTKSP------
----------------------------VMHIPTKPVTRSDNQSQLPFKTDYKKNDNRKS
IFYMESLVEKR-----NERQKEKLERLGY-INARRCVAR-PLYGLDLIKTVTVVN-----
-----DIQP-CSQSK--PWH-------------------GMGYVNCYNAPYV--------
QERCSDYWYYTQALSSMIHTPESYLEELKDIITRFV------------------------
------------------------------------------------------------
------------------------------------------------LMERFNADRRIF
CFILSTRSGGIGVNLTGADTVIFYDSDWNPTMDAQAQDRCHRIGQTRDVHIYR-------
------------------------------------------------------------
------------------------------------------------------------
------------------------------------------------------------
------------------------------------------------------------
------------------------------------------------------------
------------------------------------------------------------
------------------------------------------------------------
------------------------------------------------------------
------------------------------------------------------------
------------------------------------------------------------
------------------------------------------------------------
------------------------------------------------------------
------------------------------------------------------------
------------------------------------------------------------
------------------------------------------------------------
------------------------------------------------------------
------------------------------------------------------------
------------------------------------------------------------
------------------------------------------------------------
------------------------------------------------------------
------------------------------------------------------------
------------------------------------------------------------
------------------------------------------------------------
------------------------------------------------------------
------------------------------------------------------------
------------------------------------------------------------
------------------------------------------------------------
------------------------------------------------------------
------------------------------------------------------------
------------------------------------------------------------
------------------------------------------------------------
------------------------------------------------------------
------------------------------------------------------------
------------------------------------------------------------
------------------------------------------------------------
------------------------------------------------------------
------------------------------------------------------------
------------------------------------------------------------
------------------------------------------------------------
------------------------------------------------------------
------------------------------------------------------------
------------------------------------------------------------
------------------------------------------------------------
------------------------------------------------------------
------------------------------------------------------------
---------------------------------------------
>Ptep.aug3.g20197.t1 /organism=Ptep {i 277,1303,1563,1749,1890,2113,2358,2485,2584,2691,2787,2965,3102,3213,3465,3602,3789,3975,4240,4525,4705,4833,5141,5344,5514,5711,5826,5958,6129,6213,6339 i}
MIQAR-------------------------------------------------------
------------------------------------------------------------
------------------------------------------------------------
----------------------------------KDVNAPSKEQKAEEQ-----------
-------------VVSTTSQ----------------RITPSSRTIHAVEQRRATY-----
------------------------------VTNTLGTP-----TTV------------IL
PEGSSIPESGA--LQFRRISLGQQLQHVV------TPVQV-----------QGTSSTSES
LPISSRC-----------TVTSTQDLPHILVAT-------TSNAPLHTVEL------QNS
IVNVSASMPQYQ----TLGNITN--VATGGQRTAGN------------AVIAQPVTQTTI
APRIVLN--------SGTGMSDVYALRITPTTIGGGSA---TPQI---------------
-----------------------------------MLLDSSASLNPSS-DVTKV------
-------------HSYSLASA--------------------------------------A
VSSLGSTNTMQKIVIST--------------GQTLQV-----------------------
-TGLAQKPLANPSRASVKR-----QLIATTPTRTELSFVNNNDV--LSHISVVNKLL---
----YGLMPFEGKISSIP-------------------------SSPKSKRIKLDKQPV--
--------------------------------------------------TNKDVIKRRK
VIEHLTRKIQLLKNKYYQTQTE-----------------FYFLKTGSNMADYVMW--RKK
IPSTLLDYLKAHRFDP--HDD---------------------------------VKIILE
VLS---------------------------------------------------------
---------------------------------------------------------QSV
SQSTGNPVVHSQG--------PHADHPLLSKTVS---------HATSSHSQSLPHRTSL-
--------------------------SPSSQRSAPV------------------------
--------------------SSTPSTPTKS-----------------------------V
RQPTLSH---KLAHKHNSI-------SSVYDSQIGSQEEIVERAKQEAYVMQRVGELRKD
GLWSLKRLPKVAEAPRNKAHYDYLLEEMVWLATDFAQERKWKKANAKKCARMITKYFQEK
EIKAERAEREEQIKLRKIASTIAREVKQFWNNIEKLVEYKHQTWLEEKRKKVLDVHLNFI
VDQTEKYSSWLTQGMNQSNKGSPES--------SRGSSPLPG-------------SASST
PLRR----NKRRSFDFE-PSDSEE-DDEETIKMEEENI------DKGEQDEEIKLLQQES
EMPFEDFLDSLPPEILNTHVS--LDDSKDKSDLSLLSIQSDV------------------
-------KPEKGSDDDDFEV--SEEEEDDEQTILEQEENEDNVNHEEEIKDLEAE-----
---NEMSIEQLREKYAA------------------------------------AYASDFE
VE----------------------------------------------------------
----------------------------------------------TSEQQSEDEREIDD
SEDEQ-------SDEDM-----------SVDGEDKKEHALLKSLTDETDKDD--------
-----------------------SNANPTKEITDIAATAESFQPKGNTLSTTQVCTKVPF
LLKHQLREYQHIGLDWLNAMYDKKLNGILADEMGLGKTIQTISILAHLACEK------GV
WGPHLIVVPTSVMLNWEMEFKKWCPAFKILTYYGTPKERKQKRVGWTKFNAFHVCITSYK
LVVQDHQSFRRKKWKYLILDEAHHIKNFKSQRWQLLLNFQSSHRLLLTGTPLQNNLMELW
SLMHFLMPNVFQSHKEFREWFVNPFTGMIEGSHEYNDSLIKRLHKVLRPFLLRRLKCEVE
KQLPKKYEHIIVCRLSNRQRYLYDDFMSQTKTKETLATGNFMSVINILMQLRKVCNHPNM
FEERPTVSPFLMEGVTFHTSSLASKALEYDPFK---------------------------
-------------------------------QVNLQS-LNLLLADLEL---SLTAFAAHR
-VRKFQ---------TPPKLIVEIDNLPEPP-PPCPA-VKMKVN-----FCNTQGA---S
NSAPPTPLP------------------------------------RIASPAVAHPSRLPS
S-----IPNRVTMPIGPALPQPQ--------RLMVIPG-------QQGTPSRA-VSPVAA
---IGSPPVAS--------QPEQYTLQLVQPSGA--------------------------
-------------VASLAPL--------------GGLTLQLQ--PGPASGNRVQCIQ---
--SLIGGIGRVVQTAAGAHFVIT---SVA-----NSVAEHSQV-----------QPAATT
AIAQP--------HVAASVSNT--------------------------------------
------------------------------------------------------------
-----------QSLVLSTNISTATVL----------------------------------
------------------------------------------------------------
--------------------------------------------PQVQ------------
----------------------------------------------KIGSPAVAPQVLTT
FSRPPNNN----------------------------------------------------
--------------------------STSSMNNQSF-----------HNKPIGRVA----
----PLNVHPPVSTTS-------------SAPVNQN----------HVQNAKGP------
----------------------------VVHSLSKTLPKLDVPSS-------NISERQKS
IFYIESLAAKR-----EKERKDTLRLLAK-INNRRCTAC-PIYGDDLIEAVTIVN-----
-----SLKH-PQTGS--AWF-------------------GKGYVNCLNAINA--------
QNDPSLYWDHTSILSNIIKTPDERLDDLKEIINRFVFVVPKVSSPSMKIHISHPSPWRLN
EERMIEERLIN--------YVS-PASAFLHPIVSNMKTQFPELRLIQYDCGKLQRLAGLL
WELKSGHHRVLIFTQMTRMLDILEQFLNYHGHTYLRLDGNTKVEQRQALMERFNADKRIF
CFILSTRSGGIGVNLTGADTVIFYDSDWNPTMDAQAQDRCHRIGQTRDVHIYRLISERTI
EENILRKANQKRVLGDLAIEGGNFNTAFFK---------------------KNTIHELFG
IS----MSEEVDKSL-----------------SVVKKVEENVAESS-------PEEFSQT
QLEQALGLAE----DESDKKAAQTACAEAVAELAEFDE-SIPLDNEG--------REIDD
KSPAEEELDKLMKQ------LTPVEKYAVQFLESLQEPVGLEQLKLAE----EEIEAQKK
DWELGHLKALK---EEEERR-----------FGDDDSPLFYSREAA-NQV----------
------------------------------------------------------------
------------------------------------------------------------
--------------------------------------------------------YF--
-----SVNGQEEMP----------------------------------------------
------------------------------------------------------------
------------------------------------------------------------
------------------------------------------------------------
------------------------------------------------------------
------------------------------------------------------------
------------------------------------------------------------
------------------------------------------------------------
------------------------------------------------------------
------------------------------------------------------------
------------------------------------------------------------
------------------------------------------------------------
------------------------------------------------------------
------------------------------------------------------------
------------------------------------------------------------
------------------------------------------------------------
------------------------------------------------------------
------------------------------------------------------------
------------------------------------------------------------
------------------------------------------------------------
------------------------------------------------------------
------------------------------------------------------------
------------------------------------------------------------
------------------------------------------------------------
------------------------------------------------------------
------------------------------------------------------------
------------------------------------------------------------
------------------------------------------------------------
------------------------------------------------------------
------------------------------------------------------------
------------------------------------------------------------
------------------------------------------------------------
------------------------------------------------------------
------------------------------------------------------------
------------------------------------------------------------
------------------------------------------------------------
------------------------------------------------------------
---------------------------------------------
>Smar.transcript:SMAR011380-RA /organism=Smar {i 129,886,1317,1503,1644,1855,2320,2517,2695,2832,3195,3332,3726,3838,3967,4099,4216,4417,4856,5059,5426,5541,5673,5844,5928,6114,6150,6310,6774,7065,7596,7899,8230,8535,8780,8798,8832,8903 i}
MI----------------------------------------------------------
------------------------------------------------------------
------------------------------------------------------------
-----------------------------RGNEAEASNSPQTPHHPAPQIEV--------
-----------------SSE----------------EVDPQHRNINTTSGQTSDM-----
------------------------------VAVTHKNP-----ST---------------
------------------------------------PDA-------------STSNYTET
SDVSSS------------TVTCNV------------------------------------
-----------------------------------------------------PTTETIL
SLLDTQS---------------VSTSHLTSSSSSSFQVPHTRSEL---------------
---------------------------------------LIACSDPI-------------
-----------------------------------------------------------Q
LHSYTAPA----------------------------------------------------
KGQHSQSGQQLRHTSTSIDT----------------------------------------
-------------------------------------------VTVKTKRIKLDAKPP--
------------------------------------------------DSEEIGQLR-KM
ICAEWQSQLGSFKKKYENEVTE-----------------LFFLENGGNMMDFTAW--MKR
PTLQLVAYLKNNCLQS--DND-----------------------------DEEEEEEEEV
VVTEVEE-MKKVVEQVRTAETSEVDSKGT-----SP------------------------
-------------------------------------------------LAVPSVSIQPV
CEKNSSPAVICETQAIIL--KDEPDLPDINKTP-----------TCRSLASSPPLRPGLF
NTFSPVAGS--GMSEPKSPSP----VSPLPSTAVPITST--PKPSSIVLPNTS-------
--TAAA-----------ATTTNTASSPKSH------------------------------
RLPISSMSPVRLQTRQHSI-------SAVYDSSIGSQEEIVERAKQEAYVVQRTAELRKE
GLWSEKRLPKVQEPPRSKAHWDYLLEEMVWLASDFAQERKWKKAVAKKFARLCQKFHQEQ
KLREERAEKEAEQKLKRVAAVVAKEIKQFWSNVEKLVEYKQQSRLEEKRKKALDLHLNFI
VDQTEKYSSWLARGMNKNLLESSNT--------SLVSSARE--------------SRTSS
PTKS----SSDADYDFE-PTTNQSTDDEETIAIEEEHEK-----NPEEEEMELKMLQEES
EVPLDDLLESLPAGILDRAASP-LPSDGSGSDGNDTEAVDD-------------------
---------EFAGDDDEFKAS-RRTSSDDEATLDEQEQREKNMDHEQELEELKME-----
---GEMNLEDLMEKYSG------------------------------------PQAEDS-
------------------------------------------------------------
-------------------------------------------------QTDEDDEERDE
STDDD------------------------------KEDVGIESLVSEEPTATTGETKKEI
V---------------------GKRSEPTKEIADIAADAESLQPKGYTYSTAQVATKVPF
LLKHQLREYQHIGLDWLVTMQDRNLNGILADEMGLGKTIQTIALLAQLACEK------GT
WGPHLIVVPTSVMLNWEMEFKKWCPAFKILTYYGTQKERKQKRQGWTKPNAFHVCITSYK
LVIQDHQSFRRKRWKYFILDEAQNIKNFKSQRWQLLLNFQSQRRLLLTGTPLQNSLMELW
SLMHFLMPNVFQSHRDFKEWFSNPLSGMIEGSHEYNESLIKRLHKVLRPFLLRRLKSEVE
KQLPRKFEHVVMCRLSKRQRFLYDDFMSQTKTKETLATGNFMSVINILMQLRKVCNHPNM
FEERPIISPFQMEGIKFWTASIVYSALEYDPFK---------------------------
-------------------------------HVDLYS-LNLLLADLEL---YLTAFAAHR
-IKRFQ---------TPKKLIEEIDSAPGVP-PKCPP-GKIKLH-----VRTSTTT---T
T-PTQSQRDGASTVTA--------------------------VQQRVSSPSVVRTTTINA
T-----TTTSIAHVAGTQV------------KTILNS-----------PSGVS-VTASAT
-------PQIN-------KQVSGYTFQLVPQQPHGGQSSV--------------------
-------------AAPLTPVV-----------TTAPITVQIQ--QTQQGPRIV-TVPGPL
AAQFSAGFAQIVQTSTGQHILLTS-NPQAII--Q----------------------SINT
TTASG--------VTLSSV-----------------------------------------
------------------------------------------------------------
--------------KNVTSVATVTAA----------------------------------
------------------------------------------------------------
-------------------------------------------G----------------
------------------------------------------------TVAANQPKINVI
TNKPVTLN----------------------------------------------------
--------------------------VTAAKTTPL------------NLFTARTVT----
----PVNVAPTTT-------------------VNSV----------GSSNSKAI------
----------------------------VNISPTKPTTRADSLKEENAEQLQLEETKSRS
LFYMEDLNEKR-----ARHRANKLSLLAK-FNTRRCEAC-PIYGSDLVKALTVVE-----
-----EVTV-KQRPT-NMWS-------------------EMGYVHCLNAVNP--------
RPRPNFYWNQTSALCDTVWTPEKCLGHLKEVSDRFVFRIPAVMAPRIQMHVSHPPPSRFQ
KEWCRDLMLQH--------SLS-SQTDILHRISSDMTTHFPDPRLIQYDCGKLQTLDYLL
RRLKTESHRVLIFTQMTRMLDILEQFLNYHGYIYLRLDGTTRVEQRQALMERFNADKRIF
VFILSTRSGGIGVNLTGADTVIFYDSDWNPTMDAQAQDRCHRIGQTRDVHIYRLVSRMTV
EENILKKANQKRLLGEVAIEGGNFTTAFFR---------------------SNTIKELFD
FN----FEEALELKPI---------------------KKEEIVAPA---PSQNDDNLTTA
QLEHALANAE----EDMDVQATKTAKAEAAAELAEFDE-SIPYDGDS--------RLEDE
TSKVEEELGALTSQ------LTPVERYAMKFLESIQEPFSLEQLKQAE----EEIEAQKK
DWELGRLQALK---EEEQRRAL---------MEDDDVPFTYNREDANNQVPKSK------
-KHQDSTNIRK-------------------------------------------------
------------------------------------------------------------
------------------------------------------------PA-----VYL--
-----SQNGQEQMM----------------------------------------------
------------------------------------------------------------
------------------------------------------------------------
------------------------IWAPPTPPQD--------------------------
-------------------------ENDVYI-----DYCMCFLYE-PSVMPESQLPPI--
----------------------------YVKK-EHKRLRV---------------DANI-
------------SGRRQKIRKDEAV--CVPRSL---------------------------
--------FDRPTAAVLK--------MRRDL-KMQKLRGMSR---------------MQI
PAHKPP--QAASK-------------------PSPEVQI---------------------
-------ENCDWLIQEDWALLQAV----------QALLELPLSLTVLSPAHTP-NWDMVA
DVVNS-----------------TSHYYRSPKQ----------------------------
-----------CKNRYELVI------------------------VPRE------------
------------EGKILY--DTNPK-------KQKKSKGIYR-------------TKNNR
P--------------------MRTSQLYLNDNNNTFATLHHGHFETIKNVANKRTPTLKP
ML----------------------------VPT---------------------------
M-------------------------------------------KKHAAV-----LADSN
-------------IS-YDNPLSPAQVAAIRAER--IARDKQKTQAAAVVRGTSVVEQQLA
AQRQQQQQ-----------QQVLAQVAVNQQAVVAAQQLQSMINVGSTPLAQRNATSGIS
VRNLANT-----------GQPMVSLTAAQVHAAAQRISAANLASATAVTGA---------
-------------GVVPIQTGTK-----NLTVQQLNVLRAQAAQQQT-------------
----------------------------LMKQQRLQRLQQQQGVVSSSVAA---------
-------------------------QAQKVSV---------AVTSPGVAALHM-------
---SQAQQRAQMVKQ---------------------------------------------
------GMKTGRPMTEAD------LAQLMKQRQQQQQKVAAT------------------
------------------GAQVAQIQVP---------SQGGQ------------------
------------------------------------------------------------
----------------------------------VAQILTHSQLQQIHP-AQPPVAT---
-LVKTVSAPTAMSSTASVTIPMSSVSLTL----PNVKTTSAPTLSTTNQ--QSQLR-QFQ
QQ----------------------------LLQRKL---QQQ--------------QEQN
QKAQLAKASQLGAVQIMQPCPTAQKQLPAATMRQVIKQVTAAAASI--------------
---------------ATQSSSHQV-LSHTMLTKPTQSAT---------PPITAATGQTVQ
TRVI----PICQSVAPVVTASISSP-IATHTPLKQIQVVTAASPTFTQAGIRSQGPPGTI
SLDTIARSQTILSAPTVVTSGSTTPVVKLTTAQAAILTQVPATAMQASGHPITVAVRT-T
NPLQGQLTTTVAA-----------------------------------------------
--------------------------------------------APAVMVAAPVTVAVTS
-------------------------GTSAGVVQTVAQTRTATPQRTN------YTMRLRN
LPKQVNSH---------------FKFGP-KILDLYASFLSVYPDV---------------
---DSAVS-------FVLFLRQSGHRCLDMSDCWIVMGIAIVSWR
>Phum.transcript:PHUM319290-RA /organism=Phum {i 171,880,1062,1248,1597,1806,1941,2032,2142,2422,2560,2922,3059,3246,3556,3879,4128,4421,4624,4794,4991,5106,5223,5448,5670,5706,5875,6257 i}
MSD---------------------------------------------------------
------------------------------------------------------------
------------------------------------------------------------
----------------------------------PTSGSGSQVGLPSQQLNV--------
-------------ATSSAVH-----------FQHVLSTGNQNLNLLSTNGQQFVI-----
------------------------------TSPVNVIP-----TT---------------
---------------------------------------------------------TSS
SNVQQS------------GVARIVNI----------------------------------
------------------------------------------------------TPTQRV
VSRSLQI-------SNSNNDGRVSIVAISPTSAGS-------------------------
--------------------------------------QVRAAAHPT-------------
-----------------------------------------------------------L
VTSLASPI-----------------------KQSQRV-----------------------
-NSTAGSPSLNLMPSNQAN-----HLAQNVKSR---------------------------
------------------------------------------------KRPKLYENLD--
--------NNF-------------------------------------FNDGNGGAK-RR
ILEYNSVKLNQCLTKYAECVAE-----------------LFFLEADGNIIDFPTWKSKRQ
STQQFQNFLQSNKLDL--DDE---------------------------------EEDLSA
AL---------SLPEY--------------------------------------------
---------------------------------------------------------ESE
VKQTSSAVAPSQT-------------------------------STSSHIQVLQQQPQG-
-------GS---------------------------------------------------
DNSASN-----------RISSNEKRSPTKQ------------------------------
LNKLIVNPLARQHTRQHSI-------SAVYETSLGSQEQIVEKAKQEAYVVQRVSELQKE
GLWSEKRLPKVQEPPRNKAHWDYLLEEMVWLAADFAQERKWKKANAKKCAKMVQKYFQDK
AIMQKKEEKSQELKLRKLANFMAKEVKNFWANVNKLVEYKQTTRLEEKRKKALDQHLSFI
VDQTEKYSSWLAESMNKGGVDTSNK-----------TSTNC--------------SRVTS
PIHK----SSGSDDDFE-PNTCSE-DDEETIDKEEGEA------SQPNNADEIERLKQES
ELPLEDLLKDLPEDYWNNRDSI-DPGGTSNNEETQSNK----------------------
--------------SEDFIMDTDKETTDDEETLEEQERVEGKLDHSQELAELEAD-----
---NNMDLEELLAKYSG------------------------------------SAAP---
------------------------------------------------------------
----------------------------------------------SSTDQSLVEQDPDS
SSESC-------SNES------------SQEDENEEDDVGLKSLIDDESEKKESEG----
-----------------------SNEKANKEINDVAAIAESLQPTGNTLLTTSVVTPIPF
LLKHVLREYQHIGLDWLVTMFERKLNGILADEMGLGKTIQTIALLAHLACEK------GN
WGPHLIIVPTSVMLNWEMELKKWCPAFKILTYYGSQKERKHKRAGWTKPNAFHVCITSYK
LVIQDHQSFRRKKWKYLILDEAQNIKNFKSQRWQLLLNFQTQRRLLLTGTPLQNNLMELW
SLMHFLMPNMFQSHREFKEWFSNPVTGMIEGNSEYNENIIKRLHKVLRPFLLRRLKTEVE
KQLPKKYEHVVMCRLSKRQRYLYDDFMSRAKTKETLASGNLLSVINVLMQLRKVCNHPNL
FEVRPIISPFQMDKIVFHTASLVLKALEYDTFK---------------------------
-------------------------------HVDLSF-LNLLFVNLE----KTTAYVSYR
-IKKIK---------TTRKLIEEIDTAPDDP-PRCPP-AKIKIT-----VRNIEKKVYVN
PVSSENKNL---------------------------------------------------
-------------------------------------------GLSTLPTARVGTSPIIK
SLPVSSANSQGLS-----LRLSGSHLQLVGKGNEG-------------------------
----------------------------------KTITNQND--SGQRGGLPV-------
---------QLVQTSTGRQIYFPL-QSQAGSNTVIAGNGQRLTLT----KTSTADVKLVN
SNLNS--------SNSNNC-----------------------------------------
------------------------------------------------------------
-------------SVSKPVNWTPTVN----------------------------------
------------------------------------------------------------
------------------------------------------QATQGNAVNG--------
----------------------------------------------TTTVTTTTVVTTTK
TSSAISKP----------------------------------------------------
-----------------------------------------------LSSPIVQSFSHIS
S---------------------------------------------DYLSTSQP------
----------------------------------EVVIKGNEVVEERNKFDCEEEEEDMS
IFHLPHIEEKL-----KTRRREKLELIGQ-INDYRCEAY-PLYGSDLITSVRIMD-----
-----FSKA-ATD----NWL-------------------CSGFMHCFNV-----------
HKTHNCYWNQTQYLKAAVKSPEDLMVDLKDVLNRFVFYVPSVAAPQIQLHVSHPSPGVHW
RRKRDELTLRS--------ELS-SRCDLLHPIASSMCTQFPDPRLIQYDCGKLQVLDKLL
RKLKMNHHKVLLFTQMTRMLDILEAFLNYHGHIYLRLDGTTKVDQRQVLMERFNGDKRIF
CFILSTRSGGIGVNLTGADTVIFYDSDWNPTMDAQAQDRCHRIGQTRDVHIYRLISEMTV
EENILKKANQKRLLGDLAIEGGNFTTAYFK---------------------SSTIQDLFN
VD----VSETDAKRRMADVFAADKEK---------KSTEDNETPDQ---STPPEEKAILG
VLESALAAAE----DESDVQAARTAKAEAAAELAEFDE-NIPIDDDA-------VHVETE
ISKAEMEVNLLVEQ------LTPIERYAMRFVEENEAAWSAEQLAAAE----AQIEQQKR
EWELGRLQALK---AEEERRLQ--------EEELDEDLLTYSREDSTNQV----------
------------------------------------------------------------
------------------------------------------------------------
--------------------------------------------------------WL--
-----DQRTMELMP----------------------------------------------
------------------------------------------------------------
------------------------------------------------------------
------------------------MWCPPTPPQE--------------------------
-------------------------ENDVYL-----DQTMCFLYE-SQTMSDTQLPPV--
----------------------------YVKK-ELKRVRST--------------DASP-
---------GIEGKRAIKMHRKDDSPGSAPRSL---------------------------
--------FDHPSSALQK--------MRRDM-KMQKYRNLVR----------PP---VQI
HGQKPS---LNSK-------------------PLVEND----------------------
-------NLPEWTVHEDWALLQSI----------EKLQELPLNLVILKPGHIP-NWDMVA
DMVNM-----------------ISSIYRSPAH----------------------------
-----------CRNRYETVI------------------------VPRE------------
------------EGKL-----QDSK-------KQKKTKSIYKM----------PVTKSNR
P--------------------VRTCQLYMQDNNASFTEVYHQRFNNIRVLSYKRSPTLKQ
VL---------------------------VNPT---------------------------
-----------------------------------------MKNPKHTDV-----LTDSG
-------------IT-YEAPVNPIEIATRRAER--IAKEKQKTMQA--------------
------------------------------------------------------------
------------------------------------------------------------
------------------------------------------------------------
------------------------------------------------------------
--------------------------LQTTNV----------------------------
------------------------------------------------------------
------------------------------------------------------------
II----------------------------------------------------------
------------------------------------------------------------
------------------------------------------------------------
------------------------------------------------------------
------------------------------------------------------------
------------------------------------------------------------
------------------------------------------------------------
------------------------------------------------------------
------------------------------------------------------------
------------------------------------------------------------
------------------------------------------------------------
------------------------------------------------------------
------------------------------------------------------------
---------------FTFFFRN---------------------CY
>Dmel.FBtr0342890 /organism=Dmel {i 611,915,1171,1276,2077,3299,3486,3623,3810,5907,6126,6162,9258 i}
MNE---------------------------------------------------------
------------------------------------------------------------
------------------------------------------------------------
----------------------------------GNSAGGGHEGLSP-------------
-------------APPAVPD----------------RVTPHSTEISVAPANSTS------
-------------------------------------------TTV--------------
RAAGSVGAALP---------ATRHHQHIA----------------------TQVKGIASS
SSKQQK------------QLASAQ------------------------------------
----------------------------------------------------LPVPLSPL
PQQQQQT-------------AEATAAAAAPAHSNV-------------------------
--------------------------------------SVSSST----------------
-----------------------------------------------------------I
EASVLPPQ-----------------------AKRQRL----------------------D
DNEDRTSAASIVGPAESSNIV-SSLLPASVASSSEVGGLSST------------------
------------------------------------------------------------
------------------------------------------------ALQDLNALK-KR
ILQQKLQILRNLKERHLENVSE-----------------YFYLQNGGSMMDYPAWR-KKT
PTPQFISYSNANRIDQLIHED---------------------------------KPSTSA
AAAAAQN-QKYTTQQTDSVESSLVSGIGTGATKGAPLDGNISNSTVK--TNTQSQVPSKI
GSFTESTPAATESNSSTTVPGTATSG-AATSTSATSAEASGNVLAVEAEIKIPAVGATPV
AISTKLPAAVVQLTQQGHI-PGRP------------------------------------
------LGGRHGMVFGQIPAP----PAAVGNPSVPLVPGGTPLLPCNTSAGSTALRRPQG
QNNASS-----------GSAAASGGGGSLTPTP-------------LYTGNGPAALGG--
SGGLTPGTPTSGSLLSPAL-------GGGSGTPNSAAQEFSFKAKQEVYVMQRISELQRE
GLWTERRLPKLQEPSRPKAHWDYLLEEMVWLAADFAQERKWKKNAAKKCAKMVQKYFQDK
ATAAQRAEKAQELQLKRVASFIAREVKSFWSNVEKLVEYKHQTKIEEKRKQALDQHLSFI
VDQTEKFSQQLVEGMNKSVADTP--------------SLNS--------------SRLTS
P-------KRESDDDFR-PESGSE-DDEETIAKAEE--------DAADVKEEVTALAKES
EMDFDDFLNDLPPGYLENRDKL-MKEEQSSAIKTETPD----------------------
-----------DSDDSEFEA--KEASDDDENTISKQEEAEQEIDHKKEIDELEAD-----
---NDLSVEQLLAKYKSEQP-------------------PSPKRRKLAPR---DPELDSD
DDSTAV------------------------------------------------------
----------------------------------------------DSTEESEDAATEDE
EDLST-----VKTDTDME------------EQDEQED--GLKSLMADADATSGAAG----
-----------------SGSTAGASGNKDDMLNDAAALAESLQPKGNTLSSTNVVTPVPF
LLKHSLREYQHIGLDWLVTMNERKLNGILADEMGLGKTIQTIALLAHLACAK------GN
WGPHLIVVPSSVMLNWEMEFKKWCPGFKILTYYGSQKERKLKRVGWTKPNAFHVCITSYK
LVVQDQQSFRRKKWKYLILDEAQNIKNFKSQRWQLLLNFSTERRLLLTGTPLQNDLMELW
SLMHFLMPYVFSSHREFKEWFSNPMTGMIEGNMEYNETLITRLHKVIRPFLLRRLKKEVE
KQMPKKYEHVITCRLSNRQRYLYEDFMSRAKTRETLQTGNLLSVINVLMQLRKVCNHPNM
FEARPTISPFQMDGITFHTPRLVCDIMEYDPFT---------------------------
-------------------------------QINLET-LNLLLLHLEQ---TMTAYVSHK
-SRLLA---------PPRKLIEDIDTAPLPA-PRCPN-GKYRFH-----IRVRSAE---L
AQRIKLNAVKVGASPA----------------------------MRLEGSKIMPMRNLLP
SGRVLKRVSASINPVNMALK-----------PVVINSV-----VTTTSSSTTA-SSPTGA
LS-VLSNSKL--------------------------------------------------
--------------------------LGARSQINAPTPAKVA--KTMQDGKPF-------
-------------------FYLT---PAT-----NSGAAGARL-----TLTSKTTASAST
TTSRT--------TVTASTTSG--------------------------------------
----------------------------QQL-----------------------------
------------------------------------------------------------
------------------------------------------------------------
------------------------------------------------------------
------------------------------------------------------------
------------------------------------------------------------
-----------------------------------------------IRDPIVKDL----
--------ATHVKST-----------------VQKQ----------SIANGKTE------
---------------------------------------------------PEEETEAED
PYKVQELIQMR-----KEQRLAALKRMAM-INRRRTDAT-PIYGEDCREAIQRCM-----
-----QATR-SLKRS--TWQ-------------------TRGYANCCTAMAH--------
----RNGW----SLNHLLKSFEERCADLKPVFANFVIYVPSVCAPRIRRYVQNLSSTHWQ
HEQRIENIVDQ--------ALR-PKLALLHPIISEMTTKFPDPRLIQYDCGKLQTMDRLL
RQLKVNGHRVLIFTQMTKMLDVLEAFLNYHGHIYLRLDGSTRVEQRQILMERFNGDKRIF
CFILSTRSGGVGINLTGADTVIFYDSDWNPTMDAQAQDRCHRIGQTRDVHIYRLVSERTI
EVNILKKANQKRMLSDMAIEGGNFTTTYFK---------------------SSTIKDLFT
ME----QSEQDESSQ---------EKSENKD-RIVATTTLSDTPST----VVETEKQSLR
AFEHALAAAE----DEQDVQATKTAKAEVAADLAEFDE-NIPIATEDPNAEG---GPQVE
LSKADLEMQNLVKQ------LSPIERYAMRFVEETGAAWTAEQLRAAE----AELEAQKR
EWEANRLAAMH---KEEELLKQ---------ETEAEEMLTYSRKDSSNQV----------
------------------------------------------------------------
------------------------------------------------------------
--------------------------------------------------------WI--
-----SRNTMEQMP----------------------------------------------
------------------------------------------------------------
------------------------------------------------------------
------------------------MWCPPTPPQD--------------------------
------------------------NDNDIYI-----DYSLSFMYE-LEPIAETDLPPV--
----------------------------YVRK-EHKRSRT---------------DAGY-
----------DGSRRPNKMRREDNY--VPPRSL---------------------------
--------FDRPTPQLAR--------LRREL-KSQRFRGSFK----------PN---MPI
PGLKP---QLPTK-------------------PLTEPE----------------------
-------AMAEWCVFEDMAILHVL----------VNLQGLPCSLMLLSPGQTP-NWDLVS
EMVNF-----------------CSKTYRSARQ----------------------------
-----------CRWRYETHI------------------------QPRE------------
------------EGKVV----ESPK-------KQKKLKPTLRTEYL------------KS
P-----------------LRYLRTTQLYVSDNNASFYKTMRSRFDSIKTAYLKKAPPPKR
QF---------------------------SAPS---------------------------
-----------------------------------------LMNPKHMEV-----LQEFG
-------------ILNYDQPVSPQNIAAMKANK--I-REKQRGQQMSQPPVGVGVVQQMQ
QQSQQQQQPAPPPLPQQQQPQQVVQQVQQQQQQQQQQQQQ-----------------QVV
QQQLPTVS---------NVQQTLPVQ----QTVELVQQQPTTTTTVAV-------PAAGG
QLQQLQIQHLTSSNVSPGQQTAI-------------------------------------
----------------LLHQPQQQ----LRTHPGQGGQSNTQQLVKTIVGTSSSLTAGQL
QQLAQQSAVA-------------SGGQSSVSV----------VLTTPVQTLPSVVQP---
----QIGSGAQIVSI----SSQ-------TLPVNSSPQLGSIVQTQSLPQVVS---VSTL
PTVGT--VLTTTANQPQQQHQTTAVTTLNTTMLRGQRIVS---TAAGNTLQQRTTAGGQS
IV---------SMPNLGQGASPSQFQT-QLRLAAVPTSPATQTTQLVTTKGIPVSALQQG
GKTTVIPVTQQSGGAHIQLYRQRSL----------------------------KVLQTTT
QAVPSGSAGATG-ATANLVQA-------GGTIIQASNMATHVTSQKVAVSGMPGTST---
------------------------------------TVQAGNVVS-SVQM-HGQARTQFI
KQMAAGKQQLQRQVVSADGTTTTTAAGDMLLVKRHNILAAQKAQQASGALFTTTTGQQQQ
QQQQQGQLPVAGQPQQVTQHQIASLVKASTAAAASGSSVNAGGVTVSATNPTVQAGSVNM
TLPQLKPGSQIKV--TMPNQMRHLQMQQQ-LTMPRK---ISRM-----TQLVSASGQPTA
TNIITTTGPQQQQQGVTVSGGGTLPTVASQQQQQQHQQKVGGGNSVQAQLLHIQNTKGLS
NSVTMQQIQQVMRSGQQGTLATTNLVLGKTSVGRVIPVSVASQANQRQTIQVVSAASA-Q
ALAAGNLRTHVAGPSIASTLKVAAPGSAGGQTTQQTLIAALQHNQ--RQNASPVR----L
QTTAGGNLLAVVQQ-----------------------QQQQQHTSIAGPTAGPAEVMTIT
Q-----------------------TTTTLPTVGSLQQQQQ---QQQQ------QGGISQP
TTQQV------------------------------------------------------R
KLVQKKILIRSE-------------------------------KE
>Dpul.mRNA10517 /organism=Dpul {i 286,492,678,819,954,1224,1474,1686,1864,2020,2195,2382,2519,2706,3313,3501,3854,4057,4227,4428,4803 i}
MP----------------------------------------------------------
------------------------------------------------------------
------------------------------------------------------------
------------------------------------------------------------
-----------------AVD----------------------------------------
------------------------------------LP-----TTF--------------
------------------------------------------------------------
------------------------------------------------------------
------------------------------------------------------------
------------------------------------------------------------
------------------------------------------------------------
------------------------------------------------------------
------------------------------------------------------------
------------------------------------------------------------
------------------------------------------------------------
------------------------------------------------EDQKMESLR-KR
VKDHHIAVGLQTKEKFQEVLSE-----------------LFFLQNGGNMMDFLGW--KRK
PPASYFEYVKTQPLEV--PSP--------------------------------IVEDAPL
FITPI-------------------------------------------------------
---------------------------------------------------------TSE
SPGIKLPVSTITT-------------------------------VTSTPAKPLQPTATL-
------------------------------------------------SKSIV-------
--GASL-----------PVFLRAPSTPQ--------------------------------
--------------------------VGRPPTTVMTPEQIVEKAKQEAHVVQRIAELQRE
GLWSEKRLPKVAEPPRAKSHWDYLLEEMVWLAADFAQERKWKKNSARKCGRMVLKHFQDK
AAAAAKAEKEEEQRLRKVASFVAKEIRTFWSNVEKLVEYKQQIRLEEKRKRVLDQHLNFI
VNETEKYSSLLTEGLKPTT------------------------------------ESANN
MVEK----LRESDDEFD-PDDATSTDDEETIAQEETLDSGDAAKNKDREKEEIDALKRES
EIPLEDLLDDLPPEYFENLGK--PDADVDKADEEKLS-----------------------
--------------DDEFEINSDDSEEDDEETIDQAEKEEVE-SRADELLELEAE-----
---KDMPIEKLLAKYSG------------------------------------SPNLDS-
------------------------------------------------------------
------------------------------------------------LDNEEMEEEDKT
EDLGDSEGLSSASDSEIE-FEDDSKD-NMEVDHNVKESLGIESLLDDSIG----------
-----------------------GQDVATSKLSDAAALAESFQPKGNTLESTKVIAKVPF
LLKHSLREYQHIGLDWMAAMYERKLNGILADEMGLGKTIQTIGLLAWLACEKVNKSFVGI
WGPHLVVVPTSVMLNWEMEFKKWCPSFKILTYYGSQKDRRQKRMGWTKPNAFHVCITSYK
LVIQDHQAFRRKRWRYFILDEAQNIKNFKSQRWQLLLNFQSQRRLLLTGTPLQNNLMELW
SLMHFLMPDIFGSHRDFREWFSNPVSGMIEGNAEYNESIIRRLHKVLRPFILRRLKSEVE
KQMPQKYEHVVMCRLSKRQRYLYDDFMSKAKTKETLSTGNLLSVINVLMQLRKVCNHPNL
FEPRPIVSPFQMESIVYYTASPVYGLLDYNPFE---------------------------
-------------------------------HINLHT-LNLMLLDLEF---TMTAYTAHR
-IRKFQ---------VPAKLIEEIDRAPPLP-PLCPR-GKLRLH-----VTTNRQP---Q
Q-----------------------------------------------------------
-------------------------------------------GPGAGRGITV-TRPSPA
VG-VVSRPGTN---------------SILGNAGGLASP----------------------
--------------------------QQPRLGAPAPLLSSNA--AAAATSGAL-TRP---
-----ALQLHLAQQSGTMNAVSV---PAA-------SASPSEVPL----KESVNEKLVVS
GDGRL--------NLSSSV-----------------------------------------
---------------------------AQQLLN---------------------------
------------------------------------------------------------
------------------------------------------------------------
------------------------------------------------------------
-----------------------------------------------VAANQNDSSTNAG
LRTNLRNL----------------------------------------------------
--------------------------IAVS-----------------SSSSVVNVNSNAP
SP-PP---------------------------VSSQ----------PRTSHNGP------
---------------------------------EHPTGTKRSSKW----------NYDRS
LFKNNPVDEKK-----RQERRERLTFLAK-LNKIKCEAS-PIWGSDVIIAVTTTSPSRSS
VAYGEDDKK-SSEEL--PWSR------------R-----GESYLQCLRAIEPLV-----G
RRKYESLWSETNAIRQLLHTPEQYIDELKDIIQRFVVYTPAVTAPPIVFHASHPPPSNLW
GCQKRDYDLKS--------NLS-PLTSILHPIQSAMMTQFPDPRLIQYDCGKLQTLDNLL
RQLKVGKHRVLIFTQMTRMLDVLESFLNHHGHIYLRLDGTTRVDQRQVLMERFNADRRIF
CFILSTRSGGVGVNLTGADTVIFYDSDWNPTMDAQAQDRCHRIGQTRDVHIYR-------
---------------------------------------------------RQTIHDLFE
VD----ANEADASKRMAEVLDRPKGEQMDSS-AS-ATSCGNHSPDGVGP--VAPNKAALG
ILESALAAAE----DETDVAAARIVRAEAAAEMAEFDE-SAPLASED----GENNIVDAE
INKAEVELQQLEEQ------LTPVERYALKYMESSEECWSAEQLRAAE----AQIEEQKR
AWELKRLATLS---GNDDERGRLNDSIGGVSLENDGGLLTYAHQDSVNQV----------
------------------------------------------------------------
------------------------------------------------------------
------------------------------------------------------------
------------------------------------------------------------
------------------------------------------------------------
------------------------------------------------------------
------------------------------------------------------------
------------------------------------------------------------
------------------------------KK-KPGRPRS--------------------
---------------KSNLNRSVGTPSESPR-----------------------------
------------VSGPTR--------GKRRN-HVKGSEEVVE----------TP---TKV
------------------------------------------------------------
-----------------------------------EVVDLPADSTITETD----------
----------------------DSQLCVTPEQ----------------------------
-----------TK-RKRTRV------------------------SLRS------------
------------ESTTPDVSDDASS-------ISNNTKAL------------SPRTRSRG
TV-------------------------------------------NINLWTLDVKPLLPG
VK---------------------------GIPS---------------------------
--------------------------------------------PKTTSN-----KVKDG
------------------------------------------------------------
------------------------------------------------------------
------------------------------------------------------------
--------------CSP-------------------------------------------
------------------------------------------------------------
------------------------------------------------------------
------------------------------------------------------------
------------------------------------------------------------
------------------------------------------------------------
------------------------------------------------------------
------------------------------------------------------------
------------------------------------------------------------
------------------------------------------------------------
------------------------------------------------------------
------------------------------------------------------------
------------------------------------------------------------
------------------------------------------------------------
------------------------------VPSNDVFSNGCEPE-----NNVPI------
-------------------------------------KKAKRGLSTELDIDPDLDVVS--
------------------------------------------------------------
------------------------------------------------------------
---------------------------------------------
>Tcas.transcript:TC012058_001 /organism=Tcas {i 168,1605,2118,2296,2609,2796,2933,3120,3631,3765,4190,4563,4875,5205 i}
MS----------------------------------------------------------
------------------------------------------------------------
------------------------------------------------------------
----------------------------------DETPGATQGALPPREGQQ--------
-------------ASRAVAE----------------RPAVRLTQVAGAQYVLTTSQP---
---------------------------HGVPALTQITP-----GTLSTQG----------
------------------------------------------------------------
------------------GVTRIISISPSRINQ------------------------TSP
LRPSQANQSIV-------------------------------------NVLTKPRPNTNV
------------------------RLQLFPTSGSE-------------------------
--------------------------------------TSSSSTMPS-------------
-----------------------------------------------------------Q
TSPTKAPV----------------------------------------------------
------------------------------------------------------------
------------------------------------------------KRL-LPSTP---
------------------------------------------------EKKDTYAAKLQR
VMNHRIVKSKLIKEKYNEHLME-----------------AYFLEAGGNILDLYQFA-KKP
KSPAYLAYLKEHAIDP--KEN---------------------------------MEEQTI
PQ---------TVPST--------------------------------------------
---------------------------------------------------------PTA
TAASSLPGISHTQSN---------------------------------------------
----------------------------TTATSTPLTNH---------------------
--NQDS-----------KLNTSKVKTPTNH------------------------------
-------------------------------QNVSNQEQIVEKAKQEAYVVQRIADLQKE
GLWSEKRLPKVQEMHRAKAHWDFLLEEMVWLAADFAQERKWKKAAAKKCARMVQKYFQDK
ALAAQRAEKAQEQHLRRIAAFCAKEIRNFWNNVEKLVEYKQHTILEEKRKKALDQQLSFI
VDQTEKYSQLLAEGMNRSNPENVPA------------------------------SAVSS
RSAS----RNNSDDEFQ-PDSHNSTDDEETIEQEEAAGG-----GSADQNEEVAALQRES
EMDLDDFLKELPKDYLQNRDSIRLSDLSASEDGSDTEDKRD-------------------
--------TRASKSDEDFSTANVSSDEDDEDTIQEQEQAEGKQDHQQELEDLQAE-----
---NEMSIEELRKKYSGPP----------------------------------PSLSDEE
DAKMSD------------------------------------------------------
----------------------------------------------DSDDEYEQSVEEPD
SSEEN-----DISDTDME----------ASENDSQGDDLGLKSLLEDSHNEGEDA-----
-----------------------KTDKNNDLINDAAAIAESIQPKGNTLSSTNVSTKVPF
LLKLPLREYQHIGLDWLVTMYERKLNGILADEMGLGKTIQTIALLTHLACEK------EN
WGPHLIVVPTSVMLNWEMECKKWSPAFKILTYYGTQKERKLKRMGWTKPNAFHICITSYK
LVIQDHQSFRRKKWKYLILDEAQNIKNFKSQRWQLLLNFQTQQRLLLTGTPLQNNLMELW
SLMHFLMPNVFQSHREFKEWFSNPVTGMIEGNSEYNENIIKRLHKVLRPFLLRRLKSEVE
KQMPKKYEHVVMCRLSKRQRFLYDDYMSRAKTRETLASGNLLSVINILMQLRKVCNHPNL
FEVRPTISPFLCDGIVVLYPSLVYAVLEYNVWK---------------------------
-------------------------------QIDLSW-LNLNLNFMEY---NLSAYQSYR
-MKQMR---------TPRKVIE-MYSVPEEI-PPPPP-CRLMMR-----IKKHDDA---K
T-----------------------------------------------VPLKIEKRDVNG
K------------------------------------------NPQTPQNIKV-------
-------------------KVPQYGVQLVQQGIVKAIP----------------------
-------------VNISQPL------LSNQTATPVSVTSMLK--------------P---
SDKISASFAQLVQTSTGKHLLLT---PNP------SISGNIPV-------------STTT
PGGQKL------------------------------------------------------
------------------------------------------------------------
------------------------------------------------------------
------------------------------------------------------------
------------------------------------------------------------
------------------------------------------------TFLSKQPLLTAG
NSGH----------Q---------------------------------------------
-----------------------------------------------ITKAFMKIQ----
----LTSVAATTTNT-----------------ITTSSPSAAKTDDKEERKTVGPK-----
---------------------------FIDQL--------------YANQSNNLDVRWAS
DGIANDVGSSDELDLFKDELKARLQLMAK-INERRCSAV-PLYGEDFRRIVTIEN-----
-----SFPI-IS-----SWK-------------------------SDESKTV--------
DTECDSTVEMFTCLKELVRSPESRIEQLADVCDRFIFYVPAVRAPEPEMQIWHPSPSTYW
GEKEEKKKLAA--------CLS-APATSLHRIASAMVTQFPDPRLIQYDCGKLQTLDKLL
RKLKSEGHRVLIFTQMTKMLDVLEAFLNFHGHIYLRLDGTTKVDQRQLLMERFNGDTRIF
AFILSTRSGGIGVNLTGADTVIFYDSDWNPTMDAQAQDRCHRIGQTRDVHIYRLVSERTI
EENILKKANQKRLLGDLAIEGGNFTTAYFK---------------------SSTIQDLFN
ID----SKEESAASRMSEVVESHEKR---------AAAAEQSQPHA-----GGDDKAALG
ALENALAACE----DDQDVQAARTAKAEAVADLAEFDE-NIPLEEQE---------KEPE
MSKAEQEIDNVIKK------LSPIERYAMKFIEETESAWSAEQLAAAE----REIEEQKR
EWEQNRLAAMR---EEEERRAR--------ELEEENDLLTFSREDATNQVSTSKT-----
KKVNNASTAKKIVNKNR-A-----------------------------------------
------------------------------------------MKNRQNVAK---------
------------------------------------------------------------
-----SARSNKVLTK---------------------------------IVPNK------Y
TSDRSIAKA--KLKRRNCN--RRRLTRQRVAKKDDTNTESDDDSSQC-------------
------------------------------------------------------------
-----------------------------SQSAD--------------------------
-------------------------DSDVKKFNGDTDSSVDEQTD-DQSESDSR------
---------------SIVLK----TPTNYIDT-NSPRTRSR----GTVEINLWTLDVSP-
---------ILPGVKPVK------------------------------------------
---------NSPNPSIRR---SKGNSLEKDLHKSEKKKTAIK----------KK---VEV
NHDEGKDDDDDSK----------------------------SD-----------------
----------------------------------DNAENIVNNL-------IP-KGKICK
VMLNDIMEGGQYTLG---TQSESDQLKEPDEK----------------------------
-----------IENEVESEV---------------------EKVIPETDTSVDDEQEAKD
Q------GLNQTEVSVDT---EGPK-------ESEVNKETDAVD--KIDDSPEADGDDSS
P----CDVPSDNNDEEIPLVNHKSDSVHIDNG-----------LDDVKNCKKKKPKSSKK
------------------------------------------------------------
-----------------------------------------RKTAKCANN----RTLDDW
-------------VT-RSPPVNKTVVRSKKIEN---------------------------
------------------------------------------------------------
------------------------------------------------------------
------------------------------------------------------------
------------------------------------------------------------
-------------------------NLDSDEF----------------------------
------------------------------------------------------------
------------------------------------------------------------
------------------------------------------------------------
------------------------------------------------------------
------------------------------------------------------------
------------------------------------------------------------
------------------------------------------------------------
------------------------------------------------------------
------------------------------------------------------------
------------------------------------------------------------
------------------------------------------------------------
------------------------------------------------------------
------------------------------------------------------------
------------------------------------------------------------
------------------------------------------------NDSSLKRTCSEA
ELNDSDLGIERKIIK----------------------------TE
>Isca.ISCW013403-RA /organism=Isca {i 48,316,517,742,1075,1173,1351,1488,1599,1851,1988,2175,2557,2965,3290,3493,3864,4001,4341,4425,4566,4654,4899,5031,5265,5556,5874,6154,6343,6636,6897 i}
------------------------------------------------------------
------------------------------------------------------------
------------------------------------------------------------
------------------------------------------------------------
------------------------------------------------------------
------------------------------------------------------------
------------------------------------------------------------
------------------------------------------------------------
------------------------------------------------------------
------------------------------------------------------------
------------------------------------------------------------
------------------------------------------------------------
------------------------------------------------------------
------------------------------------------------------------
------------------------------------------------------------
------------------------------------------------------------
------------------------------------------------------------
------------------------------------------------------------
------------------------------------------------------------
------------------------------------------------------------
------------------------------------------------------------
------------------------------------------------------------
------------------------------------------------------------
------------------------------------------------------------
--------------------------------TDFAQERKWKKAAAKKCARMVLKYHQER
DLKAERAEKEELQKLRRIAGQVAKEIKLFWANIEKLVEFKQQTRLEEKRKKALDLHLNFI
MDQTEKYSSWLREGMADRLALTS--------------------------------ALCSQ
VDDS----RGEEDEEFL-VG----------------------------------------
------------------------------------------------------------
----------------------EEEGGDDEATMEEQEEQEQSVDHTAELKELAEEGGWGP
LASGEMSLEALYEKYRA------------------------------------AYSSDFE
VPNSIA-GSDEDEDVEVADNEQGKLVSCLQEYCCSTKFRMCHEVGCKFGGPRFAGGSTSG
TEGNVSTVLGPSGVPVGHTAHELRCVLRARRNLSDWTSRLTGHLAADSEDSSEEEEEDED
EEEEE-------EEDM------------DTSSEGEVQDIGMEYLINPMSDEVDAEAKASA
MR---------------KSRRGDSCKGPTKEITDIAATAQSFQPKGNTLSTTQVATKVPW
LLKHTLREYQHIGLDWLVTMHDKKLNGILADEMGLGKTIQTISLLAHMACDK------GV
WGPHLIVVPTSVMLNWEMEFKKWCPAFKILTYYGVPKERKQKRQGWTKPNAFHVCITSYK
LVVQDHQAFRRKKWKYFILDEAQNIKNFKSQRWQMLLNFQSSRRLLLTGTPLQNSLMELW
SLMHFLMPNVFQSHREFREWFANPVTGMIEGNSDYNESLIRRLHKVLRPFLLRRLKCEVE
KQLPKKYEHVVFCQLTKRQRYLYDDFMAQTKTKETLATGNFMSVINVLMQLRKVCNHPNM
FEPRPIVSPYRMEGLVYYTASCVYDICKYNPFK---------------------------
-------------------------------HVSFSA-LNLLLADVEL---CLTAFAAHR
-IKKFQ---------TSCHFVETIESHPPPP-PRCPP-GKIRLH-----IRTSAPS---S
A-QVRTPLSQSGACRA--------------------------LAGGISCRESNHGFILRL
KGVLNVGQACLGYPMLGELNQARNKLSRVGVRRFLDLA----CSFAQGGAVRA-ASPMVA
--------------------GAHHHAHHHQRLVASGAH----------------------
-----------------------PGA----------------------------------
-----------VRPSSGAGATTYAVARAG-----TLAAGGAQVAG-----------AAGV
PLLQQ--------QQQQRL-----------------------------------------
------------------------------------------------------------
-------------VVVSTPGSAPSSR----------------------------------
------------------------------------------------------------
------------------------------------------------------------
------------------------------------------------------------
------------------------------------------------------------
-----------------------------------------------AQSPVAATG----
--------------------------------VQGA----------SSSAGGGE------
---------------------------YMLQLVQKSNARRFTPSS---------------
--LQESLENRR-----RQQRRDKLRLLGQ-TNALRCAAC-PTYGRDLVEAVTVVQ-----
-----DPRP-PLRCR---WG-------------------GTGYVACLNAP----------
AKGDAQLWRYTRALRSLVHTPPQLLDQMRDLLTRFVFAVPGVTAPRIEMRVSHPSPSSLN
AERVLEERLRD--------ELG-PQCAFLHPIVANLQTQFPELRLIQYDCGKLQVLDRLL
WQLRGGQHRVLIFTQMTRMLDILEQFLNYHGHTYLRLDGSTRVDQRQALMERFNADRRIF
CFILSTRSGGIGVNLTGADTVVFYDSDWNPTMDAQAQDRCHRIGQTRDVHIYR----QTV
EENILKKATQKRMLGDVAIEGGNFTTAFFKKVGSWVLIIVLWDFVLACLHLQTTLKDLFG
NN--FDTNEAREEP---------------------PRPPEERAPDG-------SEKFSAM
EFEKALGMAE----EELDVQAAHTARAEAAAELAEFDE-SIPLDTDS--------RDNEE
KSQAEEELDKLMDQAGFLMGLSPVEKYAMQFLESLQEPLTLEQLKQAE----EEIEAQKK
DWELGRLKAIK---EEEERRAG-------GREQEEGPALVYSREDAHAQK----------
------------------------------WIEVHPLLPQCAFKGAGS------------
------------------------------------------------------------
------------------------------------------------------------
-----SQNDSLGMP----------------------------------------------
-----------LLGGKEHK-----------------------------------------
---GFE------------------------------------------------------
------------------------VVQMPTP-----------------------------
---------------------------------------THYLACMGDGVTATPLPPL--
------------------------------------------------------------
---------PATASRKQKARKEDAV--HIPKSL---------------------------
--------FDRPTAAILK--------MRREA-KMQKVKNLMALVGG------PL---AGV
RPLNPG-AFMAAR-------------------PLVDLSQ---------------------
-------DTPEWLIHEDWAALQVL----------QQMQDIPLNLTVLSPGHTP-NWDLMS
DVVNA-----------------VSRIYRSPKQ----------------------------
-----------CKDRYETVI------------------------VPRE------------
------------EGKILY--DTNPK-------KQKKTKGIYKVG-----------TKNNK
P--------------------MRTSQLFSQDCNQAFTALYSTRFETIRAVAAKRTPTLKP
HF---------------------------TNPM---------------------------
-----------------------------------------AKNPKHAAV-----LAENG
-------------IN-YDQPLSPVKLAAQRAER--IAREKQKNQVAAANV--------QI
SLRWKLVH-----------------------------------------------HCQLS
SLQIEETSLVH-------STPVLKLR----------------------------------
--------------VSPFQVAA--------EAQRQQ---AQAGGAAATPVAGVAQVAAP-
-------------------------------------------------GSAAAALLAQ-
QQVATQAVLA---SLGQPQQLQPGTQLQKVTA----------VATLTQGTLRA-------
-------QRPQ------------------TAVVGAAGVTTTMT-MQDI-MAVA---TGQV
RGLAASGAQAA------------LVTTATTAA-----------------------GSAPA
VV---------SVT----GLAPAQLQAAPQRIAAV--AAVGQVAAA-----PGVATVQG-
-SRLTAS--------QLQAMRQNSLYRQQQQQQQQQRLQVKHSPLGLPFRVFERELSRAS
GASPGAGQGGTPVAPAPTAKVAVSVAAPQQRPLQQQQQGTKQQQQQQGPGGASSQQAASK
PLA---------------------------------------------------------
---------ITRPITDAEM---------QQLFKRQELRSKQV--------------GDTR
QSSSHGSTLTTPVSPSLAQMTQAQVHL---------------------------------
-----------------LAQAQQLQQQQQAAAASQQSLTAGVQ-----TPVATLVKTVSA
PSA---------------------------------------------------------
--------------------------LGASAASVTIPVS-A-------------------
------------------------------------------------------------
------------------------------------VTMAGVNINVSGAVTSGGTVGGAT
--------------------------TVSPATQMQLHAMLQKSSQQQ------QQQGGTV
ATVTL-------------------------------------------APSGSTGGVTTA
TLVPTRIMTLQQQ-------PGAPT--------------------
>Turt.mRNA:tetur38g91432 /organism=Turt {i 14,937,1880,2307,2391 i}
------------------------------------------------------------
------------------------------------------------------------
------------------------------------------------------------
------------------------------------------------------------
------------------------------------------------------------
------------------------------------------------------------
------------------------------------------------------------
------------------------------------------------------------
------------------------------------------------------------
------------------------------------------------------------
------------------------------------------------------------
------------------------------------------------------------
------------------------------------------------------------
------------------------------------------------------------
------------------------------------------------------------
------------------------------------------------------------
------------------------------------------------------------
------------------------------------------------------------
------------------------------------------------------------
------------------------------------------------------------
------------------------------------------------------------
------------------------------------------------------------
------------------------------------------------------------
------------------------------------------------------------
------------------------------------------------------------
------------------------------------------------------------
------------------------------------------------------------
------------------------------------------------------------
------------------------------------------------------------
------------------------------------------------------------
------------------------------------------------------------
------------------------------------------------------------
------------------------------------------------------------
------------------------------------------------------------
------------------------------------------------------------
------------------------------------------------------------
------------------------------------------------------------
------------------------------------------------------------
------------------------------------------------------------
--------------------------MSLAKTKETLASGNFLSVINVLMQLRKVCNHPNL
FEPRPITSPFSMEGLTYNTASAVTTPLDYNPLE---------------------------
-------------------------------NINLDS-LNLRFVNYSVPPSSLSAIAQHR
-ISEYQ---------ASPKLIEEIDSSPEPP-PRIPK-AKLQLR-----INIKTSA---S
SITSQSPQLQKGFQ--------------------------------------LQPRTLPS
VQI--KSFNNIPLIVGSGQTQTANSNSIQGPRLFLLSA----------PNNSA-FTPLRT
STTIG--------------SSGVIVTDNSSQLSMSGTT----------------------
-----------------------PGSIVKKLTLTKSLPAGVQ--SSVLGNQRV-KIP---
-------IGKLLQTSTGQHILVN---PVQ-------------------------------
----------------SSLVN---------------------------------------
------------------------------------------------------------
------------------------------------------------------------
------------------------------------------------------------
------------------------------------------------------------
------------------------------------------------------------
------------------------------------------------------------
-----------------------------------------------PSSPIV-------
---IPGNV--------------------------------------NIAQNSSP------
----------------------------MRNLIEKPSNSDNSSEK----------TDSSP
ESQTKIVSDRR-----LAERREKLKRIAR-INHRRCSAT-ALYAPDLIQMSTITN-----
-----HPSQICTQPR----------------VGSSVFSTGQGYFHCMHNQKR--------
DHRPRDFFYYTDFLTNNLKTPEDLTSDLKDILKRYVFLVPRVSAPQIQMHVSHTKPWKIQ
AELNMIEDLRK--------ELT-PRCNFLHPIISNFRTQFPELRLIQYDCGKLQKLDELL
FELKKGGHRALIFTQMSRMLDIFEQFLNYHGHTYLRLDGSTKIEQRQALMERFNADKRIF
CFILSTRSGGVGVNLTGADTVIFYDSDWNPTMDAQAQDRCHRIGQTRDVHIYRLISESTV
EENILKKAKQKRLLGDVAIEGGNFTTAFFK---------------------KDSISDLFG
VD----VTEAQSENKS----------------SLPSSAVEERKTPI-----PEENNQVIA
QLEQALGTAE----EASDVAAARTARAEAAAEYAEFDE-SIPLDVEQ--------EKNDE
KSPAEEEFERLIEQ------LTPIERYAMQFLESIQEPITTEQLKQAE----EEIEAHKK
EWELGHLKSLK---EEEERATN-------GSDSDQDDILAMSREEAC-QVNNRS------
------------------------------------------------------------
------------------------------------------------------------
------------------------------------------------------------
------------------------------------------------------------
------------------------------------------------------------
------------------------------------------------------------
------------------------------------------------------------
------------------------------------------------------------
---------------------------------KISRSSSK--------------SSKT-
---------AQTGG------------ASTPKTT---------------------------
-----------PGVTTRK--------SKSNL-----------------------------
----NSESANKQK-------------------PILNETP---------------------
-----------------------------------KMSTRPRNR----------------
----------------------TRRFTNSPTV----------------------------
--------------------------------------------SPPN------------
---------NVAQKSV-----QTPR-------KSRPSKSPRSA----------SLSSSAS
PV----------------TNSNRSSVNHKSD-----------------------------
-----------------------------TTPI---------------------------
-------------IET------------------------GCRTRRSSSI-LNKTKTNSN
D----------S----FSSPISSTIKGKPYATR---------------------------
------------------------------------------------------------
------------------------------------------------------------
------------------------------------------------------------
------------------------------------------------------------
------------------------------------------------------------
------------------------------------------------------------
------------------------------------------------------------
------------------------------------------------------------
------------------------------------------------------------
------------------------------------------------------------
------------------------------------------------------------
------------------------------------------------------------
------------------------------------------------------------
------------------------------------------------------------
------------------------------------------------------------
------------------------------------------------------------
-----------------------------------------------RSN----------
------------------------------------------------------------
------------------------------------------------------------
------------------------------------------------------------
-------------------------------------------ER
>Lpol.rna14311 /organism=Lpol {i 376,1552,1854,2040,2181,2392,2658,2794,2905,2997,3117,3295,3432,3543,3738,4018,4243,4411,4536,4844,5047,5217,5414,5529,5694,5865,5949,7087,7164,7324,7356,7584,7878,8040,8278 i}
MIQAGG-------------------EPNGN------------------------------
KSG-HLELQ-TSQNTDQQTQV---------------------------------------
------------------------------------------------------------
-----------------------------RNTLLQVSQSETREITPSEQQIV--------
--------QTN--VTSASSI----------------QLQPQGQRIALAQPVAGTVNV---
---------------------------IAAPGTTGVTPA----ATAAYQH----------
-------------YLIPGVSLGSQIQNIA------IPAQVAVSLQQGSVRTTRTAQTEAS
VSSTSY------------AISSPQGLARILAAASQSYNVRTGNRPVTTSDI---GLTGHS
QLQAQSTVPVTA------VSVQN--VQLQKLGTVGS------------TVLTLPVATVSM
PQRTVVR----------TGRQDGAGVCLTTSGTGTAVLGHQQQQA---------------
-----------------------------------ILLNPTGALHVQRSNVNRV------
-------------HSYSLASANT------------------------------------V
TGPLAVQSGSTVLQVGTPNQSYLASSVSNLIPQSKVV--------PSLS-------CQVA
QGQTSNKRNANSSHSTSVNTC---MSSVSNNTMPTVNSVTSNNAIGVGGPPSKT------
----YSVSPVTNRNLSPH-------------------------SSPKPKRLKLELKPP--
------------------------------------------------PNEETARMR-NK
ILAHKIQQLKRNKDKYTEHLTE-----------------FFFLQNGGNMMDYFLW--RKR
ATPQLMAYLKAHVLDS--DEE---------------------------------EQKVQA
EIRS-------TVPGSFTSTSAFIR---TG------------------------------
----------------LGRPGAGDLG-SQPKTIA-SFTSSSQLTSSSSRLAISATGHTPT
TSRPSLTALSISH-----------------------------------------------
------------------------------------------------------------
-----------------GSSKPPKSSPTAF------------------------------
-----QNLPNRFTTRQHSL-------SAVYDSTIGSQEEIVERAKQEAYVVQRISELRKE
GLWSAKRLPKVQEPPRTKAHWDYLLEEMVWLATDFAQERKWKKAAAKKCAKMVVKYHQER
QMKAEKAEKEELQRLKRIAGQVAKEIKQFWANIEKLVEYKTQTRLEEKRKKALDLHLNFI
VDQTEKYSSWLTQGMNRSIRDSSVN--------SKASSVPE--------------SRTSS
PISG------SSVDEFR-PEGSSS-DDEETIDREEAAGI-----NEEEQNQEIDLLQKES
EVPIEELLKTLPAEILEKPAP--LTNEEETATESETEDKSRMS--------------SVD
VK-----NAKKTKDDEEFQVVSHEEEEDDENSLEEQEIKEKNVDYEAELKELQQE-----
---GECSIEELYEKYAG------------------------------------AYASDFE
IPESGE------------------------------------------------------
----------------------------------------------SLASESEDELDEEE
EEESI--------------------------SNYEDVDVGMEYLANMDEAQDQDEKTETT
DD--------------------KTSKGPSREITDIAAAAESFQPKGNTLSTTQVFTKVPF
LLKHQLREYQHIGLDWLVAMHDRKLNGILADEMGLGKTIQTIAVLAHQACDK------GN
WGPHLIVVPTSVMLNWEMEFKKWCPAFKILTYYGNPKERKQKRQGWTKPNAFHVCITSYK
LVIQDHQAFRRKRWKYFILDE---------------------------------------
------------------------------------------------------------
------------------------------------------------------------
------------------------------------------------------------
-------------------------------HVSLWA-LNLLLADLEL---CLTAFAAHR
-IKKFQ---------TLPRFIEEIDSYPDPP-PKCPP-GKIRLH-----IRTSTAS---Q
PASGRASPM-----------------------------------TGVQNRAVSPAPLLRP
T-----APTVPSRPIGFAQPQLAATQQ----RLLVLTS----SGNVVGPSSQS-ISPVAA
LG--------------TSQSGAEYTLHHIQKTSAGLVG----------------------
-----------------------IPAVSSKLGT----TLHLQ--QNTQLGTGV-ATP---
-----FGIGRLLQTPSGQHVLLT---PAT-----PTISSDQSVLS-----------SVGA
TVSQQ--------LTQSSR-----------------------------------------
------------------------------------------------------------
------------------------------------------------------------
----S-------------------------------------------------------
----------------------------------------LQDALKEKVISS--------
----------------------------------------------TAPATTVSTNVVLN
PSTPASTS----------------------------------------------------
-----------------------------------------------AGKPVLKVT----
----PLTVVTQPATA-----------------VQYQR-------RRNKFTNVTP------
---------------------------------SKPVTCGDTSSS----VEQKMDNSTKL
LFQLKSLEGKK-----KDFRKNKLKLLGY-TNSQRCAAC-PIYGHDLVEAVTVTN-----
-----DVRQ-CPKGR--PWG-------------------GMGYVNCQNAPLT--------
LHNPRNLWHQTQTLNEMVYTPETLLSELHDVISRFVFVVPGVSAPRIKMHMSHPPTSTLQ
KIKLWKQNIQK--------QLA-PLCRYLHPISSNMSTQFPDLRLIQYDCGKLQTLDKLL
WQLKNDGHRILIFTQMSRILDILEQFLNYHGHTYLRLDGSTRIEQRQALMERFNADKRIF
CFILSTRSGGIGVNLTGADTVIFYDSDWNPTMDAQAQDRCHRIGQTRDVHIYRLVSEMTV
EENILKKAGQKRLLGDLAIEGGNFTSVFFQ---------------------KNAIRELFG
IK----EDNSTDRCVV---------KKDPND-SDVSKLGVTAVEEK---PVDLTEKFLQT
ELEQALGMAE----EENDVEAAKTARAEAAAELAEFDE-SIPIDSET--------RDNEE
RSQAEEELDKLMDQ------LTPVEKYAMQYLETIQDSFSLEQLKQAE----EEIEAQKK
DWELGRLKAFK---EEEERRRA-------SYDEEEDPKISYSREDAYNQVPKNSKSGSKG
KDVKTSKNKSKDTSQGGKVGTRRGETPKRRSRRISLLQERRQYEGCSDSEIEVNKQIFGS
KAVNHFDEKCSYTMPCFRQSSTEL------RTTTIKINS---EEIGKNVE---DISTHSS
PDSPMTIDFGSKNAPTAFSNSVESNKPSFVSNVTTCNTLYKNVTSIKEPSKKVGTVFLLS
EHYPVSSGSVKDIPT----LSGTSEVLCNMSTTAGSH-DLLARECVSSVRASLPKLSSVT
SVPPPFSNPNLVIRTRRASAREAQL-KQPISSP-------VEISYTNSISVEPSHSPLSG
YGVSVEQDEVQNRAALAPFPEKRVTVIRSISLPGTLSSGASVHEQ------NAEGSNI--
----ELCLLCVSFTLVLAAVVLRRIWCPPTPPTE--------------------------
-------------------------ENDLYV-----DHSLGFLYE-ESIMTESQLPPV--
----------------------------FVKK-EVKHHRV---------------DAAS-
------------------------------------------------------------
------------------------------------------------------------
------------------------------------------------------------
----------TGTVINELLWKAVI----------QSLQGLPLNLTVLSPAHIP-NWDLVA
DVFNS-----------------VSRTYRSPKQ----------------------------
-----------CKARYESVI------------------------VPRE------------
------------EGRILY--DTNPK-------KQKKTKGIYK-------------TKNNR
P--------------------MRTSQLYMQDNNNTFTSLYNNRFETIKSVANKRTPTLKP
LF---------------------------VNPA---------------------------
-----------------------------------------GKNLKHAAV-----LAESG
-------------IV-YDQPLSPVKVASNRADR--IAREKQRTQQAAAAAAAA--EQQLT
AQRQQQQQ---------------------------------------------------Q
QQQVTVT-----------------------------------------------------
------------------------------------------------------------
----------------------------------------------------AQGITQQ-
QAAHAQAVIA---SLTPQTQ-----QLQAVAA---------NVTGLTQATLRT-------
-------QRAS------------------TAGI----TTTTMTLPEAV--VAAAGLTGQA
RTIATTGVNTV---------------------------------------------ATPS
IV---------SVA----GLTAAQIHAATRLNAAV--T-------------VGSNQLTS-
ARTLTGN--------QLHVYRQNAL-----------------------------------
------------------------------------------------------------
------------------------------------------------------------
------------------------------------------------------------
------------------------------------------------------------
------------------------------------------------------------
------------------------------------------------------------
------------------------------------------------------------
------------------------------------------------------------
------------------------------------------------------------
-------------------------------------------RQQR-------------
------------------------------------------------------------
-------------------------------------------LQ
>Drer.transcript:ENSDART00000153426 /organism=Drer {i 2367,2613,2799,2940,3136,3306,3394,3484,3655,3876,4054,4191,4361,4554,4691,4878,5048,5200,5425,5590,5764,6079,6234,6545,6748,6918,7115,7230,7350,7530,7614 i}
MAEGSS-----------TDHCQDWSQHHGD------------------------------
TGGVSAPFQ-TAKEPLPPETIK----------------------------------LDYK
NVSG--------------------------------------------------------
-----------------------------KATSGESPSAPKTEVTPSVKGAVKSTDKDME
HPKPTPLFETNQTAASSVLQKQ--------------STTNSATQLCKFDSKETMEDVT--
---------------------------RDLLKTSKEDDI---SETLSAGG------TKQG
ISGNSICSGYS---------SKQGGQHITPNRGNNTPNDSDKGSCY---LTENCSQTQTS
TQKTSTLPKTPGIPTLVENIQCVQELSSQYLHINPKM-VTLSKETSTRGDLYCNVAAKEV
LCNVSVDEPKLS----GHGTCTD--TAHVSIMSERS------------QVMGCGSSDVIL
KQNDSAN-QIEISMSSNHQQDGSILLTHAENCVTSEGLESDQPNL---------------
---------------------------------SDCLVQQLQESIPTDHKLSQIQICLNN
TPDIVNEEERQEMNAEALSAVEVKDLIDVGILMQPDMEDTW-LVVSEIDG---------Q
PEHAEMEVSDESLVQ---------------CPESQSTVAVYECTVPCFTSAAIHSDVKLL
LTDKEEEPMETLTQDLQVQSN-LGSHPATLKSTKELTIMSSAQK----------------
------------------------------------------EVAAIVKQNN-DSSPT--
------------------------------------------------LAKTMTGLT-ST
LLD---VTLDSVHDQQESVVVENTPGVSLISLGTIDPKLLILKKDDRPALKQPSSLSARV
ATKQ-----NSSILDRSPSNE---------------------------------SNKVSE
CLAKTDTAASSNLKDVK-----------------LPADHPVSNTLSQSWTVSTSNVLSQN
SSEKEKLYQSSSSGKMLQKESSADTS-LSTSVKLHNSESHL----------------TPS
PGGVWGPVSDIVPLE-----------------------------NQSLDGKPLQDLMSL-
-------GG--ALVLEQQQLPDKLLSTAQDSQHTILEPLDASVEESSDGEADSSLEVQNE
DSNAVTNPAENKVCQWIAGKVTAASTPSTSPVPCSSPSPSSSDWIRSHTGRASPI-----
RNSHGKNMPSTSSQGSQSE-------QTTTPKSTPKHTDLAELAKHEAEIEHRTLALKRE
GFWSLKRLSRITEPVRPKDHWDYLCEEMQWLSADFAQERRWKRGVARKVVRMVMRHHEEL
RQKEERAKREEQAKLRRVASSIAKEVRAFWSSVEKVVQYKQQSRLEEKRKKALDLQLDFI
VGQTERYSDLLSQSLQGAPVQSSDIAA----------------------------ASKQS
QPNP----VDEDDRDFE-PPCEEE-DDEETIEVEEQQEG----NDAETQKREIELLREES
TLPLDQLLSTLT-----------LPQDVESEEEESDTSSLTV------------------
-----------EDEDKEFSAN-EEDAEDEEETIEAQEVIEGEGDHTEELDDLARE-----
---GEMSMEELLEKYRG------------------------------------AYASDFE
EPSASADSSEESE-----------------------------------------------
----------------------------------------------GTEVEAEEETEGED
SADDS--GSSSDSQAAVDTEEEDEHEDVQESDDEDDGGEGMEVLLREGDQSPSVP-----
-----------------------TSPRPKKEISHIAATAESLQPKGYTLATTKVKTPIPF
LLHGTLREYQHIGLDWLVTMNEKKLNGILADEMGLGKTIQTIALLAHLACVK------GN
WGPHLIIVPTSVMLNWEMELKRWCPGFKILTYYGSQKERKLKRQGWTKPNAFHVCITSYK
LVLQDHQAFRRKSWRYLILDEAQNIKNFKSQRWQSLLNFNSQRRLLLTGTPLQNSLMELW
SLMHFLMPHVFQSHREFKEWFSNPLTGMIEGSQEYNEGLVKRLHKVLRPFLLRRIKADVE
KQMPKKYEHVVRCRLSKRQRFLYDDFMAQASTRETLASGHFMSVINILMQLRKVCNHPNL
FDPRPIQSPFITKDIIYSTASLVQQALETSPFE---------------------------
-------------------------------RCDLSM-FDLVGLE-------------HR
-VSRYQADVFLPQRKVTHQLIQEIMESPDPP-PRPKP-VRMKVNRMLQPLPKTDGR---S
A--ANSPRP--------------------------------------ACPPTTTTIQTPK
P-----LITEVTTSQAPSQPATQVC------PVTPVTALRAPLAPSTIPSAPA-VRPPAP
QS-VTVRPSAPST------ITAAPPPQPQPPQPSSIMT------------------QRVL
LSPDMQARLPSGEVVSIAQLASLAGRPVSSSQGSKPVTFQLQGNKLTLSGTPLHQVPVPQ
PRPIQGNVMHLV-SSSGQHHLIS--QPAQ----VAVLHTVSQSVS----SSANPHPASTT
PTCSGLAVPFTTAQVATSMVGGPGIVKIVVRQAPSKEGGS--------------------
------------------------------------------------------------
-----------IPTLAVPPSPRPA------------------------------------
------------------------------------------------------------
-------------------------------------------PPQSVTLH---------
------------------------------------------------PHGSPSPVLRAP
TASQLPQRPPVYA-----------------------------------------------
-----------------------APPRTVASSQTP------------PARPVLRVL-QGP
PP-PPAPEPPVTKAN---------------TPCEDSN-------EVITLRMSTP------
----------------------------------KPTSSSQSSSSASHRPRIQPPAPPRS
PFYMSWLADTR-----KAQRDDRISQIMR-INELHCTAK-PVYGREVLDFLTFLP-----
-----GPCPSPARPVVNNWS-------------------YSGYSSCLIAQ----------
SQHTSNILERNTFLREEIHNSEERLRLLSDVIDRFVFVIPPVEARPVTMHSCHPPPSLRH
QQAVFSSDLSS--------YVS-PLTHTLHRIQSNMRTYFPDLRLIQYDSGKLQTLHLLL
RRLKAEGHRVLIFTQMTRMLDVLEQFLNYHGHIYLRLDGSTRVEQRQALMDRFNADRRIF
CFILSTRSGGVGVNLTGADTVVFYDSDWNPTMDAQAQDRCHRIGQTRDVHIYRLISERTV
EENILKKANQKRMLGDMAIEGGNFTTAFFK---------------------QQTIRELFD
VT----EGEKKEAE--------------------------QSVPQSDDE--ESINKQKTT
ILEQALCRAE----DEEDIVAASQAKAEQVAELAEFNE-NIPLDDGDSR-----DQEEEE
LSKAEQEIAALVEQ------LTPIERYAMNFLEASLEDICKEELKQAE----EQVEAARK
GLDQAKEEGLK---LHQ------------SSDSDEEDSVHPSTDEPTPSRRPRK------
HKEKGAPSTRVS-------GRLRG--------------TPADDISLTQTSPD--------
-------------------RGRRTAWLNSERSISQTPGSTQKSPLNREVPEKLRSGPRGR
C------------TTKES------------------------------------------
-----ASLENQTIPTNQQLIDSTTLSPAMRDSYPKISVPSPHQQS---ISPSS-------
SVPSAAASP--SLDRNSCG----HLSSSTVACREDSEDQKGEARSEN-------------
------------------------------------------------------------
------------------------------------------------------------
-----------------------VQSRDRRAS-ASSDSICSPEHH-SEQECQLSLSPTL-
------------------------------------------------------------
---------ASPNSRSPRKRQSAEW--EILKGL---------------------------
-------PEDSPSAKVLRKLPGRLVTVVEEK-EPKRRRRGVSGSGG--------------
--LHEGSSEEPEK-----------------TEPVQDTVPHSSD-----------------
------GSTQTFKVSPPKSVLTSLQSSPPPTPREQEQTSSPLPYSCIGRGHNP-------
----------------------CSPTHHSPDMPVLRNLPVRRRLETESRLAAQLGEQFLG
RGRGVDRKSASTQKRIETSTDKDGSAPCDSSLMSRRKRGRPPKTPPRA------------
------LELSEENTPVIE--KTSPERSPPHSPKRKRGRPRKD-----------STTTTGS
P-----------------PSSPSAGAPSSQEPNLSRSNVMPETLPTDSKISPISSPTLCP
TSPLNAAEVSSLPKPDSEIIQTTTSVLLSTSPSETGVDSHGDTYASLNTISSCNDSDNST
LVSLPHSTSTAAPYETCTDSSPTLQFTYSFREPPVTTVSICAEEIAHTSV-----LSDAS
E------------ITAYSESLT-VSTAAVEAEENSVTDNQQVNNLQPSNT----------
-------------------------------------------------------STQVT
SQCVDETDPTT-------DLPQTTLE----------------------------------
----------------PIYSVA--------ESSTPT---DQPSIQPSSPPALTSEI-EP-
-------------------------------------------------EASSSILEAP-
ETSAVQTVSTVQRSLPQSEQISPPSQLQTTAMEAVSDSPSQQISSSSLQSLSATNPV---
-----------------------------TTDSLSTLSTDADS-SQSQ-NIVV---ETMI
DNHEGPHSPKE------------KVETEEEEVLTEEEVVTEE--------EEQEVVTETE
VVTETEKMETDSVGEDDAGEKDDILSQPKKRRLEC--LPKDQTPSA---SGVASSDIES-
-------H-----DVQKSDGPDKPL-EEEEPEDKEPRSSIR-----------TRSISRQS
SQETVRSSSPSSVSSCGTRSSRSKKGAENKNPVKRKRSEIKSEKKKSKEGSDKKHQSNSS
S-----------------------------------------------------------
--------------SSSDSE-------DSNSVKRCLTRSAQKKLEKEG------------
------------------------------------------------------------
---------MIAKNDESSTRQKARSDKKAKSTNSTEGESSGE-------VCSRVTRKSTG
PQSNTLASPE--------------PE-------------VLGKR----------------
-CSALNAAAKLLAMRARGPDTP-------------------SSSPKNKTAAHQSKTLTSE
KVSKPKVN---PGQ---DSPKVS--NNKAESGKQPL----GQSTESPQSSSSARS----T
RQRPGSLVPPLEVERVKKEEKKKPSDQKEEGEDEIRETRSSRGHSACSSISSERGVGSSR
S---RSSSNSSQRTHSLSSQSTDPIRTRSRATSSGSDTERSKSIQRKNDGGRGRESRKEN
KSQKLDKAELSAGSGDGT---------PDRVLRSVAALAAAHAL----TPACNTRSSTSQ
K-------------------RHSKT--------------------
>Hsap.transcript:ENST00000262518 /organism=Hsap {i 54,306,492,633,856,1134,1228,1318,1492,1815,1993,2130,2300,2493,2630,2817,2987,3253,3541,3706,3892,4159,5658,5924,6127,6297,6494,6609,6729,6924,7008 i}
M-----------------------------------------------------------
------------------------------------------------------------
------------------------------------------------------------
----------------------------------QSSPSPAHPQLPVLQTQM--------
-----------------VSD----------------------------------------
-------------------------------GMTGSNPV---------------------
-----------------------------------SP-----------------------
--ASSS------------------------------------------------------
------------------------------------------------------------
----------------------------SPASSGAGGI----------------------
------------------------------------------------------------
-----------------------------------------------------------S
PQHIAQDS----------------------------------------------------
------------------------------------------------------------
------------------------------------------------------------
------------------------------------------------------------
------------------------------------------------------------
------------------SLD---------------------------------------
------------------------------------------------------------
------------------------------------------------------------
------------------------------------------------------------
-------------------GP----PGPPDGATVPLEGF---------------------
----------------------SLSQAADL------------------------------
--------------------------ANKGPKWEKSHAEIAEQAKHEAEIETRIAELRKE
GFWSLKRLPKVPEPPRPKGHWDYLCEEMQWLSADFAQERRWKRGVARKVVRMVIRHHEEQ
RQKEERARREEQAKLRRIASTMAKDVRQFWSNVEKVVQFKQQSRLEEKRKKALDLHLDFI
VGQTEKYSDLLSQSLNQPLTSSKAGSSP-----CLGSSSAA--------------SSPPP
PASR----LDDEDGDFQ-PQEDEEEDDEETIEVEEQQEG----NDAEAQRREIELLRREG
ELPLEELLRSLPPQLLEGPSS---PSQTPSSHDSDTRDGPEEGAEEEPPQVLEIKPPPSA
VTQRNKQPWHPDEDDEEFTAN-EEEAEDEEDTIAAEEQLEGEVDHAMELSELARE-----
---GELSMEELLQQYAG------------------------------------AYAPGS-
-------GSSEDEDEDEVD----------------------------------ANSSDCE
PEGPVEAEEPP-------------------QEDSSSQSD-------SVEDRSEDEEDEHS
EEEET-SGSSASEESESE-ESEDAQSQSQADEEEEDDDFGVEYLLARDEEQSEADAGSGP
PT------------------PGPTTLGPKKEITDIAAAAESLQPKGYTLATTQVKTPIPL
LLRGQLREYQHIGLDWLVTMYEKKLNGILADEMGLGKTIQTISLLAHLACEK------GN
WGPHLIIVPTSVMLNWEMELKRWCPSFKILTYYGAQKERKLKRQGWTKPNAFHVCITSYK
LVLQDHQAFRRKNWRYLILDEAQNIKNFKSQRWQSLLNFNSQRRLLLTGTPLQNSLMELW
SLMHFLMPHVFQSHREFKEWFSNPLTGMIEGSQEYNEGLVKRLHKVLRPFLLRRVKVDVE
KQMPKKYEHVIRCRLSKRQRCLYDDFMAQTTTKETLATGHFMSVINILMQLRKVCNHPNL
FDPRPVTSPFITPGICFSTASLVLRATDVHPLQ---------------------------
-------------------------------RIDMGR-FDLIGLEG-----RVSRYEADT
FLPRHR---------LSRRVLLEVATAPDPP-PRPKP-VKMKVNRMLQPVPKQEGR---T
VVVVNNPRAPLGPVPVRPPPGPELSAQPTPGPVPQVLPASLMVSASPAGPPLIPASRPPG
P-----VLLPPLQPNSGSLPQVLPS------PLGVLS------GTSRPPTPTLSLKPTPP
AP-VRLSPAPPPGSSSLLKPLTVPPGYTFPPAAATTTSTTTATATTTAVPAPTPAPQRLI
LSPDMQARLPSGEVVSIGQLASLAQRPVANAGGSKPLTFQIQGNKLTLTGAQVRQLAVGQ
PRPLQRNVVHLV-SAGGQHHLIS--QPAH----VALIQAVAPTPGPTPVSVLPSSTPSTT
PAPTGLSLPLAANQVPPTMVNNTGVVKIVVRQAPRDGLTPVPPLAPAPRPPSSGLPAVLN
PRPTLTPGRLPTPTLGTARAPMPTPTLVRPLLKLVHSPSPEVSASAPGAAPLTISSPLHV
PSSLPGPASSPMPIPNSSPLASPVSSTVSVPLSSSLPISVPTTLPAPASAPLTIPISAPL
TVSASGPALLTSVTPPLAPVVPAAPGPPSLAPSGASPSASALTLGLATAPSLSSSQTPGH
PLLLAPTSSHVPGLNSTVAPACSPVLVPASALASPFPSAPNPAPAQASLLAPASSASQAL
ATPLAPMAAPQTAILAPSPAPPLAPLPVLAPSPGAAPVLASSQTPVPVMAPSSTPGTSLA
SASPVPAPTPVLAPSSTQTMLPAPVPSPLPSPASTQTLALAPALAPTLGGSSPSQTLSLG
TGNPQGPFPTQTLSLTPASSLVPTPAQTLSLAPGPPLGPTQTLSLA-PAPPLAPASPVGP
APAHTLTLAPASSSASLLAPASVQTLTLSPAPVPTLGPAAAQTLALAPASTQSPASQASS
LVVSASGAAPLPVTMVSRLPVSKDEPDTLTLRSGPPSPPSTATSFGGPRPRRQPPPPPRS
PFYLDSLEEKR-----KRQRSERLERIFQ-LSEAHGALA-PVYGTEVLDFCTLPQ-----
-----PVAS-PIGPR-------------------------------------------SP
GPSHPTFWTYTEAAHRAVLFPQQRLDQLSEIIERFIFVMPPVEAPPPSLHACHPPPWLAP
RQAAFQEQLAS--------ELW-PRARPLHRIVCNMRTQFPDLRLIQYDCGKLQTLAVLL
RQLKAEGHRVLIFTQMTRMLDVLEQFLTYHGHLYLRLDGSTRVEQRQALMERFNADKRIF
CFILSTRSGGVGVNLTGADTVVFYDSDWNPTMDAQAQDRCHRIGQTRDVHIYRLISERTV
EENILKKANQKRMLGDMAIEGGNFTTAYFK---------------------QQTIRELFD
MP----LEEPSSSSV-----------------PSAPEEEEETVASK-----------QTH
ILEQALCRAE----DEEDIRAATQAKAEQVAELAEFNE-NDGFPAGEGEEAGRPGAEDEE
MSRAEQEIAALVEQ------LTPIERYAMKFLEASLEEVSREELKQAE----EQVEAARK
DLDQAKEEVFRLPQEEEEGPGA-------GDESSCGTGGGTHRRSKKAKAPERP------
-------GTRVS-------ERLRG--------------ARAETQGANHTPVI--------
-------------------SAHQT------RSTTTPPRC---SPARERVP---RPAPRPR
P------------TPASAPAAIPALVPVPVSAPV--------------PISAPNPITILP
VHILPSPPPPSQIPP----CSSPACTPPPACTPPPAHTPPPAQTCL--VTPSSPLLLGPP
SVPISASVTNLPLGLR----PEAELCAQALASPESLELASVASSETSSLSLVPPKDLLP-
--VAVE---------ILPVSEKNLSLTPS-APSLTLEAGSIPNGQEQEAPDSAEGTTLTV
LPEGEELPLCVSESNG--------LELPPSAASDEPL-----------------------
-------------------------QEPLEA-----DRTSEELTE-AKTPTSSPEKPQE-
----------------------------LVTA-EVAAPSTSS-------------SATSS
P-------EGPSPARPPRRRTSADV---------------------------------EI
RGQGTGRPGQPPGPKVLRKLPGRLVTVVEEK-ELVRRRRQQRGAAS--------------
-TLVPGVSETSAS-------------------P---------------------------
--------------------------------------GSPSVRSMSGPESSP-------
------------PIGGPCEAAPSSSLPTPPQQPFI-------------------------
-----------ARRHIELGVTGGG--------------------SPENG-----------
------------DGALLA--ITPPAV------KRRRGR---------------PPKKNRS
P-------ADAGRGVDEAPSSTLKGKTNGADPVPG--------PETLIVADPVLEPQLIP
GPQPLGPQPVHRPNPL-------------LSPVEK-------------------------
------------------------------RR--------RGRPPKARDLPIPGTISSAG
DGNSESRTQPPP----HPSPLTPL------------------------------------
--------P---PL----L-----------------------------------------
------------------------------------------------------------
--------------VCPTATVANTVTTVTISTSPPK---RKRGRPPKNPPS-------P-
-------------------RPSQL------------------------------------
----------------------PVLDRDSTSV----------------------------
LESCGLGRRRQ-------------------------------------------------
------------------------------------------------------------
--------------------------------------PQGQGESE--------------
------------------------------------------------------------
--------------------------------------------------GSSSDEDGSR
PLTR--------------------------------------------------------
---------LARLRLEAEG-----------------MRGRKS------------------
------------------------------------------------------------
---------------------------------------GGSM-----------------
------------------------------------------------------------
----------VVAVIQDDLDL-------------------ADSGPGGLELTPPVVSLT--
----PKLRS--------------------------------------------------T
RLRPGSLVPPLETEKLPRKR-------------------------AGAPVGGSPGLAKRG
---------RLQPPSPLGPEGS---VEESEAEASGEEEEGDGTPRRRPGPRR--------
----------LVGTTNQ-------------------------------GDQRILRSSAPP
SLAGPAVSHRG---------RKAKT--------------------
>Mocc.rna9407 /organism=Mocc {i 3601,3904,4358,5163,5379,5511,5637,6138,6535,7029,7531 i}
MS------------------C---------------------------------------
------------------------------------------------------------
------------------------------------------------------------
--------------------------------DATEANSTKQQKPGS-------------
-------------DSVVVVD----------------RSHPSSNR----------------
------------------------------RGDNSSLP-----ISVNQPG----------
-----------------------------------LP-----------------PSQNST
GSVQQP------------QVQSQQ------------------------------------
------------------------------------------------------------
-----------------QGAFHRNQIRIERESIEK----DEKRQQ---------------
-----------------------------------ILQQPSHQT----------------
------------------------------------------------------------
-------------------------------PHQNQA-----------------------
-TDQTNRPSANRYQHFTKGPS-LRTQVTSNSTSGPLAGVNSNGG--SGACSTVD------
----KNVLRASDKAPEDP-------------------------AAPRTKRPALIA-----
------------------------------------------------KDLDIPAKR-RR
LIEIKTASLISNREKYYEQLSE-----------------LFFLQNGGHFMDLFNW--RRK
PPPGLLQYMHTKQLAG--TDD---------------------------------------
-----------YLDRVY-----------------GPKDRN--------------------
-------------------------------------------------TNTPPSAASPS
CTLLSSSSSTHSSAA-----------------------------GATNISSQLPGSPSI-
--------------RPPLAPP----PVPPQAASTPAATA----PAGSVSPAAVALS----
-----------------GASSNTLSAASAR-----------------------AALG---
----------TASSGSASA-----ESGRTSPPTLSRSDELAERAKQEAHVLQRVGTLRKA
GMWTQQRLPKVQEPSRVKTQWDYLLEEMKWMSNDFAQERKSKKAAARKCAKMCQKFHQEK
EIRAQRAERDEHLRIRKLAATIAKDVKAFWANAEKLLDFRIQSKLDATRKEALDLQLNLL
VDRTEKFSHQIRDKLAGGDT-----------------------------------PSVTD
TMSD----VQDMDNDFV-------------------------------------------
-------------------------------------------------E----------
----------------------YTSEEDDEETIAKEEKLNKKIDHKRELNELEED-----
---NGLSVEELMAKYYSEP---------------QCPKLRS------------GTSSSL-
------------------------------------------------------------
----------------------------------------------ESNDEDMDEDDEDD
SSGSD-------DDEDENGAGGEALS--TGEDDAQDDKKKLKSLVVEEDDDATQEASNNM
EDDDATQENTPPNNHGSSSGSGSGGGGGDDDLNGITAVAERFQPKGLDLATAQVITPVPF
LLKHSLREYQHVGLDWLVAMCDQKLNGILADEMGLGKTIQTIALLAHLAVEK------GV
WGPHLVVVPTSVMLNWEMEFKKWCPGFKILTYYGSMKERKQKRIGWTKKNAFHVCITSYK
LVVQDHSAFRRKQWYYLILDEAQNIKNFKSQRWQLLLNFQAERRLLLTGTPLQNTLMELW
SLMHFLMPHLFESHKEFREWFSNPLTGMVEGSSEYNEALVKRLHRVLRPFLLRRLKSEVE
RQMPQKYEHILMCRLSKRQRFLYDDFMSQAKTKETLASGKLLSVLNVLMQLRKVCNHPAL
FEPNPVSSPFRMEQFVYHVPSLVLRM--ENPLK---------------------------
-------------------------------SL-FCS-YNLHLADLEL---VLTAFAAHR
-IKKFQ---------TSPQFIESAESHPQPP-PRCPS-GKIRLH-----IRTAGPP---S
A-TQQVPRQAA-------------------------------LGQAAPSRGVVGGHLRGA
S------------PQGPPQ------------RLVMLG-----------------QRPEGA
---VGNPP-------------QQVTFQLVQKAQAGQAAGQ--------------------
--------------------------------PHPPVTLHVQ--QTGVSRSTS-------
-----AALQRLVQASTGQHILFTTAAPQP-----TNQAGSSQ--------------QVTT
AIRPGLV-----------------------------------------------------
--------------------------------R---------------------------
-----------MPVQNQGQLNSPQ------------------------------------
------------------------------------------------------------
------------------------------------------------------------
-----------------------------------------------------RPQSLLS
PHRPVVTT-----VGSS-------------------------------------------
---------------------VGVFPQTVQTRP--------------PSTPVTAGT----
---PPRS-------------------------ITAM----------SSLSSGTP------
----------------------------------RPPGISALSAM-QARRPPAAQETSNP
MFFDENLDKKR-----RIAYRNKLKLLGR-VNNMRCASG-PVYGQDLIEAVSVMN--LED
RVP--PPPPKRVAPLQTPYP---DEVPAD-AIHRSAYGTGVGHLYTRN------------
IHSHTSWWSDTNALRSLVPTPESLWSEYELEWKEFLCLHPRVSAPRISMHASHPPPHVVN
QWHSLEARLNS--------ELK-PKFDLLSKIDLQLTTQFPDRRLIQFDCGKLQTLDKLL
VQLKSGQHRVLIFTQMARMLDVLEEFLTMHGHTYLRLDGATGIEQRQVLVERFNSDKRVF
CFILSTRSGGVGLNLTGADTVVFYDSDWNPTMDAQAQDRCHRIGQTRDVHIYRLVSERTI
EENILRKANQKRMLGELAIEEGNFTTSFFR---------------------SNTINDIFD
EK------------------------------PAVKMEVDNEAPMS-----AADLKREQE
DFERTLVQVE----EETDVTAARMARAEVSAELAEFDE-NIPYQDNK-----------GS
LLEETEEERKLMSQ------LNNIEKYALRFLETQHDFI---DLKQAQ----EEVKAQKR
EWMIKSLQHQK---EREEALR------------EPPPVLSYKRPHSPEE-----------
------------------------------------------------------------
------------------------------------------------------------
------------------------------------------------------------
------------------------------------------------------------
------------------------------------------------------------
------------------------------------------------------------
------------------------LWAPPTPPAG--------------------------
-------------------------DDDVYV-----DETTRYLYA-SKPMEETALPPV--
----------------------------YVRKSSSKRMRT---------------DANQ-
----------SSLLRKMKAIRSESH--GGPKSL---------------------------
--------FDRPSPGLVK--------MRKEA-RLLKLKRQGH--GGSLLGQRPAPGTPSV
PSLGPSVPQLPGQ--VGAVQRKQQQQQLQLHEPQTTAEP---------------------
-------NQVEWTVNEDYGLLQVF----------QQLQELPLSLTVLMPGHTP-NQDLLS
DYINST----------------VSRVYRSPKL----------------------------
-----------CRNRFENVL------------------------APRE------------
------------EGR-----PNAPIVAYD---KKSVKKALKQ-------------KSGGR
P--------------------IKTALLFAADNNQSFTNLYTSRFDAIRTVSVHRTPAMKP
VF---------------------------TNTAQS-------------------------
----------------------------------------NGQNVKNAAV-----LADHG
-------------LN-YDNPLNPIVLAKQREER--IKKEKSKLAAAQAAGNASTTSASTT
TSTTTSSQ-----------PSSTAASATATSASSAASALS--------------KGTQLQ
SGNAATTTPISSSTSAIATNPSASVTTSTSSTAAASVTSAAPSVMAVVGGGHIVTSEAQK
IISSSQPQP-IVASSTPIRTTQLVATTPVVSVTSLSPAQLQAATQRGIASRSV-------
-------------------TPSQQLQYQALKHSSLIRQQGGQPVRSAPEQT---------
QIKRVQQVVTSQ-AVKITSQGSAGGQLVTTQA----GTKIGQVVNPGVKTGATARTVVNE
SELTQLLKRNQ-------AGQQKIL-----------ASGATLVKPSGVPLPVS---AVTV
TGITLPVAAATAAAQGAK-------GTPSTSGNQHQRILL-----------------QPH
LI--KSKQPQQSAKSAPAGVQTTTVQIVHQQPGS----ASGQSQNAPM-KSVAVSHLLK-
---------------QIIPGQQSAN------------------------------FVLAT
TTSAGSTPGTINTQNAQASHTQLLTALQQGAKPTMATVTL----------GPSSSGASGT
RILTVQPQSKTV--------LAKPHGDTAVLQIP---VSSGPPISATMQAVQAALQVARA
QQVAAV----------AQGKT--PQSLPYTMRIRHSGPAPQTQQQQSQQTVQQ--QQQQQ
QQQQQQQAPKPQQLQ-LQPQQIQQQQLHLQTQQQQ------------------------L
TQQQIQP----------QNQQQQLQLQQHTTTTTT-------------SIATAAAGAAAA
TTS---------------------------------------------------------
-TANSQQNTQSIK---------TQINIPQTALQSQL----QPQPQLQQQLQRQSLQQAQQ
L-----------------------------QQQSQQITQQIQQQQ--QSNLIQQQ----Q
QAGQSTHQQHAIQQSPQQQTQP--TQQLQQ----LIVHQQTITTSASGQSSTLIPAAIAT
---------TIRPTQIQTSQ-----LTPVAVVQSQLQAPQSQSQQQQ------QQQQQQA
VLQQA-------------------------------------------NSQTTTPTTSQA
QNVPSQASQVTNPNK-----QNAQ-------------------QQ
>Alyc.aculy01g03820.1 /organism=Alyc {i 1524,1932,4428 i}
MD----------------------------------------------------------
------------------------------------------------------------
------------------------------------------------------------
----------------------------------------GHEARKS-------------
-------------YLLAECDKLKQRLLLELGELYFMRHGGQYLELVVPPKEI--------
-----------------------------------KSPV-K-------------------
NSKDRVNSQLL---------TTAIKGHLE--------------------------AVTDD
VLRDER------------KFSHILNL------------------------------RFDP
KAEAQAVEAAAV------IDVKP-----------NS------------NLLDATITATTL
PQTTTAT-------------------TATTTSTST-------------------------
--------------------------------------STSSTT----------------
-----------------------------------------------------------I
PSSLSVPA----------------------------------------------------
------------------------QQQATTTSISTSSG----------------------
-----------------------------------------------------DASVP--
------------------------------------------------MEIDIISKTPER
VIPIPSKEGSPEAEAQAVEAAA-----------------VIDVKPSSNLLD---------
-----------------------------------------------------------A
TITAT------TLPQT--------------------------------------------
---------------------------------------------------------TTA
TTATTTSTSTSTSSTTIPSSLSVPDQQQATATSI----------STSSSDASVPMEIDI-
-------------------------ISKTPERVIPI------------------------
--------------------PSKEESPTRI------------------------------
-----------SKVVEPMV-------TPAAVSAETTQRQIHERIKHEATVQARIDDLIKQ
GLWSAKRLPKCQEPPRPKCHWDYMMEEMRWLSTDFAGERRWKRKMAKKMAYSALKHLHDK
NSALERAKRDELNHKKKTAAGYAREIKSFWSGIEKIVDYRQQTKLEETRKKAWNLHLKYI
LDQTDKFSNTLAEA----------------------------------------------
--------------------------------------------NPTPQTKEIDYLNSQE
SVTKEPVINN--------------------------------------------------
------------------------------------------------------------
------------------------------------------------------------
------------------------------------------------------------
------------------------------------------------------------
------------------------------------------------------------
-----------------------DDKQAKQKVDDMAAGAESIQPKGNTLETTTVNTKVPF
LLKHTLREYQHIGLDWLSGMYKKQLNGILADEMGLGKTIQTIALLAHLACEE------QD
WGPHLIVVPTSVMLNWEMEFKKWCPAFKILTYYGTPKERKAKRTGWSRPNSFHVCITSYR
IVIQDHAAFRRKQWTYFILDEAHYIKNFKSQRWQMLLNFNSQRRLLLTGTPLQNDLMELW
SLMHFLMPNLFDSYNEFKDWFVNPLTGMAEGTQEYNQELVQRLHKILRPFLLRRLKADVE
KQLPSKREIIRYCRLSKRQRFLYEEFMSLNKTKETLASGNFLSVINVLMQLRKVCNHPNL
FEPRPTISPFMMGSISYKVPGILFTPLDYDPYK---------------------------
-------------------------------HVNLSS-LQLLPVEVGC---SLTSIAKDY
-IKSKVT--------PHNKFLEVIDEVSDQD-----------------------------
------------------------------------------------------------
------------------------------------------------------------
------------------------------------------------------------
------------------------------------------------------------
--------------------------------SVTIEDGSSSVME---------------
------------------------------------------------------------
------------------------------------------------------------
------------------------------------------------------------
-VDE--------------------------------------------------------
------------------------------------------------------------
------------------------------------------------------------
------------------------------------------------------------
-----------------------------------------------AQDAIFSDI----
--------------------------------VNQA------------------------
------------------------------------------------------------
---FSTVKEAQ-----RNDKLSRLRVMSE-INKNRCTKSDSFYYSDLKDLLY-LN-----
-----ELRH-MSKSE---------------GSTRNEFSNGNGRIICSLVDEIR-------
SKASSRFDLLSSLVDEAIKTPEQLVTNLSNIINRYVFCVPGASAGPVSLHVSHQSSSKKV
QEIHLRETLYE--------QLT-PKFNLLSKIATNMRTTFPELRLIEYDCGKLQTLGRLL
TELKSNDHRVLIFTQMSRMLDILEQFLNYYGYTYLRLDGATKIDQRQILMERFNNDKKIF
CFILSTRSGGIGVNLTGADTVIFYDSDWNPTMDAQAQDRCHRIGQTRDVSIYRLICEDTI
EQNIYRKAQQKQRLGDLAIEDGNFNASSLK---------------------RHKIHELFE
TN--H---------------------------EPIVTDTDVVAEPA-----PELTKAQLL
KLEQALIKGEQDAGEDMDVDAIKVAKNDQETDMREFDE-NIPLTEEN---------SPVE
KSEKEQRIEELILT------MSPVEQYAVKFLESLQKPKNQKELEQAEQEYRQELENKKT
QWEQSRIDMLK---EQSTKN-----------DPQEETMLTYPNGAKMEHV----------
------------------------------------------------------------
----H-------------------------------------------------------
--------------------------------------------------------YMLD
-----GEKKVEEMP----------------------------------------------
------------------------------------------------------------
------------------------------------------------------------
------------------------LWAPPTPPTSPPSPVEDSAQYHYQPPMTPAMAARIN
AMGGLGNIFGGNSDSNKSDTRHFIDEKDLYI-----DYSSHYLYE-PDVMVESRLPPVNQ
SYTDNDTTSYTIGSKKIRLTGTPVVPMGYFQTPSTQLPHLQQHLQSLAKH-----NLSTT
PDGISAVAAVQPGQRKPKVRRDEVI--CFPKSI---------------------------
--------FDKQTPNYAK--------IRREL-KLQKLRCVTKGNDSDPFAMQKF---FHS
FAMNPLGQSLQQENIVSFVSK-----QIQLY-PQCIIAY---------------------
----RQEQIPPWSIQEEWGLLMVI----------QHLQDLPVNLAILTPGHTP-NWELVS
EVVSD-----------------IGFTQRSQKM----------------------------
-----------CEYHFTSSV------------------------QKRE--------MTRD
STWDERAALASSQGSVDG--SQPPSK------KSKKHKNQQSADGGQMSGSQQSTSSKSN
PSGGACSGSGATTQNLVPFKPSKTGSLLAHDK--SLQQSYCERYDIIKRIRQSRA---KP
VL-------------------------GRFAPRE--------------------------
----------------------------------------RAFSNQHQQAHLTVPLARSN
N----------RLIY-YDRPLKPE------------------------------------
------------------------------------------------------------
------------------------------------------------------------
------------------------------------------------------------
------------------------------------------------------------
------------------------------------------------------------
------------------------------------------------------------
-----------------------------------------------------------A
II----------------------------------------------------------
------------------------------------------------------------
------------------------------------------------------------
------------------------------------------------------------
------------------------------------------------------------
------------------------------------------------------------
------------------------------------------------------------
------------------------------------------------------------
----------------QG------------------------------------------
------------------------------------------------------------
------------------------------------------------------------
------------------------------------------------------------
------------------------------------------------------------
-------------------------------------------CQ
>Dpte.g5572.t1 /organism=Dpte {i 373,609,1856,4386,5300,5839,5929,7497,7572 i}
MKQTTTMIDELPIIYVGMEACVAFIAIIGNLLVIIVFIQDRRLRKVTNFYIISLSFADLL
VGSIGIPSAIMTKIGLPRGSMRLCVIMLSLLIILCTISILNLVAVSMDRYWAILHPLDYH
KRISEKTALAIIFACWLVGSLIGLLPLFGWHNEYNDRCYFIPTMNYNFLMFLYFATIVFP
AIIMAIFYIRIYIVVKQQLRMNKVRHLSISHQESSFITSNKVPNLISLATKTKMKKK---
-------FSKN-YISDVIVEE---------------EGSENNNNLDREQNSSIDMINNGK
NIGSHVFKKHSLPHLINSRFDYNHHNQSNNIDHTKSEPNSRKTSTISINNRYNRPISIID
CTGNYKCSKSKWRSILAIMKFRRDVSKVS------SPNDSIESIDY---HFQQQQQQRNS
YFVNNKLSYS------RREVKKAQKLFIIVLFF---------------------MVCWIP
LYTSNAFEAFCPQCPKLPASVLDFLIILSHINSAGSPFLYAFHMKDFRQALRRLICKGAF
NQRKLRDLRREELFNVSVQQQQRSNSNLNRNGSSSHTVNHNHQTFDRMNPKNSGIIHNPQ
FEHSSSHTTCHESLEHIFNAMTTTIHSNVCPKSSPLKTKKTSNQHPHQQRQQKY------
-------------HTMPLLSKESINITN-------NMDKNLSILIKXVDCGRRKSTSLAK
AKQMAQPQKETNLVD--NITT--TTTTVTDVTKSQSF-----------------------
-NIHHDQPSSSVLVDNKNDPDCGSIKMESSTISGDVCTSSSSSS--SRQQSDSKAINDDK
HMDGGIVLVDQDRTLESSCSKRKPSPDNDNDGTDNQQQISKANSSSSNKRIKIENDYDET
IMSTSISSNNFAEIGIKIGCDNNNDDKNIDVQRDSPSTFEIDDNKIIDNNSNNDEVNDAQ
ILDYYEKLLDDMEQEWLEEMKEY----------------YYMVNNVGIYIDYPTM--KKR
LDPIGLAKQLVYICESYDDDDHSRPCAHRLLTKLNPQLFYDDILEMIQHLTATTVSSAMI
TITPP------LTPSTI-------------------------------------------
--------------------GSTDAGKCHTSTNI-----------------------IST
SGVNEPPSSSMSTTTSIK---SEPIHQSSIVSTMTLINSSGKNQSNSTVSSSLPLLDDN-
---------------SQVASP---------------------------------------
-KSISNI---------NDMSNTIINEPNLN------------------------------
NTTTIANDIADSSNIKTSLAVAKKLSISSSLDNESSTEQMVERAKKEAYVMKRIAELRKN
GVWSIRRLPKVHEPPRCKTHWDYLLEEMQWLAADFFQERKWKRNSAKKCARLSLKYHASK
ECQAERIEREEQSKLKRIASNMSKMIKQFWAEIEKVVEAKQEVQLNEKRKKIHDMQLRFI
VDKADLLTEKLAQELIVPHKTSKAS--------STCSEADPSESGVTKIDSSIHKQSKNE
KRSD----IDDQDVEFE-QGSICSDDDEETIAKEEKDC------QQADYADEINALSNES
EMPIEQLL---AKYYNIDADDI-DLSQLQKQHQKTEEKLDD-------------------
--------KHGQQKDDDMTTVDDETENNDDDDLETA-------DSEDETSAMKKQ-----
---QDDDDESMISEIDN-------------------------------------------
------------------------------------------------------------
-------------------------------------------------NQPEEEADTDD
SDEDS--------------------------DFDENDNVDSSFLIQPDDKKDD-------
----------------------KKAETTDDELNNIAAGAQSIQPKGNTFSSVQVINKVPF
LLKYQLREYQHIGLDWLVAMYEKNLNGILADEMGLGKTIQTIALIAHLACEK------GI
WGPHLIVVPTSVMLNWEMEFKKWCPAMKIMTYFGNPKERRLKRKGWTKPDTFHVCITSYK
LVIQDHQSFRRQKWVYFILDEAHNIKNFKSQRWQMLLNFNSKNRLLLTGTPLQNNLMELW
SLMHFLMPKEFQSHREFKTWFDKPMTGMIEGQSDYNEDLIRRLHRVLRPFLLRRLKRDVE
KQLPKKYEHIVRCPLSKRQRFLYDEYMSLANTKETLASGNFLSVINILMQLRKVCNHPNL
FEVRKTISPFIDDGLQMNLPGIFTTIKDHDPLK---------------------------
-------------------------------KINLHSHLNLLFSHL-----LNDSYKQTQ
ILKRYY---------DAFKMKDVINKKED------------QIY-----VRLSDYK---D
FHRFMRNIR--------------------------------MVNSSSNTPN---------
------HL----------RPQLALSN----------------------------------
--------------------------HIFPVVNANNNSNK--------------------
------------------PLI-----------RSTNNQIRIK------------------
----SLESSKVISTSNNNQALLK--SPQI-------------------------------
------------------------------------------------------------
------------------------------------------------------------
------------------------------------------------------------
------------------------------------------------------------
------------------------------------------------------------
------------------------------------------------------------
------------------------------------------------------------
-------------------------------------------NVNSPDKKIINFYSHIY
I---------------------------------------------NPGSRDSPK-----
---------------------------IDRDNVNIEIRKCNDESKEN-----HDKLFGNG
KYACEETVQRL-----KTLFSEKLRRLAL-NNKSRCQGF-ARYCTDFFELFDFFG--LKG
IVNF------------IPWNKISDENDEDKKVRYSKMLFGSSFINGLTLVRRSQHLKDGE
EFDRNDLYYITQNLIQLVDSPNSLAKNLEELMKCFIFAVPGVLSPVPRLNLSNVKSYQKI
DRSTLIDDLRQ--------KISMDKFDLLTIPRVQFSLQLPEARLIQYDCGKLQILDKLL
WQLKSGRHRILIFTQMSRMLDILEQFLNYHGHTYLRLDGTTKIDQRQALMERFNADQRIF
CFILSTRSGGIGVNLTGADTVIFYDSDWNPTMDAQAQDRCHRIGQTRDVHIYRLVSERTV
EENILKKAKQKKMLGDLAIEEGNFTTAFFK---------------------QTAIKELFD
VGGEQDMNEEPTISEPVEVVELDDCSAVDPAPITSSSSNNNVMSSS-------SAPIPNA
AFEQALCTAE----EENDVTAAKIVRAEVAAELDEFDE-TIPIED-----------IPDE
KSPEEEQIEELICQ------LTPVERYALKFIESAQD---FHELKQAD----EEMEETKK
QWQKSINDWKK---DQEELRKR-------ELEELEDSIMTCSRDNCSISKVNHN------
------------------------------------------------------------
------------------------------------------------------------
------------------------------------------------------------
------------------------------------------------------------
------------------------------------------------------------
------------------------------------------------------------
------------------------------------------------------------
------------------------------------DQHTHLIHR---------------
----------------------------NTHK-----------------------NNDK-
---------IAMNRRNTKLSRNITT-----------------------------------
----------RRSNKNIK--------NNRNQ-RKNQLNNSSS------------------
-NHKNSKNRRSKQ-------------------PVADVTNDDDDDDDDGDEDKDDGEDDDS
ESETDSDSESDNSYDNNRHVRRSS----------KQINRM-------------RNRNRVK
TSNNL-----------------STTIKQSRTN----------------------------
-----------------------------------------DKRISRS------------
------------KSLINS--MTNDR-------SKRKSVNPLDS----------SVNDVND
S------------------TVVRTRQRTLSSSSLIMNTKIEQRNGDVYNHNQ--------
-----------------------------MNST---------------------------
-----------------------------------------LSSPKRACN----------
-----------------------------NSGR--ILRNNSNLSSPSSS-----------
------------------------------------------------------------
------------------------------------------------------------
------------------------------------------------------------
------------------------------------------------------------
------------------------------------------------------------
------------------------------------------------------------
------------------------------------------------------------
------------------------------------------------------------
------------------------------------------------------------
------------------------------------------------------------
------------------------------------------------------------
------------------------------------------------------------
------------------------------------------------------------
------------------------------------------------------------
------------------------------------------------------------
------------------------------------------------------------
--SSKNLRNH--------------------------------------------------
------------------------------------------------------------
------------------------------------------------------------
------------------------------------------------------------
--------------------------------------------H
>Cele.Transcript:Y111B2A.22a /organism=Cele {i 281,386,615,1401,2034,2865,3350,4305,4389,4533,4756,5043,5554,6289,6537,6764 i}
MP----------------------------------------------------------
------------------------------------------------------------
------------------------------------------------------------
------------------------------------------------------------
------------------------------------------------------------
-----------------------------------ATPV-RASST---------------
----------------------------------------------------RISRRTSS
RSVADD------------------------------------------------------
------------------------------------------------------------
----------------------------QPSTSSAVAP----------------------
------------------------------------------------------------
-----------------------------------------------------------P
PSPIAIETDEDAVVEEE--------------KKKKKT-----------------------
------------------------------------------------------------
--------------------------------SD--------DLEIITPRTPVDRRIP-Y
ICSI--------------------------------------------LLTENRSIRDKL
VLSSGPVR----QEDHEEQIAR--------------------------------------
----------AQRIQPV-VDQ---------------------------------IQRVEQ
IILNG------SVEDI--------------------------------------------
-------------------------------------------------LKDPRF--AVM
ADLTKEP-----------------------------------------------------
---------------PPTPAP----PPPIQKTMQPIEVK---------------IE----
-----------------DSEGSNTAQPSVL------------------------------
------------------------------PSCGGGETNVERAAKREAHVLARIAELRKN
GLWSNSRLPKCVEPERNKTHWDYLLEEVKWMAVDFRTETNTKRKIAKVIAHAIAKQHRDK
QIEIERAAEREIKEKRKMCAGIAKMVRDFWSSTDKVVDIRAKEVLESRLRKARNKHLMFV
IGQVDEMSNIVQEGLVSS-------------------------------------SKSPS
IASD----RDDKDEEFKAPGSDSESDDEQTIANAEKSQ------KKEDVRQEVDALQNEA
TVDMDDFLYTLPPEYLKAYGL---------------------------------------
------------------------TQEDLE------EMKREKLEEQKARKEACGD-----
---NEEKME-----------------IDE------------------------SPSSDAQ
KPST--------------------------------------------------------
----------------------------------------------SSSDLTAEQLQDPT
AEDGN------------------------GDGHGVLENVDYVKLNSQ-------------
-----------------------DSDERQQELANIAEEALKFQPKGYTLETTQVKTPVPF
LIRGQLREYQMVGLDWMVTLYEKNLNGILADEMGLGKTIQTISLLAHMACSE------SI
WGPHLIVVPTSVILNWEMEFKKWCPALKILTYFGTAKERAEKRKGWMKPNCFHVCITSYK
TVTQDIRAFKQRAWQYLILDEAQNIKNWKSQRWQALLNVRARRRLLLTGTPLQNSLMELW
SLMHFLMPTIFSSHDDFKDWFSNPLTGMMEGNMEFNAPLIGRLHKVLRPFILRRLKKEVE
KQLPEKTEHIVNCSLSKRQRYLYDDFMSRRSTKENLKSGNMMSVLNIVMQLRKCCNHPNL
FEPRPVVAPFVVEKLQLDVPARLFEISQQDPSSSS-------------------------
--------------------------ASQIPEI-----FNL----------SKIGY----
-QSSVR---------SAKPLIEELEAMSTYPEPRAPEVGGFRFN----------------
------------------------------------------------------------
-------------------------------RTAFVA-----------------KNPH--
------------------------------------------------------------
------------------------------------------------------------
-----------TEESEDEGVMRSRVLPKP-------INGTAQPLQ---------------
------------------------------------------------------------
------------------------------------------------------------
-------------NGNSIPQNAPN------------------------------------
------------------------------------------------------------
------------------------------------------------------------
-----------------------------------------------------RPQTSCI
RSKTVVNT-----V----------------------------------------------
-------------------------PLTISTDRSGFH-----FNMANVGRGVVRL-----
----------------------------------------------DDSARMSPP-----
----------------------------------------------LKRQKLTGTATNWS
DYVPRHVVEKM-----EESRKNQLEIVRRRFEMIRA----PIIPLEMVALVR--------
------------------------------------------------------------
EEIIAEFPRLAVEEDEVVQ--ERLLEYCELLVQRFGMYVEPVLTDAWQCR-----PSSSG
LPSYIRNNLSNIELNSRSLLLN-TSTNFDTRMSISRALQFPELRLIEYDCGKLQTLAVLL
RQLYLYKHRCLIFTQMSKMLDVLQTFLSHHGYQYFRLDGTTGVEQRQAMMERFNADPKVF
CFILSTRSGGVGVNLTGADTVIFYDSDWNPTMDAQAQDRCHRIGQTRNVSIYRLISERTI
EENILRKATQKRRLGELAIDEAGFTPEFFKQ--------------------SDSIRDLFD
GE----NVEVTAVADV-------------------------------------ATTMSEK
EMEVAMAKCE----DEADVNAAKIAVAEANVDNAEFDEKSLPPMSNL--------QGDEE
---ADEKYMELIQQ------LKPIERYAINFLETQYKPEFEEECKEAE----ALIDQKRE
EWDKNLNDTAVI-------------------DLDDSDSLLLNDPSTSADFYQSS------
------------------------------------------------------------
------------------------------------------------------------
--------------------------------------------------------SLLD
E-IKFYDELDDIMP----------------------------------------------
------------------------------------------------------------
------------------------------------------------------------
------------------------IWLPPSPPDS--------------------------
-------------------------DADFDL--RMEDDCLDLMYE-IEQMNEARLPQVCH
EM------------R---------RP--LAEK-QQKQNTL---------------NAFN-
--------DILSAKEKESVYDAVNKCLQMPQSEAITAESAASPAYTEHSSFSMDDTSQDA
KIEPSLTENQQPTTTATT---TTTVPQQQQQ-QQQQKSSKKKRNDN--------------
---RTAQNRTAENGVKRATTPP----------PSWREEP-----DY--------------
-------DGAEWNIVEDYALLQAVQ---------VEFANAHLVEKSANEGMVL-NWEFVS
NAVNK-----------------QTRFFRSARQ----------------------------
-----------CSIRYQMFV------------------------RPKE------------
------------LGQLVA---SDPIS------KKTMKVDLSHTEL--------SHLRKGR
---------------------MTTESQYAHDYGILTDKKHVNRFKSVRVAATRRPVQF--
--------------------W--------RGPKALESRN----LQSLN------------
----------------------------------------GGMPPRHESR-----LAEFD
-------------VK-TNIRLDAEDIVTMSDES--IVAYEASKKKLLASR------QTKP
SPRQDVRF-----------HTLVLR-----------------------------------
----PYTVPVTTEYSAAPSRREMRIA----------------------------------
--------------VPPLQPSAL---------------------------STISSVAAA-
-------------------------------------------------ATSGPLPSIQ-
---HLQSSST---GLGSQQNLQNSHNSEQRNN----------VQNMHQNQYNS-------
------------------------------------------------------------
-------------------------------------------------------SQNPP
I----------PIRQIGAASSHQHDQGSQ--------GPGGKPQAY--------------
------------------------------------------------------------
------------------------------HLVQQGSQQQQQQQQQATLQRRNAAAAAGS
NV-------------------------------------------------------QFI
QQ------------------------------------------------------QQQQ
QQSGKN----CGQGQSFVVMGSQSSSNDGQGGAST---VGGGGGGSQ-------------
-----QPH------QQQQQQPQQRIQYIPQVTGSGNNGGGGGRGGYGSTLVMPRGGRVVR
PAG-------------T------LP---------------GGGR------LYVDHNRHPY
PMSSNVVPVRVLPATQQG----QQRMM--TGQRRPAP------APGTVAAMVLPNRGAGG
IPQMRSLQR----------------GSYTGGGGQQRINVMVQPQQMRSNNGGGVGGQGGL
QGGPGG---------PQGIRRPLVGRPLQR-------GVDNQAPTVAQVVVAPPQGMQQA
-------------------SQGPPVLHMQRAVSMQMPT----SHHHQ-----GQQQAPPQ
SSQQASQQ----------------------------------------APTSDSGTSAPP
RQAPPP-------------------------------------QN
