# Supplementary material for: Genome streamlining in a minute herbivore that manipulates its host plant
Source: eLife. 2020 Oct 23;9:e56689. doi: 10.7554/eLife.56689 (PMC7738191; doi:10.7554/eLife.56689)
Supplement: Supplementary file 2. [file elife-56689-supp2.zip › Malin_Input/OG0001856.fasta]

>Agam.AGAP007653-RA /organism=Agam {i 350,597,711,857 i}
MA----------------------------------------SSLKN-HKTAAAAAAA--
---TAGAAGA----------------GKGNFGWLAHVKYEHLVAGISGGVTSTLLLHPLD
LIKIRFAVNDGRTASVPQYRGLTSAFMTIFRQEGFRGLYKGVTPNMWGSGSAWGFYFMFY
NTIKTWIQD-GN--TAQPLGPTLHMLAAAEAGVLTLAMTNPIWVVKTRLCLQCNE-----
------------RAGSSTGYAGMVDGLTKIYRTEGIRGLYRGFVPGMFGVSHGALQFMTY
EEMKNKYNQHRKRPIDAKLTTSEYLTFAAVSKLIAAAGTYPYQVIRARLQDQNHSYKGTW
DCVKLTWRFESWRGF---------------------------------------------
------------------------------------------------------------
----------------YKGLGPNLTRVIPATMVTFVTYEKVSHYLLERSKARSITH----
------------------------------------------------------------
------------------------------------------------------------
------------------------------------------------------------
------------------------------------------------------------
------------------------------------------------------------
------------------------------------------------------------
------------------------------------------------------------
------------------------------------------------------------
-----------------------------------
>Dmel.FBtr0302512 /organism=Dmel {i 154,308,663,809 i}
M-----------------------------------------NPIKA-QSTG--------
--------------------------SPKKFNVFAHVKYEHLVAGVSGGVVSTLILHPLD
LIKIRFAVNDGRTATVPQYRGLSSAFTTIFRQEGFRGLYKGVTPNVWGSGSSWGLYFMFY
NTIKTFIQG-GN--TTMPLGPTMNMLAAAESGILTLLLTNPIWVVKTRLCLQCDA-----
--------------ASSAEYRGMIHALGQIYKEEGIRGLYRGFVPGMLGVSHGAIQFMTY
EELKNAYNEYRKLPIDTKLATTEYLAFAAVSKLIAAAATYPYQVVRARLQDHHHRYNGTW
DCIKQTWRFEGYRGF---------------------------------------------
------------------------------------------------------------
----------------YKGLKASLTRVVPACMVTFLVYENVSHFLLARRKRIETKE----
------------------------------------------------------------
------------------------------------------------------------
------------------------------------------------------------
------------------------------------------------------------
-----DASD-----------V---------------------------------------
------------------------------------------------------------
------------------------------------------------------------
------------------------------------------------------------
-----------------------------------
>Bmor.transcript:BGIBMGA002709-RA /organism=Bmor {i 142,296,492,606 i}
--------------------------------------------MKN-PNP---------
--------------------------SSSKLALLSHIKYEHLVAGISGGVTSTLILHPLD
LIKIRFAVNDGRTATVPRYDGLSSAFVTIVKKEGVRGLYRGVTPNVWGSGSAWGFYFLFY
NAIKTWIQG-GN--ARTPLGPGLHMLAAAEAGVLSLVMTNPIWVVKTRLCLQYSE-----
-----------EHVADNKRYKGM------------------GFVPGMFGVSHGALQFMTY
EEMKNRYNQYRNLPIDIKLTSVEYLTFAAISKLIAAGATYPYQVVRARLQDQHRTYNGAW
HCITETWRYERVRGF---------------------------------------------
------------------------------------------------------------
----------------YKGLTPYLLHVTPNICLVMLIWEKFTN-----------------
------------------------------------------------------------
------------------------------------------------------------
------------------------------------------------------------
------------------------------------------------------------
-----ND-----------------------------------------------------
------------------------------------------------------------
------------------------------------------------------------
------------------------------------------------------------
-----------------------------------
>Tcas.transcript:TC004639_001 /organism=Tcas {i 1,220,371,621,735 i}
MK-----VQDDEILIIETSD--------------SSALHLKSSMMKN-PSTA--------
--------------------------PKTTLSLLNHIKYEHLIAGISGGAISTLILHPLD
LMKIRFAVSDGRT-TIPQYSSLTSAFYTIIKQEGVKGLYRGVAPNVWGSGSAWGCYFLFY
NSIKNWIQA-GD--SQYPLGPTLHMLAAAEAGVLTLLVTNPIWVVKTRLCLQYGP-----
-----------EALSSRECYNGMTDALVKIYKTEGVRGLYRGFIPGMFGVTHGALQFMTY
EEMKTFYNRYRGIPFDNKLTTGEYLTFAAVSKLIAAAATYPYQVIRARLQDQHHRYEGTW
DCIMKTWKYERMRGF---------------------------------------------
------------------------------------------------------------
----------------YKGLAPYLLHVTPNICLVMLIYEKFTN-----------------
------------------------------------------------------------
------------------------------------------------------------
------------------------------------------------------------
------------------------------------------------------------
-----N------------------------------------------------------
------------------------------------------------------------
------------------------------------------------------------
------------------------------------------------------------
-----------------------------------
>Dpul.mRNA15155 /organism=Dpul {i 178,332,527,702,956 i}
MQ---------------------------------------QVNMDK-TNSSFGMSNA--
--------------------------SSRVSIFLSNMRYEHLIAGISGGVASTLILHPLD
LIKIRFAVSDGQLSIRPQYSGLYDAICSITRSEGVRGLYRGVAPNVCGAGCAWGSYFFFY
NAIKVEMQN-GD--PTVALSPTKHMLAAAEAGVATQILTNPIWVVKTRLCLQYGPET---
-----------VKLSEEKRYKGMVDALVKMYRYEGIRGLYKGFVPGIFGVSHGALQFMAY
EEMKNSYNNYRNLPIDTKLATSEYLSFAALSKLFAATATYPYQVVRARLQDQYRDYKGVM
DVISQTWRYEGVRGFYKGLSPYMVHVTPNICLVFLIYEMCTGE-----------------
------------------------------------------------------------
--------RREGVRGFYKGLLPNLLRVTPATALTFVVYENVSHALKSLSSGPRNHPT---
------------------------------------------------------------
------------------------------------------------------------
------------------------------------------------------------
------------------------------------------------------------
-----DNKDQTPAKQN--------------------------------------------
------------------------------------------------------------
------------------------------------------------------------
------------------------------------ASSSTSLTPKT-------------
-----------------------------------
>Cscu.CSCU004545-RA /organism=Cscu {i 163,314,403,570 i}
--------------------------------------------MKN-ISTSFNENYK--
--------------------------NSVGFKLLSHIKYQHLVAGIGGGLTSTLILHPLD
LLKIRFAVNDG-LKNRPKYHNLRNAVSQIVREEGVKGLYRGVVPNCWGAGTAWGFYFLFY
NAIKAWMLE-GN--VNKQLGAGRHMLAAAEAGVLTLFITNPIWVVKTRLCLQYAECN---
-----------TALPTTKVYKGTLDALIKVYKYEGISGLYKGFLPGMFGVSHGALQFMAY
EEMKKFYANYYNLPPDAKL-----------------------------------------
------------------------------------------------------------
------------------------------------------------------------
------------------------------------------------------------
------------------------------------------------------------
------------------------------------------------------------
------------------------------------------------------------
------------------------------------------------------------
------------------------------------------------------------
------------------------------------------------------------
------------------------------------------------------------
------------------------------------------------------------
-----------------------------------
>Lpol.rna18756 /organism=Lpol {i 160,314,403,567,681,827 i}
--------------------------------------------MNQ-QHSS-GTATR--
--------------------------TLPFYSVLFHVKYEHLLAGVSGGVASTLVLHPLE
LLKIRFAVNDGHLKSRPQYKGLVHAVSTILKEEGARGLYRGVTPNCWGAGTAWGFYFFLY
NAIKAWMLE-GT--SKTNLGPGRHMLAAAEAGILTLAITNPVWVVKTRMCLQYANL----
-----------ETLSPSKRYSGMIDALVKIYRYEGFRGFYKGFIPGVFGVSHGALQFMAY
EEMKKLYINHYNLIPDAKLGVLEYLTFAAASKLFAASTTYPYQVIRARLQDQHKEYNGVV
DVLKKTWRFEGTRGF---------------------------------------------
------------------------------------------------------------
----------------YKGLLPSLLRVTPATAITFVVYENVSRFLLHKK-----------
------------------------------------------------------------
------------------------------------------------------------
------------------------------------------------------------
------------------------------------------------------------
------------------------------------------------------------
------------------------------------------------------------
------------------------------------------------------------
------------------------------------------------------------
-----------------------------------
>Ptep.aug3.g11091.t2 /organism=Ptep {i 142,296,391,564,678,824,842 i}
--------------------------------------------MVS-ESK---------
--------------------------TLSPSSLFVHIKFEHLIAGISGGVTSTLVLHPLD
LLKIRFAVNDGQLLTRPNYQGLGNAVSTIIREEGIRGLYRGVTPNCWGAGASWGFYFLFY
NAIKAYMTD-TDDKSKITLGPGSHMLAAAEAGVITLFITNPIWVVKTRMCLQYQPCSTA-
-----------SSLPPSKHYNGMLDALSKVYRHEGIPGMYKGLVPGMFGVSHGALQFMAY
EELKKKYISYYHLPLDDKLGTAQYLSFAALSKLFAASVTYPYQVIRARLQDQYKEYSGVL
EVIKRTWRYEGVRGF---------------------------------------------
------------------------------------------------------------
----------EGLKGYYKGIVPNMLKVTPATAITFVVYENTSKYLLKSEKES--------
------------------------------------------------------------
------------------------------------------------------------
------------------------------------------------------------
------------------------------------------------------------
------------------------------------------------------------
------------------------------------------------------------
------------------------------------------------------------
------------------------------------------------------------
-----------------------------------
>Smar.transcript:SMAR011628-RA /organism=Smar {i 281,531,791 i}
--------------------------------------------M---------------
--------------------------SGSVTSILGHVHYEHLVAGVSGGVAATMILHPLD
LIKIRFAVNDGQLATIPQYKGIFNAFATIVRQEGIAGLYRGVTPNVWGAGASWGLYFLFY
NAIKAWME--GE--EKGTLNAGRHMLAAAEAGVMTLSMTNPLWVVKTRLCLQYRNM----
-----------TDVPAHKHYSGMIDALRKVYVHEGILGLYKGFLPGMLGVSHGALQFMAY
EELKRRYNLYRHVAITNKLTSVEYLTCAAISKLFAASVTYPYQVIRARLQDQHHNYSGIV
DVLSRTWRFEGWRGF---------------------------------------------
------------------------------------------------------------
----------------YKGIVPNLLKVTPATAITFLIYENVIAILMPT------------
------------------------------------------------------------
------------------------------------------------------------
------------------------------------------------------------
------------------------------------------------------------
------------------------------------------------------------
------------------------------------------------------------
------------------------------------------------------------
------------------------------------------------------------
-----------------------------------
>Dpte.g321.t1 /organism=Dpte {i 202,356,878,1134,1241 i}
--------------------------------------------MNKLDSHSFSKSNSNQ
PLMATKSQKT----------------SKPSMTLSSNVKYEHLVAGISGGVASTLALHPLD
LLKVRLAVNDGQVSTRPQYSGLVNAVKTIFRSEGIRGFYRGVTPNCWGAGTSWGLYFLFY
NAIKSHMSNVGE--IQMDLNAGQHIMAACEAGIMTLVLTNPIWVVKTRLCLQYGGMSE--
-----------NAVQPTKRYRGMVDALAKIYRFEGIRGLYRGFVPGIFGVSHGALQFMAY
EELKRYYIEHYGLRREERLGTLAYLGCAATSKLFAAVITYPYQVVRARLQDQYANYNGVM
DVIRRTWRYESLRGFYKGLAAYLLHVTPNICIVFIIYEHFSRPSSELDSVIDHQIPSSSS
SPPSPLQQPQSSPSSSLSSLIVNDIAAVETTSFYVGFDDDDDDHDDGRMENAIDLYFFDN
LLNHYSVLKFEGAKGFYKGIVPNILRVTPACAITFIVYENTSHILLYGWSPIYNNN----
------------------------------------------------------------
------------------------------------------------------------
------------------------------------------------------------
------------------------------------------------------------
-----NNDDNVSHTQK--------------------------------------------
------------------------------------------------------------
------------------------------------------------------------
------------------------------------------------------------
-----------------------------------
>Isca.ISCW019120-RA /organism=Isca {i i}
--------------------------------------------MSR-DTGGGNGGNS--
--------------------------RANVFSFLSHVQSGHLIAGVTGGVASTLAVHPFD
LLKIRLAVNDGIVSSRPQYRGFLHAIRTIFKEEGLIGFYRGVSPNCLGAGASWGFYFFFY
NAIKSQMSQ-RS--SSTQLGPGQHMLAAAEAGVVTLLMTNPIWVVKTRMCLQYST-----
-----------VKLPDSLRYTSMIDALRKIYSHEGVRGLYRGFVPGVFGVSHGALQFMAY
EEMKKFYVQFYKDNALKQLGTLEYLVFAALSKLFATTMTYPYQVLRARLQDQHNRYSGVG
DCIVRTWRFEGYKGF---------------------------------------------
------------------------------------------------------------
----------------YKGLVPNILRVTPATAITFVVYENVSKLLVK-------------
------------------------------------------------------------
------------------------------------------------------------
------------------------------------------------------------
------------------------------------------------------------
------------------------------------------------------------
------------------------------------------------------------
------------------------------------------------------------
------------------------------------------------------------
-----------------------------------
>Phum.transcript:PHUM617240-RA /organism=Phum {i 160,314,452,564,678,928 i}
--------------------------------------------MTSVKSSSANR-----
-------------------------FFPDNFIKLPHFRYEHLLGGISGGVTSTLILHPLD
LIKIRFAVNDGRSAHTPQYLNVRSAFKLIVKEEGVRGLYKGVIANVWGSGSSWGLYFLYY
NSLKIWLQD-GD--SQQPLGSLLHMFAAAQAGLFTLVMTNPIWVVKTRLCLQRNV-----
-----------TDTKSSHTYNGMIDGLIKIYKNEGMRGLYKGFVPGLFGVSHGSIQFMVY
EEMKNSYNKRLNRPINEKLTTPYYLTFAAVSKLIAAAVTYPYQVVRARLQDQNHSYKGTL
DCVKKIFRYEGFSGFYKGMIPYALHVTPNVCVILLIYEKVS-------------------
------------------------------------------------------------
----------ERIFGFYKGLSPNLSRVLPSTMITFVVYENVSHFLLGYKK----------
------------------------------------------------------------
------------------------------------------------------------
------------------------------------------------------------
------------------------------------------------------------
------------------------------------------------------------
------------------------------------------------------------
------------------------------------------------------------
------------------------------------------------------------
-----------------------------------
>Drer.transcript:ENSDART00000128975 /organism=Drer {i 196,347,433,588,702,848 i}
MT----------------------------------------ATISR-QRHAAVAADS--
---SGSSFSI----------------TANLLQLSKHIKYENLAAGLAGGVISTMVLHPLD
LIKIRFAVSDG-LKMRPQYDGMLDCMKTIWKLEGIRGLYQGVTPNIWGAGSSWGLYFLFY
NAIKAYTQE-G---RQTELSACEHLVSAAEAGILTLCLTNPVWVTKTRLVLQYNA-----
-------------DPSRKQYKGMMDALVKIYRHEGIPGLYRGFVPGLVGTSHAALQFMTY
EGLKREQNKCKKMPSESLLSPLEYIAIAAISKIFAVAVTYPYQVVRARLQDQHNNYSGIV
DVMRRTWSNEGVEGF---------------------------------------------
------------------------------------------------------------
----------------YKGMVPNLVRVIPACCITFLVFENVSRLLLGEYH----------
------------------------------------------------------------
------------------------------------------------------------
------------------------------------------------------------
------------------------------------------------------------
------------------------------------------------------------
------------------------------------------------------------
------------------------------------------------------------
------------------------------------------------------------
-----------------------------------
>Hsap.transcript:ENST00000297578 /organism=Hsap {i 154,305,391,552,666,812 i}
--------------------------------------------MTG-QGQSASG-----
--------------------------SSAWSTVFRHVRYENLIAGVSGGVLSNLALHPLD
LVKIRFAVSDG-LELRPKYNGILHCLTTIWKLDGLRGLYQGVTPNIWGAGLSWGLYFFFY
NAIKSYKTE-G---RAERLEATEYLVSAAEAGAMTLCITNPLWVTKTRLMLQYDA-----
-----------VVNSPHRQYKGMFDTLVKIYKYEGVRGLYKGFVPGLFGTSHGALQFMAY
ELLKLKYNQHINRLPEAQLSTVEYISVAALSKIFAVAATYPYQVVRARLQDQHMFYSGVI
DVITKTWRKEGVGGF---------------------------------------------
------------------------------------------------------------
----------------YKGIAPNLIRVTPACCITFVVYENVSHFLLDLREKRK-------
------------------------------------------------------------
------------------------------------------------------------
------------------------------------------------------------
------------------------------------------------------------
------------------------------------------------------------
------------------------------------------------------------
------------------------------------------------------------
------------------------------------------------------------
-----------------------------------
>Alyc.aculy03g02200.1 /organism=Alyc {i 806 i}
------------------------------------------------------------
------------------------------------MSHEHLLAGVLGGLTSTLVLHPLD
LLKVRFAVADGQSSLKKNYRNISNAFSTIVREEGFQGLYKGVVPNCLGAGTAWGLYFLFY
NTVKKQMIE-SS--QQQQLGPLKHMTAGACAGALTTAITNPIWVVKTRLCLQYGTAPTTT
TTSSAATESVKSILPESKRYTGTWDALRKVYRYEGVSGLYRGFIPGLLGVSHGAIQLAAY
EELKKVYLKRHNLPNDHNLGTLQYLTCAALSKLLAASITYPYQVVRARLQDQHVHYEGVL
DVVRRTWRNEGAGGF---------------------------------------------
------------------------------------------------------------
----------------YKGLGPSLLRVVPASAITFLVYEKSLTLLKERSSQSQEQS----
------------------------------------------------------------
------------------------------------------------------------
------------------------------------------------------------
------------------------------------------------------------
-----NAK----------------------------------------------------
------------------------------------------------------------
------------------------------------------------------------
------------------------------------------------------------
-----------------------------------
>Turt.mRNA:tetur05g04410 /organism=Turt {i 364,518,1037,1164,1283,1704,1818,2193,2719 i}
MMNPGEFLRQFCILKAEPSSTNSSTPATFSSTDLSSSTSINDSSLSH-PSSTSIANPT--
---SSNETNIVVPVSINDKYIFVNKWSGNFLAIVGNLKSESLIAGVTGGVLSTLVLHPLD
LLKIRFAVNDGRSSFRPQYRNLREGIKTIFKQEGIRGFYRGTVPNLMGAGVSWGLYFLFY
NCIKDYLMM-----ERKELTPWYHLMAAGEAGVLTVILTNPIWVVKTRLCLQYSSQGQLL
-----------NSLPSHKVYSGTRDAFYKIIKHEGIKGMYKGVVPGLFGITHGSLQFMVY
EELKKNINKRRNVPNETKLGNHEYIMCAALSKLVAASLTFPYQVVRARLQDQHTVFKGVG
DVIVRTWRNEGARGF---------------------------------------------
------------------------------------------------------------
----------------YKGLTPSLLRVVPQTSITLLAYENTIRFLKAQKSETKKMSVKPR
RANKSNPINNKIIEPLKDDAFVAGPGQMATPLTRPIANGVRMSNRKKRKHADSQSDYQSL
DEMLVDPNVSLEINYGTSLGPINGSNIPSTGNLVNVLVQGLQSQNEGMISTVLDRCDSNL
IRETIHSLPNEMVEELLKRLHKLFYQKGDRLIHYYNWLRTLLQEKLSVILLSKSAQQELT
SLKQLFATRCDIFDRMCALRGRLSLISSLMEPTSKDGHKSGKSATINYQESSSEDEDNED
DDDDGNASDEDSEDKDLERIVVMDLSDTNNSEEDEDDDDDDEDDDDDDDVDDGDIADEED
EDEDENKISIGKRKNISYEEEMTDGEDNDEDFESTKMDGFYDLWSTRRIFQHDQHDKSLC
LDHLTKDLEESFVKKNEIRNPGVSEIDLVQQPSLNKLPVDCFPSQTTSKPTRAIRGAKYN
DNKLYDQVWQECISMKPDYLKDIVKAIRELKFDPANNVSNGSVTTDNIGNRFSHRLPGKY
SQHGHKKQSNFGDQRSKIRHTNYSLGSMQVSNRKY
>Mocc.rna4058 /organism=Mocc {i i}
--------------------------------------------MAV-------------
-EVVTTVTDP----------------KNDVLQYWPQLRYEHLVAGVAGGVLSTLVVHPFD
LLKIRLSVNDG-KEGRPLYRSLRHAAHSIWSSEGLRGLYQGVTPNCIGSGCAWGLYFVFY
NATKTFMNG-GD--QSVHLGPAKHMQAAIQSGVLTLLCTNPIFVVKTRMCLRYEGGA---
-----------SGGVGNVEYGSVLRAISTIYRREGLLGFYKGLVPGLFGTTHGAVQFMIY
EELKKILNK-------XKLSTAEFLLTSSSSKVAAVICTYPYQVVRSRMQDQHRSYAGTM
DVIRQTLRHEGITGF---------------------------------------------
------------------------------------------------------------
----------------YKGISANILRVTPASAVTFLVYENVVAALGGST-----------
------------------------------------------------------------
------------------------------------------------------------
------------------------------------------------------------
------------------------------------------------------------
------------------------------------------------------------
------------------------------------------------------------
------------------------------------------------------------
------------------------------------------------------------
-----------------------------------
>Cele.Transcript:K01C8.7a /organism=Cele {i 112,398,615 i}
------------------------------------------------------------
------------------------------MKIPDLTNYEHLIGGLCGGVTSTVVCHPFD
LLKIRFSANEG-SSLRPQYSSYADAVRKIVRVEGVRGLYQGWTPSLIGASLSWGLYFQWY
NSLRTKIYE-N---FSTGSKLANNLISGCISGSAIMCITNPIWLTKTRLCLQYEN-----
--------------QQSKKYAGMMDCLKKTVKQEGFFGLYRGFVTGVIGTTHGAVQIAAY
SWIIDKRCQSQGLPKDSFLSQTDYVIASSTSKVLATTITFPYQVLRTRMQDHNTDSRGVW
KTTLKTIHNEGIGGL---------------------------------------------
------------------------------------------------------------
----------------WKGCLIANVRQLPAAVVTFLTYENVKRLVGMTKQ----------
------------------------------------------------------------
------------------------------------------------------------
------------------------------------------------------------
------------------------------------------------------------
------------------------------------------------------------
---------------I--------------------------------------------
------------------------------------------------------------
------------------------------------------------------------
-----------------------------------
