# Supplementary material for: Genome streamlining in a minute herbivore that manipulates its host plant
Source: eLife. 2020 Oct 23;9:e56689. doi: 10.7554/eLife.56689 (PMC7738191; doi:10.7554/eLife.56689)
Supplement: Supplementary file 2. [file elife-56689-supp2.zip › Malin_Input/OG0001863.fasta]

>Agam.AGAP002646-RA /organism=Agam {i 60 i}
------------------------------------------------------------
------------------------------------------------------------
------------------------------------------------------------
--------------------------------M--EILN---------------------
------------------------------------------------------------
------------------------------------------------------------
------------------------------------------------------------
------------------------------------------------------------
------------------------------------------------------------
--------------------------------------------------------RLNR
YEKIDFLGEGQFATVYKARDA-ETNEIVAVKKIKIGNREEAADGINRTALREIKLLHEL-
QHENIIGLLDVFGHKSNVSLVFDFMDTDLEIIIKDPKIILTPANIKSYMIQTLRGLEYLH
QHWILHRDLKPNNLLISGTGVLKIGDFGLAKFF-GSPNRINTNQVVTRWYRCPELLFGAR
QYGIGVDIWAVGCILAELLLRVPFLPGESDLDQLTRIFQVLGTPNETNWPDVKSLPDY--
VQYK-FYPPIPLRDIFTAASDDLIELANKMLALYPLHRCSCT------------------
------------------------------------------------------------
-------EALKMAYF-----SNKPAPTVGPRLPMPASYNAANSK---------PEEKPSL
KRKLL---DSIDGG--TVPKRLQF-----
>Bmor.transcript:BGIBMGA001550-RA /organism=Bmor {i 54,223,358,524,702,875 i}
------------------------------------------------------------
------------------------------------------------------------
------------------------------------------------------------
------------------------------------MEE---------------------
------------------------------------------------------------
------------------------------------------------------------
------------------------------------------------------------
------------------------------------------------------------
------------------------------------------------------------
--------------------------------------------------------PTLR
YEKIDFLGEGQFATVYKAKDA-KTDKIVAVKKIKIGSRLEAQDGINRTALREIKLLQEL-
QHINLIGLLDVFGQKSNVSLVFDFMDTDLEIIIKDNTIVLTPANVKAYMIMTLKGLEYLH
QNWILHRDLKPNTLLINREGILKIGDFGLAKAF-GSPTRINTHQVVTRWYRAPELLFGAR
QYGTGVDMWAVGCILAELLLRVPFLPGESDLDQLSRIFQVFGTPTEENWPGMKTLTDY--
VQFK-LFPAQELRHIFSAASEDLIFLLESLLALYPPNRCDCT------------------
------------------------------------------------------------
-------QALQMAYF-----SSKPAPSVGPKLPMPSNISKLEVE------------KPSL
KRKLL---DNIDGG--SLAKRLQF-----
>Tcas.transcript:TC003871_001 /organism=Tcas {i i}
------------------------------------------------------------
------------------------------------------------------------
------------------------------------------------------------
------------------------------------MSN---------------------
------------------------------------------------------------
------------------------------------------------------------
------------------------------------------------------------
------------------------------------------------------------
------------------------------------------------------------
--------------------------------------------------------KLTR
YEKIEFLGEGQFATVYKARDV-ETDNIVAVKKIKMGSRQEAQDGINRTALREIKLLQEL-
HHRNVIGLLDVFGHMSNVSLVFDFMDTDLEVIIKDNTIILTTGNIKAYIIQTLQGLDYLH
RNWVLHRDLKPNNLLVNSNGVLKIGDFGLAKLY-GSPNRINTHQVVTRWYRCPELLFGAK
LYSTGVDMWAVGCILAELLLRVPLFPGESDLDQLTKIFAVFGNPTEENWPGLKSLSDY--
VEFK-PFTPIPLKNIFTAAGDDLLDVLEGLLVLNPLKRFECS------------------
------------------------------------------------------------
-------KCLAMPFF-----SNKPAPTPGSKLPLPQNIRKTEVE------------RPTL
KRKLL---DAVEGG--SLSKRLFF-----
>Dpul.mRNA15873 /organism=Dpul {i 72,135,417,545,723,896 i}
M-----------------------------------------------------------
------------------------------------------------------------
------------------------------------------------------------
-------------------------------HVSGEREP---------------------
------------------------------------------------------------
------------------------------------------------------------
------------------------------------------------------------
------------------------------------------------------------
------------------------------------------------------------
--------------------------------------------------------RLQR
YEKIEFLGEGQFATVYKAKDTLNDNKIVAVKKMKLGSREEARDGINRTALREIKLLQEL-
KHDHIIGLLDVFGHRSNVSLVFDFMDTDLEQIIKDTTIILTPAHIKAYILMTLQGLEYLH
LLFILHRDLKPNNLLVDRQGILKLGDFGLAKSF-ASPTRIYTHQVVTRWYRCPELLFGAR
MYGTGVDVWAVGCIMAELLLRLPFLPGESDLDQLTRIFTTLGTPNEENWPGLLSLPDF--
VQFK-AFPVIPMRHIFTAAGDDLLQLLSRFLALHPLDRCTCS------------------
------------------------------------------------------------
-------EALQMPYFSFFLNSNKPAPAPGSSLPLPASLSQAAVD------------KSGT
KRKVT---DNGEGG--SLAKRLVF-----
>Cscu.CSCU010499-RA /organism=Cscu {i 57,117,219,288,399,518,618,705,855 i}
------------------------------------------------------------
------------------------------------------------------------
------------------------------------------------------------
--------------------------------M---AED---------------------
------------------------------------------------------------
------------------------------------------------------------
------------------------------------------------------------
------------------------------------------------------------
------------------------------------------------------------
--------------------------------------------------------KLKR
YEKIEYLGEGQFATVYKAKDV-KTGRIVAVKKIKLGSRAEAKDGINRTALREIKLLQEI-
SHPNIIGLLDVFGHKSNVSLVFDFMDTDLEVIIKDTNIVLTPANIKAYILMTLQGLEFLH
MNWILHRDLKPNNLLINEKGILKLADFGLAKFF-GSPNRIYTHQVVTRWYRAPELLFGAR
IYGTGVDIWAVGCILAELLLRTPFLPGDTDLDQLDKIFQALGTPTEKDWPGVATLPHY--
VQFK-PCPGTALNNIFTAAGDDLLHLLCKMLALNPLERCDCS------------------
------------------------------------------------------------
-------QALKMPYF-----SNAPAPTPGENLPTPSSGFQEKDV---------PATPTVL
KRKISD--GE-------------------
>Isca.ISCW020730-RA /organism=Isca {i i}
------------------------------------------------------------
------------------------------------------------------------
------------------------------------------------------------
--------------------------------M---ADD---------------------
------------------------------------------------------------
------------------------------------------------------------
------------------------------------------------------------
------------------------------------------------------------
------------------------------------------------------------
--------------------------------------------------------KQRR
YEKIEFLGEGQFATVYKARDT-ETGEIVAVKKIKLGTRAEAKDGINRTALREIKLLQEL-
SHANIIGLYDVFGHRSNVSLVFDYMLTDLEAIIRDTSIVLTAGHIKSYTLQTLQGLEYLH
LNWILHRDLKPNNLLLDDRGILKIADFGLAKFF-GSPTRVYTHQVVTRWYRAPELLFGSR
IYGTGIDIWAVGCILAELLLRVPFLPGDSDLDQLSRIFQTLGTPTEKDWAGMTSLPDY--
VQFR-TFPGTPFRHIFTAAGDDLLDVIGKMLALNPLSRCSCG------------------
------------------------------------------------------------
-------EALQMPYF-----SNRPPPTEGPSLPLPASLTQKKEE-------------RGT
KRKHAG--DETKLG----VKKLSF-----
>Smar.transcript:SMAR005657-RA /organism=Smar {i 120,222,291,402,521,621,708,858 i}
------------------------------------------------------------
------------------------------------------------------------
------------------------------------------------------------
--------------------------------M---AED---------------------
------------------------------------------------------------
------------------------------------------------------------
------------------------------------------------------------
------------------------------------------------------------
------------------------------------------------------------
--------------------------------------------------------KLKR
YEKIDFLGEGQFATVYKTRDTFNDDKIVAVKKIKLGSKTEVKDGINRTALREIKLLQEL-
SHPNIIGLLDVFGHKSNVSLVFDYMDTDLEVIVKDTSIVLTIAHIKSYILMAFQGLEYLH
MNWILHRDLKPNNLLVDEFGVLKIADFGLAKFF-GSPNRVYTHQVVTRWYRAPELLFGAR
MYGIGVDVWAVGCILAELLLRVPFLPGDSDLDQLSRIFQALGTPNEDVWPGLTLLPDY--
VQFK-QFPGTPLKHIFTAAPEDLLELLENLFPLNPSSRATCT------------------
------------------------------------------------------------
-------QALNLAYF-----SNRPAPTPGPLLPKPASLSFNKKEAS---EETQPSSRAGL
KRKLLY--DDEPGG--STAKKLVF-----
>Drer.transcript:ENSDART00000051003 /organism=Drer {i 66,126,160,228,297,408,527,627,714,864,1009 i}
------------------------------------------------------------
------------------------------------------------------------
------------------------------------------------------------
--------------------------------MALDVKS---------------------
------------------------------------------------------------
------------------------------------------------------------
------------------------------------------------------------
------------------------------------------------------------
------------------------------------------------------------
--------------------------------------------------------RAKR
YEKLDFLGEGQFATVYKARDK-TTNTIVAIKKIKVGHRTEAKDGINRTALREIKLLQEL-
SHPNIIGLLDAFGHKSNISLVFDYMETDLEVIIKDTSLVLTPANIKAYILMTLQGLEYMH
NHWILHRDLKPNNLLLDENGVLKLADFGLAKAF-GSPNRVYTHQVVTRWYRAPELLFGAR
MYGVGVDMWAVGCILAELLLRVPFLAGDSDLDQLTKIFEALGTPTDEIWPGMSSLPDY--
VSFK-PFPGTPLEHIFSAAGDDLLELLRGLFTYNPCSRTTAM------------------
------------------------------------------------------------
-------QALKMKYF-----SNRPGPTPGPQLPRPNSSTEALKE--------KENLLIGI
KRKR----DSIEQG--TLKKKLVF-----
>Phum.transcript:PHUM399490-RA /organism=Phum {i 54,223,396,702,875 i}
------------------------------------------------------------
------------------------------------------------------------
------------------------------------------------------------
------------------------------------MVD---------------------
------------------------------------------------------------
------------------------------------------------------------
------------------------------------------------------------
------------------------------------------------------------
------------------------------------------------------------
--------------------------------------------------------KLKR
YEKIEFLGEGQFATVYKAKDV-ETDAIVAVKKIKIGSRAEAKDGINRTALREIKILQEL-
KHPNIIGLLDVFGHRSNVSLVFDFMDTDLEIIVKDTNIVLTPANVKAYILMTLQGLEYMH
NNWFLHRDLKPNNLLVNSEGILKLGDFGLAKFF-GSPNRIYTHQVVTRWYRSPELLFGAR
IYGVGVDMWAVGCILAELLLRVPFLQGESDLDQLTKIFQVLGTPTEETWPGMKGLPDF--
IQFK-PSVGTSLRDIFTAATNDLLELLSKLMAMCPSHRCTAT------------------
------------------------------------------------------------
-------EALQMEYF-----RNKPYPTPGSQLPLPTSIRSRKQE-----------ERQTL
KRKLMD--NALEGM--SAPKKLIF-----
>Dmel.FBtr0070756 /organism=Dmel {i 66 i}
------------------------------------------------------------
------------------------------------------------------------
------------------------------------------------------------
--------------------------------MLPNAND---------------------
------------------------------------------------------------
------------------------------------------------------------
------------------------------------------------------------
------------------------------------------------------------
------------------------------------------------------------
--------------------------------------------------------KTER
YAKLSFLGEGQFATVYKARDT-VTNQIVAVKKIKKGSREDARDGINRTALREIKILQEL-
QHENIIGLVDVFGQLSNVSLVFDFMDTDLEVIIKDNKIILTQANIKAYAIMTLKGLEYLH
LNWILHRDLKPNNLLVNSDGILKIGDFGLAKSF-GSPNRIYTHHVVTRWYRSPELLFGAR
QYGTGVDMWAVGCILAELMLRVPFMPGDSDLDQLTRIFSTLGTPTEAEWPHLSKLHDY--
LQFR-NFPGTPLDNIFTAAGNDLIHLMQRLFAMNPLRRVSCR------------------
------------------------------------------------------------
-------EALSMPYF-----ANKPAPTVGPKLPMPSAILAAKEGAN---PQT-GDTKPAL
KRKLVE--TTVRGNGLAQKKRLQF-----
>Mocc.rna14835 /organism=Mocc {i 140,179,306,510,620,744,842 i}
------------------------------------------------------------
------------------------------------------------------------
------------------------------------------------------------
--------------------------------M-DGDQS---------------------
------------------------------------------------------------
------------------------------------------------------------
------------------------------------------------------------
------------------------------------------------------------
------------------------------------------------------------
--------------------------------------------------------SQSR
YQKIEFLGEGQFATVFKARDS-QTDQIVAVKKIKIGSRAEARDGINRTALREIKLMQEL-
HHENVLGLLDVFGHQSDISLVFDYMITDLETLIKDTRVILYPAHVKCYTLQCLKGLEYLH
LNWVLHRDLKPNNLLIDENGILKIGDFGLAKFF-GSP-RVYTHQVVTRWYRAPELLFGAR
IYGTGVDMWAVGCILAELLLRLPFLPGETDLDQISKIFQCMGTPTEETWPGVTKLPDY--
VEFK-GFPGTQFEEIFTAAGDDLLELLRKLLAMDPLNRCTCT------------------
------------------------------------------------------------
-------EALKMDYF-----SNKPNPSDPSDLPLPSKFKK----------------LQGA
KRKV-----EADDS--PAARKIRF-----
>Turt.mRNA:tetur21g00310 /organism=Turt {i 63,225,405,711 i}
------------------------------------------------------------
------------------------------------------------------------
------------------------------------------------------------
--------------------------------M-VPSMS---------------------
------------------------------------------------------------
------------------------------------------------------------
------------------------------------------------------------
------------------------------------------------------------
------------------------------------------------------------
--------------------------------------------------------SKSR
YEKIKYLGEGQFATVYKARDN-QNDTMVAVKKIKLGTRAEAKDGINRTALREIKLLQEL-
HHENIIGLRDVFGHRSNVSLVFDFMETDLEVIIKDMSIILTPAIIKSYMLMTLQGLEYLH
LNWILHRDLKPNNLLIDGNGVLKIGDFGLARSF-GSPTRLYTHQVVTRWYRAPELLFGSR
MYGTGVDIWALGCILAELLLRRPFLPGETDLDQLDKIVQVLGTPNQHNWPNVEHLPDF--
VVFK-PCVGTPLRDIFTAVSDDLLEMMNKMLIYDPLDRCTCS------------------
------------------------------------------------------------
-------QALKMPYF-----INKPAPTQPQFMPRTKSQDEK--------------PQTGL
ERKRQG--DNI--S--SMAKRLRFDNIDD
>Dpte.g4128.t1 /organism=Dpte {i 940,1104,1767,1893,1995 i}
MSVKTNSKVSSSSPSSSSSPSLSPSLSSSSASSSSSLSSPSANESIIENNPNFSKKSRQP
TKPTMVKTISTAKISKPNSISSSFCIEALLARSSHPKIKSTTINSGINENSFRRSPILKI
TDNDDNDETTGSPRSISSPITVDAVTVAKNGFDPTKNIETSINDHIKSPWLTLPQHSANP
ITLSTLFAHQQQQSQQHSSSIYASIYPSSSSSMIMNAQDQATIHHQNGNGEGSSTATTTT
TTTSSSSQSISTFPTLPFFTNASAFHSAFHQIATAASAGKSIAAAAASIGDGQQATAAAQ
AYEWLAKEMLCQNGQNNSTTMIGKSRRPRTAFTSQQLLELENQFRMNKYLSRPKRFEVAT
NLCLSETQVKIWFQNRRMKWKRSKKTAQETKQNLSSSSSKSSSTATAKNNRSGNTVSTTM
ATMNQDSSDGRMSASDNDYDSDNSNPVHYSDDENNPSIDGRITKSLSANGGSSSSSSTVT
VGDRSSTPLSLFKTLKSSHENQVIIEHHSHPHNLHNPVMPLWIECGRYANRHSPGETIDI
GKVTTLSGKNSGNVNHSGNHVVGNNTSTGSHHLHGTGTIGSVEPFYRQFRKASGSLKKKR
YEKIEFLGEGQFATVYKARDV-QTEQIVAVKKIKLGSRYEVRDGINRTALREIKILQEL-
SHENIIGLLDVFGHVSEISLVFDYMITDLEVIIKDTNIFLTPANVKSYIIMTLKGLEYLH
AKWILHRDLKPNNLLIDGNGVLKIGDFGLAKSF-GSPTRVLTNQVVTRWYRAPELLYGAR
MYGTGVDIWAVGCIIAELVIRLPFFQGQTDLDQLLKIFQVTGTPNETNWPGVTNLPDY--
VKFK-VNEPVPFENIFTAIKEDLIQVLKSMLALDPTRRCTCS------------------
------------------------------------------------------------
-------QALQMAYF-----HNDPPPTPAHLLPKVKSETSSEATAI--IDQTGEPTLSGT
KRAGLFSLDNVIAP--PHVKRLNFDD--D
>Alyc.aculy03g11625.1 /organism=Alyc {i i}
------------------------------------------------------------
------------------------------------------------------------
------------------------------------------------------------
------------------------------------------------------------
------------------------------------------------------------
------------------------------------------------------------
------------------------------------------------------------
------------------------------------------------------------
------------------------------------------------------------
--------------------------------------------------------MSKR
YEKIKFLGEGQFATVYKARDK-ETDREVAIKKIKLGSMQEAQDGVNRTALREIKLLQEL-
HHENVIDLLDVYGKDSSISLVFEIMETDLETILNEKKIYISFAHIKSYILMTLKGLEYLH
KNWILHRDLKPNNLLIDKNNILKIADFGLARTF-GSPSRVYSHQVVTRWYRAPELLFGSR
MYGTGVDIWAVGCILAELFRREPLFPGDSDLDTLTRIISFLGVPTDKNWPGVTKLPDY--
VEFNDPDAGESFADRFPAVQEDGMEILRTMLALDPNARCDCT------------------
------------------------------------------------------------
-------QALNMVYF-----KTEPFPTIPQFLPRIKDYEVKFDP---------SDGMNTV
KREPLE--DIDVKP--TKPKRLKFD----
>Cele.Transcript:Y39G10AL.3.1 /organism=Cele {i 105,207,387,495,606,728,801 i}
------------------------------------------------------------
------------------------------------------------------------
------------------------------------------------------------
------------------------------------------------------------
------------------------------------------------------------
------------------------------------------------------------
------------------------------------------------------------
------------------------------------------------------------
------------------------------------------------------------
--------------------------------------------------------MSRR
YDTIKHLGEGQFANVYLAQDL-ESGECVAIKKIKLGSREEAKDGINRTAIREIKLLKEI-
HHDNIIGLRDVIGHRTSIQLVFDFMDTDLEHVIKDKEIILMPAHIKNITMQMLLGLEFLH
VHWILHRDLKPNNLLMNKMGRVKLTDFGLARFF-GSPNRNYTHQVVTRWYRAPELLFGAR
SYGVGIDIWSVGCIIAELLLRNPIFPGESDIDQLVKIFNILGCPTPETWPNMTEMNSY--
VIIKPQTEYMALNYYFSAAPQDLLDLMAGMWTFDPIKRLTCT------------------
------------------------------------------------------------
-------QSLQMEYF-----RTQPFCCLDEELPLPKKQQ------------------PQK
RSRRLD--DD--GT--RPVRRLNFD----
>Hsap.transcript:ENST00000325303 /organism=Hsap {i 75,189,378,500,563,687,843 i}
------------------------------------------------------------
------------------------------------------------------------
------------------------------------------------------------
------------------------------------------------------------
------------------------------------------------------------
------------------------------------------------------------
------------------------------------------------------------
------------------------------------------------------------
------------------------------------------------------------
---------------------------------------------------------MDQ
YCILGRIGEGAHGIVFKAKHV-ETGEIVALKKVALRR---LEDGFPNQALREIKALQEME
DNQYVVQLKAVFPHGGGFVLAFEFMLSDLAEVVRHAQRPLAQAQVKSYLQMLLKGVAFCH
ANNIVHRDLKPANLLISASGQLKIADFGLARVFSPDGSRLYTHQVATRWYRAPELLYGAR
QYDQGVDLWSVGCIMGELLNGSPLFPGKNDIEQLCYVLRILGTPNPQVWPELTELPDYNK
ISFK-EQVPMPLEEVLPDVSPQALDLLGQFLLYPPHQRIAAS------------------
------------------------------------------------------------
-------KALLHQYF-----FTAPLPAHPSELPIPQRLGGPAPKAHPGPPHI---HDFHV
DRPLE---ESLLNP--ELIRPFILEG---
>Lpol.rna20130 /organism=Lpol {i 96,149,186,375,497,560,612,684,844,1095 i}
------------------------------------------------------------
------------------------------------------------------------
------------------------------------------------------------
------------------------------------------------------------
------------------------------------------------------------
------------------------------------------------------------
------------------------------------------------------------
------------------------------------------------------------
------------------------------------------------------------
---------------------------------------------------------MEK
YTVTGHIGEGAHGIVLKARCL-ETGEIVALKKVPLKK---LENGIPCSVLREIKALQQL-
DHANVVKLLDVFPYGSSVALVFEYMPTDLSVLLYDPDTPLTEAQVKAYMSMLLKGVDYCH
SLGIMHRDLKPANLLISCTGWLKIADFGLACLLDNNPNKQYSHQVATRWYRAPELLYGAR
QYNQGVDLWAVGCIFGEMLNCFPLFRGDNDIEQLSLVLRALGTPDEQSWPGITELPDYNK
ISFP-EYSVMPLEQLVPDVSNIARDLLSKFLVYDSDKRIEAASFKYAAKKLKSQMYNEID
LLVVRMILACLVDQMMRMILACLVDQVMRMILACLVDQVMRMILACLVDQVMRMILACLV
DQVIRVKEALEHEYF-----YSLPLQSCPCDLPKPKVGK------HGLCPNI-PSPELHI
SVSTFG-----------------------
>Ptep.aug3.g1238.t1 /organism=Ptep {i 149,186,375,494,557,609,681,837 i}
------------------------------------------------------------
------------------------------------------------------------
------------------------------------------------------------
------------------------------------------------------------
------------------------------------------------------------
------------------------------------------------------------
------------------------------------------------------------
------------------------------------------------------------
------------------------------------------------------------
---------------------------------------------------------MEF
YSVIGRIGEGAHGIVLKAKHK-ESDETFALKKIPLKC---LDDGIPCVTLREVKALQQI-
NNKNVVKLHDVFSYGAGVVLVFEYMPTDLSILLRDTENPLTDSQIKAYLIMILSGVAYCH
NLGIMHRDLKPANLLVSFSGHLKIADFGQADLY-NKGRTNYSHQVATRWYRSPELLYGSR
SYNEAVDLWAIGCIFGEMLNKFPLFRGENDIEQLCLVLQTLGTPSEEIWPEMVDLPDYNK
ISFP-EYNPIPWEKLFPDATIAARDLLQQFLVYPSDKRIKAD------------------
------------------------------------------------------------
-------QALIHNYI-----FEYPRPCCECDLPKPSLNK------HGFLPNI-PSPDLEV
NDKI----DSVAKCLNEILSKEIFNVEAS
