# Supplementary material for: Genome streamlining in a minute herbivore that manipulates its host plant
Source: eLife. 2020 Oct 23;9:e56689. doi: 10.7554/eLife.56689 (PMC7738191; doi:10.7554/eLife.56689)
Supplement: Supplementary file 2. [file elife-56689-supp2.zip › Malin_Input/OG0001867.fasta]

>Agam.AGAP010697-RA /organism=Agam {i 713,911,1497,4426,4585,5878,5946,6075 i}
SDE---------------------------------------------------------
------------------------------------------------------------
------------------------------------------------------------
---------------------------------------SSGS-----------------
------------------------------------------------------------
------------------------------------------------------------
------------------------------------------------------------
--------------------------SSSNDSEKCPICLLSLHN----------------
-QEVGVPEVCE--HVFCAPCIEEWSRNVSTCPIDRKGFELINIYADLERRQ-QQKEVLRV
YRVQPKPAEGEGEEEGQGTAGAGGLPVVPEADELTYCEVCRQAHSEETMLLCDSCNLGYH
MECLNPPLLEIPSG-SWYCDCCFASG--SDEDDN------ELQDLLDDL-NEIGGM----
RESRLRQR-IHSPLRIVRTRQSERI---RAAILTRAA----AA-----------------
--------------VRLNIVQSSPD--------GAAGPSSSSSLVAVAAPPR--ARKTVK
R--------KRRRR------TRRKILSMIISEYDV-DDNENGTGAGGPGDGQKFAIKRKK
LRRRGAAAVAAA---------------------------------ALAAGGEGADLLR--
STNAMED--------SVQRQRIGAGI-TPLKIFGGRNDLDYFSDDDDEEE--GS------
-STGGAGGAGGSTLV----------AGGAMGSRLRNVLGR-RRVLKSGFESFSTPSP---
--------GGNGSTGPDLLGSIL---ENQERWHSRDGLRN-VRINGGKIIFP---TDTPP
NGGDRRRAPPA-------------GSSGRNAAEGAVNVAANTPGSST-------------
-----------TTQSFPSSGGNGAGSSTSS------------------------------
---GTGGTSSSSNTIVTNGTGAG---GTGGTSSSSASASGAYTNTSQASLLT--------
---GSP--------------------------MGGKASSGANASSSKQ------------
---PND---------------------GDRTDEEEQP-----------------------
------------EKEGPKENDKTVSGCRLPKGLAHQDVEGEAGSSGSAAA-----AAAEN
NCPNFSVYSSETLQYA---------KGASDGNQ----PYDPLDS---EQRSDEDDNDRFA
G--------------ERDEDLVQLDDD---------------------------------
------------------------------------------------------------
------------------------------------------------------------
------------DMDGEPYTADPKQSAATPT------TSSAATVNG--------------
------------------------------------------------------------
------------------------------------------------------------
-------------EKEEAAQPAPE---------------------TEKTTREEEQEEEE-
--DEGTPARDE-------------------------------------------------
-------------------------------------FDSESDDEL---KKIEADSNRGI
VGGRREGL--------------------DALTPPLTTSLVAALGASGAAMAAASAIATAN
FGAPAGLLGPG----------EDDRSYTPCLDEKY----------QERRELIDAGEGPSG
------------EGTSGL----------------ASSSRFRSQ-GSAIDTAGIDG-----
---------------------------------------------MDTELISDEDEAEFV
EA--AGEHGA-------ADG----------AGPSGSKGAASAKRKEQ---LAAF------
--------------KKVTKKGRERNYREKDTKK---------------------------
----RSSRERGR------------------------------------------------
------------------------------------------------------------
---------------------------------------------RGDDGGEPDRRNGRT
GDRD--------------SGGEGSKSMDRRN--------------------RP-------
----------------------------------------RRPKRKE-------------
--------------LPRYDIRSIIAEKRPR-ILKDPFGRDITPK----------------
--------RRSRTRTPSRSRSRER---------RNLSISLSPEPLPAVRSRGPGAGFNTG
RRRSLSPLAVPPRNRGRSPPHGARSP---------------------------------L
PPFRRSPRRSSSRS---RSRSRGGGRSGGPLPPLGLRSLSPRSPPPPRGRFARSPRSRS-
-------------------LSRSRSHSPPPHHRPAVRRGSFRRSLTPSRSPPDRRV----
--GRTKKKAKRKKRPVSVSRSRSRSRS---------------------------------
------------------------RSRTPRSRSRSRSRSRSRGRGQ-KASLAAARNAGRK
KKPKNR-RSVSPLPPPVAKTVGKKQKKKKERKRSFSPL---------GRSRSRSRSRT--
------PPPSTAAPNASGMLTERFGKGSGGGGRAQRDSSWTPPPLPAALSGSRLKSNGPA
ASASAA-------AASLTVILTNEEALAKQQEEALLGGKERDGRSG-------KQARKEA
RRREREAR--------------------EKNATLPSKEVFTSGDNILVSVSFNDKGAAA-
---AASTASGSGS--------------------KDGAQEKQPSAEHSRHHHHHHHHHGAE
RSSGGERPKNKR-------------LEG--------------------------------
-----------------------------------------------------RLKQRTR
STIDVTAKPVV-----IIDLDGS-------PFRVLTPSPKA-VIVLSDMLRKTPP-----
----------------------------------------------------------ER
RSPV-----------------DDMFGPKTPPGFPTSSSGSGLGNQQ-----------SLK
TLQAPKFSMQVKTKSTNLRPVNPL-------YDPGDLDEGKEDSPERQDDTVAGDSAVDD
-----------ESGSVSQSQG---GLGMGYGAGGSGGGTIATVG-------PNTPPEP--
----------------APQSPSPDVYD---------------PFEPTKSPSP--------
----SPTP-------GGSSRDRSDALSIGRLSDE----------------------EQSK
TTNRDGSAPGSGTDSGMMMLDGGAEPND---------------TMNGVGPVGSGG-----
-----GPDTGHSRT--------------------------------------------PP
QSQLMGRSN-----------GNSGKVTVLSNIVLGGSAATNS-NAKA-------------
-------GVSD-------PSGANSDSDV--------------------------------
---------------------IFDEFVPSSS-----------------------------
--------------------GG--------PANN----LISKLPLPLAGAAGQQ------
--------GQSAGKFADFLNPT-DSPYSPGA-------------------------SDFD
DLFEPPGGAGGMDMLDSPPMHTH--PSSKQQQQSNHQQHSNTNSQPSAGRSSKP-----M
PPTKAA----KKSTNQFDSLFGSPNLHN----------------SGKAGRSRK-------
-------GPHKR--SKGGKSNQK----------GDTANDEDPS---KL------------
-----------------SDKEK------------------------------------YL
KKLNRLERVVEEVKLVIKPYYNKKQINKDEYKDILRRAVPKICHSRTGE---INPIKIQK
LIKAYVRKIRGKRRISK------KGSG---------------------------------
-----------------------------------
>Alyc.aculy04g02730.1 /organism=Alyc {i i}
MKR---------------------------------------------------------
------------------------------------------------------------
------------------------------------------------------------
------------------------------------------------------------
------------------------------------------------------------
------------------------------------------------------------
------------------------------------------------------------
------------------------------------------------------------
---------CK--H----------------------------------------GRII--
------------------------------------------------------------
------------------------------------------------------------
------------------------------------------------------------
---------------------------------FKDTSSTSSSSTRKEQQA---------
------------------------------------------------------------
------------------------------------------------------------
------------------------------------------------------------
------------------------------------------AAPLQSKTLTSSPPPP--
------------------------------------------------------------
------------------------------------------------------------
------------------------------------------------------------
------------------------------------------------------------
------------------------------------------------------------
---P---QPIITAALH--------------------------------------------
------------------------------------------------------------
------------------------------------------------------------
------------------------------------------------------------
------------------------------------------------------------
------------------------------------------------------------
---------------------PPPPVSEQNQ-----------------------------
------------------------------------------------------------
------------------------------------------------------------
------------------------------------------------------------
------------------------------------------------------------
------------------------------------------------------------
------------------------------------------------------------
------------------------------------------------------------
------------------------------------------------------------
------------------------------------------------------------
----AP------------------------------------------------------
------------------------------------------------------------
------------------------------------------------------------
------------------------------------------------------------
------------------------------------------------------------
------------------------------------------------------------
------------------------------------------------------------
-------------TLPSPKLK---------------------------------------
------------------------------------------------------------
------------------PPQPETSS----------------------------------
------------------------------------------------------------
------------------------------------------------------------
------------------------------------------------------------
------------------------------------------------------------
---------------------------------------------------KPQKIQA--
------PPPALPPSKPP------------------------PPP----------------
------------------------------------------------------------
------------------------------------------------------------
------------------------------------------------------------
------------------------------------------------------------
------------------------------------------------------------
------------------------------------------------------------
------------------------------------------------------------
--------------------------PTQPPLSPK-------------------------
------------------------------------------------------------
---------------------------------------------------SNTRPRHYS
----------------SSSSSPSDIYD---------------PEEPIVPISPC-------
---DSPPL----------------------------------------------------
------------------------------------------------------------
-----SPVQE--------------------------------------------------
------------------------------------------------------------
------------------------------------------------------------
------------------------------------------------------------
------------------------------------------------------------
------------------------------------------------------------
------------------------------------------------------------
--------------------------------------------HEGRNNNSS-------
-------------------------SGLNTSHKTDNNDDGWPSSAVSL------------
-----------------NNQQR------------------------------------YL
QKLNRQERVIEEVKIALKPFYKNKTISKEEYKDVLRRAVPKVCHSKNGE---INPIKIQS
LITAYVSKIKRRKK----------------------------------------------
-----------------------------------
>Dmel.FBtr0078752 /organism=Dmel {i 297,2577,6532,6600,6729 i}
MSDRD---SDAVSDAGPRLSQQRGQRNRR--------IIMR-------------------
------------------------------------------------------------
------------------------------------------------------------
----------------------IEFKDSE----------DSASDQDRD-------DRPSC
SAATRL--------------------------------RRSTRRQEVASHSDSDS-----
-------------------------------------V----------PRKSTRKLRNRY
GPRSDCSSSGSDIDQL-PTRTRKRKKVESSDEEEPERTPNAV-------GRIQPMP----
---------------ADPDDGFSSDISSNDLLEKCPICLLTFRQ----------------
-QEIGTPATCE--HIFCAACIDAWSRNVQTCPIDRIEFDRIIV-----RDSYASRRVVRE
VRLDLSKSNTELVVDDEADT------AALSEEEVTNCEICESPDREDVMLLCDSCNQGYH
MDCLDPPLYEIPAG-SWYCDNCIDSD--DEDDNEQLELADDLDQLYEDI-RGMGLP----
-ETRLRVREVQEPPRILRTRQNERI---RAAVLRRTR----SGATSAEDS----------
-----------------TLTRTRTR--------TTTTTTTTTTTTRRTTTST--KKRPVQ
R--------RRRRR------TRYR---TYVVEYD--LNNFDEKFALKT--SKKVIRRRRR
RRRRGVATASSEGPGRRL---------SASKRLAEQMGVK--------------------
-------------SEGFQSSHLSGGTASSFSLFGNANDLEYFSDSEPDAV--SQI-----
-SSAGLGSTAVQTSV----------RIGSIGAP-RI-----RKALLQGKARIAAPPT---
--------APTSAPAADILSSIL---DLQDRWHDASRNLGEVHIRADGTLNI---PQRPA
PTATEAPLPKA----------------GTSKTEKHLTQAPLYQQGGG-------------
-----------GPNYNRGGGAGSSDSYNNR-------------YSGNTSYRGGGGGGAGG
SSGGSGVPSSSGEASSRHLTGEGDGQGGGGFGNQNFSSSGSNNNTNMSSFI--------P
F-----HLRFNT-------------------------PTRQQQPRQQNVLPANQPTPPFP
GSAPPP-APVASSSNN---FSGQTPMFAAPLNHHPAPVMGMPVVLSIPPPPM---PPASL
PWNSPLFKITPLQQAPAKSNDGNQ----------NDDVDNC-------------------
--PNFSIYSQESQAVA--------NASAMPSGV----PHGPADA------SDKDDD----
---------------DMNEDLVQLDDD-DEDTDIPLPLGPEP------------------
----------------EPVPEKVPKSSDDDLYE---------------------------
------------------------------------------------------------
---------------------PENPTEEPEEPEM--FEESCDAVPT--------------
------------------------------------------------------------
------------------------------------------------------------
-------------EKSESSDHEPS-------------NSNVQAAAPEENDAEEARTRS--
--TPSPLVKED-------------------------------------------------
--------------------------RAADRDRAKGVLELYDDSDW---EELDIDKPK--
------------------------EFE-KALLTETEAQVSPKRAPSKRPPSKKDT-----
--------SLERDVNESGSEHEQDRSYTPCLDEK---------------NLAEEEEAGT-
------------THQNNV----------------STSPKTRSS-KVSGDEDE--------
-PEK-----------------------------------------AVGTDIQSEDELNNE
NE--SPRRSR-------SRG----------TANNKKDKSKSRSKRNK---GETF------
--------------KKVGKRQKDRNYRG--------------------------------
-----DKSEPDR----------------------------SPRPDSRSLTP---------
----KMRSKSPRVSKSISRSRSGSRSRC-------------KSKSFSR---------SRS
RSPSRSRNRRRRNSRS------------------------------KSYSRSHSRSRSRS
NSHS--------------RQRFSFRGRDHQRGFFRGRGGLRLNYRNQQFHNRPFQHYGQ-
----NYHQNQNYHHQHNQHQNYFPPNQ-----HGQHQQYFQRPKRRE-------------
--------------LPRYDVRNVVGTSRHQTQAKDRYGRDAMRS----------------
--------HRSRSG---------------RRNSRSFSRSVSRDSRVSLRSRSGSP-----
KRRSF--------SMSPTPPPGTSPPPHKHGRGRQTSTNRRYARSPSPAP---------S
PRNERATSPVQSVH---SRRSR-----------------------------SHTPNRING
DGNRSSLYMGSPHYTPR--ISRSRSR-------------------SRSKSPKDMH-----
--KKKKKKSDKKKR-----RKRTGSSS---------------------------------
------------------------PTTAARMRRISRQRDPFE-----DADDFLAPQR---
-----------------------KRKKAGITTGQWSP--------------SPSPGRCD-
--FLHDSALQDKNSSWT------------------------PPLGTP--KGGHYNNDGG-
------------------------LTPKKTKRKRDKSKKKRKQHQL-------EKPRKEK
KRKRRTQT----------------------PEPLPSKEVFASGNNILVSVSFNKESNTNN
--ASATLSSQQQS---VVTIPPGRE---------DLLSNRMTSMTSMASMASNSNICSA-
----VGAVKKTK------------------------------------------------
-----------------------------------------------------RKRKKLE
------AKPVA-----IIDLERS-------PFQ-VHQEPAD-VIVLTDSEDATEP-----
---LSSR-RERERDRDHELMRENGQRE---------------------------------
KTPQVGSLDAIMETSYE--NMTQSTGPKTPPEPPL-------------------------
----VKFNL-PTKKIQHKVRNNPL-------HEDVDDINSA-DELEASCSMAPAEQTPQH
--------------------------------GHASHDGGQKIG-------PNTPPESG-
-------------------PCSPDAYD---------------PFEPTKSPSL--------
---------------SPRSPTLTPSQNLDQQTVSMPASGAIGPGSGDKGESDGAHVTGSN
ASTN------------------------------------TQAQGNALNPVDLVMALMN-
-----KPNQSGSIQ--------------------QESEVSSAQYISSSSLSLSLGV----
GSSTGGGGGGAGGGDNHDKTADGKTITVLSNVLLTSSSVVSS-SQHI-------------
------------------PS------I---------------------------------
----------SSPTPPSKKL----TPLPKAG-----------------------------
GSVASSSSGV---GNI--------------PTTS------SGIGGTRNGSGLGNAGGS--
--------SNALDDSFSMEI---ESPYSPGS-------------------------ADYE
DLFEPPI--------------------------------------PLEASRR-------A
KGGATG----GKV-EIFDNLFGSSS----PISNIRMTSRYNTAVGKKSNRTKA-------
---------------DRKSKVKG--------ARNPDFYDDVPNSATDL------------
-----------------QNKDR------------------------------------LL
RKLNRQERVVEEVKLVLKPYFNKKAITKDDYKDIMRRAVPKICHSRSGE---INPHKIKN
LIDAYVRKFRAKHKKLSLLNTGQVSSAVKCAA----------------------------
--------------------YLKKL----------
>Tcas.transcript:TC005009_001 /organism=Tcas {i 201,914,3232,4834,4929,5058 i}
MSDDS--------DFEPRNKRRRNIR----------------------------------
------------------------------------------------------------
------------------------------------------------------------
-----------------------CLNDSG----------SSSA---------------SS
SVVTTT--------------------------------RKGIRRRFVEDSSDSDS-----
-------------------------------ESSIEA-------------RPKRRVIPRV
TSDPESDSSGSVIHR--PKRTLRVVSDSSDDSDHGFEGSSSSQWET--------------
DVSDVETPAK-----IQDTGVD-SD-SSDGQSEKCPICLISFTN----------------
-QEIGTPESCD--HLFCVDCIQEWSKNVNTCPVDRQEFRLILV-----RKN-LNGSIYRE
IQVQPPAPQNEVDI----------------LEDPTFCEICGSSDREERMLLCDGCDLGFH
MECLTPPLADIPPG-AWFCNDCTPE---DLVDAE-IELY-ELQLLLDDA-NEVGRP-RSS
RRTTTTSR------LVPRTRQSERV---RQRIANNRN----NNEASDERP----------
------------------------------------QPVSS-------------TSRPVR
RVK---KKKRRKKK------PRYR----VVYQID---STT----------GETIAVKKRR
KKRRTKPV---------------PKKTTVKKRLAQQLGIC-----APRNVPQNLPDV---
RTQPQTN--------SLQTQRYHAGI-PTLNIFGNRDELDFVVSEEDDDF--GD------
-----GGVVLRRGIT----------RR------------------RTRIKSITVPNS---
-----------VSSSTDVLGSIL---DVQSRFHSKHTKFS---LGQDGKFTMENTKDR--
-------------------------LKDLNNWNQVVRQRPISQETSD-------------
-----------QPTS--SGHRSSSPEHNN-------------------------------
-----TAPTSTVENSNVSAISSGNI-------QEQYNNPQDYTQSNLNTIYD--------
---------------------------------VTMEEKRVDKKKKED------------
-------------------ASEDN------------------------------------
---------TPRSGTPASESEIDI----------YSDIETV-------------------
--TTSKVDEADFK---------------APSPL----PATPNTG------TDDDNN----
---------------DSEPDMVIDTDK-PEETTVTSTVDSNSEI----------------
----------------TPTAQDVSSSSEIQS-----------------------------
-----------------------------------------------QAIQSSNLLFDDK
KYE------------------EEKCVDDDDS------EDGCPNFSI--------------
-----------------------------------------YSKETITMA----------
------------------------------------------------------------
---------------KTITEDAK----------------------PEENLENDQVGEV--
--SSSPATKT--------------------------------------------------
------------------------------KEPVKKSTGLYSDSED---ESI-VKKE---
-----------------------NSFG-ITDLRNMTEDIS--------------------
---------------------EEERSYTPCLDERPHHCIE---G-LDTEMISDEDRNDF-
------------DESHDL----------------KTASDGDAL-EINAKESELD----FT
RPED-----------------------------------------YEEGEIVDKSKVKKE
TK--EPVKKK-----------------------DETDKSGNKENENQNVKQPEF------
--------------KKLSKSNKERNYRD--------------------------------
-----KDRE---------------------------------------------------
------------------------------------------------------------
------------------------------------------------------------
------------------RSKDKDSKKDK-------------------------------
----------------------------------------KKEKRKE-------------
--------------IERYDVRALIAEKPRRLITKDKFGRDV-------------------
--------RRSPSG----------------------------------------------
-------------SVTKTPPRRTKSP---------------------------------S
PKVRRSVSKARSTS---RERSR-----------------------------KKARKRRS-
-------------------VSRSKSR-------------------SRSKT----------
---KKRRRSASRER-----RRKSRSKG---------------------------------
------------------------KSKKHRSRSRHRTRSP-------------TPKR---
-----------------------TKEWSRRHSRDWTP--------------SLSRSRT--
------PEPRHLTPSWT------------------------PPRIM----------DNTV
K------------PHNLTVILTN-DANKKKKEKKRKSEKKTKENE-------------RA
KKRKRNER-----------------------TPPPSKEVFASGDNILVSVSFNKDNET--
-----------------------RDVSTKKKR----------------EVVEE-------
----VKKVKKDK------------------------------------------------
-----------------------------------------------------TKKKKKN
NRDLAGVKPVA-----IIDLERS-------PFKELTPSPKD-IIVLSDSDNEEAR-----
-------------NKLQKTICDSSQQV---------------------------------
TSPV----------------NNYTTGPKTPPEPQ--------------------------
----VKFTL-TSKQTQMRAISNPL-------HDPEDIEPTGDETQEN-------------
---------------------------------------VEHKG-------PNTPPEPPN
----------------SP-PSSPDAYD---------------PFEPTKSRSP--------
----TPEV-------APSSNALNIDNNRDESITII-----------------STEVEKTD
QTPD--QKSHTPPLA-------------------------------DVQPADSQSSIQV-
-----TPESSLSKS--------------------PERPVTNATQPVAQTIPFSSSV----
PTS-----------------------------LMTSTPVNSL-APPR-------------
--------INILSTTLLAPV----------------------------------------
-------------SIPQRN------VLPNAN----ATSKPARKS--------------S-
------------------------------------------------------------
--------NRNGSDVADTNLGF-DSPYSPGS-------------------------SDYE
DLFEPPVET-----------------------------------APKTVTKT-------T
KNVKSP----SKVQNAFDALFGTSPFNKVKKQ------------DSKKFSKKA-------
-------PPAAV--PSGGKGTKQ--VGVKIDEDNLKILDDLPNSAVEM------------
-----------------QVKDK------------------------------------FL
KKLNRQERVVEEVKLVLKPHYNKKHINKEEYKDILRRAVPKICHNKTGE---INPTKIKN
LIEAYVKKVRHSKKVTS------SSSSVNPQKA---------------------------
-----------------------------------
>Phum.transcript:PHUM106870-RA /organism=Phum {i 36,621,796,1182,1424,6571,6672,6801,6993 i}
MSRHH-------------------------------------------------------
------------------------------------------------------------
------------------------------------------------------------
------------------------------------------------------------
-----------------------------------------ISFKIINVEDDHED-----
------------------------------------------------------------
------------------KNREEIVSDCSDSSLNSQSSSSSY------------------
-IKPVKMSSK-----VTDLLTDTSD-SGDENSEKCAICLRSINN----------------
-QEVGNPEGCD--HLFCSVCIIEWSKNSNVCPLDRQQFSIILV-----RKN-KDGNLVKK
VQVEEPQASGPENVD-------------LLSMNDTVCEICGSGDREDILLLCDNCDKGFH
TTCLTPPLEDIPDDNEWFCPDCDFR---TISRSEAVSNS-GLDAFLNNV-SENFRT-LRP
RV------------QMVRTRLLERI---RITVNRIVANYVFSDSNASENSSYSLSSDDER
NGDQPSTSGTQRKKLTRKVKEENVSSSKTKKKRSKSVRKTTKTKKRKTKTNSVKRKRPVK
RRKIGTTKKTKKRK------TRAKS--TRTKRIK--IENEDGTITEKI--VKTRVYRRKK
QRRRKRKVETVSPIKRRLRVKSIRTPKTPKGRLALMLGMV-----APRNPKQLIPDV---
KIRPNNS------LRAMDLNRSRAGI-PKLHIFGPKNEFQYYSSESEHEDIIGD------
-SSGGVATVAQQRT--------------NISRY-RDRKKA--VLALQSAPQSSSPKTK--
-----HVIEPPTSEYVDVLGSIL---DSQAIWHSKDTKKN-IKINPDGSIEVIKNKDNVP
KSEK------------------NTTDVREATSNKVAVQAPMYPGSSN-------------
-----------RPDSFRSFNRTTYGENRN-------------------------------
-----NQDNMFSPRNGQSQTGVG---------YSRFGGPPRNDREGYANYLNNIPQGPTP
FCRGGPPLRFRMPPRQQLRRIPFPPRNRPIWQQDEDEEEAADKEKTNK------------
-----------------KETSGET------------------------------------
---------EIKQSKTQEEEDIDL----------YSDIETN-------------------
---ADKTDNSGAEDSAPN------YPALGPPPE----PSAFLLS------LDENGEFGDG
GNKNKSEVYDPAEPCDSEDEMVIDENH-EPSSSTPDKKETESEEKAK-------------
----------------LPTTTSSSLTSKKSD-----------------------------
-----------------------------------------------ETVK---------
---------------------ASHQRASSDD------DEYCPIFNI--------------
-----------------------------------------YSSATREFSQKEE-DERQR
EIAEEKKKMEGIKLKEDEK----LNPIKKV------------------------------
--------EEKKEELKEISDAKD----------------------SEKNDESQNVSTVQ-
NLSDDEKSKEK-------------------------------------------------
----------------------------EKDKSKESNCDLESKTED---KAL-FLKEKST
SPETKNSKRV--------TKSRSNSFS-DSNEKRDRQSISPKFGRSKKSKSPSSSRYRSS
--------SPERCAEKYKRSKRKNKKYDSD---------------DSEDDFERSDKNR--
-----------KSPKENRLSDFNKDG--------KVDRKERDR-ELENDNFTKKI-----
---------------------------------------------AVGLEGLDVEQVSSD
NE--EGDGFS-------DKGSLSSLSLSDLSQHSRKSKSPIQIQRKK-------------
--------------KKNKKHKTRRSERGKGNHEEG---------------EI--------
-----DDSEKDRLDE-----------------------FYALKGKNEEIEN---------
----EMRSKSPEKKRS-RRSMSSSSERQILGSKENKKFTKEKNKERDL---------SWK
KPSKKDKNYREGKKRS------------------------------KDRGRSKSNEKRKS
LSPS--------------PKKEKKKSKDRKK-----------------------------
----------------------------------------KTDKKKD-------------
--------------IERYDVRKIVKNKEVR--KTDAFGRDLISK----------------
--------SRSLSRSRSRSPMRERSRNMLRRDSRSFSRSRSRSYR-----RGRSP-----
-------------VRRRYVRSRSRSH---------------------------------S
KSVRRSYSRSRSRS---RNRKT-----------------------------KKKIKTKG-
-------------------RTKARSRS--------------VGRISSSVS----------
---RGRRRSVTRSRSRDPVNRAARSKK---------------------------------
------------------------RLRSRKSWSNHASRSP-----------SFSPRRS--
-------RSITRSPVHV------KRSYSRSASSDW------------------SRGRS--
------PLPRTSS-----------------------------------------------
-------------LEKLTVVL---TTKEKKKWKKKKESKKVRKDEK--------------
-KRKKTGN---------------------------SKEVFASGDNVLVSVNFRNNNSASG
NNNVAVISSDRNTRLNSVSPVPGAEISRKKKRGSDYESERVTKKVKKSNVISKKVVDVAL
SNAGSKRAKKLT------------------------------------------------
-----------------------------------------------------RLSEKDA
-EVILNRKPVA-----VIDLDMS-------PYREQTPSPVN-VVVVSDSGSGDEGKEHTP
QLPITRVTPNREIEKVQEVIRSESVTV------------------------------SAS
SSPI--------EN-----GYVPASGPKTPPEPQ--------------------------
----IKFSI--AKPQQLRQIANPL-------GDDDDDDEVDEDDREQR--IESLDRRIEK
--------------------------------ELDSRNEVSHKG-------PNTPPGPRG
PSTPKTLP--------SP-QTSPDAYD---------------PFEPTKSRSP--------
----SPSQ-------ADKEN--RPSPKSDEKDGQV-----------------SVNIESEN
SPPDMIQHAMSPESAKEVTTEN--EDDKVDSVEKCEAISVVDCSSNNVMPVQTSGALMTD
IKSNESPEKKISI----VLSSSSSS----SQMKIPSVTVQKSYTPVLKQIPVVSVVSAPP
PTS-----------------AN----------LTASTDMFSM-PSPTKTTRPGTMTT---
-QSLQMTGIQRLQHRLGSPVNRTPNSVK--------------------------------
-------------STPEKH------STPRAD-------SSEVFT--------------SG
NYLVRNVNKR-------------------------------------NGEQGKQPRPL--
--------QDATNETIDMTMDLDDSPYSPAS-------------------------SEGD
DLFDPPIESSKPSQS-------------------------NLKPAPSFKGSA-------K
GPRKSP----AKQLSKFDLLFGSSGPNLSPIK---GGNKKFSKVSGKPSSPKA-------
-------IPSKSL-SKKGTTNKN--FMHKMDEDQLRILDDLPSSAVEL------------
-----------------QVKDK------------------------------------FL
KKLNRQERVVDEVKTVLKPHYARKHITKEEYKDILRRSVPKICHSRSGE---INPSKIQS
LIEAYVKKFRHAKKKGI--NTSAVASGGSAAAAAGGGGGGPASTGAMKPKENNVQLMELL
ENCAQYVFLFDIRFRFPSIRYMIRLFRDSIRRTHS
>Bmor.transcript:BGIBMGA011343-RA /organism=Bmor {i 132,564,660,1095,1359,2809,3047,3222,4035,4483,4686,4815 i}
MSDDS-------EDSPPRPKRK--------------------------------------
------------------------------------------------------------
------------------------------------------------------------
------------------------------------------------------------
-----------------------------------------IKRVTILSSSESES-----
-------------------------------DDSVTA-------------VGTRRNRMRV
VSDDEIDSSGSEVVR---TRRGRALPKLRDSDS---------------------------
-----EGAACLADAVPRPTSGFASD-SSEGNSEKCSICLMRFTD----------------
-QEVGTPQSCE--HIFCLDCITEWSKNVNTCPVDRLTFDSIVV-----RAC-AGGRVLRT
EQVKVIERRPSVDV--------------LVVEDPTVCEVCGRSGDEESMLLCDGCDLGYH
MQCLSPPLTEVPID-QWYCPSCNDLI--DVVHTS------EVDDLLSDVFVDMYMP-IGP
RPSPLR--------QPRNVRRSSRQ---RSTIEGPSI----SSDTQGN------------
-------------VLNSNVIPSTSRGS-----LSIQSSSSRGSRTRRVT-----TSRPTR
RRK------YRRQK-------------TVIIEYE---EAENGKVAIKT--VQKKVARKKI
RKRKTRTA---------------ARRALVRESVRVRLAAL-----RPPS----LPL----
--APTRL--------ARTLTR------PALRLFGDPLELDYFSDEAPGDS--ES------
-----ASTAVAARSTS------------ALLSAHRQ----------ARRKAVGIPSPP--
----------VAASAPDLLSSIM---ESQTLLHAKNSIMS---VTGDGKLEI---KLRSP
IARPREQRSDP----------TTNGRVDLTKGEDSAKKAPSYPGQHRSGG----------
---------------------------------------WGGGYRGNYHREQGHTGFGRA
SYGGAGYAGGGQQAQNQ---------------NSNFDDRQGSAYRPMDAWRD-----EPP
L--HGDYGR-----------------------WPPRHPLAHDVPSDRNRRNSDRGPPP--
-RAPPPWRPYV--------------------------------------PP---------
----------------------------------HPSRHSF-------------------
----GGFDNPLDMRTAPHHYD---RPTVAARPL----PEPPIFK------FDDNNEV---
-ERSEDE--------RSDPDLVIDTDKYDPTEPTNDDSAEEPELPPE-------------
----------------GPHVDVKSANSNFQS----------IDESVAESETEAEAEGETH
GVG--------------------------------------AGAAGMEAAAVPAALLDDA
VRQV--------LAEHRGLLAAPPPLSDEED------DGDCPNFSI--------------
-----------------------------------------YSATSVHIA----------
------------------------------------------------------------
------------NDAAAGVLPAE-------------------------------------
--NPAPRPSDDL------------------------------------------------
-------------------------------------------------RDL--------
------------------------------------------------------------
------------------VQEDDDLSPPPPLDAVP-------------------------
-----------KKKSDEI------------------------------------------
----Y------------------------------------------NEKVSKRCPITTD
TR--SPIKIK--------------------------------------INAPSL------
------------IKKRVSLYDEEEDSMPAESGAPP-------------------------
----EDENNKDNAVSQMA---------------------------SSDLHN---------
------------------------------------------------------------
------------------------------------------------------------
SDLNS-------------HELDSAKQVTEADAFPE-------------ASCEPAADGG--
----------------------------------------ENVKDNR-------------
-------------TIPSSDVLETAHKSDHT------------------------------
--------EQSDSETLS-------------------------------------------
------------PVRTPGPFPHTAPPPLAH-----------FLRAPDGG-----------
-----------------GERPH--------------------------------------
-----------------L-AANEMSR----------------------------------
---------------VDVVQPNVPGNG---------------------------------
------------------------DDQYPKSPKRRRIRNR--------------------
---------------------------------------------------SASRVPA--
------PSPTRGSPSPA------------------------PPAVS----------GAPV
A------------PAQ--------WTSPSRLASPRTPPAAPRRRRD-------------P
ARHRRHAR----------------------DPGGASKEVFTSGDNILVSVSFKDQDRV--
------VDDDKR------------------------------------------------
----ERRRERRR------------------------------------------------
-----------------------------------------------------RKRKTAA
PEPEVGVRPVA-----IIDLERS-------PFRELTPSPRD-VIVLSDSDPGEREPAPAP
EV----------------------------------------------------------
AAPE-------------------PVGPKTPPEPTT-------------------------
------------------AEPAPA-------ADPED------------------------
-----------------------------------------GRG-------PNTPPEP--
-------------------PDSPDAYD---------------PYEPTRSASA--------
----SPSP-------APSPA---PALSPPRPTITLEAA------------------QKTN
MSAD---------------------------------------EVLDRRPL---------
-----SPMEKVMA----LLQSTRDVS--------PEPPPCD-----------------PL
PTA-----------------------------EVTPGPPPAA-APQV-------------
------------------PA----------------------------------------
-------------AAPPRI------VLPEAT----RTQPPKLF-----------------
LAKPSPIKSD--------------------PIKP---MPAAKIARVPLGSGGGGAPA---
-----------------VSLPGEDSPYSPGS-------------------------SDFG
ELFEPPRR----------------------------------------------------
--------------DMFEALLDRPR-------------------HKSRSNAAK-------
-------VPVKL---DRHKGKTQ--VGVKIDEDSLKILDELPSSAVEM------------
-----------------QVKSKVSIEIFVRINFSIRCIRYHDTAAADLELSSMAKLSQFL
KKLNRQERVVEEVKLVLKPHYNRKRITKEEYKDVLRRAVPKICHNRTGE---INPTKIQA
LIEAYVRKIRKKHKLGLA------------------------------------------
-----------------------------------
>Lpol.rna19760 /organism=Lpol {i 388,579,663,886,1074,1242,1466,1571,6945,7074 i}
MSSDEDFNENCGKNGQNNNRKRRLIRDDS-------------------------------
------------------------------------------------------------
------------------------------------------------------------
------------------ELDDDGLENGN---------FSSGH---------------SN
EDLALV--------------------------------RKKKTRVLEESDNDDDS--HIA
K-----------------------KRQNCDTEESVASE------------DSDENVNSTA
ESESENDSDDEE-------------DEESEEDDFEEENECENAHET--------------
EVSMAETSASR----VLNEIETDSD-ESDGQSEMCPVCLNKFRG----------------
-QEIGTPESCD--HSFCLECLLEWSRNVNTCPIDRQRFSLIFV-----RLE-FGGKICKR
LQVENMFHEDDEQQ----------------AEDNTYCEICGMADREDRLLLCDACDFGYH
CECLDPPLEEVPVE-EWFCPDCLPTV--EANHQSSMPQE-----VLDDF-REMLSSNFRP
GAAVFR-R------VIPRTRASENV---RSRIQRRRI----ARESADENERV--------
---------P-----------------------TIQTPSSSVPRRKKKI-----VRRKSR
KIK---TRKRRRKT------TKKVK--TNTIKKK----------------STTKRRRKRK
KKRKTRRSKAA---SRPL-----AAPLTVKKRIAEKLGLM-----KPPV-GQTLPVIK--
RQGPSR---------TIHSIRSDIGI-SALSLFGDRDELDVVNESFEEEN--GD------
-----VCIVRPHRSLQAKAHAKEILSRASLSSR-KN-----------------VPTVP--
--------SSENLQNFDLLGSIL---QTQSLLHSSSQDVR---INKDGTLKS----RYSS
LTLK--------------------------SPNGSIQKRPQDPTSQSTSS----------
-----------KETSTQGYSKSSNISQEN-----------------------------IS
AFTGESICTFSSCEPSR---------------TSKDNSCDHSPSRPTDGQCS-------S
F--------------------------------HSHHRKEKHKHSHKN------------
------------------------------------------------------------
-----------EKKHLQIEEDVDI----------YSDIESL-------------------
----GEDALMMDEESTDHQFSL---------------PSCANFHINSHIGNLEEGSD---
---------------SSENELVIDEDVKDEDHNYSDD--ENVHITNF-------------
----------------GGHLSSENVNDEYNK-----------DKNVMQEIVEKEKLEEAL
NVSFYNPSKD---NREKNKDL----------DSAKNAEKGESGDQTWEEGRNEENQENRL
SKQV---EYISHKMDKREICFGDEQGTSSET------NAECIGVNI--------------
CE-------NDRAAENQLIMEPREGMEYLV---------EGKSEEDEEVEEQED-NDEET
EDMDETEKIETDDDQENEKEAEGLNEMEST------------VYNDYQEQNDEGTEYIDE
AENVDYDVTEEQEEEEEVVGDVDK--------------NVVCEDIEEQEDEEEKKKEAE-
DIDENVKCGD--------------------------------------------------
------------------------IQEQEDEEATVADMDEDENVEN---EDI-QEDEEAT
VADMDEDENVENEDIQEDEEAAAAEDI-DEDENVTNDNIEEEMKKDSEDMDENKNVYDYD
-------------VEEHNIEEQNKHDNLESFDAE-----------TMEEELEKTTRTETN
-----------RSEKENSAQQEMYH---------SEQHHVMHQLGNSNENAKF-------
-PHQISLNL------------AGEVED---------------ISEDENEMVCEEGDVSND
CNKNINISYKFSKEGYSEQDDVEKNVALLFAEEETNRRACRKLESKS-------------
------------RKKHKTSCKSHHIHLD--------------------------------
-----DEAEEGEIVE-----------------------DTPIKRYSERQKH---------
----SSRHKEQEEIED-LTDMAPR-----INVSELPRIPKIKNVEMDL------------
SVEHCTESKRTSVLER------------------------------IDAGC---------
SDIS--------------WKKLSKSSKDRIY-----------------------------
----------------------------------------RDRKPKD-------------
--------------EKLLYQREIKGNKEGN--KSYKLELDRWKQ----------------
-----DGWSREGSKYQKLDKIQKSETDRWKQD----------------------------
-------------DKSKEGTKAQKSD---------------------------------S
DRWKQDDKYKRTGSDRVKERSE--------------IDLWKEKTDVEVPDYSRFSKEKK-
-------------------VERHLEK-------------------PYDKN----------
---NERREWRTDKNYDKNIDKHDKMYK---------------------------------
------------------------ERHKTKDHKEESSRSK--------------------
-----------------------EKEKHRRHSHEHIS--------------EKSRERE--
------CRKEEKVK----------------------------------------------
------------------------IFTEKHEGRKEKTDKHEKRHHD--------KGHRHH
DHKKRKNR-------------AVSPY--SDVTSLDAKEIYAKGDSIIINVNFNRNTLKE-
----CEVDECREDKTDSQS---DIKFLKSTSLTENNANQKNTSYNNQNNILEENTV----
----KQRSKTLK------------------------------------------------
------------------------------------------------------------
------------FSEDIWEVTPTEI-----PLDEDFQLEKDTITIMSDDGLKFES-----
---------------------------------------------FGFENR-----NSSD
SEAEV---DCHKRNVEQN------------------------------------------
----LDANLESSGKENILSIS----------YDESN------------------------
-----------------------------------IHTKKKNQSRTTF---PHSPSYPF-
-------------------PVESDSYD---------------PCEPTKSPTSHHEASYIV
KSVDIPSM-------QDEKP--KPPPS---------------------------------
--PELPPLPTEPEPEEP--------------------------------PLPEDSVTCLN
F---KNSENSISVS--SVIPTSFSS----SSVATPHISRSPTFSAPQGASVILPNLRVPP
PNFVPQNVHSNSSANN----GN----------LLNSGGLPSL-NQHVGTAPPHMMFTASH
LQNVMQGGIFSTQHP---PSNISSANVPGASHLGTGLP-PPNALPVFSQVRSQ-NVGVNI
TLPSSVIM---TNVPPPNI-----GLLPQMSLPNLRQPPPPLPASVQGQMYSQSKSIVSQ
GQIYSQSQGIVSQGQIYSQSQGIVSMTQTKPVAS----VIAALLPRVSAAQVTKQQP---
--------QEDVTDVVDMDV---ESPYSPDS---PVDSPLLELDEKTISVSQNNSVSVAK
DSFESLISSEKVTSS------------------------HGKRSHESSKSK--------I
GKSKNG----DHQ-SLQSVEFQRSLESHSRQE--VASHISKKPKQDCRSEISKHKHCIRF
DVID-RSKLSSSV-TNRKDDKKG--VMMKMDETQLKILDELPSSAVEM------------
-----------------QVKEK------------------------------------FL
KKLNRQERVVEEVKLAVKPYYNRKEITKDEYKEILRKSVPKICHNKSGE---INPVKIKA
LVEGYVKKFKYQRRKSM------SGTKFGKTS----------------------------
-----------------------------------
>Dpul.mRNA5865 /organism=Dpul {i 97,273,426,887,1647,2028,5250,5379 i}
MDLQV-------------------------------------------------------
------------------------------------------------------------
------------------------------------------------------------
--------------------THRDLPGNP-V--------PSTS-----------------
--------------------------------------------NDVVENNNSDS-----
------------------------------------------------------------
ESESDVESENED-------------EVQSSD-----------------------------
-----------------------SD-SSTGNSATCPICLLKFKG----------------
-QAIGFPEVCG--HPFCLDCILEWSKTVQTCPNDRRKFDNILV-----RLD-LDGEIVRI
VPVNDNQSKDEEEDP---------------FPDVTGCQVCRNADREETMLLCDRCDQGYH
MDCLDPPLDEVPIE-DWFCPQCDGTQ--AIAGAA--------------------------
-----RQR----------APLTLRV---RRTVQRNRQ-----------------------
----------------------------------IALRNSSVAKK---------------
------KKKGKKRK------TRYR---------------------------------KKT
KGRKTRKSKKA------------AAIPEPRKRLAGSLGMYD---------KGTWGSA---
QVEP-----------------------GQFSLTGNPNALDGVDDDEDESI--RNLISPKK
EPKSLIAILAESRK--------------AQKSI-YSFAPS---VAMSVPVKSSAPKL---
--------SSSSTGNPDLLGSIL---ASQTQ------------LTTFGKTEVTRPRPRNT
NSNRVLGA--I-LASQATLSRLDETLNRLGQQHQAASANKLKPNQAQ-------------
-----------KPQKSNSTHQSDSTDQGS-------------------------------
-----NSSTNQQSRSSKEESSNS---------NSTNHGSTRSNGQPSGETLSSNG-N--G
FS-GGD--------------------------DGSGEDPNRDQKKKSD------------
---PDD------------------------------------------------------
------------KKDDVDEEDVDL----------YSDIESI-------------------
----------------------------EEENHP---PE-----I---LSKIETEED---
-RIPEEE--------DDEKGLVIDDIA-DDAEDSGRRSAESSSDPADG------------
--------------------DSASKLSNEEA----------IEKVEKEDVVD--------
-----------------------------------------------EVRLTPVSQAPPT
VHKF---QHGGLPAAAAALTFGPKGGVVSRP-----------------------------
------------------QLRPRTG-----------------------------------
-------------------------QIAPP------------MINDLMKAN---------
--------LLETTESAVLVSPV-----------------VVVAPTEAGLKSAGRRQKME-
------------D-----------------------------------------------
------------------------I------------FGSDDDDSK---KEI-NHLEQ--
ISDCEEGE-------L-DESEADQDDS-DEEPPPSTNRIVRMLTPP--------------
----------------------------PASQKRP----------LEKKGLKDCEEGEIV
------------DKKAAS----------------KKRANTKKK-KSTGDE----------
-------------------------------------------------VIVKTEDCEFL
RS----------------------------AGIGGERKVELSLEDEG--IPSTF------
--------------KKL-DSGKTRHYRHQGDI----------------------------
-----------KVVEGR-------------------------------------------
------------------------------------------------------------
------------------------------------------------------------
GDVK--------------PKKEQDTSDD--------------------------------
----------------------------------------KRSKRQE-------------
--------------IKHYDVRRVVEKRSHS------------------------------
------DRHHSSSKSEHRSRSDSK------------------------------------
-------------SKSREHSSKKTSK---------------------------------P
RRKRTSSSSSSSSSS--SSSSS--------------TSLS-----------SLSPDRKK-
---------G---------KENQHKR----------------------------------
-------------------SRSSSSDG---------------------------------
------------------------ERKKRKTKSSLRSKER--------------------
---------------------------------------------------SDDKSST--
------------------------------------------------------------
----------------------KEKKKKGKKKKKIKDKHKDKKSH-------------TA
SEGKRSGELG-------ALGADPNAT-CGDDIEIPSKAVFASGDKIVVSLHFGSSSSS--
-----------------------KPLVKKKKRKAEFKDPVSSSKKMKEEVRSSPER----
----TDRSKKSQPPPPSTPVTKAEPTEKVHKKPHSSSKAEPSTPSKQAVVKPHLESKSPD
KHSTTPDGSKGVSCAKEPTQKPMPPTPSRRGEEGRDAMRGRGRGRGEEGRDAMRGRGRGR
PAGGRPIRPRS--KPVLIDIETSREI----PLDDARPSD---VIVLSDSVDSDEEPYLPP
LPPLPP------------PALPSQQPA---------------------------------
QLPQ-----------------AQHSTPQPPPPVPLTKGSSALTSIKPKSGGGKNLLFSKH
GAAAVKFSL-ASKSNSIKKLNNPLLLLG---AAEEEEEEEE-QQQQQSTTMPTLETSPSK
LQKTTQDNITDSTGKMKEDDNFLMNLPLPDGPGRVVHSPVKAAGNVSPIFRPATPPVKAI
----------------CASPLPTSTYD---------------PSQPTHTPSS--------
---------------GGSTPSRSPSPVMASA----------------------------K
LLSTLPPLPPPPTPPMMPSF-----------------------------PLPHPGAVLM-
-----PPMTSLPPPP------------------------------------------LPP
PP------------------------------LLTSAPPPYA-------------VHASN
LIS----GVYNTSFP---PPNIAGL-----------LPLPPA------------------
-------------VAPLLN------QVMKVT----STAPPQLS-----------------
FSTSIAIHGK--------------------PGRP--------------------------
-----------------------MTPPSPTP-------------------------SEGS
DIFGPPSASPSSPMSDHEPQQSQVTPSSK--------------PRPSAPSQ--------I
PTSSAN----ASSSSSFDSILKSASHQRVRTSNQRSASKPTPKISHSKSAAKP-------
-------TPVKSALPAGTDPSVS--ITTTI---GPDGNEECPSSAVEL------------
-----------------QVKEK------------------------------------FL
KKLNRQERVVEEVRLALKPYYTSKRISKGDYKEILRKCVPKICHTKSGE---INPIKIKE
MVKGYVKKFRYQHKKEV-------------------------------------------
-----------------------------------
>Hsap.transcript:ENST00000264555 /organism=Hsap {i 94,214,420,504,620,718,894,1024,1152,1334,1454,1609,4264,4416,4677,4806 i}
MDDDS-LDELVARSPGPDGHPQVGPADPA-------------------------------
------------------------------------------------------------
------------------------------------------------------------
----------------------GDFEESS----------VGSSGDSGD-------DSDSE
H----------------------------------------------GDGTDGED-----
-------------------------------EGAS-------------------------
EEEDLEDRSGSE--------------DSEDDGE---------------------------
--TLLEVAGT-----QGKLEAAGSF-NSDDDAESCPICLNAFRD----------------
-QAVGTPENCA--HYFCLDCIVEWSKNANSCPVDRTLFKCICI-----RAQ-FGGKILRK
IPVENTKASEE-------------------EEDPTFCEVCGRSDREDRLLLCDGCDAGYH
MECLDPPLQEVPVD-EWFCPECAAPGVVLAADAGPVSEE-EVSLLLADV-VPTTSR-LRP
RAG--RTR------AIARTRQSERV---RATVNRNRI----STARRVQHTP---------
----------GR--LGSSLLDEAIE--------AVATGLSTAVYQRPLT-----PRTPAR
RKR---KTRRRKKV-----PGRKKT-----------PSGPSAKSKSSA--TRSKKRQHRV
KKRRGKKV---------------KSEATTRSRIARTLGLR-----RPVH-SSCIPSVL--
--KPVEP--------SLGLLRADIGA-ASLSLFGDPYELDPFDSSEELSA--NPL-----
-----SPLSAKRRAL----------SRSALQSH-QPVARPVSVGLSRRRLPAAVPEP---
--------DLEEEPVPDLLGSIL---SGQSLLMLGSSDVI---IHRDGSLSA---KRAAP
VSFQRNSGS---------LSRGEEGFKGCLQPRALPSGSPAQGPSGN-------------
-----------RPQSTGLSCQGRSRTPART----------------------------AG
APVRLDLPAAPGAVQARNLSNGS----------------------------------VPG
F--------------------------------------------------RQSHSPWFN
GTNKHT-LPLASAASK-----------ISSRDSKPPCRS------VVPGPPLK---PAPR
----------------------------------RTDISEL-----------------PR
IPKIRRDDGGGRRDAA---------PAHGQSIEI---PSACISR------LTGREGTGQP
GRGTRAE-SEASSRVPREPGVHTGSSR-PPAPSSHGSLAP--------------------
----------------LGPSRGKGVGSTFESF-----RINIPGNMAHSS-----------
------------------------------------------------------------
------------QLSSPGFCNTFRPVDDKEQRK----ENPSPLFSI--------------
------------------------------------------------------------
------------------------------------------------------------
--------KKTKQLRSEVYDPSD----------------------PTGSDSSAPGSSPE-
RSGPGLLPSE--------------------------------------------------
------IT-----------------------------------------RTISINSPK--
-----------------------AQTV-QAVRCVTSYTVESIFGTEPEP-----------
-------------------------------PLGPSSAMSKLRGAVAAEGASDTEREEP-
------------TESQGL----------------AARLRRPSP-----------------
-P----------------------------------------------------------
----EPWDEE-----------------------DGASCSTFFGSEERTVTCVTV------
VEPEA------PPSPDVLQAATHR------------------------------------
------------VVELRP------------------------------------------
------------------------------------------------------------
------------------------------------------------------------
------------------PSRSRSTSSSRSR-----------------------------
----------------------------------------KKAKRKR-------------
--------------VSREHGR---------------------------------------
--------TRSGTRSESRDRSSRSASP---------------------------------
-------------SVGEERPRRQRSK----------------------------------
AKSRRSSSDRSSS----RERAK-----------------------------RKKAKDKSR
EHRRGPWG-----------HSRRTSR-------------------SRSGSPGSSSYEHYE
SRKKKKRRSASRPR-----GRECSPTS----------SLERLC-----------------
------------------------RHKHQRERSHERP----------------DRKE---
-----------------------SVAWPRDR--------------------RKRRSRS--
------PSSEH-------------------------------------------------
------------------------RAREHRRPRSREKWPQTRSHSP--------------
-ERKGAVR-------------EASPA--PLAQGEPGREDLPTRLPALGEAHVSPEVATA-
------------------------------------------------------------
----DKAPLQAP------PV-----LEV--------------------------------
------------------------------------------------------------
---------AAECEPDDLDLDYGDSVEAGHVFDDFSSDA---VFIQLDDMSSPPSP----
--------------------------------------------------------ESTD
SSPE----------------RDFPLKPALPPASLA------------------------V
AAIQREVSL----------------------MHDED------------------------
---------------------------------------------------PSQPPPL--
------------------------------------------P-EGTQEPHL--------
---LRPDA-------AEKAE--------------------------------------AP
SSPDVAPAGKEDSPSASGRVQEAARPEEVVSQT----------------PLLRSRALVKR
VT--WNLQESESSAP--------------AEDRAPRAPLHRPQKPR--------------
-----------------------EGAWDME--DVAPTGVRQV-FSEL-------------
----------------PFPSH---------------------------------------
-------------------------VLPEPGFP--DTDPSQVYS----------------
------------------------------PGLP--------------------------
-----------------------PAPAQPSS----------------IPPCALVSQPTVQ
FILQGSL-----------PLV-------------GCGAAQTLAPVPAA------------
---------------------------------LTPASEPASQATAASNSEEK-------
-------TPA-------------------------------PRLAAEK------------
-----------------TKKEE------------------------------------YM
KKLHMQERAVEEVKLAIKPFYQKREVTKEEYKDILRKAVQKICHSKSGE---INPVKVAN
LVKAYVDKYRHMRRHKK------PEAGEEPPTQGAEG-----------------------
-----------------------------------
>Turt.mRNA:tetur27g00170 /organism=Turt {i 1957,2039,2330,2398,2437,2644,2847,2976 i}
MTQEN------------LNNKRVAAGISV-------------------------------
------------------------------------------------------------
------------------------------------------------------------
----------------------LSIFGSELN--------SHGSVPLRE-------DHPDL
NA----D----------------------------------------LSRVDDDS--PLV
------------------------------------------------------------
--------------------------DEQEDSYGPQLPPEDI------------------
-----TSNGN-----VNNISNG-----------------NSIHS----------------
-DNIDNAGANN--HELVVD-----------------------------------------
----------------------------------TKPQVQIVENQSD-------------
--------------------------------------------------RSTSHS----
----HKEK----------LKKSSEIE--EGEIAEAEGD----------------------
------------------------------------------------------SKSKIR
RCK-----------------------------------------------HGKLIHKKHP
DSSKSKRSSSK------------EKKEEPK-----------------------LPLIKSI
KKEPRDR-------------------------------------DEDRSI--EN------
------------------------------------------------------------
------------------------------------------RVIRD-------------
------------------------------------RVRPYVPNRHETDR----------
-----RLNR--SPPDERSSKYRENDRNREN------------------------------
-----------------------------------------------------------H
F----------------------------------REDRHSDKRRHRSL-SRDRI-----
---PSIPAPVTV---------------------------------TVPVPP---------
------------------------------------------------------------
-------------------------------------PSLP-------------------
------------------------------------------------------------
----------------IPPPSSNRSRSEYNS-----------------------------
------------------------------------------------------------
------SKYRS-------------------------------------------------
------------------------------------------------------------
------------------------------------------------------------
---------------------------------------------SHKRDSSKN------
--HRSPVKKES-------------------------------------------------
-------------------------------------------------RRV--------
------------------------------------------------------------
------------------------------------------------------------
-----------------------------S------------------------------
-PHY--------------------------------------------------------
----EPYEST-------------------------EIKRKYDHEEEE-------------
------------KSKAKKKKKKHKHKHGK-------------------------------
-----YDDDNYNVMK---------------------------------------------
------------------------------------------------------------
------------------------------------------------------------
------------------NSKNPVPSES--------------------------------
----------------------------------------NNSKR---------------
--------------VPANSIDKISTNSRHN------------------------------
------DHHHKKSKHHSR------------------------------------------
--------------DGRSPPSHKISS---------------------------------P
HANERAEEPSMSRTK--SKRSR-----------------------------HLSPTREH-
-------------------ISNRNSH----------------------------------
--KEERKDSTHPKG-----SKISSAVN---------------------------------
------------------------------------------------------------
------------------------------------------------------------
------------------------------------------------------------
------------------------HSIDEVNSKEIKVKTEDNQLKD--------------
-----------------------------------------HGNINLGAINNNDTDNNN-
---------------------PNSK-----------ANRSPSEVKSVSS-----------
--KPGSPPKKDV------------------------------------------------
-----------------------------------------------------RLVSKSR
TEFDIFWDENS--QNKKVDSSHQ-------EYDANNVTGKE-ETVLRFLPRTLLS-----
----------------------------------------------------------DQ
SSPSV--------------CLPATVGPRTPPDEER-------------------------
-------------------------------TGKNVIMSSP-------------------
---------------------------------------------------DQTMPTP--
----------------TQDESLEDVYD---------------PEAPLDSPEEDQQL----
----QSEI-------ARSQSKLNEMEKKSS-----------------------------P
CAKQISPVKNVPRPETPEL------------------------------PSPR-------
-----SPQHKFKSP--------NSF----NSSIIPQISLTASSSIN----------RVP-
--------------------------------TLAESSLPPA------------------
------------------PGSL--------------LAQIQQTLNLQTKTHS--------
---HSDCSKQLQSHPP---------HPPHQS-------------------------HSTS
TGLSAGTSTS----------------SFIH------------------SSSGTSANDSIN
--------KASVAPINSINA---LSPSLKSLLENLIKAA--EQQQSKIKPFKTSVTSNAN
NIFKKPA-----------PVL---------------------------------------
--------------DSKSRSISHSH--HHSVK-TKVIDKEANKKTSSSNNQGI-------
-------APGSAP--TGPK------------VTDVAVLDDLPSSAVEL------------
-----------------QVKEK------------------------------------YL
KKLNRQERVVEEVKMVLKPFYQRKEISKEGYKEIMRKAVPKICHSKSGE---INPQKVRF
LVEGYIQRFKHDRKKNK------TVKGK--------------------------------
-----------------------------------
>Drer.transcript:ENSDART00000150719 /organism=Drer {i 94,214,402,486,617,709,867,1000,1113,1307,1430,1585,4525,4602,4725,4854 i}
MEEDDSQDELINRNVSHGKGKRPAMSIIS-------------------------------
------------------------------------------------------------
------------------------------------------------------------
------------------------------------------------------------
-----------------------------------------------DDEDNSEG-----
---------------------------EDESEEEE-------------------------
TGSEGDDDDDEE--------QQEILDEEEDEDEENEDAGK--------------------
-----VLEGA-----VGNISVDAMDLSSDEDSEKCPICLNSFHE----------------
-QPVATPETCE--HYFCLDCILEWSKNANSCPVDRIVFNNIIL-----RKC-HGGKIQKT
IAVKKPVKPAEEQVE--------------VDLDQTSCEICGGRDREDRLLLCDGCDAGYH
MECLTPPLDAVPVE-EWFCPECIANN--RTSGSEQISEE-ESSSL-----PTTSHSRSRP
------TR------AIARTQQSERV---RASVNRHRI----TQARTAEQLA---------
----------PRYMMQSTWLDETIN--------AVVAGLNTAVYVRDLTP----RSRPRR
RRK---TVKRRKSK------SKSS-------------STSGGKPSRGV--------KRRK
RKVRRSKLRRK------LVV---KKETNSRGRIARSLGIK-----KPES-GSIIPSVY--
--RPSEY--------SLGSMRAEIGA-ASLSVYGDPFDLDPFNDREDEIQVLTPS-----
-----SVLDAKRRGL----------SRSALRSH-QPVARP--ISASLSRQSVTIPQVGD-
--------VAEEAPVSDLLGSIL---SGQSLLLMDSSDVV---INRDGSLKA---AKSVS
LSLQ---------------------------------RNPTTGSGEMGN-----------
-----------TPSSERL----------------------------------------MC
SYGEAGLSSSPLREPSL---------------VQSSPGSSSTPQNPTSPHIQ-----APH
LS-RS-------------------------QNYPHMQPRAPHRPPNLN------------
LSRPEN-GHLSISGVRIEPFSRVS---NGSFDSAPHDKDG-----IARQPPIRKDPPKPV
----------------------------------WVDVSVL-----------------PR
IPKIKRDSGSKSSGSSSSASSV---------------PSGMSLA----------------
GNSGRKQAVDNRETGTSQQNRTLDVQK-QTVDRTGASSSFSSSFTSTASS----------
----------------YSASSNSRPSSSSISF-----RINSSGNPWQTR-----------
------------------------------------------------------------
------------RLLASG---GALFGDDEESTK---------------------------
-----------------------------------------INNKSKRILLSSR------
------------------------------------------------------------
--------KKKKDEKCEVYDPFS----------------------PTGSDSSDNEPEVE-
GLEDSAKNAR--------------------------------------------------
------------------------------SQMSVGVC-----------EDI-CNRIK--
---------IEPVDM-------------DPVREAGSEICVEVKTSTCKPCQQSP------
---------------------HHSDPMNIPVPSGASVSF------TKCETMLEPTSCET-
------------LGSSFL----------------KTQECTRSSCTDRNVKSELNF-KIEA
EPTPI-------------------------------------------------------
----RPQSKS-----------------------LEESLSNLQQTSQHNLVCKEL------
-----------PSVSGVLNA----------------------------------------
------------------------------------------------------------
------------------------------------------------------------
------------------------------------------------------------
TNIS--------------------------------------------------------
----------------------------------------VDREEKS-------------
------------------------------------------------------------
--------HQSQSK----------------------------------------------
--------------DNKQSPSNCQSF---------------------------HYKDCHK
TKHSRSKEKRRSRS---RSRDR----------------------------------RRS-
-------------------RSKSKER-------------------QRSRS----------
---KERKHVHSRDKRCSSSSSRERSTS---------------------------------
------------------------GKKVICERSDNRGRER-------------QRKR---
--PK-------------------ERRYSRSH--------------------SYSRSRS--
------RERKSMSKCQGD------------------------------------------
------------------------SRSKRQKSELRSTSRERKKRED--------QLGKSL
HREKSFQE-------------------SIEPMSIELHEASVGANKTTESVKMERDARLC-
----------------------DREIMCIKPSIKELEPRSMNKS----------------
--HGLGSSKHGD------------------------------------------------
---------------------------------------------------WSRILKDGA
-------------DGISLDLLKSTEI----KQEELWP-----ISAVSEFKDIKKE-----
------------------------------------------------------------
------------------------------------------------------------
--DEPNFSL-CRELGGVKEIKTEIETVGLISKESPDFNKSKLYSPDLEKGYAGFQDEIKM
------EEMIIGKEKIKTEQIW-----------------------------PDEDESPIS
D---------------NPLVISLDIHDIDALDI---------KKEPTESYHL--------
-----PPL-------EEDKK---------------------------------------M
SPLQLPILPIKQEPV---------------------------------------------
----ISSDEDISVDY---------------------------------------------
------------------------------------------------------------
-------LIDNLDFI---KKEMSET-----------------------------------
-------------------------FMPDSA----ETTNPKFS---------------IP
ESTAGNTQNS---ETV--------------PAVL--------------------------
-------KSKSQGKRVTWNL---EEPVEPQS-----------EKLSKL------------
------------------------------------------------------------
--------------AMFKLKLKQEGSRRSAAT-PQLSNQDKASKVTATLSSLQ-------
-------SPQGES--------------------------SKPKSRKDVLQ----------
-----------DP----NEKEK------V---------------------------VGYM
KKLHMQERAIEEVKLAIKPFYQKRDITKEEYKEILRKAVQKVCHSKSGE---INPVKVAN
LVTAYVEKYKHARRHRK------EESGQSRHED--------------------------V
PNDFQ---------------------------TSV
>Dpte.g6931.t1 /organism=Dpte {i 438,522,3253,3930,4413,4542 i}
MHNQD-----------------KSLKDDK-------------------------------
------------------------------------------------------------
------------------------------------------------------------
----------------------DDIVESS----------SSTTTSIIN-------NEEFT
N----------------------------------------------LNHNNNNN-----
---------------------------NNNDDNED-------------------------
TDDDNDDDDDDD--------DDDDVTESDDNDSTDEIDDDNDDGD---------------
-----DTESD-----QENISTEIMMPLSPNSTPTCYICLNIFEG----------------
-QDIGSPDSCETMHHFCLECIEEWGKQINTCPVDRKSFSFIIV-----RRT-INGEIVMK
VPIAKKSVLEIVTID---------------NDDVTYCEICGRCDREDRLLLCDGCDFGYH
CECLVPPLETIPVD-EWFCPDCFERL--FGDDANEENNQ---------------------
-RRLAQRR------AIARTGTFERV---RNRILARRS----NVGTRTTKT----------
------------------------------------------------------KRKTKQ
R--------RRRRT------TKKR-------------KTTKTKTSNK---TKTKRTRRRK
YRKRTKKSKLS---MKRL------PAADPRSRLATRLGLV----CKPKS-PFGLPVS---
--KPINQ------TRSLSEIRQFSGI-SGLSMFGYGLEMNHLSSYNDDLF--DS------
-----GAVDGSSAGS----------LG-LLTNT-RH------HIFVNNKSLIKTPTEP--
-----LSLQIRDSSNIDVLSEIM---TSQEILHASSSDLS---IARDGRVYL---KAESS
------------------------------SSNNSIRQCPNNSSPNHSS-----------
-----------SPPQSSSTNNGNSCKNHSS--------------------------DRRS
SLSGNSYLSSSSSSSS----------------SSSTAHQERTTHTDNISFIK--------
------------------------------------------------------------
---P---SPVVSLTID--------------------------------------------
------------NDDDDKNIDIEM----------YSDIESL-------------------
------------------------------------------------------------
---------------QDDNNKDLDENHPDDANDENDENHGNNQLKQ--------------
------------------------------------------------------------
------------------------------------------------------------
---------------------PQEPVANIEDDKL--L-----------------------
------------------------------------------------------------
------------------------------------------------------------
--------------------------------------------------------KIES
DINQTQNLSES-------------------------------------------------
---------------------------------------GEENSKN--------------
----------------------------DTSIKNIETKVSK-------------------
------------------------KSQQAKLKRRPS----------INDLFGDNSEDEDD
-----------RDEVNEL------------------------K-QLVAQQGGIN---VHF
-PIKMPIV-------------------------------------LKTNFLSDKNKSSNN
NDDDVPLSKKWVPI-YPEMNETSKNSGPKWKAIGANSESNQKSKSES-------------
------------------KEKFEKVHCD--------------------------------
-----VDRKNEKSMN-----------------------NNRPKLESKKQ-----------
------------------------------------------------------------
------------------------------------------------------------
-EISSK----------LQSSLRKVKDEENQDIFP-----------D--------------
--------------------------------------IIESVKIKK-------------
-------------PVPKVK-----------------------------------------
--------DETQTKIPTKQPD-------IKKNSPKNSTSSEAKIRTCKHGRPLA------
-------------HKNKELSSSSTTT---------------------------------T
SAAKRSKTIETTTSK--PVHSK-----------------------------DYSSKKHE-
-HSDLDYN-----------HDDRYDR-------------------HRKFS----------
--KNEHPKLESKAIICP--QPSSSSSN---------------------------------
--------------------VKINQSSSNKNNNDNRLRDS-------------STKD---
-------ESSSSA----------KKHRHHHHH----------------------------
------------------------------------------------------------
------------------------HHHHRHHHRHKHDLENSSSGTI-------SGHHHHS
EEKKCVEK-------------KSNLF--QSYSKIDSKEIFAQGDKIIINVNFKKQEENQ-
-----TIEKC--------------------------------------------------
-----DEPKKDV------------------------------------------------
-----------------------------------------------------KLNKSNT
------------IETMSPELSHSDDSLLGKLSDDSISSP---INFHFDDDKSKTT-----
----------------------------------------------------------LS
SSDL--------KNVF---SDELKFLPKIIPNSEK-----------N-------------
--NQTSASV-ITKNVENRIGNLSDFDDNDIFLNDDSFLPTPTQDESQSP-----------
---------VLMTNTVTRSKQ---------SSTSAIKSTGEFQS-------AKTFETN--
----------------LDMAKDSDFYD---------------PELPLQS-----------
-----PDH-------SDHSK----SPNMEKI-----------------------------
------------------------------------------------------------
-----SFESTLKS---SLLSISKD------------------------------------
--------------------------------SIESSSRSNV-AAKL-------------
--------ASLSNFT---------------------------------------------
-------------------------QILEYA----QTLKQQNHN--------------SS
NSKTGNISGK----------------SQLK------------------GASSTLKEKTT-
--------NHDIIEIVDMDV---VSPNSLSP----------------I---ESQTQSNHS
SSLANVK-----------------------------------------------------
--------------EIWDQILKTNSSRLQSNS-----NSNIKSNGNAKSKHSK-------
-------------------------------QPKGKFSDGQPTSAVDM------------
-----------------VIKEK------------------------------------FL
KKLNRQERVIEEVKLALKPYYQKKKINKDEYKNILRKAVPKICHSKSGE---INPSKINK
LVEAYIKHFRHIRKKS--------------------------------------------
-----------------------------------
>Ptep.aug3.g11299.t1 /organism=Ptep {i 175,330,408,631,759,948,1157,1214,9429,9558 i}
MSRAY-------------------------------------------------------
------------------------------------------------------------
------------------------------------------------------------
-------------------GTSNDLFDSE----------LSGS-----------------
-----------------------------------------------EDESDSEG-----
---------------------------SESGEESE-------------------------
EGSDTEDSDGSE--------------EGDDNNE---------------------------
-----ETENE-----SQPVVSGESD-DSDQNVESCPICLTRFSE----------------
-QSLGTPDNCS--HTFCLECIQEWSKNINTCPIDRTEFQNILV-----R---KKGKIIKK
VPVEVQPKEPEDSL----------------QQEATVCEVCHHGDREDRLLLCDACDLAYH
CECLDPPLFHIPID-EWFCPPCARV---LRTGAM----------------AGCSTP----
----RSRR------VIPRTRASETV---RKRVQTNRR----TSSTSRPST----------
------------------------------------SRSSSVSG----------RPKKCR
RRR---TYRRAIKKVVQLARTKKNL-----------MDGSKGKSCVKG--STVIVTYRRR
RRRRRRKTKTKTNVTSSAQA--ASYLKSAQERIAKRLSLC-----KSSK-GGSIPDVKS-
KAGPSSSARK-----------------SSFSLFGSKDELLEFSDSDPPAT--PK------
-----PSTSQSSG---------------SGNKT-RPIVQA--------------------
-----------STSSINLLDNIL---ASQTLLYSKPDKVL---IQSDGSLTA---KKSEN
NTAKKISKENSQTSSKTCLSSAKNGAIPKLKLSSSSSKIPAQNSSPNSEFKKPFDVLPKN
SSSSKKISRSIRPKQQKITEKIPSPQSADSHSQHKMSPTKKALWKNTFHDPDTNKPFKNP
SFYDSKPWASKSSENVITAAK----------LNSSDENNSTTENECSSDYIRS---KRIM
F-----YNRFNSSESSNV-----------CSSVSSKTLKNVSISSEVN----DEMTP---
-VIPKS-APLHLSLSTQSALSDD----DSDLEQSQSLIN-------SLSNPSNSDACSSV
L------TKGYGVSTQTTNEDSDQ---------FYEDTDESSADYEPSQSLFENLDDTSS
RITASRDNKNVPFRKEESINSIKPRSNLSPSNAT---PAAS-------------------
---------ENTSYASNEMFKNVTIKK-EPINDSNSSIQNKIHYSSFSESQATDFNQMVL
NIKEEPLSDEETCDHLSGRTSLSSRSSSVEELPSTQPRITIPNSQGHKSSLENSSL---L
NVSVSSSSSSLGISAQEQADLLKNKLSTLCSKEKANSEKQPSKSKTLDDAPHSKKVQPSC
AAELIKSEDPSLSVPGPSFPFGTSKIIASDS------SNELPSTQRASVTDLPLTQIAST
CDFSDTQRANASTQGNDLPLTPRTSATSIVSDNCPSRDFQSVGDDDVFILPSISENKPSS
STLSPTEAFSPDQLVSLMSNADFVKQLSPAQILTLVQNLKNNLANHFLKQNNPKIKTEQQ
G-----D-THPKELPSELPPSRPSELNNVRIITQNRGSVTQCTVLEEGKHSNSEHPKTD-
NMDSGMLTSDCKKFKDVNSFSDENGSGMGVTSNNLHAKHLIESNTLLDSATYNKNSEINT
CIVTTNITSSKPLPKLKEIPLSLIQDNGLNDKLSIPSTDVPENCVS---EQI--------
-------------------YEVPSQTSGPSKTCNFQKSVISEVTSTSKITEKMS------
---------------------NEMDPLNPCQNTESTSNI------LMNETILTSKQKDAN
AFKKPFESGHKKFDSHNVISVSHLESGNLSATQPADCKPSNTL-EVNNDSSSFDSQDIFD
FPETQPFVVEDLDLPETQLFLAGRGDDLPATQPAITSHKNLSTSDSENYDGTSDSNKSKR
KD--RPINNE-------NQSNNQSN-----NHCNTFLKSKVCIEENK---LDSLTSNIIQ
VPGEANKDDKFPAKEHVESNEKNQNSSDSPVFASFVPVQNHPKQNKNYLDEIKQIKEPLS
NLVNDNPLENNEKVENLTSENFKKLSEPNFKILAIPHLKSSLEAVNSQTSNTFISSACDG
DLYEPLPMKSPSGGEQ-ENTLPEKGEKVPETLKNNSNYSDSMNEDFNELPSTQLALDDQG
KPLNKFNSYKNKSGESKRNEDYDDLNATQLALGDQEMPLYKFNSYENETGESKLNEDY--
DDLNATQLALDDQGMPL-NKLNSFKSKTGESNLNE-------DYDDLNATQIALDDQGMP
LNKFNLFKSKTGESNLNEDCDDLNATQLALDDQGMPLNKFNSFKSKTGESNLNKDYDDLN
ATQLALDE----QGMPLNKFKSFKNKTEESKLNGDYDDLNATQPALDDPKLNENSDDLPT
TQIALDDCRVSSSKFNQLEDETVSN-----------------------------------
-------------EDSESLPATQLAPDNYE---L-LSSRLDQIKNKSGEPVINEALD--S
LHTLDDSEASANRSDQVKNKVS--------------------GDDPEEIKFFLSKAKSSA
EKKEAPKNLGIHKNLPQVIMPSYQSRLTP----------VNRALVRKTFS-------FEQ
TGDKKGNRSLFQTNKLNCLSSGSNNDESVNQLLTSSTVKDKVCLQESINNAGLNDKEIPK
DIDNSFFKLHSKLQENDKGLSKADSTLHEKFNKRKSMQDSTDSLNKIGAGKNVSRENIK-
-QHKFRCESTEKL----------KHQKSRRESADSLKKISCVDIPNSEGKHSESLSSENT
NKLKHLNEKELKDKRERKKY-----------------SYENVPLIK----------NHEI
AVQSDSSDFDHSDPHHIK------LQKKKQKADKQKYHKHLKEEVESQSR--IDDGSKMH
MHEKISNKEELTKTSAKRLSDASKKY-DSHDKTMPPKKNTHEKDKLISNDQFFSKQTSS-
-----YLKDNYCDEF------PEKRLSTREKI----------------------------
--HGKDKLKDKK-------------IE---------------------------------
-----------------------------------------------------KHSKIAA
----------------SYSRENS-------PSDESHDTSKN-------------------
----QSS-KETMHTKNKELLNSSRESSTDDCRDKTTGISKSLKEKVRIENKKSSFDDCHE
KTPD----------------RSQSSKEKMPKKDKL------------------------E
LFNDRESSL-VEDSHSHKHKENMHKA-----KLREDCSESTKSRKEHRCYKHNQFENKEK
------TLKNINTSPLKKSEK---HFHTVQSKTTSKEESKKITGHNFQSSKDDTSDSEYS
GIRSKKESKINKYVTQKTESSGNDSSDSECSEIKRKREDKRYRSERSKNDSSDSEYSK-Q
RSKEESKLYKSVKVKSQRSKDYSSESECSEVGENKRNKNT---------ECRYQKSKDNS
SDSEHSNIRSEGKSKRNMIS------------EHKSQKFRDDSSDSEYLKVKNKGEGKLN
----KNSDRRFQKSGDDVSHSENSNCRSEAEDKINKSSKHKSQRSK-DDSFGSEYLKIKS
KRE-----------GKQIKSVECKSQWFKE--NLSGTNYSNI-KAKQKSKHDGEDERYYK
SHKDELNGKDKKEHKMHSSDDLNAKES---------------------------------
-----------------------------------RRNSGKKRKTFEGDEKEISDKYIKH
HQEASNKGKVIKE-------------EFCNDSNSY--SDIEKLIKKEIDESASNAPSVEE
MIPLSCIKQEPLDFDCDLSI---DSPYSTSK----------------V---LHNESSKDS
SLFQKFTKTSTEHDS-------------------ECFYKGEMVKVPSSKRKRN-------
--------------DSKDGDLLRKKHKEMDAT------------HKDKMLLQK-------
-------FPKKE--KSTSSSNKK-I------KSKKNVLDVLSQAAEDIIKNSSSVSINGR
FEFEMVKNNSLSPHPKEIKEEK------------------------------------AD
KKQAFMEDIAAEVKMVLKPFYSSGVINKDDYKDIMRRAVPKIFSNCNYV---LNHEKIRK
LVVSYVSMPKYS------------------------------------------------
-----------------------------------
>Smar.transcript:SMAR011996-RA /organism=Smar {i 178,348,420,628,939,1085,1202,3097,3987,5183,5313 i}
MDSDE---EIIKR------RNHSILKIES-------------------------------
------------------------------------------------------------
------------------------------------------------------------
---------------------------------------SSSS-----------------
-----------------------------------------------ESESESES-----
-------------------------------EEEIEN---------------------RE
IQNETVNDDEDQ-------------QQESENSE---------------------------
-----EHESD-----LSEESDGSSG-SGLDNCDRCPICLRRFLN----------------
-QQIGIPETCE--HCFCLECIQEWAKTVNTCPVDRKTFSAIVV-----KHF-LDGNI---
-QLNPNQHNEAES-----------------EHDLTLCEVCREGNNEDRLLLCDGCDAGYH
LYCLTPQLHGVPLG-EWFCPICEPTE--SNTNNFNDAFS-----------IDTAQP----
----LSTR-------IPRTSQTERV---RRTINQNRA----ARGETVAPTR---------
-------------------------------------------RSRDDTPASTRRRRTTK
RK----TKRKTKRK------TKAK-------------NKAAGKTTVNG--------KKRE
DGKRGEEKK------------------------------------KLIP-GHALPLM---
--RGAQQ------ANSTARLRYAVGA-PEFSLLGDRDEFDPIDMTESFED--SDIIVR--
-----PALRGQNDYL----------RRKAAVSI-RNLQSL--NVTRRRLASLEVPLP---
------------TCPSDLMSSIM---SDQSQLHGNNSKAW---ISRDGVVRM--------
------------------------------GCPGATRQTPTNPQQTTNE-----------
-----------QPSDLIVHHRSSTSSTTNS------------------------------
-----TMQRTDTMIYSTNLT------------SQTRPCDESGGDGPVDSGIA--------
-------------------------------------RQCGLIVKEKK------------
-------KPV--------------------------------------------------
---------VPEKKITSDADDIDI----------YSDIDSGDAN----------------
-DNAGTFTEVNFMHVG---------------------PS---------------------
GDVRPEDCSNDATIMSSEDDLVIDEGR-RADETSRDAETPTMDEKGV-------------
----------------SELEERVRVVSDEEE------RDVDSDEDRMQVVSDEEERVQAA
S------------------------------DEEERVQAASDEEERFQTASDEEQQIQGV
SDEE-----------------ERIQGASDEEERVQAASDEEERV----------------
---------------------------------------RGVSDEEKRVRGFSD------
------------------------------------------------------------
-----------EDERVQVVSDEE----------------------ERLQDNEDDEAEPEI
DVEDSNQTHE--------------------------------------------------
------------------------------EQHNLVVA-IENVSSD---EEV-IEEDE--
-----------KGNE-------------SDDKNNCEMEVSE-------------------
----------------------------------------------AEDEMGDGEEERID
------------VNDDNL---EII--------------------PNENENKEID---VRF
IP----------------------------------------------------------
----IPEAAS-----------------------PVKDEKHSVEEEMRTFVAVKM------
------------------------------------------------------------
-----DEEEMRAFVA---------------------------------------------
------------------------------------------------------------
-------VKMDEVLEEVK---------------------------K--------------
-DVKAE----------L-KSEKKSEMSSKKE-----------------------------
----------------------------------------KKNSRKSG--------DDL-
-----IEEGEIPHRIRKDYVRTQRNRESSS------------------------------
------DNRRGSGKTNRKRYDNGDHEE--------------------------G------
-------------EIVDDSPPRGRGK--------EGR----------------------S
AQQQRSSDDSTRSSK--RKRSR--------------------EPDNESGVLDLKRNKGEI
SWKK---------------LSKRQSEE--------------NGGCSSSGG--------GG
HNVRKWRKQREKEKDDKGSSGRRRSEK--------------EWI----------------
------------------------RKKEIEEKERHKKKNK--------------------
-----------------------HKEKHKHHSRIAEPV------------HAKRDEKE--
-----H------------------------------------------------------
------------------------KGSERKKERKREKSWRSAERTH-------RDDGKRH
EHRKKTEK-------------VSHDS--RENTPVESKEVYTSGDSIIINVSFGRSGSGS-
-----------------------RDV--KEKTVKALSNRPVEEVR---------------
----EKKNKRHR------------------------------------------------
----------------------------------QD--------------EGERKRIRSG
PSWRKGQGTVADSKPELPEVRQEDSPVPGGDEEEHVV-----VDSVSEFDAVEFDNVPSP
------------------VQTEEEEQL---------------------------------
SSPHI---D--LENNDSNNAPIAPIDDEGPPTPT--------------------------
----IDEER-QKQQQQQQQKQQQQ-------QQQKQQQQQQKQQQQQQQQQPP-------
---------------------------------------------------PQQQPIP--
------------------------------------------------------------
-----PPL----------------------------------------------------
-PPELPPLPPEPEPVEKLKTNAILEPPKMKEVEVAARKV------DLIKPIVT-------
----RPIMQSVKMA------------------PMPNPP----------SMVSLPNVRVPP
PNFIPRGVNPNNP-------------------PMGASNLRPI-GWSLG-APPHSLIYSTG
NQPMMRPGFL--------PSSLGATAL--HSQLGT-LMQTQAHLALFGSVRNPGNAGMAV
-----------AGVPPPVAMLNCPTMHPMAA-----------------------------
------------------------------PLRP------PMNAKPQNGETHRGVVTQS-
--------QQDNAEVVDMDV---DSPYSPED---------------------MDVEEKPK
DKFDMLLGPGKKESA------------------------HAISSRPDARGGHS-------
---------------------KRGEQGRAPKGHERSQGHHAKRGNQHDSSSKK--HIVRF
ELPN-R-RFQKQE-KKGEDVKKDGGVPLRLDESQLKILDELPSSAVEM------------
-----------------QMKEKVNL--------------------------------SFL
KKLNRQERVIEEVKLALKPHYNQRSITKEEYKDILRKSVPKICHNKSGD---INPVKIRS
LVEGYVRKFKYQRKKAS------TGSKKS-------------------------------
-----------------------------------
>Isca.ISCW002529-RA /organism=Isca {i 73,297,586,694,948,1181,1292,2307,2589,3351,4842 i}
MSSDE-------------------------------------------------------
------------------------------------------------------------
------------------------------------------------------------
---------------------------------------EIAP-----------------
-----------------------------------------------RRKRNVQV-----
--------------------------IRDEDEQKLLI-------------ESCRSAASRA
GASPALSVPDAA------------------------------------------------
-----EDASN------------GSS-ASDGQSERCPICLNRFLG----------------
-QEEGTPESCD--HVFCLDCIQEWARNVNTCPVDRSVFRLILV-----R---QGDKMVRQ
ISVGSPEKEEEEE-----------------EEDLTYCEVCGNCDREDRLLLCDACDLGYH
CECLTPPLDTVPVE-EWYCPDCAPDH----SQDEPLSGD-AMAEF-----RELLATRFRP
GNTGFR-R------AIARTRAIVRIEGPRTATLLRHR----QAEENDEAA----------
------------------------------------AEDDRQEGEEQLP-----PENHQG
QVG---EEQERAQS------EEDAP--QVGQEKDQDGETSSAESCLFP-V----------
-GRETRRSRQS---ARPL-----AQPLSVRQRIAKRLGLA-----RTP--GSSLPLM---
--RHVDLGMG---RYSRNFSSQGQGPAHGLSLFGDRDELVSLDGSCDEGS--NG------
----------------------------DMVST-RRVNPQ--AARARAKELLLRPAPPRD
RVRTTLSRDSLEPCCGDILGKILGQMQSRSPCKNGLTQSI---LQRNGSLDL---RKVPP
NTVQ---------------------------------KRPRSPGSSTST-----------
-----------SPTQNHADHAVTAAAAPSK----------------------------RA
SGDGTCLAASSAATFSGTGGDGA---------SRPFGGDDGDNNHAGSGRDG-------C
F-------------------------------YSTPPDEYVLGKKAKD------------
--RPKN------------------------------------------------------
----------GTDNVRESEEEVDI----------YSDIESL-----------------GD
DCANHDVGNEDTNNNNNSNNNRD-RVAFSTDENTVKSPADRRAG---------------G
SDLRHRSAVENDDTSSSENELVIDEQE---------------------------------
------------------------------------------------------------
------------------------------------------------------------
---------------------NPVGNAVEEEEGG--------------------------
------------------------------------------------------------
------------------------------------------------------------
--------KGEGSEEEEAALEVAS--------------VRSPSPLEENGNISRDSGGVRE
VVQNGNSSAE--------------------------------------------------
--------------------------EGDEEQQSVGSADGEEGSENGEGEEQ-LDEEEGA
LEDSEEEGLVEDNDM---------------------------------------------
------------------------------------------------EEVSEAGSADGL
-----------LDQMDDV---------------------------------------VIV
EP--------------------------------V-------------------------
----KPRRKE-------------------------EGRRSKKSKRKK-------------
------------EGCHHRKHRRCRNRDE--------------------------------
----DEDREEGEIVEE----------------------RSPLKRDKGGYSD---------
----AGLQGSP-------------------------------------------------
-SASRSDSKRTSVLSR------------------------------VDSGSG--------
GEIS--------------WKKLSKHSRERSY-----------------------------
----------------------------------------RDGKPKD-------------
-------------EVILFKEREIKKREREK------------------------------
--------EKERAELLADDRSSRR------------------------------------
-------------EEEKRAPKKERRPD-----------RELYVRP-------DKKKDWHK
ERSHKDKSSSSSSS---SHKDR-------------------------------KDKHKD-
-------------------KEKDKQS-------------------SSSGS------KEYG
HHSSKDRRNDSKDR-----KEHHRHSS---------------------------------
------------------------SSRHRRDHSSERSSSKTRQKE--------SRKE---
-----------------------ERRESRRH--------------------EERESRE--
------PRESRESRDVR-------------------------------------------
------------------------EPRETRESRDTRESRESRRGQEEKIKVAVEKDYWKE
KHERRKDR-------------SPSPFLEVEPTPIESKEVIAKGDSIIINVNFNRRKEAK-
------------------PPSPEERDSHRSR-----------------------------
----DSRSRKRA-------------LSP-----------------------EYDLTDSED
-----------------------------------DD----------------SRKKGRL
---------VADMDGRRDDDDESD---LGEEDDDRSSIYDDGASSESDYEEKPASP----
--------------------------------------------------------LEAQ
ESPA----------------EEKPSKQDTTPEPLL-------------------------
-------------------------------------QPSPPVVQLSPESSP--------
---------------------------------------------------PPSPPSP--
--------------------PEDNSYD---------------PCEPTRSPSP--------
-----PPV-------AEKPR---PPPE---------------------------------
--PELPPLPPEPEPARQQQ------------------------------PA---------
----RQPTRQQPAAP-------------PTPTAVPPVTVAATPTTT-----AVPSLHLPP
PP------------------------------SFLAPPRSLV-VANL------HGAWAPT
AAPVIL-GLRA-PFV---PPALGAI-----------LAPPPGML----------------
--------------PPPMM-----RVLPPAA---------------------------VT
ATTTAAAAAL--------------------PLAS--------------GAAATAP-----
--------KPDHTEVVDMEV---DSPYSPPD------------------------SPPHG
DSFGKEVA----------------------------------------------------
---KEA----DRVVSAFDALLPALAAVERKGR-----SKGSKKHGRTSSKDRK--HIVHF
TVDKGRAAIGSLV-STFKVDSKS---AMRMDESQLKILDELPSSAVEM------------
-----------------QVKEK--------------------------------------
-----------------------------------------VCHNKSGE---INPVKIKA
LVEGYIRRVKHQRNKPS------SGQHRHKPS----------------------------
-----------------------------------
>Cscu.CSCU012694-RA /organism=Cscu {i 20 i}
MAKCFWR----IRVPSPQVSHQNILNEIL-------------------------------
------------------------------------------------------------
------------------------------------------------------------
---------------------------------------QTQS-----------------
-----------------------------------------------LLHSNSQN-----
--------------------------IKIEKDGSLTL-------------KSSEYTQQRP
QNPLQQSTSTDK---------SKTIPSCSSESS---------------------------
-----RSESRLNQWYGTYQANRDSV-TNASHSGNC------YED----------------
-QRSGHHS-----SIICGDKKKEYHQSIRS------------------------------
---KDAKSQSEDEVD-------------------IYSDIESLGDD----IIDDEIDVSTN
EQC--------SIANVYRCDLQLDNME-DDRDSS------ENELIIDED-----------
----------------AKEEDSQSVE----------------------------------
------------------------------------------------------WNEDNS
RCS---PEEENSQNDFILKQNKLKF------ETSG-CSNTNIENCEFS------------
---------------------------------------------KITN----FPSQNV-
-------------CEDKNYDSPNSGNVSSEEILNDDDDDETINDDEPLEN-MEH------
----------------------------EYASL-EDDDEK--SNKIETEDNLLL------
--------SNDKTQKPDLEVNLP-SVNNEEI----------NKINEEESLSS--------
------------------------------------------------------------
----------ISNEQISVEDSLSSVTNEQI----------------------------HK
LHEEDSLSVSDEVTEKK-------------------------------------------
--------------------------------FSEVEHQDFDRLNKVD------------
-FLPES-----------NNFSKNLN-ILTRCEESSHLID---------------------
---------SRIDESDESISNGDD----------YYAIKKC--------------LDISD
TTDNQDLSKRDLDVNQ--------SDSLSEFNSFCKSPE---------------------
--------NNNQSTVVNKINIEDGENE-SQDDNINNVKDSELDRKFK-------------
----------------SELANYKNNESFLNS-----------------------------
------------------------------------------------------------
------------------------------------DENKCLTINE--------------
------------------------------------------------------------
------------------------------------------------------------
--------------------------------------KLSKENIEENENTSKTTTHSIL
PAEDVEDISE--------------------------------------------------
--------------------------DGSDDTK------FKDGSDDWEIDQV-YDEKM--
-----------------DDTSHHYEVS-EKQFEEVEERVAKLFGS---------------
---------------------------------------------EYSEQVQD-------
-----------KDKQDDM------------------------------------------
------------------IY----------------------------------------
------------------------------------------------------------
--------------HGIKDYTGTKSHSY--------------------------------
----EDEREEGEIVEEVPIITHRSRS------------RKLHHRDSTHQEE---------
-------------LED-YGDHAPR-----INISDLPRIPKIKRENKADIP----------
-EETNVDPKRTSVLSR------------------------------VDSGNI--------
NEIS--------------WKKLSRSTRERSY-----------------------------
----------------------------------------RDGRPKD-------------
-------------NKLLFREREIKQKLKK-------------------------------
--------DEEKSKKEE-------------------------------------------
-------------DTRRKDDKYKRSE---------------------------------N
DKWREKTDHERVKDR--REKSK---------------------------DNSHDKSEKK-
-------------------LEREWKI-------------------DKFDD----------
--KKELKEKFYEKSYRD--EKNHRDKH---------------------------------
------------------------KHKHRENKDHKSEKDKFQ------------------
-----------------------EKHTHVHHSRERE--------------HSKQKDRK--
------SKKTDIDK----------------------------------------------
----------------------KEIRKEKSEKSIDKKGNKHEKRHD-------DEGHLYY
DHRRKDGL----------------PY--PEVTAIESKEIYAKGDSIIINVNFNRNTDHDQ
----INVDDIKNI-----------------------------------------------
----QKDVKKTK-------------LKD-----------------------KYSIDQRAD
K---------------------------------LDS----------------KHGKQKH
----------------FSDLEESE------------------MSFMKHQKNYERKK-STE
KVHVGE-----------MLWKETEENI------QAQDISKC--------NT-----DCDD
SNNL--------DNFEG----------NGSPISDI-------------------------
----SDQDL-EKESELCNDVLSP--------YNDKNMSASPAVSYESPKQRS--------
---------------------------------------------------PLFPSPPS-
-------------------PTENDSYD---------------PCVPTRSPFLQQD-----
----SPSIINNYS--ADNKP--KPPPS---------------------------------
--PELPPLPLEPEPMDHS-------------------------------PQDKDSKLSCL
ID--KANIKDMNSS--DIIP---------VATPVSCSSLCPSQTPQ----FTLPNVKIPP
PNYIPQSSNLASN-------------------STVHSLLPNIQNWNVGNTH----VYSHN
NQPLMQG-----NFI---PPHLSQGNVVPA---GTIIPPSMNRLVPAQHVHS--------
---TSQVMTQFMPTIPNIR------VPPPIN-----------------------------
AQIAVNLNQQ---------------SHLIHPFLPNQVHLSEGQLPPSVSSSAKKS-----
--------TPDVTEVVDMEV---DSPYNSPTV---------------IK--TNLQPSPTK
NKFDMLASSSKTRSQ-----------------------------LPSAEKRHHDKMKILT
EKVKQSHLLSKTVINALDRINKKIANKLEASG-----SNAKRSKLVNRSETTKVRHS-RL
ETTK-SSAPPKK--DSKSSEKKE--IMIRMDESQLTILEDLPSSAVEM------------
-----------------QVKEK--------------------------------------
------------VSFTFIIY-------------ILILMLWEV----SGS-----------
ILYIYHKFF---------------------------------------------------
-----------------------------------
>Mocc.rna14932 /organism=Mocc {i 1435,1555,1766,1835,2971,3748 i}
MEDLV-KDFTVVVGSRKLRTNRSCLEKHSDYFKAMFRIGMRESLTSSVKLQNIDEDLMCL
IIQHCERGVPVRVNENNVFRVLAAGMMLQMDALRTSAENYLITNLNISNALDTFKAADFY
GAHSLREYCEKFICLWLEEIVDSLTPENSEVVRNLLRREYSHWNEDLMFKAVMAVIRGQS
AERAQELFDCLYAQDVTLDHDVFNLYKSAGLGLRGHRKGNSTLAVIMDSKVALLLDRRSS
KFVRFADMPICAVGFGLIAHKHHWYLIGGEDRIGYGKWNKTVYRYNFLKSSNSRCWEPFT
EMPDCRRSFLTYVRGNRIFVVGGYGRFRKSLEGEIATLDVETRTWGREQPKSSRRDSDRS
NHLNNDEHSDRNRFNLLYKLREESLAEMDDEELSIRNFPREIVKCSLHFGRNKIVITDRN
DLYFCDFTAKE----AKKLEVQSSS-GAKPDFYRCRLVDRTLFNVLLRTVTEYLIDIETL
SLKEGRPESCD--HTFCIECITAWSKNNSTCPLCRNSFSKIKI-------S-LRGDILEE
LPVKTVEPEINEADQ---------------FLNDILCLVCHRSDQEDTLLLCDECDDAYH
CSCLTPPLRSVPVG-QWFCPRCREQD--IDSDGDDEDFV-----LLGDY-----------
-----------------------SL---RTTSTRKRK----STATT--------------
------------------------------------------------------KRKKTR
RRA----------------------------------------------------TRKRK
GGRRLTILRKA-------Y----AASSDQQWRIARSLGLSDRLLHKLNRNNISFPVLS--
TEEPSTSRGTSSRAESSGHRRSLLGVAPNLTIFGDNNSFEPQGSSGDDEP----------
--------LARRQE--------------THTKK-EDRA----------------------
--------GCSSASGVDFLGGLL---EKQSVLLDKKSELK---MDSQGTLRLVGGKELEA
MAAS---------------------------------------------SGR--------
-----------RSSEDSLSSKAKSLKVGQA------------------------------
------------------------------------------------------------
------------------------------------------------------------
-------APRASSSAL--------------------------------------------
----------------------------------EYDTRYK-------------------
-------------------------------------PQ---------------------
------------------------------------------------------------
------------------------------------------------------------
------------------------------------------------------------
------------------------------------------RVS---------------
------------------------------------------------------------
------------------------------------------------------------
------------------------------------------------------------
RVSGSTVTAISRSI----------------------------------------------
-------------------------------------------------EDV--------
------------------------------------------------------------
------------------------------------------------------------
------------VNSNHV------------------------------------------
---ER-------------------------------------------------------
---GEPEATS--------------------------------------------------
------------------------------------------------------------
------------------------------------------------------------
------------------------------------------------------------
------------------------------------------------------------
-------------------------------Q----------------------------
----------------------------------------KKSKKNK-------------
-----------FSSVPYADEAHNVARGKAI------------------------------
--------EESQGWINSLKLT---------------------------------------
-----------------------------------------------------------V
PKVINSLSIFRDLD---GEQPST-------------------------------------
---------------------------------------------SRTDS----------
---NYYRRSEVKS-----------------------------------------------
------------------------------------------------------------
---------------------------------------------------EPVRVKEE-
------PRDNDETCDSS-------------------------------------------
------------------------SHRGHREQREVPRSSDKRYSAP--------------
------------------------------------------------------------
------------------------------------------------------------
------------------------------------------------------------
------------------------------------------------------------
----------------VLDLSRI-------------------------------------
------------------------------------------------------------
---------------------------KIEP-----------------------------
----VDYSA---------------------------------------------------
---------------------------------------------------PQPPQTS--
-------------------STTIEVHM---------------EAEPTVKSEV--------
---------------SDDAP-------IGDL----DNVGR---------PLG----LDDG
SFPLVDQLKASPTVKYESAED---------------------------------------
---FVGPETKFSQA----------------------------------------------
------------------------------------------------------------
------------------------------------------------------------
------------------------TELPKPW-----------------------------
--------------------------G---------------------------------
----------------DMEL---RQVSSNSA-----------------------------
------------------------------------------------------------
--------------DASDALLPQSTVNFSHTE---GYSSGMESEESFSDVERA-------
-------VP------------------------------GVPTDADTI------------
-----------------KKKEP---RKYV---------------------------KYFV
SREKFKDAVIKEVGPYLKKFYKKHQISKEDYKEIFKKVIKKVCTSSSEKKRLVCTKAIHR
LCHTYVKRARIQIKLDC-----KFGEGLAH------------------------------
-----------------------------------
