# Supplementary material for: Genome streamlining in a minute herbivore that manipulates its host plant
Source: eLife. 2020 Oct 23;9:e56689. doi: 10.7554/eLife.56689 (PMC7738191; doi:10.7554/eLife.56689)
Supplement: Supplementary file 2. [file elife-56689-supp2.zip › Malin_Input/OG0001922.fasta]

>Agam.AGAP004584-RA /organism=Agam {i i}
MD----YANFPNLTSVYSPNR---------------------------------------
------------------------------------------------------------
----------------------------------------EACLVLN---KT----KILI
NLYEGIPETLLLNVIAWFFLILLFT----LLRQQAWDY--------GRLALVNSHGENKR
W------------TQLF---------YAHGNVP---------------------------
------------------------------------------------------------
----------------GGGGAMNGSTETSDTLN---------------------------
----SLSIDRGC--FS--------------------WIVATFRLT-KEQILTHSGPDAVH
YLSFQRHLIVVMGIMTVISIAIILPINFSGTLSG---DKNSFGHTTISNLEPDSPSMWAH
VVFAIAYVPMVVLIMRRASGRNAF---KTA------------------------------
--------------------PTRTIMATNISQGDCSK----------TIIRTYLQQLFPD
VTIEDIQLAYNISSLIKAAEEYER---TVEARIYCEAH---RNRDAIQAQPS--------
-------C----------FSC---EKVDALE-YYKDHEVQLAGEVARMRASALN---EPL
GIAFVTLNSAHEAQHVMLHF----------------------------------------
-----------------------KPGT---------------------------------
------------------------------------------------------------
YREWNLSFAPAPSDIFW----------------ENLNIDTAQWYCKWATVNFALFLFLFF
LTTPVIIVNQLDTL---SLTKNTT----------TQISKISPLVSEFLPTLLLWSLSALM
PVIVAYSDTWLSHWTRSRQNYLIMTKTFGYLLFMILILPSLGLTSAQALLQWTIES----
----------------NDT-YRWECIFLPDKGAFFVNYIITAAFIGTALELIRFPDLICY
-LWKLATAKSRAETPYIRKSILITFPFGIHYAWMVMVFTTSTVYSLACPLIMPFAMVYIT
LKHFVDKHNLFFAFAPSNMISQGSGGKIHSTAVTMTKFSVVLLLIIMAALAVVRTGQVEL
RAVVLILALC---ATLVMFA----------------------------------------
------------------------------------------------------------
------------------------------------------------------------
----------------------------------------------CMSPIKR-------
------------------------------------------------------------
------------------------------------------------------------
---------------------C-TTKPLRIV-----------------------------
------------------------------------------------------------
-----------------------------------------------ELDGPAPI-----
-----------------------------------------------YVADVLI------
------------------------------------------------------------
---NRRM------------------------------------------VSDSPSHLS--
------------------------------------------------------------
------------------YGSDTTMNI---------------------------------
-------------------------------------------VMNDADVSVTA------
------------------------------------------------------------
-----------------------------------
>Dmel.FBtr0088781 /organism=Dmel {i 912 i}
MV----MSENSNI-----------------------------------------------
------------------------------------------------------------
----------------------------------------SYCQAVA--NRT----SFFT
TAYNGIPETLILNTIFWVLLILLFT----VLRHQAGDF--------GRLALVNSNGSKKR
W------------TEIF---------YSRAASV---VDP---------------------
------------------------------------------QPS---------------
----------TSTQVSPRPSTTSQGVPDSTPLS---------------------------
----PIQPEEGL--FG--------------------WIRVTLKLR-KETILLHTGPDAVH
YLSFQQHLMAVMALVTIVSLVIILPVNFLNGPKENPYDVNAFGRTTMANLSPDSPWLWVH
TIITILYIPLVVLIMRRASGRNAF---KKA------------------------------
--------------------ATRTIMISNISSSDRNK----------TVVRNYMQELFPD
VTIENVSIAYNISRLYVRNAEFER---VHEARLYCEHH---RNRDTLMVKPE--------
-----------------MCSC---KKENAYE-YYQREERKLSGDVARLRASTMN---EPL
DIAFITVSTVQEAQNIVTHF----------------------------------------
-----------------------TPGT---------------------------------
------------------------------------------------------------
YRQWHLVFAPSPDDLFW----------------ENLNVNKSHWYLKFFCVNAVLFLVLFF
LSTPAMVVSLLNSR---PWVKET-------------EGKISPLVADFLPTLMLWTLSALM
PVIVAISDKWMRHYTRSKQNYSIMTKCFGYLLMMIMILPSLGLTSAQALLEWGFL-----
----------------NQT-DRWQCIFLPDRGSFYVNYIITAAFIGTALELLRFPELIVY
-IWSLLKAKSKAETPYIRKAILIEFPFGTHYAWTTLVFTIAIVYSVACPLIMPFAMIYIC
LKHFVDRHNLYFAYGPSNMISR-KGGKIHSTAVTMTKFSVVILVLVMAMICFFRGDNGMA
RFLLLIISLA---ITLTLFT----------------------------------------
------------------------------------------------------------
------------------------------------------------------------
----------------------------------------------FMSPIKR-------
------------------------------------------------------------
------------------------------------------------------------
---------------------CAATRRPSIV-----------------------------
------------------------------------------------------------
-----------------------------------------------EIAGPAPI-----
-----------------------------------------------YVPDVLK------
------------------------------------------------------------
---DNGI----------------------------------------RTSSVRPSAAAFG
G-----------------------------------------------------------
------------------YGSDSVSE----------------------------------
--------------------------------------------YDSSQYSVNSVE----
------------------------------------------------------------
----------------------------------A
>Bmor.transcript:BGIBMGA005797-RA /organism=Bmor {i i}
------------------------------------------------------------
------------------------------------------------------------
------------------------------------------------------------
------------------------------------------------------------
------------------------------------------------------------
------------------------------------------------------------
------------------------------------------------------------
------------------------------------------------------------
------------------------------------------------------------
------------------------------------------------------------
------------------------------------------------------------
------------------------------------------------------------
------------------------------------------------------------
------------------------------------------------------------
------------------------------------------------------------
------------------------------------------------------------
------------------------------------------------------------
------------------------------------------------------------
------------------------------------------------------------
--------------------MRWDCVFLPDKGAFFVNYVITSGFIGTSLELIRFPELFLY
-VWYLLQSKSRAEKSYVKKAILYEFPFGVHYAWSIAIFSITTVYSLACPLIAPFGLIYLM
LKHVGDKHNLYFAYGPSDMSGM-GGGRIHATAVRLIRVSVLLLLISMAAWAGLRAG-FEA
RTIILIMASI---VAFGTFL----------------------------------------
------------------------------------------------------------
------------------------------------------------------------
----------------------------------------------LLSPFPS-------
------------------------------------------------------------
------------------------------------------------------------
---------------------CTPPAPLQAE-----------------------------
------------------------------------------------------------
------------------------------------------------------------
----------------------------------------SSVRFQEYIAPVLL------
------------------------------------------------------------
---KPV----------------------------------------DTPPTTTPTTPD--
------------------------------------------------------------
------------------YGASSPVNN---------------------------------
------------------------------------------NSYNSGPINI--------
------------------------------------------------------------
-----------------------------------
>Tcas.transcript:TC001709_001 /organism=Tcas {i i}
ML----KNLLENRHSIGSVNN---------------------------------------
------------------------------------------------------------
----------------------------------------DTCLTTR---RAN--ATVIS
NVYEGIPETILLNVITWILLILLFA----ILRNRAWDY--------GRLALVHT----EK
W------------TQLF---------YKNTDDA---VAV---------------------
------------------------------------------EES---------------
---------------SADV-----------------------------------------
----SLIPDAGC---L--------------------WFPSIFKIS-RERIFTRCGPDASH
YLSFQEQLLFLSTTITVFALCVILPINFQGTLQG---GKTTFGHTTLSNLEPSSYWLWVH
VVASFCFVPLTVLIMRKSSGRIP--SASAL------------------------------
--------------------TSRTVMITHISHAHRNI----------DDIKNYFTVRFPD
TEIKDIQIAYRIKKLTILEKQRAL---THEAKMYCIL----NNKPDLKVQPY--------
GCI---IC----------CPW---KTQNALE-YYTEEEARLTDLVVAERRKVLE---SPL
GIAFITLNSEERAHHVIKSF----------------------------------------
-----------------------TPGS---------------------------------
------------------------------------------------------------
LRHWLITKAPSPSDINW----------------ENLEISYRNWYSKAILINAILFLVLFF
LTTPVIVVNVFNNL---TSAQDK------------FLSKLTPLLSDFLPTLLLLSVSALM
PVLVAYSDEWMSHWTKSKQNHATMHKAFFFLLFMVLILPSLGLTSAQAFVEWSLQTG---
----------------NLT-VRWECVFLADKGAFFINYVITSALIGTALELLRFPELAMY
-AFRLLRIKSEAEKTSIRKEIMSEFPFGIHYAWTLLIFTISTVYSLTCPLITPFGLLYLC
LKHFVDKYNIYYVYRPITMCG--EGQQIHADAVRMVRVAILLLQLIMAAFSFIRGG-FNI
MCAVSFIAFI---VTVTFFF----------------------------------------
------------------------------------------------------------
------------------------------------------------------------
----------------------------------------------FLSPFPS-------
------------------------------------------------------------
------------------------------------------------------------
---------------------CRPIQNNNTA-----------------------------
------------------------------------------------------------
------------------------------------------------------------
----------------------------------------LPEFSEQYIAPVLL------
------------------------------------------------------------
---SSQNIEQ--------------G---------------------DEYIVSSPSS----
------------------------------------------------------------
------------------YGSSNINDI---------------------------------
----------------------------------------GVRLMSEIGSSVA-------
------------------------------------------------------------
-----------------------------------
>Cscu.CSCU005073-RA /organism=Cscu {i 138,245,332,389,552,658,826,939 i}
------------------------------------------------------------
------------------------------------------------------------
------------------------------------------------------------
------------------------------------------------------------
------------------------------------------------------------
------------------------------------------------------------
------------------------------------------------------------
------------------------------------------------------------
------------------------------------------------------------
------------------------------------------------------------
------------------------------------------------------------
------------------------------------------------------------
------------------------------------------------------------
------------------------------------------------------------
------------------------------------------------------------
------------------------------------------------------------
-----------------------------------LTQKKVQWYFRAFFINFGLFIFLVC
FTTPVTIVKFINVN-----KEE--------------LNIFNSVLSEQSQVFLLWAVSVIL
PIAVAYTDQFLFHWTRSSYNHSVMVKTYLLLIFMILILPSLGEISLRVLIETTLKNK---
----------------GHS-PRWRCIFLPDNGALYVNYVITATFIGTAMELIRFPELFLY
-ACYLGFSRSKAEYATIRKAAMWEFEFGVQYAWFLLVFAVVITYSLACPLVVPFGLMYLC
FKHCVDRHNIYFAYAPSKI-----SQNIHATAINFVIIAVFLLQVFLFFFSYVRIG-WNY
ITIVSLAILV---FTLLIFSVRVSHNWF--------------------------------
------------------------------------------------------------
------------------------------------------------------------
---------------------------------------------RQLTPISY-------
------------------------------------------------------------
-------------------------------------KHLNQRV----------------
------------------------------------------------------------
------------------------------------------------------------
-----------------------------------------------ELTGSG-------
------------------------------------------------------------
------------------------------------------------------------
-------------------------------------------------LEQTPK-----
------------------------------------------------------------
------------------------------------------------------------
-------------------------------------------FSSENKVRIH-------
------------------------------------------------------------
-----------------------------------
>Ptep.aug3.g4751.t2 /organism=Ptep {i 177,260,363,401,541,593,705,779,860,978,1112,1238,1395,1502,1589,1643,1806,1912,2080,2193,2259,2283 i}
MV----------------------------------------------------------
---YQYASSFPHA-----------------------------------------------
-----------------VVADDDVPTDNDS----------YKCSVLK---SN-HSILVLS
GKFEGIPDNLMINVATWLLLLIIFT----FLRKRAWDY--------GRIALVQK--NDQR
W------------TQLF---------YGDGAATSHHLNN---------------------
------------------------------------------EEG---------------
---------------SIDSVEI--------------------------------------
----ALHMDKGI--CS--------------------WLRAIFVIK-DDQILKRNGPDALQ
YLSFQRHIIVYLAIICVICLTLVLPVNYQGDLVD---EESKFGRTTLSNLDPASSYLWVH
VGCSFLFLLLGISVMKHFSANLKLNDNESF------------------------------
--------------------VNRTLMIFNVPKDLCEE----------SILLQHFQEAYQD
CSVEKVNLAYDVRTLTKLDSERET---STHARIYCENILK-ETGIRPRMRPH------YC
GHI----CVCSR--------C---EQVDALD-YYTEEEHALATAVDRQRSVSLL---KPV
GLAFVTLKTEEMAERIYKDYQ---------------------------------------
---------------KHCQCTV-SPSSSS-------------------------------
------------------------------------------------------YSRQLN
PYNWTVDFAYPPEDIFW----------------ENLSVSKSLWYTRAFTTNFALFILFFF
LTTPTIVLSYLDIL-YTPAAKK--------------LVRETPVIKDFFSTLMLLLFSSLL
PVIVSFSDRFMPHWTRSSRNHSKMLRTFIFLLFMVVILPLLQLTSVKALLEWSIRK----
----------------GET-YRWQCVFLSGNGAFFVNYVITASFIGTALDLIRFPELFMY
-AFYICFSRSRAEQAGLRKAILWEFEFGVQYAYYLLIFSVVIIYSVLCPLITPFGLVYVC
LKHFIDRYNIFYVYGPSKI-----SRNIHATAINCVVMSIILMQMCIFFFLYLRNG-WMQ
MSIVSLGICL---MTAMIFIGQIFFQWF--------------------------------
------------------------------------------------------------
------------------------------------------------------------
---------------------------------------------LILSPISY-------
------------------------------------------------------------
-------------------------------------KAFSSQS----------------
---------------------RRNSSEPSRS-----------------------------
------------------------------------------------------------
-----------------------------------------------DEISQQPY-----
----------------------------------------LPMVLEPYLPMVLK------
------------------------------------------------------------
---RSASKGEIFTTIIQDRSYGTN----------------------EDSVQSTPDGGSL-
------------------------------------------------------------
------------------------------------------------------------
---------NIPDTT--EC----------------------DNFASEHYQRF--------
------------------------------------------------------------
-----------------------------------
>Isca.ISCW000410-RA /organism=Isca {i 126,212,352,404 i}
M--------------------------LFEDRT---------------------------
------------------------------------------------------------
---------------------------------------LIKCNFFK---KA-NFTVTLA
PGYQGIPENLLINLVMWVSLITLYS----VLNRTAKNY--------SRMALLHN--RDDQ
------------------------------------------------------------
------------------------------------------------------------
------------------------------------------------------------
--------------------------------------------K-DRHVLKKNGPDAVQ
YLTFQRHIIVFVLIVCLCCVGIILPIHVFGDIEG---DARKFVHTTLNNMDPKAASLWVH
VVFAFLFLPLGVMFMRHFSAKLHIHPEESR------------------------------
--------------------V---------------------------------------
------------------------------------------------------------
------------------------------------------------------------
------------------------------------------------------------
------------------------------------------------------------
------------------------------------------------------------
------------------------------------------------------------
------------------------------------------------------------
------------------------------------------------------------
------------------------------------------------------------
------------------------------------------------------------
------------------------------------------------------------
------------------------------------------------------------
------------------------------------------------------------
------------------------------------------------------------
------------------------------------------------------------
------------------------------------------------------------
------------------------------------------------------------
------------------------------------------------------------
------------------------------------------------------------
------------------------------------------------------------
------------------------------------------------------------
------------------------------------------------------------
------------------------------------------------------------
------------------------------------------------------------
------------------------------------------------------------
------------------------------------------------------------
------------------------------------------------------------
-----------------------------------
>Mocc.rna10831 /organism=Mocc {i i}
MS-------------SPTVGF----GTKFADRM---------------------------
------------------------------------------------------------
---------------------------------------EVQCALLA---RSKNLTLTLA
PGYQGIPENLLMNVVAWICLIVIYS----VVNRTAKNY--------ARMALVHR---SER
W------------SDVF---------YGQQYQH-QQQQQ---------------------
------------------------------------------QQH---------------
---------------PQNGS-VHHQLNQSSPQRNRSGVSNHRTQ-------PPVDDDGSL
ESLENANRDTSF--FS--------------------WIYAIWKIE-DRHVLKKNGPDAVQ
YLTFQRHIIVFVFIVCICVTTIVLPLNALGVESQ---KNNKFAQTTIANISKDSKSLWIH
IALSFIFLPLGVIFMRRFSTRLHIHAEEPR------------------------------
--------------------IGRTLMIAGVPRRHCKA----------ELFRQHFAEAYPQ
CIIQDIQFAYDIRKLMDMVAQRET---ATQARLWCENRIN-NTRERPTMRPY------TC
GRC----CCLGD-----YLGC---EQVDALD-YYRVEEQSLLKRVDEERRRALK---NPV
GFAFITFDSEEMAMLVCKDHK---------------------------------------
---------------SQWQCYVPGQSQSS-------------------------------
------------------------------------------------------ITRELK
PYLWKVVFAPPPSDLFW----------------ENLSVGKYAWYMRSVFINFLLFIVLFF
LTTPFIILSSLSPI-----INI--------------QIGLHPFFEKFLPTVMLWCVAALM
PAMVTLSDLFIAHWSRSSRNHSVMKKVFVFLLFMVLILPSLGLSSAESFVGRLMQTR---
----------------NAT-EVWKCLYLPDSGAFFVNYVITSSFVGTTMELIRFPQLCLY
-MIYTCLSRSKAEQYAVQRNSLFEFYFGVHYAWYLLMFAIIMVYSIPCPLVTPFGVLYLC
FKHYVDKYNIYFVYNPSKT-----NKYIHATAIDFVIISLILLQFALFMYLYFKSD-ASM
YTVVMCVIFM---MSFCLFIGQAMIKCF--------------------------------
------------------------------------------------------------
------------------------------------------------------------
---------------------------------------------RDFGAIKYV------
------------------------------------------------------------
-------------------------------------RQLQKTLE---------------
---------------------RRRSRESGLR-----------------------------
------------------------------------------------------------
------------------------------------------IRD---------------
---------------------------------------------NPYIPDALK------
-----------------------------------HRP--------------------IP
NLNQSQSAGNLPLFGSGSNATGNNDVRAPLPPTNGGLANGSAGGALSGSPLEAPRSHSMN
D-----------------------------------------------------------
-LLS--------------AGSERAEFSLA--------------------C----------
--------EDVAMTTEDECA--------------------STEAEDDEMRRVVLAA-NGH
VNH----------YQR--------------------------------------------
----------------------------------F
>Lpol.rna297 /organism=Lpol {i 15,239,371,576,659,759,842,982,1034,1146,1220,1301,1428,1562,1688,1839,1946,2033,2090,2253,2359,2527 i}
MVVFSLKHQVCDVLSITSVAYNS--SSLLEESDLADYLVFPPLPNIADQLREGAAMPCLP
CLLDQHALAFHHLENPYLDSQRYKINKLTGANSRKHFVQFPAITLINSLVKSQDSEYYGS
KMSIGRKKARVMQSQTYFVQDDVVTGDDLDYQVEGSNSRFVKCNTFH---RK-NFTFTLY
GGYEGVPENLLINVCGWLLLLILFT----ILRKRAWNY--------GRIALVQK--SEQR
W------------TQLF---------YGEAATN-QRLTG---------------------
------------------------------------------EED---------------
---------------SIDSVEVNLHLDTFKPYI---------------------------
QSL-CPQMFDGC--LS--------------------LFDYNFKFTIDEHILKKNGHDAVQ
YLSFQRHIILYMFIICVVSLVIVLPVNFQGNLEG---DSKTFGHTTLSNLNPHSPLLWVH
VGLAFVFLPLGIFFMRQFSLNLSIVEDESL------------------------------
--------------------IGRSLMITAIPKEHCSR----------NILLQHFQEAYSE
FIIQDIHIAYDVRKLIKLDRQRET---AMQAKLWCETVYK-ETGLRPRMRPY------TC
GRI----CVCGD-----ACGC---PQIDGLE-YYTEEEHALISAVDREKSIVLQ---KPL
GIAFVTFQTDTMAEIVYKDHQ---------------------------------------
---------------EQCKCST-NPPTSS-------------------------------
------------------------------------------------------LNCILE
PHNWQVEFAPPPEDIFW----------------KNLAVSDLKWYIRAVAINLFLFLVLFF
LTTPAIFVNSLDLI---QLRQK--------------IQRLSPVLSEFLPTLLLWLVSVLL
PIIVAYSDDFLFHWTRSTRNHSIMKKTFVFLLFMVVILPSLGLTSAKAFLEWAVRPQ---
----------------NET-YRWECIFLPDNGAFFVNYVITSGFVGTALEIIRFPELFMY
-AIHLCFSRSVAEQVGIRKAILWEFEFGVQYAWILLIFATVIIYSLPCPLIVPFGLVYMC
FKHCVDRYNIYFAYGSSKI-----NQSIHASAINYVVFCLILQQVSLFFFSFLRTG-WSN
ITIVSLSVFV---LTLMVFFGQV-------------------------------------
------------------------------------------------------------
------------------------------------------------------------
------------------------------------------------------------
------------------------------------------------------------
------------------------------------------------------------
------------------------------------------------------------
------------------------------------------------------------
------------------------------------------------------------
------------------------------------------------------------
------------------------------------------------------------
------------------------------------------------------------
------------------------------------------------------------
------------------------------------------------------------
------------------------------------------------------------
------------------------------------------------------------
-----------------------------------
>Dpul.mRNA12297 /organism=Dpul {i 207,290,425,617,803,884,1083,1271,1431,1632,1811,1948 i}
MD----GHEITSVLEKT-------------------------------------------
--FYSRAAEFSQMV----------------------------------------------
---------------------NIIRAEN-----------TSHCNYYR--PKNSSMLVIIP
GGYEGIPQNLCINFVAWICLIILFS----VLRKNAWNY--------GRMALLQR--RERR
W------------TQIF---------YRREDRD---------------------------
------------------------------------------------------------
-----------------GDSENHKAAPSFDP-----------------------------
----GSHYDHGM--FS--------------------WILAVFRIK-DDQIRSKCGDDAVQ
YLSFQRHIIVLMLITMVVSLGIALPINMQGDLKG---DEKQFGHTTLSNLDPKSWYLWIH
VGLSILFVPIAIFIMRHFSKRLDIPEVDST------------------------------
--------------------VSRTLMINHIPRSRCNK----------ADLLKHFNEAYPE
YEVIDIQFAYNLSKLIKLDRARQF---ALHARNYSVSEA--MSGNRMLVRPF------FC
GNI----CVCCD----PCCPK---SKIDAAE-YYTSEERQLASLVDQEKLKAIK---RPV
GIAFITFASNIQAARVRQDHR---------------------------------------
---------------PNWRCGS-NPGSSS-------------------------------
------------------------------------------------------LSVIFK
PHRWSVDFAPRPDEINW----------------GNLAIPSRFWYLRSFLINSFLFIVLFF
LTTPAVVVNTLDIFQFSNITSK--------------IEKMSPILSQFLPTLLLWTTSALM
PVMVAYSDEWMSHWTKSTANHTIMRKTFIFLMFMVVILPSLGLTSAQAFFEWATRS----
----------------NET-YRWECVFLPDNGAFFVNYVITSSFIGTALELMRFSELFMY
-ACKLSCAKSRAEVPGVRRNLLWEFNFGVQYAWTLLNFSLITMYSVSCPLITPFGFVYVL
LKHFVDRYNIFFAYAPSRI-----NKNIHTTAINFVMIAFLILQMTIFFFSLLRYG-LFG
VTIFALVGFC---ATLFLVFVQASFRWF--------------------------------
------------------------------------------------------------
------------------------------------------------------------
---------------------------------------------RGLAPISY-------
------------------------------------------------------------
-------------------------------------RVSQR------------------
---------------------RRDTDETDLH-----------------------------
------------------------------------------------------------
------------------------------------------------------------
---------------------------------------------EPNLP----------
------------------------------------------------------------
-----------------------------------------------------PTAEDL-
------------------------------------------------------------
------------------------------------------------------------
-------------------------------------------LLAESNETYHAGV----
---------------R--------------------------------------------
-----------------------------------
>Smar.transcript:SMAR003085-RA /organism=Smar {i 21,190,273,361,399,580,629,738,815,896,1017,1151,1292,1476,1893,1999,2170,2292,2355,2504,2519,2550,2622 i}
M------DHRDNVL-----------GVQYLN-----------------------------
------------------------------------------------------------
-----------------SAYDDSLIPDN------------VSCNYYTNSSRT-HVLQFFN
VEFGYIPQNLAINFLVWVVHIVAAV----YYSKE------------ESMELWKKCISAEN
R------------TELF---------FGEADTPTEAIGE---------------------
------------------------------------------------------------
---------------ASDPADVYIRSDRVRILF---------------------------
--MAASYISHNIINFS--------------------LTVIILTCR-DEHILNKNGHDAVH
YLRFQRYIIFFLLLLCVVCLAILLPINLQGTNV----ENSSFGRTTTFNLGPNSSYLWVH
IFFAFLFFPISVWLMRRFSQTVKLDQENLL------------------------------
--------------------VNRTVMINHVPRENCQK----------SVIIQHFSEAYPN
CEIQEVQFAYDIATLMSLDHKKEA---VTEYRIWCENYFK-ERNERPSANPH------IC
G------CFCCN-----RCIC---EPVDAIQ-YYIKEENRLTAEVEREKIEALK---NPL
GIAFVTFDSEATASQVYNDHQ---------------------------------------
---------------MSCKCSH-NPPNSG-------------------------------
------------------------------------------------------VARQLD
SYAWEVNHAPSPEDIYWYKYWVSNCTINCNAHRENLSSDSDNWYIRAALINTALFFSLFF
LTTPAIILKTVDTL---SFLDK--------------LKNMNPLISEFAPTLMIWLMACVL
PFIVRYSDQFLRHWTRSAENHSIMRKSFIFLLFMVVILPSLGLTSAKAFVEWAVKHN---
----------------NDTKYRWQCVFLPDNGAFFVNYVVTSALIGTGLELIRFPELFWY
-AMGKLCARSAAERAHVEKAVLWEFPFGTQYAWMLLNFAVTVIYSIPCPVIAPFGLLYML
LKHCVDRYNIYFAYGSSKI-----SRKIHVTAINFVIAVVIILEVIILFFLFIRSG-DDR
IPAIVWVMLIGCCTTSFLYIGQMFCNTF--------------------------------
------------------------------------------------------------
------------------------------------------------------------
---------------------------------------------KILSFDSLY------
------------------------------------------------------------
-------------------------------------KRFHGDS----------------
-----------------------GESSASVT-----------------------------
------------------------------------------------------------
-----------------------------------------------PIASSRR------
-----------------------------------------------FVAPVLQ------
------------------------------------------------------------
-LEFSQSAAGFLNLV---RTYGTSG---------------------ASSPTVEPSSTDDQ
GSATDLITVLLYN-----------------------------------------------
-LLE--------------YSCKTCPHHL---------------------------CLPC-
--IHGKL-YSLPHFLFIQC-----------------------EGFTQDYLKI--------
------------------------------------------------------------
-----------------------------------
>Drer.transcript:ENSDART00000156260 /organism=Drer {i 189,269,357,395,538,590,699,773,854,975,1109,1232,1386,1493,1580,1646,1809,1915,2083,2199,2274 i}
MA-------------FESWPAG---GVRPVE-----------------------------
------------------------------------------------------------
-----------------ELDVRSFLMEENS--------TAERCYRSH--SRS---SVLQG
LPFGGVPTVLAINVVLWLILLLIFS----CLRKAAWDY--------GRLALLMK---NDS
L------------TSLF---------YGEQSEK-EKTPS---------------------
------------------------------------------DSS---------------
---------------PSD------------------------------------------
----SETKDMGF--CS--------------------WLTSLYHMK-DEEIRSKCGIDAVT
YLSFQRHIILLMMVVCLLSLTIILPVNLSGNLLGD--NPENFGRTTVVNVPAQNIFLWLH
SIFALLYFVITVLCMAHHSSRLEY-REDEK------------------------------
--------------------VARTLMITSIPREISDP----------GLITKHLHEAYPS
CTVTDIHFCFNVQKLMKLDSERRK---AMKGRLYFTTKA--QKNGRIMIKTH------PC
AQI-----FCCD-----ICGF---EKVDAEQ-YYSELEEKLTDEFNAEKNWISM---KRL
GIAFVTFRDERMTAVIVKDYS---------------------------------------
----------------RARCRH-KPQQSS-------------------------------
------------------------------------------------------ITTVVR
SHQWDVSYAPAPNDIIW----------------ENLSVCGPRWWLRCILLNILLFLLLFF
LTTPAIIVNTMDKF---NVTRPV-------------ESLRNPVITQFFPTLLLWAFSILL
PFIVYYSSFFEYHWTRSGENQVTMHKCFLLLVFMVIILPSLGLSSLNLFFRWLFDVRFL-
----------------DETDVKFQCVFLPDNGAFFVNYVITSSLIGTAMELLRIPALLVY
-SLRLCFAKSKAECIHVKISQAYEFQFGLEYAWTMCIFSVSMTYSITCPVIVPFGLLYLV
LKHMVDRYNIYYAYTPTKL-----NQRIHAAAISQVVVAPILCMFWLLFFSVLRLGPVQP
ITLFTFITLL---CSIAFSCFGFCMKKL--------------------------------
------------------------------------------------------------
------------------------------------------------------------
---------------------------------------------RADRSTSY-------
------------------------------------------------------------
-------------------------------------QMSDQTTEG--------------
---------------------GFSDAERSTI-----------------------------
------------------------------------------------------------
-----------------------------------------------STTATANL-----
-----------------------------------------------FIASVLL------
------------------------------------------------------------
---EPEL---------------------------------------GLTPMPSPAHQS--
------------------------------------------------------------
------------------YGTMVNSQSSV-RDAEEDEE----------------------
--------KDLEETLETEL---------------------KDDLLMDSPVAFQ-------
------------------------------------------------------------
-----------------------------------
>Hsap.transcript:ENST00000323267 /organism=Hsap {i 159,239,278,369,407,550,602,711,782,863,987,1121,1259,1413,1520,1607,1673,1836,1942,2110,2226,2307 i}
--------------------------MLPFL-----------------------------
------------------------------------------------------------
-----------------LATLGTTALNNSN--------PKDYCYSAR--IRS---TVLQG
LPFGGVPTVLALDFMCFLALLFLFS----ILRKVAWDY--------GRLALVTD--ADRL
RRQERDRVEQEYVASAM---------HGDSHDRYERLTS---------------------
------------------------------------------VSS---------------
---------------SVD------------------------------------------
----FDQRDNGF--CS--------------------WLTAIFRIK-DDEIRDKCGGDAVH
YLSFQRHIIGLLVVVGVLSVGIVLPVNFSGDLLEN--NAYSFGRTTIANLKSGNNLLWLH
TSFAFLYLLLTVYSMRRHTSKMRY-KEDDL------------------------------
--------------------VKRTLFINGISK-YAES----------EKIKKHFEEAYPN
CTVLEARPCYNVARLMFLDAERKK---AERGKLYFTNLQS-KENVPTMINPK------PC
GHL----C-CCV-----VRGC---EQVEAIE-YYTKLEQKLKEDYKREKEKVNE---KPL
GMAFVTFHNETITAIILKDFNVCK------------------------------------
--------------CQGCTCRG-EPRPSS-------------------------------
------------------------------------------------------CSESLH
ISNWTVSYAPDPQNIYW----------------EHLSIRGFIWWLRCLVINVVLFILLFF
LTTPAIIITTMDKF---NVTKPV-------------EYLNNPIITQFFPTLLLWCFSALL
PTIVYYSAFFEAHWTRSGENRTTMHKCYTFLIFMVLLLPSLGLSSLDLFFRWLFDKKFL-
----------------AEAAIRFECVFLPDNGAFFVNYVIASAFIGNAMDLLRIPGLLMY
-MIRLCLARSAAERRNVKRHQAYEFQFGAAYAWMMCVFTVVMTYSITCPIIVPFGLMYML
LKHLVDRYNLYYAYLPAKL-----DKKIHSGAVNQVVAAPILCLFWLLFFSTMRTGFLAP
TSMFTFVVLV---ITIVICLCHVCFGHF--------------------------------
------------------------------------------------------------
------------------------------------------------------------
---------------------------------------------KYLSAHNY-------
------------------------------------------------------------
-------------------------------------KIEHTETDT--------------
-------------------VDPRSNGRPPTA-----------------------------
------------------------------------------------------------
-----------------------------------------------AAVPKSAK-----
-----------------------------------------------YIAQVLQ------
------------------------------------------------------------
---DSEV---------------------------------------DGDGDGAPG--S--
------------------------------------------------------------
------------------SGDEPPSSSS------QDEEL----------------LMPP-
--------DALTDTDFQSC---------------------EDSLIENEIHQ---------
------------------------------------------------------------
-----------------------------------
>Turt.mRNA:tetur12g00390 /organism=Turt {i 162,242,636,823,1397,1568,1731,1925,2254,2535 i}
M-----------------------------------------------------------
-------ASSRH------------------------------------------------
----------------HRPATTPFSLPND-----------VKCGQIF---SLNISSYEFD
RGWEGIPANLIINSIIFASMILLFS----AIRNNAWNR--------KSSQLTRT---QKG
W------------IQFI---------YGDRENRREPKRPIIYTDHHDHEHQKYNHLLLPP
-----------TAADMSVRHEINVNIETSVDMQCDLELE--NETHLSVQARRSTP-----
----------GSSNSIKNDSSNGSNSNSSRPTSEQVNCDIGGG-----------------
DDASTERRSRSF--FDRSMSTTE----------IGYWLCDILCIK-DRDILAKKGSDAVQ
YLIFQRYIIYFLTLLTFICMFIILPINLQGNTEP---WNKPFGRTTVSNIGDNENLLWAH
VVISILLLPVGIAFMCHFSKRIKA-DELRI------------------------------
--------------------VKRTLYVRRIPKSKRSK----------DGLASHLNQLFPD
VVIEGIQFVYNTRRLKTLHLEYNN---VANAKYYCEEYLN-ENHKRCDVYPY------FM
GHLGPYSC----------CGC---DKVDGIS-YYEGREQELEREIEKEFRSCIS---DPS
GSAFITFQNEKMAQKVYRALR------------KN-------------------------
---------------QEESCTL-FPCNCC-------------------------------
------------------------------------FRLGTAIRKLFYQ-----DSDEFE
TSRWLVGYAPYPDDINW----------------DDIAVDYKLIWMRRIIVHLCLFVLFFF
LSTPLIVLSYLSVL---KIQETIQ----------TGLYAVTPFAAEYLAPLLMVIAAIIL
PSFVILASQYLPYKTLSDLNHSIMWKVYLFLIMMVIILPSLGLTSASALLESLATKK---
----------------FNK-FNWECLFPVDNGAFFVNYVLQSTLLGNAMELLRFPELFLY
FFYYMFSSKTPAEYENARQQVIFDFQFGIRYPRFLLIFCMVVTYSLSCPLIAPCGLLYMV
VKHIVDRYNIYYVYTPSKI-----NGRIHSTAITFFHIAILMMIFQIFTFCFLRTG-QSG
LTKVCLVLVI---IATIIFSGHCFFHCF--------------------------------
------------------------------------------------------------
------------------------------------------------------------
---------------------------------------------WNINHLTY-------
------------------------------------------------------------
-------------------------------------NATT-------------------
---------------------RRASKRTNLK-----------------------------
------------------------------------------------------------
-----------------------------------------------EFCACS-------
-----------------------------------------------YLPPVLF------
------------------------------------------------------------
---DLNV--------------------------------------NGIVPPESQTTRN--
------------------------------------------------------------
------------------YGSLTPSPSS----------------------------VP--
----------------------------------------MASSESSTRLNISSLT----
------------------------------------------------------------
----------------------------------T
>Dpte.g6664.t1 /organism=Dpte {i 204,711,880,2174,3080,4751 i}
MV----DQIISTTIKSTTQQQQKNINLLFINL----------------------------
------------------------------------------------------------
---------------------------NYD--------ANYTCNRLK---SENQTMLKLD
DGWETIPESIIMDLIFSLLLLLPYYYFPLYVRRNGWDRK------F----------SNFT
W------------TQYFGRNNLFNLKYSSNDSMNFSIDN-------NNNDKLINSDSIRP
-----------IELYLKT---LDDNYDNVDDLE---ELN--RQESKTMIARIMSSAFLPK
HFEPEKCPKRSENNLKKNETLKSETTDDITPTTATTTTK---------------------
----TTTTDLSL--CSKIRKKSSI----W---KILRFDIWTTGIT-DEQIQNERGFDAYQ
YLLFQQYLIVLLVIMTINAICLILPINVFSNP-----DCEGFACTSMNNLPHGSPLCWFH
ANLSVLIVLFSLFLMNRFAQELHLPCQLSLDQTDVKDSFTFDENQQQKILLIRPSMDKLT
SLRKQPQQQHGSIKAESVFALNQTTTTSNYGSRGGSETKNQKRLDILEQLKSNLKKSYPF
ARLIGIQLIMDSSHLTDLEHSYRCSWLALQSLHNDERNFNDKSKTKFQIKP--------C
GQI----C---------CCIS---EPADSPEQFYRNELYDFRKKIDEELQKLTQIEDKSI
RGIFVEFESEQIAASVFKRLK---------------------------------------
---------------RRSQSSS-SSSSSSKL-----------------------------
-----------------------------------KSRSGSN-QALLDDV---ETNFVDY
IHDRCHYPAPRPDDINW----------------RNLGVAIKRKWIRKCFCTIFLLIIFLF
LSTPTYVFKLLDIY---CLQHLHD----------QPILRPLSFLFDYLNPMLMVMLVSSM
PSIVIYVLRMIPYQTISGLNHALMVNLYSFMILTVIILPSAGFLTMNAMLDNIFGMNTTL
SNKVSETDTAHSPQSSSESSFHWQCLFPVDNGAFFLIYIIHATILGNLFELLRIMDACFY
FLYYLLYTRSPFEYKSARMMIIQEFPISVFYSQNLLIFTMTIIFSFASPLIVPCGLAYMI
GKHIVDRYNIYHVYLSPKI-----NSQIHLTALNFVHIGLVLMLLQIFTIMLIKME-YSL
VSRYILFVFV---CTTLFSLIRCCCPSFLDRRSPSKRTLGQQQSAVEISRQHCEEQQQQQ
QQQQQQTSASSASSLKSLLTLQQQQQPNVGNSKTEICICSYTWPVFINLIRDQFFDSENS
SLEPARKSRRLQAKLEINRLNYVESSSSDDENDDDNYNEMKFSFIGSHNNDNNGDDDDDD
DNLRSLKRNNSFALSDHSFGDQLFQSQTSFSQLTQNSLQSGQFTYLIFSPSSSLITNNIV
DDNCLDRILELFQLLIKNINDNKNLIQTIGSSLEYFRQPHPKLIDFLNYFLNLYSKLSSN
DYLESRNEIGYQYCLVVEQIFDQLDRSRSNWTEMNLFNLFRTDSKINNKSTIISQNNHSY
LFDLIEFIDNCFGHFQQQQTTNKDDDEENVKKNNRNNHRSNALIVSVRLFEIIVKFLTND
MERFFQKSFNFLLDIQDDNDRPLIVRLLWPNVKHPDYMSSMVRYFLYLLTKSIRTFSEIQ
NDQTHRSLLSFDLLPKQSNIFIQSIIKMLMLIAESLRIGSGNIRPYLSLTSSRNLIANDL
WCQFERYKLNENFNLLKFLSKQFQSLSWFNLQFMLQIMDHLFSDLKHTLPMILGQNNGIR
LRKLRITLRLLVSTFLTGNLDDLRVEHFRMMMHNNKKPLESNSIEEKLKQFKELIKSSLS
NQDDSGRQPSYQTYLTRKTNYGGNTLHM-------ASRNNDPAVIRKYFDQTQPNQQDRS
G-YTPLIDCIRYEHFDCLETLIQSSIESDYPLNYEIQISKDNGFTALHYALIIGNRKSIR
LLLENGGYHLMFIESKDGYSPQTLIEYLDQQHSNELNEENLSEFISKIECKKIPNHLPAF
DELSRKFQMNLEQLLSFYCEMITNLFDCYLQTNRLHQFNFDSIFLDDQQQQIDKTTTNDN
LDHQSICLRLSHEFQRIFQRNPNELELTMLMDDLKIISKFPEYFEQFSDQLKREQNLQNF
RNDFGLEFQSLRLSIGLIQKNMGKFFIEKLLSSFS
>Alyc.aculy01g06920.1 /organism=Alyc {i i}
MN--------RSYEALNTTKQ---------------------------------------
------------------------------------------------------------
----------------------------------------IKCDLLN---PTNSTKHFVD
ENWENIPETLVINVVIGMVLFCIFK----LLTYIAWNQVHENSISEGLISFLYGYRDPER
W-YVIPRFEFLRRTELH---------HNHDLNA--------------------QNIYVPP
KLPLANPLELVSVEDITTRSFDDKPSGKSPSIRDTLGIGNFLKKTLPNQATIKTN-----
----QNSTAIKSSKTKQNQDKDSEQPIPDDPLNIEAATKTTGSLLSQTQHQPP-------
PSSPADSLANNF--FYPSILTAEQLQATWLSRKLNRFFSIFFKVT-DADMIYLKGIDAYE
YLLFQRHLIFIMTIVTILCLTVILPINMMAKTT----SEFTFQTTTIRNIPDDSHLYLAH
ILCSILMIVVSITALNSYKSSIITKDEAQL------------------------------
--------------------ARRTILIGNIPVEQRNR----------QKLTEVLRQNFAN
STIEAIQFVYDTSLLEQYQAQLST---LVVAKNYCFYYKEKNNGRELMVKKTEVNEDQKC
GGN----CRCCSFIFVSCCRWPYETKQPGTE-FYTKREKYYRTKIKHHVESLVK---APS
EYAFVTFKSNKQTRRLMERLAYLKHDAFFGDSRPNKQLENPDSVILKSRKAFPRPVKSPP
EGSNSSRDCLKKTEPDKTQSKN-KPTIASQFITYDGLEELDPLDVSNNPHVKSIRTPIKR
TKLNIVPQKRTIATSGSGITNKDSYGTGNSNNKNNKPETGNEIDRPFDSREVSTMDHQSG
PLSWSVRYAPHPDNIDH----------------RDLLNMATTKNYTLVLLHILMLIIFIF
FTTPNVILSMVDTI-IKETQKDKVLGPKDSDRGPYDLPTYKSVALNYLVILIQAVTSSVL
PSLITLISKQIPYEDAASKSHSIMWKSYIFLVMMVIIMPSIGMTSAQALFSSK-------
--------------------IVWECLFISDNGSYFINYVVTQTFLSSILELIKPTDIIFY
-TFILWTGRSTADFEGGRQFIEREFSVGMQHTTVLLIFSTVMTYSISCPLIAPFGLIYLC
VKHAVDHYHLFYVYFTKKV-----DKNQQTTIMVFVRVALLLMLFQTTTSITINTR-AGF
YSFVIQIAFG---LSLCLFCCRIFFFCT--------------------------------
------------------------------------------------------------
------------------------------------------------------------
------------------------------------------------------------
------------------------------------------------------------
------------------------------------------------------------
-------------------TQSAEERRPKKSR----------------------------
----FQR-----------------------------------------------------
-----------------------------------------------DFCACF-------
-----------------------------------------------YMPRVMD------
------------------------------------------------------------
---------------------------------------------DLLRLNAMPES----
------------------------------------------------------------
------------------------------------------------------------
------------------C-----------------------------------------
----------------------------------------------ISRQV---------
-----------------------------------
