# Supplementary material for: Genome streamlining in a minute herbivore that manipulates its host plant
Source: eLife. 2020 Oct 23;9:e56689. doi: 10.7554/eLife.56689 (PMC7738191; doi:10.7554/eLife.56689)
Supplement: Supplementary file 2. [file elife-56689-supp2.zip › Malin_Input/OG0001925.fasta]

>Agam.AGAP011214-RA /organism=Agam {i 296,493,753,1242,1617,1749,1902 i}
MHP---------------------------------------------------------
---------------PGVYTNP--------------------------------------
------------------------------------------------------------
------------------------------------------------------------
------------------------------------------------------------
-------------------------------------EEYHRHYNNQSLPSAAIAG----
------------------------------------------------------------
------------------------------------------------------------
------------------------------------------------------------
------------------------------------------------------------
------------------------------------------------------------
------------------------------------------------------------
--------GGM-------------------------------------------------
------------------------------------------------------------
------------------------------------------------------------
------------------------------------------------------------
------------------------------------------------------------
-----------AGP------SSLL------------------------------------
------------------------------------------------------------
------------------------------------------------------------
------------------------------------------------------------
------------------------------------------------------------
------------------------------------------------------------
------------------------------------------------------------
------------------------------------------------------------
------------------------------------------------------------
------------------------------------------------------------
------------------------------------------------------------
-------------------------DQTYL-------TDVSGHQPTSLPP----------
------------------------------------------------------------
---------------------------------------------------------MYH
QAYQQGPQSL-----------------------------------LHHQQQRANTSLA-M
------------DRTYHSEA----------------------GGY---------------
---------------------------------------------------------FQP
RIDQIDASAIK-------------------------------------------------
----------------------------------QDATAELSMMEPERLTP---RKFPEI
HPIVSVSA--GLLISTKN-RLTMNGM-ADTVKIYSLA---YND----ASRKLFQTYPGPL
VKGVT------HKKSVIEF----CEEQLRHGPPYSGALALIKSRGNSINSLHSSSLAAGA
N----RSSFALLWNYIILLLRQNGTFVGTDISELLMQNKEEY---------PFEA--MQT
SVARSANISGRNSSLSQPEREADARQDGQESEEAAA-DATGEA---DDVAKDTSAQD---
-----VAPKALTEQEITDKFRNYLLYGNIGEALEWATEHNLWGHAL-------FLASKV-
------------DSRQHAN------------VMMKFAN-KLTLNDPLQTLYQLL------
----------SGRTPASVTSVLDEKWGDWRPHLAMLMSNSSAK-----------------
----PELIKKSITTLG----DTLLNRGDLYAAHFCYLLSDVAFGRFADVKPDAAGGSNSN
GVV----------RLVLLGAAHQHRTFRELSTNES------------IMMTEIYEYARSL
N-------EDRYSIAELQRYKYLLACRMLDQGMQLKCLLYMEQIAEQIQY----------
DPYRFDADFVRK--------------------------VYTLGDRLKYY-----------
-------------------DPVMEK--A-LD-ESV---DNTGRGNIYANVEDP-----EW
LKRLNEILLNS-------------------------------------------------
-----------------------------------------------PSNAVS-------
------------------------------------NFSTVNEPQTGYDYSSY-------
--------GYGADQT-----QAAVDHEQQQSQQQ-------QQESAYPT-----------
------------------------------------------------------------
---------------------------------------------ESSDINKQFN-----
------------------------------------------------------------
------------------------------------------------------------
-------------------------------EI---------------------------
------------------------------------------------------------
------------------------------------------------------------
------------------------------------------------------------
NQQLGQLNLQYSDQQQGQQ------------------------------------YQPN-
------------------------------------------------------------
-AAPYELNPAI-------------------------------------------------
------------------------------------------------------------
---------------------PS------------------YDQGYESIN----------
------------------------------QQSLMD------------------------
--------------------------PT--------------------------------
------------------------------------------------------------
------------------------------------------------------------
---------------------------------
>Cscu.CSCU012609-RA /organism=Cscu {i 23,139,294,567,747,865,970,1029,1083,1170 i}
LQKD--------------------------------------------------------
------------------------------------------------------------
------------------------------------------------------------
------------------------------------------------------------
------------------------------------------------------------
------------------------------------------------------------
------------------------------------------------------------
------------------------------------------------------------
------------------------------------------------------------
------------------------------------------------------------
------------------------------------------------------------
------------------------------------------------------------
------------------------------------------------------------
------------------------------------------------------------
------------------------------------------------------------
------------------------------------------------------------
------------------------------------------------------------
------------------------------------------------------------
------------------------------------------------------------
------------------------------------------------------------
------------------------------------------------------------
------------------------------------------------------------
------------------------------------------------------------
------------------------------------------------------------
------------------------------------------------------------
------------------------------------------------------------
------------------------------------------------------------
------------------------------------------------------------
--------------------------------------------------------RQNR
Y-----------------------AGD---------------------------------
------------------------------------------------------------
------------------------------------------------------------
------------------------------------------------------------
------------------------------------------------------------
-LDQSSVGGSD--YSNY---HQYDS---------NYGVDYT-------------------
-------------------------------NSTTLTDRVTEQSSTSRLTP---TKFSCP
HPVSCFSPG-GLFITVFP-NLSETVR-SSNVQIHSMQ-----------------------
------------------------------------------------------------
------------------------CVAGTDVAELLLNNHE-------ILN-PVS---KRS
ADVTHADG-----------TLSDIGESTKQISTADT-PSPDEG---IVVTHDKTILN---
------SSESINMEKVTQKFREFLLFGGKQDALEWAMKHNLWGHAL-------FLASKM-
------------DPHNYAN------------VMKRFAN-SLAPNDPLQTLYQLM------
----------SGRQPASVTRIIDEKWGDWRPHLAMILSNPSSR-----------------
----TEVDLRSITTLG----DTLASLGCLSAAHFCYLMAQLDFGSY------------SN
KSS----------KLVLLG-------------------------------SKIYEYAQTL
A-------NPEYVLPHLQAYKFIYATRLVEYGFPQEALHYCEMISQTFHK----------
LNGCISLDLINQ--------------------------VYNLADKLKYH-----------
-------------------DPHFTQG----------------QGEL-EELGDP-----IW
LINLKKLCSYTVS-----------------------------------------------
------------------------------------------------------------
------------------------------------------------------------
------------------------------------------------------------
------------------------------------------------------------
------------------------------------------------------------
------------------------------------------------------------
------------------------------------------------------------
------------------------------------------------------------
------------------------------------------------------------
------------------------------------------------------------
------------------------------------------------------------
------------------------------------------------------------
------------------------------------------------------------
------------------------------------------------------------
------------------------------------------------------------
------------------------------------------------------------
------------------------------------------------------------
------------------------------------------------------------
------------------------------------------------------------
------------------------------------------------------------
---------------------------------
>Lpol.rna8451 /organism=Lpol {i 40,65,171,1669,1827,2044,2442,2550,3769,3887,4022,4138,4278,4337,4476,4734,4914,5032,5144,5250,5304,5391,5508,5590,5701,5886,6111,6233,6498,6604,6685 i}
MSKRLL-ARGRYPKAPNQAPSTSASQ-------W-----------SSPSVSG------LT
DMNSSADSSGIQFYNPQALGRQVNPG-GSTYQSSSVDPWNWEPEGGQQQDNVSGYEANPT
PPNQYSWNY------RRDYVAENSSHPYPLHSQQSPPQYMLDAPQSPTQH----MSDAPQ
SPPQHMLDAPQSPPRHMLDSQPLPPQHMLDSQQLHKHSVDSEQVKSSIADSQQLQHHTYS
HHVSQQ-----------------------------YTIDSGQMPHLYSIAPQQMSQQQQV
-DLQQKTQQYQVNSQEMSHYYLDNSQQLSQQYSTDPQQILQQQHQIDSYPLSPGHRADS-
-QHYYGYDPGQISQHNVMYS-----------QLVPQQPVGDSPN--IPMTQFADS----S
HLENSTLNT-NPSWNSGGYTVPNPYSWQEGEWHDQSSQSYSN---------MPS------
------SDDQNSHLKQVQQGWHE-SLGIQGD--------SRSD---QQHY--CASVTPKL
PVDL----HVEQK-----------------------------DLDACDEGMSKFF-NSDI
QDRVETVPPPSQSI--GEIYKFQASDQAAMTEVTHSTA----EDTSVEEVDQR--MVHNL
QNIGKLDYLTNTCPEGSEMIDFDKQNFVIQEGQSGKGKEIDPESVEDLSVSIQKIN----
------------------------LSDEPVNKEIPEPHESTLKH----------------
-----QDQSADEEQNFGHVLENTSGSFLSSGSIIPIDTAVKSQLQDGLSPLQGQQFEQEE
MEMPNQQNPQDIFGQLPSINTG--IPYSHPSQG----GVPVVIKPREGSPFKPPTKQ---
----------------------PKGIVQQEVLHHCLSVSSSHHHDGIM----LE------
----PDNLE--------------------------KPPDASQVHN------------IHR
HRYHLPRNTFGGSP------STTLWDSPEL------------------------------
--PSVHLVPAVL-------PVSAGQLETT----EMNPCIG-----TSENSSSPAPRQSPL
G-----EDSDAGRKNQTIQQVTRSET--EEEDVLSSLQKIDS------------------
PAPPPAAAVHLLQRMSPAGAGLP-QVMPKLSPNTEDENTKRDKNYQKGTLHSHLP-----
--------------------------------EDHQDL-----------QCGSGM-----
----DIIGTDSRPVSTHCG--LTSSADIRQSEQEDWLMSNRVVNSRWQVNKISNERGEAG
VRPEV---VGDNQKRSGEDKDCSWPMDDFSGEIDHSVVRPEVVGNNQSGGDSFGRERKPE
EVKNSQWELDELSAVGEHSAARPDGLRNSHIRARNAHRNRSEDTRTNQWVPENLVGVEKQ
EAV--RPEVLGTSQIRRENRKLAGDKKYGDSQYISGQVETDISGRRFPEDQHYDGGSKSS
SPKRPLSR----------------------------SGDPRGQNRLEAEH--HRLES---
---SCDRHVDRKDFV--------------ERKRDF-------------------------
----------DDRRYREYDDR-----GYYY-------GDRDRSRPSSRVSHAESLDGRDR
Y-----------------------RGDRDSRFPYYSDYNRPLSRAETERPRYSDSPAD-Y
GRHDRNGYYS----------R-----------VREQRGSD---YDYYQ---RDPYY-SYY
DPY-RYAY-------SSY-----------------NYG-------FYDELYRTDPLYR--
QQMADR------YRQYYAQL-----------------------GYDT-------------
--SEFD-RLSVHSGRS----------------------SVNEELRKD----------SQR
DLSRTSLSGLD--YSSYSQLHEFDA---------SYTSKYA-------------------
-------------------------------ESS-RVQETSTVATPPRLTP---AKFSTP
HLVSRFTPG-GYLLKVSG-----SSQ-TSSVEIHDVQNLILS-----GDYEELRVFPGPL
VRGRT------HKNDVIHF----CQRKIDH----------------------FKSIQGLA
D----RESFILLWELLVLILRQNGSIVGSDIAELLLANHE-------ILK---------S
KQTMEQST-----------NFSPQEELSPEIRGTAE-TSPDEG---IVVAQDRTLLN---
------SSRTLVVEDVTRKFREFLLFGNKKDSLEWAMKHGLWGHAL-------FLASKM-
------------DSRTYGT------------VMTRFAN-SLTLNDPLQTLYQLM------
----------SGRQPAAVTCVAEERWGDWRPHLAMILSNPSQR-----------------
----PDLDQRSITTLG----DTLGSQGCLAAAHFCYLMAQTDFGIF------------SQ
KSS----------KLILLGANHM-LSFSEFASNEA------------IQCTEIFEYGMSL
G-------TQGYVLPHLQAYKFLYATCLVDSGLLEEALHYCEVISETVIK----------
MPQMYSSTLVSQ--------------------------VYELASKLKYH-----------
-------------------DPHYTQE----------------QGEF-EELNDP-----LW
LINLANLHQAFMSTTVLPN----YSLASTTDDMIE-------------------------
----AP-----------------------------------------PVGDVT-------
------DSTSIYSGAVSQEGYQNYAPEEQSSMHV--TNYDTLEHSMS-------------
---------------------YNPGQFSSNQ----------WSQSAVPE--QQDTNKYRV
TDSV--VTDSAAQETTP-------VLSTGMGTFDYYGASTQQNYGAP-------------
-------------------PLSKQSSTRERQDSTSSFGR---------------------
------------------------------------------------------------
------------------------------------------------------------
-------------------------------ERR--------------------------
------------------------------------------------------------
------------------------------------------------------------
-----------------DSSLSSGSNPNT---LYKTT---PQQPLSTSQSSY--------
ASENTKKIEKKEEKNK--------------------------------------------
-----------------------PQAGRSWLG--GIFNII-------------IPKGPKK
MILPDDKNPKVWISVEMF-SYKSASWNILSNGSAHGTYDLMEVLHGTYDLMEVLRRTYDL
MEVLRRTYDLMEVLRRTYDLTEVLRGTYYLMEVLHGTYDLMEMLRARTFLIIWDEKKKCW
VDTDGDDDAS--SSSQMAA-PPTDSELLNKVPEKP-------------------------
-----KVPPSGPQSGINRFQR---PKGKGMRQNYVD---------------------ILN
PRETNKPVPT------------PDLLPPPSGPA-----------------------MP-N
LLIPSAGLI---------------------------------------------------
------------------------------------------------------------
---------------------------------
>Ptep.aug3.g11734.t1 /organism=Ptep {i 40,71,153,291,1324,1395,1549,1911,2998,3122,3257,3370,3525,3587,3726,4011,4191,4204,4316,4422,4476,4563,4680,4795,4936,5109 i}
MSKRLL-QRGRYPKGPGVSHINNSNSQFP-PP----------APVSQPSQPG--------
----------VSYFDPSQ----------------------------------------PP
QPDQNAWN-------QQSYA--ATTNYQQTTTSNAPPV------SEPANY----WSGAQM
FP-----NTMQAPWNESWNSKP----------------------DSSANNSEYIYQQPPA
VQAAQQWQQAPYMATDNQSYSQPQM------ETYNSQFQQGYQYPP-------TNEYQH-
---SSNVSNNQ----------------------PANNSEYQSSNNLVNNLPPTSSYQFN-
-NSSEFPSANNN-------------------SMQPSMPLQNWENGTLPHVTKP-------
--EELPWTYSTPQYSNPPLN-----DYAQIPNSSANVPWH------------PS------
----VSSNQDVSSEHNIQNTPHN-YLPLDSN--------NISN----QMPLESETVVPQT
ISQQTEQ------------TQSDVN-------SGVSMQQEFCDTDYSASTLSAFFHPSDL
VKPDNEIPEDSREVVSDDLQNIESSSQE-----THSMAL-VGENGSVKTSRAA-------
---SEEGSLEGTCSSG----------FVQEESLN-----------------------DPV
KGSFSNSPSPC-------------LTEEPVNQEVPEPPGS--------------------
-----------------------------NLSNLSVKGEKDS------DESGEEPQNQQV
PSQSGQSSRST-------------------SVE----REKIVIRPREESPFKPPKTNS--
----------------------SKSIVVQKET-SVSPVETKIPEDKTV----VQE---VN
LETFPDNLE--------------------------RPSDYEELRK---------QSPLYA
HKRHL-RQELNSSP------SSLLCDNPDI------------------------------
--PCVTLAPAAP-------PISSAKSDKS-E---------S---STDSRSDGLSLRSSNL
SLYNLQESLPKGLCSDKISKVERPEL----------LQQNKQ-------------PLIMQ
QAIPPNSE------------------NPLYSYNNSLPKTKDNDLHNLGNSVSQPP-----
--------------------------------MLLKDS-----------KISSKT-----
-------HINEKPQEYDQR--SSSADYQRPSARKDEMPHASKHDTRY--------SSQRE
LRFN------DRDPKHDNFKD-----DGYDES----------------SGIGGAKNPMFD
NSRDPKHSKS----------------------SDPINRDPRYDTKDPRY-----------
DAR--DPRYDNTRDPRYDNTK---DPRYNNNK-----------------DPRYDNNRDPR
YDNRDPRY----------------------------DRDPRYDNSKESRY----------
--------NNQRDPK--------------DSRQRF-------------------------
----------ADQKYYSYDER------QYY-------SDRESSRPSSRNS------ARDE
YPYQPRTEDYPYQP---------NRGD-PRHSEYPPRPSS-RMSESDLNRKTGQYEDY--
---YRQGYQQYQPEAYPRDQRVSGPYQR-----PQQKGYE---YDSYQ---RDMYYASYY
DAYQRYAY-------NNF-----------------NYG-------FYDELYRNDPRYRQY
REAQEQ------YRQYYAKQ-----------------------GY---------------
--DEYE-RSSIHSGRS----------------------SANELAKDM----------TAG
QFQEQDIDSNESEFSTF-----------------NLQPNYS-------------------
--------------------------YNDGQNDVSTAEADLTSTPSSRLTP---VKFSYP
HPIARFSPG-GLLITTIP-SHISAAT-IMPVRIHNLQDIMEGE----ESFEELKNHQGPL
VRGST------HKNDVIEF----CTQRIKV----------------------VKEKEDIV
D----RDSYVLLWELMVLLLRQNGSVAGSDIAELLLKDHE-------ILR-PTPVPLKHP
LDAALGEQ----------HSPADVNDSSSQSHAGDT-SSPDEG---IVVLHDRTILN---
------NSRSVDVDKITRKFREFLLFGHKKDALEWAMKHGLWGHAL-------FLASKM-
------------DVRTYAN------------VMTRFAN-SLALNDPLQTLYQLM------
----------SGRQPLAVTIIYN-------------------------------------
-----------------------VSKGCLCAAHFCYIMAQVEFGTF------------EQ
KNS----------KLVLLTADHM-LSFEEFASNEA------------IQCTEIYEYAQSL
A-------NPSFVLPHLQFYKFLYALRLVEHGLIEEALHYCEIISYKLQA----------
HPHMFQYDFISE--------------------------VFKLATQLKYH-----------
-------------------DPHFLRG----------------QGEF-EDQDDP-----DW
LKNLTALIQNFNNISSTP-------VDSFTNSYVEP-------------QSEANQNFNAD
LQQFVP-----------------------------------------PADQNL-------
---------------HQSQNITNSGVQSDTSSSH--THLNYYQPNNWSQQNNNIV-----
------NSSYAASSAIDNTGYYNQSDVMSSQGSF-------RRENSIPS--HEENETTDV
PSSP-------VTQTPP---------------FDYYSGATQQEWSSAHSLPSVSLSDADH
DHQ---------------CPKSDLKALMQKEETESDVAL------CSSAHSTPLHN--YL
LSND---------------------------CD---------------------------
------------------------------------------------------------
-------------------------------EDRRML---MSRSGIDVRT----------
------------------------------------------------------------
------------------------------------------------------------
----------------LNSCLKSGRSLGM---KHKKC---IKFDASASSCTG--------
RLQRTGIRRRKFSKKKNEV-------------------------------NHLSDSSPE-
---------CSPSKE--KDK---SHSKLSLLATLGLLKSDDS-----------SSKLAKR
KRKAKKKNETI----EKL-LQSKKTFAIDE------------------------------
---------------------------------------------------PFDTSEKVE
VQEEKSMEESVQETKKIIS-ILK--KLSDEEK---------KNSELSKLMANE-------
----FNKKPPLIFGGTYP---------------------------------------IDE
PFITTK---------------LKPLSPS------------YSN---QMICKTS---FPDN
L-------------AANFDSVVLS--------AKPKLADQSSDKLISIK----------N
KPENNENK-----KKPSKLSKHETLYRM--------------------------------
SPMRMFKRMQSANKRIGQLRAEAVSM---KATA
>Dpul.mRNA4757 /organism=Dpul {i 2260,2519,2651,2729,3294,3520,3750,4030,4674 i}
MNP---------PRPNRQDPAIYQPSRNP-PP-------------AKPSAPG--------
---------NVMMYNPNQYSQGFPPANGSWAPPRQQPPLQQQPQQQQ----------APP
PPTQESWDWDENVNNFQSY---PEPNQTAAKLQNVPPA------NPPNLYSVPDYSLTQP
VP----------------SYQP----------------------EHTVNNNQYDTQAPSS
NQ--------------------------------NWGWNEGEDWGW-------GNEYQ--
---QQNIQQPQTSQPPL----------------PVSQVENQQSTNYQSMPPPPVNSGLE-
-TGFSTLSLSNQAREEPLQG-----------QEQPQHPPWAQQQ--LPAPTQS-------
--EESNWSR-VPTWGSA-------LDHEQSPYEPGPESSY------------PR------
----ELGERNTFADGASFTDPSQ-SLPPPPA--------SLGN---DQVYAPPASVQPNI
PPEQ----------------QSMYG-------GGRSMHPP----------------PSTL
NLGTELTRVSPTPLIGSSMDQIEPSTDS-----TAV------EPATVPSLTAH--RINSG
SSYGSNTEGFNSGPVG---MTYNGSEFPGAPHVG-----GVPIATSDLSIG------NRL
PGSGSRS----------------QSGTPSMERESERPDAE--------------------
----------------GGYENDQPTPLFSQPASIPYAAMAERKMTQE-SPAGSRPSSRQA
GSTPSSETASA--------------------------NPSPYHLPGDGNAFARPKPVSG-
-PGSFYPVATTSHVAA--------------------------------------------
-----------------------------------APPPSSAAPT------------VAR
GSQEAVGSEF-GPP-----VSAVPLSRAE-----------NLTT----------------
--SSSMLPPSSQRMI----P-----------GSGSQPPLLSMVPTPQQQQSQPQPQPRPA
G---------------TVTPVSEQ-------RIVTGFAKNDP-----------------V
PALPVVQAAPLL-------AAAP-QGPP---PMQQVEEVRTQQSVSRS-----PP-----
--------------------------------PPHRSE-----------TIGSEN-----
----PRANLNSGAAPTG----GTAGGNGTADRSDDRISSDR--------------DRDRE
IKPH------DRGSRVERDRD----RDDYDRE---------------------GRNRYPD
DDEDERFSTS-------------------------------YRERDRRY-----------
DSE--RDRERDHRDPRRYDDR---DRAYNRQD--------------------YDDDRRSG
YGPTDRDR----------------------------ARDPRRRDTRRSEY--YLTDAE--
---MYERSGGRRSSLY--------EGDNNDPAGDF-------------------------
----------NRSAYGFNTSR-----DGRR-------RDNDRSRIDDR------------
--YYPSTRDISTR-----------AGA-----EVPERANSERDYRHSTSSGTGGRRRD--
---PRDLYYQQDPRYYGYSSR-DAAYDP-----YRSSGYH---HSAAA---AAAAAAAYN
QQMLNYNQQINHA--LKY-----------------NYA-------LFEELRLKNP-----
AAYSEW------YRSNYAQRYT---------------PTVVTGGTGTALG--------SI
AASEAD-RASVHSGRS----------------------SVNEDHPSM-----LANHSISQ
QLIRGSTTGLD----------------------QSHAYDYS-------------------
-------------------------LY----QDEDNTPLTTQIRPAQDMTP---HKFSCP
HVIARFSPG-GILLRVLP-NSPKDGV-AAHIELHDLNVLLGDL----PTAQELKFFPGPL
VPGQT------HKQQVAVF----CQQKIRRA---------------------TDDGNQLV
D----RQSYVLLWELLLLLLRQNGTIVGTDIAELLLKDHE-------ILREPVVVQ----
-------------------------------------ETPDNGAEVVTVAADRTLVS---
---------RQTEASVTKKFRELLLFGNKKEALEWAMTQGLWGHAL-------FLASKM-
------------DQRTYSS------------VMIRFAN-GLALTDPLQTLYQLM------
----------SGRQPTAVTSCGDDKWGDWRPHLAMILSNSTSKSGNNS------------
----SELDKKSIVTLG----DTLSARGFLLAAHFCYLVAQVEFGNY------------SN
KAS----------KLVLLSSSSS-LSFDAFATNEA------------IQCTEVYEYARQL
A-------APEFMIPSFQSYKFLYATRLAEHGRPAEALQYCEAVGNILAK----------
SASTYSPSLIDQ--------------------------VYQLGSMLKYS-----------
-------------------DPQFLT-----------------ENDG-TSLGDP-----SW
LTALEAAVKAAQADYS--------------------------------------------
-----------------------------------------------PKDSNG-------
------------------------------------------------------------
------------------------------------------------------------
------------------------------------------------------------
---------------------SAVGSVRPEESRDSDHSD---------------------
------------------------------------------------------------
------------------------------------------------------------
-------------------------------EDRSAP----AINAVEPVTAADM------
------------------------------------------------------------
------------------------------------------------------------
----SAKRVVFGGTYPIDRPM---------------------------------------
TLNFGAAGAAASSRRQQMS-----------------------------------------
------------------------------------------------------------
------------------------------------------------------------
----------------------------------------------LTL-----------
------------------------------------------------------------
------------------------------------------------------------
-------------------------------------------------------KTPRT
FAIDEP--------IREDNS----------------------------------------
------------------------------------------------------------
----------------LEVRSRRM---------
>Smar.transcript:SMAR007308-RA /organism=Smar {i 40,68,153,276,659,710,2461,2696,2803,2944,2996,3135,3351,3531,3761,3867,4008,4119,4300,4375,4542,4644,4755,4855,4948,5080,5187,5265,5363 i}
MPNS--------------------------------------------------------
-------YTEKTTNSPKSYSSV------------------------------------PT
QNLPQTWTGAGNG-------------------------------AQIQMYNVHDFKAQQQ
TA----------------QIAA---------------------THTTTQPNLMNWLSSDS
--------PDPW----------------------SWGASDPNQWPI--------ETDQHV
VSTHGNMDGTNTGQHAGV-------------FGPQTFFNQDSSSTPQTWQNESYFHSFQ-
-SNVNQQQLPLQLQQFSQQQ-----------QQQPQFPPQQQQH----------------
--------------------------QQQLQFPPQQQQQL------------PL------
------------------TQHHQ-QLPPPQQ-----------------------------
--------HQQLPVEEIKNPELQQN-------HIIS--------------------WSNI
SSFSTFRLVANLLTINDSLSASQDTLDA-----SHFM-----PAETVEEIRKHVAEMEIK
DMEDTDTNATN-------------QEIPV----------EIPTEPDDDKIR------QPP
EGAANKSPVGM-------------IAIPPTGKAMPRPSAG--------------------
-----------------------------TPSVIPTSTATTT--------PQADPTNDET
LRPDDTTTYRF--------------------------NVQPGFSPREDSPFKPPPKSA--
---SCIPV------------------VIQQER---------LPEESLL----QQDDDGAN
LEMMPDNSE--------------------------QLPTDIGVP----------------
----LPETKVSESPSVP--ASASLWNDSDV------------------------------
KQQTIFLAP----------PSTASPMQTQ--NVLIIPSMEQK-----------EPQNSPL
T-----ALRSQGGVHENIENVSQI------------VDASKA-------------KVEKL
LEMPTETK----------------------------------DSVEYA---SKPP-----
--------------------------------EDLKTD-----------NRGQRP-----
----PIPGLGPVQVPR---------STSELPRKDEEVIKSVL---------------DRE
CAPK------KAETPNRRGRE----DDKFDNHR-----RLSNEGVENQKGRGPIANP-PD
PRQQREFGND----RRSYYPQRPDS------RQDRDYFNRSDSTQSQEYV----------
--------------DERFDDR---KRDYLDDR---------------RRNVSEHMDRRRD
YGAYPEDRA-------------------------PYPDDSRSFKGRRYE-----------
------------------------------------------------------------
-----------------YDDRSRQYADPYY-------VDRDRSRPSSRPSMEDD-REHER
VRRGPDDRP----P---------SRGV-YDDRDYYERGRRGLDERPSSRGGYESDRENSW
ANLPRDDYYRKDPRYY----R-DTAYMS----------------------ERDRYYQQYY
NYY------------NNY-----------------NYG-------YYDEMYRTDPRYR--
EQYEAQ------YRNYYAHY----------------------GGYE--------------
--SSSD-QRSIQSGRS----------------------SVNDD--------------IQR
EREKIEVQGNNNLNQGYLDCSQTNE---------SYYPD---------------------
----------------------------------SFSKSLEDTTPSVRLTP---AKFMRP
HIKVQLTAN-GHLVKVLA-NSPNDGQ-PASVEINSNN----------AELEELKKFPGPL
VKGET------HKNDIIQF----CNEKIKS----------------------AKKDMELT
D----KSSYILIWELLILLVRQNGTVVGTDIAELLMKDAQ-------KAESPTE------
-------------------------MASAETSSNSELATPDEG---IVVL-DRSVIS---
---------HFSEEMVTKKFRECLLSGRKKEALEKAMKNGLWGHAL-------FLASKM-
------------DTRTYAN------------VMTRFAN-SLALNDPLQTLYQLM------
----------SGRQPAAVTCIAEEKWGDWRPHLAMILSNPTQK-----------------
----PNLDRKSIMAMG----DTLATRGLLHASQFCYLMAQMDFGTY------------AS
KSS----------KLVLLTANQG-LPFGQFATNEA------------IQCTEVYEFAQQL
A-------SLNFIIPTFQSYRFIYATRLVEFGMPQECLRYCEVLSETISQ----------
FPSIFHSDLVAQ--------------------------IYELANKLKFY-----------
-------------------DQSYNE-----------------SDDL-SDPCDP-----AW
LIKLRNILNGTSEDIQQA------------------------------------------
-----------------------------------------------PEEIPY-------
--YASESSNASENGEQQQQIYSNSFPQSSTNTSY----YDPSMPAVD-------------
-----LASSYPGY-------QPN------------------QQQPHVPQIISNEPTQFSY
TDPTRGYQHDYSQTTGD-------VYSGGL----YYP-----------------------
-------------------------------TDQNSFIR---------------------
------------------------------------------------------------
------------------------------------------------------------
-------------------------------DNN-------TYQPTDISTSADY------
------------------------------------------------------------
------------------------------------------------------------
----------------WDISTKKASPPLS-----------PNKPTADANAA---------
QSKNIKAKSKQEPKHKPLSG----------------------------------------
---------------------SGGNSGSSWLG--GIFSKL-------------MPKPKNQ
MKLPDDRNPSI-------------------------------------------------
---------------------------------------------------IWDPVAKKW
MNTEADEDEI--ISSGPVA-PPK--DMPDRKQSIP------GQNEMSSLNSSLINS----
-----NSLPP--------------PSMGRTQKRYVD---------------------VVG
SDTKFKAQ--------------TSNLPS------------------QLFEQPSSNQTP-Q
MFIPQP--------VTNNNSAG----------AQSEFAEYSPQVAATGHL---------S
QPHLEDD------GDLSRSSSQGSLGREVQHYMASQIQMT---EAPVPPPV-------VQ
QPLLFNPNLVPVSTTIAPLRGPRRPNLKYLFKV
>Tcas.transcript:TC002065_002 /organism=Tcas {i 93,1407,1610,2007,2218,2388,2724,2982,3163,3288,4029,4236,4459,4653 i}
MSWV--KKRGQ-P--------------------------------ANAGAPP--------
---------QVPMYNPNQHSNQ--------------------------------------
---ENHWQ--------------------------------------QNYY---NTYQQQQ
QPY---------------NMQY---------------------NQQYTQNNFEGAQSEDT
-----------W----------------------------GSNWGW-------GDED---
---NSNTQAPNIAE-------------------SFAKDETWNWNLEEAKP----------
----------------------------------PEAPLTGKRN----------------
------------------------------------------------------------
------------------------KLDTPQW--------SVES-----------QMSQES
SDDVLQT-----------------------------------------------------
---------------------------------SES------------------------
------------------------------------------------------------
----DKSRGGE-------------AGGPHVE-----------------------------
--------------------------------------------------------NKEI
LSP---------------------------------------------KPTKFPTLSV--
-----------------------------------------------------------N
LESPPDNSE-----------------------QPDKTP----------------------
-----------PPP---------RFENNEA---PINDRNQYLETAQLSDVDFARVPE---
----------------------------------SHP-----------------------
-----------------IDDVQPP---PGLRRMVGGAESSEP-------------PEGLR
RMIPGESS------------------SP--------------------------------
-----------------------------EARSAERSE-----------TIGADS-----
-------------------------VDTTPPKVDDLVSSVR---------NLSVEDETNE
VSGG-----------RRHSRE-------------------------------------SS
ESEHERRSKS------------P-------------------------------------
------------RRDRRKDER---ERERNRGR--------------------YSPDRR--
--------------------------------------DKRRYKGRYEEESDYYSDKEKD
R--RHERDYDRKYSS--------------LRKEKD-------------------------
----------KDRRRRDYDSRPR--KDYYYGRYEDEFENESRSRASSRSD----------
----------------------------SMHESYRERGHDRRDRRHK-------------
---ERERHKRR-----------MDPFNP----YNQAFGFD-----------------IYN
QYY-------------------------------QQYH-------YYENLRKTNP-----
QAYAQL------YRKYYQEASG------------------------------------ET
PYGTED-RASVHSGRS----------------------SANDE---------LVKDSFVR
TLDQTDTSLNY-------------------------------------------------
---------------------------------------EDPNLTAQRLTP---AKFATA
HIKASISC--GKMVKILP-HYPLDGQ-APTVELCSLENFLYND----EDYQELKRFPGPL
VKGTT------HKKTIIEY----CENKIKS----------------------CAFNHYIG
D----KESYILMWELLILLIRQNGMVVGADIAELLLKNRTQDG----VQRAPSV------
-------------------------ISSVGSNTVES-ETKENQ-----------------
------PIAVLKEEEITNKFRDYLLYGSVKEALEWAMKHGLWGHAL-------FLASKL-
------------DKRTYAN------------VLMRFAN-GLAMNDPLQTLYQLL------
----------SGRTPAAVTCVADEKWGDWRPHLAMILSNSTQR-----------------
----PEVNCKAITVLG----DTLMGRGSLYAAQFCYLMAEVGFGRY------------DC
AES----------KLVLLGANHN-HTFGKFATNEA------------IHMTEIYEYARSL
N-------DDDFALVNFQRFKYLLATRLADVGLLEKSLSYLEKIAIFIVK----------
NPTSVETGLVDD--------------------------VARLADRLKHY-----------
-------------------DPVGVG-----------------DGDFDTSRLDN-----SW
LEDLRRVQNDLNMGVISQ-----QNVSSSTL-----------------------------
-----------------------------------------------PTQNE--------
---QIYTQNQDTWQQQQQQQYDQYQQQQWNPEPV----EPPVQPETNENYNNYQ------
-----EQQQYWAGQQ-----QWNEQPVLQETVEQ-------QQQNYYGA-AHNEPEQVEK
PSPD--------------VS------------------------TCASLLPSSSVKSSTL
RKR---------------QKNDKLIQLKSLDSVTEPVKPV-----KPSTFNKKTKI--YP
FKNRSAEDFIITSRDNNSDILYKNEEKSQLIC----------------------YKDNT-
--------------KIIAIKNDSKLTKY------------------------NTFEMKFN
DRKG-------------------KIVKYKSVESPETLVKYYDSDSNVAISAQDF------
---------------------NSDFKLARFDRKKHRHDIIT-------------------
----------------------------DTVDCWAKKVPTGVFSNLKNSIFKNKPVKE--
---VLYKPLVFGGTYPIDVPLDKVERPKSTECKEMTG---PKVDIPQPQISLP-------
NQQPQKTEPTAEPKKEVVT--------------------------------KPKTTEPV-
-----------------------QDKQSGWFG--GIFNKL-------------TLKPKNQ
MKLPDDKNPTI-------------------------------------------------
---------------------------------------------------LWDSEKKRW
VNTDEDNGD---GGNDFKP-PPK---MAEMAPVQP-----TFHQQVQKVEPMQENG----
-----NVAKPPQPAQANMFKL---QKNRNIKKSYID---------------------VFN
PGKPG-----------------PAAAPAPLGGA-----------PQ--------AQPPMN
FFIPQP--------VNDPNAPT-------------DFLTPAPPLQFNND-----------
-------------TQMSRWSSASSLSREVQSYTMH-------------------------
KPIRR----------------------------
>Hsap.transcript:ENST00000313050 /organism=Hsap {i 3567,3704,3802,3929,4128,4303,4446,4508,4647,4893,4991,5073,5191,5303,5409,5550,5664,5857,6076,6159,6312,6390,6447,6559,6697,6792,6867,6927,7005 i}
MQPP--------PQTVPSGMAGPPPAGNPRSVFWASSPYRRRANNNAAVAPTTCPLQPVT
D--PFAFSRQALQSTPLGSSSK------------SSPPVLQGPAPA-------GFSQHPG
LLVPHTHA--------------RDSSQGPCEPLPGPLT------QPRAHASPFSGALTPS
APP----------------------------------------GPEMNRSAEVGPSSEPE
VQ------TLPYL---------PHYIPGVDPETSHGGHPHGNMPGL---DRPLSRQNPHD
-GVVTPAASPSLPQPGL---------QMPGQWGPVQGGPQPSGQHRSPCPEGPVPSGVPC
ATSVPHFPTPSILHQGPGHE-----------QHSPLVAPPAA----LPSDGRD-------
--EVSHLQS-----------------GSHLANNSDPESTFRQNPRIVNHWASPE------
-LRQNPGVKNEHRPASALVNPLA-RGDSPENRTHHPLGAGAGS---GCAPLEADSGASGA
LAMFFQGGETENEE-----NLSSEK-------AGLSGQADFDDF-CSSPGLGRPPAPTHV
GAGSLCQALLPGP-----------------------------SNEAAGDVWGDTASTGVP
DASGSQYENVEN------LEFVQNQEVLPSEPLN-----LDPSSPSD-QFRYGPLPGPAV
PRHGAVC----------------HTGAPDATLHTVHPDSV--------------------
------------------------SSSYSSRSHGRLSGSARP------QELVGTFIQQEV
GKPEDEASGSF-FKQIDSSPVGGETDETTVSQN----YRGSVSQPSTPSPPKPTGIFQTS
ANSSFEPVK--SHLVGVKPFEADRANVVGEVRETCVRQKQCRPAAAL------PDASPGN
LEQPPDNMETLCAPQVCPLPLNSTTEAVHMLPHAGAPPLDTVYPAPEKRPSARTQGPVKC
-----------ESP------ATTLWAQSELPD----------------------------
FGGNVLLAPAAPALYV---------------CAKPQPPV---------------------
--------------------VQPPE------EAMSGQQSRNP-----------------S
SAAPVQSRGGI-------GASENLENPP---KMGEEEALQSQASSGYASLLSSPPTESLQ
NPPVLIAQPDHSYNLAQPINFSVSLSNSHEKNQSWREALVGDRPAVSSWALGGDSGENTS
LSGIPTSSVLSLSLPS-----SVAQSNFPQGSGASEMVSNQ--------------PANLL
VQPPSQPVPENLVPESQKDRK--------------------------------AGSALPG
FANSPAGSTSVVLVPPAHGTLVPDG-----------NKANHSSHQEDTY-----------
-------GALDFTLSRTLENP---VNVYNPSHSDSLA----------SQQSVASHPRQSG
PGAPNLDRFYQQVTKDAQGQPGLERAQQELVPPQQQASPPQLPKAMFSELS----NPE--
---SLPAQGQAQNSAQSPASLVLVDAGQQLPPRPPQSSSVSLVSSGSGQAAVPSEQPWPQ
PVPALAPGPPPQDLAAYYYYRPL--YDAYQPQYSLPYPPEPGAASLYYQDVYSL------
--YEPRYRPYD-----------------GAASAYAQNYRYPEPERPSSRASHSSERPP--
---PRQGYPEG--------------------YYSSKSGWSS----------QSDYYASYY
SSQ-------------------------------YDYGDPGHWDRYHYSARVRDP-----
RTYDRRYWCDAEYDAYRREHSAFGDRPEKRDNNWRYDPRFT-GSFDDDPD-----PHRDP
YGEEVD-RRSVHSEHSA--------------------RSLHSAHSLA-----SRRSSLSS
HSHQSQIYRSHNVAAGSYEAPLPPGSFHGDFAYGTYRSNFSSGP----------------
----------------------GFPEYG---YPADTVWPAMEQVSSRPTSP---EKFSVP
HVCARFGPG-GQLIKVIP-NLPSEGQ-PALVEVHSMEALLQHT----SEQEEMRAFPGPL
AKDDT------HKVDVINF----AQNKAMK----------------------CLQNENLI
D----KESASLLWNFIVLLCRQNGTVVGTDIAELLLRDHR-------TVWLPGKSP----
NEANLIDFT----------NEAVEQVEEEESGEAQL-----------------------S
FLTGGPAAAASSLERETERFRELLLYGRKKDALESAMKNGLWGHAL-------LLASKM-
------------DSRTHAR------------VMTRFAN-SLPINDPLQTVYQLM------
----------SGRMPAASTCCGDEKWGDWRPHLAMVLSNLNNN-----------------
----MDVESRTMATMG----DTLASRGLLDAAHFCYLMAQAGFGVY------------TK
KTT----------KLVLIGSNHS-LPFLKFATNEA------------IQRTEAYEYAQSL
G-------AETCPLPSFQVFKFIYSCRLAEMGLATQAFHYCEAIAKSILT----------
QPHLYSPVLISQ--------------------------LVQMASQLRLF-----------
-------------------DPQLKE-----------------KPEE-ESLAAP-----TW
LVHLQQVERQIKEGAGVWH-----------------------------------------
------------------------------------------QDGALPQQCPGT------
PSSEMEQLDRPGLSQPGALGIANPLLAVPAPSPEH------SSPSVR-------------
-L------------------LPSAPQTLPDGPLAS-----PARVPMFPVPLPPGPLEPGP
GCVTPGPALGFLEPSGP-------GLPPGV------------------------------
----------------------------------------------------------PP
LQER--RHLLQEARSPDPGIVPQ-------------------------------------
------------------------------------------------------------
-------------------------------EAP-------VGNSLSELSEENF------
---------------D--------------------------------------------
----------------------------------------GKFANLT-------------
--------------------------PSRTVPDSEAP---PGWDRADSGP----------
TQPPLSLSPAPETKRPGQA-------------------------------AKKETKEPK-
-------------------------KGESWF-----FRWL-------------PGKKKTE
AYLPDDKNKSI-------------------------------------------------
---------------------------------------------------VWDEKKNQW
VNLNEPEEEK----KAPPP-PPT--SMPKTVQAAP-------------------------
-----PALPGPPGAPVNMYS----RRAAGTRARYVD---------------------VLN
PSGTQRSE--------------PALAPA----------DF--------VAPLAPLPIPSN
LFVPTPDAEE----PQLPDGTGREGPAAARGLANPEPAPEPKVLSSAASL--PGSELPSS
RPEGSQG------GELSRCSSMSSLSREVSQHFNQAPGDL---PAAGGPPSGAMPFY---
NPAQLAQACATSGSSRLGRIGQRK----HLVLN
>Dmel.FBtr0340105 /organism=Dmel {i 3089,3404,3861,4592,4857,5007,5535 i}
MLHN-----------------------------------------NAPWLPP--------
-------HQQQQQQAPQQHPTP--------------------------------------
---QQQHA---------------------------------------------MPQQQQT
LP----------------AQQQ----------------------QQQVYASQMFQQHQP-
-----------------------------------------NYWP----------EDQH-
----QQQQQPQSLNYNN----------------YFPGQQQQHPMQQQQLPPQQ-------
-------QLPPQQQQPTQQQHTIQQQLYYPTQQQPQVPAPAEPA--LDSFDNNNSGGGGG
GGRSDGWGD----WGD--------WNDNSNNNNSNGTDGL----------LEPTGQLLED
SFNVQSSQGSWQAFATSNNVNNNGELPPPAN----PQSTSLQQQPLNQQSIPLLHQQPQS
PPEL----GQEPELDAIVPPQAFQN-------QPPTAAPP----------------PTSL
TSFSAQMTAVGSPIYAVGASSAHSAGVGA----SPA------PPTGVVAPPAHLAGIGAP
---PAHLAGVGASPAPSALVG------------------ASPAP----IIGVGAPPVGAP
P-----------------------VGAPPADATTIAPPAAL-------------------
-----------------------------PPSIVPSSGSNPF--------KRSTGLNKRV
NIMAD---------------------------------------PAAGAP-SPPAPAA--
---AIAPV---APVAPIPP-----------------------PADQLFGMPAEAHGEGFN
LIAAPPVEASL------------------------GTPLSAPIPAPIP------------
----VPNASLYASPAVPQAFAHLEPDNQEVLSAPNDERAQYLQTSHLSE----QLGEGEA
DQDAGLLPPPGLSRLVLGQPELDSQQQRQVTGATEQPPLN-----VAQAAALHMQERRAD
G-----EDTSDG--EQQVRNIQTP-----PRRVVTGVETNAPSLREQREVVLDGENLEDR
EAIPPPTLAEL----------------PTTSVHHNILPDEAEQLHHNNPPQAMTPLNAQQ
------PHQQQS-----------TLQQQHQQHSTTQQE-------KKRAAVGRRT-----
----------------------TASLDLESDESDEFLQSER--------------ERDRE
RERR-----DLMEERHSRGRS----HSHYPYEG------------ETEDSVRGAAHHETK
SLRETHHKRN------------------------------HDSARSRRH----------Q
DPKVERERERDRERDRTWRRR---SNKYHSGGEDP--------------DRSYDHSRR--
YNNSNYEG---------------------------ESDNPEYNHMGDAEL-----DGSGG
---RSSKTSRHRRSA---------------------------------------------
----------AEEDFDDYE------------------RERNRSRRSTKPQ----------
--------------------------------SSAEKSRSSGGRRNYENSGRSARADD--
---GRRRYQDQ---------R-----NPGAQYPVSATGYV--------------------
-----------------------------------PYG-------MYEQMSR-NP-----
QVYADM------YAKFYGQMIN--------SMNAAVSAAASKGGVPAGAGVIPGLMPSAV
PVSAAQ-LVAATSGGSVSGSSEAAMLRERERYTHAYITQANEFHRHQYKELIYQQQQQQQ
QQQQQQQQREDHLNSSF-SVAEDNASFYGSHGGGSIYNQYQSYPLSSARSLSNLNGDGRN
SRCGPYYAGSECGLDIRAAADAAPSTYGGVAGTAGPVTNTAVARPPRRRTP---LQFSRP
HLVASYAM--SLLLKVKP-KYAGRGRLRNDVEVAPPR---IRD----GTSSLLRMYPGPL
QGRKL------HKDKIISF----CKEQIRLG-PTKGCTALYATQK-------KPQGSVTK
Y----RASHALMWHLLILLLRQNGYIADTDVGDLLLENQQEYPY--D----PSE---FEA
ENEPDADAE------QDAAAPADKTVDSDLDSESAAGVTPAEP---LAAGAATSSINGAD
AAN---AATPLSEQAATDKFRSYVLRGNVEEALQWATDNGLWTHAF-------FLALYE-
------------DRYALTD------------VAQKFLNRAIKANDPLQTLYQMK------
----------SCHTPACVSQLRDEQWGDWRSHLSILVTNKSRQ-----------------
----PEYDRSSVVALG----DTLFQRGDIYAAHFCYLVAQEEFGRY------------DS
SATELTTLTANVPRLILLGSSHY-KHFNEFASNEA------------IIMTEIYEYARSL
F-------DPKFSIAHFQHYKFLLATRILDYGQHFRCTNYLEQIARHIEL----------
KPESYDSNFIQR--------------------------VCGLAERLRYH-----------
-------------------DPILINRV------SFASPPNATSKDS-AAAEEK-----AW
LRQLRSLAYVQPQQEQLQQLQQNQQVQQEQNDIDQQFAEVNKQFRELNMQYESNSNMENT
LQPQLP-----------------------------------------PVDQQ--------
PPQQQQQVLSESYQQPTQQYYEPPPQAPTESDPYGQGQPSYYDPNAG-------------
------QLHY----------DPNAAQHQYDQQQPQ-----PQPTPSYGQ-IEPGTEAYQP
GQAT----------ADP------AAVPSGYG-YDYWSGTQQPPYGDEPNENQAALKDEEE
EDEEQDEQQILQYAKQQILQQTKQQQLQQEQHTRSNGAA--------------------S
INNRFKSNALKQERSSGSLRKRQ-------------------------------------
------------------------------------------------------------
-------------------------------EA--------SRTATIAAAAAAI------
------------------------------------------------------------
-------------------------------------------AQIT-------------
--------------------------PAT-VAAAATP---PAASAK--------------
AFNLNDVSSFSSTNKRHQA-------------------------------TSSSNNRSS-
-----------------------SNQAAAAAA--ATKAAAIATVPAAPNQL-LSCRKSNS
QNSPYLATPKTLTTPTRFIAAKAATVTATPTAPATST-----------------------
-------------------------------------------TTSTTIGARGSSTKRVY
FN------------------LPS--TIAESEQEFEH-ELD-YDEEMEEENSMALAQA--K
PNVHLARKPHIVFNGTYPIDMPLTQGQSQLKSNSYDPEANADRGDLQRYRNYMLHDYVID
EDAEGEEQAEEEGEEDEYGDGDEDLFPYADDDESFDDGDYYTH---QLLNKYG-------
-IIPSGEKQRVERTPASVEAATSA--------AQPQHVWSMKELIANPAI----------
-PLNYKKMCSEVEQSLSRFENYLDSKKEQQV-----------------PPGAAVRTFDID
APTRRGHRSSTSTNAGLDLRSKKKL--------
>Phum.transcript:PHUM296360-RA /organism=Phum {i 9,182,479,577,779,856,1004,1143,1330,1500,1836,2085,2217,2364,3608,3629,3672,3921,4096 i}
MFWY----------------------------IW--------------------------
------------------------------------------------------------
------------------------------------------------------------
------------------------------------------------------------
------------------------------------------------------------
------------------------------------------------------------
------------------------------------------------------------
----------------------------------------------------PL-RFF--
---------------------------------------FSGN-----------------
------------------------------------------------------------
------------------------------------------------------------
------------------------------------------------------------
------------------------------------------------------------
------------------------------------------------------------
------------------------------------------------------------
---------------------------------------------RLVS-----------
------------------------------------------------------------
-----------QQP--------------------INSEEVRLQF----------------
------------------------------------------------------------
------------------------------------------------------------
------------------------------------------------------------
--------------------------------QSERSE-----------TIGSDN-----
-----VDNYNPNPADKNTNKLGKRKEVKEKDKLREDLSSDE-------------------
---------NDKDSGRRHDRD----SDYYDKR---------------------DRNWERE
DSSGERYNDE---------------------------RERRVKERDRK------------
DWD---------REKRKESPG---KYREDKNR-----------------RREYREDRRRH
NENRDRER----------------------------DRD---------------------
------------------------------------------------------------
-------------------------------------RDRDRDRDRDRDR----------
------------------------------------------------------------
---ERERYRDSD------------------------RGYN--------------YSPAYY
NYY---------------------------------YQ-------YYENLRRTNP-----
AAYAEW------FRKYYAHSQQ--------------------GTFDGT------------
--YTDD-RGSVHSGRS----------------------SANDE-----------------
------------------------------------------------------------
-------------------------------NKDRKLDSSLQMESIQRLTP---AKFTTA
HVKGSLTPR-GQLLKILA-HYPLDGQ-PAILEIH--ENLNCFE----NVRKEFLNFPGPL
IKGVT------HKNNILRY----CKSKIKE----------------------ADNDPNIY
D----KESYKLIWELLMLLIRQNGTVVGTDIAELLMCNRS--------------------
-----------------------ASVSRQQSTGAQS-TPSDDG-----------------
------AQSDLTEEEITNQFRDYLIYGNTKEALEWAMKNGLWGHAL-------FLASKM-
------------DQRTYAS------------VLTRFAN-GLKMNDPLQTLYQLM------
----------SGRQPAAVTCCADEKWGDWRPHLAMILSNSTAR-----------------
----PDLDVKAVTTLG----DTLGSRGNLHAAHFCYLMAQVEFGTF------------SQ
KTS----------KIVLIGSSHT-LPFQQFASNEA------------IFATEIFEFACSL
A-------DPDFALHHLQVYKLIMAKRLAEVGLLPEAVHYVEVIANTIAK----------
FPAKYPPYFIQE--------------------------VYNLGSMLKYY-----------
-------------------DPVYNSSE--------------------GSINDP-----EW
LLQLSSVLNDYQGIQSLP-----LDQTQSLD-----------------------------
-----------------------------------------------PANDT--------
---RQWQNQQDVYYEQQSQQQQQPQWH----------HWNQLQPSVT-------------
-----DPSDFQ---------QPNENEYLSGLGVETT--DGSQNHSIYNYYDMNRKEKSEK
SESV----------------------------------------STSTLLISDSHRCHSA
PKL---------------TKQLSLSLGPSVKQTKKSLKYL-----------KTPHL--FP
LFNYSRDKLVYSDLSLNNN---NNNNNSKLKCLTVPNPNYFINVRDRKESSSSNHTDNED
SNNEEVSLRNIQMDKIKKFKSRFKEKKYLSQDFGGSSEDSRDVDEAGNSDDFNSFSEKFN
YKEKNKKRKSLSLWCLQRANDNYKIVDAFGEDSRETEK--ISESSDVAESPDDVFLNKPM
KKVVRARRGSRLFLKDYLDDNNSDSDVYFNKKKKYNAGLLTRFKSENSHLLRNGRNVANQ
EIVDKSALWRQSTAETASMLAFNSRKLPRSFEIYGKNLSKKLLMNLKFNLFGNSGRSEKR
EMIIGQRPIVFGGTFPIDMPLGGDTRNRIVIEKDVTDKVIPMSEVRTYEIDVP------L
SDGETKSEITSAREKSTSSSGAAIIYVFRYCGFPSEQQAVPTIHQTPLTGNKQRTTSQSS
V-EDRIGNDATKSRGVKKDGNKHNRSSGSWFG--GIWNKL-------------PFRPKNQ
MILPDDKNPSI-------------------------------------------------
---------------------------------------------------VWDSDKNRW
VNLNSDEDD---SVSAIPP-PPK--ASDLAGENIP-------------------------
-----KLSPGVVPSNSNTSF----NSHSGLKSNYVD---------------------VLS
KGSATTPS--------------PAVAPP----------DL---FPT---MNYSS-QIPTN
YFIPAP------------------------------------------------------
----------------------------------------------------------GK
QP-------------------------------
>Bmor.transcript:BGIBMGA007605-RA /organism=Bmor {i 158,258,412,537,622,682,778,1054,1311,1448 i}
MNLH--------------------------------------------------------
------------------------------------------------------------
------------------------------------------------------------
------------------------------------------------------------
------------------------------------------------------------
------------------------------------------------------------
------------------------------------------------------------
------------------------------------------------------------
------------------------------------------------------------
------------------------------------------------------------
------------------------------------------------------------
------------------------------------------------------------
------------------------------------------------------------
------------------------------------------------------------
------------------------------------------------------------
------------------------------------------------------------
------------------------------------------------------------
------------------GNSVLLYDD---------------------------------
------------------------------------------------------------
------------------------------------------------------------
------------------------------------------------------------
-------------------------------------------------VVSAQS-----
------------------------------------------------------------
------------------------------------------------------------
------------------------------------------------------------
------------------------------------------------------------
------------------------------------------------------------
------------------------------------------------------------
------------------------------------------------------------
------------------------------------------------------------
------------------------------------------------------------
----------------------------------VSWH----------------------
------W-----LRRYF-------------------------GGYRLDG-----------
PHSLRD-APSLRTDAS--------------------------------------------
--DRDITTDVS-------------------------------------------------
----------------------------------LNLHLEESTVRSERMTP---VLYSTA
HVRASLAS--RHLVVVRP-CYPVDGA-AARVHVLALDGALHGD----PDAAELLHYPGPL
VKGVS------HKKSVIEY----CESQARAGAP--------------------------R
D----PRGHALLWDYLALLLTQNGVVVGSDLAELLMKNTR-------EHEAPAASP----
---------------APPGSRRESSVSDQHPAPAPR-PAAEDP-----------------
-----PAPPAIDEAAALDKYREYLLCGNRRDALEWPVSNNLWGHAL-------HLASLS-
------------DRRTRAA------------LSARFLG-AVPRADPLHTLYAAL------
----------AAALPPAVAPPPGDPPADWRPHCAVLLANAGAR-----------------
----PDHERRLVTQLG----DSLAARGLLYSAQFCYLAAEVPFSQHP-LAPLSAGP--RP
PPP----------RLSLLLADPRAPSLQQFATNKA------------IFATEIYEYAKSL
--------NQDYVIPELQVYKLLIAVRLTDCGLYERALGYTERAARAAAP----------
-----APRLARA--------------------------LALLADRLKYH-----------
-------------------DPALQDDAP-LDE---------------GDSGEPSPRHQQW
IEDVKNIANMT-------------------------------------------------
------------------------------------------------------------
------------------------------------------------------------
------------------------------------------------------------
------------------------------------------------------------
------------------------------------------------------------
------------------------------------------------------------
------------------------------------------------------------
------------------------------------------------------------
------------------------------------------------------------
------------------------------------------------------------
------------------------------------------------------------
EVIMLCTGYANSIREDSFS-----------------------------------------
------------------------------------------------------------
------------------------------------------------------------
----------------------------------------------LT------------
------------------------------------------------------------
------------------------------QQNV--------------------------
------------------------------------------------------------
------------------------------------------------------------
------------------------------------------------------------
---------------------------------
>Mocc.rna17097 /organism=Mocc {i 43,207,270,561,2004,2109,2234,2525,2893,3124,3354,3600,3906,4010,4151,4352,4512,4743,4878,5067,5144,5271,5409,5536,5755 i}
MSHNLVQKRGRYPKAKQENNVAQSG--------WQA---------QTLSVPSQS--QGFS
DV----DYNHQNQKDSSQHTSN-------------------------------NY-----
---PNQWG----------------------------------------------------
-------------------------------------------DNHGVMNEEFHQKSDSN
GHNAQQ---DVW---------------------SDWGNQGWENW----------------
---ENNNSQP-----------------------SLPTQNYYGQAQHQQAPN---------
-------------------------------QQSPQYPA---------------------
------------------------YDHDQVYHNQQHDSGLARES---HESYAPQ------
------------VDVNNFSYPATCSTPLYQY--------NDGN---------SRQQQQQH
FDNQYH--HQDPQ------HQSLQNFNNHDFGHVPQQAPG----------------PDRF
PEYTE----------------------------THGS---VDYGAGVNETDEF--QYNSV
TDSPANTETHGSVDYG---AGVNETDKLQYNSVT-----DSPANTDAQQMSLGGYNAQAM
PFDTSLGPGGDDGLADNYDRATPGAAEPRVEDDLEDASLALQEHNDQPISDSWDTLEDNM
ECLTIQDYRPQESN------AASCEAQLGASTQVPTHRMQEQ-IEHGQQNARGDQRDPEP
QFPQDEDRRPH---------------EKRESFREDI--------PLEEAPRQYPSGAV--
-----------------------------------------------------------D
QQQRQDPESTV-------------------------------------------------
-----------APP------SLSEVSETR-----------NLDTESTIEVDDSRVHQG--
ANDDERCSPRENFIEC---------------GSAERP--------ISRGSTSSEQRRNSQ
G---------------TTFDVSSQERSSYLADMVRPASEGAPAEGES--------PAPMA
FPVPSQSS------------------AP--SSTNAAFGTDDSQSDSNSNTIATREVIGQR
------ASAERS-----------GVPNVYQNASSIRQS-----------PLGGEGGNPVS
VALNPKASLEPPSQPPNSESYRSCSQDERTRSRRSAISSSS--------------SDDSE
VAEH------NRETLHQKMKE--------------------------------RAHELPA
ASKREQRWRD-------------------------------SRERLQKY-----------
DYH------SDRSEIRKYRRRG---------------------------HRDSDGERSRR
KNASDRDY---------------------------EDED-------------YYEEK---
---RHRRRTDRKRNS---------------------------------------------
----------DETDFSEYTGDKR--LNKYR-------SGDDSEATSGRPRRRSDDARRMR
SRDYPDESDYDLRRSCTRRGGHINRRD-KRPDFYPDRPPT-RGSSVNDSMTTSQISDS--
---EISHFGSMDDRRG----RFDRPYAVGMHPVHDPRGFPSSSHKFQS---LSSTLHPRQ
PQVLRAPQQPLHRHQQQSQISA---GMIPQELTGQDLQ-------VVRHAYKTDPDYR--
----------AVLDDYFVQCAA--------------------KGFDIRQV-------RSY
ICDEPDLQQSVSMGLA----------------------DLNES-----------------
------------------------------------------------------------
-------------------------------LSSSVVFGESSSRQEEVSTPEELKKYIMP
HAFAHFTSL-NTFVKLHPSNRTLDSK-PPAIEIHDLKLLLEED----PESKALAKFPGPL
VRADT------HKNQVIHF----CNQRVNA----------IRKN--------KPDVDHIV
D----RESYVLLWELLILLLRQNGLVTGTDIAELLLKDAP-------FVD-PAS---VQK
L----------------------AEQEMSQIEESDR-ASSEDS----QTTVDGTRLN--R
KASRGIRRQGLSPEQALSKFRELLLFGHRKEAIEHAIRCELWGHAL-------SLSSRM-
------------DTKMYAY------------VDSKFHQ-SFAGNDPLQTVYQLY------
----------SGRQPTSVTCVGDVTWGDWRPHLAMILANPSAR-----------------
----PEIDAGSIVTMG----DILLSRGCLYAAHFCYLMAQVDFGEF------------QD
KRC----------KLVLLATSHM-QNFAEFATNEA------------IMCTEIYEYAKSL
S-------NPGYTLPSLGLYKYLHAKRLVDRGFVQEALHYCERLSIEIVR----------
NHFAYKPELIHE--------------------------VYCLASRLRYH-----------
-------------------DAHYSQ-----------------DAVN-QDLGHP-----QW
LMVLEEVDIALQSGQPVD-----RNLESRR------------------------------
-----------------------------------------------PSDFE--------
---ESQVKMEAQYCEAPVRPQEQQEIHQIHQVPQ-------SAPSQT-------------
-F----------------------DQSLQQQQQQ-------QQEQAYGY-----------
------------------------------------------------------------
--------------------YAQQQQHHEHQHQQSSFYG-------------QLNA--SP
PSQEARDEL-----------------------------------------PTN-------
------------------------------------------------------------
-------------------------------QARDTPD--YSNEQYSRSSSVDG------
---------------------------------------------------------IHQ
------------------------------------------------------------
------------------------------VPAAHAP---PLEHSNSFGAQAQYGQR--R
SIASISSSITSATTNESMK--------------------MAPLHQDEMISYQQQTQSPVQ
TKSERMSPGASPSPG--KNSAPSNRAGSSWLP--GILKNF-------------LPKGPNQ
MILPDDKEQSI-------------------------------------------------
---------------------------------------------------VWDANKKIW
VDRNADPATQ-GAASALPP-PPS--DIGRGEAPVPPIPTMSSAQSFPQVIPSASDASRKQ
PDPVQQAAPP---NGSNRFRR------SNNKRRFVD---------------------VVE
NTIHTGSA-------------MPSIPPIDAGGA-----------------------VP-Q
MMMPAL---------------------------QPQYMLPA-------------------
LPRGEEGEAFDLLSHGARFDDQSQNQESEEQ-----------------------------
---------------------------------
>Drer.transcript:ENSDART00000168452 /organism=Drer {i 263,364,467,555,676,822,884,1023,1266,1364,1446,1564,1676,1782,1920,2034,2113,2458,2484,2577,2670,2764,2799 i}
MMEP-----------------------------------R--------------------
------------------------------------------------------------
---REGWR----------------------------------------------------
MP----------------GYQY----------------------QSSDRDDHYRSSH---
------------------------------------------------------------
------------------------------------------------------------
-------------------------------QSQYYYPPTESRG----------------
--RERQWQQ-----------------------------------------VDPR------
------------------------------------------------------------
------------------------------------------------------------
-------------------------------YGSYMT-----------------------
------------------------------------------------------------
------------------------------------------------------------
------------------------------------------------------------
------------------------------------------------------------
------------------------------------------------------------
------------------------------------------------------------
-----------SPP----------------------------------------------
----------------------------------PKPEY---------------------
------------------------------------------------------------
--IPGYSSAYA----------------------------------------SNQP-----
------------------------------------------------------------
------------------------------------------------------------
------------------------------------------------------------
------------------------------------------------------------
------------LHFRPHSRQ---EYDYSTSS----------------------------
----------------------------------------------------YW------
------------------------------------------------------------
---------PYREDYGYYD------YHGYH------------------------------
------------------------------------------------RTQYSSPDGGGW
S--QTDGWRTE---------------------GHQGRGLT-----------QESARASYS
DQQ--------------------------------GYS------------FKTDSQHD--
------------------------------------------HGV---------------
--SERH-RESMDNGNRT--------------------GEVYDNSALAN----SKASGLSS
SSYELSQYMNG-------------------------------------------------
------------------------------AEQSELELISHTGVVPVEVAP---LKFSIP
HVAVSFGPA-GQLVWVSP-ALASEGE-PAQVELHSLEVILCDT----HAQHDMRDFPGPL
AREDL------HKVDAINF----AIQMSEM----------------------CLKDEKLE
D----HTSAALLWHFLILLCRQNGRILGSDVAELLMRESSSLGVWGDTAE-PAD------
---------------------GKSLIDLSETPTVEK-ETLNFS----------------D
LLTGFPPTDKEAEEQNLQKYTKLLLSGRKKEALESAMQSGLWGHAL-------FLASKM-
------------DSRSYNT------------VLSRFTG-SLTPSDPLQTLFQLL------
----------SGRIPAVSMSWSSEKWGDWRPHLAVMLSNETTD-----------------
----PVIHHRSIIAMG----DTLASRDMLFASHICYLTAQCPFGWY------------RN
RSE----------RLVLLGSKQS-VMFSKFCHNSA------------IRCTELFEYCQRL
G-------NAEFVIPAFQVYKFLYACRLLDCGLVSQAFHYCEVVGKALLR--------ID
QPHV---VLLGE--------------------------LIKLVDRLKFS-----------
-------------------EAQLND-----------------TCDG-QLFLDP-----DW
LVQIRCKHQTLLG--------ENYCSETYQS-----------------------------
-----------------------------------------------PAEETS-------
--WTQDSNKYSDFTEGQAEAINNPSTETESSNPPYS-----AIPHTDAQFEGT-------
--------------------YSLMSHSYSSEEQA------PRTIAPVPLYPSQQPMTLPP
VTPTEMFG------------------PPSV------------------------------
-------------------------------SVEQSYAN------DSSTYH---------
------------------------------------------------------------
------------------------------------------------------------
-------------------------------DD--------LHNAMSSSSPRNY------
------------------------------------------------------------
------------------------------------------------------------
----------------TDTGGDFSAEALI-----------ASENDATVG-----------
KVNQLGTFPSEDNKTKTQSA----------------------------------------
-----------------------KASKPGWFS--GWFKS--------------KPKEEPK
EDIPDPDSPT--------------------------------------------------
------------------------------------------------------------
-------EESTANFPFPPP-PPR-------------------------------------
------------------------------------------------------------
------------------------------------------------------------
-SIPKT--------------------------EQPQFNP---------------------
------------------FSKRAGQIQNQQQTLSQ-------------------------
GP-------------------------------
>Isca.ISCW010671-RA /organism=Isca {i 171,387,480,583,646,799,915 i}
------------------------------------------------------------
------------------------------------------------------------
------------------------------------------------------------
MP----------------------------------------------------------
------------------------------------------------------------
------------------------------------------------------------
------------------------------------------------------------
------------------------------------------------------------
------------------------------------------------------------
------------------------------------------------------------
------------------------------------------------------------
------------------------------------------------------------
------------------------------------------------------------
------------------------------------------------------------
------------------------------------------------------------
------------------------------------------------------------
------------------------------------------------------------
------------------------------------------------------------
------------------------------------------------------------
------------------------------------------------------------
------------------------------------------------------------
-------------------------------------------------QVGTDY-----
------------------------------------------------------------
------------------------------------------------------------
------------------------------------------------------------
------------------------------------------------------------
------------------------------------------------------------
------------------------------------------------------------
------------------------------------------------------------
------------------------------------------------------------
------------------------------------------------------------
-----------------------------------GYGS---------------------
------------------------------------------GGT---------------
------------------------------------------------------------
------------------------------------------------------------
------------------------------------------------------------
---------------------------ASGVHQQPLMN---------GTASQFAEAPGS-
------------------------------------------------------------
---------------------------------------------------PAS------
----------------------------------ATGTTSFDY-----------------
------YQASMHSE-----------------------------------------AQQQ-
------------ARRTSRE------------RLSSISS----AADP--------------
--------------------------------------RDSRR-----------------
--------------------DSVDSSGFM-------------------------------
------------------------------------------------------------
------------------------------------------------------------
------------------------------------------------------------
------------------------------------------------------------
------------------------------------------------------------
---GRP---------------------------------------RVPSG----------
------------------------------------------------------------
------------------------------------------------------------
------------------------------------------------------------
------------------------------------------------------------
------------------------------------------------------------
------------------------------------------------------------
------------------------------------------------------------
------------------------------------------------------------
------------------------------------------------------------
------------------------------------------------------------
PRGSLQTETSGSDSERTRS-------------------------------AGNKPKPPV-
-------------------------AGKSWLG--GIFGKL-------------LPKASNQ
MILPDDKDPDI-------------------------------------------------
---------------------------------------------------VWDDQKKCW
VDKNAGPGE---AENKMMA-PPS--DDALGGKAAP-------------------------
-----MVGKP----GQNRFQM---NKQRVFRNNYVD---------------------ILN
PGGGAKTTKEA--------TFLAPVAPA---------------LPE---SAVGQGPPP-Q
FFIPQP--------PSDGDGTTS------QGF---DFVSPAAPSLSDNSLGPPAPPPESN
APYGSAKQ---PVSTPMMFDPAEFASRSSDSGTGHHVGGLGRRKA---------------
YPA------------------------------
>Cele.Transcript:F13B9.1a /organism=Cele {i 235,390,783,906,1110,1289,2373,2480,2546,2949,3276,3485,3734,4025,4699 i}
MSFY-----------------------------WQQ------------GLPNQ-------
------QDTGQQSQQPAQQGQW---------------------------DFI-NLGGAPA
P--QHQWN---------------------------PAT------QQQNNY---YYHQQPA
APP---------------------------------------------------------
----QQ------------------------------------------------------
---HTNPQQPPQQQYNV----------------PTNSHQTAEQNYQQQWAQQQ-------
-------YQNQAQPQPPQQPSLSSQQI----QHQPQLPKAKKAP----------------
--------------------------KVQTNTQQQVQQNF-----------NPT------
-----------------------------------PPVLTTSQKPGNTQQDYYYSQQQHT
QQNVYQTNHVHPEETQVV-AQALQ--------------------------------PT--
---------------------------------AESTYFPPPPVQQVGSAPPS-------
------------------------KEVTPERHFTA----AAPAPHVE-QVALVPTPPTLA
P----------------------KSQAPNTAKKAEHLTVTA------PI-----------
------------------------AAETPKTKVTPTSSEDDW-----------EKADMEV
QRVEDENKRQK---AVPSTAVSEKPEESRESSSLGGSWSQQDTEPSERSSVEPEILEH--
------PVK---------------------------------------------------
--SESDKEE---------------------------------------------------
-----------KTP----RVSMSEFPNHE-------------------------------
----------------------------------TTPTI---------------------
--------------------------------VTMSVSTNED-----------------R
QKTPEAGNLSQ-----NTSIVLNTTDSPL-------------EAIATSTPKEIKP-----
-----------------------------EKRSSVSSQG----------TIGAEK-----
-------------------------TKAKKKNKDEAVSSMFK--------RPDQFSENGE
ASGN------NSDSTMASGRP--------DFE---------------------RGHARAS
YREYKKTYKE---------------------IIDRLKMMRTDSHR---------------
------------PDFRPASKLA----------------NPLLAAA--GLSRLHPAIRRES
AGGRNDGR----------------------------TSVPLHHSHSFTEH--MYHDQNGG
RRSRVSRLDPNARPS--------------------SRQATGY------------------
--------QTANQSYNHYDQH----NHSYQHQ-----------------------QMQHR
GRHSALGVPFDAR---------------RTPSSYIRTFSGEYGQEPQETSSISENEDDG-
-----DNVESDDELRGFNMER-----------QHERRGYNNAQYQEVQCPIEEDGSALYY
CGVVHVNMDIWRRITQSYQIPAEFNELKPIE--KAAYI-------FYAVIHK-QPCRN-L
DTFRKQ------FNFYFYKYGMEG------------------------------------
--DSDD-DALFKVCRTM------------------------------------QNHYIER
QREKERANQNM-MSTLFSDDTSIDG--------GNVYSLPNLSTVEPPKSIIAKRQ----
------------------------------SDMNSVCEESLNAYDIYNNGP---LKFTCP
HSFMNISTG-GQIISIRP-----DQS-ISAVVFDDIKSVLKDVP-TLQVKDAAMTFKGPL
IPHQS------APHTVRLY----ITKQIEN----------IKNSAV------AIENPEAN
D----VVESLLIWQLLETMVKQQGNITGPDIAELLAKVASQ----------PVQ---IEA
------------------------------------------------------------
------PPQQANIAPALTQFTKFLLGGHIDEAVESALRNGLFADAL-------VLTRRLF
-------PN---DERRIEQ------------IESRFLQ-TRSMSNPVTTLVSVA------
----------KGESPPVLTNPPLDDHLSWGTHAAIILANLDQR-----------------
---GPAMN--TIYQLG----RALAKRDYHSAADFCFLVCGVLGGTNP-FEPIATPEGEED
YRR----------HISLVNSD--------IPDNESNPKCQYGFLLTDLHATEIFDYALRL
KA---DRESPLTKSVEYQTARIKYAKLLANHGFNTDAYRYCTEVARAIWN----------
NLYLFKADDLLE--------------------------LCDLAESLQYA-----------
---------------AS------------------------------VNPSES-----QW
IHDLRTTVQAGFVYTPQPT----QTVKHLEN-----------------------------
----KP----------------------------------------VPSVHQG-------
--YDLQSNAQDDPEVPREPVQHVPITQ------------NVIDPVPT-------------
------HSAFTPTIQPK---DPELSHPPQNQVYR-------EEPPHIPP-----------
-------------TPTP-------------------------------------------
----------------------SVHQEQHYQQFDQSFSQ---------------------
------------------------------------------------------------
------------------------------------------------------------
--------------------------------------------SLTQQAQEDGFMTPP-
---------------DY-------------------------------------------
------------------------------------------------------------
----------------SDGPLTMASSPPT-LPPVQSV---PVSSKPAPPSAE--------
NQAQNSTSPQQPTQEQGQE------------------------------------TQDR-
-----------------------NPDQGGWLK--SIQSTVQNTVQ--------KATGRNP
MNLPEDRNPSI-------------------------------------------------
---------------------------------------------------VWDSTQNKY
VGAGVEQEPV------APP-PPM-------AQAGP-------------------------
-------APPVGGGG---------LRAARGASRYAR---------------------VGG
TSSSASQAPAGM---------MAPAPPT---------------------ANFG-------
-FIPAP--------VDNDNDSVDP----FSGQANPTIMQSA-------------------
-PMSSDE-----------------------------------------------------
---------------------------------
>Turt.mRNA:tetur02g07160 /organism=Turt {i i}
MDTM--------------------------------------------------------
------SDINLNEETSEENGEL-----------------------------------RRS
LNSLDGWDF-------------EENNEVPSRPEESPPQ------------------RPSF
SP------------------------------------------TGSNIS----------
------------------------------------------------------------
---------------------------------RASSVQATDQLSSYSLPGATLSFHQ--
-------------------------------QPYSHYPHQGPSN----------------
--------------------------------------------------YGPS--Y---
------------------------YGPPPQH-----------------------------
------------------------------------------------------------
------------------------------------------------------------
---------------------------------------GGP------------------
------------------------LAGPPYS-----------------------------
------NY----------------------------------------------------
------------------------------------------------QPYQGP------
------------------------------------------------------------
------------------------------------------------------------
-----------PHP----------------------------------------------
----------------------------------QNPNF---------------------
-----------------------------------------------------------Y
QPIPQYRN------------------YP--------------------------------
-------------------------------------------------NYGAPS-----
----PAPGM---------------------------------------------------
-------------------------YPYYPMQG---------------------------
------------------------------------------------------------
----------------------------------------------------YDQGRQRP
YPNEFQTS----------------------------------------------------
------------------------------------------------------------
--------------------------QRY--------DLNTSSSSFDRSF----------
------------------------------------------------------------
---GPTSFHNS-----------TMPAPP---ANNMPGGFP-----------PGNVPPPFP
SAY--------------------------------PYQTPN--NL--------PPNFN--
EWYQQA------MRWWHANRAK--------------------------------------
------------------------------------------------------------
------------------------------------------------------------
---------------------------------------SEAGGRRARLTP---PFYPMR
HSRVTFGPL-NQLVIAN----------GKDVIIHHLQPMLIDI----ESRISISTWPGPL
VSGLT------DKADIMEF----IRAQDGQ----------------------HQTIGEAV
EVSFYDKQKRQIWQILKLLVQLNGNVSGADIAELLLYHNE--------------------
------------------------------------------------------------
------AEFSVGENSELNHYRRLLTLGQRKNALEFATKNGLWDHFW-------ALSCLT-
---------LSPDTLNYSNP-----PSSIFEAATKFINTKLNNQDALYILYRCLL-----
--NKLTFYNKNATKPLPISNL---------QHFTILLANDCEI-----------------
----NSVVSAAASELL----NFIIALRNNDSQHLISISPVASLNND--------------
------------------------PNVKLDYSEEL------------IFINEIFEFSR--
--------NCDEIIVDFIPYKVLFTCKLFDFGFIDQAKKYCEKIREAVNY----------
-YTNQSPGLINYANVN--------------WD-----YVTKILDDLESRITGTLIGSPSE
SYVASSDAV------AGDDDPSVSEVS---------------VDNLTEDVGGL-----SL
GIDEENAGSLVSSPHKSRS----PSVADDQPPLYPRPS------------SE--------
-QFQRPEPISFTSRPEPFNVLSTQSSSPPVPKPIEIPTPIPAMKPPSPPSPPTL-INSS-
-VPSYSNNYPESNLKQQPQSLQNQQNQQNLNQPA-----SIMQPSNQ-------------
--------------------FANQRQNQSWRPRQ-------RSDSAFSSVAGDTITSTPP
QTPR-------IKEPTPWTSQGMSIQQN-------------QPFAQPSQSLQSQPQPFQQ
QQQL-------------------QQQQQQQQQQQQQQQPQQQLQQQLQPQQQQFNQDFIE
SGQSQPMSYISVQSGYDSN-----------------------------------------
--------------------------RY--------------------------------
-------------------------------DESEA-----GHSSFKNTNHYNF------
------------------------------------------------------------
------------------------------------------------------------
---------------------NSTTTNGL-APSSIST---PIVSPIASPATEYNQMRSN-
SFDTAAQYQANSNERETEV-----------------------------KRNEEKERSNEG
--------DTLDSK---------TVKQKGVLD--FLFSKL--------------PSLPKR
AVLPDDKDPSI-------------------------------------------------
---------------------------------------------------IWDEKLQKW
INKDEKDDP---SSPNLPPGPPK----------IPM-----FNQSMGPPSHESSQTM--Q
P---FLQKPPQS------------SNQSLSSSNFPN---------------------LMN
SSSQSFGS-------------NPMIPPM--------------------------------
--------------ANNLNAGTSF----NFGDASFPAMDPSRLSF---------------
-----------VKSKQKRWVDISSSTR---------------------------------
---------------------------------
>Alyc.aculy01g10680.1 /organism=Alyc {i i}
MPRS--------------------------------------------------------
-------NMSKFSMAPSVHDSR--------------------------------------
------------------------------------------------------------
--------------------------------------------LSAEAA----------
------------------------------------------------------------
---------------------------------RLAKESAQEELNRQIRSGLL-------
------------------------------------------------------------
------------------------------------------------------------
------------------------------------------------------------
------------------------------------------------------------
------------------------------------------------------------
------------------------------------------------------------
------------------------------------------------------------
------------------------------------------------------------
------------------------------------------------------------
------------------------------------------------------------
------------------------------------------------------------
-----------RQP----------------------------------------------
----------------------------------SNPQD---------------------
-----------------------------------------------------------H
EAISAYMR----------------------------------------------------
------------------------------------------------------------
------------------------------------------------------------
------------------------------------------------------------
------------------------------------------------------------
------------------------------------------------------------
------------------------------------------------------------
------------------------------------------------------------
------------------------------------------------------------
------------------------------------------------------------
------------------------------------------------------------
-----------------------------------EYQ----------------------
PIYKMQ------YYKFYAQLLQ--------------------------------------
------------------------------------------------------------
------------------------------------------------------------
--------------------------------QSQILEPTPRIIYVENPAA---TRYLRP
HTVINFSRT-NHFIRNY----------GKYIRVGRINFLLEGDIHTETKEAFLSAWPGPL
DRTDNPD----LKHRVTGYIDTLCQGDVER----------------------QIRYCNTT
N----DDHRKIIIRLLTKLLHMNGSIDAPGTTDLLLDSHSTE------------------
------------------------------------------------------------
------IQRDESNRNPLKALQKLLLRGKRAEAVKLAKDRKLWDHAQ-------CLAFLHK
YQPGPNAPVYQRDNQGYSRL----RDDILIELNSEYINSMDESQKLLSIVYSSLL-----
--NRI-----LQSDPESASMVKNHNVGNNFYEFALLSANDCDLEYDQTNELFRLILAVKR
ARIQPEVAYNHIISLGYSSLDSYDPGEELFAANRSYI----SFNQG------------DT
PTS----------KTLII------------SNMDL------------LILNEIWEYCLNL
AAGTSNSRTGYKYIVNLIPYKLVFASKLLDYGLYEMFQLYLNSLEHALYKGRCYQAH--D
MDPDYDWETIQQ----S------VHYLRGLWA-----ETFSKCPELLPRVLSNNNDKFIQ
LYSQQADEVSPVPLMAGYDQPPQPE----------------------SHLQDP---MDNY
GTQIDHVDYSKQQDYSIPY-----------------------------------------
---QRPPP---------------------------------------PPQPP--------
----QVENLYNNYNNQQANN----------------------PPPPA-------------
---------FSNSQVSQYSGGVNSSHWQTQEGISDFNPDPDPESEPLSTLDNQGGESGDP
YEPV-------MTSSSPNNSRRESTQSHGMG----------QSFANAFSPIEPPIVDDPY
DDVPRP------------RYQQQQQQQQQHHQQQLSLPPAPPFLPQPSRGAPPFNS--IP
SGNHNQEKQQQPQPSASSN-----------------------------------------
------------------------------------------------------------
-------------------------------DS--------GMNSVSNTNRASG------
------------------------------------------------------------
------------------------------------------------------------
------------------GVG---------------------------------------
--ANGGSSTSNNNKTNDNN-----------------------------KTGEDGSQQQS-
-----------------------DDQQGGLLS--NFIGTAKSLIPRTNSKLFMSGKPSHV
AHLPDDREKKI-------------------------------------------------
---------------------------------------------------IFDEKLQQW
VDTDPEAKE---------------------------------------------------
------------------------------QSNVMD------------------------
-------N-------------YQVVRPK--------------------------------
-----------------------------PGDPEPVYSAVST------------------
------------VKSKKRFQGIA-------------------------------------
---------------------------------
>Dpte.g10517.t1 /organism=Dpte {i 1165,1501,3361 i}
MDSN--------------------------------------------------------
------SHQYQQQQQQHQQQQS--------------------------------------
---HHAYQ---------------TNHQMSQQPSRPPSV---DSVNLGSIYSGFYPQASSA
GP------------------------------------------SSLTTN----------
------------------------------------------------------------
---------------------------------IPPTVQNSYQFSGQ-------------
--------YPQSLHQNQQQH-----------QGYQNYPINSNNEP---------------
----ASWSL-----------------HGQTNYQHSTSQQ-------------PT------
------------------------SLPPNLSY-HYQISASAAA---AAAFGFNYQQQQQQ
QQQH--------------------------------------------------------
------------------------------------------PNQNVGML----------
---------------------------------------VSPTSSNHHNIN---------
------------------------------------------------------------
--------------------------------AVPLTSAVQW------------------
------------------------------------------------------------
------PV----------------------------------------------------
------------------------------------------------------------
-----------TNP----------------------------------------------
------------------------------------------------------------
--------------------IQSQ-----------------------------------S
SFIPAMTNQIL---------------SP-----------------------SHHP-----
------------------------------------------------------------
------------------------------------------------------------
------------------------------------------------------------
------------------------------------------------------------
------------------------------------------------------------
------------------------------------------------------------
------------------------------------------------------------
--------------------------QQHQ------------------------------
------------------------------------------------------------
------------------------PFTS---MAAAAAGITNP------------------
----------------------------------NEYVS---------------------
QYYSQY------YREYYQRLVA--------------------------------------
------------------------------------------------------------
------------------------------------------------------------
-----------------------------------FHKHQQQIQNQKKIAP---LKYNQF
HTPCSFSQHDNQLIVVEA---------NSNVGLYGLQEVFIEQC-----------YPNLY
LQSLLYTNNDDPNLTLLPFED--SQSSLDW--------------------IRVKQLNDTT
M----NYELKLILKLITMLFRQNGTLSGLDLSELLYELVQ-----------PNN------
---------------------GDDSEKLSQSGGSE-------------------------
------VVTKDYYRDLLSHLRQLLMRGQRRVAITFAQNNGLFDHAMALSYLFSFLSSSL-
------------NTTASTNLGQVIDNNLMISTIKKFITSTLSTDDPLYVFYTHLLQIASN
ILNSVTLEN-GGMIPSSGSGTTASAKIDRLESFIILLANDIKF--DK-------------
----VEIADKSYRNLI----DLMIA---LLKDDFNYVLPDELFNND--------------
-------------RF------------------DC------------LLVNECLEFARFR
G---------ERLNPKLMLRKLEFAFELFDFGFTRNALRYLTKIADKLKDPKFEWKMLID
KKSKYSKWLLPDSIMNSEDEQLDSKLLKNIWAYQFSKIFTRMDKELQLF------DSP--
LFAVEQKEVPKND--DKNDDQQHNDDDVEADDADVTCEEDEDRTDVVEDIEDE-----EI
DVELDTSESSFSKPEPHNQ-SISTSLSSNQQDNYKQHN----------------------
-QRQSPQQ-NIDDRRHSTMMMSTLSTNH------------------TPVQDKSLNVSSIE
PVTVNQNNMITDNQSMQQNNINHQNSELNYHLSSLD--SLPIKPAKSLPPQGFMQQGARR
SLPTIANHTFPRTLNPIME-IPQTNHMPSATESTTT----IHQQKSFDSLDS----SSPP
SSPNDNFNMKPMQSALP--------------------------------------SSFQN
NEDL-------------------TGQKSDNHHTENTENIG--------------------
-SNNSYSNFFQPPPTSSNDTT---------------APFDFI--------STNGHVTSIP
------------------------------------------------------------
-----------------------------------------TYDPYFNTNESTL------
------------------------------------------------------------
------------------------------------------------------------
-----------------N---DQTSSNGL-VDHKNNE---FLQNANTIPPSVNN------
NVNETMKKPEINSNNNNNN-----------------------------NGGESAKTSPS-
-----------------------KSNNGGLLG--AILGRL---------------KPKNQ
MILPDDKDPQI-------------------------------------------------
---------------------------------------------------IFDPVSKRW
IDKSANDQGG-MGTGGLPP-PPK----------IPI-P--GGNTSGGQSEPNS-------
-----AITSPTS------------MNNFPHSSTLPS---------------------LQQ
SNTNKNS---------------NDIPPM--------------------------------
------------MMMNGVN---------PFGAASLPPASSTTGSTNNA------------
---------FRTDLRRKRYVDVFNPSK---------------------------------
---------------------------------
