# Supplementary material for: Genome streamlining in a minute herbivore that manipulates its host plant
Source: eLife. 2020 Oct 23;9:e56689. doi: 10.7554/eLife.56689 (PMC7738191; doi:10.7554/eLife.56689)
Supplement: Supplementary file 2. [file elife-56689-supp2.zip › Malin_Input/OG0001931.fasta]

>Agam.AGAP007889-RA /organism=Agam {i i}
------------------------------------------------------------
------------------------------------------------------------
------------------------------------------------------------
------------------------------------------------------------
------------------------------------------------------------
------------------------------------------------------------
------------------------------------------------------------
------------------------------------------------------------
------------------------------------------------------------
------------------------------------------------------------
------------------------------------------------------------
---------------------------------------------------------M--
--SERYATIAEQLGKWQQAHLLTFWDELAEPQRATMLDSLADSVDCAALDEAFRRAMATA
TSTKED------LNELLKPLARERYLSVAEA-TEVELEDLRQAGLEQIRQGRVGVILLAG
GQGTRLGSTAPKGTYNVNLPSG--KSLFQLQAERIRKLQQLA----GGE-GRIRWYIMTS
EHTHTETLDYFRQ---HQYFGLPPDQVRMFRQRSVPCVDFEGRILLDEKWKVATAPDGNG
GIYRALKDEGILDELEREGVLYLHAHSVDNILIKVADPVFVGYCVRKGADCGVKVIEKVQ
PDEAVGVVCEVKGKYQVVEYSELSSETANRRNPTDGKLTFNAGNICNHFFTSAFLRRIA-
--ETTMPLHVAKKKIPYVDVATGERLKPTAPNGIKMEKFIFDVFPLA--ERFVALEGRRE
EEFSALKNADTA-GIDCPSSVRGDIYRLHRKWLIKAGATEVLDAA---------------
---------------------------DASFDCEISPLLSYAGEGLETAAAG--------
------------------------------------------------------------
------------------------------------------------------------
-----------QSFRC--------------------------------------------
------------------------------------------------------------
------------------------------------------------------------
------------------------------------------------------------
------------------------------------------------------------
------------------------------------------------------------
------------------------------------------------------------
------------------------------------------------------------
------------------------------------------------------------
------------------------------------------------------------
------------------------------------------------------------
------------------------------------------------------------
------------------------------------------------------------
------------------------------------------------------------
------------------------------------------------------------
------------------------------------------------------------
------------------------------------------------------------
------------------------------------------------------------
------------------------------------------------------------
---------PVHLTGADEREQH--------------------------------------
------------------------------------------------------------
------------------------------------------------------------
------------------------------------------------------------
------------------------------------------------------------
------------------------------------------------------------
------------------------------------------------------------
------------------------------------------------------------
------------------------------------------------------------
------------------------------------------------------------
------------------------------------------------------------
------------------------------------------------------------
------------------------------------
>Bmor.transcript:BGIBMGA001609-RA /organism=Bmor {i i}
------------------------------------------------------------
------------------------------------------------------------
------------------------------------------------------------
------------------------------------------------------------
------------------------------------------------------------
------------------------------------------------------------
------------------------------------------------------------
------------------------------------------------------------
------------------------------------------------------------
------------------------------------------------------------
------------------------------------------------------------
---------------------------------------------------------M--
-----YETLLRNLKDHGQEHLIKYWSVLSEEQRKQLSDEI-LKLDLTEVHATFSRAIEST
KKILEK------LDDDLKPIPDSHYESVPNL-TPDKIEEYENIGFKEICNGKVGVLLLAG
GQATRLGFGHPKGMYDVGLPSR--KTLFQIQAERILRVQQMAAEKYGNE-GKITWYIMTS
EHTKAPTANYFKS---HSYFGLNENDVVFFEQGTLPCFDFEGKIFLDEKYHLSAAPDGNG
GLYRALKTQGILDDISVRGIQHLHAHSVDNILIKVADPVFIGYCKSKNADCAAKVVQKSS
PSEPVGVVCRVNGHYKVVEYSELTDEASERRNP-DGRLTFSAGNICNHYFSADFLRKISN
-FETKLKLHIAKKKIPYID-ENGVRQKPNEPNGIKMEKFIFDVFEFA--ENFICLEVARD
TEFSALKNADTA-KKDCPSTAREDLLQLHKKYIRQAGGEVADDAD---------------
--------------------------------IEISPLLSYGGENLDSIVNG--------
------------------------------------------------------------
------------------------------------------------------------
-----------KVFTAG-------------------------------------------
------------------------------------------------------------
------------------------------------------------------------
------------------------------------------------------------
------------------------------------------------------------
------------------------------------------------------------
------------------------------------------------------------
------------------------------------------------------------
------------------------------------------------------------
------------------------------------------------------------
------------------------------------------------------------
------------------------------------------------------------
------------------------------------------------------------
------------------------------------------------------------
------------------------------------------------------------
------------------------------------------------------------
------------------------------------------------------------
------------------------------------------------------------
------------------------------------------------------------
---------PFHLKSPQELS----------------------------------------
------------------------------------------------------------
------------------------------------------------------------
------------------------------------------------------------
------------------------------------------------------------
------------------------------------------------------------
------------------------------------------------------------
------------------------------------------------------------
------------------------------------------------------------
------------------------------------------------------------
------------------------------------------------------------
------------------------------------------------------------
SNGVNGNH----------------------------
>Cscu.CSCU000281-RA /organism=Cscu {i 271,476,652,825,1019,1154 i}
------------------------------------------------------------
------------------------------------------------------------
------------------------------------------------------------
------------------------------------------------------------
------------------------------------------------------------
------------------------------------------------------------
------------------------------------------------------------
------------------------------------------------------------
------------------------------------------------------------
------------------------------------------------------------
------------------------------------------------------------
------------------------------------------------------------
-----MEVLRSNLEKYGQQHLLQFWNQLNNERQQMLLNDI-LSIDFEDVLSSYEQTCRIT
NNNGEK------LDNLIQPIPTENHGIFSIT-PDTKIQEYRLEGLNQISNNRVAVLLLAG
GQGTRLGVSHPKGMYDVGLPSR--KSLYQLQGERIYKLQKLAHEQTGRK-GKIPWYIMTS
EHTIEPTMDFFDH---HNYFGLNKEDIIMFEQNMLPCFTFDGKIILEKPWKISKSPDGNG
GLYRALKRKGILEDMERRGIEHIHVYCVDNILVKMADPVFIGYCISKGANCAAKVVEKVE
PTESVGVVCRVNGKYKVVEYSEISLETAQLRNP-NGRLTFNAGNICNHYFTFDFLKRVVN
--AKELKHHVANKKIPYVD-ENGHEIKPTKPNGIKLEKFVFDVFELS--EK---------
DEFSPLKNSKDV-ANDSPISARQDLFDLHMRYVLNAG-----------------------
------------------------------------------------------------
------------------------------------------------------------
------------------------------------------------------------
------------------------------------------------------------
------------------------------------------------------------
------------------------------------------------------------
------------------------------------------------------------
------------------------------------------------------------
------------------------------------------------------------
------------------------------------------------------------
------------------------------------------------------------
------------------------------------------------------------
------------------------------------------------------------
------------------------------------------------------------
------------------------------------------------------------
------------------------------------------------------------
------------------------------------------------------------
------------------------------------------------------------
------------------------------------------------------------
------------------------------------------------------------
------------------------------------------------------------
------------------------------------------------------------
------------------------------------------------------------
------------------------------------------------------------
------------------------------------------------------------
------------------------------------------------------------
------------------------------------------------------------
------------------------------------------------------------
------------------------------------------------------------
------------------------------------------------------------
------------------------------------------------------------
------------------------------------------------------------
------------------------------------------------------------
------------------------------------------------------------
------------------------------------
>Lpol.rna20141 /organism=Lpol {i 224,517,722,898,1071,1265,1400,1586,1658,1731 i}
M--------------------SSKSVKTSY------------------------------
------------------------------------------------------------
-----------PDRSIS-------------------------------------------
----------------------------QPQQKYQKF-----------------------
------QNS---------------------------------------------------
------------------------------------------------------------
------------------------------------------------------------
--------------EDGNASGKRIVQACSTS---------QDMSLFSRSY----------
-----------------------------------------------EGRKRG-------
----PPLDSE--------------------------------------------------
-------------------PSDH-------------------------------------
-----------QDVISCTG-----------------------------------------
--EMDVEALRLTLKQYDQEHLLKFWSCLTSKQRTMLYKEL-SDMDLEEVCNIYRECNQNS
GEENEK------LDELLQPIPSELHGGVSSS-SPEKIADLRNIGLEKISEHKVAVLLLAG
GQGTRLGVPYPKGMYDVGLPSH--KTLYQLQGERILRLQLLAEEKTGKP-CIIPWYIMTS
EHTMDPTIEFFEK---HNYFGLKKENFIIFEQDMLPCFTFDGKIILETPWKIATAPDGNG
GLYRALRKQGIVEDMEKRGVMYIHVYCVDNILVKLADPVFIGYCVEKGANCGAKVVEKLF
PTEAVGVVCKVDGKYQVVEYSEISLKTAQKRNP-DGRLTFNAGSICNHFFTLDFLHTVIK
--SNNLKHHIAKKKIPYVN-EEGEVVKPDKPNGIKLEKFVFDVFEFS--SQFVVWEVLRE
DEFSPLKNADGA-EKDTPTTARHALFSLHQRYVLSAGGKFVDEDGT---TIPLIPSLSTT
QKSSLSSTCKETGHGDDTDSQKYYQKYQGPVVCEISPLLSYDGEDLHELVSG--------
------------------------------------------------------------
------------------------------------------------------------
-----------KKFTP--------------------------------------------
------------------------------------------------------------
------------------------------------------------------------
------------------------------------------------------------
------------------------------------------------------------
------------------------------------------------------------
------------------------------------------------------------
------------------------------------------------------------
------------------------------------------------------------
------------------------------------------------------------
------------------------------------------------------------
------------------------------------------------------------
------------------------------------------------------------
------------------------------------------------------------
------------------------------------------------------------
------------------------------------------------------------
------------------------------------------------------------
------------------------------------------------------------
------------------------------------------------------------
---------PLVLESTQEQKCQ--------------------------------------
------------------------------------------------------------
------------------------------------------------------------
------------------------------------------------------------
------------------------------------------------------------
------------------------------------------------------------
------------------------------------------------------------
------------------------------------------------------------
------------------------------------------------------------
------------------------------------------------------------
------------------------------------------------------------
------------------------------------------------------------
NGTKTPNLP------------------------FTV
>Smar.transcript:SMAR010358-RA /organism=Smar {i 113,289,462,476,617,803,875,948 i}
------------------------------------------------------------
------------------------------------------------------------
------------------------------------------------------------
------------------------------------------------------------
------------------------------------------------------------
------------------------------------------------------------
------------------------------------------------------------
------------------------------------------------------------
------------------------------------------------------------
------------------------------------------------------------
------------------------------------------------------------
------------------------------------------------------------
------------------------------------------------------------
------------------------------------------------------------
-------------MYSVCLPSR--KTLYRLQAERLRKLEELAFKATGKN-ASIP-YIMTS
EQTKEPTLEFFSK---HDYFGLEKENLIVFEQQMLPCFTFDGKIIMEKLYKLAMAPDGNG
GLYRALAEQNILSDMERRGIKYIHVYCVDNILVKMADPVFVGYCVDKGAECGAKVVEKAE
---------------------------------------FESG-----------------
-----LKYHIAKKKIPFLD-ENGRYVTPEKPNGIKMEKFVFDVFEFT--QKFVIWEVLRE
DEFSPLKNADGA-EKDTPSTARHALYSLHQRQILQAGGKFVDDEGV---LIPLIPSSATG
NGNRANSNGNGETCDTKHDSQKSYLKYEAPFICEISPLVSYAGEGLEELVKG--------
------------------------------------------------------------
------------------------------------------------------------
-----------KKFCP--------------------------------------------
------------------------------------------------------------
------------------------------------------------------------
------------------------------------------------------------
------------------------------------------------------------
------------------------------------------------------------
------------------------------------------------------------
------------------------------------------------------------
------------------------------------------------------------
------------------------------------------------------------
------------------------------------------------------------
------------------------------------------------------------
------------------------------------------------------------
------------------------------------------------------------
------------------------------------------------------------
------------------------------------------------------------
------------------------------------------------------------
------------------------------------------------------------
------------------------------------------------------------
---------PLLLRSKQEEMDS--------------------------------------
------------------------------------------------------------
------------------------------------------------------------
------------------------------------------------------------
------------------------------------------------------------
------------------------------------------------------------
------------------------------------------------------------
------------------------------------------------------------
------------------------------------------------------------
------------------------------------------------------------
------------------------------------------------------------
------------------------------------------------------------
RNMTDANLA---------------------------
>Isca.ISCW020094-RA /organism=Isca {i 125,289,494,654,843,1056,1175,1368 i}
R-----------------------------------------------------------
------------------------------------------------------------
------------------------------------------------------------
------------------------------------------------------------
------------------------------------------------------------
------------------------------------------------------------
------------------------------------------------------------
------------------------------------------------------------
------------------------------------------------------------
------------------------------------------------------------
------------------------------------------------------------
---------------------------------------------------------FT-
--NEELEDMRATLNAHGQEHLLQFWPQLDDDERCQLMTDL-RYIDFERTSKAFKQATSSG
SSDPES------LDDLLEPIPAEQQGSVSRC-SREKLEAYRNEGLRLVSEGKVAALLLAG
GQGTRLGVPYPKGMYDVGLPSH--KTLYQLQGERLYRLAQLAEEVTGKR-GNVPWYIMTS
EHTKEPTLEFFAK---HDFFGLQEDSLVVFEQNMMPAFTFSGKIILETPCKVAMSPDGNG
GLYSVLQRKGILADMERRGVRYIHVYCVDNILVKMADPTFVGYCVSNEADCAAKVVEKAF
PTEAVGVVCRVKGRFRVVEYSEVSLRTAQRRNA-DGRLTFNAGSICNHFFTLDFLKRVSA
-YVRALSYHVAKKKIPHVN-DLGDIVRPEKPNGVKLEMFVFDVFEYA--DNFHVWEVLRE
DEFSPLKNADGA-EKDTPTTARHALYGLHRRYVLGAGGKFVDDDGC---PISLIPRYAD-
------------------------LKYENPVVCEISPLITYDGE----------------
------------------------------------------------------------
------------------------------------------------------------
------------------------------------------------------------
------------------------------------------------------------
------------------------------------------------------------
------------------------------------------------------------
------------------------------------------------------------
------------------------------------------------------------
------------------------------------------------------------
------------------------------------------------------------
------------------------------------------------------------
------------------------------------------------------------
------------------------------------------------------------
------------------------------------------------------------
------------------------------------------------------------
------------------------------------------------------------
------------------------------------------------------------
------------------------------------------------------------
------------------------------------------------------------
------------------------------------------------------------
------------------------------------------------------------
------------------------------------------------------------
------------------------------------------------------------
------------------------------------------------------------
------------------------------------------------------------
------------------------------------------------------------
------------------------------------------------------------
------------------------------------------------------------
------------------------------------------------------------
------------------------------------------------------------
------------------------------------------------------------
------------------------------------------------------------
------------------------------------------------------------
------------------------------------
>Mocc.rna1634 /organism=Mocc {i 1077,1325,1441,1940,2096,2188,2910,3104,3239,3425,3489 i}
MLLDENNKCIVGTKLPNLTSFKSDSLGRNYRLWKAIINLLLSQEPNCWEVVTGNIETTDP
RFEKANTTAKGIILNSIDHTLLLLKFRIDVSTRTAADVYNDIVKEFETINGTRLNAAMGK
VFKFEFNSSKTPQQNVNQYRKLQRDVISLGGTLDQDMLISRLLEALPISWQSFKQGWTVT
PKEAQTLAKNYELIEVEQTRISTESRNHQPQANQQAFYSHQSRHQARSYGYQGQHAQQNY
YPSRNPQNSRNVPRPNNSNIYCSYNPPRVPSFSQQRPSFTGNQNRAQHSKTRINQRPQYP
TQSQRQQSFNRTSGHVQPRNNDRRGHQPKANIAGAIQFDEENILTASSSKLPTSPDTWIE
ELQEPIAIKVGGSQKLQAPGV-----------GTIQLEVIIGKESHTVGLLCALVEKEPN
FS---LCLDALRVVRDRNKGQDDAVKKTANS---------HSKEQFNKLYLLKSKDEALE
KIMEYLACCKTQTGNDIQALMCDDALKKFERIDDSNRLAILSARFRIDGRVEAIREVCRQ
ASSHPHLPEEEVERESEEAETAIEVGILARGIIDGLLAVELFEKAATSSSCQSSSPSIVP
SGKPSAAVSGDDVTGQSRIPSRHSSEDSFGGGATNTEQSTSVSAGTNCNNPRLYLGTTPE
VFDCTVSRYRQQEVINDTT----RVPIVRNANDMARLRELLNDTQRTILAWEGVNAPLQS
I-ALTYEKIKQLLDEHGQEHLLQFWDELNEKQRGQLVADI-HYVDIARCMAAFSNVMIPN
KE--EN------PDELLEPVPADNFGSIARA-SKNELAAYREAGLEAISRGEVAALLLAG
GQGTRLGVPYPKGMYDIGLPSG--KTLYNLQAERLIRLEELSERQTGKR-GSIPWYIMTS
EHTKEPTIEYFEK---NGFFGLEGDNLVVFEQKMMPSFTFDGKIILKEKHRLALSPDGNG
GLYNVLYKRAILEDMKKRGIKFIHVYSVDNILVKIADPTFIGFCMSKGADCAAKVVKKAT
PTEAVGVVCRVNGRYRVVEYSEISAETAQKRNS-DGSLTFNAGNICNHFFTFDFLTRVSG
--KKALKYHVAKKKIPYLN-NEGQVTKPEEPNGIKLEMFVFDVFEYS--DNFAVWEVLRE
DEFSPLKNADGA-EKDTPTTCRHHLYDLHHRYIVNAGGTFIDENGA---PIALLPSEK--
-------------------------EVHEPIVCEISPLRSYDGELLEDLVQG--------
------------------------------------------------------------
------------------------------------------------------------
-----------KQFRA--------------------------------------------
------------------------------------------------------------
------------------------------------------------------------
------------------------------------------------------------
------------------------------------------------------------
------------------------------------------------------------
------------------------------------------------------------
------------------------------------------------------------
------------------------------------------------------------
------------------------------------------------------------
------------------------------------------------------------
------------------------------------------------------------
------------------------------------------------------------
------------------------------------------------------------
------------------------------------------------------------
------------------------------------------------------------
------------------------------------------------------------
------------------------------------------------------------
------------------------------------------------------------
---------PLHLTMDS-------------------------------------------
------------------------------------------------------------
------------------------------------------------------------
------------------------------------------------------------
------------------------------------------------------------
------------------------------------------------------------
------------------------------------------------------------
------------------------------------------------------------
------------------------------------------------------------
------------------------------------------------------------
------------------------------------------------------------
------------------------------------------------------------
------------------------------------
>Dpul.mRNA12202 /organism=Dpul {i 29,164,325,530,706,945,1073,1214,1403,1463 i}
M-----------------------------------------------------------
------------------------------------------------------------
------------------------------------------------------------
------------------------------------------------------------
------------------------------------------------------------
------------------------------------------------------------
------------------------------------------------------------
------------------------------------------------------------
------------------------------------------------------------
------------------------------------------------------------
-------------------PKHY-------------------------------------
-----------------------------------------------ILTLSEEN--LK-
--KMDVTQLEQKLKEHGQEHLLQFWPSLSEEERSRLLHEL-NDINMPEVIEFFRHTIASA
NDEEEK------LDEHLQPIPPELHGAITRT-SPELLRHYEHLAMEQIGQGRVAALLLAG
GQGTRFGVDYPKGMFNVGCPSG--KTLYQLQAERLVRLHQLTEERTGLK-GAIPWYIMTS
EHTKEPTQEFFRR---HDFFGLKEENLVVFEQGMLPCFSLDGKIILETKSHVAKAPDGNG
GLYRALRDRRILDDMERRQIQYIHVYCVDNILVKMADPHFMGFCLSKGADCAAKVVEKAF
PTEAVGVVCKVHGHYQVVEYSEITLPTAQKRNA-DGRLTFSAGNICNHFFTTQFLRKVIS
GQEGMLQHHIAKKKISHVD-STGKICKPDKPNGIKMEKFVFDVFQFA--KNFVVWEVLRE
DEFSPLKNGDQSGDKDTPTTARLALYSLHQRQVLAAGGVFVDDEGI---RLPLIPSAPTV
AGPEAISK----NETNNNEIQKTCSRREEPLICEISPLVSYAGEGLEELVKG--------
------------------------------------------------------------
------------------------------------------------------------
-----------KKFRP--------------------------------------------
------------------------------------------------------------
------------------------------------------------------------
------------------------------------------------------------
------------------------------------------------------------
------------------------------------------------------------
------------------------------------------------------------
------------------------------------------------------------
------------------------------------------------------------
------------------------------------------------------------
------------------------------------------------------------
------------------------------------------------------------
------------------------------------------------------------
------------------------------------------------------------
------------------------------------------------------------
------------------------------------------------------------
------------------------------------------------------------
------------------------------------------------------------
------------------------------------------------------------
---------PLLLSSPSESNGV--------------------------------------
------------------------------------------------------------
------------------------------------------------------------
------------------------------------------------------------
------------------------------------------------------------
------------------------------------------------------------
------------------------------------------------------------
------------------------------------------------------------
------------------------------------------------------------
---------------------------------------------------------IGN
------------------------------------------------------------
------------------------------------------------------------
------------------------------------
>Drer.transcript:ENSDART00000170116 /organism=Drer {i 277,482,658,831,1025,1166,1355,1397,1464 i}
------------------------------------------------------------
------------------------------------------------------------
------------------------------------------------------------
------------------------------------------------------------
------------------------------------------------------------
------------------------------------------------------------
------------------------------------------------------------
------------------------------------------------------------
------------------------------------------------------------
------------------------------------------------------------
------------------------------------------------------------
------------------------------------------------------------
---MDIHKLAERLAKAGQSHVIQFWDQLSPEEQGEMSLDL-ESMNFLEINNFFKSAMKTS
GQSSQEK-----VDTRMEPVPRDVLGSVTR--DRECLKEWEKEGLRCIAENKVAVLLLAG
GQGTRLGVSFPKGMYDVGLPSH--KTLFQIQAERIRKLEQLAEKQHSRK-CCIPWYIMTS
GRTMDMTKDFFIQ---HKYFGLKEENVVFFQQGMLPAMDFNGKIILEGKCKLAMAPDGNG
GLYRALGTQNIVKDMETRGISYIHVYCVDNILVKVADPAFIGFCTLKGADCGAKVVEKTN
PTEAVGVVCKVDGRYQVVEYSEITLATAEKRST-DGRLMFNAGNIANHFFTLTFLREIVR
THEPQLQHHVAQKKIPYVN-TEGQLIKPDKPNGIKMEKFVFDIFQFA--KKFVVYEVLRE
DEFSPLKNADSQDGKDNPTTARHALMSLHHRWILNAGGHFVDENGT---HIPAIPRA---
GPAGTVTP---------EVSQNLKDGTDLPIKCEISPLVSYGGEGLEHLVNE--------
------------------------------------------------------------
------------------------------------------------------------
-----------KVFQP--------------------------------------------
------------------------------------------------------------
------------------------------------------------------------
------------------------------------------------------------
------------------------------------------------------------
------------------------------------------------------------
------------------------------------------------------------
------------------------------------------------------------
------------------------------------------------------------
------------------------------------------------------------
------------------------------------------------------------
------------------------------------------------------------
------------------------------------------------------------
------------------------------------------------------------
------------------------------------------------------------
------------------------------------------------------------
------------------------------------------------------------
------------------------------------------------------------
------------------------------------------------------------
---------TLIINESGVHELV--------------------------------------
------------------------------------------------------------
------------------------------------------------------------
------------------------------------------------------------
------------------------------------------------------------
------------------------------------------------------------
------------------------------------------------------------
------------------------------------------------------------
------------------------------------------------------------
------------------------------------------------------------
------------------------------------------------------------
------------------------------------------------------------
KNGL--------------------------------
>Hsap.transcript:ENST00000367925 /organism=Hsap {i 280,485,661,834,1028,1169,1358,1409,1476 i}
------------------------------------------------------------
------------------------------------------------------------
------------------------------------------------------------
------------------------------------------------------------
------------------------------------------------------------
------------------------------------------------------------
------------------------------------------------------------
------------------------------------------------------------
------------------------------------------------------------
------------------------------------------------------------
------------------------------------------------------------
------------------------------------------------------------
---MNINDLKLTLSKAGQEHLLRFWNELEEAQQVELYAEL-QAMNFEELNFFFQKAIEGF
NQSSHQKN----VDARMEPVPREVLGSATR--DQDQLQAWESEGLFQISQNKVAVLLLAG
GQGTRLGVAYPKGMYDVGLPSR--KTLFQIQAERILKLQQVAEKYYGNK-CIIPWYIMTS
GRTMESTKEFFTK---HKYFGLKKENVIFFQQGMLPAMSFDGKIILEEKNKVSMAPDGNG
GLYRALAAQNIVEDMEQRGIWSIHVYCVDNILVKVADPRFIGFCIQKGADCGAKVVEKTN
PTEPVGVVCRVDGVYQVVEYSEISLATAQKRSS-DGRLLFNAGNIANHFFTVPFLRDVVN
VYEPQLQHHVAQKKIPYVD-TQGQLIKPDKPNGIKMEKFVFDIFQFA--KKFVVYEVLRE
DEFSPLKNADSQNGKDNPTTARHALMSLHHCWVLNAGGHFIDENGS---RLPAIPRSATN
GKSETITA---------DVNHNLKDANDVPIQCEISPLISYAGEGLESYVAD--------
------------------------------------------------------------
------------------------------------------------------------
-----------KEFHA--------------------------------------------
------------------------------------------------------------
------------------------------------------------------------
------------------------------------------------------------
------------------------------------------------------------
------------------------------------------------------------
------------------------------------------------------------
------------------------------------------------------------
------------------------------------------------------------
------------------------------------------------------------
------------------------------------------------------------
------------------------------------------------------------
------------------------------------------------------------
------------------------------------------------------------
------------------------------------------------------------
------------------------------------------------------------
------------------------------------------------------------
------------------------------------------------------------
------------------------------------------------------------
---------PLIIDENGVHELV--------------------------------------
------------------------------------------------------------
------------------------------------------------------------
------------------------------------------------------------
------------------------------------------------------------
------------------------------------------------------------
------------------------------------------------------------
------------------------------------------------------------
------------------------------------------------------------
------------------------------------------------------------
------------------------------------------------------------
------------------------------------------------------------
KNGI--------------------------------
>Dmel.FBtr0079268 /organism=Dmel {i 61,448 i}
M-----------------------------------------------------------
------------------------------------------------------------
------------------------------------------------------------
------------------------------------------------------------
----------------------------------------GRSNFSSHHQQ---------
-------------THVR-------------------------------------------
------------------------------------------------------------
--------------RHRNAGG---------------------------------------
------------------------------------------------------------
---------------------------------------------ATSKS----------
-------------------PN---------------------------------------
--------------------------------------------------AAKTSPTM--
---TDYLSLHSRLAQVGQEHLLKFWPELTNDERIDLVRDI-EELNLDEIKLYFDRATVSM
NENGIK------LDDRLQPLPEGKLISIARA-PLEKLDAYRDEGLLQISNGHVAVLLMAG
GQGTRLGFDHPKGMYDVGLQSR--KTLFRIQAERILKLEELAQEANGKR-GHITWYIMTS
EHTVQPTYDYFVA---NNFFGLKAENVLLFEQGSLPCFEYDGRIILDEKHRVARAPDGNG
GIYRAMKRQGILDDMQKRGVLYLHAHSVDNILIKVADPVFIGYCVQEKADCAAKVVEKAA
PNEAVGVVAIVDGKYQVVEYSEISAKTAEMRNS-DGRLTFSAGNICNHFFSSNFLQKIGS
TYEQELKLHVAKKKIPFVD-NAGKRLTPDKPNGIKIEKFVFDVFEFA--QKFVAMEVPRD
EEFSALKNSDAA-GKDCPSTARSDLHRLHKKYIEGAGGIVHGE-----------------
-------------------------------VCEISPFVTYAGENLASHVEG--------
------------------------------------------------------------
------------------------------------------------------------
-----------KSFTS--------------------------------------------
------------------------------------------------------------
------------------------------------------------------------
------------------------------------------------------------
------------------------------------------------------------
------------------------------------------------------------
------------------------------------------------------------
------------------------------------------------------------
------------------------------------------------------------
------------------------------------------------------------
------------------------------------------------------------
------------------------------------------------------------
------------------------------------------------------------
------------------------------------------------------------
------------------------------------------------------------
------------------------------------------------------------
------------------------------------------------------------
------------------------------------------------------------
------------------------------------------------------------
---------PVYLRDS--------------------------------------------
------------------------------------------------------------
------------------------------------------------------------
------------------------------------------------------------
------------------------------------------------------------
------------------------------------------------------------
------------------------------------------------------------
------------------------------------------------------------
------------------------------------------------------------
------------------------------------------------------------
------------------------------------------------------------
------------------------------------------------------------
RDPLHGHL----------------------------
>Turt.mRNA:tetur23g01110 /organism=Turt {i 286,1034,1166 i}
------------------------------------------------------------
------------------------------------------------------------
------------------------------------------------------------
------------------------------------------------------------
------------------------------------------------------------
------------------------------------------------------------
------------------------------------------------------------
------------------------------------------------------------
------------------------------------------------------------
------------------------------------------------------------
------------------------------------------------------------
---------------------------------------------------------MS-
--DLNVKEIASLLEKHEQSHLLQFWDQLTDEQKIQLYDDI-KSIDFDDVISTFRESTEDK
SANKQI------EDDLLEPPGDSIHSGVPKC-SPDELEKLRERGLQEISEGNVAVLLMAG
GQGTRLGVDYPKGMYSVGLPSG--KSLYQLQGERIRRVEELASQKWGKK-SSIPWYIMTS
EHTKTATEEFFAS---NNYFGLSRDNVIIFEQGTLPCFTFDGKIIMDKPYKIARSPDGNG
GLYRSLDETGVLLDMDKRGIKYTHVYGVDNILVKLADPTFIGYCVTKKAAAGAKVVEKSS
PTEAVGIICKVQGKFKVVEYSEVSSAIAEKRNP-DGLLTFRCGSICNHFFTVEFLKEVS-
--RKKLTHHVARKKIPYIN-SEGVVIRPDKPNGIKLEKFVFDVFEFT--QDLAIWEVIRD
EEFSPLKNNESA-STDNAKTARESIYNLHKKYCQKAGGIIAVDDGD--------------
-----------------------QCDNNQTFICEISPLVSYGGENLEPYVKG--------
------------------------------------------------------------
------------------------------------------------------------
-----------KTLKS--------------------------------------------
------------------------------------------------------------
------------------------------------------------------------
------------------------------------------------------------
------------------------------------------------------------
------------------------------------------------------------
------------------------------------------------------------
------------------------------------------------------------
------------------------------------------------------------
------------------------------------------------------------
------------------------------------------------------------
------------------------------------------------------------
------------------------------------------------------------
------------------------------------------------------------
------------------------------------------------------------
------------------------------------------------------------
------------------------------------------------------------
------------------------------------------------------------
------------------------------------------------------------
---------PLIIEKDNKLSSITIVNT---------------------------------
------------------------------------------------------------
------------------------------------------------------------
------------------------------------------------------------
--------------FT--------------------------------------------
------------------------------------------------------------
------------------------------------------------------------
-------------------QYYN-------------------------------------
------------------------------------------------------------
------------------------------------------------------------
------------------------------------------------------------
------------------------------------------------------------
KGEIHSPVLQQ----------------------CIL
>Dpte.g9825.t1 /organism=Dpte {i 52,949,1115,1390,2264,2459,2483,2563,3788,4057,4123,4541,4635,4786,4882,6811,6960 i}
MS---NN--IVPIEQP----NSQKPSNSAF------------------------------
------------------------------------------------------------
-----------KQQKLSAW----QPILTVGTVLPTFFLI----------------GVAFI
PVGIGLLISSYQVQELEIDYTSCERSQITP-------------HIPRNSTVSPPATLCSE
FLAKNPTGNCS----------CMVNLELDADYRRDVFIYYGLTNFYQNHRRYVKSRDDY-
----------QLLGHIRA------GRE---------------------------------
--CSPFAHRIDPNDGILKPIIPCGAIANSLFNDTFQLERLVHDASN-----------NPT
YNEVPLIKTGIAWATDRNKFKNPPMPKGLNNLAAAFNGTLHPVNWPRHVYDLDPSD----
-----------PNDNGLQ----NEGLIVWMRTAAFPTFRKLYARIRHD------------
------------------------------------------------------------
-------INEKDVSYQEGLPKGKY---------------------------RLHIQYN--
-FPVAGFKGKKRFIISNTSWLGGRNPFIGAVYILVGLTALLLSGL-FLIIHKKFSPRM--
---ALNDDVKNLLQKYGQQHLLQFFDRNSLEQNKQLIDDI-NSVDFQSLCR--DEYFKNS
DHLIES------IEQQLQPLDAKIQQDIRQT-SPELIEKYRQLGLEEISKGKVAVLLLAG
GQGTRLGSSLPKGMFDLGLASH--KTLFQIQAERIYRLQKMAGK---SE-AIIPWYIMAS
EHTLNSTIEFFKK---NNYFGLDEKNIMFFEQDNIPCFTLDGKIILKQMFKLARAPNGNG
GLYEAISKKGILNDMQQRGIHHIHAYCVDNILVKVADPVFIGYCATKNVECGAKAVEKMN
PNEAVGVICKVGGRYQVVEYSELSEEISQQRGA-DGRLMFNAGNICNHYFTLKFLREKVR
--YDELPYHLAKKKIPYVD-GEGRPIQPDKPNGIKLEKFIFDVFRFVDEDKFAVWQVIRE
DEFSPLKNNDQA-ISDTPTTARLSLYNLHQRYLLKAGAKIIDGQNGQPVPLPLSPVLTT-
----------------------DKSKYSNQVVCEISPLISYEDENLLDLVNDPNHHHHNV
TASMRNIDQSTSINDLSFNCSSPSMNDTTCSKDLKLICDVQSGRCQCPSTMPVRLSPEIP
CLPYKFLGDLCIHSDECGQIENSVCVATFLFSIKILNKTPSFKQWFFYNKIHNDDDMNYL
LNKLYGRCRCQKGFRAANRSQCIPSTFDTPVVCDNQRDCASIPNAYCNRERCRCPHGYYY
DSSDKHRCNEIINLYGEFCASSSDCFIQQSNMECKNSRCICSRQYSYHNETGCVRNYNIC
DNESTTNIGVRNQKRQSNLCQQQTSPLSTINICRFVVKSFPLILIAIIISNLFCYIRTRK
SSSSLSHRLFRHQREIHEIRRRFSEQEQHRRQINSNNNHHLSSIDQNDQRIQSCSLLSLP
DYETVFSDNNQTMPVITCQNHNQHHHPQERLPTYEEAIVFDKKNIQPIGQSIIILVIILN
VICIFAPTSCVQHHQVYRREKRPDRLKFEIERPVDCSVIGHPNATLNECGYCVGQQTNLD
FDHGKDCQGDCMGVCGGDAYLDECSGICIQPDLVAIDKHSSIVLMNRDCRGLCLNPSATV
IATATDSNDKESSSNQQQQNNPSVTATQSYQLDRCGFCSLSSTQQQSTPSMNDPMTMLSP
SMDCKGNCQLPGLVKHSIVCGQCINQQNEMSTVIDNCGHCLSEGHPCSCDRDPIRCGCID
QNNCYLIKNLMPMAIPSTVPVNISIVGYFYPYVNQLYCVIRSQSEFEIIESFPVQFLYKN
KTFIQCTVKLEQSGQYVMGLGFRSNVLITPPKDLLQLYVFDSKAVNLTTIQPQRSFSNES
DLPLMIKFNDDDNHELPPTPIRCLVQYESGEQELSDYGQDQYSCRLKESGLRTKSQTIRL
YPTFDGINLIGQGFDHLIQASAPKIFPLSSFISEDSLSIIVNFDKSVNIELIENHIRENI
VDIGDDDDLALIMCDYLLTESTIEQLSLFELESCRWATRTQFIISILKPFASDMIEIQFK
PQVLSEYGQKYSLLNEASSANISKLSNHLNWWSYEPMIAIIGPNEISFCGIFSLIGHYSS
PRGTTDVDFEWKVSGEVTSDLRQYVQSQRKSTNLLLNAEMFDINTEYLFTFTAFIHARRQ
SIEAQHSLIRLGYESPNLIIYSTNLLNNNPIHENDPVILFGDFTIPDCIFPPQLITMHWA
TNDPSVLFPIKQISKRYSSIFPIEPYSMPPDHLTSFTLNAYIGFYTNQSSKAMFSIKPKP
VQLKANPANGINRITIGSKSGMLIIPSNTNDNIRQKRLVYQWSCHDTKTGQPCYYNFQSS
FNHGGLHKNPLLITREIQTQSSLVLNSSSFQPNNQYLIGLQVFDANDSRSNSETEYILLN
VLDGLKPQIFVGPVYINGEYLVPYNQHFSTFVIPSGSDIVIKGKVLLQNGLKSVQWKSQT
FRYPLLWANDPINGGDQEIHTELYLYGDTLTAYGTYNFKLEACSYTNECSWAEISLLAAQ
STTMCEVGIESHVEFEMTFASIEKCNLSPSSSPVTYQIYLEDEHYSLKLPLTMPQLSPVI
IFPGIPVPIFNENQFTRLTVKTCDRFQTCTLHRSYPIRVEHSPNLTQSILQLIQHARRVY
QTGDMLMAMNYLNPILLKHDFETIENVTNLFEMAINSSIEFATTALQLPNLTLSPGHYEL
MFSMFSHALHKTDKLELRRKLLNLIIRYFEKADAHHIKISIKNIRIIYANVMNSFVSFNH
NHRRENDDEENRKFLKDIRQTYRSIKQAIATRIPLGAHTVILAERINYHEDATTTTTLPT
SKIHTAYTEIVHSDNVEDLFLKVQMSPNQTIQAKVQFGPEIRQMFNKSWNCGRPRHLCSS
IVQFVTVFPDDNPFPHPSDQQSHRLSSIIDISIHDPYNGREQSIRGLFKASIFELTVIGN
DSFGGSDYSTKCHYFDETKQKWLMDDIHPLGIAYNQAGCWSGHLSSFIVLRTVMGINADY
VIGVLVACTMGVLVLGMMVVFYVQRKNDNIAASKKAADEAKNGHSIDKSKLSNDNDQYSK
RNEHIANLKRKHHTAKVGVANETETEIQSKTIVVTE
>Phum.transcript:PHUM434950-RA /organism=Phum {i 913 i}
------------------------------------------------------------
------------------------------------------------------------
------------------------------------------------------------
------------------------------------------------------------
------------------------------------------------------------
------------------------------------------------------------
------------------------------------------------------------
------------------------------------------------------------
------------------------------------------------------------
------------------------------------------------------------
------------------------------------------------------------
---------------------------------------------------------M--
--NANMETV-NYLKKYGQEHLLQFWDELNDEEKKILLKDI-NDADLERTVQYFQRVVNDD
DNDKKK---C----TNMEPVSSDCSASLKKCRETSEVDNFEEIGLKSISDGHVGVLLLAG
GQGTRLGSTDPKGMFDIGLPSK--KSLFQLQAERIFKLQSLAKEKFSKT-CIIPWYIMTS
AATKTKTKIFFEE---NDYFGLNKENVFMFEQGMLPCFDFNGKIILEKKYKIAKSPDGNG
GLYKALKEKNVLEDMSKKNVKYLHVYCVDNILVKVADPIFIGYCASKNAECAAKVVEKVS
PTEPIGVVCKVDGKLQVVEY---------RLNEFNGK-NFNDSN----------------
-------------------------------HPIHLQFFL--------------------
-ELKKIKNG---------------------------------------------------
------------------------------------------------------------
------------------------------------------------------------
------------------------------------------------------------
------------------------------------------------------------
------------------------------------------------------------
------------------------------------------------------------
------------------------------------------------------------
------------------------------------------------------------
------------------------------------------------------------
------------------------------------------------------------
------------------------------------------------------------
------------------------------------------------------------
------------------------------------------------------------
------------------------------------------------------------
------------------------------------------------------------
------------------------------------------------------------
------------------------------------------------------------
------------------------------------------------------------
------------------------------------------------------------
------------------------------------------------------------
------------------------------------------------------------
------------------------------------------------------------
------------------------------------------------------------
------------------------------------------------------------
------------------------------------------------------------
------------------------------------------------------------
------------------------------------------------------------
------------------------------------------------------------
------------------------------------------------------------
---------------------YH-------------------------------------
------------------------------------------------------------
------------------------------------------------------------
------------------------------------------------------------
------------------------------------------------------------
------------------------------------
>Tcas.transcript:TC005593_001 /organism=Tcas {i i}
------------------------------------------------------------
------------------------------------------------------------
------------------------------------------------------------
------------------------------------------------------------
------------------------------------------------------------
------------------------------------------------------------
------------------------------------------------------------
------------------------------------------------------------
------------------------------------------------------------
------------------------------------------------------------
------------------------------------------------------------
---------------------------------------------------------M--
---ANFDEIERKLRQLDQSHLLQFFYKFSDEEKKNFLQHL-QGLDLDASARLFERAKNCL
DVAPDT--------EDMKPIPHSQFESEEGC-DGETLERYRIRGLEAIGAGEVGVLLLAG
GQGTRLGVTYPKGMYSVGLPSG--KTIFQIQAERIRRVQHLAKKHTGKG-GKVTWYIMTS
GPTDKMTETFLKS---HNFFGLDPQNVVLFKQGLLPCFDFDGKIILEAPNLVALAPDGNG
GIYRALHVNGVLDDMRRRGVKYIHAHSVDNILTKVADPVFIGYFIEKGGDCAAKVVKKAG
PTEAVGVVCQIKGRFQVVEYSEISEEKAHLRDE-EGNLVYSAGNICNHLFTTVFLQRVSD
EFEHELKLHVAKKKIPFVD-ETGQTVTPEKPNGIKIEKFIFDVFPFS--DRFVTWEVPRK
SEFSAMKNMDSV-GKDCPSTARQDLLALHRTYIEKAGGVVSAE-----------------
--------------------------------VEISPLLSYTGEELEARVKG--------
------------------------------------------------------------
------------------------------------------------------------
-----------KMFTE--------------------------------------------
------------------------------------------------------------
------------------------------------------------------------
------------------------------------------------------------
------------------------------------------------------------
------------------------------------------------------------
------------------------------------------------------------
------------------------------------------------------------
------------------------------------------------------------
------------------------------------------------------------
------------------------------------------------------------
------------------------------------------------------------
------------------------------------------------------------
------------------------------------------------------------
------------------------------------------------------------
------------------------------------------------------------
------------------------------------------------------------
------------------------------------------------------------
------------------------------------------------------------
---------TTVLLGEEEIS----------------------------------------
------------------------------------------------------------
------------------------------------------------------------
------------------------------------------------------------
------------------------------------------------------------
------------------------------------------------------------
------------------------------------------------------------
------------------------------------------------------------
------------------------------------------------------------
------------------------------------------------------------
------------------------------------------------------------
------------------------------------------------------------
INGGRA------------------------------
>Alyc.aculy01g15020.1 /organism=Alyc {i i}
------------------------------------------------------------
------------------------------------------------------------
------------------------------------------------------------
------------------------------------------------------------
------------------------------------------------------------
------------------------------------------------------------
------------------------------------------------------------
------------------------------------------------------------
------------------------------------------------------------
------------------------------------------------------------
------------------------------------------------------------
------------------------------------------------------------
-----MDSLIETLKTVGQDHVFKFYDQLSEKQKLEIQADV-QGVDWENLYQIYQQQVAPL
TENGKVKQACKIDDNLLQELPPSNIEGTTRC-SKETLKEYQNVGLANICEGKVAVLLLAG
GQGTRLGVDYPKGMFDVGLPEH--KSLLQLQAERILELCKCCEK------AQIIWYIMTS
GATMDATQKFLKD---KNYFGLSKDKVVIFEQNNIPCLGFDGKVLLDQKHRISRSPNGNG
GLYEALHKNGILEHMKNNGIQYIHVYCVDNVLVRVCDPTFIGYCITKQVDAGAKVVEKVN
PKESVGIICKVNNQFKVIEYSEISDNISEKRDVCTGKLAFNAGNICEHFFNVDFLQTITG
--DKVLRYHIAVKKIPHVSLETGERITPDIPNGIKLEKFIFDVFEFT--NKFAAWEVTRE
DEFSPLKNALGT-EKDNPTTALKALQRAYELGLLKV------------------------
------------------------------------------------------------
------------------------------------------------------------
------------------------------------------------------------
------------------------------------------------------------
------------------------------------------------------------
------------------------------------------------------------
------------------------------------------------------------
------------------------------------------------------------
------------------------------------------------------------
------------------------------------------------------------
------------------------------------------------------------
------------------------------------------------------------
------------------------------------------------------------
------------------------------------------------------------
------------------------------------------------------------
------------------------------------------------------------
------------------------------------------------------------
------------------------------------------------------------
------------------------------------------------------------
------------------------------------------------------------
------------------------------------------------------------
------------------------------------------------------------
------------------------------------------------------------
------------------------------------------------------------
------------------------------------------------------------
------------------------------------------------------------
------------------------------------------------------------
------------------------------------------------------------
------------------------------------------------------------
------------------------------------------------------------
------------------------------------------------------------
------------------------------------------------------------
------------------------------------------------------------
------------------------------------------------------------
------------------------------------
>Ptep.aug3.g1265.t1 /organism=Ptep {i 286,491,680 i}
------------------------------------------------------------
------------------------------------------------------------
------------------------------------------------------------
------------------------------------------------------------
------------------------------------------------------------
------------------------------------------------------------
------------------------------------------------------------
------------------------------------------------------------
------------------------------------------------------------
------------------------------------------------------------
------------------------------------------------------------
---------------------------------------------------------MP-
--SADVDDLQKQLAAYGQDHLLKFWSKLSSDQKSELVDDI-QSVDFSDLATIFKETVTNR
ENNNQK------LDQFLEPIPEELHEAVSRS-SPKQLEHYRDIGLREISEGRVAALLLAG
GQGTRLGVAYPKGMYNVGLPSQ--KTLYQLQGERLLKLEELAEKLTGKR-GTIPWYIMTS
EHTMDPTIEFFSR---XXXXXXXXXXXXXXXXXL---YQLQGE-----------------
------------------------------------------------------------
---------------RLLKLEELAEKLTGKRGT---------------------------
--------------IPWYIMTSEHTMDPT------IEFF---------------------
--------------------SRHNYFGLR---------------G---------------
--------------------------------CV--------------------------
------------------------------------------------------------
------------------------------------------------------------
------------------------------------------------------------
------------------------------------------------------------
------------------------------------------------------------
------------------------------------------------------------
------------------------------------------------------------
------------------------------------------------------------
------------------------------------------------------------
------------------------------------------------------------
------------------------------------------------------------
------------------------------------------------------------
------------------------------------------------------------
------------------------------------------------------------
------------------------------------------------------------
------------------------------------------------------------
------------------------------------------------------------
------------------------------------------------------------
------------------------------------------------------------
------------------------------------------------------------
------------------------------------------------------------
------------------------------------------------------------
------------------------------------------------------------
------------------------------------------------------------
------------------------------------------------------------
------------------------------------------------------------
------------------------------------------------------------
------------------------------------------------------------
------------------------------------------------------------
------------------------------------------------------------
------------------------------------------------------------
------------------------------------------------------------
------------------------------------------------------------
------------------------------------
>Cele.Transcript:C36A4.4 /organism=Cele {i 252,673,1022,1276 i}
------------------------------------------------------------
------------------------------------------------------------
------------------------------------------------------------
------------------------------------------------------------
------------------------------------------------------------
------------------------------------------------------------
------------------------------------------------------------
------------------------------------------------------------
------------------------------------------------------------
------------------------------------------------------------
------------------------------------------------------------
---------------------------------------------------------M-T
ITAPPKDEIISKF--PGSEPLLNFYNELSDAEKSKLFHQI-STLNLSEAHQWF---IDSA
DQRAPS------TAEDLKPVLDSQHFVQAEL-HQVILDGLWNKGMDAIGRGEVCAIVLAG
GQATRLGSSQPKGTIPLGINASFGDSLLGIQAAKIALLQALAGEREHQNPGKIHWAVMTS
PGTEEATREHVKKLAAHHGFDFD-EQITIFSQDEIAAYDEQGNFLLGTKGSVVAAPNGNG
GLYSAISAH--LPRLRAKGIKYFHVYCVDNILCKVADPHFIGFAISNEADVATKCVPKQK
-GELVGSVCLDRGLPRVVEYSELGAELAEQKTP-DGKYLFGAGSIANHFFTMDFMDRVCS
-PSSRLPYHRAHKKISYVN-EQGTIVKPEKPNGIKLEQFIFDVFELS--KRFFIWEVARN
EEFSPLKNAQSV-GTDCLSTCQRDLSNVNKLWLERVQAKVTATEK---------------
-------------------------------PIYLKTIVSYNGENLQELRHR--------
------------------------------------------------------------
------------------------------------------------------------
-----------EISDSA-------------------------------------------
------------------------------------------------------------
------------------------------------------------------------
------------------------------------------------------------
------------------------------------------------------------
------------------------------------------------------------
------------------------------------------------------------
------------------------------------------------------------
------------------------------------------------------------
------------------------------------------------------------
------------------------------------------------------------
------------------------------------------------------------
------------------------------------------------------------
------------------------------------------------------------
------------------------------------------------------------
------------------------------------------------------------
------------------------------------------------------------
------------------------------------------------------------
------------------------------------------------------------
------------LESDHSINKFFVV-----------------------------------
------------------------------------------------------------
------------------------------------------------------------
------------------------------------------------------------
------------------------------------------------------------
------------------------------------------------------------
------------------------------------------------------------
------------------------------------------------------------
------------------------------------------------------------
------------------------------------------------------------
------------------------------------------------------------
------------------------------------------------------------
------------------------------------
