# Supplementary material for: Genome streamlining in a minute herbivore that manipulates its host plant
Source: eLife. 2020 Oct 23;9:e56689. doi: 10.7554/eLife.56689 (PMC7738191; doi:10.7554/eLife.56689)
Supplement: Supplementary file 2. [file elife-56689-supp2.zip › Malin_Input/OG0001934.fasta]

>Agam.AGAP002040-RB /organism=Agam {i 516,833,1687,1912,2728,2901 i}
M---------YTQASK----------------------RPPA------------------
--------------------ARRPLVSSRRRSCRTQQ--HLPHCH------------RCS
RW---------------SDRR---------------------------------------
------------------------------------------------------------
--------------------ISHSLLGLC--LLLTVCILPTVFGSPQSS-----------
-------------------------------------------------HSHHSHHSHGH
HHQTAPAHGG--------------------------------------------------
------------GTSGSVPPSSQQYSG---------------------------------
-----------------------------GSAGRSSGGSGLGLYIIRAPEST-IAPADD-
EVLFECELNLMPE---QLDWRFRAQGTAGQR--------------------KDYVLIQSN
HHGYNATVVDGRYK------LRVSV----SES----TIGEYQCVAWFG--ASAIASIPAR
LTLATIGLEAEATGVP-GRHDRV----------------PT------TMRRIQPQQHFKV
FPGNSIIIDCGD-IVSNPPPIWSYYK-DGMTIYPN------VTQLQTGRRLILASLAQRD
TGTYWCSAVNSITGSE-VILPQRTTVTV-------------------DYVPRSA----PR
AFTQPQ----------NVSVLPGDTALLECPGVGNPVPVPAWTRANGIP----L-NVR-A
RIQDYGLQLSNVHPEDAGQYLCRLQNGIDPPLLHSVWLTVLEPPRIVAPP-RSTLTNESD
SLELEC-IARGSPHPDIYWMINGDYTEW---------DGLIRTNGTRL----------II
QSVEKRHAGIVQCFARNAV-----GEASE-GNLLQVIPK----------QIPGGIGT---
--------------------TPLGSVPSS---------------------PKA--GGGGG
GGGAGGDHSPKRKGGK---KHKNLAGDGQLEAAFRRFQPVEL-VHDQLEAIVREGLSDL-
---------------------------------VERP------------------FGHRA
------------------------------------------------------------
VDGTLEAVLDADDG--------ERFVKVFVVAVDEVGVGVVMIP----------------
-------------PSRPNITRLSDESVMVRWSVPSSDGLPIQFFKVQYRMLGDPT-----
KNIARTQWMTENEDI------------------------------PPYTRSYEVNNLKSD
HLYRFRIVAVYSNNDNKEGAASGKFHLQR-GSQLGLTKNHLLAP------------TLTR
IEPVSQHAVVLQWQF--PQHLPHPIDGFYAYYRPATT--AGEYSKATVDSSTARHFKIDH
LEPGTAYEFKLQSFTASAASDFSAILTGRTLKPPTPPPTVPTVI----------------
---------------AAAEGPDGSQVVPVN-YLLVIGCVL--IVSVLLVLFLCC-CFSR-
RKKRGHGADEP----DAKVHIPVDQNGFAGAVSNGGPRGPPPHH----------------
-----KTRTNGMNG--------RMNITPNPLAQDGDKVTNRTVMELRFLPNTLVEGDAGL
ARAAGTATA--NPI-EGGW----RRKKRNAALDAVPKQGDEPADGGGRTGDGSDEGDETT
DPAGVAAATLSHEPATNNNHQSIPNQQQQHHLQQQHI------GGLPPLH----HPSAAT
VAMNSCGI------------------------PQAQQQQ----HQQQQQQQQEQLMLASM
PHRRTLERTAVRPIPNGATMAYGVDPK-LVLDGGQPPVDCRQSSIRRTRRGSGSVPGSPR
IGRGPSSEFLQQQQQQ----------------------------------------QQQG
VTVARSPMPM-RAAGMKRPG---------ATRLGRAENMSS----------GSLNSIEV-
----------
>Cscu.CSCU020486-RA /organism=Cscu {i 100,256,427,505,718,894,1114,1333,1485 i}
L-----------------------------------------------------------
------------------------------------------------------------
------------------------------------------------------------
------------------------------------------------------------
------------------------------------------------------------
------------------------------------------------------------
------------------------------------------------------------
------------------------------------------------------------
------------------------------------------------------------
------------------------------------------------------------
------------------------------------------------------------
------------------------------------------------------------
------------------------------------------------------------
------------------------------------------------------------
------------------------------------------------------------
---------LNVVQEDEGTYICHAFNGIGERISASTNIYIHEIPHLLSSP-DDKQIIKGE
NITVEC-IAKGYPKPHIEWFHNGKKLVT---------NSRIHVKGGLL----------NI
KKSLLKDSGIYQCFAINAL-----GSTYG-VFVIDIHDT---------------------
-----------------------SKISRDWG-----------------------------
--------------------------------------------------------SD--
------------------------------------------------------------
---------------EETEEEE------------------------------------EE
MYDGHNAFQDFLG--DKKGHKKRKH------------KGIKMVP----------------
-------------PSKPEVTRLSDNSVMVRWNVPQNDGLPIIFFRVQYKEVGK-------
---KGNVWITIDEDI------------------------------ASHLHAHAVSGLKTG
GRYRFRIAAVYANQDNKMGPSSAKFILHK-DPPV---KKPESGP------------TITE
AEAVSQSAIMLHWKY--EEVDSIPVEGFFIYYRATHS--AGEYSQVIVLGSNTQSHILSH
LLPETPYDIKMQCFNIYGTSDFSNIYTCKTLPSQITDVNNYH---------NKPQQDRST
TND--------GSKSVATKSVESSKLI-----YIILGSVLGIMLLVLLIFMVLC-IQKQQ
RQRRHLQTNQT----TLELQVKPDT-----------------------------------
------------------------------------------------------------
-----------NG--------------------------------HIPSTNGFLKGKEKV
----------------NISVNPLN------------------------------------
-------------------------------------------------------EYLKD
DDPKLSQTA--------------------------------------KISSNNN------
-EMIPLNNLERNDRQG-----------MNFKIIALHRIVTVISL----------------
FFTYKLCLRLFKA-----------------------------------------------
----------
>Lpol.rna7819 /organism=Lpol {i 40,184,328,502,613,769,919,1123,1296,1516,1733,1881,1975,2044 i}
M-----------------------------------------------------------
------------------------------------------------------------
------------------------------------------------------------
------------------------------------------------------------
------------------------------------------------------------
------------------------------------------------------------
------------------------------------------------------------
------------------------------------------------------------
------------------------------------------------------------
------------------------------------------------------------
----------------------------------------------------ALVSRPAR
LIVGELQ------PFP-PAKDVK----------------------------------LSV
VAGNTAVIPCNP-PYGNPQVVTEFTF-NDTKIDHSA-----KYQRQPSGDLQIFNTRLSD
TGIYRCSAYNPLTEQQ-VQAQHKVLLTV------------------TNNRSSIP----PS
FTVAPN---------VTVSVVMGSNVTLECVATGVPPPNITWLKKGSQ-----LHKRQ-H
SQIGGNLLLAAVRREDEGMYMCVASNGIGSEVVRSTTLEVQEVPQIIKFS-EDREIEEGK
SLTLQC-ITKGQPKPAIHWFHNGIKIVK---------GPWIILKNDIL----------IV
KRTSQKHSGIYQCFATNQL-----DTTWA-SCVVTVI-----------------------
------------------------------------------------------------
------------------------------------------------------------
------------------------------------------------------------
------------------------------------------------------------
MGNGTTSHYDA--------------------------FYVMLVP----------------
-------------PSKPNLTPLSDDSVMVRWNVPKNDGLPILFFKVQYKESG--------
-----GHWMTVDEDI------------------------------APHIHSYAITELQPG
ASYRFRIAAVYSNNDNKHGPSSS-YTLLK-DPPM---KKPVIGP------------IIVH
AEAESPSAITIQWQY--RDIDAVPIEGYFIHYRTTHS--AGDYNKVTALGSNTRSHTITH
LLPDTSYDIKMQCFNAAGTSDFSNILNAKTSPSAILDATTDG---------YPVGQNGNR
GNY--------NDNGNIEGSLQGNQLL-----YLVLGIVLGVMLLVLFVFLVLC-IIKQ-
RQQRNLARGNH-------------------------------------------------
------------------------------------------------------------
VESQGKPTS--NG--------------------------------HVITGNGHIPGHERI
----------------NVSVNPLS------------------------------------
-------------------------------------------------------EINTD
ESGKSLELN--------------------------------------EIPSNNN------
-EFVLRSTLNNSTDSR-----------GEVEALLDHNIVKTLP-----------------
-----------QESNPNRNQP-------DKYIGKQSDEETSFISSDQS------------
----------
>Dpte.g11111.t1 /organism=Dpte {i 652 i}
M-----------------------------------------------------------
------------------------------------------------------------
------------------------------------------------------------
------------------------------------------------------------
----------------------FTC------IIFISTLATTINIDDNGG-----------
------------------------SDN---------------------------------
------------------------------------------------------------
------------------------------------------------------------
--------------------------------GKHNHHDDQRLQFIIEPETIWAIADGR-
KISFRCQVLPADA---RIRWLLNGTIITDNDNNNNDNNGGSY---------GDWIKISEN
KLSIKLQKTLTNSDSLDM----IESQPQRLQNSLNLQGAVFQCLAEWN--NQVIVSQPAK
LIIAELM------PFD-DQQQSK---------QS-------------------SITNITA
IQGNNIIIPCNL-PHSIPIAIAEFEF-NQNQTITSNNLNQDRYRILPSGQLLIQNVRQFD
SGKYRCIAHNPFLQEK-MYSSNFIQLKVLKPK--------------HSTNDQKQ----LR
FLLKPK---------IQMTVIIGSNITFECVVHGFPVPKITWTKIGGGGNDDHLPRLR-S
FQSNGILIITTVQKNDEGIYSCTASNSKS-TIETNTELKVYEMPEIIQDDYEQFELEPGQ
NMDLYC-ESRGQPKPLISWLHNGYFIDSQIT-----NDVFFDQNGSIL---------KII
DANPKLHQGIYQCFATNEL-----GTTYA-IKVIQFKSLTNYH-----HHHNHHHDD---
-----------------------QQVSNSN--------------------HHHHRFTDSS
HLSENSH------------QHSNIDSNNNNNNGY-----------------SNEH-TDF-
---------------------------------IDNQ--------------------YRS
ND------NDDDNDNGEIDHHH------------------------------------SP
HHHNHNHHHNHHN-NDKNQHQHHPHGK---KKPGKSGKDLKLIP----------------
-------------PSRPEISKLNDDSVMVRWMVPKTTGLPIQFFKVQYKELGR-------
-----GDWNTVDVDI------------------------------PAHIFAYPVCCLNPN
STYRFRIAAVYSNDDNKNGKSSNKFIFRK-DPQL---KRPTNPP------------TILN
ATSISSEEIIVEWEH--LNIDQQPVDGFFINYRATDS--AGQYLMVTSIGRDSRRQNIQH
LKPNTAYEIKMQCFNDAGTSDFSNIYTVKTQQQQSSSKELDPKFDDKSILPPKINNEIND
KND--------NDDYIFGLIIRPKWLIPPNRDWLAIAIIIITMVLFILACSIIC-CLRQ-
KSSSSSMNGNN-------------------------------------------------
-----STGTDGTKL--------KLESSSSSSTTSNNNNNNHHYFN---AINGLIQEQNRR
LSTKTSATS--NGLTNGN-----NHHAASGLMMLKSIE-SQLNHHHVNNKNHHSSTNEAT
----TTTDSAM---MNNNNNNDLSCSSSSTTTTTQ---------PPPQMPITLSMNRRNS
FHRNSLGL----LNYSSSQHH-----LYSSNNDQQQQQQHNMDNQNHVEQQQQQQQIATI
DRKRSLKNSISGSY---------LDP----LSNNTPSP---------SISSSNN------
-NGGLINRMNQNHHHSSFTRL---NGTLERKRRSRHDLSQTTILNNGNGGSGHFYNSRSN
INHNGSTMDMFHSSNNHRQQ---------QYSTGNNQTNNNYFHSHHSNSGNSAGGSNNF
V---IMQSSC
>Ptep.aug3.g12323.t1 /organism=Ptep {i 64,373,520,664,841,952,1102,1258,1393,1603,1779 i}
M-----------------------------------------------------------
------------------------------------------------------------
------------------------------------------------------------
------------------------------------------------------------
----------------------------CSNEIAFVVILASLFSV---------------
------------------------------------------------------------
------------------------------------------------------------
------------------------------------------------------------
------------------------------------AFSNSNLEFIQEPISR-LVKTSEG
RAVFRCEASPPGA---EILWSFKGGPLPHNR----------------------WIKVSDQ
KLTVLFGKMDNSSRSAHFLEF--------------FSDAYFQCEIRFK--GKALVSPPAN
LYIAVLD------DFP-PQPLLH----------------------------------ISA
IVGNTAVIPCDP-PHSIPTVVTEFSF-NNKIIDRTT----GNKHIMPSGDLQIFDAKRED
SGEYICIANNPYLAER-VKSKRKIILHV------------------IEPTEFKA----VS
LVKTPS---------SKVSAALGRNLTLECAAAGNPKPTIRWRRDDDKE----LSDER-Y
QQQGGNLQIMNIKRVDEGTYFCEASDSMGNQVFKSCNLEIQETPQISRAP-NDVVVEVGH
NFTLHC-QNRGHPKPSLKWVHNGREMTDSK-----------NRKGAQL----------II
QNVHQKHAGIYQCMATNSL-----GTAMA-SATVTVTSG----------NVSLDFGY---
------------------------------------------------------------
---------------------------------------------------DDEE-ED--
----------------------------------------------------------RE
TR------NPYHSDRERFDDQ---------------------------------------
NSDDSKRSKDHNSDIGKRHHKKKHF------------KGVKLIP----------------
-------------PSKPEINRLSNTSVMVRWTA-ADGGLPINFYKLQYKEVGR-------
---RKTNWMTIDEDI------------------------------AAHIHSYAVVNLKTG
GAYRFRIAAVYSNSDNRDGPISDKFVLVK-DTPM---EKPCVIP------------IITY
AEAVSQSAITLQWEY--QEVDSIQTDGFFIHYRATHM--AGKYLKVSVLGSNTRSHIISH
LLPDTGYDIKMQSFNRAGTSDFSNIFTAKTK-----------------------------
------------------------------------------------------------
------------------------------------------------------------
------------------------------------------------------------
------------------------------------------------------------
------------------------------------------------------------
------------------------------------------------------------
------------------------------------------------------------
------------------------------------------------------------
------------------------------------------------------------
----------
>Dpul.mRNA1782 /organism=Dpul {i 106,356,453,569,760,973,1354,1669,2055,2232,2503 i}
M----------AAASA----------------------GP--------------------
---------------------------------------------------------RC-
------------------------------------------------------------
------------------------------------------------------------
----------------------YSCC--CSGFWTASLVIASLLAAAATA-----------
------------------------------------------------------------
------------------------------------------------------------
------------------------------------------------------------
--------------------------------VGGAVTMTSGVSFVRSPQPI-VAPPGD-
RVVFECETNVPAE---RVVWLHNGADMSAHYNSSNSGGGGTAS-----NRRKGKRAIDDD
AASFRMREVEGSSKSALHLILRINKNPHRYRQ----QAGDYQCVAWFG--AVALTSLPAR
LSIAVLG------DFP-HLPPSFVTSLESESVQSSGPGRPTLRDNGSGLSSSGSVYVLEV
FSGETAVLPCPP-PPSDPPATITFFK-DGKPVINNE-----RVRLMLSGNLHVINVSSSD
QGQYKCTAANHITGEL-IDGQRVLKLVV---K--------------GAPVRTKP----AT
ITWQPE---------ERYISQIGHNVTLECAVTGWPKPQIRWIRDSNRP----LPVGRSY
YLGGGALVVTGLMDQDEGGYICEASNAAGPPLRSSTLLQLTEPVSIVKSP-KDARVEEGA
RVSMSC-EARGRPPPQQYWVFNGNAVSN---------DTHVIITDQQL----------TI
INVTKRHAGIFQCFVSNSL-----SKVDGGAATLEVVPR---------------------
-----------------------SKVASS----------------------------DSS
SSSSSSS----------------------------------------LTAFSDEE-ED--
------------------------------------------------------------
----------DDLDSDSFFDP---------------------------------------
MTGTSPPAKHAQDAEKKGKGKGGKN------------RPREMIP----------------
-------------PTRPNITRLTDESVMVRWSVPLNEGLPIEFFKVQYKESDK-------
---RGSRWKTIDEDI------------------------------PSHIRSYEVSGLKSG
QTYRFRIAAVYSNNDNKLGPNSSRFLLEK-EAPK---RKPGYSP------------LIEI
AEAVSQSAIMIQWKY--PELDSVPLEGFFIYYRSTTS--AGDYTKVTVLGGNTRTHIVTH
LLPETHYDLKMQSFNMQGTSEFSRIVTAKTQGSTIFTPSSST---------NRQHNGAHR
DSDI-SNSI-GPLDVVSSDTAVTNDTL-----YVVLGSVLGGLTVLVVLLVALYHC----
RQRSAEREHDR-------------------------------------------------
------------------------------------------------------------
SVWNGKPVTNENGN----------------TITASPNHQYVHHHHHHKMHNGFTDQHRPL
----------------YSSVDGGG------------------------------------
-------------------------------------------------------RDNPD
DHDETAETSF----------------------------------CDRTHRSSGD------
-LLRSTDSLSRNSLKRGY------IRNGSTPSLHQHHPAG-----------------RKV
IDSNTLPLLM-HGNGSRRDP-----------CLDDAEWEAS----------VPPADSEKF
I---------
>Phum.transcript:PHUM299830-RA /organism=Phum {i 37,210,442,649,868,1024,1207,1436,1596,1816,2014 i}
M-----------------------------------------------------------
------------------------------------------------------------
------------------DDK---------------------------------------
------------------------------------------------------------
--------------------SYFTL-----------------------------------
------------------------------------------------------------
------------------------------------------------------------
------------------------------------------------------------
------------------------------------LVFDVGPKFINNPEPI-VAPLGD-
EVEFDCSLDVKAD---YLRWKHNGKLLPFIYND-----------------------TAKS
RLVFKMNN----------------------ES----QIGDYQCIAWYG--ASAIASNSAR
LSLAEIG------PIP-PKSYRS----------------------------------VTV
SEGNNIGIKCRS-PYSKPAAFIQYYK-NNVSV---------EAHVSKSGTLLLTNVTSKD
SGLYSCSITNPYVKENAIFLPSYDNILV------------------STDLKENP----PQ
FSYLPE---------SLYTVQIGANVTLECVGYGQPIPKYYWKRKNGT-----LPLNK-H
TIVPGGLLLINVNASDEDFYTCEIDNGIPPKLIHNFKVVVQEPAFVEKGP-LNLLVKEGG
KARMDC-FIRGKPFPKVTWLLNGETVKN---------DSHVLINGSTI----------HI
FVVEKRHAGMYQCMAENIL-----GSSFG-SSTLRVEPR----------QVT--------
------------------------------------------------------------
------------------------------------------------------------
------------------------------------------------------------
------------------------------------------------------------
---------------AKNSFGMRQFSF---HNPRF--RGSEMIP----------------
-------------PTRPNVTRLTDNSVMVRWHVTPNKGLPILFFKVQHRELTKG------
---KGSRWKTNNEDI------------------------------PPHVGSYEVVNLTPD
KYYRFRIAAVYSNMDNKLSPNSARFFLHG-GKV----KQTPAAP------------ELIH
TSAAGPESIRLVWEY--HNNSKIPIEGFYVYYRSTST--AGDYIKATVEGEWIRTYVINY
LNPDTAYDIKLQSFTIDAASDFSEILTQKTEKEPTVSPPSEK---PTTK-----------
-----------KTEDEENESSKSSNQL-----YVTLGAVLGGLGLLLMLCLGIFFCNKH-
RQTSTVSQEQI----NLNGHIPIS------------------------------------
------------------------------------------------------------
-----------NG--------------------------------HVGKSNGYLTSKM--
----------------NITNNPLA------------------------------------
------------------------------------------------------------
------------------------------------------------------------
------------------------------------------------------------
----------------------------------DTDEDKV-------------------
----------
>Dmel.FBtr0334883 /organism=Dmel {i 1227,1396,2104,2287,2454,2775 i}
M-----------------------------------------------------------
--------------------AEIRLV----------------------------------
------------------------------------------------------------
------------------------------------------------------------
-------------------------------VVLLVLMTTCIYTLQASD-----------
------------------------------------------------------------
------------------------------------------------------------
------------------------------------------------------------
--------------------------------SNSSVATTLGVLFERAPESA-VAPKGD-
EVVFECELNLKPD---RLEWRFRRGDSSEPYLYLRPSA-------------GYNVTSGSD
GLAWRLRI-------------------YVSAQ----TAGDYQCVAWYG--PGALASTPAR
LALVSIALDVGQGSMG-ARSSIR----------------------------------WSV
APKNCLLIRCGS-VISNPPAIWSFYR-NGKKLPQS------ELLPGAAGALVLDTVTAKD
AGNYSCVATNSITGDE-LRLPQTIELRV-------------------DYTDRTP----PY
FLQRPP---------IEYSARPGETVVLECPGVGSPRPRVIWSSPNVVE----IYNNR-S
TILSYGLQITDVKPEDQGSYICMLDNGIAPPIDHTIKLSVLQRPTILRGP-AATLTNESN
PLLLDC-SASGNPQPDIYWLINGEDATK---------DPEAVVDNRSL----------QL
KRVQKRHAGVVQCFAKNIL-----GETSE-GNILRVNPL----------EITGE-DD---
--------------------EPLGEVPVW---------------------PVH--ESNTG
MGTSSTSGG---------------------------------------------------
------------------------------------------------------------
------------------------------------------------------------
---------------SKNKSGRRKF-------------KASMVP----------------
-------------PSRPNVTRLSDESVMLRWSVPQNSGLQITFFKVQYRMLGDGK-----
N--RRKNWQTTSDNIPYGNAHGSGPGQGNSHWRARNRDREYEMGNPPKNFTSSVTGLTAG
KYYRFRIVAVYSNNDNKEGNTSLKFFLQN-GTS----KSNLPVP------------ELRE
VETLSESAVVLHWSLV-SSTQNEDIDGYYAYYRPADS--AAEYLKATVDGGMSRSFKIDL
LRPGTPYEFKLQSFNSDAASEFSAIRQARTRKTHEQPASSSA------------------
-----------TPVPANKAVEQHQNSL-----YPLIAGAAGGGILLLIASLVVCLCLKR-
RENSQPEDENK----PQLEHIQADFV-------TSAVLGVGGHHKS--------------
---GDVRRLNGVIP--------RMNITPNPLAQETASDKNRNVMELRFLP----------
------PLA--NGNGNGNCM------ARDLALERSNAEEQQDEDGH---------EDEKG
LPAVASSSCETLEACDAAIKLNLPQKHDQEQLDAPNAVLEAPSKPLPPLP----KKPANG
AGQNNSGLHQNGLHHAQPYHPPGTPTLMHKRLDYHQQPPPVPPHSAYYQQAPTHQPSPMM
ERSVRGHQQ----------------PGGFHMEEGTPTP-TRIPSLRRQRRTSGN------
-QQVHNSHSNLNIGLSHHN-----NNNNNLPPHHQH-------LHHHPGHPGGLV-----
----GIPIVP-GSPRVQRSPMPSRAMIKRTRLGSHTDNISS----------GSLNSIEV-
----------
>Turt.mRNA:tetur26g01160 /organism=Turt {i 529 i}
M-----------------------------------------------------------
------------------------------------------------------------
------------------DLR---LW------------------------LWM-------
------------------------------------------------------------
-------------------------------IVSFILLPLTVTRR---------------
------------------------------------------------------------
------------------------------------------------------------
------------------------------------------------------------
-----------------------------------PKNHNSRRGLLAEVQSE-MVPYTDN
RAILKCITSPMA----SIEWLFDGDLIDDTD---------------------QRFTREKD
KLFVHFNRIATTKW---------------SENP--FKSRMFQCKATLN--TETVISEPAK
LIITFLD------DFA-SQNDSI----------------------------------INT
IQGNTAVISCKP-PNSMPIAIIEYYF-NQTLISKSN----DHYLLSNSGNLQILNPSVSD
SGIYRCVAFNAFLRER-KNASWTIELNVK-PSHRSKVDAHQIYSSINDNSAKNF----VY
FVIKPS---------IETKAVMGSNITLECVAGGIKPPKITWFKKRNNEL-ESLNMKN-S
RQVAGNLILMTVDEKDSGTYVCRATVDDS-TIEASTFVDVQMTPRFVKSL-KDLSVVEGN
DFTLEC-QAKGNPKPRINWFFNGKSLNSFKDKPPSFNFDSIAVEQNTVSFSEDFSKLNIK
AAQSSIHAGIYQCFVSNELLNSDFKSTYS-LARVVILRP---------------------
-----------------------GEIGPSK--------------------PSH--HGNSG
KS------------------------------------------------------TDL-
------------------------------------------------------------
------------------------------------------------------------
SNLNTNNEDNFQGITVRPYESSRKR------------PSEIMIP----------------
-------------PSKPKIVRLSDDSVMVHWEISNKPSLEISFFKVQYKEMA--------
---KKSRWNTWAEDT------------------------------PPFITSQKITGLVPD
AKYRFRVTAVYVNDDNRESPASDKFHLIR-TSML---KKPNEPP------------TIKA
VTPRSPTSIEIFWEN--HREIATSIEGFFIHYRATSS--AGEYFQITVLGSNKLSHVIHN
LSPATSYEFKIQCFNSAGVSDFSQILTAATLEDPISTTTEMT------------------
------NVIKGLDKVLDSRIDNNTDIF-----FIIVGSV-GGFALIVFIVCCIIQCSNR-
FKQTPQRKKDG----QIIQRVNGEIN-------NGSLL-----HRTIPSLDDYKNESDTL
SSHPDKSSINNVTA--------SISNDHFPIYHEEVKEKKNYQTKTYMIDTYCEDS----
-----------YGSRTGSW----SRKSRKKCYEA-----------------------EAG
LKL----------ITSASSHNSLPRKYLYENDNIP-----------------------ST
LERRRQAF------------------------KSEEHLKCSLNARIHSKSSSFTRLDGTL
ERKKRRTAT----------------P----VASPQPPP---IPERQINITGHRSL-----
SSSRLNGSLEKRKKSRPDY-----------------------------------------
-----------GNTNTNKNG---------TKSTESKMNSYN----------GAISHLNTK
PPLLIMQSTC
>Tcas.transcript:TC007250_002 /organism=Tcas {i 35,515,742,1283,1479,1561,3222,3442,3634,3789 i}
MIGFIYVRGIYRSSTEDEIIQFRAEIGVTNVVGFTWLLRPEASEEARKIIADIEEILQSL
EYVQAIDKQKFLLEKCRIDEARIKLVEACTRGQHVNENWHVARKHRLTASRFGMVLSACS
RRRFPPSLFKNLAEGYSLDRVAAVQWGKTHEKTALREFEEATNLKVQETGFWLEESGFLG
ASPDGLVEEDGILEIKCPYKYRDTDSLSEALKDKKYFYWRDENEDINLNSNHNYYHQVQG
QMHITGRKVIKLADVYKPKLSNYTALSRSSTEDEIIQFRAEIGVTNVVGFTWLLRPEASE
EARKIIADIEEILQSLEYVQAIDKQKFLLEKCRIDEARIKLVEACTRGQHVNENWHVARK
HRLTASRFGMVLSACSRRRFPPSLFKNLAEGYSLDRVAAVQWGKTHEKTALREFEEATNL
KVQETGFWLEESGFLGASPDGLVEEDGILEIKCPYKYRDTDSLSEALKDKKYFYWRDENE
DINLNSNHNYYHQGCSSMDGFRVICILVAVLATTGRATAADHVRMVTKADLI-TVPLNF-
DTSIVCTMNIVPD---NFQWKFYPLSRRQASNPKAHISLTHSHFEIIDERKYEITQKKTS
TLNLQAKS----------------------DD----IAGDYQCLAYYG--ASVVASIPWR
LTIANIS------EFP-PQEKID----------------------------------VTV
IPGNTVNWRCEP-PEANPEPYIDYHK-NGVYVP--------PFVQVVTKSLIIPNVTSGN
SGSYTCKAGNVCTEK---FSPVLFNLKV------------------DKRAPREP----PK
FIVRPR---------SVYNVTKGDKVLLECSAVGNPLPKVVWRKITGI-----IPEGR-S
ELTPGGLIIKNISASDNGIYECTHDNSLG-KVVHSITLNYNEAPTINCPQ-DSIDVNQGE
DLELEC-TVTGNPDPEITWFLNG-FVTK---------DNKIITEGNKI----------FF
KPTEKRHAGNLQVFARNIA-----GTVYS-SISIKVIPL----------STTQ--DN---
--------------------VSENPLPPT-------------------------------
------------------------------------------------------------
------------------------------------------------------------
------------------------------------------------------------
---------------RLHRPNSRKFN-----------KHAKMYP----------------
-------------PSKPNITGISDEAVVLRWTV-QNKGLPIQFFKVQYKDFGPANQHDHH
NKGKGSKWNTDNPII------------------------------EPHIRSYQVNNLKPD
HVYRFRIAAVYSNSDNKNSPNSDKFHLRKLDFDK---RNPLPVP------------LITK
TESINTTAVKIYWKC--EPSINITIDGFFVNYNSASS--AGDYTKATVDGPQTNSFVLSH
LQPDTVYDIKLQSFNSKSASDFSSIMKAKTLGLASTTLSPREP-----------------
-----------PPSSANTETAGISKLY-----VFIAAGVLGACGVLFAAIGLLLFCRKQS
KQKKTGTRGDHDKACDDHHHIQADATEY----------------------------VVSP
KSGP---RTNGCVAP------NRITITANPLADADNK--NQNMIEMSCLSSQ--------
-----------NNN----------------------------------------------
------------------------------------------------------------
------------------------------------------------------------
------------------------------CSTGQP-----------SVSGEDS------
----PTNSRDKKNKNR------------EKRIRNKHNVES--------------------
---------------------------------------------------NTAGENYV-
----------
>Smar.transcript:SMAR008788-RA /organism=Smar {i 25,144,346,634,775,1099,1210,1369,1648,2037,2257,2559 i}
MA---FLPRTTLSSTSVEI--------VSSLIG-----GP--------------------
------------------------------------------------------ALLRCD
-----------------LD-----------------------------------------
-FPGGLVY---------PY----------------TVHWYKQGQE-----NHIFLRQ-EG
KPPI-------ISDE-------YSG--------RLFLIGASLNITQVHN-----------
------------------------SDFGLYECRV--------------------------
-----------------------------------------------------FVERRN-
-IQNSS-WVLL-------------------------------------------------
------------------------------------EVQDQGLRFIDEPKSV-LLLPGA-
SHVLNCWTEPST----DIQWKFNGQFLQPDE--------------------KDGIHFDKN
QLTLSSKLDDST-----------------LQS----LEGSYQCVAVLG--NLGLGSHLAE
ISVAE--------PFS-HSNNIT----------------------------------LTK
QVGSEVLIPCNP-PRSVPEGILRIENIYGSHIGPSD-----HVQLLSKGVFKIPSVTWED
AGTYQCTMENTKLNTK-QKSNYFIQLNV------------------VAEIDNKPT--SPE
LIVSPD---------NFYAVQLGSNLSLHCYAEGDPPPVISWTKYGGR-----LLNGR-Y
SQNSGTLSLYNIQKEDDGTYVCQADNDIPIPVSTYTIVEIKDQVKIIVPL-GNLSVNEGS
EVVFDC-NATGVPNPVVTWLHNGVDIDF--------STEGAIAKDNRL----------IL
RSTSISSAGFYQCFATNPL-----GTEYS-TARLRILPQL--------K-----------
-----------------------DKVEPTL------------------------------
------------------------------------------------------------
------------------------------------------------------------
--------------KPHVPKNV------------------------------------TE
SPDDAGNLIDEQH-QHKKRIHHKKYNK---KTNQASNGETLMVP----------------
-------------PTSPQVTKLSDESVMVRWEVPENNGLAIQFFKVQYKDVSK-------
---NKPRWMTIDDEI------------------------------APHINSFEVPNLKTG
HAYRFRIAAVYSNNDNNQGPVSGKFTLHK-DPKM---RKPTVGP------------NIIR
LEAVSPSAILLHWQY--MLVDYVPVEGFFVYYRATTT--AAYYTKTTVMGSNSRSHIISF
LLPDTTYEIKMQCFNEAGTSDFSNISIQKTPKSEEQTSGMQE---------TRVEQFPP-
---------------VVTTQQSNRETM-----YMAIGAVLGSVIIVLLVSMVYC-NWKQ-
RQQRRQLLATLDETIRGHNDMELSSR--------------------------------SP
ASKR---EMNGILP----------------------------------------------
-----------NGH----------------------------------------------
------------------------------------------------------------
------------------------------------------------------------
---------------------------------------------QISVDGNFT------
-EPFLNNNIRETEMEE--------------------------------------------
-----------------------------------TDNSAE-------------------
P---------
>Bmor.transcript:BGIBMGA008552-RA /organism=Bmor {i 228,423,596,804,1021,1152,1268,1425,1626 i}
M-----------------------------------------------------------
------------------------------------------------------------
------------------------------------------------------------
------------------------------------------------------------
------------------------------------------------------------
------------------------------------------------------------
------------------------------------------------------------
------------------------------------------------------------
-------------------------------------------NFIKYPESV-TAPVGD-
SVTFECEVDVPAE---KLIWRTRPVDGPEGIWEKVVTG-------------KEKSTEVSS
RLAVEVKD----------------------NT----QTAFYQCVVLYG--SVILVSVPAK
LSVASLDL-----SKN-SLEKRV----------------------------------ITA
PLHNTVVLHCKQ-PLSDPPADLTWWK---ESTKGSK-----KPIETPHGVLVIHNTSLSD
SGTYGCKATNKLSLKA-ADLPEKTVLKI-------------------QRDDTGE----VR
FVESEDYVGVKDNDVLTMPVKPRGTLRLYCGAVGVPPPKITWTREGRTP----LPKRH--
--DHAILNIANFTAADEGIYSCSANG-----IRRSWKVVVLQPPRWEGVA-ANANDTEGK
GVSISCGNAVGYPQPEVYWVLNGERVST---------GTGVTATDSDL----------NI
EHLEKKHAGIVQCFACNKL-----GCSFL-AAMLTVVPL---------------------
------------------------------------------------------------
------------------------------------------------------------
------------------------------------------------------------
------------------------------------------------------------
------------------------------------------------------------
--------------------QISD--------------------QVQYKEATN-------
---TSKEWNTLTQEI------------------------------PPHIHSYEVDGLTPD
KYYRFRIAAVYSNQDNNQGRSSTRFFLQS-GE-----YKGPSAP------------VLTK
VEATSPHSLQSDWTW--SRGDGAETEGFYLCVRAVSS--AGAYECVRAPAS-ARSLELHH
FSPDTQYELKLRAYTLQAPSEFSAIKVAKTQKLSNAPTSTSPA-----------------
-----------PVSEAGATGAGGAGGA-----GVALGAALGAGGVLVAALFAALMCRRA-
RRLPKHSEHST-------------------------------------------------
------------------------------------------------------------
------------------------------------------------------------
------------------------------------------------------------
------------------------------------------------------------
------------------------------------------------------------
------------------------------------------------------------
------------------------------------------------------------
----------
>Isca.ISCW011274-RA /organism=Isca {i 106,406,553,697,871,982,1138 i}
M-----------ASSKAP--------------------RP--------------------
---------------------------------------------------------GCK
------------------------------------------------------------
-----------------------------------TLHRFSQ------------------
----------------------FTH-------------PCTMLWTL--------------
------------------------------------------------------------
------------------------------------------------------------
------------------------------------------------------------
----------------------------------RAAVTYQELKFLDEPSSVFVDAESDG
LASFRCSASPKAA---ETMWLHGGQLLLEGS--------------------PGVLKLSRH
RLQVRVAANASS----------------GPHQ----PSHSYQCAAQVR--ELLMLSNPAT
AIVAALT------PFA-PQEDIH----------------------------------VSV
TAGNTAVVPCKL-PHSIPPAVSEFIF-TNSSVNKTT----GRYHIMPSGSLQIHSSTIWD
SGVYVCTAHNPLIRKR-VTASHKVFLTV------------------HEPAAEEP----PT
FTSVPP---------QLVNAVTGSNVTVECAANGNPPPNITWSKEGGH-----LPRTR-H
RVVLGNLEIVSVHFRDNGQYICSASNRLNTIFASKTKLVVQELPHIVTPL-QNQFVLHGG
ELRLQC-SVQGNPLPVVHWLHNGKRVHH---------TSHITVEGA--------------
------------------------------------------------------------
------------------------------------------------------------
------------------------------------------------------------
------------------------------------------------------------
------------------------------------------------------------
------------------------------------------------------------
------------------------DGVIVR------------------------------
-----------AEDV---------------------------------------------
------------------------------------------------------------
------------------------------------------------------------
------------------------------------------------------------
------------------------------------------------------------
------------------------------------------------------------
------------------------------------------------------------
------------------------------------------------------------
------------------------------------------------------------
------------------------------------------------------------
------------------------------------------------------------
------------------------------------------------------------
------------------------------------------------------------
----------
>Mocc.rna6492 /organism=Mocc {i 234 i}
M-------------------------------------RPST------------------
------------------------------------------------------------
------------------------MW----------------------------------
------------------------------------------------------------
-------------------------------LGVYLLVPCVLART---------------
------------------------------------------------------------
------------------------------------------------------------
------------------------------------------------------------
------------------------------------SKAIPGLSFAAEPESD-LNERGN-
-VSFVCEPQTDYEGLVEVEWFRNGVRLEPNS--------------------PNVLKMDQE
GKQHILEI---------------------RES----EKARFYCIISLEGTPLKLISQTAL
SIPMTIE------EYPGSTNARH----------------------------------IQV
REGSTAVIPCGPLPRSEPKARSVLKF-KKREIPFDR-----RFKQMPSGDIFIYNATRED
AGDYICVAENPLTGKR-KEAPFKVYLIV------------------SPREPNGELRTNAT
LVHGPP---------ARIEAVVGSNVTMECIGNGFPKPTVSWQRVGS------FLRPG-Y
SEGDGTLTLQSVTSKHSGIYECSVENFVS--VVTQTELVVLEPPRLKIPERTVFEVLENM
PVTIECEVTRGEPKPNVTWYFNGGLLTTTP-------EKRIYVSQSEV---------HIT
KASRDLHMGHFQCFADNSL-----GTTYV-QYLVRILTNK---------------EE---
--------------------QRMTEPPPT-------------------------------
------------------------------------------------------------
------------------------------------------------------------
------------------------------------------------------------
---------------PKEVGVPRKD------------RVKVNNP----------------
------------VPSRPHVKQDDQDAVTIDWTI-SNASLSVKFFKVQYI-----------
--CEVGDWQTEDPDI------------------------------SPTTRSYRVGGLK-N
RKYRFRVIAVYENNSHGTGKSSRWFLLSR-------SKKPMPSPPAHVPDDTPKDIPVVT
VTPDSPSSLSVSWKM----AGPVP-EGFLLKYRRTDS--AGEWLMQRIGNAEPWTFTISH
LAAAQHYEVKIAALGRRTEGNFSSIEVARTQESNQIPNGVDT---------ADFDPTSPT
ES---------NDIGPNRTVIHKQHRL-----LIMVTAVLLVIGLSASICLIHQIC----
RVATSERPRKP----NERLRRQREAAAYV-------------------------------
------------------------------------------------------------
-----------NDA-NSNFTP---------SISTVDLQHAEPDPNSEANSSHASDSEEST
------------------------------------------------------------
------------------------------------------------------------
----------------------G--PE--------------------SLQSTSH------
-ERVPRSEKEYALKIL-----------TSLYTTNGH-----------------IVNINSN
FNTKTTCV----------------------------------------------------
------QSV-
>Drer.transcript:ENSDART00000087339 /organism=Drer {i 73,352,499,643,934,1204,1488,1663,1777,1984,2166,2272,2395,2587,2883,2963,3226 i}
M-----------------------E---------DGGLRL--------------------
------------------------------------------------------------
------------------------------------------------------------
------------------------------------------------------------
-------------------------------LSAVLCVCHTLLLN---------------
------------------------------------------------------------
------------------------------------------------------------
------------------------------------------------------------
------------------------------------CPTVLSFSFRAEPLSA-ILKQGS-
SVHLHCTTHPATA---RISWLFQGQPLDPSH--------------------HSGVELSQD
SLSLSNLQ----------------------PA----LTGSYQCSARSE--TGSIISRHAR
VTIADIE------EFA-ETHRRS----------------------------------FTV
NKGDTAVIECPL-PRSNPPALPRFRI-RGKWLEQST----DEYLILPSGNLQIVSVSSEH
QGMYKCGAYNPLTRET-RVEAHGTKLLV------------------KDSESSSP----VR
IVYPIT--------PRSLTVDQSGSLTLECVVSGSLSSKVKWMKNGAEL----SLSSK-R
MLSHSNLVLNDIQPGDGGHYSCSVPTDRGAVVSVNYTVNVLAHVSILRGL-SDQAAVAGS
SVRFTC-AASGNPTPNITWLLNAAPLSS---------SPRLKISGTSL----------LI
SSTTLQDQGIYQCMFDNGI-----SSAQS-TGRLSIQSE----------PQSSSISA---
-----------VP----------VKTQPS----------------------VHPIQSDEG
----------------------DELFLSMGEAAL-----------GETVGPPTERIGDR-
----------------------------------PTPEAPIIISPPQTHKPNMYDLEWRA
GRDWGIAIIAYFVKYRKVDDMGNVVGSWHTVRVPGSEKSLPLSELEPSSLYEVLMVARSA
AGEGQPAMLTFRT--GKERASPNKN---------PSKAPIVSLPEKTPEDKTTNTYYGVV
I-----HDRVPEAPDRPTISMATESSVYVTWIPRANGGSPITAFRVEYRKQG--------
---RNGDWIIAADNI------------------------------SPLKLSVEVRNLEPG
STYRFRVIAMNNYGESPASATSRPYQVSM-SSSP-VSNRPVTGP------------HISS
TDAVSDTQILLRWTYTPSSNNNTPIQGFYIYYRPTDSDNDSDYKKDVVEGF-KFWHMIGE
LQPETSYDIKMQCYNDGGESEYSNVMICETKARQPPGVPSLR---PITP-----------
-----------PGFYPADTPSQPGGLL-----YLIVGCVLGVMVLILLVFIVMC-LWRN-
RQQNSMHKYDP----PNYIYQSAEMNGH----------------------------VLDY
SALPGSSHVNGSVHTGCGHTAPMMPQTCHHLHHK--------------LPNGL-------
------ALL--NGS--GGLYPAGHPHAHDTSLHQNNMEYEHPSPHHLHNGGGIYTALPQN
----DSSDCMS---CQNFCNNNRCYTKTNGTFSGG---------TLPLMH--------RV
AARQPDGLEMMPLN----------PILSRCHGRDSPQLNGC-------------------
QDRDSVQQAEEGN----------VPP----LSHNSPCL----------------------
-PVETKSSLEQQRGVQ----------------QVQHEDSEGPVVCW--------------
---ERLGL--------------------DLDCKEKTAWIST----------GSLTGDLIQ
PT---VQEI-
>Hsap.transcript:ENST00000392693 /organism=Hsap {i 76,349,496,640,928,1198,1552,1851,2026,2158,2362,2544,2650,2773,2995,3276,3356,3700 i}
M---------------------------------HPDLGP--------------------
------------------------------------------------------------
------------------------------------------------------------
------------------------------------------------------------
-------------------------------LCTLLYVTLTILCS---------------
------------------------------------------------------------
------------------------------------------------------------
------------------------------------------------------------
-----------------------------------SVSSDLAPYFTSEPLSA-VQKLGG-
PVVLHCSAQPVTT---RISWLHNGKTLDGNL---------------------EHVKIHQG
TLTILSLN----------------------SS----LLGYYQCLANNS--IGAIVSGPAT
VSVAVLG------DFG-SSTKHV----------------------------------ITA
EEKSAGFIGCRV-PESNPKAEVRYKI-RGKWLEHST----ENYLILPSGNLQILNVSLED
KGSYKCAAYNPVTHQL-KVEPIGRKLLV-------------------SRPSSDD----VH
ILHPTH--------SQALAVLSRSPVTLECVVSGVPAPQVYWLKDGQDI----APGSN-W
RRLYSHLATDSVDPADSGNYSCMAGNKSGDVKYVTYMVNVLEHASISKGL-QDQIVSLGA
TVHFTC-DVHGNPAPNCTWFHNAQPIHP---------SARHLTAGNGL----------KI
SGVTVEDVGMYQCVADNGI-----GFMHS-TGRLEIENDGGFKPVIITAPVSAKVADGDF
VTLSCNASGLPVPVIRWYDSHGLITSHPSQVLRSKSRKSQLSRPEGLNLEPVYFVLSQAG
ASSLHIQAVTQEHAGKYICEAANEHGTTQAEASLM-VVPFETNTKAETVTLPDAAQNDDR
SKRDGSETGLLSSFPVKVHPSAVESAPEKNASGISVPDAPIILSPPQTHTPDTYNLVWRA
GKDGGLPINAYFVKYRKLDDGVGMLGSWHTVRVPGSENELHLAELEPSSLYEVLMVARSA
AGEGQPAMLTFRT--SKEKTASSKN--------TQASSPPVGIPKYPVVSEAANNNFGVV
LTDSSRHSGVPEAPDRPTISTASETSVYVTWIPRANGGSPITAFKVEYKRM---------
---RTSNWLVAAEDI------------------------------PPSKLSVEVRSLEPG
STYKFRVIAINHYGESFRSSASRPYQVVG-FPNR-FSSRPITGP------------HIAY
TEAVSDTQIMLKWTYIPSSNNNTPIQGFYIYYRPTDSDNDSDYKRDVVEGS-KQWHMIGH
LQPETSYDIKMQCFNEGGESEFSNVMICETKVKRVPGASEYPVKDLSTP-PNSLGSG---
-----------GNVGPATSPARSSDML-----YLIVGCVLGVMVLILMVFIAMC-LWKN-
RQQNTIQKYDP----PGYLYQGSDMNGQ----------------------------MVDY
TTLSGASQINGNVHGGF-LTNGGLSSGYSHLHHK--------------VPNAV-------
-----NGIV--NGSLNGGLY-----SGHSNSLTRTHVDFEH--PHHLVNGGGMYTAVPQI
----DPLECVN---CRNCRNNNRCFTKTNSTFSSS---------PPPVVP--------VV
APYPQDGLEMKPLSHV------KVPVCLTSAVPDCGQLP---------------------
------EESVKDN----------VEP----VPTQRTCC--QDIVNDVSSDGSED------
-PAEFSRGQEGMINLRIPDHLQLAKSCVWEGDSCAHSETEINIVSW--------------
---NALILPP----------V-------PEGCAEKTMWSPPGI-----P-LDSPTEVLQQ
P-----RET-
>Alyc.aculy01g22020.1 /organism=Alyc {i i}
M-----------------------------------------------------------
------------------------------------------------------------
------------------------------------------------------------
------------------------------------------------------------
------------------------------------------------------------
------------------------------------------------------------
------------------------------------------------------------
------------------------------------------------------------
-----------------------------------KHETNHRMRFCKTFRER--------
----------------------------------------------------------KS
SITFRSET---------------------MRS----------------------------
------------------------------------------------------------
------------------------------------------------------------
------------------------------------------------------------
---------------VRLDNPLGAIVVVVVVSLLLSLPT--------------------H
NFAHGAETRRPTSSSSHSSY----------------------------------------
---------SGTGTPTVR------------------ATSAKILNNNNR------------
------------------------DSNYS----------------------------S--
-----------------------PSTSSSDS-----------------------------
--------------------------------------------------------SDSN
----PNETSV-----------------------L--------------------------
------------------------------------------------------------
STDDDSITEDTQA-NYK-------------------------------------------
-------------PTDLTVVRLSNQSVVLRWDLPPELPDNLQFFKIQYKKAS--------
---KSHEWMTEGKEI------------------------------QPFLRAYQLNGLKPG
N-YIFVVISVVGEDNFPSDLF--KYRLKA-SSKISPDDLPNQEPP-----------TIFW
HEE-EHDLIRFKWRYK-VKDRDLSNFGFLVYYRAAHQ--VSEFYIHNTVDENV---EIAD
VDPDTPYEAKVVAYNDVGVSEFSKIISVKTKSKTNDTTVAGATT-----PSTPVTEDSVA
WMTAISTSTITTSTTTKPSVDPSEKLS----------------------------PVKSE
EERVKTVKPTPEIDLSNHKH-----------------------------------PSYSI
VTKP--IKTNVLTF----------------------------------------------
-----------NGS----------------------------------------------
------------NSTTSTTINSAFEWYIYSVFDTLHL----------------DRSDSSA
VIKSSLIITIIPL----------VLIIF---------------------------AICLI
PCQRRKQKS----------------P----PSSPNDSM------LEIEINGYFK------
-NSFPGVEKEYSVLSTQD---------------AHHGFVN--------------------
-----------NHPHINDFT----------------------------------------
----------
