# Supplementary material for: Genome streamlining in a minute herbivore that manipulates its host plant
Source: eLife. 2020 Oct 23;9:e56689. doi: 10.7554/eLife.56689 (PMC7738191; doi:10.7554/eLife.56689)
Supplement: Supplementary file 2. [file elife-56689-supp2.zip › Malin_Input/OG0001936.fasta]

>Agam.AGAP011715-RA /organism=Agam {i 524,824,960 i}
L-----------------------------------------------------------
------------------------------------------------------------
------------------------------------------------------------
------------------------------------------------------------
---------------------------------------------LLLLLLL--------
-------------LLL--------------------------------------------
--LLLPPTAMPW-----------------FGMDIGGTLTKLVYFEPKDI----TPGEL--
-DQEARILRNIRRYLTKNSAYGK-TGHRDSHLQMDDVVIRGRRGSLHFIRFPTSEMLSFL
KLAKSKGM-AQLVTTVCATGGGAFKFEEDFRQHVNMKLAKFDELDALIKGILFTET---H
NK-CECY-FWENANE------------------ISSTKKKFDFSQPYPFILVNVGSGVSV
LAVRGPDNYKRISGTSLGGGTFLGLCCLLTGCETFEEAIQLATKGDHKKVDKLVKDIYGG
DYERFGLPGELVAS-----SFGQMHLQE---RRQSVSKEDLAHAILVTITNNIGSIARMC
ASNEKIEKVVFVGNFLRVNPISMKLLAYAMDYWSKGTLKALFLEHEGYFGAVGCLLQFNG
ELHAQVGDLLT-----------------------------------
>Dmel.FBtr0078187 /organism=Dmel {i 331,510,803,929,1106,1242 i}
M------------KVPTRNSKYSFNLKIFKLHNDKKPTSPSPPTSPV-------------
---------------------------------------------------ISAKRN---
-SWRASWRSALGSKSKSIAMASDSSSDPIDLEAEPVFF------EHSRCNSYCSS-----
----------SSA-----------------------------------------------
---------------------------------------------------------FTE
LPHPAIQI--------------------------PQGDELM-------------------
--------SMPW-----------------FGMDIGGTLTKLVYFEPKDI----TPDEQ--
-DREAGILRNIRRYLTKNSAYGK-TGHRDTHLQMDNVEIRKRRGSLHFIRFQTTDMGNFL
SLAKQKGM-AELVTTVCATGGGAFKFEQDFRDQVNMKLAKFDELDTLIKGILFADL---H
NR-TECY-YYENARDI-----------------LKSEKQQFNFSQPFPFILVNVGSGVSI
LAVYGPDNYKRISGTSLGGGTFLGLCCLLTGCTSFEEAIQLATKGDNRKVDKLVKDIYGG
DYNRFGLPGDLVAS-----SFGQMHLND---KRVSVSREDLANATLVTITNNIGSIARMC
ALNEKIDRVVFVGNFLRVNPISMKLLAYAMEFWSNGTMKGLFLEHEGYFGALGCLLQFNG
ELAAALNDGVEHSIHTESDSASEAAQTSSTADEPPEKAPTSKHSTR
>Phum.transcript:PHUM171500-RA /organism=Phum {i 351,519,773,909,1023 i}
------------------------------------------------------------
------------------------------------------------------------
------------------------------------------------------------
------------------------------------------------------------
------------------------------------------------------------
------------------------------------------------------------
---------MPW-----------------FGMDIGGTLAKLVYFEPKDI----TPDEA--
-DSEVESLKSIRRYLTKNSAYGK-TGHRDTHLQMDNVIIRGRRGTMHFIRFPTSEMGNFL
ALAKSKGM-ANLVTTVSATGGGAYKFEESFRKEVNMELAKFDELDSLIKGILFVEQ---T
NP-SECY-YWSHPAIS-----------------EQCEKKLFDFSQPYPFLLVNIGSGVSM
LTVYSPTDYKRVSGTSLGGGTFLGLCCLLTGCNSFEEAIDLATLGDHTRVDKLVRDIYGG
DYERFGLPGDLVAS-----SFGHMNSKE---KRINVTREDLARATLVTITNNIGSIARMC
AVNEKIERVVFVGNFLRVNPISMKLLAYAMEYWSNNTLKALFLEHEGYFGAVGCLLEFIS
QIS-------------------------------------------
>Tcas.transcript:TC032012_002 /organism=Tcas {i 121,300,474,719,896,1047 i}
M----------------------------------APHSCKLYLSDI-------------
---------------------------------------------------I--------
-----------------ATMAEDNRK------------------VSMEVNGVSEN-----
------------------------------------------------------------
------------------------------------------------------------
------------------------------------------------------------
--GFTDAPSMPW-----------------FGMDIGGSLCKLVYFEPKDI----TKDEA--
-DSEVETLRNIRRYLTKNSAYGK-TGHRDTHLQMDDVYIRGRRGTLHFIRFPSSEMVNFL
ALAKSKGM-ANLVTTVCATGGGAFKFEEDFRREVNMKLEKFDEFDSLLKGLQFADA---Q
NP-SECY-YWANPTDD-----------------ACCSKVKYDFSNPYPFLIVNIGSGVSV
LAVYSATDYKRISGTSLGGGTFLGLCCLLTGCNTFEEAIQLAAEGDNTRVDKLVRDIYGG
DYERFGLPGDLVASSFSGFSFGQMNSRE---KRSKVSRQDLARATLVTITNNIGSIARMC
AIQEKIDRVVFMGNFLRVNPIAMKLLAYAMNYWSKGTMKALFLEHEGYFGAIGCLLQFHE
AKR-------------------------------------------
>Cscu.CSCU019483-RA /organism=Cscu {i 136,315,489,731,908,1032,1158 i}
M-----------------------------------------------------------
--------------------------------------NFSEYITNCDF-----------
---------FLRDYFF--VPYNSEEL------------------IMSTVNGMLDY-----
------------------------------------------------------------
------------------------------------------------------------
------------------------------------------------------------
-VNGVTTPPMPW-----------------FGMDIGGTLAKLVYFEPTDS----TPDEA--
-ESEVETIRKIRHYLKCNSAYGT-AGKRDIHLQMDNVKIGGRTGTLHFIRFPTSQMATFL
ELAKSKGM-ATLASTVCATGGGAYKFEEDFRREVNLELYKFDELDSLIRGIHFIEA---N
NP-SECY-YWCNPNE------------------ETCRKRRYDFTNCYPFLVVNIGSGVSI
LAVYSPNNYKRISGTSLGGGTFLGLCCLLTGCETFEEAIALAEKGDSNKVDKLVKDIYGG
DYSKFNLPGDIVAS-----SFGQMSSKE---KRAAVTKEDLARATLVTLTNNIGSIARMC
AVNEGIERVVFVGNFLHINELSMKLLAYAMEFWSKGTMKAVFLEHEGYFGSVGCLLELMK
TGS-------------------------------------------
>Turt.mRNA:tetur30g01480 /organism=Turt {i 779 i}
M-----------------------------------------------------------
------------------------------------------------------------
------------------------------------------------------------
------------------------------------------------------------
------------------------------------------------------------
------------------------------------------------------------
-------RQMPW-----------------FGMDIGGTLVKLVYFEPTDN----TPDDE--
-KNETETVKIIRHYLKSRSAYGK-TGKRDVHLQME-CSIKNRRGILHFVRFPTSEMPVFI
SLARSKGI-AQLASTVCATGGGAYKFEKQFSEELNLTLKKFDELASLIHGIHFIER---Y
NP-QECF-YLQNPMED-----------------EKFRKIPFDFSDSYPFLVVNIGSGVSI
LAVYSQDKYKRVSGTSLGGGTFVGLCCLLTGCETFEDAIALASSGDSNKVDKLVRDIYGG
DYPKFGLTGDTIAC-----SFGHMISKE---KRDKVSKADLARATLVTITNNIGSIARMC
AVNEGIERVVFTGNFLRVNQISMRLLAYAMDFWSGGTLKALFLEHEGYFGAVGCLLELV-
----------------------------------------------
>Smar.transcript:SMAR000793-RA /organism=Smar {i 43,74,205,325,516,690,935,1112,1236,1362 i}
F-----------------------------------------------------------
------------------------------------SISCSESIHSIDLPSLICRRN---
-ISRTRALRLVEIQMG--PVANQQDETMAATAA-----------TQTKTNGECTA-----
----------NGSLPRKRL-----------------------------------------
-----------------------------------------------LAYNMEYWDVFNQ
DNNNNNNI--------------------------IQQNMMIQN-----------------
--GMGRKWAMPW-----------------FGMDIGGTLVKLVYFEPADVPITDSRADD--
-DFQLVTLRNIRRYLTKNSAYGR-TGQRDVHLQMNNCIIGGQHGTLHFIRFPTSEMRNFL
ELAKSKGM-ATLASTVCATGGGAYKFEKDFIREVNMQLHKFDELDSLIRGIHYIDA---Y
HS-TECY-YWSHPKDE-----------------QKCCKLAYDFSDPYPYLVVNVGSGVSI
LAVYSPDNYKRVSGTSLGGGTFLGLCCLLTGCETFEEAIELASNGDSNNVDKLVRDIYGG
DYDKFGLSGDTVAS-----SFGQMTSEE---KRNLVKKEDLARATLVTLTNNIGSIARMC
ALNEGIERVVFVGNFLRVNTISMKMLAYAMEFWSKGTLKALFLEHEGYFGAVGCLFELMK
TGCKK-----------------------------------------
>Mocc.rna5212 /organism=Mocc {i 34,165,387,635,936,1062 i}
M-----------------------------------------------------------
------------------------------------------------------------
-------------------LATD-------------------------------------
------------------------------------------------------------
------------------------------------------------------------
------------------------------------------------------------
--SNAQRPPMPW-----------------FGMDIGGSLTKVIYFEPTDL----DPDES--
-NNEHENLKTIKHYLKSNKAYGK-TGKRDAHLEMERCKMGGRVGTLHFIRFPTAEMSAFM
ALAKSKGI-ASMATTICATGGGAHLFEEQFREELNLILHKFDELDSLIRGIHYIEA---C
NPVNECY-YFKNPMDE-----------------DQFEKVPYDFSNPYPYLVVNIGSGVSI
LAVYSPTEYKRVTGTSLGGGTFLGLCCLLTGCETFEEAIELAEKGDSQKVDKLVKDIYGG
DYPKFDLRADTVAS-----SFGNMNCKW---RRELTSKEDLARATLATITNNIGSIARMC
AINEGITRVVFVGNFLRVNALSMRMLAYAMHFWSKGSLKALFLEHEGYFGAAGCLMELLK
SGN-------------------------------------------
>Isca.ISCW010112-RA /organism=Isca {i 58,1068 i}
------------------------------------------------------------
------------------------------------------------------------
---------------------------------------------MANINGDVEA-----
----------TVR-----------------------------------------------
------------------------------------------------------------
------------------------------------------------------------
--APSPQPPMPW-----------------FGMDIGGTLVKLVYFEPA-------VEDD--
-AAATEALEKIKHYLKKNAAYGQ-TGKRDVHLQMDSVVVGGIEGTLHFIRFPTSEMPRFL
ELAKAKGI-ASLASTVCATGGGAHKFERDFRSQVGLGLHKFDEMDSLIRGIHYMEA---H
NS-RECY-YYSSPM-------------------ERCVKMPYDFSSPYPYLVVNIGSGVSI
LAVHSPTQYHRVTGTSLGGGTFLGLCCLLTGCETFEEAIDLAQRGDSTHVDKLVRDIYGG
DYPRFDLRADTVAS-----SFGNMNCRT---RREGATREDLARATLVTITNNIGSIARMC
AINEGISRVVFVGNFLRVNPISMRMLAYAMQFWSKGTLKALFLEHEGYFGAVGCLLELMR
SCS-------------------------------------------
>Dpte.g11112.t1 /organism=Dpte {i 29,907 i}
M------------TSTVINTTSS---------NTLASSSSSSPSSSFCNHCKD-------
-------KIVNNNLISSQQQQQLNNHNNQNNHNQIESKSSKELINPYRRESYLCRKEIAL
LKSRATAAAAAAAASK--STSTSKSKSLATATTVVVVQQSLSDRTSSSVLNECQTYRTSS
LSSSSLNQIDNNDLKRKFF--------------DQQQQQQHEEEEENYSIKLNGQQSSTA
LKSL-----IVDPHHHYYQVEIEEEEEEETNSN----GHD------NLIMNNNNFDNNNH
QNSSNNNCSNNVDTLLNYSSPTQSQSSSSTPSINIQNDSLINNDNDNDHDHHHYHIHNDQ
SYNCRSEPPMPW-----------------FGMDIGGTLVKLVYFEPTDL----SPDMQ--
-TCETEILGQIRRYLRSSSSYGK-TGIRDIHLQMDNCCINNRIGTLHFIRFPTSEMPVFL
NMAASKGL-ASTSSTICATGGGAFKFEKDFQHECRLQLHKFDELDSLIHGLHYIEA---S
NP-HECY-YFEMARSP-----------------SMATKRPYDFSRPYPFLVVNIGSGVSI
LAVYSPDSYRRVSGSSLGGGTFLGLCSLLTGCDTFEDAIKLAAKGDSTKVDKSVRDIYGG
DYSKFRLSGDTVAS-----SFGQMCSKT---KREQVTKADLARATLVTITNNIGSIAKMC
AISEHIDRVLFVGNFLRVNEISLKLLAYAMDYWSEGQMKALFLEHEGYFGAVGCLLELMK
TGQHNQHNNNH-------------------------------H---
>Dpul.mRNA189 /organism=Dpul {i 100,291,465,633,710,1023,1137 i}
M-----------------------------------------------------------
------------------------------------------------------------
--------------------SSDHETQ--------------YGRTMDSVENRVTN-----
------------------------------------------------------------
-------------------------------------GHD--------------------
------------------------SSS---------------------------------
--TVVHSPSMPW-----------------FGMDIGGTLVKLVYFEPTDI----APEEENV
SSSEIETLHNIQKYLTSNNAYGE-TGHRDIHLQMSSIPMGNRVGTLHFIRFPTSEMEQFL
QLAKSKGF-ASLSTTICATGGGAYKFEKDFLRAVNLNLHKSDELESLIGGLLYIEE---I
HR-PEVY-YWENPTDE-----------------TKCVKKTYDFKNPYPFLLVNIGSGVSI
LAVYGPNNFKRVTGTSLGGGTFLGLCCLLTGCQSYEEAIALAAAGDSTKVDKKVRDIYGG
DYDRFGLDGNIVAS-----SFGQMNLSD---RRAEVTKADLARATLVTITNNIGSITRMC
ALNEKIERVVFVGNFLRVNTLSMKQLAYAMDFWSDGALKALFLEHEGYFGAVGCLLRLVH
IQPTCL---------------------------PPKEGDS------
>Ptep.aug3.g11454.t2 /organism=Ptep {i 53,152,262,426,600,845,1022,1146,1272 i}
M-------------------------------------DSCLPIAMLVDQRRA-------
---------------------------SXTARNLSSLPFGIML-----------------
DITPHSM-------------------------------------YESMIDEIIFY-RA--
----------------------------APGTQD--------------------------
--GIKAFFRLR-------------------------------------------------
--NGGVRM-----------SPVTEVST---------------------------------
--IVTDSTPMPW-----------------FGIDIGGSLVKLVYFEPTDN-----------
-KDDCDSQQTLREFVKGRSAYCN-TGIRDINLQMDNVKVKKRKGTLHFIRFPTSEMKVFL
RLIRNKQI-AADSSSVCATGGGAFKFEEDFQKEVSLTIHKFDEMDALIRGVQFVEK---H
NA-RECY-YYSNPVDD-----------------EKCKKVPFDFSKPYPFLVVNIGSGVSI
LAVYSANEYKRVTGTSLGGGTFLGLCSLLTGCETFEEAIALAEKGDSSKVDKLVKDIYGG
DYMKFNLRGNTVAS-----SFGKMSSKK---KRAEVTKEDLARTTLATITNNIGSIARMA
ALNEGIQRVVFVGNFLRGNTIAMKLLSYAMDFWSRGALKALFLEHEGYFGAIGCLQELMK
S-----------------------------------------H---
>Drer.transcript:ENSDART00000020824 /organism=Drer {i 262,615,869,1046,1170,1296 i}
M-----------------------------------------ENEETSDQN---------
----------GTTHYKKGLVNGF---------HPAQSGNG--------------------
-----------------DCISSNGGG----------------------------------
-----------------------------LGTSDSSGGH---------------------
-NGIENFHHLHQDVH--------------------------------------------N
NGSPAKRC-----------RLRRRVDS---------------------------------
--GKKNRPPFPW-----------------FGMDIGGTLVKLVYFEPKDI----TAEEE--
-QEEVESLKSIRWYLTSNVAYGN-TGIRDVHLELKNLTMCGRKGNLHFIRFPTQDMHRFI
QMGRDKNF-SSLHTTLCATGGGAYKFEDDFRTVADLELQKLDELDCLIQGLLYVDSVGFN
GH-PECY-FFQNPSEP-----------------ENCVKRPFSLENPFPMLLVNIGSGVSI
LAVYSKDDYKRVTGTSLGGGTFLGLCCLLTGCETFEEALEMAAKGDSTNVDKLVKDIYGG
DYERFGLQGSAVAS-----SFCHMMSKE---KRDSISKEDLARATLVTITNNIGSIARMC
AVNENIDKVVFVGNFLRINTISTKLLAYAMDFWSDGQLKALFLEHEGYFGAVGAFLELLK
MTEDS-----------------------------------------
>Hsap.transcript:ENST00000307534 /organism=Hsap {i 703,1056,1310,1487,1611,1737 i}
MLKLVGGGGGQDWACSVAGTSLG--------GE-----EAAFEVARPGDQGKAGGGSPGW
GCAGIPDSAPGAGVLQAGAVG------------PARGGQGAE------------------
-----------------EVGESAGGGEERRVRHPQAPALRLLNRKPQGGSGEIKT-----
---------PENDLQRGRLSRGPRTAPPAPGMGDRSGQQERS---VPHSPGAPVGTSAAA
VNGL-----LHNGFHP------PPVQPPHVCSRGPVGGSDAAPQRLPLLPELQPQPLLPQ
HDSPAKKC-----------RLRRRMDS---------------------------------
--GRKNRPPFPW-----------------FGMDIGGTLVKLVYFEPKDI----TAEEE--
-QEEVENLKSIRKYLTSNTAYGK-TGIRDVHLELKNLTMCGRKGNLHFIRFPSCAMHRFI
QMGSEKNF-SSLHTTLCATGGGAFKFEEDFRMIADLQLHKLDELDCLIQGLLYVDSVGFN
GK-PECY-YFENPTNP-----------------ELCQKKPYCLDNPYPMLLVNMGSGVSI
LAVYSKDNYKRVTGTSLGGGTFLGLCCLLTGCETFEEALEMAAKGDSTNVDKLVKDIYGG
DYERFGLQGSAVAS-----SFGNMMSKE---KRDSISKEDLARATLVTITNNIGSIARMC
ALNENIDRVVFVGNFLRINMVSMKLLAYAMDFWSKGQLKALFLEHEGYFGAVGALLELFK
MTDDK-----------------------------------------
>Lpol.rna6169 /organism=Lpol {i 125,244,426,600,845,1022,1146,1272 i}
M----------------------------------SQPSTGKNTARV-------------
--------------------------------LQSSCGEWRSI-----------------
DVPSCST----------KSSNTNSSPK--------------RGNPPDDI-----------
---------VDYAFPKKQL-----------------------------------------
------------------------------------------------------------
------KV-----------HMTDRTNSV-----TVNRR----------------------
--SVHNSCPMPW-----------------FGMDIGGTLVKLVYFEPHNP----SPSNN--
-FSQVQTLEEIEFFLKNNETCRKGGGGKDTHLKIKNIYIHGNLGTLHFFHFPTSEMDMFL
QSAKSKGM-SLLPCTACATGGGAYKFESAFKKEVNMDIHKFDEMDSLLRGIHYIDA---N
YQ-EECY-YFENPVDD-----------------KFCEKKVFDFSSPYPYLVVNIGSGVSI
LSVYAPDCYKRVTGSSLGGGTFLGLCSLLTGCETFEQAIALAEKGESTKVDKLVKDIYGG
DYPRFNLQGDTVAS-----SFGNMTCQE---RRSLVSREDLARATLVTITNNIGSIARMC
AVNEGMEHVVFVGNFLRVNPISMKLLAYAMDFWSNGTLKALFLEHEGYFGAVGCVVQLLE
T---------------------------------------------
>Alyc.aculy01g25760.1 /organism=Alyc {i i}
M--------------APVNTCCV--------GQLKEAMKDHQENHRTRSKSKM-------
------------EQVKRIKCSNDNNSNNNTDNKPISQDNGVELIGSHKFVECICNSN---
DVTPATFESSRDTSCRKVQYQNNNNSNKNNDRN--------NGNDNNNNDEILKD-----
---------EEDSTNQHKL---------AQSYHQRQQQHQRP------------------
------------------------------------------------------------
------KI-----------TPNHKLVSLG------------------------------E
NHKPICNKHMPW-----------------FGIDVGGTLVKVVFFDPKEA----T------
-VQERVTLRRIRRYLMSSKPYGT-TGKRDSHLEMSNCIINGRPGSLHFIRFATSEMPEFL
SMAKSKRF-AETVRTVCATGGGACKFEQDIRQNLGITIHKTDELDSIIYGIHYIDK---Y
NSDRECY-FLEDPLDD-----------------IKCVKVPYDFSRPYPYLVVNIGSGVSI
LAVYSSTSYSRISGSSIGGGTFLGLCSLLTQCYSFDEAIKLAKAGSSSKIDKLVKDIYGG
DYPKFNLSGDTVAS-----NFGHMNSAE---KRMQVKREDLARALLEMVTINIGSIARMC
AANEGIDRVVFIGNFLRVNQLSMKLLSYAVNYWSKGAIKALFLEHEGYFGAVGCFVESTR
GCL-------------------------------------------
>Bmor.transcript:BGIBMGA012219-RA /organism=Bmor {i 177,351,495,647,783,899 i}
------------------------------------------------------------
------------------------------------------------------------
------------------------------------------------------------
------------------------------------------------------------
------------------------------------------------------------
------------------------------------------------------------
---------MPW-----------------FGMDIGGTLTKLVYFEPRET----NRREL--
-DKETEVLKNIRRYLTRNSAYGK-TGRRDVHLQMENVTIRGRRGTLHFIRFPTSEVGAFL
QLARSKGM-ADLVNTIYATGGGAYKFEEDFIKEVNMRLSKMDELDALIAGVLYVDS---M
NP-RECY-YWAPPDEQPVHQLPSDTPPYLEAALSQYVRKPYDFSCPYPFLLVNIGSGVSL
LVVNGPDNYYRVSGT---------------------------------------------
-------------------SFGQMCSAD---RRAKVSREDLARATLVTITNNIGSIARLC
ACNERVERVVFCGNFLRVNPLSMKLLSYAMSYWSRGALKALFLEHEGYFGAVGCLLHLDA
ENHKKLRNRT------------------------PPTGDAA-HADR
>Cele.Transcript:C10G11.5a /organism=Cele {i 111,170,361,528,734,910,1140,1260 i}
----------------MGHTSVT--------SSRRISPRGSPPNLR--------------
------------------------------------------------------------
-RTPPKIRKVLVLREKRAAATEDQ------------------------------------
--------IMDDLLLSSKLKR--------------------------------VDSATGS
VS-------------------------PRVC------AAD--------------------
-------------------ALPTTTPAA-----STALR----------------------
--QTQKAPKTPYVILPASDTFEKFRKTSRVSVDIGGTLIKVVYSSVMD--------EE--
-LPEESLNGHTRKYAYED----------------------GKRVLVNFKKF--TDMDRFI
NFLKEVWTDRKRGDVIHCTGGGSYKYSEIIMKELGVRLQRTDEMRSLIFGVNFLLS---T
NV-DESFTYHHDAIGR-----------------NKFQYRPIAADLIYPFLLVNIGTGISI
LKVDSPTSYERVGGSSMGGGTFMGLGSLLTPAQNFDELLEMANRGDHRNVDKLVCDIYGG
AYDELGLKADLIAG-----SMAKCNRFEETTKKQQHKPEDIAKSLLLMVSNNIGQMAYLY
GTRYNLKRIYFGGYFIRQDPITMRTLSFAINYWSKGEIEALYLKHEGYLGAMGSFLDEDG
KLDD------------------------------------------
