# Supplementary material for: Genome streamlining in a minute herbivore that manipulates its host plant
Source: eLife. 2020 Oct 23;9:e56689. doi: 10.7554/eLife.56689 (PMC7738191; doi:10.7554/eLife.56689)
Supplement: Supplementary file 2. [file elife-56689-supp2.zip › Malin_Input/OG0001937.fasta]

>Agam.AGAP010179-RA /organism=Agam {i 50,189,1059,1161 i}
M---KPYESFV----------------------------FPELPLDIR-----------E
KLFQ----------------------------------------KDNAMVVVGVLGKSNE
AH--CNKLLEFNMLHSHP------------------------------------------
-----------------------SLTDEAGIDCRVKFY-------FRTEGQTLFLHFDAP
FDNFVLLHLAERM----------MVEKTDESPL-------------HFIEFNSAIRTRFA
RVLLLALQVCHILVVVEPSISFDMSYLSIFKSLKIIREKYVLKFLPKMLKNAN-------
--VGSFMGKECRLCSPRLLFMFNLPDNG------------------EPHSLDEIDMLETK
VEDYINKTLRNEFIITNNSAMS-----LFSLPKMKQFVFFNEAKPC-NQDPLMDSIDMLS
MYL-----AKQQQNS---AGTLPESEEQQILEQAKPYDCFGFPSNFKF-----ELKDPIE
EDERSIFSLVQDHVEDALD-TGFDESENPG--RQ--RIRTHFVLPSTHAWYEMFKYMHQL
FIENPNDPYYDAYDSD---YKAYLQNFHDIVDID-------------------------E
RFFGEICEQGLDLATLKYKDM----LPPHY-SASFHETK-----YHEALNLLLEYARGPE
LKPSIQKLKEYCDAIWQSGKQQCEYPSLRGNPCVLGKHK---------------------
-----------SIDLAEHSSGVIYVSSCNCGRTQGHREDPYTIRQANYEFYQMIAKSCSN
CNRLERVQFPVFEPSSSDFRAAEFI-----------NKNFSNL----MSFDSTGRTASDF
GPNVRAIP---GHSPFLSGSQRSQNSSASLSFNI-ASDGEEDEEEGNIGK----------
--KGEGRSNRREQDPAEERNDTDQCDQMDDGRL---------------------------
NDDDD-------DDEDD---------DQLASNNEEMNEIVIKLGALKHGSDASPGEIGHP
A--------------------APARLP--STTEYLPGMLHI--ASPAGLLPRFPSWSLVC
LGSSSIYTH---NTGLPEH--------------------------------VQSGFLSGS
NFLLPWDVSVRLEHAQC-------------WA---ASYEKIR-NRKKGNP-HSSKSFEHN
KTFTLKIFIGVEYECLRGHRFIMN-APDSILRC-GSEIVRNSGSK-----VVFNDMPIYF
PCPC---RNTINNTAQLMRVHIITPKAPVNVIIDPKVKLFQNNMQNSITFTTG--MTEPI
KLTQSSYWILRLPFVYEGD-SGPLMAPTDVNPASAIMHGVLLAGMYGIRENE--------
---------------------------------LNEETIG--------------------
------------ISNPSG------------------------------------------
------------------------------------------------------------
------------------------------------------
>Cscu.CSCU014172-RA /organism=Cscu {i 87,301,442,589,736,858,917,1097 i}
M-----------------------------------------------------------
------------------------------------------------------------
------------------------------------------------------------
------------------------------------------------------------
------------------------------------------------------------
------------------------------------------------------------
------------------------------------------------------------
------------------------------------------------------------
------------------------------------------------------------
------------------------------------------------------------
------------------------------------------------------------
------------------------------------------------------------
------------------------------------------------------------
----------------PHCSQIKLISACDCGRRQASRDDPFTIKAANHEFYVSLHKDC--
CGDLERIDFRIFQAAITDSQSDDIT-----------SL---SK----SDDEDDKDKESGI
-----------------ETNQTGSTSGVSLS------FGQTETSDNSPGE----------
----DDEHHLSQDQNE--------------------------------------------
-------------------------------KDDADSEVIISIDEGSDFIP----AVKAE
K--------------------PLIRQP--STTEYLPGMINS--ESPSGLLPKFSSWSLVC
LGPSSLYSH---NIGIQD----------------------------------QPGFIPAT
NFLLPWDVTVKLEQRER-------------WP---TLWEGKR-STGL----KGKKGGKDG
SQFTVKIFIGVEYECPRGHRFMCS-GPDRVLRATSSGLVKDNANK-----VTGNDMPLYF
PCPC---RSSKPQIAQLMRIHVVTPKAPVHVTLNPKV---QPAALPCPIFYPG--NAEPV
KLSQSAYWVLRLPFVYQGE-QHSYLPPKDAVSV---EA----------------------
------------------------------------------------------------
------------------------------------------------------------
------------------------------------------------------------
------------------------------------------
>Lpol.rna8613 /organism=Lpol {i 74,189,228,354,438,506,684,773,907,1125,1265,1353,1509,1650,1882,2035,2188,2290,2437,2559,2618,2798 i}
M---APCSKIN----------------------------REEISFSVS------------
SLSEVD-------------ASTL---------------------PRDKVCIVSIFGKSSF
LAN-GCKAFLIDEALGKNI------------FQGMFTDPG--------------------
-----------------------EINID--EPADIQGF-------YHPESRVIFLHLIGS
FDTKCLLQKCHSIENE-------LKEK-------------------TFLEVWSDLQCSFS
KALLLIFHLSHIILVAHPTTTFDVSYIHLFQTLDSVRQKAV-PCLTDLLRSFP-------
--ISQDWVQAGRPCSPRVLFIFQTNAPEFQSESI---DSSDGTGKTRSKKFPPIKRLEHA
LEDQIYRILRKSRVITNISGNS-----LFAVPANQEFVYVTSKKSL-IVDPLGYLMNQLK
ECCSFPKSPGEMDPSKSKSYLLN--RRGSIQNQ-------TANDLPAF-----ALTPEDG
ASEHSFKAFLWQHIDLALS-KGFD--DNVG--RN--IVRAYFELPTAQIWFQIANKLKNW
FFM-------EPKDSR---SGAVMSLLKTTLDID-------------------------V
RFSEGRCAKVLPLASAAYQDN----LPTHY-TLDYHERK-----LNQALQVFAMHARGPA
FQQFAQQLEEDCERLWQNGHQMCEFRSLTGNHCINPLHRASEDD--------------ED
VDDK-------TLPIMPHCSQVKMLSACDCGRRQASREDPFEVKAANYSFYSSLHDDC--
CGKLERIKFPVFTSTTGVSRPAQIS-----------PVQAHQQ----SEETRRKRHESQP
GRG--------------ESQVTTTSMSLALS------FGQPGSSDMFPTE----------
----ESAVELSQGSEE--------------------------------------------
-----------------------------SPRQTSDQEVIISLRESKVTESPE-KCTGGE
KL-------------------GVLRQP--STTEYLPGMLHS--ESPLGLLPMFPSWSLIC
LGPSSLYSH---NIGIQEQPGFIPGTNFLLPWDVTVKLEHKDLTYTEISIQEQPGFIPGT
NFLLPWDVTVKLEHKDR-------------WP---TVWDGKR-PHTW----KTKKGGKDG
SQFTVKIFIGVEYECPRGHRFMCS-APDKVLRATSSGLVKDNANK-----ITGNDMPLYF
PCPC---RGSKHQVAQLIRIHVVTPKAPVHVTLNPRV---QAAPPPSPVFSPG--NSEPV
KLSQSAYWVLRLPFVYQGD-QGPYLPPKDPVPV---EVCHLLKGTYDIAEQI--------
------------------------------------------------------------
-------------SEKS-------------------------------------------
------------------------------------------------------------
------------------------------------------
>Ptep.aug3.g633.t2 /organism=Ptep {i 84,123,280,427,547,669,728,908 i}
M----------HNQ----------------------------------------------
-------------------------------------------------------GKTP-
-------------------------------FHWAATNPTS-------------------
------------------------------------------------------------
----------------------------------------------------SALDC---
---------VEILLVSKETCNTDV--------LDNV------------------------
------------------------------------------------------------
------------------------------------------------------------
------------------------------------------------------------
------------------------------------------------------------
------------------------------------------------------------
------------------------------------------------------------
------------------------------------------------------------
------------------------------------------------------------
------ITFLSFE-----------------------------------------------
---------------------TGNSEKNSLTNE----MEQLTTED---------------
------------------------------------------------------------
---------------------------KSSQSQEERDEIVISIQEES--------SISKD
KG-------------------NLTRQP--STTEYLPGMLHS--ESRPGLLPMFSSWSLVC
VGPSSLYSH---NIGLQD----------------------------------QPGFIPGT
NYLLPWDVTVKLEQKER-------------WP---ALWEGKR-SY-------------DG
PQFNVKIFIGVEYECYRGHRFMCS-APDRVLRITSTGHVKDNASK-----ITSSDMPLYF
PCPC---RSSKPQMAQLMRIHVVTPKAPVHVTLHPKV---QPASEACPIFFPT--INEPL
KLTQSAYWVLRLPFVYEGD-HGPYLPPREPVST-----CKLLKGTYNIAEHQ--------
------------------------------------------------------------
-------------SNR--------------------------------------------
------------------------------------------------------------
------------------------------------------
>Turt.mRNA:tetur19g01560 /organism=Turt {i 86,273,399,2542,2720 i}
M---APDYPIK----------------------------SPGLNGDVNCK---------F
NLTDLD-SLRNTFQFLSSNYPNF---------------------QKDKICVVSIIGKSSA
GAR-ACKATLIDDCLGKNV------------FRGKFCDNK--------------------
-----------------------KLVDE--SVINVEGY-------FDSRSRVIFLHLISP
LDTDVLTHLSKIMGHE-------FESK-------------------GFFQNFTDITFKTA
KILLFMFIISHIVVIVHPTPHFDLNYLQLFRLLDIARVKTS-PLVSEVLRDFH-------
--ISDDWVFSGRPCSPRVLFVFEAYQNS-------------------KYISANKRTHEQH
LEDQIYRFLRKSRIITNICANS-----LFAICNQSDFVYISNQDPT-IRDAHDFLKKLMQ
KFCSQEQDNSDVDP----------------------------------------------
KSGKTFYQFLWSHISTALT-KGFD--DNVG--RH--NAVTVFELPVAEDFFLIAEKLHNL
LFN--------PEDASYKDSLPSFNQMRNSLDID-------------------------S
RFSEARCNKVLPIAFSIYQEG----LPSHY-TSDFHVRK-----VAQAMHFFTVQSRGPA
LYSYLRRLKDECDEFWNNGRQMCEVLSLTGNNCINPAHRTKPED--------------DD
HYEELISKTEPHYPIMPHCSGVKITSACDCGRRQANREDPFTVKSANYDFYCLFSSKCN-
CSHLERIEFPVFQPSTSDIRPAKLNRF---------FDRFENL----GLDSSETEFESQP
-----------------------GTDQVSLTDLSQALVGEQSLEPFKRTE----------
---ASCKEDASGDKSVELKNGTPKEVKEQDAPQRTEADKGKSTPLKSPSLVVENWDSLDN
NDEDDKDVKDVKDDKDDKDNVNAGVADDEEDNEEEDDDDDDDDEEDDDDDEDE-GNENGD
KTDKGRDIQLIIREYNRSPHSSVLNQH--STTEYLPGMLHS--MSPFGLLPKFSSWSLVC
LGPSSLYSH---NMGVQD----------------------------------QPGFISGT
NFLLPWDVTVKLEHSGQ-------------LP---PLWEGKR-PPGI----KNKKTLKDG
TQFTVKIFIGVEYECPRGHRFMSS-KPASVLKA-NMGIVKENANS-----IASNDMPLYV
PCVC--SRSGKLLYGQLMRLHVVTPKAPVHVTLNPRV---QPAPPPCPIFSPG--NAEPV
KLSQSAYWVLRLPFVYQGD-HGVYMPYKDRLDA-----CRLLKGTYGISDYV--------
------------------------------------------------------------
-------------SRAKK------------------------------------------
------------------------------------------------------------
------------------------------------------
>Phum.transcript:PHUM285740-RA /organism=Phum {i 56,186,311,461,674,862,963,1233,1451,1897,1994,2197,2378,2555 i}
M--V----------MK-----------------------SSKIFFDLTNG----------
---------------NFSEYPVE---------------------SGKKLVVVSFFGKSLQ
ERE-GVKNDNFKI------------------FTG--------------------------
----------------------DDRDSN--VPLKIEGC-------HDVNQNIVYLHLKGV
LDIHRLANVLDEFSSS-------LNEK-------------------GYLTTWANLKHDYA
RALLFLFSISHVLVVCHPVPVFDLNYIHLFRALDAVRMKTF-SKLSELLGDIN-------
-GLPKEWYENGRPCSPRMLFKFDSC----------------------PKGVKDIKKLEHA
LEDQIYHILKRCNLVYNISSNS-----LFAIPVNQEFVFIETHQEY-PPRQLNKMMNNII
DNCL------STQPKIN------------------------VLKCLTV-----EHEMKQA
QNLHCFDKFLGAHINLAFT-KGFN--DNVS--RL--VQSPSFTLVPSEIFFEIVKRTHGL
LVGSKSKE-KDSECSDDDEQLDIFEVLRNRLDID-------------------------A
NFSESRCSKVLPLAVATYQQN----SPFHY-TREFHENKASLECLAQAMSVLAMHGRGSM
IDKYAAQLEKECVRHWQNGRQMCQVLSLTGHPCTNGIHRGGSLEGVVTPSIM----DSTD
RNRE-------GLEVKEHSSGVRYVSTCNCGRRQGPRPDPYTLKAANYEFYSLLADDCG-
CDEFDVIRFPVFQPSTKDYKAAQLL-------------------------GRRGDCRNDL
IKSEM---------------GTTGTPQEPFS----------------------LA-----
--YVSGQSDVGSDVTIDPRLSI--------------------------------------
---------------------------QQTGSKASDLETVIHVSNNN--------NEDKD
K--------------------SLIRQP--STTEYLPTMLHT--ESPSGLLPQFSSWSLVC
LGPSSLYSH---NVGLQD----------------------------------QPGLIPGS
TYLLPWDVTVRLEHDKK-GI---------CSA---EVTESRK-TNVM----RVRKNKADQ
SEFVVKIFVGVEYECPRGHRFMAV-GPDKIMKTTNCGQLKDTAQK-----VTSVDMPLYF
PCVC---RSNKPLIAQLMRIHMITPKAPVRVTLNPRV---QPSP-NSPIFVAS--SEQPI
VLTQSAYWVLRLPFVYMGD-QGPYLPPQEHSLS---QQGKFLSGCYGITEIR--------
------------------------------------------------------------
-------------ARDTE------------------------------------------
------------------------------------------------------------
------------------------------------------
>Tcas.transcript:TC013382_001 /organism=Tcas {i 41,174,461,674,951,1348,2130 i}
M----------K---------------------------ETFILPDFQ------------
---------------PLLEVSGL---------------------NCDKVVIISIMGKSPY
NSM-GMKAKSIGRV-----------------FTA--------------------------
-----------------------GCKSD--DECTIEGF-------YDEENQIIYLHLHSL
LDTDLLIKHYSS-----------LVERCN-------NERKC----DDLLVINDEIKSSFA
RALLLLFHVSHIMILSHPGWTFDTNWIQYFKAVDTLSQKKL-NKISEVLKNVD-------
-GLSPDWVSNGRFCTPRVIFYFEQC----------------------PKGSYNIKKVEHN
LEDRIYHILKKTRIISTY-GSS-----LFAIPMNEEFVYISTEAP--STDRLGDAVRGLI
QDCQ-PGGAMQVQPPF----------------------------------------CSQP
YSERHFLKFLQVHIKQART-KGFN--DTGSSSRHQLSQPAHFELPILKHWLESTKAIYEV
IMK---------------------KGLISSLCTD-------------------------T
RFSEQRCLKVLPLALARYQEN----LPPHY-AHSEHDRR-----LSMALALFNAQARGPV
FQQYVTKLKADCKAHWENGRQQCEAASMTGNPCKLPKHQSD-------------------
---------------QEHMSGFIYKAVCDCGRKIGPREDPYNAKQANHLFYQAISRECI-
CSKLERISFPVFQPSIKEYKAATLK-----------------------------------
------------------------------------------------------------
------------------------------------------------------------
--------------------------------ETEEALSVLSDRSNE-------LTPENE
R--------------------GLVRQP--STTEYLPGMLTL--SSPPGLLPVYSSWSLVC
LGPSSLYSH---NLGLSES--------------------------------HHPGFLNST
NYLLPWDVTVYSKAKMN-------------WV---SKYPARG---------RRGRPTGAS
PQFSVKVFIGVEYECSSGHRFMLA-APDKILKATPGSIVKDTGHK-----IAESDMPLYY
PCMC---RANK--LAQLMRLHVVTPKAPVHCTLDPKV---QPAP-GAPIFIST--VERPT
KLTQSAYWVMRLPYVYVAD-KEHY--PQN-------LGAKLLQGVFGVTEIE--------
------------------------------------------------------------
------------------------------------------------------------
------------------------------------------------------------
------------------------------------------
>Smar.transcript:SMAR011832-RA /organism=Smar {i 53,174,216,339,423,491,669,907,1077,1217,1305,1461,1822,1960,2104,2226,2465,2575,2665,2685,2741,2844,3052 i}
M--AAPWHGKY----------------------------TFPFNIDLP------------
SISN----------------------------------------KSEKVCVVGVVGKSSL
HPQ-GGKALLIDELLQRQV------------FQNKIFADG--------------------
-----------------------NVSSA--NDCQLECF-------YNESQHVIYVHLIGI
FDAYNLSLLCKKFYTE-------LTEK-------------------GYLHVFANMKFTHA
KALLLLFSICHIILIVHPGSSFDVSYLHLFRTLDTIRQKLQ-PHISDIIREFS-------
--VSNDWIQAARPCSPRALFIFQSCLLDPRYDGV---SDNSVRSKLKSQKLPPIKKLEHA
LEDQIYRILRKSRIITNISGNS-----LFAIPANQEFVYVMTSDNEQNTDLVGFFLNQLH
EQCF-GSEDKESNPNEK----------HK----------FHTSSSSTF-----SDNRYQT
KGEHSLTSFVGQHVELALT-KGFD--DNVG--RH--PTAAYFELPNCKVWMEIANKLYAF
LIT-------DEKESH---GFGILNTLRTLIDID-------------------------G
KFSEGRCGKVLPIASAAYQEN----LPSHY-TNDYHLSK-----LAQALHIFTLHARGPV
FDRYAQQLKEECERFWKNGRQLCEVISLTGNHCINPLHRLLDAI--------------ED
EYNK-------HLPGTNHASQFKLMSACDCGRQQSTKDDPFDAKAGNYDFYRKMQEEC--
CATLEKIDFPIFQPSIKDFKAARIT-----------LPPRSPLTTIKRETPTKLDRES--
--------------------ISTPTMSLPLS------LGQSECSEGILPQ----------
------------DESSSHLIPT--------------------------------------
---------------------------QETSPTEEQAELVLEVTEVI--------QQARD
K--------------------PLVRQP--STTEYLPGMLHT--ESPPGLLPKFPSWSLVC
LGPSSLYSH---NI----------------------------------------------
----------------------------------------------------------DF
SELTVKIFLGVEYECPRGHRFICS-APDKVLKATGTGLVKDNANK-----ITSSDMPLYF
PCPC---RSGKANIAQLMRVHVVTPKAPVHVTLNPRV---KPAPESCPIFCLG--NSEPV
PLSQSAYWILRLPFVYVGE-QTAYSPPKDFLSP---TYGRLLKDMYGIAEATDHYEGILR
AVFAVNRPAIYESTMELVVVVFDAKKLIIRAADIPKPEILLQIKLQQILNNFLKENNRLK
ITPNGFVFISKVSSEDSGNYMCSVIFCHYKELYGIWSTKEIRAEHVLYTLENLLCGASMY
SVYMEAFNNIGTGSPSDTITVTTEGSDMQVLINVIALSKHQIIREGSAFVTIQLEAWPKT
GCPVKTFSAEYKSVSGKEWAVADSNIRPTQKKIVISDLSPAT
>Dpul.mRNA17055 /organism=Dpul {i 47,192,315,525,647,829,876,957,1098,1359,1490,1882,2003,2222 i}
ML----YGTKF----------------------------RFPVKVDDK------------
IFPT----------------------------------------NDPNITVVSFIGKTNL
VNQLPTKITCINDYFKHPI------------FQ---------------------------
-----------------------NSEIS--EESSIEGY-------FCPKKKVLFLYCNNI
YDTNTLLMLDKLEFDN-------LFEK-------------------GFLHYFSNLRDTST
RHLIFLFLVSHICVVTNASSNFDLNYIQLFKTLDSVRIKLQ-SSVAEVLKTVP-------
-GLPKDWLTLGRLCSPRVLFYFEQR---------------------PPVLDDNLKSLQHL
MEDQIYR------------TNS-----LFAIPSNQEFVFFKPK----QQDRFTFLLDLLN
D----------------------------------------------------TFEIGNS
ENSNDFREFLNQHIVLAQT-EGFS--DNVG--RH--IGPSIFVLPPARVWFDVAFKLFDF
FTNSPAS------------SIKGFQLLRSILDVE-------------------------G
QFSEARCLKVLPLALAAYQEN----LPSHY-SSQYHENK-----KTQAKALLSSHGRGPA
VQKFLGRLDVECDRFWRNGRRMCEFPSIIGNPCIQPVHRVL----------------GEE
NGEN-------KLSVLPHMSGVRYVSACSCGRRQANREDPYDVKYANYDFYRLIEEEC--
CGRLRHITFPIFKPSSEHFEAAKLK-----------GSSKS--------MHFAKDVEKLI
------------------------TGTEDLS------LGPDENEFPALSV----------
----DHLSQVAADDHEDSQTSLG-------------------------------------
---------------------------KGEAAEAIDDENMIEITG----------THEQP
T--------------------ISTRDF--STTEYLPCMLHV--HSPVGILPRYSSWSLVC
LGSSSLYSH---NAGLSD----------------------------------QPGFLTGS
GFLLPWDIPVRLQHNDS------------------NSLESRR-THNIGYSGKGKRAKQGQ
HEFTVKVFIGVEYECPRGHRFMSS-SPGRVLKATGAGLVKDSAQL-----ITQNDVPLYL
PCPCPYNRGGKALIAQLMRLHVVTPKAAVHVTIDPKV---RPAPPPCPEFITG--FSEPV
QLSPSSYWILRFPYVYEDE-NQIYTLPKESSRA--AQHGYLLKGTCGVVELA--------
------------------------------------------------------------
-------------NE---------------------------------------------
------------------------------------------------------------
------------------------------------------
>Isca.ISCW012866-RA /organism=Isca {i 129,274,547,720,844,1014,1073,1253 i}
M-----------------------------------------------------------
------------------------------------------------------------
------------------------------------------------------------
------------------------------------------------------------
------------------------------------------------------------
------------------------------------------------------------
------------------------------------------------------------
------------------------------------------------------------
------------------------------------------------------------
------------------------------------------------------------
------------------------------------------------------------
------------------------------------------------------HARGPA
FQRYAQQLREDCDAIWKAGRQMCEVLSLTGNHCVNPLHKTPENA--------------ED
ESEE-------DSLVMPHCSQVKLISTCNCGRQQSTRDDPFILKAANYNFYLMLSAEC--
CGVLERINFPVFEPSSAELEPCASA-----------CAPPEHF----ELEPRSRSRAKSL
TRSQT---------------RSDSGTRSPLS-----------------------------
----DSESDFSSESPESSDASVI-------------------------------------
---------------------------------EKDISTGLQVC-----------KTNTE
I--------------------TFIRADLLGTGYYDSGHFDW--HDDEAVF--IVMWKLFT
LDSNCIDSQR--NTSFIDS------------RSSDIGD--------------SEKSISLS
E--------ARTQHTED------------------PDDDANR-RHNCTC--VIQSLSGDG
LQFTVKVFIGVEYECPRGHRFMCA-APDRMLRSTSTGLVKDNANK-----IANSHMPLYF
PCPC---RSVKPQVAQLMRIHVVTPKAPVHVTLQPKV---QPAPHPAPTFFPG--NKEPV
RLSQSAYWVLRLPFVYESD-AGPFLPPKDAVPV---ESARLLNGVYGIVEQA--------
------------------------------------------------------------
------------------------------------------------------------
------------------------------------------------------------
--PIR-------------------------------------
>Dpte.g6996.t1 /organism=Dpte {i 134,321,2560,2738 i}
M--KSGSETKFLDSLM-----------------------NSQLDLDDSKPNYVTASKTFS
LFSVEDSSMKNVMKFIEDQSISD---------------------KSDRVSIVSIIGKSAL
QSC-NAKATCIPEWIGQSL------------FNSKLHDET--------------------
-----------------------LLFKD--DFVQIDGY-------YDVNNRMILLHLTSI
LDTCAVLDIFENLEKQ-------FIEKVNENIFTYSNKQKINYFVQGFLTMWPDLLTDLY
KSILLIFYVSNIVIITNPSPRFDIGCINMLRIIDSTKIKLQ-PFVSEMFSSFN-------
-KISNNIMKN--MFMPQLLFIFEAYDGY------------------DYITESNNKFYVKQ
LEEQIVKLFRKTRLI-----NS-----LFTIPSLNSFVFIVTKTST-IINYDEYFFENIL
NRCLNDNFGNDQNCSLQ----------YRQMV----------------------------
QENLPFSNFILPHIN-SLV-KNSK--DSVK--SN--------ELIKVKTFFKLFIAFKEL
LFKQTYSGISSEKTKN---LQKILDSLHSTLDID-------------------------N
RFSESRCSKMVSNAVNYYKDN----LPSHY-TRETHERK-----LLLTLQHFTMQSRGPA
IYKYIKIIQNECTSYWTNGHKMCEELSLTGNHCVNKIHRLPHDDYCTDQPLSETEGSAAE
SNQN-------NVPVMPHNSMVKIISACDCGRRQSNREDPFTIKAANYDFYLKMRYKCHT
CRNIARYKFHVYDSNIEMENLSSSQNMT--------GTKSENL----RDSPVMKTFNDTV
LSQVASEDIDDKNDADVEDSVETQQNDILLSIDN---LSNNEDSISSNNDDHDFSAIDDV
KHSRSNENDESNERSVDYKNDSSQYGES--------------------------------
---------------------------QSSDDIEEDEEFSNEKEFLSE-------DEDDE
E---------FLKEQHSPTTSSSAKEI--IDLKTLPTMIHTLLGVDNNLPARFASWSLVC
FGSSSIYSH---NLGIQD----------------------------------QQGFVKGS
HYLLPWNVTVILQHWRN-------------MP---PLWEGKR-PPGI----KHKKNVKDG
TQFTVKIFIGVEYECFNGHRFIAS-KPDQILKT-NTYKFRETAES-----IAKNDMPLYM
HCVC--SRSSKPCVAQLMRIHIVTPKAPINVTLNPMI---QVTPNASLLFYLG--NKEPI
RLTQSTYWVLRLPMIYGTDIDGAFSFPKEPLPY-----CRLLKGCYGIADQI--------
------------------------------------------------------------
-------------DSHHNHHLNRK------------------------------------
------------------------------------------------------------
------------------------------------------
>Bmor.transcript:BGIBMGA013603-RA /organism=Bmor {i 177,252,410,650,883,1100,1229,1419 i}
M-----------------------------------------------------------
------------------------------------------------------------
------------------------------------------------------------
------------------------------------------------------------
------------------------------------------------------------
---------------------------------------------ALVVEQLP-------
--SAESWRTAAEVLTPLYL-----------------------------------------
-EDPV-------------------------------------------------------
----------QVDEG---------------------------------------------
--------------------------SEIG------------------------------
------------------------RTLFLILATD-------------------------V
RFSQARCAKILPIAQASYTEG----MPAHY-SSQHHAHK-----VKVALGVLETMARGPL
AGGARARLQAACDVTWRS-RSLCEALSLTGHPCIEPEHLVIMKV----------------
----S--GVVCSDGGTEHSSGVRYVSACACGRSKCSRDDPYTPRAANLAFYSLAADQCAH
CRTLQAIAFPVFQPSTPTYKAASVK-----------GAQSQEA----YESSTVRETEGNS
ASG---------GEGGEGDESGGWSAPHALSP----GSGGDDD-----------------
------------------------------------------------------------
---------------------------EENKSPAAENRYVVPVTG----------DSNTD
K--------------------MIRRQP--STTEYLPGMLHT--ASPAGLLPAYCSWSLVC
VGASSLYSH---SMGLPDH--------------------------------LQPGFLPHT
NYLLPWDCAVRMEQVSL-------------WR---MAQASSR----------GRGKPTPP
HHLTVKIFIGFEYECPRGHRLMMS-SPTSAVSGGSCG--REAGAR-----LAASDMPLYV
PCLC-----SVPLPAQLTRLHVVTPKAPVHVTLDPRV---QPVP-GGPIFVPQPVGSPAI
KLSASAYWILRLPFVYCDE-RGALPRPRTAPSS-PLSQGVILAPLFGLAD----------
------------------------------------------------------------
------------------------------------------------------------
------------------------------------------------------------
------------------------------------------
>Mocc.rna2980 /organism=Mocc {i 54,149,338,428,930,1445 i}
M--------------------------------------------DFDE----TTVK--T
LLDH----------------------------------------PDDEVCVVTFVSKARV
DGS-CTN-----------------------------------------------------
------------------------------LFSDSRFY-------YDAANRTIYLS----
--------------------------------------------------------CELS
IKALPYLHVSHLLVFAANTWQLDVQYLQWFRRLDAVRLKNK-EQLQKKFDR---------
--------PAGRYCSPRALFLLRPC-------------------------LDDLPNISAN
MEDLIYRTLRRSRIVTNNCGNS-----LFAIPTTRTFVHVGHENC---------------
------------------------------------------------------------
------LPFIEGHTRLAFK-EGFN--DNVG--RN--AGVAYFRRPKLHKWVTTFEKMVHF
FRN------------------------VNEIDID-------------------------A
KFSEVRCSKAYPVAFQAYKTN----LPKFY-DEFVHQAR-----MAYAVKVFKAKAKGPT
VHKLVEELRQDCDRYWRDGHESCKEKSLTGFGCVKPIHETG-------------------
----------------EHEARVHYLSVCNCGRSHMTRPDPFKLIAANFEFYEMA--DC--
CAELEHLEFASDEESEAD------------------------------------------
------------------------------------------------------------
------------------------------------------------------------
------------------------------------------------------------
-------------------------------------MTCT--QTP--FIPKFSSWSCVC
VGPSSRYSH---KSGIVD----------------------------------QKAFFPGS
NFLLPWDTKLDFPKEIL----------------------------------EASGDTRKG
TTRAVKIFIGLEYECPDGKRFMMS-APDSILRSTSSGLVKETANK-----IVSSPMPLYY
SCPC---SCQA--NAQLMRIHVVTPKLAVDVTLEPRV---QPAP-SAPVFFP----YETV
TLTPSAYWVLRLPYVYKNK-GVVYRPTEDSFDL---ESARLLGGLLTVTPGT--------
------------------------------------------------------------
-------------SI---------------------------------------------
------------------------------------------------------------
------------------------------------------
>Dmel.FBtr0080119 /organism=Dmel {i 53,1131,1178 i}
M--LDDYYTWT----------------------------YPDIPENVA-----------Q
ELLQ----------------------------------------LNGSLVVVGIVGRSDC
DQA------------NKMVA-----------FGM--------------------------
EPP--------------------SEHTP--KDGQMQCY-------YKPGTSILLLHFEST
YDAEIAGQMIDV-----------CIEDVD-TPF-------------DIDSFFEGIRCRFV
RMMLLALHVCHIVVYVETGQTFDPTLITVFQLAKFAREQHLMQFLPQMLRETP-------
---AARMSERTRLCTPRILFLFENFPSD------------------EPKTRECVSTYEFQ
MEDCIYELLRHHNIVTNSSSNS-----LVALPNNKQFVFFNAHEEL-REDTLMKAVECLN
ETMY-KPDLKEEEEDLE-------------ILALAPFD--GFVKPFALPVDEKEWDNQQY
KKDHTVWNFLERHVQDALM-GCFEA-GSFK--QH--AQQGTFQLLNSKEWHDCMATMHTL
LVENTKDPNLETSNEE---YKNFLKNFDESLNYE-------------------------K
KFWAHLCELGLKKGIAAYKNA----APENY-GSATHRQL-----LAEATLAFEEEGRGPQ
AQAALAKLASICHKHWQDGRQQCEQLSLRSHPCTLPK-----------------------
-----------KVPHEKHNSGVIHISSCNCGRTQGRREDPFNLRQANYEFYEHIAQMCNL
CVKVKQYQFPIFEPSVSDYRAAAFEAAFPLLNNGKSGAPQDED----AEEDEAEEEEGQE
QEQ---------PTEEQLQNTASNCCSQPLS----PTFGSDLN----------------M
SIAGFGASLKESQASSEQLLNSEQNTTS--------------------------------
---------------------------SGTSSADTDNELVVELQEPAK-------KEARE
DAGP-----------------AHAVST--STTEYLPGLVHT--VSNFGLLPLFPSWSLAC
VGPSSIYSH---NTGLQEH--------------------------------FQSGFLSGA
NFLLPWDVQLRLVHAPK------------------QQYQQQH--HGK----KQQRWKKQG
DRLSLKIFVGMEYECSRGHRFMMC-APDRVLRG-GADIERETCSM-----VVHNNMPLYY
PCPC---RSQNNFLAQLMRIHVVTPKAPVNIIVDPKVCV------GRYTFTMG--SIVPP
RLSQSAYWIIRLPYVYQGD-DVLIAPPEQLDPGYPLTGGYLLPGMFGVVETDP-------
------------------------------TLDLNEPDKM--------------------
------------GASAAGN-FTRI------------------------------------
------------------------------------------------------------
------------------------------------------
>Drer.transcript:ENSDART00000087477 /organism=Drer {i 1522,1668,2538 i}
M----------------------------------------AVPMNIK-----------A
LLQS-----------EIIEDAAD---------------------KDEGVCVLGIFGKSAM
QPG-SAKDSLINTLANKHI------------FSLFGSDDTDSPGGG--------------
--------------------------------AAIQAY-------YNQENRVLYLVLTSV
FDNRHLIRACESLTVG-------LGHA-------------------EAHEFWKAAEKEHC
LQLLYLFSLCHILLLVHPTCSFDVSYDRMFRALDALRQKAL-PLLRAAIKDSP-------
--ISKEWKLNCRPCPPRLLFVFQMNGAL-RVGSCMGGNGTDGTGVEKPKKHSPRRRMQHA
LEDQIYRIFRKSRVLTNQSSNC-----LFTVPANQAFVYVVGGP---DEDPIGTLLGHLR
SNC-----AFRENEG---GTPVPGQRRYQQMR--------HSNRQPSFNVE-SSLSSGGQ
LVDCTLKEFLWQHVELVLTKKGFD--DSVG--RN--PQPSHFELPTYTKWVHAAYKLYQV
MIESVEED----AAEISLKVQGQLKVLEGFLDAD-------------------------A
KFSENRCQKALPLAHSAYQSN----LPHNY-TTTVHKNQ-----LAQALRVYSQHARGVA
FQRYALQLHEDCYKFWSNGHQLCEERSLTDQHCVHKFHLLPKPG-------------EKP
EMEH-------NPPILYHNSRGRSTSSCNCGRKQSPREDPFDIQTANYDFYQMLEEKC--
CAKLERINFPVFQASTPDPAPASDEVPR--------PGEVPPS----GEADRLKEKETST
HTP-----------------GESTSLSLALS------LGQSTDSLGTYA-----------
------------------------------------------------------------
-----------------------------DGAEG---------------------QEKRP
S--------------------LVDRQP--STVEYLPGMLHS--GCPKGLLPKFSSWSLVK
LGPAKSYNS---LTGLE-----------------------------------QPGFLPGS
AFLLPWDVVIRSRSEEDVGSLEPLDGGPASWPAPNKASAGKRGSAGG----IGRGRRRDD
---VARAFVGFEYEDSRGRRFLSS-GPDKVVKVLGQGGPKEPATR-----CLNSDMPLYI
PSPA-QGRGIKPHYAQLARLFVVVPDAPLEIVLNPQV---QPGLPPCPIFHPE---QPEV
VLPSDGLWVLRFPYAYVTD-RGPCYPPKENQPL---ANFRVLRGILRANTTS--------
------------------------------------------------------------
-------------STPQ-------------------------------------------
------------------------------------------------------------
------------------------------------------
>Hsap.transcript:ENST00000543872 /organism=Hsap {i 1759,1905,2778 i}
M----------------------------------------AGPVSLR-----------D
LLMG-----------ASAWMGSESPGGSPTEGGGSAAGGPEPPWREDEICVVGIFGKTAL
RLN-SEKFSLVNTVCDRQV------------FPLFRHQDPGDPGPGIRTEAGAVGEAGGA
EDPGAAAGGSVRGSGAVAEGNRTEAGSQ--DYSLLQAY-------YSQESKVLYLLLTSI
CDNSQLLRACRALQSGEAGGGLSLPHA-------------------EAHEFWKHQEKLQC
LSLLYLFSVCHILLLVHPTCSFDITYDRVFRALDGLRQKVL-PLLKTAIKDCP-------
--VGKDWKLNCRPCPPRLLFLFQLNGAL-KVEP---PRNQDPAHPDKPKKHSPKRRLQHA
LEDQIYRIFRKSRVLTNQSINC-----LFTVPANQAFVYIVPGSQ--EEDPVGMLLDQLR
SHC-----TVKDPESLLVPAPLSGPRRYQVMRQ-------HSRQQLSFHIDSSSSSSSGQ
LVDFTLREFLWQHVELVLSKKGFD--DSVG--RN--PQPSHFELPTYQKWISAASKLYEV
AIDGKEEDLGSPTGELTSKILSSIKVLEGFLDID-------------------------T
KFSENRCQKALPMAHSAYQSN----LPHNY-TMTVHKNQ-----LAQALRVYSQHARGPA
FHKYAMQLHEDCYKFWSNGHQLCEERSLTDQHCVHKFHSLPKSG-------------EKP
EADR-------NPPVLYHNSRARSTGACNCGRKQAPRDDPFDIKAANYDFYQLLEEKC--
CGKLDHINFPVFEPSTPDPAPAKNE-----------SSPAPPD----SDADKLKEKEPQT
Q-------------------GESTSLSLALS------LGQSTDSLGTYPA----------
------------------------------------------------------------
-----------------------------DPQAGGDNPEVHGQVEVK--------TEKRP
N--------------------FVDRQA--STVEYLPGMLHS--NCPKGLLPKFSSWSLVK
LGPAKSYNF---HTGLD-----------------------------------QQGFIPGT
NYLMPWDIVIRTRAEDE-GDLD-----TNSWPAPNKAIPGKR-SAVV----MGRGRRRDD
---IARAFVGFEYEDSRGRRFMCS-GPDKVMKVMGSG-PKESALK-----ALNSDMPLYI
LSSS-QGRGLKPHYAQLMRLFVVVPDAPLQIILMPQV---QPGPPPCPVFYPE---KQEI
TLPPDGLWVLRFPYAYVTE-RGPCFPPKENVQL---MSYKVLRGVLKAVTQ---------
------------------------------------------------------------
------------------------------------------------------------
------------------------------------------------------------
------------------------------------------
>Cele.Transcript:K04B12.3a /organism=Cele {i 81,183,440,615,1161,1548,2046,2477 i}
M--------------------------------------------DIA-----------K
WVEH-----------ARTCYSTQ---------------------LDTKIKVIGVIGKDYP
DHG---KGDNINCYLRENV------------FPV--------------------------
-----------------------AATED--ETCTIRGH-------FSEDDQILFLVMNGV
DDVANIRKCLKSNPKS------------------------------NYFDAMAESECQQI
RMLHFLFISCHFIIIFEQTSRIDLELMRFLKKVNSARIQLR-KKINQRLVASDLRDVSFN
NRILSSAESEGRMVVPRLLIAFQRNNIRPDVNPG------------KKLQRELYEKLEKN
LDNQFSDILKLYDLI-DCGASS-----LCQLNETIPVVHLLNPKIV-KRDIIGEMFEILM
AD------AENTKISGN-AGTLP-------------------------------------
-SNNSFVKFLEDNFRSEK--------NEISL-EN--------------------------
-------------------VIELMNCLQCVLDGDLEEKHEKTAIQTFIKRIQNDHMEEAR
RLYTNAQRPGERRGADRFKDSE---KPVKIRSKEEHLMR-----FNEATH-YIDSVVGVN
SREALSQLQAQCNEMWQSDMRACESVSMMGRSCVRKIHPTF-----------------GD
QTAP-------EHRWTAHDASNTMISTCVCGRKQLIRPEPFSVKEANSDFYDHPDFKC--
CRRLWRYQFQLYQEDSEEKDDIMWA-----------DRESNSL----RAAKKMAQREDEL
AEEDTDLD---IPESLLDPDSTSPSDEDDVRVR---TMSSSES-----------------
----------SSQESDAYLRPTSRR-----------------------------------
---------------------------DESMASKTERELTID-------------HVKRM
Q--------------------KLELAG--KSEDFLITVPNS---MTTGKLPIFPSWHLTS
LGDSSIYSH---GAGLKN----------------------------------QPNFKIGG
DYLSPVVVLLDVNFD--------------VWN---RDLNKIR-SEDFS---RKCGKDNKD
DSARVKLFVGFEYECSRGHRFFVDYNGEPLIYSKGSNVIRESAHRSSLGNVLQADLPIRR
PCTC---RKLPLQSAQLQKVHVVTPKAPVHITIDPKVLI----PTHEGVYGTG---QEPL
ELHHSKYYILHLPTVYSGP-SGAWM-PGEFNPE---KQGVWMGGALKVAYKP--------
------------------------------------------------------------
------------------------------------------------------------
------------------------------------------------------------
-------------VMSFKW-----------------------
>Alyc.aculy01g26600.1 /organism=Alyc {i i}
MTRDKPSGDNQRQTQANKTSNQSNSHQHQHQHQNHNNHHQQPKHVNFK---------PFH
LFSDDDASLKEAI--EFVENCKL---------------------NRHRVCVVSIVSKDAI
EES-TKQHLAQSILNGGEVNKRNRLRQQRAQFKSTKHGHASTSS----------------
--------------------NKESSSKDGGDPLEIEFYENQVIGNVDSKSGVIVLSLTSF
MESDQLNALITDIEREPLDWDV-RFHS-------------------IIAKKWPKWNQNLV
KSMLMLMILSHVIVFYSPEPAVDMGLLRLLKVLDSLRSRSQ-PRITELLETIATKQV---
--FSQQWIRQARVACPRALFVCDTSYLD------------------IVICQSDILAIKRD
LEDQIYLILKRLNLISRSQTCSANQPALMSLSEREDFVFLITRHDR--------------
------LSGKSSDKSLA----------------------------------------SEN
VESVGMVNLDDLHIKLFES-------LRIG-----GETESYMPHP--------------I
ILEPKQDTPALVSRS----SSKSVDSEDSGKPMD-------------------------S
VISSQE-----PSPISLYSESPTTILPVHQ------------------------------
-----SKFKKFVSRHVTDIQQ-----------------------------------SALE
VHDN-------NNSKQQHSSA---------------KSQPTVLLPRYDDFFSV-------
LLRIKQLLFPITANDNMT----------VI----KSLSPVSPN----LVDDHKQQLLQPL
RKQVF----------------------KTLS-----------------------------
----------------------SQWPAIDERRFL--------------------------
---------------------------DIYDNFDTDNLFSQRLCQNA--------RSAAF
K--------------------RFVSEF--DTGHYIE------DCFPNSVPIAVSFYDCLS
RGPAKAENRQLLMAQLKDHL----------D-----------------SLYQNPQFKSRN
N------VKINSKHSKS-GDV--------------IAQSSTR---------DKQANDKS-
-------------------------ANMTILRR-------------------GNGIKLLT
TCECG-----------------------------------Q-------------------
---NSNYMIL----------------PSDRKRK---------------------------
---------------------------------LERIDIH--------------------
------------KTNN--------------------------------------------
------------------------------------------------------------
------------------------------------------
