# Supplementary material for: Genome streamlining in a minute herbivore that manipulates its host plant
Source: eLife. 2020 Oct 23;9:e56689. doi: 10.7554/eLife.56689 (PMC7738191; doi:10.7554/eLife.56689)
Supplement: Supplementary file 2. [file elife-56689-supp2.zip › Malin_Input/OG0001940.fasta]

>Agam.AGAP012272-RA /organism=Agam {i i}
M-------------------------RRTQGGYS--YQPLPQQAAGPSSATGHDALEEEN
ERMAEELKGKIGALKSLTIDIGNEVRYQDRLLRGI------------DEDMDRTGGFMSN
TINRVVRLG-------------------------------------------------K-
GGHR-NYMCYMFLFVLAVFFV-------LYVVLKLR---------------------
>Dmel.FBtr0074989 /organism=Dmel {i i}
M-------------------------RR--NNYP--YQPLNQHPSGP-HPASHDALEAEN
EQAAEELKQKIGALKSLTIDIGNEVRYQDKLLRGI------------DDDMDRTSGFLGN
AMTRVVRLA-------------------------------------------------KQ
GGGA-RQMCYMFLFILVVFLI-------LWITLKFK---------------------
>Tcas.transcript:TC001666_001 /organism=Tcas {i i}
M-------------------------RRAHAGNY--YEPL---------PQTSNEVEEEN
DRMANELRDKVGALKSLSIDIGNELKYQDKLLRDV------------DDDMDRTRGFLGN
TMNRVLRLS-------------------------------------------------K-
GSHN-YYIVYLFFFSLFVFFV-------LYIVLKFR---------------------
>Bmor.transcript:BGIBMGA005451-RA /organism=Bmor {i i}
M-------------------------RRAREGYH--YQPV------P-RVATEDTIENEN
ERMAEELSGKISSLKYISIELGNEVRDQEKLLRGL------------DDDVDRSSGFLGK
TMGRVLRLG-------------------------------------------------K-
GNHN-YYIFYLFLFSIFVFFL-------LYIILKFR---------------------
>Lpol.rna19969 /organism=Lpol {i 22,120,177 i}
M-------------------------RRAHQSNGSPYSQY-----------SRDAVEEEN
EEMVEGLKTKITALKSLSIDIGQEVRSQNGLLREM------------DGDFDSFGGILSS
AMGRLGKLS-------------------------------------------------K-
AGHN-RYIFYLLLFSFFVFFV-------IYLILKFR---------------------
>Ptep.aug3.g27251.t1 /organism=Ptep {i 19,114,207 i}
M-------------------------RRSHTNDS--YAPY-----------NRNTVEDEN
EQLVDGLQNKITALKSLTIDIGHEVRNQNQMLREMVCISLYHLKLLLDDDFDSTSGFLST
TMGRVVKLA-------------------------------------------------K-
SGHN-RYILYLLLFSFFVFFM-------IYLIMKFQ---------------------
>Phum.transcript:PHUM616150-RA /organism=Phum {i i}
M-------------------------RRTFNNHV--YQPL------P-NSDRTNAIEEQN
EELTEALGDKVHMLKSLTIDLGHEVKEHNKFLSGL------------EEDFERSGGFLSK
TINRVVRLG-------------------------------------------------K-
GSHN-YYILYLLLFSFIVFLI-------IWVLMR-----------------------
>Cele.Transcript:Y59E9AL.7 /organism=Cele {i 28,114 i}
MAFR--------------------------------GGQMR----GP--NQDANYLERHN
DDLVGGLSSKVAALKRVTIAIGDDVREQNRLLNDM------------DNDFDSSKGLLQS
TMRRLGLVS-------------------------------------------------RA
GGKN--MLCYLILFALFVFFV-------VYCLSRR----------------------
>Dpul.mRNA1749 /organism=Dpul {i 4,87,223 i}
M--------------------------------------------GP---AQDDVVEEQN
ERLAQELAGKVSRLKSLAFEIEHETKDQNSFLNGM------------VDDFDSSHSLLGK
SMGRVKNIL-------------------------------------------------NM
GSEI-EIHLYIPHYK------------------------------------------
>Cscu.CSCU014336-RA /organism=Cscu {i 63,120 i}
-------------------------------------------------------LESQN
RYLTEQLSQKVSKLRSVAYDIEVETKEHNKLLDSM------------GDDFEGTTGFLHG
SFGRVHKVL-------------------------------------------------NS
GRGNRKITCYISLFLVGAFII-------MYYLISRVTR-------------------
>Isca.ISCW019011-RA /organism=Isca {i 78,135,261 i}
M--------------------------------------------------DREQLEHEN
QRLADQLSNKVSHLKSLAYDMELETKEHNRLLGGL------------SWDFEGSHGLLSS
SMGRVHKMV-------GAAKGNRRLACYAALLVVALSWDFEGSHGLLSSSMGRVHKMVGA
AKGNRRLACYAALLVVALVLL-------GYALATRR---------------------
>Mocc.rna8659 /organism=Mocc {i 119 i}
M--------------------------------------------------EDDRMNSEN
QRLTEHLAGQISQLKSLAYDIEDEAKEHNRYLDGM------------GWNFESTRNLMSG
GTNRIHKLL-------------------------------------------------GS
GRGNRRVMCYIIAGVVVFGLI-------FFYLAGRVTSQEAARD-------------
>Smar.transcript:SMAR011059-RA /organism=Smar {i 102,204,261 i}
MATSQITPITFNARVNLLQVWALNGWHIARYRSA--KQKM-----AS-WSRQDEMLDNEN
QLQADHLAGKVSRLKNLAFDIETETKEHNFLLNNV------------DSDFDGSTGLLSG
SSSRIHKML-------------------------------------------------NR
GQSNRKVMCYVSGGLVLIFCI-------CYYLVFVRTQR------------------
>Turt.mRNA:tetur05g05690 /organism=Turt {i 19,87 i}
M-----------------------------------------------NSRNEEFLETDN
RLRTDRLAEKVSQLKSFAVDIEQETKEHNRLLDDV------------NDDFVGLIGNVIG
GKNKINRLL-------------------------------------------------NS
GRNNRRFLCYLSGGLTTFFIF-------SYYLITRSMNS------------------
>Drer.transcript:ENSDART00000131583 /organism=Drer {i 22,108 i}
MADP---------------------WNRG-------------------HGAVDDMLDAEN
KRMAENLASKVSRLKSLAYDIDKDAEEQNAYLDGMVSVNSQWL----ISNYKNCTCKLSK
NLHRFDSKS-------------------------------------------------SQ
RKQIKKTHCILHGTQQKCFKLTQKHDIPVWDLLIVP---------------------
>Hsap.transcript:ENST00000410108 /organism=Hsap {i 19,111,168,364 i}
MAD----------------------WARAQ---------------SP--GAVEEILDREN
KRMADSLASKVTRLKSLALDIDRDAEDQNRYLDGMVF----------QDSQEGAHIRRET
VSKSVCAEPWRHQRARDPAPTNFPLKCQKQRGAST-----------------------SS
GQHGGRVN--------LVFFI---DD--DYSPPSKRQRPTSHHSHQSQNPPMLGNGK
>Alyc.aculy01g28715.1 /organism=Alyc {i i}
M------------------------------------SSL-----SN-INSDNSILDQDN
RAKAERLAIKLARLKNVAVDIEEESRDHIPMLDNV------------DNSYERTLNALRA
GNNRVLGLL-------------------------------------------------RA
NRRSRHLFCYVVLLVLILMIV-------IYLWSGTKSSVD-----------------
>Dpte.g1902.t1 /organism=Dpte {i i}
MQS---------------------------------AVSLKQ------RDSVVDILDTEN
DRCIQQLESRVSQLKELSLKIKSELSTSQSSLASLVSVRSLHAAR--RHQFVQLDGAQRA
KAHGLPAQLPQHQ--------------------------------------G------RL
GGHALRRREHLLRLPIFIF--------------------------------------
