# Supplementary material for: Genome streamlining in a minute herbivore that manipulates its host plant
Source: eLife. 2020 Oct 23;9:e56689. doi: 10.7554/eLife.56689 (PMC7738191; doi:10.7554/eLife.56689)
Supplement: Supplementary file 2. [file elife-56689-supp2.zip › Malin_Input/OG0001941.fasta]

>Agam.AGAP008577-RA /organism=Agam {i 7,98,251,332,489,559,633,723,1136,1744,2949 i}
M-----------------------------------------------------------
---------------DFS---------PSPDSDTSGYYR-------------------NR
CR--------R------------------------------------DERD---------
------------------------RGNRGRSKERYRN-----------AGRYSRSRSRSY
S-----------------------------------------------------------
---RERYSY-----------------------------P-----RQRSNERDAY------
------------------------------------------------------------
--------------------------------------------------------RDVN
EQPGYDEG---GWDSRD-------R-----------------------------------
----YRGRSRE-------------------------------------------------
---------------------------------------------------------RDR
DR---------------------------------RSRERDRY-RDRRD-----------
--------RDRSGGRRGGYSPSSMDDGENFDSENEFFYQ----QKPNNNIIIRGLAPQVT
EADINSDLIQCGLQALHVRLIRK--RKTGE------------------------------
---------------------------SRGFAFVEFRTEEEATRWICYKQ---GVLVF-N
GQHAIMQYT-FSMP----------------------------------------------
---------------------------SKFQTDWYCAKCYAFNFKRRENCFK--CHASRE
DSEI-----GGDGSDE-MSNIL--------------------------------------
--------------------------------TKKIMLRNLDVLTNEESVLGVMQK----
-KLPPELVPKIGKVVI---CRDPLTS----ISRGMCYLHFDNLVDSMNTHNALKELDPPL
RIDNREVIVSYCMDTE----NRNLMKPQQQNGNGGGGGGNGNFQSGNNSGYRGDGGGNGY
DRSSSNSYGHHHNSHGMHKGSGRGGSGYQDGGAPPAGPSAGAAG--------------MT
GIPEN--YTLADVPRLAEYSASMYASNAA-----------------EHEHYLQYYT--EY
YTNQLSSMGGGQAAAAASAAAGPRGTGSETTANSGAAVAQSAMARKQQSTGPGHNARAD-
------------KSDTYGTTAPVQSGP---------QLPVPNGTDGRKYPTPDTSLYQYD
ETSGFYYDPTTGLYYDANSQYYYNSETSSYLYWDPEKQTYVAAPASSSAASGGGTSLPAC
GSENSTTQQQQQHATL--------------------AESAERMEKS--KAKEQAPPQDKV
KVAKKIVKDMEKWAKQL-----NQKKDYSVIQPPARIEEATLYSSLGPSKPLPEPLGGLG
SGGYADVGFSLLEKKERAAAAGS-SMMGGTATTNS---SSTYP-----------------
-----------------------------AASGGSVAKSITSATSAYGG-SDSENDYG--
------------------------------DGGDGSAERELVDFDRLTCLLCKRAFQSQE
ILMKHVKMSSLHKENLQKLNANFRAAGGGSRGGGGGGGGGGGSSDGGSGGPYSG------
---------------------------LQYRDRAKERRAKYGEDEA-------------P
PVNRS-KERFQREI--EKQTQSQSGAYPQGT-------ASAVPIGQNNIGNKLLQKMGWS
EGQGLGRANQGRVNIIEAEARVANVGLGIKASAAAQFGRTTDDYKTYIKKMMKSRYEQVD
VKD---
>Dmel.FBtr0331288 /organism=Dmel {i 119,569,816,886,960,1038,1165,1402,1867,2648,2898 i}
MD----------------------------------------------------------
----------SSSRRSFS---------GGSENEG--------------------------
-----------------------------------------------------------G
RGSDYYRSRP--------------------------------------GSRYSRSRSRSR
E-----------------------------------------------------------
---RNRSHG---------------------------GI-RHRNSRSRSRDRDRSPVFRND
QHRGGRGGAGNGDPDLYHSL-INDDYRD--------------------QDERNYNSRSN-
-FENRQFRRHDS--FDRRHRD-----R-----------DGESDRELN---DYEYEQRSRD
LDS----------RDRS-------S--------TDRDWY---------------------
---HNRSRSRE------------------HSRPWNRNNNHD----D--------------
---RSRSNER--------------------------NTRHRDHRM------YNG-GGSNH
NRD------------------------------RDRDRDREQD-RERDR-----------
-------DRDRDRERRGS---SDYDSDE-GHMRRNKYRS---TTEALNIIIIFGLTKEMT
RADIMSELIKVNMEPACIRIIRK--QGTDS------------------------------
---------------------------SRGIAFVEFNTVEEAKQWMDITQ---GVLKL-N
DERVSMRYS---------------------------------------------------
---------------------------HKRIQDWNCNKCGVCNFKFRFYCFV--CKTSRE
DSETTF-SSGSEGVDE-VSTIL--------------------------------------
--------------------------------TKKIMLRNLDALTNEEAVLTALQL---H
L---KDLSKTVSKVLI---SRDSLTQ----ASRGICYLHFDTLVDSMNVHNALTALDPPL
TLDDRVVAITYCIDLEE---QQALPKNPKE------------------------------
----------------------------------------LAVKD-STVNSGNISAVSPS
GLGGN--YTLADVPRLAEYSASLYASNPA-----------------EHAYYVQYYT--EY
YTADINK---------------NNRDSHLTEANSGAAVALSAIQRKQKKMSSIETTIT--
----------------AAATAAAQAAAQVKATLAAQVASAPKGNDGKIYPTPDVTQYQYD
ETSGYYYDSTTGLYYNAHSQYYYNNETGAYLYWDQRRSTYVLATPASTQAALQEVLADAE
------------------------------------QKGEEESKKA--KEKEGGNKHDKV
KVAKKIVKDMEKWAKQL-----NQKKDYTAVATPQPILANEVATTSRG-----------N
QGGYADVGFSILEKKERG------KL----------------------------------
----------------------------NDYAPNPTVGPMNKLVNAYGGTSDSEEDNA--
------------------ASSQNTQSSAVVSGGGGAEESDYVDFHKLTCLLCKRAFQSLE
ILQKHLKMSTLHKENLAKLNQNTSS------------------------SIEEA------
---------------------------LAYRDRAKERRLKYGESDP-------------P
PPNRS-RERFEQEI--KTLQ----SRQKQSTS-----ATPAMPISSSNVGSRLLQKMGWS
EGQGLGRKNQGRTQIIEADGRSNYVGLGNKSGQ----MIPGNDYKSYIKKMMKQRYENA-
------
>Phum.transcript:PHUM357510-RA /organism=Phum {i 124,957,1027,1101,1215,1330,1552,1776,1942,2232,2430,2736,2892 i}
MN-----------------------------------------LWGRGSP----------
--RF-PFIQPVQGTVDFATYEQFPFQNPAWDVAHPAFAQ-------------------NL
CAPVTTSEIFYPDRNEGVAQNWNQSESSP------------------------------K
QNKDDANKMPRQGFWQFKNTTEYDDENNEKSKKDFKDGK---------GTQYSSSERRSE
K-----------------------------------------------------------
---RDRSDK-------------------------------HRDREDRDKERDRSGHRS--
-------------------------------------R----DDRNSSKDRRDSDSRRD-
-SPDRRDRREHSNDRDWRSSE-----RDG-----VLKEKEKRSRE-----------RDRS
KDR----------RDRD-------S--------VEKDQ----------------------
---FGRNLSRS-------------------------------------------------
----SRRGSR--------ERKERSPKEKRK---------------------------RND
DGDGH----------------------------RRRDDIRHRD-RDRDR-----------
-------DDDGPSKRHRG---NDPVDSK-FSLEAANYKT----QTPNETVMIRGLAQHIT
ENDIRQDILQCGMMPKDIRLIRK--KETGA------------------------------
---------------------------SRGFAFVEFNSTEEARYWMEMKQ---GVLMFQD
QYRAIMQFSIISND------NMPSSV----------------------------------
---------------------------WMPPTDWDCPKCFAHNFKKRVSCFK--CHAPRP
EVND-----GLDCTNE-ISPHP--------------------------------------
--------------------------------TTKLLLRNLDVLTNEETLLKEISN---V
SSI-P-----IQSCQI---ARDSLTN----LSRGICYLEMKNVLEAIKLYNALTA--TVL
NIEGRKVSVSYC--------KLHLDKPQVQ------------------------------
----------------------------------PSALTQNQWA--------------AC
GLSETD-YKLEDVPRLAEYSAQMYATTPQ-----------------EHAAYVQYYT--QY
YTSQIQQSGNPV--------------QQGTGTNAAAAVAQSAIKQAQSKKAVISAAAAP-
-----------------------------APTV---YLSSRQLIGNTNIGEPDVSSYSYD
ETSGYFFDQHTGLYYDAASQYYYHSQDQIFLYWDSEKRAYMPAPTDDKSGNQCKTATE--
--------------------------------------EANKDEKK--KDKDKDKNQDKV
KVAKRIAKDMERWAKTL-----NQKKEIAKM----NAVAVQ-QAAAAA-----------K
AASTADIAFAVLERKESSVNL---------------------PFP---------------
-----------------------------ETTQEQVEHPQSNLVASYGGGSDSDEAPE--
--------------------------------ENQAEDKCYTDWVKLACLLCKRQFPTKE
ALIRHQQLSDLHKQNLEAWYSSRGLDNSSQ------------------------------
---------------------------RMYRDRAKERREKFGIPDE-------------P
RPNKL-KEKYLKEK--EEI-------YEEPN---------RGGIPAENVGNKMLQKMGWT
EGMGLGRSNQGRTDIIQASQRVPTAGLGSSGSNLG-VGSVGSSYKENVKRSMMARYSELD
G-----
>Tcas.transcript:TC004717_001 /organism=Tcas {i 160,458,582,652,726,849,964,1201,1579,2535 i}
M-----------------------------------------------------------
------------------------------------------------------------
------------ERSRDYSPRGRSMSISP-------------------------------
----EYKGSPDY------------------------------------------------
------------------------------------------------------------
---RSRSPS-------------------------------------------RSPHYK--
RHNGHRSPTFHSSKKFHHEY----------------------------SDERGKNGSDY-
-ESDREYRRESSWDGDRRSRS-----R-----------SPDYSRD-----------RDRS
KHY----------RSRD-------R---------DRD-----------------------
---HHRSRGKR-------------------------------------------------
----SRSGSR-W--ER-----------------------------------------RSE
DRK-------------------------------TRDRDRSY--RDDD------------
--------RDSVDSERSP---NGAVIGA-SGSEIIGYKS----QPPNNTIMIRGLAQHIS
ENDIRQDIIHCGLMPKDIRLIRK--KDTGT------------------------------
---------------------------SRGFAFVEFSTLGEAIRWMDMKQ---GVLMLQE
QYRAIMQYS-IPKDVC--ANSEKPPS----------------------------------
---------------------------HKASADWFCIKCGAQNFKRRDNCFK--CHASRM
ESEE-----GGSGSDE-ICTYT--------------------------------------
--------------------------------TKTIMIRNLDALTTEDSVMSVLNT---V
I---PDLVKSISAVCI---GRDPLTS----TSRGICYLGTESTIDALAIYGALSNLSSPL
TIDGKTVILSYC--------KYNMGDNKKA------------------------------
----------------------------------YSQADNVAFP--------------NA
SVPST--YAMTDVESLAEYAARRYAKTPS-----------------EYMHYIKYYR--NY
FTQQISAGNSIT----------LHQENQMDAANAAAAVAQSAIQQMHANKNFYDTT----
------------------------------------HMSIPNGTDGKRYPVPDVSKYTYD
KTTGYQYDASTGLYYDPNSNYYWNSVIQKYLYWDQEKMTYVLAPMTYESYTGQQTMAAST
------------------------------------GSQEPE------AKKPKAEKQDKV
KVAKKIAKDMERWAKTL-----NQKKEMSFARANSDMGASS------------------S
GSASADVGFSVLEKKNTS------QLVPGFYKNDS-------------------------
--------------------------------DESIPAATAPLVAAYGGESDSSGEEE--
-----------------------------------IDEIELLDYAKLICNLCKRQLGSAE
ALTKHAKLSALHKQNLEARKKTK-----------------------KLEGTKEK------
---------------------------VVYRDRAKERRMKYGDPDE-------------P
QPSKL-KEKYLKSR--ELA--------EAPVA----AASVSEPIGAENVGNRLLQKMGWT
EGQGLGKQNQGRTTIIQAEQHTSTVGLGNKVAGYT--ALAGESYKDCVKKMMYARYQELT
EKEN--
>Alyc.aculy01g28760.1 /organism=Alyc {i i}
------------------------------------------------------------
------------------------------------------------------------
------------------------------------------------------------
------------------------------------------------------------
------------------------------------------------------------
------------------------------------------------------------
------------------------------------------------------------
------------------------------------------------------------
------------------------------------------------------------
------------------------------------------------------------
------------------------------------------------------------
------------------------------------------------------------
------------------------------------------------------------
------------------------------------------------------------
------------------------------------------------------------
------------------------------------------------------------
------------------------------------------------------------
------------------------------------------------------------
------------------------------------------------------------
---------------M---AKDP-------------------------------------
------------------------------------------------------------
------------------------------------------------------------
-----------NPKSFSL------------------------------------------
------------------------------------------------------------
------------------------------------------------------------
------------------------------------------------------------
------------------------------------------------------------
--------------KSI-----LQK-----------------------------------
------------------------------------------------------------
------------------------------------------------------------
------------------------------------HEDQLLNVEASICLLCKRKFKDTD
QMQRHRSLSKLHSSRLKRLKQCIFTDEQLE----------------RLERKERE------
---------------------------ALYRDRAKERREMFGQADAIVTEQAY------S
HPSDR-GGSFSN----KKR-----SHYVHTTP-----AAPAKPLGLDNKGAALLSKMGWK
EGSGLGKTSEGITDIIKLDAHVGTSGLGSK--TYK--AEPHLSYKEAVKKIMFQRYQELS
SDED-N
>Cscu.CSCU019284-RA /organism=Cscu {i 80,165,226,289,517,560,618,666,745,774,882,1147,1230,1468,1692,1767,1866,1982,2112 i}
MP----------------------------------------------------------
------------------------------------------------------------
------------------------------------------------------------
------------------------------------------------------------
------------------------------------------------------------
------------------------------------------------------------
------------------------------------------------------------
------------------------------------------------------------
------------------------------------------------------------
------------------------------------------------------------
------------------------------------------------------------
------------------------------------------------------------
------------------------------------------------------------
-------------------LLSH--DSSCL------------------------------
---------------------------KIPFVFCQ--------KCVVVTK---GV-----
-YWCSMVSS---------EQHCITVS----------------------------------
---------------------------PKKAVGLKGEVCGVNNFRRRNLCFK--CNAPRE
EAECTR--HCGEGFDE-VSSTP--------------------------------------
--------------------------------SNTLLFRNLDILTTEERVLAVLGQ---L
TSL-P-----IKSLRV---AKDPLTN----TSRGFCFVELHSTSEATQLHDLLLSMGGQF
YIDGRQVTVSYA--------KRSLTAMNS-------------------------------
------------------------------------------------------------
-------AASANAASVALAAAQWTNQAAG--ADSGQYQNYQQYQGSEYSSYGQYYN--YN
YGSYSS-----------------------SGTSSQGSISQAAQLQKDADK---SESGKKN
QNSSENKSSNSNAIQMTGTTHVSQK---NISNL---GTVVVDGVTYQKYPVPDVSTYQYD
DTSGYYYDPTTGLYYDANSQYYYNADTQQYLYWDGEKQTYLPAPTAASNSGMAAAAAAAE
---------------------------------------EAIHDK---TKGKERDKQDKV
KIAKKIAKDMERWAKTL-----NQKKENAKL----GLIGNIPQSIFLSES-----FG--R
QSAAADAGFAILEKRTTPAERQ--ALLTDALKKKEMEEKKLMS-----------------
-------------------------------FSVLAKEKPPALVAAYGGESDSESEAD--
------------------LPEECSA-----LDAWKAEEAKLTDWVKIACLLCKRQFPSKE
ALSRHQQLSDLHKQNLDMLKRSKLTPDQLE----------------ELEKKEKEFSLELS
CMLLIIANNLFFYHYIFYNKKIISQITAGYRDRAKERREKYGQPDP-------------P
HPNRL-KDKYMKHLEQQQA-----AAYEEPT---------KQGIGSDNIGNKMLKAMGWT
EGQGLGKTNQGMSGIVEVQRRVQAAGLGMKGATYG--ASAGDTYKDAVKKAMQARYNEIS
------
>Lpol.rna13705 /organism=Lpol {i 158,243,600,676,750,864,925,1153,1196,1254,1320,1390,1422,1518,1762,1845,2077,2307,2382,2492 i}
M-----------------------------------------------------------
---------------SFL---------PGTEYPGNG------------------------
---------------------------VP--------------YDNFGESNAVCGGNIEG
TNEASVSSLPTD--------------------IDRQKLR-------------ERNRRYNR
H-----------------------------------------------------------
---RNRERY--------------------------------------DRRRDKGD-----
-------GPYNCDEGFFDSCGLEDNFRDGFL-----------GKEEYNEMERNYTSRRNS
GYNSFGDRGDRD---DRRGRN-----RGH---------------------------RDRD
RA-----------RDRI-------R---------DRD-----------------------
---HEKERDRE-------------------------------------------------
---------------------------------------------------------RSR
DRE--------------------------------RDRDRDYP-RERD------------
------------------------------------WRE----EIPNNTIMVRGLAPHIT
EGDLRNEVTCYGLEPKDVRLMRKKYKDTGA------------------------------
---------------------------SRGFAFVEFHLLSEAIRWKELTQ---GVLIFGG
DYRATLHYS-IPKD-----GSGLKRG----------------------------------
---------------------------DAGKADWSCSKCGLNNFRRRDACFK--CDTRRE
------------------------------------------------------------
----------------------------------ALLFRNLDVLTTEEKVLSVLGE---L
TSL-P-----IKSLGI---AKDPLTN----TSRGFCLVELHSISEATQLHDMLLSMNGQF
YIDNRPVNVTYA--------RKSVNAIHS-------------------------------
------------------------------------------------------------
-------AASANAASVALAAAQWTNRAEPGLTSSGQVDPYQQGYEKYQADYSSYYQ--SN
YG---------------------------TYSADSEAVASGDVQTQVTQQADFQKSGATK
QKIVQGKATISKG-PQGGTGAKSQ------VNL---GSVVVDGVTYAKYPVPDTSSYQYD
ETSGYYYDPATGLYYDANSQYYYNAESQQFVYWDGEKQTYLPAPTQTSSTHETLGGTEAE
------------------------------------ST----------KDDKSRYKQDKV
RIAKKIAKDMERWAKTL-----NQKKENAKQ----NLSAQ--QYKEMAEQ-----F---R
QSAAADAGFAVLEKRTTHTDRQ--TLISDSIKKDP-EEKSILQ-----------------
----------------------------ITLAGISKPTLKPSLVAAYDDCSDSDTEPD--
-----------------TMADGQLV-----QDPLRAWEMRLTDLQKMACLLCKRQFPNKD
ALSRHQQLSDLHKQNLETLKRTKLSPEELE----------------IVEKAERE------
---------------------------AGYRDRAKERREKYGQPEN-------------P
HPNKL-KDKYLKNI--QQI-----APYEQPT---------KQGIGSDNIGNKMMKAMGWS
EGQGLGRANQGISNIIQVERRVAGAGLGMAGANSG--ASATDSYKDTVKKSMQARYNNLC
------
>Smar.transcript:SMAR003917-RA /organism=Smar {i 345,480,887,1017 i}
------------------------------------------------------------
------------------------------------------------------------
------------------------------------------------------------
------------------------------------------------------------
------------------------------------------------------------
------------------------------------------------------------
------------------------------------------------------------
------------------------------------------------------------
------------------------------------------------------------
------------------------------------------------------------
------------------------------------------------------------
------------------------------------------------------------
------------------------------------------------------------
------------------------------------------------------------
------------------------------------------------------------
------------------------------------------------------------
------------------------------------------------------------
------------------------------------------------------------
------------------------------------------------------------
------------------------------------------------------------
------------------------------------------------------------
------------------------------------------------------------
------------------------------------------------------------
------------------------------------------------------------
------------------------------------------------------------
----------------------------------------MPAPTSFGGTSG--------
------------------------------------LGDEECFD----KKSKEKDKQDKV
KIAKKIAKDMEKWAKTL-----NQKKEIAKH----GIIAN--PSIDNS-----------R
QSATADAGFAMLEKKTTLAERQ--QTVYEVMKKKELEDKKLMPPPGHNVVQNVVQNVVQN
VVQNVVQNVVQNVVQNVVQNVVQNIVRMLCEHSKGKDKSGSGLVAAYGGESDSEDDGE--
------------------QSGVEFE-----PSTKECEEARLTDWNKMACLLCKRQFPSKE
ALQRHQQLSDLHKQNLDMLRRPHSDDMDLE----------------DADRKQSE------
---------------------------SKYRDRAKERRQKYGEPEH-------------P
HPNKL-KEKYLK----QKT-----ISYEEPT---------KQGIGSDNIGNKMLKAMGWN
EGQGLGRANQGRTEIIETQRRTAAAGLGMRGGTYG--ATAGDSYKDTVKKMMQTRFNELS
S-----
>Isca.ISCW017377-RA /organism=Isca {i 243,420,490,564,630,700,760,998,1113,1255,1615,1698,1864,2058,2112,2225,2355 i}
K-----------------------------------------------------------
------------------------------------------------------------
------------------------------------------------------------
---HAYHLYPTP----------------------------------------HRDRRSER
S-----------------------------------------------------------
---RGRERDY----------------------------------RGSDRDRDRGD-----
------------------------------------------------RMERGVDRSMD-
-------RGPDR-GPDHRGGD-----R-----------GSDRGRD-----------RDRD
RD-----------RDFL-------D---------ARD-----------------------
---WDRDRDRD-------------------------------------------------
---------------------------------------------------------RDW
DRG-------------------------------DRDRSRDHS-WERNM-----------
--------RDRGG----------------------ERRE----EIPNNTIMVRGMPIETT
EPELRNEVTRYGLEPKDIRLMKR--KDTGA------------------------------
---------------------------SRGFAFVEFRYLSEAVRWKELTK---GVVQM-G
DVRCSLHYS-IPKD----------------------------------------------
-----------------------------------GGPCGVNNFRRRDNCFK--CSAARE
GTSDAEIPNSGDGFDE-ISSVP--------------------------------------
--------------------------------TNTLLLRNLDVLTTEERVLAVLGQ---T
TNV-P-----IKSLKV---ARDPATG----TSRGFCYVELHTVAEAAQLDDLLLNLGGQF
YVDGRQGECFCC---------GSVEGTGQW------------------------------
---------------------------------------------------------TLS
PFPCS--GNTASVASVALAAAQWTNQISK--CAGIYAANADILIILQKHSYGNLFD--TS
LVSFCTTCAFTAIFR--------------SRRGGGGTLLEGECPLRKVHG----------
--------------DQSWLPVTSQ----TVSSL---GTVLVDGVNYPRYPVPDVSTYRYD
DKSGYYYDASTGLYYDANSHYYYNAEAQQYMYWNNDKQTYLPAPTSSSTAEQVAQAAANT
------------------------------------GGDGTDAEKG--KGGKKEGKEDKV
KIAKKIAKDMERWAKTL-----NQKKENAKQ----GLVAS--QPTGDE-----------R
QSAAADAGFAVLEKHHTAPERI----AFGAMGPRE-------------------------
----------------------------------------SVLVPEYGAGSDSDSEAE--
--------------------------------SGGVDESRLVDWAKLACLLCKRQFPSRE
VLTKHTQLSDLHKQNLEALRLSRST-----------------------GGPDSQ------
---------------------------GSYRDRARERRIKYGQPEP-------------P
QTGTVHKEKVARPMPAQQN-------YEEPT---------KAGIGEDNIGNKMLKAMGWS
EGQGLGKSNTGTTNIVEVQRRVTSAGLGVRGATYG--ATAANTYKESVKKAMAARYHELS
------
>Ptep.aug3.g8850.t1 /organism=Ptep {i i}
M-----------------------------------------------------------
------------------------------------------------------------
-----------MDSCYSYKSKNDSSVPPP----P-------GVDDDFPKRE---------
---SKYDSRPRY---------------SSRNDVDYRE-----------LTRHERSRESRH
E-----------------------------------------------------------
---RDRDDY---------------------------------------------------
------------------------------------------SRSSYSEDRRNYEGYRDS
KESDESHRGRSR-DSDSRYER-----R-----------YRDRSRD-----------RDRS
RD-----------RDRS-------R---------DRD-----------------------
---RSRDREKS-------------------------------------------------
---------------------------------------------------------RDR
DRA--------------------------------KDRSRDRY-RDRDK-----------
--------ADREP----------------------EFRD----DIPNNTILILGIPPNIT
EEDIKNEAVRNTLYPQEIVLPRK--KHTGE------------------------------
---------------------------SKGYAFVEFRMLSDAVRWKELTQ---GILYF-G
PSPATLHYH-LQKD------SSSERS----------------------------------
---------------------------SSNRVDWTCIKCGVNNFRKRDLCFK--CNAPRE
EAELNN--LGGEGVEE-IGNTP--------------------------------------
--------------------------------SNTLLFRNLDILTTEERVLSMLGQ---I
TVL-P-----IKNLKV---AKDTLTH----TSRGFAYVELHSISEAMQLYDLLLSMTGNF
FVDGRRVTVSYS--------KRPLSVMNT-------------------------------
------------------------------------------------------------
-------EASANAASVALAAAQWTNQNSS-------------------------------
-----------------------------YNASSKNMFSDSVLKEKQMES----------
-----------------------------VKSL---NSGSAGGFQ----NTPDISTYQYD
ETSGYYYDSVTKYYYDPNSQYYYNSETRQYLYWDIEKQTYMSVPSTENYTTSAPAVIEAS
----AVKVEKTSDAVITSPPVIAHAP----------VLTAKKSTTD--KPKIKINPQDKV
KIAKKVAKDMEKWAKTL-----NQKKENSKLL---NATSSVQKPVE-------------M
PSRLFDPTF-VSEKKKIEIESEDFVLVKDALNGN--------------------------
----------------------------FACSSESKEKTLTALVAAYGEESDSEVEGD--
-----------------LQDEGTKA-----QELMKFEEAKLIDWEKLACLLCKRQFPSKE
VLTKHVQLSDLHKQNVDMLKLTKLTPKQLQ----------------ELEK--KE------
---------------------------TGYRDRAKERRQKFGQPDM-------------P
PPSRL-KARYLKER--KEAF----QPVEQP----------VEAIGSDNIGNKMLKAMGWS
EGQGLGKSGQGMSGIIEVQRRVKSAGLGMKGAAYG--ATASDSYKDAVRKSMQQRYNEIA
------
>Dpul.mRNA2634 /organism=Dpul {i 47,200,368,474,549,705,779,792,903,1018,1252,1508,1803,2322,2490 i}
M-----------------------------------------------------------
------------------------------------------------------------
------------------------------------------------------------
ANSNNYTGEHSYGYWMN-----------HEGSIVQEDGEI-----SPPGEQYHIALETRR
E-----------------------------------------------------------
---TERDWD-----------------------------------RNRERNRDRTR-----
---------------------------------------------------RRSRSRSK-
-SAERKRRRE-------------------------------RNKK-----------RDWS
SDSGSS-------RSRS-------R---------SRA-----------------------
------DRRRS-------------------------------------------------
---------------------------------------------------------RSR
DRS-------------------------------KRERERPTF---DDH-----------
--------RERE------------------YERTDNWRA----VAPNNTIMVSNLPLHVA
ENEIRANIVMHGLVAKDIRLIRR--KDTGRGDLRCKTLGRTQDDQQNYSSALMEGDSRLN
DGEMDWTVYKYNNGALVIGYFWVLRVDSRSLNLIVYPKLNGG--WKSISQFHMGCLVLEN
QYQATLQYS-ISKD------SFNDKA----------------------------------
---------------------------AKAAQDWFCIHCGEHNFKRREICFK--CQSPRS
ESEL-----MNDVQRE-ISHFP--------------------------------------
--------------------------------TSTVLLRNMDVLTNEDRVLSILQSVPGV
ATL-P-----IKSVRI---GRDPLNN----ISRGVCYLEMNNTNDAMRLFAGLSDV-GRL
EIDGREVMVSYC--------KQGNSSMPVASVS---------------------------
--ATANSLA-------------------------PAGMTAVAAAQWSVSNANNGPQATVS
GNENN--FTASEIPRLAEYSASLYAKTPE-----------------EHASYLQYYT--QY
YANQLQS-----------------------------------------------------
------------------TTAQSQ-------------------------KAPDLSKYVFD
EKSGYYYDTATNLYYDSKTQYFYNPQTQQFCYWDSDKHSFVPVSADESKMAPLTSTQE--
------------------------------------------------DKKEKPEKQDKV
TVAKKIAKDMEKWAKTL-----NQRKESTKVAVPAPAYEPEPERRKEPEPPPPP-----S
DKSSLNEVLQVLQRKQLADKK---------------------PLG---------------
----------------------------------------ASALVAYGSDSDSDGHDE--
------------------KKAAELL-------------ESLIDWTKLACLLCKRQFSNRE
TLVKHQQLSDLHRENLEAWKK-----------------------------QNTP------
---------------------------IAYRDRAKERRKKHGDSEP-------------N
HQRKK-QESVSRSR--TETV---ASDYERPS---------QSGLTSNNVGNKLLQKMGWQ
EGQGLGKSNQGRTTIIEADRRSAQAGLGMKTY-----AVAGDDYRQSVKKLAMMRFKELN
DE----
>Turt.mRNA:tetur07g06320 /organism=Turt {i 3,354,465,580,1851,1920 i}
M-----------------------------------------------------------
---------------NFR------------------------------------------
----------------------------------------------FKSRE---------
-----------------------------------KDRD---------DRKDRVALGMPR
E-----------------------------------------------------------
---RDREWD------------------------------REWD-REWDRDRDRGD-----
------------------------------------------------RDYRERERHRD-
---------------------------------------RDSSRE-----------RERD
YDRPRE-------RERD-------R---------DRE-----------------------
-----RDRDRE-------------------------------------------------
---------------------------------------------------------RDR
SHD-------------------------------DRDFNRNRY-REREK-----------
------------------------------GSSSRYRRN----HGFNNT-----------
------------------------------------------------------------
-----------------------------------------------------------D
EDNSLSHHN-NAKD-----GYGSDRN----------------------------------
---------------------------AIQKWDWSCYKCGVNNFKRREQCFK--CGTPRE
ESAAAI-----EVGDE-ISINP--------------------------------------
--------------------------------TNCLILRDLAPHITEEKILTALEQ---V
TAL-P-----IKSIRI---PRDPVYG----STRCICFVELHTTLEASQLFTLLCSSNPGF
VVDGYPLKVCYA--------KRNVSSSIA-------------------------------
------------------------------------------------------------
-------PRVSNVASVALAAAQWTNQSDQ-------------------------------
-SNQSTMTNTDSTSRDPTISAGPTV----IGANSHSAVDSSENSN---------------
-----------------------------VVSL---GTVSVNGVLYPKYPTPDTSTYQYD
ESSGYYYDSTNGLYYDANSHYYYNPTTQSYLFWDGKHSTYLPVDNKTSTKSAQASSPTSH
------SNDKN-----------------------LVDKTSECQDKPKEVQDEKLQKHDKV
KIAKKIAKDMEKWAKTL-----NQKKETSRLLSQPPLAAFSPEETETPVS---------S
SVHSQPSNFS-----SKNSEYV--TSLDEAPKKRRF------------------------
---------------------------------------------EYETTMDSPEQSEE-
--KIEKPDSDDSL---SRSPNLPDA-----LAFLQTQEQKLLDWERLLCLLCKRQFNSKE
QLTKHQQASDLHKNNLIKLGETKFAES------------------IEAGTSFGD------
---------------------------SSYRDRARERRLKYGQPEV-------------P
DADLS-TTNINTL-------------FTEPRS----SASSASSAGVSGIGSKMLKAMGWS
EGQGLGKAKQGTASIIEVERRSTGVGLGMKSTTTG----VGESYKDAVRRASWLRFQELS
KNDS--
>Drer.transcript:ENSDART00000097273 /organism=Drer {i 311,416,1974,2064,2134,2208,2280,2572,2730,2831,2895,2971,3036,3160,3258,3555,3699,3768,4005,4080,4157,4209 i}
KPKNENPAKISFFRFLVSKRKNGKTAVFSISFIPFENGKQMNKTYTDQNSTNELLVEQNS
GLRFTPFLNVNSQKPSFA---------GNGDVSSASFCRKLRNNPAERPLQAWTFGSRNS
CK--------RGSFKERKSTMWNGSRPGPRGGMPFRG---EPLGGMFEGRDGPR-PDFRG
RDGMNMDRPPMD-----------MRRFDCPPDMRGRD-----------MGLYDRGREPSR
EFYRPGD--EMDMHFRRRFEMDQRSNLQNPPGFLGSSRLPMDLDGRDMQGGNLRGPEDGF
INMRERERYQMDMPGLPPVDIRRRLAIVAMGGNEDFG-------DMRDRERSRMGDID--
-------G---YSMDLPPRDRPMMDFNRRGVTPPLNPRDMFESDMDMRNRMGSSSNFRD-
--QPPMFHDNDGLPMDIRGRSDIPVGRGSPDPMIRADELTLRDREFPEPMDSPVTFRGRE
SDSLSDEWRKHGVRDRD-------SVPPMMGRTPQRDTYQRDMQEKFFPNHGKDVDLGER
SQFKERDRERPSAYLGKESTGFNRSEREPKHQHWEKNTPSDFPSRELGTQKPPPIQMDPT
LNVQGREGEKSWPVDREEKPERTAPAGGRPPYFQDKNSPNQEHHFKSNRVPFKGSGDRAS
DQEPQRESLMSGPKEMQ----------------SNRGEQLDQDYRDIDYRTGSGRKYDYS
LGDLHGLEKDVKESKLVP---VERVDDS--GSQDQDYRSAGVQDKITNTIAISGIPKNAT
MQQILGAFAVRDGVPMQGMKIKD--VVPGY------------------------------
---------------------------SFDTAYVEFLNLEDAVHFMESNQ---GSVKV-G
DKTALLKYVQSDKNGKEQLHEPPTKATPASDDGLLPNPVPPPNKQEETAVKPLLDAASQG
VWQRSSNLTPEAWQQQVDQQQQQQELEQQPTEEWTNQRASRQNLQYSDPVFK--------
------------------------------------------------------------
-------------------------------ESKTMIIKNILPTTTVETILKALDP---F
AYL-D-----ERNVRLV-KGKSP-------GSKCFCFVDMDSHEHVTRLVELLTK-PRPI
MIDGVRVYAEVAKPLKNQNYRRDNEKANTSLLG---------------------------
--LPPDVIKQQ---------------PYQQPQQFYPQPVLTAVG--------------AA
SIQGDLIGADATLSSVAVPSSSLTQGVMY-------------------------------
--------------------------------SNKSAIAQTVQTAEQQAPALSDAAVSG-
------------------------------------AADSIDGYNYGS-EAPDLSAFLYD
ATSGFYYDPQTTLYYDPNSRYFYDAQNQQYLYWDSSLKTYIPVQSSSTDGQNVPEVPAPE
-----VPAPVTPVAEVIAVPIKEEEAKAVSEALPEVRVEEEPGQRG-EKREKEKEEKPRS
LAAFKIMKDMERWAKIQ-----NSKKESVRA--PSPVL----KSGDDH-----------R
PSKAADAAFAIFERKTGADELFKKPLAPPKQKDEK-------------------------
-------------------------------SSKRPMGSLGMLAADYGAGSDEEEEEK--
------------------HDKQEASRPAKSQPQADEKEDRLTDWKKMACLLCRRQFPNKD
ALIRHQQLSDLHKQNMEIHLKIKRSKRELE----------------ALENQEKE------
--------------------------------------MKTKAPGS------------SP
EAKRR-KPQNTWAGSSRDS-------FKGSE---------RPGLGLETTERKKKEPVVWN
HA----------------------------------------TYKQAVRKAMFARFNELD
------
>Bmor.transcript:BGIBMGA013814-RA /organism=Bmor {i i}
MS------------------------------------------W---------------
------------------------------------------------------------
------------------------------------------------------------
---------------------------------------------------------RSR
EE----------------------------------------------------------
---RCSRWD-----------------------------------TNKWELRDRSPVWE--
------------------------------------PR-------NVSPECRSPSRHRH-
-SHDRRPRHE---------------------------------RD-----------FRRD
RHD----------RDRD-------R---------DRE-----------------------
-----RDRKRY-------------------------------------------------
---------------------EEAPAPPSPPV-------------------------ISD
DKK------------------------------SSRSSSRSDS-RERDR-----------
--------SDME-----------------------------------------------I
EKDKHQDEVQNNASP---------------------------------------------
------------------------------------------------------------
------------------------------------------------------------
-------------------------------GDWIC-KCRLYNFKRRQVCYRRTCNGKRS
EGVV----YGGDGDRNGVVETPG-------------------------------------
-------------------------------ITKRLLFRRLDALTTEENILEELKL---R
CSK-E-VLELIVGISI---GRETLTG----ASKCLAYINFNSIADSTTAHTELVNLQPPL
RIDGREVLISFY--------NEPKKIVKPT------------------------------
------------------------------------------------------------
-----------------------------------------------QVDYTSYYS----
---QMSSYSGAT----------TQAMSEADRVNAAAAVAQSAISAAQARQ----------
-----LSWTPVGAVPFTGTTQTT-------------KTNVPIGDGKTVYPAPDVRTFMYD
ESSGYYYDPSTCLYYDGKTQYFYNSQISQYMYWDGKTNTYIAATQAQNAEQN--------
--------------------------------------KQREAKEP--DEKKRRDKEDKV
KVAKKIAKDMERWARTL-----NQKKENARS----NFVME--QPTDTS-----------A
SKGSADIGFSVLGAGPSLTHVR-----------------EISPPP--N------------
--------------------------------------------------TDEFLVKK--
-----------------------------ISEPVFDNDDDIIDWDKLTCLLCKRKFPSVE
VLNKHKVMSDLHKQNLVEFRKKNDLIPQM-------------------------------
---------------------------NGYRDRAAERRMKFGEDEP-------------P
MIRKR---------------------YEPSEPIGPPINPHPPPNVVDTIGGKMLQKMGWS
EGRGLGKTEQGRIAPIEAEQRPSLAGLGQKRGIYT--PTPGETYRDTVKKLMIARYKEVV
GQEEGK
>Dpte.g5437.t1 /organism=Dpte {i 35,117,573,643,717,831,961,1548,2148,2223,2403,2512 i}
MG----------------------------------------------------------
---------------------------KNSDSWSKESYR---------------------
------------------------------------------------ERD--------N
NKQRGYNSHHHH----------------------------------------HRSYSNSR
R-----------------------------------------------------------
---SSEHYHY---------------------------------RNDNDDNYDDDSYHS--
----------------------NTNY----------------DENDVDDEQQQQQGYVAE
NNNNRKYRQQND-------------------------DLQDDQQQ----------YRHHH
HRSHKKHH-----RDRD-------R-----------------------------------
-------RSRS-------------------------------------------------
---------------------------------------------------------RSN
ERID-----------NS----------------YHNNRYQQQH-QESDE-----------
-------RYQYDDQQRSYY----------HQQQREPRRE----EKPNNTLMIRNLPLHIS
DKDILAEINQFGLYPKDVRLMRN--KETGQ------------------------------
---------------------------SRGFAFIEFISIEQATQLKEFTQ---DCLTFGG
EYECTLHYS-FPKD-----NIIPIDK----------------------------------
---------------------------NVLKSDWSCPKCGINNFKRRDECFK--CGTSKD
ETPINE-DYNNNNDNNVTVRQP--------------------------------------
--------------------------------TNVLLIGNLSSNTTEETVLATIGS---L
TSL-P-----IKSIRMITMANQNLLSLPLPITTNTCMVELHSVYESTELFNILSTLNDGL
TIDNNLITISYGKRLNDQSTSSSLISTNQS------------------------------
------------------------------------------------------------
-------MALQNAAVAALAAAQWKNLDDS-------------------------------
-----------------------------SSSTSNTAVSKKTSTN---------------
-------------------------------NL---GSVTVNGVKYTKYNPPDYNSFQYD
HNSGFYYDSTTGFHYDSNSQYFYNSQNQKYMYYDNTNQIYITVDSNGQATNETTTTSTTT
-----TTVDNN-------------------------PQQQQQQQQ---TKTITDEKDNKA
KMAKKIAKDMEKWAKTLALNNNSQRKESVTNKSHTTTTTTTTDADAESSSECP------P
QSSSSNISYRILSEKQQQ------QQLSNSLN----------------------------
--------------------------------------------------NDNSTMET--
------------------IKETIDP-----FEIIKTEEEKLIDHDRLACMLCKRQFNSRE
LLSKHQQLSSLHKTNLSVLRQTLLNEEQLE----------------HVEQVERE------
---------------------------MNYRDRAKERRDKYGIDDT-------------P
EFSKR-KFEMEK----QEK-----SREQRTP---------PPPISDDNIGSRMLKAMGWT
EGTGLGKSNQGMSGIIEVERRKSGLGLGNQNATFS-----RESYKEAVRRTALQRFKEMN
DSN---
>Hsap.transcript:ENST00000266022 /organism=Hsap {i 44,1323,1413,1483,1557,1632,1693,1969,2130,2228,2271,2353,2439,2586,2682,2943,3018,3116,3246 i}
M-------------------------------------------WGDSRPAN--------
--RTGPF-----------------------------------------------------
----------RGSQEERFAPGWNRDYPPP----PLKSHAQERHSGNFPGRDSLP-FDFQG
HSG------PPFANVEE-----------HSFSYGARDGP---------HGDYRGGEGPGH
DF-RGGDFSSSDFQSRDSSQLDFRGRDIHSGDFRDREGPPMDYRGGDGTSMDYRGREAPH
MNYRDRDAHAVDF-----------------------------------RGRDAPPSDF--
------RGRGTYDLDFRGRDGSHADFRGRDL-----------SDLDFRAREQSRSDFRNR
DVSDLDFRDKDGTQVDFRGRG-----SGTT-------DLDFRDRDTPHS-----DFRGRH
RSRTDQDF-----RGREMGSCMEFK---------DREMPPVD------PN------ILDY
IQPSTQDREHS---------GMNVNRREESTHDHTIERPAF------GIQK------GEF
EHSETREGET----------QGVAFEHESPADFQNSQSPV-----------------QDQ
DKSQ-----LSGREEQSSDAGLFKEEGGLDFLGRQDTDYRSMEYRDVDHRLPGSQMFGYG
QSKSFPEGKTARDAQR--------------DLQDQDYRTGPSEEKPSRLIRLSGVPEDAT
KEEILNAFRTPDGMPVKNLQLKE--YNTGY------------------------------
---------------------------DYGYVCVEFSLLEDAIGCMEANQ---GTLMI-Q
DKEVTLEYV-SSLDF---------------------------------------------
---------------------------------WYCKRCKANIGGHRSSCSF--CKNPRE
VTEAKQ-ELITYPQPQ-KTSIPAPLEKQPNQPLRPADKEPEPRKREEGQESRLGHQKREA
ERYLPPSRREGPTFRRDRERESWSGETRQDGESKTIMLKRIYRSTPPEVIVEVLEP---Y
VRL-T-----TANVRI---IKNRTGP----MGHTYGFIDLDSHAEALRVVKILQNLDPPF
SIDGKMVAVNLA------------------------------------------------
------------------------------------------------------------
-------------------TGKRRNDSGD------------------HSDHMHYYQGKKY
FRDR-------------------------RGGGRNSDWSSDTNRQGQQSS----------
-----------------------------------------------------SDCYIYD
SATGYYYDPLAGTYYDPNTQ----------------QEVYVPQDPGLPEEEE--------
------------------------------------------------IKEKKPTSQGKS
SSKKEMSKR-----------DGKEKKDRGVTRFQENAS---------------------E
GKAPAEDVFK--------------KPLPPTVKKEE-----SPPPP---------------
----------------------------------KVVNPLIGLLGEYGGDSDYEEEEEEE
QTPPPQPRT--------AQPQKREE-----QTKKENEEDKLTDWNKLACLLCRRQFPNKE
VLIKHQQLSDLHKQNLEIHRKIKQSEQELA----------------YLERRERE------
---------------------------GKFKGRGNDRREKLQSFDS-------------P
ERKRI---KYSRET--DSD-------RKLVD---------KEDIDTSSKGGCVQQATGWR
KGTGLGYGHPGLASSEEAEGRMRGPSVGASGRTSK--RQSNETYRDAVRRVMFARYKELD
------
>Cele.Transcript:T08B2.5b /organism=Cele {i 57,126,236,469,585,717,867,972,1090,1297,1414,1494,1657,2020,2301,2635 i}
ML----------------------------------------------------------
---------------PFV---------FNADDDGKR------------------------
----------VQNEEGNYDPTDHQRQMED-------------YYKQYEEQRQV------A
NSFHNTTGRPDLVAMQARLAE--TEQAIHRLNEEKKQPPPGFPIMTTPATQPEISIPRSG
EN------KSS-------------------------------------------------
---RSPSWA------------------------------REA-RRSRSRSRDRRG-----
------------------------------------GR----------SRSRSPSRRRT-
------------------------------------------SRD-----------RRDD
RSS----------RRR--------R---------DRS-----------------------
---HSRSRSPP-------------------------------------------------
---SSANGSSHW---------------------------------------------SSS
NRH------------------------------SRRRRSRSYS-RERDR-----------
--------NSRRDDRRSNLS---------NNDRYSDWNP----GVPSNKLAILNMPNDVD
NTKITLSLGKCGYLPQDVRTMTKFDKNTKQ------------------------------
---------------------------IRTFAFVEFSNRETAEQWMTDYE---GWLTLDD
GRTLAVEYA---------KGDPAAGS----------------------------------
---------------------------GNKGDDWICAHCSMNNFVKRQTCFK--CEISKD
QSMELE----KLGAHM-VGMTP--------------------------------------
--------------------------------CDTLLIRGLPDGINNSLIFDSLGA---L
VCLSS-----ISMIKL-------------SESKRFAYLQMKSADEAKMLLNL--TYKSPI
RIKDKDVQVSWC--------RDSMSKLIQQQMT---------------------------
--------------------------------MLTAGPGKNSVA-------------TGS
LAQGN--MTGAEIAAAALSKANAVRQASQ-------------------------------
---QVGQIMTGLPAPAANM---IPPNFSVPPPNLSVPPPMQATQPEHQNGVIG-------
------------------------------------MTQTPKGLL-PRYLPPNPLTFAHD
PNLGYYVDPITKFCYDSATGYYFNNATSQWCNWDLTHHTYFPVETPAVINSADP------
------------------------------------------------EEEKMKKNEEGP
KTAQDLVKDMAKWAKRQ-----EKDKKKVQI-----------------------------
---------SIKGKETKGIELK--------------------------------------
-----------------------------NVFSNEKQKRIAQTAALFDDDEEEDQEEEVR
GRRSEEPSTSSSFSSVPLAPRKSTL-----QDVRDAMERALYDETKKTCMLCKRAFSDVE
VLRKHVEKSDLHRNNLEAKRAEWGRETAA-----------------KLQEEEEDAS----
------APDL---------------PKIVYRDRAKERRRQFGIDST---GYAFDVMGGPP
GPTSV---RHEETI--RKV-------SEEAS---------KRPLDESNIGNRLLKSMGWK
EGQGVGKHAQGIVNPIEAERFVQGAGLGAAGSKMR--HGAEASHKEKTRQALYSRYHDA-
------
