# Supplementary material for: Genome streamlining in a minute herbivore that manipulates its host plant
Source: eLife. 2020 Oct 23;9:e56689. doi: 10.7554/eLife.56689 (PMC7738191; doi:10.7554/eLife.56689)
Supplement: Supplementary file 2. [file elife-56689-supp2.zip › Malin_Input/OG0001942.fasta]

>Agam.AGAP008912-RA /organism=Agam {i i}
--------------------------------------------MV--------------
-----VVMELSLVAQFDELRRSCDV----LLDGTAEVE-------FLRFVQLQDECRMQW
LKSIE----EAKRLQRELDNAL-------RSITNLESKLFHARKLLETETKARRHAEHER
DTMERKMMAVCEIVRNEQT-----LRDETREQL-AVFATEPRRRSRH-----AGHDDREM
TGGGGGGGVDND-----INSTGSFL--VDL-----------SLTQSEDDFLEPLKLQA--
-------KRKSWKKHRPSYNNNA--------------------SFKMPQEPTKRV-----
-----------------MEISTTANTM--------------EPRTEGEIIAHAKVTVPTG
PDGGPIQAESTFRTMA---------------------------------PQRQPAVVT--
--SCASSNSTAATVVNVPTA-------------------------ATPTAP-----EKHH
EPMRTVIQRQHDLVSRTLISS-VTCNQCQQRIRFGNSSLRCRECKAMFHAYCREKISFPC
VPQSQTKNGRRGTASTATPNGGPQTPQA-----AGAIS-------------CLDDYC-PS
SSPRIPALIVHCVSEIEN-RG-LTEV-----------------GLYRLSGSEREVRALKE
KFLHGK-TIPTLGQI-DVNVLCSCIKDF-LRTLREPLIPNALLGEFSSAVSG--------
-----------ATSPN---------------GGQRMRQQLCQLIERLPAPNRDTLAFLML
HFQRV-AQ-SEA-AKMPIDNLARVFAPTIVGYTRADLD-MNEMC-AETYV--QFSIVQAM
-----------------------------LHISTDYWSQF--------------IMLQPV
DQGGDG-------GSNMGAPTPRRGG--------------------AGDLMMQSLSKDRR
ME-------TPIL-------RRPRKDRKYYA---TPPYKTSKD-----------------
---------
>Dmel.FBtr0087641 /organism=Dmel {i 79,1013,1801 i}
------------------------------------------------------------
-------MALSALASFDDLRRCMQV----LTDGTPEEE-------FLRFLRMFEQYHEKC
AGYAA----ETARIQNELDKSL-------TKMGDLEGKLFHARRIIDMEIKARRQAEHER
DAMESKIMAVADLLRHERN-----LNNETRDKL-AFLHTLPSSRKR-----------KSL
N------AVREDKSYGDINSTGSLL--SDL-----------SITHSEDDFLD--------
-----VRTSKSWREHRPSLPKNQIPSVGNKRSRLSTGLNGSMSGTTPTTGKSRRSSVG--
----------------IGVEQHTVDV----------------GQGAERFCATTKVTIPQD
G-QGVIRAESTIESLPVI------AGNERIG------------DGLSSTPRRS-----V-
LKEATAPPLTPVNAMAPHVV-------------------------AESGTPL--------
--QHRPLMRNHTFSQKTFLRG-DNCVQCQKRIRFGAVGLRCRDCPVRCHIDCRYLLTVSC
VPQ--T-----------------GTPTT-----KTMTG-------------YVTDFA-PS
IAPMIPALIVHCVNEIEA-RG-LTEV-----------------GLYRLSSSEREYKALKE
QFLRGK-ATPHLGNT-DIYVLCCCVKDF-LRSLTEPLIPTSQWKDFANAVQN--------
-----------PDT-------------------KTAQDMLVKSVKQLPQANRDTLAFLIL
HFQRI-AQ-CPV-VLMPIDNISLIFGPTIVGYSTPDPD-QHAIY-TEVFT--QKQVMKAL
-----------------------------LELPVSFWEQY--------------IVIDPT
---------------RTPATVIKRV------------PS---------------------
----NKNDLLSLYATPFK--GGTIKKRKFYG---TPPASAHKK-----------------
---------
>Bmor.transcript:BGIBMGA014109-RA /organism=Bmor {i 112,315,469,630,732,879,1029,1280,1410 i}
--------------------------------------------MSSEN-----------
-SDSGPSIALSLVAQFDDINRLNNV----LNDGAAEEY-------FLAFLKQMEWVRCQW
AAAES----EAVRLQSELDEAL-------KTLGKWESKFAHVRKLLDGEKRERNIILKKY
NELSKLLDMARDLLFNDNRA---KLNDETLQKL-AFLNGTAQQDHN-----------AKL
S------GVPE------LNSTGTLL--SEM-----------SYSRSEDDLDLSLASSR--
----------RSWVQRGGWHARE----------------------NQPANKKRRSST---
-----------------SSATKTVEL----------------QGGKVLATATTTLT----
-----------LERAPTN---------------------------HDLKP----------
------------------------------------------------------------
---------PQNFIELYV-----------GSIKFAKMGVKCESCRGQAHHECRAMLPLPC
VPPP-A-----------------QAPRH-----TQQEG-------------CISDYA-PT
TPPMVPALMVHCINEIEK-RG-LSER-----------------GIYRISATEKDVKRLKE
RFLRGH-GSPWLAGE-DVHAVCGCVKDF-LRGLREPLVSAALWADFMQAAAL--------
-----------PDR-------------------ADAAAALLHAVTQLPPPNRDTLAFLVL
HLQKV-AE-SPE-CEMGIDNLAKIFGPTVVGYGMMSQ--AAEMY-AATAQ--MFKVMQIM
-----------------------------LSLPSEYWAQW--------------------
---------------ACPADGAGSPR-----------PRAFF------------------
--------FSPADTGQ----VHTQTHHRIVI---QSITESYRH-----------------
--------E
>Tcas.transcript:TC010549_001 /organism=Tcas {i 447,640,798,924,1209,1607,1740,1901 i}
MCDTPFKTPLPYRTPRADLNRDMFVEKGA-SDSDESVASCNSDNMGS-G-----------
-SGQSSNGDISLAAQFDDLMRSYRP----FRNNELETLP-----AFMEFVEEVKLLYVDY
FQALD----EINRLKNVLDNKV-------VECSDLENKLHTARKMIDKEKLMVRTARKER
DELASQINLVKDLLFKDKNT-TIRFSDEMRQKF-SFLHNNNWQSEWDLTSANGNGHHPQL
S------AIRE------VNSTGSML--SDF-----------SYSQSEDDLDHSR------
------LSGVAWKKHRPSTGAS-----------------------AEPAIKKRRS-----
------------------SGNKVVE-----------------IGAADTVRATTTLTLNKD
---GPITATSIIESVPKT------PGAPESA------------HTADSYPSAPP------
-----------ANLVFESWA---------------------------RESP--------R
KTHQKLAGKEHCFQQKTLVMP-ETCTSCDKRIRFGRSAFKCKECKALCHLECKNNLPLPC
IPV--V-----------------HTPNQ-----RNGLG-------------VIGDYT-PT
TPPMVPAILIHCINEIEL-RG-LSEV-----------------GLYRVPGSERDVKALKE
RFLKGK-GAPCLNQV-DIPVICGTVKDF-LRGLHEPVITYALWKKFVQAVNA--------
-----------QDP-------------------LDIQPALYQAISELPQPNRDTLAYMIL
HLQKV-AE-AKE-CKMNIGNLAKIFGPTLVGYSSDNPN-PNNLL-DEIVQ--HNMVMEHL
-----------------------------LNIPSDYWSGF--------------INIEPT
YQRG-----------KLQQTPST--------DSLLR-PI---------------------
---APKGLFTPVSANR----SCAKKKQKYFP---SPKNFR--------------------
---------
>Cscu.CSCU014760-RA /organism=Cscu {i 91,233,294,425,606,805,905,1140,1323,1432,1538,1671,1780,1880 i}
--------------------------------------------MA--------------
----PGGAKLSLLAQYDDLCRYTSV----LTEGL-ESD-------LIKFLKKFENYESDK
KVAEI----EIMELQKQLSKAK-------AEIGGLETKLKHARHRLEVEMKKRAKAENDR
NILERQISLIREVLLADQNA----MNDQTKEKL-AFLNSTYYPSKNK-------DSPKRL
Q------TIDE--------SGGSVLSPSDV-----------SFDKTDDDLDSKDDCR---
------PRSQRSRGKRSSRSTN-----------------------NETSIKRRKS-----
-----------------QEIEEVIN-------------------GETSLIATTTVSFPQS
---GDVIAKAKIETVPTGRV----TRSKRFI--------------SEPTPLSENNYTS--
-KSSSKSESDKE---QDSLELP------HFRKPSA----PFQNEPAVLNTPITNKIIRPF
SSAGKLNNRAHAFCTKTVIRP-ETCSPCGRRIKFYKQALKCQDCRATCHPECKDKVPLPC
VPV--S-----------------HTPTN-----KGTMG-------------VIADYT-PM
VPPMVPALIVHCIKEIES-RG-MSEV-----------------GLYRVSGSDREVRELKE
KFLRGK-GVPNLSKA-DIHVVCGTIKEF-LRTLQEPLITRSTWLDFVNASEM--------
-----------KDN-------------------EDSQSGIYQAVSQLPRPNRDTLSYVIL
HLQKV-AE-SPE-CKMPIVNLAKVFGPTIVGFSVPDPP-MMDMI-TETKK--QHKVMERL
-----------------------------LTISSDYWNNF--------------VNYPDE
NIFS-----------TVPKTPERRPV---PAGSMLG-PL--------PGSNHDSMSKKSR
GV-FGKTPLTPRNTTNT---KNSARRRQFFA---SPMIK---------------------
---------
>Lpol.rna11980 /organism=Lpol {i 71,132,272,456,646,767,1002,1185,1294,1400,1533,1642,1748 i}
------------------------------------------------------------
------------------------------------------------------------
------------RLKRDLTKAK-------EENNTLETKLKHAKSLIDTEMKKRMKAEADR
SSLERQIALIRDVLLTDQNV----MNDQTREKL-AFLNNTSQANARQ----PQHDSPRRL
E------TIDE--------SLGSLLSPSDI-----------SFDKTDDDVDGQVPLSK--
------PRGRRSKGKRKSGPEK-----------------------EITPPKKQKS-----
-----------------GEIGEVFE-------------------DQTSLVATTTVTFPAN
---VEFHASSTVETYP----------KRRSF--------------SDPSSQDSGPKLYPD
LRSIHKSEPDEDHYIKDKTETV------NHPKPSAPPTEPFTPTCITNTTPVKSTPIRHF
SSAGKLNNRAHVFCTKTVIRP-ETCLPCGKRIRFYKQAMKCQDCRATCHPECKDQVPLPC
VPT--T-----------------HTPTN-----KGPMG-------------TIADYT-PS
FPPMVPAVIVHCIKEIET-RG-LTEV-----------------GLYRISGYDKEVKDVKE
KFLRGK-GVPNISNT-DIHVVCGVLKDF-LRSLREPLITRTLWKDFTTAGEM--------
-----------TDL-------------------QDSFSALYQAVSQLPQPNRDTLAYLII
HLQRI-SE-TPE-VKMPLSNLAKVFGPTLIGFSSPEPS-PGEMF-AETKQ--QHLVMEKL
-----------------------------LNIPSDYWETF--------------VNVEND
DLYP-----------NVPKTPETKPA---PEGSILG-PLS-------SGKRQGSWSKRSG
GVLLGKTPLTPRNPSSLR-GGNPKTRQPFFA---SPMLK---------------------
---------
>Smar.transcript:SMAR008227-RA /organism=Smar {i 82,285,416,591,948,994,1272,1381,1487,1823 i}
------------------------------------------------------------
-----MSLKMSLLARFDDICRASSV----LTENS-DSE-------FLAFVKNQEDCRKRW
YHSEL----ELERMISLINKEK-------TEKNALATKLEYCRRMFSQEMEKRKRMEQER
DTLERQLGLIKEILLDANV-----VNDQTREKL-AFLNSTVILNRGC------TSSPKNL
T------TIDE--------SAGSIL--SPS-----------DFDLTEEDLDESNARIR--
--------KRVKRQGRPSAPPLS----------------------DDTPPKKTKT-----
-----------------DEINAANE-------------------KNDSIIATTTITVPHS
---GPITASSKIETVPSK--------SRRSF--------------SEPAPPTQTPEIA--
FRELIRSEGDDEPLVEESLA----------EAPRAP-------------NPIRFLQKKSR
RSIDVVTTRAHDFVSKTIIKP-EKCMACDKRVKFGKLALKCKECRMTCHVDCKDQTRIPC
TPV--S-----------------GTPGS-----KGLVD------------CVIADFA-PK
LAPFIPPLILHCIMEVEL-RG-LSET-----------------GVYRLSGSEKEVKDLKE
RFLNGK-GIPKLSKS-DIHAVTSCMKDF-LRCLKEPLLTYDLWQDFVDAAEI--------
-----------ADE-------------------KHGIRVLRTLIDKLPIANRDTLAYIIM
HLQLI-SK-TPE-CKMPAANLARVFGPTIVGYSSSEPE-PAFMM-RETRQ--QCQVIDRF
-----------------------------LKISQDYWAPF--------------INLAGT
PSAP-----------DTPQTPQMRPA---P-SSALG-PVT---------PTSCSLTLRAK
KL-LGHTPLGPRETSLKS--RFYKRPQQFFA---SPMLQ---------------------
---------
>Drer.transcript:ENSDART00000027959 /organism=Drer {i 85,288,431,501,555,633,751,948,1113,1209,1408,1514,1647,1777,1889 i}
--------------------------------------------M---------------
-----ETAVMNLHSIFESLRAQADV----LNESI-EPQ-------FIQLAINFEDNRRRW
LRLEQ----ELNACKEVLTKAE-------TERGALEVKLKHARNQVDVEIRRRQKAESDC
AKLDRQIQLIRELLVSEGSSSSIQLNEEQRSAL-AFLNARSQNPANL-------NTSRRL
A------TIDE---------SASIL--SDI-----------SYDKTDDSLDWDSSAIR--
------TVRLKKRQKRRS-SRNH---------------------TEGPPAAAKRS-----
-----------------RSTGRTSE------------------KGNESLVAKTTVTVPAD
G--GPIEAVTTVEAVPYW------TRSRRKTVFCSSEQCISLNYSSAAVEWDTVDTDSV-
----------------QSMD--------VFKQPSL----PNAENRAEPSTP---------
--QGNGGVRLHEFISKTVIKP-ESCVPCGKRIKFGKISLKCRDCRVVAHPECRERCPLPC
IPSM-T-----------------GTPV------KIGEG-------------TLANYV-SN
TSPMIPSLVVHCINEIEQ-RG-LHET-----------------GLYRVSGSDRVVKDLKE
KFLRGK-TVPLLSKVEDIHAITGLLKDF-LRNLKEPLLTFRLNRAFMDAAEL--------
-----------SDD-------------------DNSIALMYQNISDLPQPHRDTLAFLII
HLQRV-AQ-SPA-TKMDITNLARVFGPTIVGHAVSNPE-PMTIL-QDTKR--QPRVVERL
-----------------------------LSLPVEYWSQF--------------MISDHD
HARNDHMIIENA---NVHTTPDQK-------MSMFG-PITTPDQQMSKTPSSSSLSQRMK
NA--TLNAITPKFSSRSRATAAVPRQGNFFA---SPLLK---------------------
---------
>Hsap.transcript:ENST00000551016 /organism=Hsap {i 85,288,425,495,549,630,748,879,1044,1140,1339,1445,1578,1714,1823 i}
--------------------------------------------M---------------
-----DTMMLNVRNLFEQLVRRVEI----LSEGN-EVQ-------FIQLAKDFEDFRKKW
QRTDH----ELGKYKDLLMKAE-------TERSALDVKLKHARNQVDVEIKRRQRAEADC
EKLERQIQLIREMLMCDTSG-SIQLSEEQKSAL-AFLN-RGQPSSSN-------AGNKRL
S------TIDE---------SGSIL--SDI-----------SFDKTDESLDWDSSLVK--
------TFKLKKREKRRSTSRQF---------------------VDGPPGPVKKT-----
-----------------RSIGSAVD------------------QGNESIVAKTTVTVPND
G--GPIEAVSTIETVPYW------TRSRRKT--------------GTLQPWNSDSTLNS-
----------------RQLE-------------------PRTETDS-VGTP---------
--QSNGGMRLHDFVSKTVIKP-ESCVPCGKRIKFGKLSLKCRDCRVVSHPECRDRCPLPC
IPTL-I-----------------GTPV------KIGEG-------------MLADFV-SQ
TSPMIPSIVVHCVNEIEQ-RG-LTET-----------------GLYRISGCDRTVKELKE
KFLRVK-TVPLLSKVDDIHAICSLLKDF-LRNLKEPLLTFRLNRAFMEAAEI--------
-----------TDE-------------------DNSIAAMYQAVGELPQANRDTLAFLMI
HLQRV-AQ-SPH-TKMDVANLAKVFGPTIVAHAVPNPD-PVTML-QDIKR--QPKVVERL
-----------------------------LSLPLEYWSQF--------------MMVEQE
NIDPLH-VIENSNAFSTPQTPDIK-------VSLLG-PVTTPEHQLLKTPSSSSLSQRVR
S---TLTKNTPRFGSKSKSATNLGRQGNFFA---SPMLK---------------------
---------
>Dpul.mRNA1413 /organism=Dpul {i 85,288,615,820,1040,1314,1565,1698,1823 i}
--------------------------------------------M---------------
-----SAKQVSVLAQYDDLCRGFNY----FVNSS-EKE-------FLKFAVNQEACRQKW
LEAEA----ELKRLHNQLNEVN-------KMNGKLELQYHHATVLLKNEIKVRKQVSDEK
KSLEKQLHVVREIVSAEKD-----IRDETREKL-AMLSNTGRYSRGN-----FDSPGDRL
N------TINE------LNSTGSLLASFDL-----------TTERTEEELELSVM-----
------RSSRAPRGKRTSEGMY-----------------------NLDNSKRYKA-----
-----------------SSNRENIME----------------VSGHERVVATTTVTVSKG
---GPITATSIIENHPDM--------GREND-------------ISNATPKNQRKRSS--
SEPGILPNAPPQYLIESSWELPDGKTPVAIRRPSA----NPSASAHSTHTLGGTAYLRTM
ASGGRINQRQHTFSQKTIIKP-ENCLPCGNRIKFGKPALKCVECRGTCHVDCKSRMPMPC
VPT--V-----------------QTPSN-----KGFVG-------------TVADYA-PN
ISPMIPGIVIHCVNEIER-RG-LTEV-----------------GIYRVNGSEKEIKDMKE
RLLRGK-GQPTLSQI-DIHVVTGTLKLF-FRSLKEPLITYTLWDSFVRIAEL--------
-----------ADE-------------------MDIQTTVYSLVPDLPQPNRDTLAYVIL
HLQRV-AE-AEV-CKMPITNLARIFGPTIIGYSCPDPL-PEMAL-KQLKK--QHLTMERL
-----------------------------LLIPSDYWARY--------------VDVETE
TFT------------STPVSSHRHPG----VATIA-------------------------
--------------------KNVKRGPTFFS---SPNMMN--------------------
---------
>Phum.transcript:PHUM615410-RA /organism=Phum {i 82,285,466,627,938,1209,1460,1593,1694 i}
------------------------------------------------------------
-----MTWESSLLWLLDEYRQSISF----LQNDC-TEE-------FLTFVIHQEQCRLKW
KESVL----ECQRLKSDIDLCN-------EKLQDYEKKLNRARCLLDAEKKKRLKAESER
DELQEQVTQIEEILSTVRCA-GDKLANETKEKLDKFLSTTHSKLKPN-----TDTLGYQL
N------TIDE------INSTGSLL--SDL-----------SYTRSED-FDYEPQTEK--
--------PRSRKLLRSTSPDIN----------------------EFQINKKRKS-----
-----------------AWSQNQVNKI--------------EKVSSEQLIATTTVTVPKQ
---GPIVACSTIETYPQA-------------------------YYKDTKPSAPPKLSS--
---------DTDSEVTEAINCF-----------------------SHNSNPI--------
YSKNKLFNRIHCFRNKTNLKPSEECSVCVKKITFGNKMFYCSDCRVMVHPECRDKAPMPC
LAI--V-----------------ATP-------RGTSG------------TTIADFC-SR
TPPMVPPLIVHCVFEVEA-RG-LGEV-----------------GIYRIPGSEKDVRALKD
RFLRGK-GVCSLSGY-DIHVVCGTIKDF-LRSLSEPLVTFSLWPEFIRASEN--------
-----------EDV-------------------SERTSALYQAVSQLPQPNRDTLAFMMQ
HLQKV-SQ-SPD-CKMSKSNLAKVFGPTIVGYSRIEPV-RNEMY-VETAQ--QSQVIECL
-----------------------------LDMPGEYWYNF--------------VNNEPD
ENIQ---------------------------------PST------------PVLSLDYR
R-------------------LNRNKNRKVFNT--PPVAK---------------------
---------
>Ptep.aug3.g6192.t1 /organism=Ptep {i 91,233,294,416,567,715,797,1020,1203,1312,1418,1551,1654,1742 i}
--------------------------------------------MG--------------
----TSRNKLSLLAEYDDFCRHMNG----LAEGF-EKD-------LKIYVASRKNSFQNV
KTLVS----ENKQLEHKVNCLE-------KDKLRLEAELKQTRSQLITEHNKSQQLKSEK
NSLERQIVLIKELLNDQNG-----IDHTTKERL-VQLSSATSQHNGY---------SSNF
K----------P-----FEESASLL--SSD-----------DCDETTDELESSESHPR--
--------GNSKNKNLKTIKDKNETS---------KGSSTYL-SCDDPIYQDQTTV----
--------------------------------------------RRNSMIA---------
-------------------------------------------FRSNSEPNSTSPEVVI-
TRQIIRS--DSEHIKERSFD----------GGKSF----KHNRSVKHNRSS-----LPID
CCGVGKLGKAHTFQTKTFIRA-EKCHPCSKTIKFCKQGLKCSVCRISCHIECKEQCSLPC
LPA--I-----------------SIPTK-------GSG-------------TIADYT-SS
ASPMIPSIMVHCINEIEV-RG-LEDI-----------------GLYRVPGREREIKELKE
KFLRGK-SIPSLNDL-DIHAICGTVKEF-LRSLKDSLITKAAWHTFVDAASQ--------
-----------CNE-------------------KHKLNLIYEAVCDLPRPNKETLAFLIL
HLQRV-AA-SPH-CQMPLDNLSKVFAPTVIGYSVDHPT-DTNMF-SETQQ--QNKVMTGL
-----------------------------LKIPADWWQNF--------------FTGETI
TD-------------NKLKTPTNLPA---PVSSRLG-PI-------FPSNSRPSIPV---
---IVKANLSPRHAKS---GGRTGRRQRYL----SPILKD--------------------
---------
>Turt.mRNA:tetur05g00410 /organism=Turt {i 394,454 i}
--------------------------------------------MA--------------
----ETNLTLSLVANFDDLVRRLIPYNTELTDFS------------IEMVKLIDTLNEQL
NYAQN----EVKEFKERCNLLE-------LENHKLSANLKNTKEAYKKEVAMRASVCRDR
---------------------------------------------------------EGL
S------KINE------INFSSELL--SDD-----------DFDKSEDDIDEPMNDRR--
-------------GEIKFTSNKN---------------------LLAAEENRKQT-----
------------------------------------------------------------
----EIKFASTQNLTPIK--------------------------ENISKPTLLPG-----
-----------------------------------------------------------S
QSKSRIENRAHSFAPKKLFRSNETCTVCNSKFGFYAAYFRCADCRACVHGACKTKLPTPC
IPYTTS-----------------NQIDK-----KGRLL-------------TIADFVNPN
SRPCIPGIIVHCCREIER-RG-LNEP-----------------GLYRIPGSDSEVKGLVE
KFLRSKSGVPIISHV-DVHVLCGVIRNF-LNRLDDPLITRVLWKDFIDAAKM--------
-----------ENS-------------------EDRRPYLIQAVSDLPIPNKHTLAYLIL
HLKRV-MS-SPH-CNMPISNIAKVLGPTIIGYSSNTEILTVSVY-SETSA--QIKTLEAL
-----------------------------LNLPSDFWSEL--------------I-----
---------------SDPVSEQPKPA-----------PLV------EAVNRRQSIGSRVV
GGSLQSQVLNPWTS------NRRQKKRPLF------------------------------
---------
>Alyc.aculy01g29110.1 /organism=Alyc {i i}
--------------------------------------------MS--N-----------
-PRDPSFDKLSLIAKYDDMCRFVNQ----FIKES-SQE-------EDKSIKMLEDLERRW
NNREAVFTKEKDDLKVEINSLQ-------KEIKKLNRQLAESRTALVRETDEKRTLINEK
RALMNQITQVRQLVESKDS-----FGDSDAHRK-RVIKCLDV---------------ERL
S------PIQS-------DDSADDV--SGL-----------DYDRTEEDILDGERSRR--
--------NTAFEEVLESLPQNEQPTLLYR--FLDQGAEDNK-QRDEPRRSSRRSGASQR
QSSGHRSKH--------ADVATATS-------------------SSRNRVADLAMETDTG
---STDTDDNQIEFVRQQLQKLEDEKKERLA-------------SHASTPNIRTENRAA-
----------------------------TLSAKSAA---NLKRVISNVGTPV--------
----PNALKPHSFVTKKTFRP-EQCGPCEGRIAFYGDVVKCESCGVVSHPNCKEKCPLPC
IKIT-A-----------------PVARS-----RQRKT-------------LISDYVNKD
ACPKVPALIVHCCNEIER-EGNITQS-----------------GLYLVVKKEEDIIKLSN
SILKSKSGMPNLSRY-EVHLLTGVVTYF-LQKLDESLITTTLWSHFHEATKL--------
-----------DSKV------------------ETSTHMSYNIRSDLPSANRDTLAFLMQ
HLHAI-AKHADE-NHMTTKQLAKKFAPLIVGKSSPNSK-ESTTA-SETRA--QVQIMEAL
-----------------------------FEIEEEFWAEL--------------VPRVSP
TQINLG-------------------------SRLLG------------------------
--------TTPSSATK----PRTRTSSRLLGTLPTPKLKPLY------------------
---------
>Dpte.g7313.t1 /organism=Dpte {i 26,271,1510 i}
MYYPSYHSRCNQRKPVAIFHSNPIIEQSSLPSSSSSIIE-----MSSKNLTKRSVPKQLP
PPLPPSAIKLSPMTMYDDMTRYSNS--ANLVDFNELNK-------IITLVKNFEECRKNW
AESLD----TIRERDKTIGKQR-------EEIHRLNIRLESLKRTLTNELKAKDELQKEF
NVMKKTLNLLRSLVDDQQQKDVVNVDNQTSTSM------------------NDRFASIKI
D------NIEE------QSSSGNDTDTDSI-----------LFDKSDDGLESTQIQTK--
---------------------------------------------NHFEPIIEVN-----
-----------------DDMENETK-------------------QPKSLKSKFTVM----
----------KIRSTSET------PDNHRLQ------------LGQQHRPQPMPRKVNL-
IRN-----------------------------------------------------QSTK
LEPDRLDSRPHRFSERKAFKT-LPCTVCSIPIGFYSTYSYCSDCHAIVHINCRDCLTRPC
LQYM-A-----------------PNPSI-----RKMLSFSGDKISNGGKFLIIGDFVPDQ
IRPCIPAILIHCCNEIDR-RL-RQAMKDSTMTNATNDLESPLAGLYRISAIDQDVRELRN
RILRAEHGLPNLDRIESIHIICGVVKMF-LRDLEDSLVSKIMWHNFVRASNPINETIPKQ
LDGGDKPDSGVDDNISDQTKSDNDYDNTSMMNDNQRFLLLKKVICELPLPHRDSLAFLIR
HLNFV-AN-CERITLMNRNALASIFAPTIIGNSEFCPQSSIELK-REIPK--QIMVMTAL
-----------------------------FEIEDQFWQQL--------------LTDNNF
SIQS-----------SFKRVAKKKSS---TIDTLAD-----------QQQQQQQLAKKSQ
T-------IKPIKS------TKIKRHNSFV----ENIRKTFY------------------
---------
>Mocc.rna17899 /organism=Mocc {i 144,688,938,1098,1563 i}
------------------------------------------------------------
-----MTQQLSVVEKTDDFLRSTGP----------NDK------WFRYLEALLQKYAKLW
RIRED----EKAKLDHYTRKCRD----VEEELSKKQAHIVRLKAALETETQEHHLAKLQL
KKLGSQLRSAKDYMMGLDT-----QDEKTTDLI-NTICASPHPF-------------RMA
S------AVTL------GNKSGSLL--DDFEDNSMSTEGSVSNGDTEDVFMS--------
-----FRKPDDREKATTSEADMNSTS---------SSGQSSA-SAQFSVPPVRRS-----
-----------------LRKRNSSEESDVV----------ISKKLKAGDKASLIVSVNED
N--QTVCAEARIQTASAS------SRRRSKSV---D---ARLDGATSSTP----------
------------------------------LAPSRD---PMRTPMKDEGSP-----LYRS
SSASKLMNRQHTFLTKTVMVF-ENCGRCKRRLKFYKEALRCDDCHLTVHVDCRDEAPLPC
IPK--SN----------------RMTGN-----KSQ---------------RLVDFC-PV
VGPRVPPILINCFHEIEKAHR-IKEV-----------------GIYRLSGAQSQVQALSR
K-LQKH-VNHDLSSY-ETATITGVVKQFLLESLSEPLIPSSVWTHFEKITEP--------
-----------GN--------------------TDVEHKIRGEVASLPVHNRDTLAFVML
HLKVV-EQ-VPE-NKMNRQNLATVFAPSVVGYSLTAQM-KPELL-LAANQLVSERIMACL
-----------------------------LDVEPSFWDNI--------------MKTADK
--------------------------------------------------KRTTLRDR--
--------------------SHKNGGTISFA---SPKLT---------------------
---------
>Cele.Transcript:K08E3.6.1 /organism=Cele {i 106,218,711,1083,1836 i}
--------------------------------------------MK--------------
----SSTSKEKVCG--ENSRHIFNM----ILNSQ-RPQFDIKDIGMFHLIDEIERLRKLW
KDSEE----SKKRLNADMREAEEALAKARKKLAMFDIDVKDTQKHLRALMEENKALKLDL
NVYETREKQLKDAMKNGIFN---SLTKEDRDQF-KFLHEPLVRTYSK-------RVQQRH
P------HLME--------DTQDDEDDSEV-----------DYDETGDSFEEVIHLRNGR
EVRRSSAAGNAVGGKRRSASAHA----------------------ITAAANSKRSR----
----------------SRVMTATIDEEPNEGGTPPKRCRDDGSTPHQEMTTTTTTTTTT-
----TIHNSRAQNQDPPR-VSLHRQLTRRSLS-CGSI------PSCDQTPGQTTNNIG--
-----------------------------LGMSSA----ILTKSTLDIRTLKRGTPAWTN
GTTRDIAMRPHTFIEAGIKAM-RKCDKCATALKL-ATSMKCRDCHQVVHRSCCNKLHLPC
IPRPKTM----------------MTPKSALRGAKPGAG-----------EFRLQDFC-TS
AKPMIPAAVIHCVVALEA-RG-LTQE-----------------GIYRVPGQVRTVNVLLD
E-LRSK-TVPNVGLH-DVEVITDTLKRF-LRDLKDPLIPRTSRQELIVAANLYS------
-----------TDP-------------------DNGRLALNRVICELPQANRDTLAYLFI
HWRKVIAQ-SSR-NKMNCEAMARMVAPAVMGHPVKQSQ-SQAIAGRDATD--CHRAMTAL
-----------------------------FEFDDVYWQRF--------------LGTSAV
SMAS-----------NQIETARHQDNFALCDRSILG-PVT------T-------------
---SPATPLLARSAN-----ATRARGAHLLG---SMFHD---------------------
---------
>Isca.ISCW018764-RA /organism=Isca {i 57,182,417,652,888,1128,1237,1468,1581,1686,1737,1823 i}
--------------------------------------------MD--------------
-----RKPEMSLVAQYDDLFR---------------------------------------
-------------LQHRFNLIR--------------------QCVLNTDDQRVGQAKTVK
SSLHDLINLDEDAPV------------------------------------------WGH
N------TTDK--------SVGSVLSPSGS-----------EFDDTTEDAENGGWCRP--
-----KRSPSTSSPALTTCPQHNGV------------------VRDCPPVTEVGGGG---
LSGGTFQTEKNIGDAP-TIAKARVE-----------------QPSSCEVFATTVTMVAGS
K-GYVATMTSRLEGDPAM---LPRNKIRRSL-------------SNPAEPTAAPQSRAP-
RRSVDDS---------------------TVEAQAGFV------AALDELGP-----LRRS
TPVRPEGHGVHAFASRTMLRP-EKCGVCGKRIPFYKAVSKCANCPAVCHPQCQPFVKQAC
VLEP-V-----------------ARPRS-----AGR-G-------------LISDHV-PL
VAPMVPPLLAHCLPEVER-RAGGSPD-----------------GLYGATAPREQVEALVE
QFLQGK-DTPNLAAC-ELAVVCGAVMNF-LGSLKETLVTKSLWKSFVKASGC--------
-----------EDP-------------------AERLWQAVHLVGQLPRPNRDTLSLLLR
HLQQL-GK-RQ----GAAGDLVATFGPCLVGFSVDNPS-PQLEL-QEIPH--ASCVHESA
KMVVRVNSALSLVFFLLILFPPHDARNHRLSLKGEQRRYFSVTTFGFFVGGSLNVEVEKL
SFSPSS----NKVGFSLTRTPTDSVNPY-PDGRIDGCPLD------EVKEDMYVLTLTLE
TT-GGSERLKVRCNRNFS-DLMVRHQENW-----KPQPRSIRQTNVGQLYRARRDTQQAQ
GADAATRGE
