# Supplementary material for: Genome streamlining in a minute herbivore that manipulates its host plant
Source: eLife. 2020 Oct 23;9:e56689. doi: 10.7554/eLife.56689 (PMC7738191; doi:10.7554/eLife.56689)
Supplement: Supplementary file 2. [file elife-56689-supp2.zip › Malin_Input/OG0001947.fasta]

>Agam.AGAP000662-RB /organism=Agam {i 770,1428,1640,1927 i}
MS-------------------YLNMSSAAQDCLPPRGNNG-------EMKLIKQEPQQSI
NQSDAGSG-GDAAGSAGAAAQHLVGSSPSSTYQKSSAATSSNSHPATTPLRSRRTSASSP
VSSPSPTLSTASAKLSNGAGKVAASTAATGATGSSGPSSRVAALPAAA------------
-------------PAPAAPLQA-----------AGSG-----------------------
----------AGEPSVMGLSGPN------------TANYHNFIGRLISKDNMLLISEDVI
EVGRNSSKSQVDFHVGKNSFISRKHFIIQHDM-NDEFTLFCLSKNGVFIDNVFHRKSGEP
YKLPKLCSIRFPSTNIKIQFENLIDQANNGILVDLNEHTPVKIGTGPVGGIPLHAGSISG
ASMSGGMSQGGGG---VGGASGNSSGGVGLAGSGQ------QHHYHHNRGGKSPSSSV--
---------------------------------------------------IYAPLKISI
P-S-----EHGGAVGTVGLLGDVSRGSVRGGGGGGGGAGSGGGGGSCRGGELHGMGGSGY
PSPTGTISAANSCPTSPRQ----------------------------------------N
VHEFAQYSSSNHHHQH--------------------------------------------
---------------TPASVTGT-------------------------------------
---------TNNNNN-------NYSEFQAPA-----------------------------
---------TQSLESDKPPYSYAQLIVQAISASPEKQLTLSGIYSFISKNYPYYRTGANK
GWQNSIRHNLSLNRYFI---------KVPRSQDEPGKGSFWRIDPSSELKLIDQSYRKRR
QRGSQCFRSPF------------GMPRSAPVSPSYTDN--------------SRECSPMN
EEL---------------------------------------------LMSAPGSP--GP
NNSGYSAN----------------------------------------------------
---------NHDG---SQQSSYQNQ-----------------------------------
------------------------------------------------------------
------------------------------------------------------------
-------YTAY----ASAEHQQAEVYEE--------------------------------
------------------------------------------------------------
----------------------DEQLEYES-------DDYEPGNKRQKM-----------
---------------
>Alyc.aculy01g34600.1 /organism=Alyc {i i}
------------------------------------------------------------
------------------------------------------------------------
----------------------------------MNDSDSAWALLALR------------
-------------SAD--------------------------------------------
-----------------------------------------AVAKLESRGFEYLVRQDKI
IIGRKSSREKVDVSIGHCPFVSRHHMEIHHQ--HPNFFLKCISKNGVFVDGMFVRGGADP
FSLPKSCTFRFPSTTIKIAFQSLITEQE----------PIDLKMA---------------
---SQGNSSGA-------GTNSSSMVGGHLHHSAH-------HNPHHPLNHHHPNIAGIT
------------------------NSISSAGINLTTTASGSGVVNLQQHPHFKPPTQSPQ
PFK-----DSCDSF------------------------------------------RSQP
QSPADTISAANSCPTSPRPST---------------KWHS---SNS-------------R
TQPNSPQSSQAGQNQNTDTGYVEVMDQNFIDASEVILDTNGN---STMPGGVDSNNHPHG
QH----HHHHMMMTGSQQSAYG-------------------------TEGLNFS------
RTSMYSHEPSTSNN--------NIAVGLAAGNDSGK---------------GSAAPGLGS
GYIGGGGGGGRHGDDGKPPYSYAQLIVQAISAASDKQLTLNGIYSYITKNYPYYKT-ADK
GWQNSIRHNLSLNRYFV---------KVPRNQEEPGKGSFWRIETMNETKLLDQAYRRRR
KRENSNNSSSQ------LDSTAATTPTTTPPPPTKMVK--------------EEKIEMVV
EE----------------------------------------------------------
-----------------------EVVSNDQ------------------------------
-----QEEEEEDQ---QQDQKHK----EMSTPTPTL------------------------
-----------------------------------------------------PSLDSKD
SILTATTTL-----AA------IATTIPEHT-----------------------------
-------TPSP----PPPLQDPAKIVKE---ENVDDVVVK--------------------
-------------------EIVVSE-----------------------------------
---------------AVSVCSNVSNSDVG--------ATTNAEAKNRE------------
---------------
>Dpte.g11236.t1 /organism=Dpte {i 707,1025,1878,2374 i}
MPILT----------------NNNNNSNHHHSIEQHSNFSTLNKSITETDMAETSTTTTF
NNNNNSSI-KYELSNDNHHHQNNDRSSPLSSMK------NNNNHSTT-------------
----------------------------TTTNISASDAYDAHVLLSLR------------
-------------SAPASPSSTQ-------PSINWSM-----------------------
INRNNQNNSTNDNDDNTNNTG----------QKFIQSR-QIPMAKLEARGFEYLIRGNRT
IIGRDSSRGKVDVNMGHSNFISRRHLEIYFESSSSNFFLTCKGKNGVFIDGIFQRRGSPP
YKLPPTCVFRFPSTNIRLEFQSLIESKH----------HHHNHNHR-------HHN--ME
KDC-------------LNDDNHHHQNNNNK----------------SIMLTSSTTTTTN-
--------------------------------------------SNGQSSKYYSPLKVNI
P-EIATNLSNNSDF------------------------------------------VSPI
PSPTGTISAANSCPASPRSNSI---RFRFGNQ---HHHQNNNNQTSSSSSNNNQIHKSEE
FHKMVAYAAAAAMSCK-QEEQQQQPSSNSNNSSN---NQGGNQESSSFSGGNDLLQQQQQ
QQIKNIKVFHLSPATQQQQQTGTTTTYQQQQQQYAQQHGTPIIASISNNSSHQSIIINHH
SNGSNFLKQQQQNGQATILTTTTTTNLATKSSSSVQQNNNNNQDRNQIIHTPSQSPLHYS
MMDTSSGAGNGNDEDGKPPYSYAQLIVQAIASAIDKQLTLSGIYTFITKNYPYYRT-AEK
GWQNSIRHNLSLNRYFL---------KVPRSQSEPGKGSFWRIDPSSETKLIEQAFKRRR
QRPNTLGDQPSSGGGSGSGGGGRNHPRSAPTSPSHQGG--HYVSGLVTPDSLSREPSPSP
THQENI-ESEIISTGFNVGSIVTPAYLTIPNTENFLINTNSNNNKIYSSRSAPGSP--GS
ISEENINNNEQQIIIQQQQQQPTSTVITTMTNNNNNIETFPIHQQLTLANGTKVILDRSS
LSTS-SLSSSSSL---PSTTFTV----VQQQQQPTIVSSNSISTSSLSSA----------
---------------------SSSSSSTTATTTSANAAATAAAIALTNLQNKFEMHSMQQ
QQSSPSTTTTTTHKIVQQP--TVIVQAPSNNNNQPLTELNLSRVVICQPPPQSQSSTTTI
TTGMNVTKSTATANVNSNNNNSISNSLS---STTTAKTLEQPTTATTTTGATRSAIDLLT
SAALLAVQQNNDGNGTELSSSSVNSNNNSKPMPVFVVVTSSAQLPPSSSSLSSSLAT---
--ASTIPSSS---LSSSAITAIKRDLSSSTTNVIENDDNETSDNKRIKLEETSNNNNNSN
S-----------NND
>Dpul.mRNA12171 /organism=Dpul {i 112,401,544,1035,1217,1318,1492 i}
MA-------------------------SHDH----------VASH---------------
------------------------------------------------------------
-----------------------------ITERDRDRESEAYALLSLK------------
-------------TAPTSPGAAH----------HWNH-----------------------
-------------------GG--------------EARGPVVIARIEGREFEFLVRQKRL
VIGRNSSRGQVDVNMGHSSFISRRHLEVYFE--HPFFYMICNGKNGVFVDGVFQRKGAAP
LQLPKMCVFRFPSTNIRLMFQSLVDESG----------PPPNLG----------------
------------------NQTASNMNLSAVSAPT------------TQLAPPSPLKRRAP
--------------------------------------------STQQQP-HLAPLRINI
PIG-----EEEAEA------------------------------------------SSPL
PSPTGTISAANSCPVSPREGSHGLGRSHFGGFSHFHHELN---PSSSQ-----------G
HGSAAGYSTGSGQD----------------------------------------------
---------------LTQDHS---------------------------------------
------------------------------------------------------------
---PGAEGGNDTKDDSKPPYSYAQLIVQAICTAPDKQLTLSGIYSYITKNYPYYRT-ADK
GWQNSIRHNLSLNRYFL---------KVPRSQEEPGKGSFWRIDPTSESKLVEQAFRRRR
QRGVPCFRTPY--------------ARSAPASPTHGGMPNMSVSGLATPDCLSREGSPGP
MSE------------------PYGDVVNSQG--------VAQHLE-IKSSSRPSSP-FSL
HQGSGVVVQ---------------------------------------------------
----------------SNHPTHV----VVLQP--TQLAHGPTANGG-SENNYLGGTQASV
IVPFVTTYSSFVS-ASNSNGGNESLASLQPSS--------------------------IK
RTYPPASSS-------PAP---VNAGLGNTG-----------------------------
--------PCF-------------------------------------------------
------------------------------------------------------------
-------------------------------------DGNEKKIKLDTEEESEK------
---------------
>Lpol.rna21096 /organism=Lpol {i 359,536,858,1052,1240,1399 i}
------------------------------------------------------------
------------------------------------------------------------
-----------------------------MSAIQKPSDNDAWALLALK------------
-------------SAPASPSKV-----------QWSP-----------------------
-----------------------------------EPK-GTAIARLEGREFEYMIRQYRI
TIGRNSSRGEVDVNMGHSSFISRRHLEVYFD--SPHFYMNCNGKNGVFVDGIFQRKGAPP
LQLPKTCVFRFPSTSIKVMFQSLVDELN----------PPIH------------------
-----------------------------------------------YQFPDSP------
-----------------------------------------------------KPLKITI
P-E-----PE-QNM------------------------------------------ASPV
PSPTATISAANSCPASPRGGS---------------HRRN---ITS-------------D
LQMAATYAAAASAE----------------------------------------------
---------------ERKEQTD--------------------------------------
-----------------------TVSESA-------------------------------
---TTSREISNSKDDLKPPYSYAQLIVQAISSASDKQLTLSGIYSYITKNYPYYRT-ADK
GWQNSIRHNLSLNRYFV---------KVPRSQEEPGKGSFWRIDPHSESKLIEQAFRCRR
QRGVPCFRTPL----------GGLSSRSAPASPTHGSF-----SGLTMPDSLSREPSPVP
EITADD---------------PTGVTLLNPSSY-------FMSQEIKTTQSAPGSP--GA
HQTHIVL-----------------------------------------------------
-------GSSSSA---QTSKLRV----FNSSHPVTMVANGTTSNGRHFDNTW--------
----------------QNTGNHDKSYSQLGTNTS-EVHIYSS---------NPQQ---LE
HSVSPLHGQ-------PT----VIVQGPSSCV-----------------------TTYSV
TIGCGISPSYV----SSSK------------------------------------VEG--
-------------------LTFVTPSSTSLVSQ------------PAL------------
--AVPTKRSF---ISTETSCHNNQETCVSS-------TGDRNEVKRPRAEEAAIFST---
---------------
>Smar.transcript:SMAR014746-RA /organism=Smar {i 359,548,858,1049,1272 i}
------------------------------------------------------------
------------------------------------------------------------
-----------------------------MSTLQRPSDNDAWALLALK------------
-------------SAPASPSKV-----------QWSP-----------------------
-----------------------------------ERK-GMAIAKLEGREFEYMVRQNRI
TIGRNSSRGEVDVNMGHSSFISRKHLEIYFD--SPHFYMTCTGKNGVFVDGVFQRKGAPH
LQLLRTCVFRFPSTNIKIVFQSLVDETN----------PPMN------------------
-------------------------------------------------PHPLPNKRR--
---------------------------------------------------PFPPLRINI
P-D-----PD-ISF------------------------------------------TSPF
PSPTGTISAANSCPTSPRSG------------------RN---VSS-------------D
LHIAAVYAAANANN----------------------------------------------
---------------TTEKES---------------------------------------
-----------------------IPVRMA-------------------------------
---PVSDGPSSPKDESKPPFSYAQLIVQAISSAYDKQLTLSGIYSYITKNYPYYRT-ADK
GWQNSIRHNLSLNRYFV---------KVPRTQEEPGKGSFWRIDPQTEAKLIEQAFRRRR
QRGVACFRAPF-----------GLSSRSAPASPSHVGM-----SGLVTPDSLSREGSPVP
EHLPDS---------------VMGSAVVPPSSHR-----AHMIRDHKISQSAPVSP--GT
SHSMLIYNI---------------------------------------------------
------------------------------------------------------------
------------------------------------------------------------
------------------------------------------------------------
------------------------------------------------------------
------------------------------------------------------------
------------------------------------------------------------
---------------
>Ptep.aug3.g15476.t1 /organism=Ptep {i 359,539,909,1103,1318,1459 i}
------------------------------------------------------------
------------------------------------------------------------
-----------------------------MASSQKEVDSDAWALLALK------------
-------------SAPASPSKV-----------QWSP-----------------------
-----------------------------------EPK-AAAIARLEGREFEYMIRQNRI
TIGRNSRVGDVDVNMGHSSFISRKHLEVTFE--SPHFYMSCNGKNGVFVDGVFQRKGAPP
LQLPKQCVFRFPSTSIKIMFQSLIDENN----------PPVH------------------
-------------------------------------------------GTDSPCK----
---------------------------------------------------SMAPLRISI
P-E-----HE-GNS------------------------------------------SSP-
PSPTGTISAANSCPTSPRGGS----------------RRT---FGN-------------D
LQIAAVYAVAASSS----------------------------------------------
---------------EEKKVK--------------------------VESVPPS------
NIVAHIPNPQVS------------LVTET-------------------------------
---VVTSEPVGARDDQKPPFSYAQLIVQAISSAQDRQLTLNEIYSYITKNYPFYRT-ADR
GWQNSIRHNLSLNRHFV---------KVPRPQEEPGKGSFWKIDSQSESKLIEQAFRRRR
QRGVPCFRAPY----------GGLSSRSAPASPSHSGI-----SGLVTPDSLSREPSPTP
ESMVVDPSSDII-------AQPTPAVITQPAYV-------ALSHDIQIAHTTPGSPSGGI
HTVEVVS-----------------------------------------------------
-------TTPGSV---SANQ---------AASEQTIITNGILINGSHTNGI---------
-----------------KIENSDKVSSQNLLPAV-KPRILVC---------GPKV---QN
SDSQPV-SQ-------AT----VIVQASSSGV-----------------------AGFPS
NVLTVVTQPLA----GNSDEASNIYST---------------------------------
-------------------ASFIAPQPLSKDSS------------QNV------------
--AKTFKRVF-----TTANELEDASVSESS-------TENNVEIKRPKSEPTS-------
---------------
>Tcas.transcript:TC005482_001 /organism=Tcas {i 359,604,753,993,1420,1529 i}
------------------------------------------------------------
------------------------------------------------------------
-----------------------------MSAFSQTSESDAWTLLSLK------------
-------------SAPSSPSKL-----------QWSP-----------------------
-----------------------------------EHK-GDAIARIEGRDIEYLVRQNRI
VIGRNSSRGDVDVNMGHSSFISRRHLEVFFD--HPFFYLLCNGKNGVFVDGVFQRKGAPA
IHLPKTCQLRFPSTNIRLSFQSLVDENS----------EPPP------------------
-----------------------------------------------RVREVSPVRMRD-
--------------------------------------------RGGGS--GMAPLRINI
P-D-----ST-DVY------------------------------------------VSPF
PSPTGTISAANSCPASPRGGH---------------GRRN---VSA-------------D
LQMVAAYAAKVARR----------------------------------------------
---------------DEGASSHH------------------------VQSHSPD------
----HYRHPTNGN---------SIPPVVI-------------------------------
---NDGYGASGSKDDSKPPYSYAQLIVQAIASAPDKQLTLSGIYSYITKHYPYYRT-ADK
GWQNSIRHNLSLNRYFI---------KVPRSQEEPGKGSFWRIDPQSESKLIEQAFRRRR
QRGVPCFRAPF-----------GLSSRSAPASPSHISM-----SGLMTPECLSREGSPTP
EHM------------------------------------------LEVSQSAPGSP--GN
QTVAYAG-----------------------------------------------------
---------SGSMI--GHQQMSA----LVGATKARLLLPHRGEGGEVNNA----------
----------------NGQEHREEKYHVVSSNIV------------------------EE
RSLSPATFS-------PQP---VIVQTPNYS-----------------------------
--------PYS----GGNNYASVGLDL---------------------------------
-------------------KRHVDEQPSGSPAS------------PG-------------
---------------------DNQD------------SLQEPEVKRSRHEQYDT------
--------------E
>Phum.transcript:PHUM328000-RA /organism=Phum {i 356,710,785,978,1169,1285,1451,1556 i}
------------------------------------------------------------
------------------------------------------------------------
------------------------------MSVSRTQESDAWALLALK------------
-------------SAPASPSKV-----------RWSP-----------------------
-----------------------------------DSN-DTAIARIEGRDFEYIMRQKRI
TIGRNSSRGQVEVNMGHSSFISRNHLELCFD--YPNFYLSCKGKNGIFVDGVFQGKGESA
YRLNKRSTIRFPSTNIWVIFQSLVDEQD----------PTVNI-----------------
----------------------------------------------SKISLQSPVKRT--
---------------------------------------------------PLPPLRINI
P-D-----SE--QV------------------------------------------NSPF
PSPTGTISAANSCPASPRSGH---------------GRRN---ITS-------------D
LQMVAAYAAQVANNG----GPITVSN----------------------------------
---------TVTISSDDRETYG--------------------------ESSH--------
-GGIHSPEPMDNNHKSYR----------------------------------GGSN----
--GAGPSDYSSGKDDTKPPFSYAQLIVQAIASAHETQLTLSGIYSYITKNYPYYRT-ADK
GWQNSIRHNLSLNRYFI---------KVPRSQEEPGKGSFWRIDPQSESKLIEQAFRRRR
QRGVPCFRTPF----------GPSSSRSAPTSPTHQ-----------YPD--STVVSP--
----------------------------------------AIHLEVEASQSAPGSP--RN
QGVTYVNQ----------------------------------------------------
----------------GGHHSVVNKSRVVLADQHIVLTNGDG-----EPAGYIVPSN---
----QRDYECIID-NNQRYDDNNS----------------------------PNAVGYEE
RSSSPNQTS-------------VIVQSGNLV-----------------------------
--------------DYNGGYLTSEISI---------------------------------
-------------------KEEMDDESQSPPTM----------NIPS-------------
---------------------EDE-------------ETYGPKRKKPKLE----------
---------------
>Turt.mRNA:tetur27g00040 /organism=Turt {i 356,569,1050,1447,1510 i}
------------------------------------------------------------
------------------------------------------------------------
-----------------------------MSSV----SEDAWALLALKS-----------
------------SSSPSSPSRIY----------NKNG-----------------------
-----------------------------------HDT-GKPIAKLETRDFEYMIRQKRI
IIGRNSSNGDVDVNMGNSSFISRSHIEIYYE--APYFFMICNGKNGVFVDGAFQRKSAPP
LLLPKQCVLRFPSTNIKLIFQSLVDEKG--------------------------------
------------------NENSNTSNGNGKDLLT--------------------------
-----------------------------------------------REPHKMAPLRVNI
S-E-----PSEPDL------------------------------------------ASPI
PSPTGTISAANSCPTSPRSGS---------------RYRNS-GVTS-------------D
LQAMVEYAAAAVTSE----EHRVQAN----------------------------------
---------MIVTSVTTDNSNSA------------------------NKSLG--------
-INSNLSSSQTSNHDYYSQSSSTLSHCQVAANESV-----------------SDS-----
---PSVRGGNGEIDETKPPYSYAQLIVQAISSASDKQLTLSGIYSFITKNYPYYRT-ADK
GWQNSIRHNLSLNRYFV---------KVARSQEEPGKGSFWRIDPSSEPKLVEQAFKRRR
QRPISCFRNQM------------SSSRSAPASPNHLGGGGGNGSGLVTPDSLSREPSPSP
EIVEND-ANQLM-------GPPTASFLTVPSDYK------------LSNKSAPGSP--AG
ITITTDSGVFTS--TGVTQFQKKEIIFPSGNNRN----SSPR----------AIAVDNNT
VILQSTLKSTHQSVN-PGQTSTV----IVQTPQVT-------------------------
------SENHLVEYVTNVPGSNSSVISRVYGS--------------------------EG
NAYVTAPTT-------ISE---VVTTTVSASK-----------------------RPYE-
-------TPIE----DVNDEKDEFHNLD--------------------------------
----------------EENESALQAKKLKPDDE----------LIPEVETFATTTVTVGT
TTIIPTPESITTTITTSPTTTIDESNNNNDV------SVFSPDFKKSLQSN---------
---------------
>Drer.transcript:ENSDART00000055201 /organism=Drer {i 407,605,762,909,1103,1270,1525,1720 i}
------------------------------------------------------------
------------------------------------------------------------
-----------------------------MA--DLGDDTGARALLALK------------
-------------SAPCSPVAV-----------SIPPVYTL-------------------
-----SSSTSPGITSSMPL----------------SSP-SQALARLEGRDFEFVMRQRTV
TVGRNSSHGSVDVNMGHSSFISRRHLQIAFE--EPHFYLRCLGKNGVFVDGVFQRRGAPP
LALPRECTFRFPSTVIKIQFTSLYHKETQ------KEEAPVS------------------
-----------------------------------------------PVRPLYP------
---------------------------------------------------QISPLKITI
P-D-----NDFKTM------------------------------------------MSPL
PSPTGTISVPNSCPASPRGAGS----------SGYRYGRN---ITS-------------D
LQLAAEYAAKAVSE----------------------------------------------
---------------QRTEAT---------------------------------------
------------------------------------------------------------
-------GGDSPKDESKPPYSYAQLIVQAISSAQDRQLTLSGIYAHITKHYPYYRT-ADK
GWQNSIRHNLSLNRYFI---------KVPRSQEEPGKGSFWRVDPSSEAKLVEQAFRKRR
QRGVSCFRTPF----------GPLSSRSAPASPTHSGLLSPHSSGLQTPECLSREGSPVS
HEH------------------DFGSKLASVPEY-------------RYSQSAPGSP--VS
AQPVIMAVP----------SQSSAAI------------------------------SKPV
AYMP-SIISSSQA---SGQAIHV----VQQAPAVTMVRVVTTSTS--SPNGYILANTSSS
GPG---------DLHGDPRGALDEMPLV-------GSRVI-------------QAVGSHI
ASANRGQQS------------YTVVQQSA-------------------------------
-IHHLPVQTIA----QNGKHALPVTSIP---TSAYALTNPL-------------------
-------------------QILAAQASTSPPVL----VNR--------------------
--------------------PSSMETDES--------SIDEPEPKRPKKEEDCVAPV-PQ
PVIVAMNQEAS---E
>Hsap.transcript:ENST00000328914 /organism=Hsap {i 560,746,903,1050,1244,1411,1696,1921 i}
------------------------------------------------------------
------------------------------------------------------------
-----------------------------MA--EVGEDSGARALLALR------------
-------------SAPCSPVLCAAAAAAAFPAAAPPPAPAQPQPPPGPPPPPPPPLPPGA
IAGAGSSGGSSGVSGDSAVAGAAPALVAAAAASVRQSP-GPALARLEGREFEFLMRQPSV
TIGRNSSQGSVDLSMGLSSFISRRHLQLSFQ--EPHFYLRCLGKNGVFVDGAFQRRGAPA
LQLPKQCTFRFPSTAIKIQFTSLYHKEE----------APAS------------------
-----------------------------------------------PLRPLYP------
---------------------------------------------------QISPLKIHI
P-E-----PDLRSM------------------------------------------VSPV
PSPTGTISVPNSCPASPRGAGS----------SSYRFVQN---VTS-------------D
LQLAAEFAAKAASE----------------------------------------------
---------------QQADTS---------------------------------------
------------------------------------------------------------
-------GGDSPKDESKPPFSYAQLIVQAISSAQDRQLTLSGIYAHITKHYPYYRT-ADK
GWQNSIRHNLSLNRYFI---------KVPRSQEEPGKGSFWRIDPASEAKLVEQAFRKRR
QRGVSCFRTPF----------GPLSSRSAPASPTHPGLMSPRSGGLQTPECLSREGSPIP
HDP------------------EFGSKLASVPEY-------------RYSQSAPGSP--VS
AQPVIMAVP----------PRPSSLV------------------------------AKPV
AYMPASIVTSQQP---AGHAIHV----VQQAPTVTMVRVVTTSAN--SANGYILTSQGAA
GGSHDAAGAAVLDLGSEARG-LEEKPTIAFATIPAAGGVI-------------QTVASQM
APGVPGHTV-------------TILQPATPV---------------------------TL
GQHHLPVRAVT----QNGKHAVPTNSLA---GNAYALTSPL-------------------
-------------------QLLATQASSSAPVV----VTRVCEVGPKEP-----------
------AAAVAATATTTPATATTASASAS--------STGEPEVKRSRVEEPSGAVTTPA
GVIAAAGPQGPGTGE
>Isca.ISCW002976-RA /organism=Isca {i 359,587,773,930,1081,1237,1653 i}
------------------------------------------------------------
------------------------------------------------------------
-----------------------------MSAHQRASDNDAWALLALK------------
-------------SAPSSPSKL-----------QWNP-----------------------
-----------------------------------EPK-GVAIARLEGREFEYMIRQNRI
SIGRNSSRGEVDVNMGHSSFISRKHLEIFYE--YSHFFMVCNGKNGVFVDGVFQRKGAAP
LPLPKTCVFRFPSTNIKIMFQSLVDEAG----------PPGLGG----------------
------------------GPPPPRLEAGSLGAA-------------SPLGLASPRLRPQ-
--------------------------------------------VPPHLPRPLAPLKINI
P-E-----PD--------------------------------------------------
--------AANSCPASPRAGS--------------HHRRN---IAS-------------D
LQMAAEAV----------------------------------------------------
---------------ERHEEAGPG----------------------MGHALG--------
-GGAPGAPPHS-------------------------------------------------
---NSQGTVGGPEGDQKPPYSYAQLIVQAISSAQDKQLTLSGIYSYITKNYPYYRT-ADK
GWQNSIRHNLSLNRYFV---------KVPRSQEEPGKGSFWRIDPQSEGKLVEQAFRRRR
QRGNSHHLPGL----------LPAFSNSKPKVLVAHQPPLMVSNGVLSSSNGNGIRSDSP
RHDQER-------------G--------------------------YPRAHQPEPP-QLF
YQPKALLPP---------TAAGGG------------------------------------
-----GDLGGTPSPPPLNPPTSV----IMQAPSSSALAPPPA------------------
---------------------PDSSSSSPPSSAP-PPPPVTT---------HPRKRHYEA
TSSSPVERE-------------AAASSPAPS-----------------------------
-------KVQR----SGSDEATLSSSSS--------------------------------
--------------------------AASPPA----------------------------
-------------------------------------PSATAEKKKTRTKQATRPFK---
---------------
>Mocc.rna7479 /organism=Mocc {i 402 i}
------------------------------------------------------------
------------------------------------------------------------
-----------------------------MSNYAR-DESGARA-----------------
-------------SEGPRVFHA-----------NYVT-----------------------
-----------------------------------EGA-ESPLARLDGREFQYFMFKKRI
TIGRNSANGDVDVSMGNSSFISRKHLELFNE--GRYIHMLCNGKNGVFVDGAFCRKGTPP
VKLAPTCTLRFPSTNIKIMFTSCLEPTT----------QPNH------------------
------------------------------------------------FNNLNPNLV---
---------------------------------------------------RFQPLKINI
P-T-----HEDLIM------------------------------------------PSPC
PSPTGTISAANSCPTSPRSGVS---MSSFHTL----QHRN---IVT-------------N
VTNAAAHQHMV-------------------------------------------------
------------------------------------------------------------
----NLLQPQKSN----------IKHEIGASSGGV-----------------GGG-----
---GGGGGTSLASDEQKPPFSYAQLIVQAISSTPDKQLTLSGIYSYITKNYPYYRN-AEK
GWQNSIRHNLSLNRYFM---------KVARSQEEPGKGSFWRIDPSSEDKLVEQAFRRRR
QRGLPCFRAPY----------GGGSTRSAPASPVHVNASLGLSLGMATPDSLSREPSPIP
PQH-------------------------------------------LLIDQNP-----LP
VHSEIVVEE--------EQASLQEAVASIM----------P-------------------
-----DEEYQQQQ---QQQQIHV----FPGENANMFVTK---------------------
---------------------------------------------------PLSSATFTS
SDSAPVREH----LVVYQP---VIVQAPQSA-----------------------------
-------AAAA----AAAATAPASVVV---------------------------------
-------------------EQTIDEELEEAQSL---------------------------
-------------QDEKAECPKSSSTPPPPAP-----SSEDVSGERAT------------
--------------P
>Cscu.CSCU022733-RA /organism=Cscu {i 176,397,571 i}
------------------------------------------------------------
------------------------------------------------------------
------------------------------------------------------------
------------------------------------------------------------
------------------------------------------------------------
------------------------------------------------------------
------------------------------------------------------------
------------------------------------------------------------
------------------------------------------------------------
------------------------------------------------------------
------------------------------------------------------------
------------------------------------------------------------
------------------------------------------------------------
------------------------------------------------------------
------------------------------------------------------------
---------LSLNRYFV---------KVPRSQEEPGKGSFWRIDPTSETKLVEQAFRRRR
QRGVPCFRTPY----------GNLSSRSAPASPSHSGP-----SGLVTPDSLSREPSPVP
ENLVDA---NTLENPF---TTAASAMLPPPGSYL-----SVSSNEIKASLSAPGSP--RH
ANVTNTSS----------------------------------------------------
---------MLQP---LGNSSHVMA--FSGAKQKVLITSQPV---SMTTNGVLNKVS---
--------------HQDEKQEQEEVYNQLSTT-------------------SKPDVHYSQ
KISSGTVDR-----SIVQP--TVIVQAPPSS-----------------------------
---------------LPSYSSVSSVISP---SNTYSNTLS--------------------
-------------------SSVISQSNTFTMPQL-QIITG---EMDNLNSPSSNV-----
--SLATKRPF-----SSTVDGNNQEGEISS-------SREEPE-KRVKEDSAVSCSSDS-
--------------S
>Dmel.FBtr0332652 /organism=Dmel {i 710,1210,1308,1529,1714,1810,1907 i}
MAATTTTTTTTLATTTGNSSSTNNSSSNNNNSIASSHNNN-------NNIVTVHTVLNNP
PTNTAGGGVADAATVAIA------------------------------------------
-----------------------------KDMLQLHHGAAAAATAALNNYNNSSNNNNNS
ADQLTGNSNNSANHPPATSSTT-----------NSSS-----------------------
------SSTTSANTNNPSANA----------ASTLTSS-SPPYGELRFNQEVLPITDAVT
VIGRNSSTSLVHFNVAENNLVSRKHFQVLYDVELRAFFVQCLSKNGIFVDDFLQRRNVDP
LRLPQRCYFRFPSTEIRIEFESYVPATSSDA---IDGHSPSLVVG---------------
---GGGGVAGGGAHVIITPLPRDELHQQQLHHHQQQPHLQQQQHPHHPPAHHLPLQQQQQ
QQQPAHHPLPHTPHHPLHHTALHQQQQRSGSIVVAPPAGAAAHLIAGDGPGIYSPLKISI
P-K-----KE---------------------------------------------QKSPY
LSPTGTISAANSCPASPRQGFI---QNQPNNYN--NYGNN---NTQ-------------D
LFQTPST-----------------------------------------------------
------------------------------------------------------------
------------------------------------------------------------
---------ASYNHNEKPPYSYAQLIVQAISAAPDKQLTLSGIYSFIVKHYPYYRKETNK
GWQNSIRHNLSLNRYFI---------KVARSQDEPGKGSFWRIDPDSGAKLIDHSYKKRR
QRSSQGFRPPY------------GMPRSAPVSPSHMDN--------------SRESSPLQ
DIV---------------------------------------------LQSAPGSP--GM
SLEQRAAD--------------PEIIYNSQ------------------------------
--------NAHQQ---QQQQQ--------QQQQQQTLSNNSNQYSSGSP-----------
--------------------------------------------------------YYVT
NQSSGV----------ATP-Q-THVEGSAAS-----------------------------
---------------GGGGGGGVGALLALKRNHVMGGGAS--------------------
-------------------QHTLHQQQAVAQQQHSEIIYE---ELPT-------------
--------DY-----SGHIEASEEECVTT--------ATDATVAKRPKYVSEVLXCV---
--RIQKHRQNK--GK
>Bmor.transcript:BGIBMGA014423-RA /organism=Bmor {i 365,430,481 i}
MA----------------------------------------------------------
------------------------------------------------------------
-----------------------------QAQFTRSSESDAWALLSLK------------
-------------SAPSSPSKV-----------QWAQ-----------------------
-----------------------------------ETA-PAAIARLEGRDFEYLIRQKRV
IIGRNSSRGQVDVNMGHSSFISRRHLELMYD--QPEFYLTCNSKNGVLVDGVFQRKGSPP
MLLPKRAVCDSVHLMAILLAKCYVWKED--------------------------------
------------------------------------------------------------
---------------------------------------------------HKSPLRKRR
R-D-----QSLYIM----------------------------------------------
-----------RCVLAPRHRSG---R----------------------------------
------------------------------------------------------------
---------LVCIPLNDRR-----------------------------------------
------------------------------------------------------------
---------DTILEVDAPPLDFA---------------TIGLICFNHNKH----------
--NNNIEGKRSRVVVFLWLCNELALQKTNQSPRAVGAGA-------------GLTFRTRD
YNAVFPFNRSF-------------------------------------TRCLNN------
----------------------------------------------NYRTRYPGCK----
--------M---------------------------------------------------
------------------------------------------------------------
------------------------------------------------------------
----------------VRPM----------------------------------------
---------------RGGSVRTHKFTI---------------------------------
------------------------------------------------------------
--------------------------------------SLAVDRVRP-------------
---------------
