# Supplementary material for: Genome streamlining in a minute herbivore that manipulates its host plant
Source: eLife. 2020 Oct 23;9:e56689. doi: 10.7554/eLife.56689 (PMC7738191; doi:10.7554/eLife.56689)
Supplement: Supplementary file 2. [file elife-56689-supp2.zip › Malin_Input/OG0001948.fasta]

>Agam.AGAP011060-RA /organism=Agam {i i}
------------------------------------------------------------
------------------------------------------------------------
------------------------------------------------------------
------------------------------------------------------------
-------------------MPL-FGKSQKSPQELVKSLKEAVNAL---ER----------
---GD-KKAE------------KAQEDVSKNLVSIKNMLCGTADA---------------
------------------------------------------EP-----QTE--IVISQL
AHELYSTDLLLLLIQNLNRIDFEGKK--DVAHIFNNVIRRQIGTRLPTVEYICTKPEILF
TLMAGYEHQ--EIALNCGIMLRECARHEALAKIMLHSEEFFNFFRYVEVSTFDIASDAFS
TFKELLTRHKLLSAEFLEQNYDKVFS-RYEALLNSENYVTRRQSLKLLGELLLDRHNFTV
MTKYISNPDNLKLMMNMLKETSRNIQFEAFHV-----FKVFVANPNKPKPIMDILLRNQE
KLVDFLTRFH----TDRSEDEQFNDEKAYLIMQIKELKPQTQEAQQ--------------
----------------
>Cscu.CSCU011307-RA /organism=Cscu {i 120,264 i}
------------------------------------------------------------
------------------------------------------------------------
------------------------------------------------------------
------------------------------------------------------------
------------------------------------------------------------
------------------------------------------------------------
------------------------------------------------------------
------------------------------------------------------------
------------------------------------------------------------
-----LTRHKILCAEFLENNYDKVFS-HYQQLLNSENYVTRRQSLKLLGELLLDRHNFTI
MTRYISNPENLKLMMNMLKEKSRNIQFEAFHV-----FKVFVANPNKPKPILDILLRNKE
KLVDFLTKFH----TDRSDDEQFNDEKAYLIKQIKELKPHEEH-----------------
----------------
>Lpol.rna1768 /organism=Lpol {i 3,123,291,410,579,705,849 i}
M-----------LEVSR-------------------------------------------
------------------------------------------------------------
------------------------------------------------------------
------------------------------------------------------------
------------------IMPL-FGKSQKSPVELVKVLREAVLAL---ER----------
---GD-KKAE------------KAQEDVSKNLMLMKNMLYGTSDQ---------------
------------------------------------------EP-----QTD--IVLTQL
AHELYNSNLLLSLIQNLSKIDFEGKK--DVAQIFNNILRRQIGTRSPTVEYICTKPEILF
TLIKGYEKQ--EIALNCGTMLRECARYEALAKIVLYSDEFYNFFKYVEVSTFDIASDAFS
TFKELLTRHKGLCAEFLENNYDKVFS-HYQNLLNSENYVTRRQSLKLLGELLLDRHNFTI
MTRYISNPENLKLMMNMLKEKSRNIQFEAFHV-----FKVFVANPNKPKPILDILLRNKE
KLVDFLTKFH----TDRSDDEQFNDEKAYLIKQIRELKPHEEH-----------------
----------------
>Smar.transcript:SMAR005161-RA /organism=Smar {i 111,279,398,567,693,837 i}
------------------------------------------------------------
------------------------------------------------------------
------------------------------------------------------------
------------------------------------------------------------
-------------------MPL-FGKSQKSPADLVKALKEAVTVLERIER----------
---TD-KKAE------------KAQEDVSKNLVLIKNMLYGTSDQ---------------
------------------------------------------EP-----QTD--IVLAQL
AQELYNSALLLLLIHNLTKIEFEGKK--DVAQIFNNILRRQIGIRSPTVEYICTKPEILF
TLMRGYETQ--EIALNCGTMLRECARYEALAKIMLYSDDFYNFFKYVEVSTFDIASDAFS
TFKELLTKHKVLCAEFLEANYDTVFG-HYQGLLNSENYVTRRQSLKLLGELLLDRHNFTV
MTRYISNPDNLKLMMNMLKEKSRNIQFEAFHV-----FKVFVANPNKPKPILDILLRNRD
KLVEFLTKFH----TDRSEDEQFNDEKAYLIKQIKELKPYDEH-----------------
----------------
>Phum.transcript:PHUM137520-RA /organism=Phum {i 270,558,828 i}
------------------------------------------------------------
------------------------------------------------------------
------------------------------------------------------------
------------------------------------------------------------
-------------------MPL-FGKSAKSPAEVVKSLKEAISAL---ER----------
---GD-KKAE------------KAQEEVSKNLVLIKNMLYGTSEA---------------
------------------------------------------EP-----HTE--IIVAQL
AQELYNSNLLLILIQNLNRIDFEGKK--DVAQVFNNILRRQIGTRSPTVEYTCTKPEILF
TLMKGYEHQ--EIALNCGTMLRECARYEALAKIMLYSEDFFNFFRYVEVSTFDIASDAFS
TFKELLTRHKVLCAEFLEVNYDKVFT-HYQRLLNSENYVTRRQSLKLLGELLLDRHNFAV
MTRYISSPDNLKLMMNMLKEKSRNIQFEAFHV-----FKVFVANPNKPKPILDILLRNQE
KLVEFLTRFH----TDRSEDEQFNDEKAYLIKQIKELKPVTEH-----------------
----------------
>Tcas.transcript:TC014612_001 /organism=Tcas {i 389,558,723,828 i}
------------------------------------------------------------
------------------------------------------------------------
------------------------------------------------------------
------------------------------------------------------------
-------------------MPL-FGKSQKSPTDIVKALKEAVNAL---EK----------
---GE-KKAE------------KAQEEVSKNLVLIKNMLYGTSDA---------------
------------------------------------------EP-----QTD--IIVAQL
AQELYNSNLLLLLIQNLNRIDFEGKK--DVAQVFNNILRRQIGTRSPTVEYICTKPEILF
TLMSGYELQ--EIALNCGTMLRECARYEALAKIMLYSDDFYNFFRYVEVSTFDIASDAFS
TFKELLTRHKILCADFLEVNYDKVFS-HYQRLLNSENYVTRRQSLKLLGELLLDRHNFTV
MTRYISNPDNLKLMMNMLKERSRNIQFEAFHV-----FKVFVANPNKPKPILDILLRNQD
KLVDFLMKFH----TDRAEDEQFNDEKAYLIRQIKELRPMAGH-----------------
----------------
>Dpul.mRNA11995 /organism=Dpul {i 111,279,398,522,687 i}
M-----------IK----------------------------------------------
------------------------------------------------------------
------------------------------------------------------------
------------------------------------------------------------
-------------------MPL-FGKSQKSPAEVVKALKEAVTSL---EK----------
---GD-KKLE------------KAQEDVSKNLLLIKNMLYGTSDS---------------
------------------------------------------EP-----QTD--IVVAQL
SQELYNSGLLVLLTQNLSRVDFEGKK--DVAQIFNNILRRQIGTRSPTVEYICTKPEILF
TLVQGYEHQ--DIALNCGTMLRECARYEALAKILLYSEEFYNFFKFVE------------
---ELLTKHKILCAEFLEANYDKVFA-HYQGLLNSENYVTRRQSLKLLGELLLDRHNFTV
MTRYISNPDNLKLMMNMLKEKSRNIQFEAFHV-----FKVFVANPNKPKPILDILLRNQE
KLVEFLTKFH----TDRSEDEQFNDEKAYLIKQIKELRPPEN------------------
----------------
>Dmel.FBtr0075358 /organism=Dmel {i i}
------------------------------------------------------------
------------------------------------------------------------
------------------------------------------------------------
------------------------------------------------------------
-------------------MPL-FGKSQKSPVELVKSLKEAINAL---EA----------
---GD-RKVE------------KAQEDVSKNLVSIKNMLYGSSDA---------------
------------------------------------------EP-----PAD--YVVAQL
SQELYNSNLLLLLIQNLHRIDFEGKK--HVALIFNNVLRRQIGTRSPTVEYICTKPEILF
TLMAGYEDAHPEIALNSGTMLRECARYEALAKIMLHSDEFFKFFRYVEVSTFDIASDAFS
TFKELLTRHKLLCAEFLDANYDKFFSQHYQRLLNSENYVTRRQSLKLLGELLLDRHNFTV
MTRYISEPENLKLMMNMLKEKSRNIQFEAFHV-----FKVFVANPNKPKPILDILLRNQT
KLVDFLTNFH----TDRSEDEQFNDEKAYLIKQIKELKPLPEA-----------------
----------------
>Bmor.transcript:BGIBMGA003184-RA /organism=Bmor {i 129,246,389,445,600 i}
------------------------------------------------------------
------------------------------------------------------------
------------------------------------------------------------
------------------------------------------------------------
-------------------MPL-FGKSQKSPAELVRSLKDAVTAL---ER----------
---GD-KKAE------------KAQEDVSKNLVLIKNMLYGTSDA---------------
------------------------------------------EP-----QTD--IIVAQL
AQEMYNTNLLLLLIQNLNRIDFEGNK--DVAQVFNNVLRRQIGTRSPTVEYICTKPEILF
TLMSGF------------------------LIFTLLANNWYFFF----------------
-------------------------------LSNSK--------LKLLGELLLDRHNFSI
MTRYITNPDNLKLMMNMLKEKSRNIQFEAFHV-----FKVFVANPNKPKPILDILLRNQD
KLVDFLTKFH----TDRSEDEQFNDEKAYLIKQIKELKPSEH------------------
----------------
>Dpte.g11376.t1 /organism=Dpte {i i}
------------------------------------------------------------
------------------------------------------------------------
------------------------------------------------------------
------------------------------------------------------------
-------------------MPL-FGKSTKSPFELIKSLQEALLAL---EK----------
---GD-KKAE------------KAQEDISKNLLLIKNMLYGTGDT---------------
------------------------------------------EP-----QTD--IGVAQL
SQELYNTNLLLQLINNLSRIEFEAKK--DVAQIFNNILRRQIGTRSPTVEYMCTKSDILF
TLMRGYEKH--DIALHCGSMLRECARYEALAKIMLYSNDFYNFFNYVEVSTFDIASDAFS
TFKELLTRHKTLSAEFLDTNYERFFT-CYEKLLNSENYVTKRQSLKLLGELLLDRHNFTI
MTRYISSQDNLKLMMTMLKNRSRNIQFEAFHV-----FKVFVANPNKPKPILDILLRNKD
KLIDFLTKFQ----TDRADDEQFNEEKAYLIKQIRDLKPIEESN----------------
----------------
>Turt.mRNA:tetur24g01260 /organism=Turt {i 322 i}
------------------------------------------------------------
------------------------------------------------------------
------------------------------------------------------------
------------------------------------------------------------
-------------------MPL-FGKSHKNPFELIKSVQEALIAV---EK----------
---GD-KKAE------------KATEDLSKNLVSIKNLLYGSGDN---------------
------------------------------------------EP-----QID--IAVAQL
AQELYNSNLLLMLINNLSRIEFEAKK--DVAQIFNNILRRQIGTRCPTVEYICTKPEILY
TLMKGYEKH--DIALNSGSMLRECARYEALAKIMLYSPDFYNFFLYVEVSTFDIASDAFS
TFKELLTRHKILSSEFLEANYDNFFS-EYQNLLNSGNYVTKRQSLKLLGELLLDRHNFTV
MTKYISNQDNLKLMMTLLKDRSRNIQFEAFHV-----FKVFVANPNKPKPILDILLRNKE
KLVDFLTKFQ----TDRADDEQFNDEKAYLIKQIRELKPSEDTRASSSNQLSSQQSSSSS
SSHHQHPSA-------
>Alyc.aculy01g35410.1 /organism=Alyc {i i}
------------------------------------------------------------
------------------------------------------------------------
------------------------------------------------------------
------------------------------------------------------------
-------------------MPL-FGKSSKSPFELVRTLQEALAVV---EK----------
---GDSKKLD------------KSLEEVSKSLTSIKNMLYGTNDQHQPN-----------
--------------------------------------QHQNES-----QTD--IAVAQL
AQEIYNSNLLFALINNLPKIEFEAKK--DVAQIFNNILRRQIGTRSPTVEYICTKPEIIF
TLIRGYEKH--EIALNCGSMLRECARYDALAKIVLQSPEFYLFFRYVEVSTFDIASDAFS
TFKELITRHKQLSADFLESEYEQFFT-YYQKLLNSDNYVTKRQSLKLLGELLLDRHNFTI
MTRYISCPENLKLMMNMLKDKSRNIQFEAFHV-----FKVFVANPNKPRPIADILLRNKE
KLVDFLTKFQ----TDRFEDEQFNDEKTYLINRIRDLKSTTTTSAPTTSTASTSSITSTT
APNTTATTGTDQQ---
>Isca.ISCW004710-RA /organism=Isca {i 145,320,401,570,696,840 i}
------------------------------------------------------------
------------------------------------------------------------
------------------------------------------------------------
------------------------------------------------------------
-------------------MPL-FGKSQKSPGELVKALREAVLAL---ER----------
---GD-KKAE------------KVSMEISSP---SKKQIPGISLH---------------
------------------------------------------RSWLCTFAYS--LFLLHM
RARFWVHNLLLQVIRNCKSKAAPAGKLMDLCSYISNSFKRKSKTKGLYFSFIFSQKRIDG
AWYNFYEKQ--DIALNCGTMLRECARYEALAKIILYSDEFYKFFNYVEVSTFDIASDAFS
TFKELLTRHKMVCADFLEQQYDKVFF-HYQNLLISENYVTKRQSLKLLGELLLDRHNFSI
MTRYISNPENLKLMMNMLKEKSRNIQFEAFHV-----FKVFVANPNKPKPILDILLRNKD
KLVEFLTKFH----TDRSDDEQFNDEKAYLIKQIRELKAIDGDGLAAPASGG--------
----------------
>Drer.transcript:ENSDART00000018347 /organism=Drer {i 117,282,401,570,630,696,840 i}
------------------------------------------------------------
------------------------------------------------------------
------------------------------------------------------------
------------------------------------------------------------
-------------------MPFPFGKSQKSPAEIVKSLKENVAYL---EKLE--------
--SSESKKCE------------KVAEEVSKNLSSLKEVLCGTGDK---------------
------------------------------------------EP-----QTE---AVAQL
AQELYNTNLLISLIANLQRIDFEGKK--DVVHLFSNIVRRQIGARTPTVEYISSHSQILF
MLLKGYETS--EVALNCGMMLRECLRHDPLARIVLFSEDFYCFFRYVEMSTFDIASDAFA
SFKDLLTRHKIMCADFLETNYDRVFT-EYEKLLHSENYVTKRQSLKLLGELLLDRHNFTV
MTKYISRAENLKLMMNMLRDNSRNIQFEAFHV-----FKVFVANPNKTQPVLDILLKNQS
KLVEFLSHFQ----TDRSEDEQFCDEKNYLIKQIRDLKRPAPAEES--------------
----------------
>Hsap.transcript:ENST00000410084 /organism=Hsap {i 114,279,398,567,627,693,837 i}
------------------------------------------------------------
------------------------------------------------------------
------------------------------------------------------------
------------------------------------------------------------
-------------------MPFPFGKSHKSPADIVKNLKESMAVL---EKQD--------
--ISD-KKAE------------KATEEVSKNLVAMKEILYGTNEK---------------
------------------------------------------EP-----QTE---AVAQL
AQELYNSGLLSTLVADLQLIDFEGKK--DVAQIFNNILRRQIGTRTPTVEYICTQQNILF
MLLKGYESP--EIALNCGIMLRECIRHEPLAKIILWSEQFYDFFRYVEMSTFDIASDAFA
TFKDLLTRHKLLSAEFLEQHYDRFFS-EYEKLLHSENYVTKRQSLKLLGELLLDRHNFTI
MTKYISKPENLKLMMNLLRDKSRNIQFEAFHV-----FKVFVANPNKTQPILDILLKNQA
KLIEFLSKFQ----NDRTEDEQFNDEKTYLVKQIRDLKRPAQQEA---------------
----------------
>Cele.Transcript:R02E12.2a /organism=Cele {i 718,888,1214,1450,1722 i}
MDSTTSLPNNVLLKKARPSKIFAVTSANALNVKTEPVIFVKSDDLNQANTPLTGSKFGTH
LACIRTSCLHRTVNASNYSTMSDGGLYTSDEPCSSAQAEFRLAAHWESTFTRTREIHCDT
GYSSQSPPETTVFIQKSRFPVAEKPGTPELKSFESKKLVQKKSGNASTPTRKLASEEKKA
KNTSMGQTPSKLKSPKALKMVKKENEPAIPPNHFEGKVYGYLVDDMSAIGIQPILDKYNE
DPEKFFKRFDSKPWFRRKVMPLLFGKSHKSPADVVKTLREVLTIL---DKLPPPKLDKDG
NIQSD-KKYD------------KALDEVSKNVAMIKSFIYGNDSA---------------
------------------------------------------EP-----SSEHVVQVAQL
AQEVYNANILPMLIKMLPKFEFECKK--DVGQIFNNLLRRQIGTRSPTVEYLGARPEILI
QLVQGYSVP--DIALTCGLMLRESIRHDHLAKIILYSDVFYTFFLYVQSEVFDISSDAFS
TFKELTTRHKAIIAEFLDSNYDTFFA-QYQNLLNSKNYVTRRQSLKLLGELLLDRHNFNT
MTKYISNPDNLRLMMELLRDKSRNIQYEAFHV-----FKVFVANPNKPKPISDILNRNRE
KLVEFLSEFH----NDRTDDEQFNDEKAYLIKQIQEMKSSPKEAKKPKSKED-----ENQ
EPAGPSEGPSTSQ---
>Ptep.aug3.g5687.t1 /organism=Ptep {i 102,270,438,557,726,852,978 i}
------------------------------------------------------------
------------------------------------------------------------
------------------------------------------------------------
------------------------------------------------------------
-------------------MPL-FGKSQKSPSELVKVLREAIVIL---EK----------
---GD-KKAE------------KAQEDVSKHLALMKTMLYGSSDQ-EPNSDIAVAQLAQE
LYNCNMLLLLVQNLPKIDFEAQEDVSKHLALMKTMLYGSSDQEP-----NSD--IAVAQL
AQELYNCNMLLLLVQNLPKIDFEGKK--DVVQIFSNILRRQIGTRLPTVEYICTKPEILF
TLMKGYEKQ--DIALNCGTMLRECIHYEALAKIILYSDEFYNFFRYVEVSTFDIASDAFS
TFKELLTRHKVLCSEFLEMNYDRVFS-HYQHLLNSENYVTKRQSLK----ELLTRHKVLC
-------SEFLEMNYDRVFSHYQHLLNSENYVTKRQSLKVFVANPNKPKPVLDILLRNKD
KLVDFLSNFH----TDRSDDEQFNDEKAYLIKQIKELKPDD-------------------
----------------
>Mocc.rna7780 /organism=Mocc {i 102,225,501,654,770,864 i}
------------------------------------------------------------
------------------------------------------------------------
------------------------------------------------------------
------------------------------------------------------------
-------------------MPL-FGKSSKNPVEVVKSLKESVNAL---EK----------
---VD-KKAEKEQLPNTLMKALKAQEDVSKNLCLMRNFIYGLGNG---------------
------------------------------------------DA-----HSD--PQVAKL
SQELYSSHLLLLLVQNLSKIDFEGRK--DVVHIFNSVLRHRAGERYPTVEYIYLKPQILF
ILLSGYEKP--DIALNCGSMLRECARSESLAKVVLYSDDFYNLFKYIETSSAEISADAFA
TFKELLTKHKPMVAEFLDANYDRTFT-HYRALLNSENYVTLRFSLKLLGELLLDRHNFNV
MTRYISNVENLKLMMNLLKDKSRHIRIEAFHV-----FKIFVANPHKPNAILDILVRNKD
KLADFLSRFQLADEADSNLAEQFNDEKAYVVKQIRELKMIPLGAQGMPSM--------NQ
GPPLPPPNPICSNPKD
