# Supplementary material for: Genome streamlining in a minute herbivore that manipulates its host plant
Source: eLife. 2020 Oct 23;9:e56689. doi: 10.7554/eLife.56689 (PMC7738191; doi:10.7554/eLife.56689)
Supplement: Supplementary file 2. [file elife-56689-supp2.zip › Malin_Input/OG0001953.fasta]

>Agam.AGAP010175-RA /organism=Agam {i 136,447,711,886,1475,1671,2029,2415,2562 i}
M---------------------------------------------------FS------
------------------------------------------------------------
-----CCRCVNPKSPKQKEKSAKLSDSEEEEEREQQSKKQNETNASAYTPR-EPRTVNDV
IEESNLSNPV----------------DSD-------------------------------
---EKATEEN----------------------------NAADSVPAGTAGSASSSPASKT
LSNTDRGQTDQSGPSSG-------------------VVTEIEAKLPTNESTDADS-TGDA
TNTPQ---EIPTTVSFRESCLSRRSSSKSSIKKKVA------------------------
--YNDSTEVIPPPEYP----------PPEDDDSVFSDSVPPKLPRG-------DMCTPY-
-------------------------------ATKRGSLPGMIALP---------------
DWF---AEDRLMMLGGIMEPPTTPIG-RDELALRRHRFFSELLNAAHAAVEHRVRFDPLG
PEVAKVPTEEESEDCDPDLKP-SSARELECLIDRL-----------------ERIVDRLE
RTVSARELEET-------------------RRILKDAC----------------------
-----AVGK-AVIRSNTTVEDTDP-SADDLPTVLP-STPPPSASYLHQKVDSLE------
STLFPALTDQPQKGRQHNTT-----TVIQSKPSALLNHTNPLTIQEQGTAVLSLSSSQHG
TLGGTTSKMSINAYEDIMLGSFANFIALSNKIGGDVATQAQFVKEAFDAQFAFLKVASAS
SAPSNTDLQNLLKPTSDKISTIQSYREKN-RTSPFFNHLSAISESIPALGWVCVAPTPGP
YVKEMNDAGQFYTNRVLKDWKEKDSTHVEWARAWIQTLTELQQYIKQHHTTGLVWSGKDK
PTVG------------------GASVPPPPPP--GGLPPP-PPMM---PLG-------DL
SADGSGDDRSALFAQINQGADITKGLKKVTADMQTHKNPSLRS--------GPAPYKAPA
GVTNGTKSVAPPAA--------AAVAKPPTFTRD-GKKWLIEYQKN---NPDLVVENAEM
NNVVYMFRCEGSTLQIKGKINSVVM------DSCKKCSLVF-DSLVASAEFVNCQSVQMQ
VLGKVPTISIDKTDGCQMYLSADSLAVEIVSSKSSEMNVMIPKGSSGDYTEQPIPEQFKT
I-VKGSSLNTTCVESLG
>Bmor.transcript:BGIBMGA003515-RA /organism=Bmor {i 18,104,487,640,813,1020 i}
M-----------------------------------------------------------
------------------------------------------------------------
------------------------------------------------------------
------------------------------------------------------------
------------------------------------------------------------
------------------------------------------------------------
------------------------------------------------------------
------------------------------------------------------------
------------------------------------------------------------
-YF---------------------------------------------------------
------------------------------------------------------------
------------------------------------------------------------
------------------------------------------------------------
------------------------------------------------------------
----------------VVLGPLRAYLQLSQQIGGDVATQANLVNAAFQAQSRYIQLAATK
AKPSQAEEMQLLTPTSEQISAIQQYREKN-RASQFFNHLSAISESIPALGWVAVAPAPAP
YVKEMNDAGQFYTNRVLKDWKEKDKTHVEWCRAWVQLLSDLQAYVKQFHTTGLVWSGKG-
----------------------SAGAPPPPPP--GGLPPP-PPVLPDVDFS---------
--NLSLDDRSALFAEINRGEAITSSLRKVTPDMQTHKNPTLRQ--------GPAPFKATS
AA--GHKPLPQPGA--------GQLDKPPVFTRD-GKKWLIEYQKG---NSNLVVENADM
NNVVYMFRCRDSALTVRGKVNGVVL------DSCTKCAVVF-DNLVSSIEFVNCQSVQMQ
-------------------------------KKMKKM------------------KKYEN
I---------------T
>Dmel.FBtr0100023 /organism=Dmel {i 223,725,850,1196,1744,2268 i}
M---------------------------------------------------FS------
------------------------------------------------------------
-----CCR----SNPKAGKKEKEKRNAEEENGGQVTEKEEPQLNGKPGTPKEEPEPVKPE
KELLEAHNPE----------------DVP-------------------------------
---TSTQP-N----------------------------TAQ---PTQAEAASKSSPANPA
LAPKEPEPLARSTHSS--------------------TSTAPPASMTSGDAEEADEVVVVA
TVTPT---TPPPQPPPTKSCLSRHNSTHQSIKKKVN------------------------
--ISNRAEIIEPDPLPLLLLASQNQGSLLDDDEVFSDSLPPPK-RE-------SMCAPYI
EGD--------------------------VVSETLFFAHG---LP---------------
SWF----DDERLNDIGCIEPPVTPVG-RDELELKRQRLYTELLRAAHAAVEHSVAVRDNE
PE----------------AKPSAAVDHLESICERL-----------------ETLVDRLE
RTLTA-------------------------------------------------------
-----------------------P-QPIELPT--P-TLPPPPAE----------------
--------------------------------------------EEEALPVFEKAETPPP
PPSPPSSNMSVAGFEDIVAGPLSQYLTLSAKIGGDVAQHAELVKSAFGSQLQYVTLATQI
AQPAQPKQAELLKPTSTQISAIQDFREKH-RSSPFFNHLSAISESIPALGWVCVEKTPGP
YVKEMNDAGQFYTNRVLKEWKEKDVTHVEWARAWVQTLTELQAYIRQYHTTGLVWSGKGA
A--------------------PAGGAPPPPPP--GGLPPP-PPML---DLS-------AL
KLDSAGDDRSALFAQINQGADITKGLKKVTGDMQTHKNPSLRT--------GPAPFKSPA
QSG-GSKAVAAPSA---------AQAKAPVFERD-GKKWIIEYQKN---NTGLLVENAEM
NNVVYVFKCEGSTLTVKGKVNNIVF------DSCKKCSLLF-DSVVASVEFVNCQSVQMQ
VLGSVPTVSIDKTDGCQMYLSKDSLGVEIVNSKSSEMNILLPDD-SGDYTELALPEQYKT
T-IAGKTLKTVCVDSLG
>Phum.transcript:PHUM428000-RA /organism=Phum {i 119,315,401,676,858,1209 i}
M-----------------------------------------------------------
------------------------------------------------------------
------------------------------------------------------------
------------------------------------------------------------
------------------------------------------------------------
------------------------------------------------------------
------------------------------------------------------------
------------------------------------------------------------
------------------------------------------------------------
------------------------------------------------------------
------------------------------------------------------------
------------------------------------------------------------
------------------------------------------------------------
------------------------------------------------------------
---------SVQGFQQVLQGPFANYLQASSHIGGVVAEHAKIVHEAFQAQLQYLSLAAQS
SKPSQPEETKLLQPTSQKIEAIQSFREKH-RTSEFFNHLSAISESIPALGWVVVSPAPGP
FVKEMNDAGQFFTNRVLKEWKEKDKIHVDWTKAWVQTLSELQAFVKQYHTTGLVWGGTNP
PKV-------------------SGNAPPPPPG--GSVPLP-PPML---DLLGD-----GA
PTMNAGQDRSALFAEINQGENITRNLKRVTPEMQTHKNPAMRA--------GPAPFKPPP
PVS-IQNQTPRPFK--ATS----PPEKPARFGRE-GKKWFIEYQKG---NHQLVVDNAEM
NNVVYAFKCTDSTLVVKGKINSIFL------DSCKKTAVVF-DSVVSSIEFVNCQSVQMQ
VLGAVPTISIDKTDGCQIYLSQDSLNVEIVSSKSSEMNVLVPTG-TGDFKEFPVPEQFKT
T-VSKQGLTTTAVESKG
>Tcas.transcript:TC001635_001 /organism=Tcas {i 32,469,575,1264,1632,1776 i}
M---------------------------------------------------LIS-----
------------------------------------------------------------
----R-----------------------------------------------VMQTVQSK
SSTDQMPTDA----------------DKS-------------------------------
---EKAKA----------------------------------------------------
----------------------------------------------------ANELPILD
NVISN---EIKPNSNSSES-----------------------------------------
----------RPEP------------GSDNDDEVFCEGVGPTA-----------------
-----------------------------KLAENLGTCKGHTPLP---------------
RWFRESSEGETVDSEAPATPPATPVG-KDELALRRHRLFSEIIDLTQHAAEHKVKFDPFG
PVVA------------GGSDDNCLRSDLEDLIFRL-----------------ETVTTRLE
KVC---------------------------------------------------------
-----------------------------LPI----------------------------
----------------------------------------------EQLLNLKK------
ISSPEEPNMSVQGFSDIIQGPLTQYLQISQQIGGDVGQHSQLVHNAFQMQLQYLVLASQS
KQPSQNEIISLLKPTSDQISAIQDFREKH-RTSQFFNHLSAISESIPALGWVTVSPAPAP
YVKEMNDAGQFYTNRVLKDWKEKDKRHVDWVKAWIQTLVDLQAFVKQQHTTGLVWAGKGS
A------------------------APPPPPP---GCPPP-PPVL---DFA-------AA
EVAGGDADRSALFAQINQGENITRSLKKVTADMQTHKNPTLRE--------GPAPFKTPA
RG-----AQGAPAP---------VVDKPPSFARD-GKKWLIEYQKG---NHNLVVENVEM
NNVVYLFKCTDSTVVVKGKLNSITL------DSCKKTSIVF-DSLVSAMEFINCQSVQMQ
VLGKVPTISIDKTDGCQMYLSPESLDVEIVSSKSSEMNVLVPKG-NGDYTEYPIPEQYKT
TVVPGKGLSTIIVENKG
>Cscu.CSCU025226-RA /organism=Cscu {i 126,270 i}
------------------------------------------------------------
------------------------------------------------------------
------------------------------------------------------------
------------------------------------------------------------
------------------------------------------------------------
------------------------------------------------------------
------------------------------------------------------------
------------------------------------------------------------
------------------------------------------------------------
------------------------------------------------------------
------------------------------------------------------------
------------------------------------------------------------
------------------------------------------------------------
------------------------------------------------------------
----------------------------------------------LKLQ----------
---------------------------------------------------------PTP
Y-----------------------------------------------------------
-------------------------RPPP-------------------------------
--------------------------------------------------TAPRPFK---
-----------PVN--SAP----LQTKPPRFELE-GKKWCIS------------------
------------------------------------------------------------
-MGKVPTVAIDKTDGVLIYLSPKSLDAEIVTSKSSEVNVSIPLG-NGDFAEYPLPEQYKS
T-WTGKGMKTVVVESK-
>Isca.ISCW023355-RA /organism=Isca {i 246,324,378,468,554,660,832,1011,1153,1383 i}
M-----------------------------------------------------------
------------------------------------------------------------
------------------------------------------------------------
------------------------------------------------------------
------------------------------------------------------------
------------------------------------------------------------
------------------------------------------------------------
------------------------------------------------------------
------------------------------------------------------------
------------------------------------------------------------
-----------------------SVPDLAALVERL-----------------EQVAFRLE
HCE---------------------------------------------------------
------GGQ-LGRGGGGS----------------------PAARMLMR------------
------------------------------------------------------------
GTSVELVSASVQGFEALLKGPFQAYLALSRTIGAEVHTHATMVEKALQLQRQFLGVVAKA
RQPDKHGLISLLKPTSDEIQAIQTYREKN-RTSKFFNHLSAISESIPALGWVTISPAPAP
FVKEMSDACQFYTNRILMDYKEKDKTHVDWARSWLTVLSELQAFVKEHHLTGLVWNPKGC
DVTAVAGAGS--------LPPSVGGGPPP--------PPP-PPPA---DFA---------
NQVPPEDPRAALFRDLNKGEGISKGLKKVSAEQMTHKNPTLRSQGAVKPGGAPQPFRAG-
---------GHPGG--ASQ----EVLKPPKLELE-GKKWCVDYQVN---NEQIVLDQTQM
NQSVCIYKCVNSVIVVKGKVNSIVIGKFLLDNSCKKTSVVF-EDIVSVVEFINCQSVKAQ
SLGRVPTIAVDKTDGAHIYLSEKSLDVEVVTSKSSEVNVSVPAGSNGDYREIPVPEQYKS
I-WNGKSLTTSVIEKA-
>Smar.transcript:SMAR002911-RA /organism=Smar {i 4,111,189,333,419,525,697,864,988,1071,1212 i}
M-----------------------------------------------------------
------------------------------------------------------------
------------------------------------------------------------
------------------------------------------------------------
------------------------------------------------------------
------------------------------------------------------------
------------------------------------------------------------
------------------------------------------------------------
------------------------------------------------------------
------------------------------------------------------------
------------------------------------------------------------
------------------------------------------------------------
------------------------------------------------------------
------------------------------------------------------------
---GEVMAPFVQAYDGIVEGLFANFISLSKKIGKDVNVMAEMVNNAFTAQRQFLVIAAKS
QTPAQNVLTQLLKPTADLIQSIQEFREKN-RHNVFFNHLSAISESIPALGWVAVSPTPAP
FIKEMIDACQFYTNRVLVDYKEKDQTHVDWVKSWIQTLTELQAYVKQHHTTGLVWNARGV
PASSA-------------SASPAVGGPPPPPG-----PPP-PPTA---DFS-------GL
DINAMGDDRAALFKELNRGDDITKSLKPVSADQQTHKNPALRAQ-------GPTPYKAPS
SS-------GAPGV--KSV----SAPKTPKFELQ-GKKWIVEHHQG---NHNIMVDQTQM
NQCVYVYNCANCTIQVQGKINSVVL------DQCKKTALVF-DSLVAALELVNCQSVQAQ
VMGTVPTILIDKTDGALLYLSPQSMDAEIVSSKSSEMNVLIPK--DGDYLEFPIPEQYKS
K-WNGRGLATEIVEQKG
>Dpul.mRNA7035 /organism=Dpul {i 109,242,524,631,1120,1371 i}
M-----------------------------------------------------------
------------------------------------------------------------
------------------------------------------------------------
------------------------------------------------------------
------------------------------------------------------------
------------------------------------------------------------
------------------------------------------------------------
------------------------------------------------------------
------------------------------------------------------------
------------------------------------------------------------
----------------------ASAAELSLIVQRL-----------------ETVASKLE
STV---------------------------------------------------------
----------LGAQGSTT------------------------------------------
------------------------------------------------------------
TMPEEALAPSVLAFDEIVAGPFAAYLKCSKVIGGDVAQHADMAQQGFKDQRHFLIVASRS
KAPVEADLVKLLAPTSQAIQGIQSFREKN-RTSPLFNHLSAISESIPALGWVTVAPAPGP
YIKEMNDAGQFYTNRVLKDWKDKDKNHVDWVRAWVQVLTDLQAFVKQHHTTGLVWNAKGG
DAVQNAGKT---------APTSKAGGPPPPPG-----PPP-PPMP-AGDLFAEES---GA
GSGGDEQSRAQLFAALNQGEDVTKGLKKVTADMQTHKNPSLRS--------GPAPFTKPS
VA---PKPIGSVAA--SSPAMQKAVERPPRKELE-GKKWMIEYQKN---QTGLVITDTEM
HQVVYIFKCEGSTIQVKGKVNSIVL------DSCKKTSIVL-DSVVSSVEFVNCQSVQMQ
VLTKVPTISIDKTDGCQIYLNQASLDVSIVSAKSSEMNVLVPKA-DGDYVEYPIPEQFKT
T-YNGKGLTTIISEIA-
>Mocc.rna1432 /organism=Mocc {i 103,258,974,1359 i}
M-----------------------------------------------------------
------------------------------------------------------------
------------------------------------------------------------
------------------------------------------------------------
------------------------------------------------------------
------------------------------------------------------------
------------------------------------------------------------
------------------------------------------------------------
------------------------------------------------------------
------------------------------------------------------------
-----------------------STQELESLIRRL-----------------ESVATRLE
TSESR-------------------------------------------------------
-------------IGGGS------------------------------------------
------------------------------------------------------------
APSDEEVAAFVSAFDEIVSGPFVTYMKLSNQIGSDVAKHAEMVDAALKLQRNFVQVASKS
KKPSTDQLMALLKPQSEAIQKIQSFREAN-RTSKQYNHLSAISESIPFLGWVAVAPTPGP
YVKEMADACKFYTNRVLMEYKDKDKTHVEWTKAWLEVLNQLQAYIKQYHTTGLTWNPKGG
DAAAAAGASA----VRAPAAAPAAGAPPP--------PPP-PPSM---ELLLGSGPSPAA
APSGGGDPRAALFASINQGADITRALKKVSADQMTHKNPNLRST-------SVVPAKAPT
VG---PKPATAPKP---------AVVKPPRCELD-GKKWIVEFQRD---VPQLVLDDVHM
NQVVYVYGCQNSVIIVKGKCNSISV------DNCKKTSIVF-DDIVSTVEFVNCQSVKAQ
AMGVIPIFSIDKTDGAHIYLSEASAKAEIVTSKASEVNVSVPSGPDGDYVECAIPEQFKS
V-WNGKGMKTDILDIAA
>Turt.mRNA:tetur14g00690 /organism=Turt {i 16,1071,1215 i}
M-----------------------------------------------------------
------------------------------------------------------------
------------------------------------------------------------
--------------------------D---------------------------------
------------------------------------------------------------
------------------------------------------------------------
------------------------------------------------------------
------------------------------------------------------------
------------------------------------------------------------
------------------------------------------------------------
------------------------------------------------------------
------------------------------------------------------------
------------------------------------------------------------
------------------------------------------------------------
--SSIEEKPFLQECRDIIEGSFGVYLKLSQQIGDLVHQHAQMVNKAVQELYSLLILTGIH
SKPDQGIFMQLLKPLSECIMSIQEFREKN-RASSWFNHLSAISESIGALGWVTVSPTPAP
FVKEMTDASTFYTNKVLVAYKEKDKTHTDWAKAWLQFLNDLQKYIRVYHTTGLVWNSRGT
PATASASVRS------------GPGGPPP--------PPP-PPA----DLFAE-----PG
KGVAGDDTRSALLKELNRGTEITKGLKKISSDQQTHKNPALRSS-------GPTPYKAPS
VS--------QPVV--KSV----APPKPPKFELE-GKKWMIEHQTG---KKDLTVSDTEM
SQSVNIYKCKDCLVVIKGKINSITV------DSCTKLSLVF-DDIVSVVEFVNCQNIQAQ
SMGAVPTVNVEKTDVVEIYLNAKSLNAEIVTAKSSSVNVSVPDA-NGDFVEHPIPEQFKS
I-WTGSSFKTEPADKAA
>Dpte.g129.t1 /organism=Dpte {i 206,394,627,1461,1605 i}
M-----------------------------------------------------------
------------------------------------------------------------
------------------------------------------------------------
------------------------------------------------------------
---------------------------------TRYSRKKGNCAPNRRIGK---------
------------------------------------------------------------
----------------------------RCLKTK--------------------------
--------------------------RYKKDTDQIIEEIQRNIVKP-------EQKRPFE
MVDD---------------------------------------LPAQGQFFCTE----CD
RFF------------------------IEQLALNEHR-----------------------
-----------------------RSKQHKQRVKEL----------------------RIP
AYSHKESEQ---------------------------------------------------
----------AAGMGSYHV--------------------RPK----NSKISEMD------
------------------------------------------------------------
IDKQTISNNSVTEFQDLLANPIDKFLAISNEIGGLVKEQCLLVRKALDAQLNFLQLASQS
QKPNDSKLMELLRPTSDLITQIISIRDKN-RKDEHFNLLSSVAEGIAALGWVSVMPTPAP
YIKEMSDSAQFYTNKVLIAYKDKNAQIVQWAKLWIEFLGQLQQYVRRNHTTGLVWNAKGN
SLNNG----------------TSVGLPPP--------PPP-PPSA---DFFNDNVNDNSS
KQNAANDQHAALFASINKGTEITRGLRKVTADQQTHKNSSLRQS-------SMVPDRNRI
DS------TGRSIG--QKD----PPKSNPKLSLE-GKKWIVENYSG---RRDLIIDDTNM
TQSINIYNCNECVLTVKGKVNLISV------NQCRKFSIIF-DNVLSVLEFINCQRVQAQ
VNGLVPTITVDKTDGIEIYLSNESLQCEIVSSKSSEINVSVLNA-SGDYVEHPLPEQYKS
V-WTGNGFKTIALDG--
>Drer.transcript:ENSDART00000164055 /organism=Drer {i 121,222,300,444,530,636,802,972,1096,1179,1323 i}
M-----------------------------------------------------------
------------------------------------------------------------
------------------------------------------------------------
------------------------------------------------------------
------------------------------------------------------------
------------------------------------------------------------
------------------------------------------------------------
------------------------------------------------------------
------------------------------------------------------------
------------------------------------------------------------
----------------------------EALVGRL-----------------ERAVVRLE
AVAVKLQSC---------------------------------------------------
------PG--GLINGDIS------------------------------------------
------------------------------------------------------------
AVINGGESQSMEAFDRLLSGSVSEYVQSSAAIGGDVAKHAEMVNNALQVQRTLLKMAMTH
QEPAKTELADLLRPLSDQIQAVQNFREKN-RGSSLFNHLSAVSESIPALGWVAVCQKPGP
YVKEMNDAAMFYTNRVLKDFKDTDARHVEWVRSYLSIWTDLQTFIREHHCTGLIWSKTGP
KAPP--------------SLLSAPLLPPP--------PPP-PPPM-----MIDSC---SS
PADASSVQHAALFAQLNQGEEITKGLKHVCDEQKTHKNPNLRSQSGKTH--HDSPSKTQS
-----------SSS--SNP----ARKHPPVLELE-GKKWRVEYQDQ---CAELLIEDTEL
RQVVYVFSCSGSTLQVKGKVNSIIV------DNCKKLGLVF-DNVVGIVEIINSRDIQLQ
VMGKVPTISINKTEGCHVYLSKDSLDCEIVSAKSSEMNILVPEG-EDDYREFPVPEQFKT
V-WDGSSLVTEPTKIAG
>Hsap.transcript:ENST00000229922 /organism=Hsap {i 121,222,300,444,530,636,826,1002,1126,1209,1350 i}
M-----------------------------------------------------------
------------------------------------------------------------
------------------------------------------------------------
------------------------------------------------------------
------------------------------------------------------------
------------------------------------------------------------
------------------------------------------------------------
------------------------------------------------------------
------------------------------------------------------------
------------------------------------------------------------
-------------------------ANMQGLVERL-----------------ERAVSRLE
SLSAESHRP---------------------------------------------------
------PGNCGEVNGVIA------------------------------------------
------------------------------------------------------------
-----GVAPSVEAFDKLMDSMVAEFLKNSRILAGDVETHAEMVHSAFQAQRAFLLMASQY
QQPHENDVAALLKPISEKIQEIQTFRERN-RGSNMFNHLSAVSESIPALGWIAVSPKPGP
YVKEMNDAATFYTNRVLKDYKHSDLRHVDWVKSYLNIWSELQAYIKEHHTTGLTWSKTGP
VASTVSAFS---------VLSSGPGLPPPPPP----LPPPGPPPL-----FEN-----EG
KKEESSPSRSALFAQLNQGEAITKGLRHVTDDQKTYKNPSLRAQGGQTQ--SPTKSHTPS
-----------PTSPKSYP----SQKHAPVLELE-GKKWRVEYQED---RNDLVISETEL
KQVAYIFKCEKSTIQIKGKVNSIII------DNCKKLGLVF-DNVVGIVEVINSQDIQIQ
VMGRVPTISINKTEGCHIYLSEDALDCEIVSAKSSEMNILIPQ--DGDYREFPIPEQFKT
A-WDGSKLITEPAEIMA
>Cele.Transcript:F41G4.2a /organism=Cele {i 118,2401,2535,2757,3336,3543,3690 i}
MSTQEDFLKRLESVTSRLEAIAGQKPALAPKPTNLGGPSAYSLHFFFALQFYFSSSPPTS
TMDSLYYSAPRPFNKYPRGYRPVTDSTQDLRSFGGGLRPSSSWSSFPQQVVIDQRSATLP
HFPSSCVSPVSPTSPVDRNTNYWTAEEPPRSRRPIRSESNSTLFDNNFSPR-ELSPLSVA
SEYCNNPQPASMYGHRSVQSPVPAFQDAPPRGYDNVPPPQSYKQPTHPSPSQRETDFLRN
LQRQKAEAHNMSSSWYAGDQSSRQTDFGTLPSPQHYNSNSSDHHPPRRLAKTQSDLSFDS
LNNTYFNNTSNHTPSNTFLNHSTVDSHNNSSGQLHNSINNYTASTNGNQGHRLDGFFRNR
VIEPNWMTDPPPPKSFREDYIIRNAPLNSNLNSDFERFRLEPTYREPRGNSLVSEQPNFR
SYHNDEPTQEQPNP------------RYQRSSSNFMQQRDPSPVRSPPIISYAQQSNPFS
FPNPINQVNYNQEDHSSRVSTGGYQDRRVAQAPKEATTNVYQNVPAAAAVNFREKERPTS
QYLESNRNSAAF--------PNEPIKLTNDRVLRIHPH-QQVQDQYHH---HQMPEEPHY
PQPHQPIQQSQRARI---QSPLRDFARLTSPIREVAPQPYHPPQAQNQNQNPERIFSPVE
SKVFNRSGPTVINGFTSNRHTYNSHTDDFDSRNRRDSSQPPVAIIEPNINVHMPSDPMPY
NKPHFGHGH-GHSNGNNNVHSVKPTSHYSNPTFSPTSTFSPNSNYDNDNDSDLDIEEMAR
RALPRYLRDNEKTGRHRNLYGDNLHGILIKNPSLHRSSSKKVVFIDQ-----NKASAAAS
AGDSGEVPAHVRAYDDAIEEPLANWSKLTDQLGGDLAAVKPKVLAMFASMRNYLWSAAGK
SEPSAEEAQKMLTPVINLLGEINNFKDTK-RKTPHWNHLNSVAEALPALGWVTVKKTPAP
YVKEFIEAAQFYINPILREFKETDPRHVEWTKAWKAVFEEMQKFVRQVHTTGLVWNSAPG
AAPDASASAPSAAAPSAPKAPAGPGGPPP--------PPP-PPPA---DFFANIA---PP
PVDADKASRDALFASLNQGEGVTSRLKKVTADMQTHKNPNLRGT-------AVVPAAGAS
QG---GSSPAKPAA---------PVRKPPHKELENGKQWIVEYFVN---DPNIVLDVADK
KQTVYIYRCENSVIKVNGKANSITL------DGCKKTSVVF-DALVAQCETVNCQSVQIQ
TLGELPTLSIQKTDGCQVYLSKVAQGCEIVTSKSSEMNISVQTNDDGDYSEFPVPEQFKT
T-FVNGKLVTVVSDIC-
>Alyc.aculy01g37460.1 /organism=Alyc {i i}
M-----------------------------------------------------------
------------------------------------------------------------
------------------------------------------------------------
------------------------------------------------------------
------------------------------------------------------------
------------------------------------------------------------
------------------------------------------------------------
------------------------------------------------------------
------------------------------------------------------------
------------------------------------------------------------
------------------------------------------------------------
------------------------------------------------------------
------------------------------------------------------------
------------------------------------------------------------
---------------DTVKDSFNIFVQKSQQIGDVVQEISVLVQDAVHSHFKIIDLAGQV
KKPSQQELAELLKPVGALMGKVEEFKQKH-RAHTLFNHLAAISESIPALGWLAVAPTPAP
YVKEMIDAAQFYTNKVLVAYKDKDKLHVEWAQSWLQFLGELQKFIRQIHTTGLVWNPRGG
DFSPSAIGGG-----------GSSGMPPPPPPPMSGMPPP-PPPP---SMGA------PP
TIDADATARMALLKELNQGTDITKNLRKVNKDNRSLQTPISERS-SRSK--SPDPRSTP-
-----------------------AMNRVPKFEFE-GRKWMVEYHTDATLDKPLNINITEM
NQSVNIYRCERITVFVQGKVNSITV------DSCKKLSLVF-DDIVSLVEFINCQSIQAQ
PTGKVPTITIDKTDGFQLFLRKDALDVELVSAKSAEINVCIVDEATGDYKEHAIPEQLKT
V-WAGNHFKTEALDKA-
>Lpol.rna19940 /organism=Lpol {i 109,213,291,345,435,521,627 i}
M-----------------------------------------------------------
------------------------------------------------------------
------------------------------------------------------------
------------------------------------------------------------
------------------------------------------------------------
------------------------------------------------------------
------------------------------------------------------------
------------------------------------------------------------
------------------------------------------------------------
------------------------------------------------------------
------------------------AADLTSLVSRL-----------------ENVAIKLE
KAVNKNQQL---------------------------------------------------
---------------------------------------SPN------------------
------------------------------------------------------------
EGGGDVLAPLVLAYDELIQGPFKSFHSLGAKLGNEVLILADMVETAVRAQRQFLITVSKC
RQPTENVLMSLLKPTSDQIQAIQEFRQKN-RASAYFNHLSAVSESIPALGWVAVAPTPAP
YVKEMLDAGQFYTNRVLMDYKDKDKIHVDWARNWLQFLNELQAYVKKYHLTGLTWNSSTD
------------------------------------------------------------
------------------------------------------------------------
---------------------------------------VLEYWED-----------SYM
SISVE-WLCQKASIQM-------VM------DKRLKCE---------------------D
SIGSMRHVLVNIKEHSYRFLT---------------------------------------
-----------------
>Ptep.aug3.g27937.t1 /organism=Ptep {i 9,108,186,240,333,416,525,673,807,928,1014,1158 i}
M-----------------------------------------------------------
------------------------------------------------------------
------------------------------------------------------------
------------------------------------------------------------
------------------------------------------------------------
------------------------------------------------------------
------------------------------------------------------------
------------------------------------------------------------
------------------------------------------------------------
------------------------------------------------------------
------------------------------------------------------------
------------------------------------------------------------
------------------------------------------------------------
------------------------------------------------------------
----SEVPIQVLAFDDMMRCNVEDFLALSTELGEPMIEFAFMVKDAFDKSRMLIEFCLYN
SAPENENEFFLSQPLTKALEVIQKFRDANPKNSAFYNHLSMISESIVALNWPIIKRTPTQ
FIKDMKESGQFYANRVLVSHK-GNAKHTNWVNKWAQIMDEVELYVKHYFLTGFTWGAAQG
GML-------------------QPRLPPP--------PPP-PPAP---EFIKD-----FE
AGDGGSDARQALINELNQGTGITSRLKPVNKTGST--------------GTKLEPGKKSV
-----------GAV--KPQ----AKVYPPKFVLE-GRKWVIEHQKD---NPSLTLD-NQM
SESVAMYSCQSSFLEILNKINNIVI------DSSKKVSIIIRGDVISCVEIIRCEGLKIQ
CEGVVPLINCANSDNIQIFVNEQSKHVQLIASKSSSLNMCMMQP-DGDYVEYPVPEQIMS
V-IENGKLKSSVVDNI-
