# Supplementary material for: Genome streamlining in a minute herbivore that manipulates its host plant
Source: eLife. 2020 Oct 23;9:e56689. doi: 10.7554/eLife.56689 (PMC7738191; doi:10.7554/eLife.56689)
Supplement: Supplementary file 2. [file elife-56689-supp2.zip › Malin_Input/OG0001957.fasta]

>Agam.AGAP008718-RA /organism=Agam {i 295,612,899,1147,1350,1462,1616,1668,1800,1904,2013 i}
MFR--------RRAAKSATSHPQRSRYRFLPAVVLLV-----LAQWCLLDAVV-------
-----------TAESTDIELDAKANKIHQIDSLNLLLYTFLLTLTVLTIWLFKHRRVSWL
----HETGLAVIYGLIVGAIIRYAGTT---TPIIHVSVEAEP----DAKFNQSLPPDTLW
LKFPGNLPHGS-----------DQPVKANKTYTYSF-RGELGN-------VEENEIDLKA
TFDPEVFFNIILPPIIFHAGYSLKRKYFFRNLGAILMFAIIGTTLSAFLIGALMYGFVQL
MP------KLKSSFTFLDTLYFGALISPTDPLTILAIFSDMH------------------
------------VDVNLYALVFGESVLNDAVAIVLSGAIQNYGEHYSS--NGEFEGHAFL
RSLGDFFSVFAFSLLIGASMGCVTAMM--------TKFTRIRDFPLLESALFVLMSYSTF
LIAEAAELTGVVAVLFCGICQAHYTYNNLSDDSRTRTKQIFELLNFLAENFIFSYIGVSM
FTFPKHHFDPLFIFTGFMCAAIGRAVNIYPLSALLNIARKPKISWNFQHMLFFAG-LRGA
MSFALAIRNTVSDARQAMLTTTSLIVITTVIIQGGAANFLLNWLNIPVGVDD--ETEVLP
YQGVRSLLASKSYSYACLRFHGFVASFECSFPSLSIKRCLASVTRRIQQSDLENPDSE--
------------------------------------------------------------
----------------------------------------GATTPGGTRRGHEKAVLARL
WGNFDSR---YMKPLLTHSRPTLLETLPVCLSPLARLLTTTEQLTQDG------------
-------------------------PTR-RSDSDSDLCIDDDD----------RASRGGP
ADGTGRRN----SINRVSIRLVSDDRST--------------------------IFASYK
NRD---------------------------------------------------------
---------------------
>Tcas.transcript:TC031520_002 /organism=Tcas {i 235,534,824,969,1075,1278,1390,1544,1593,1806,1902 i}
MC-------------KSA---------------IVLV-----SFLLCYAVLHC-------
-----------DGAASDIQLDAKAQTTHRIDSLNLLSYTFLLILTVLTIWLFKHRRVSFL
----HETGLAVIYGLIVGAIIRYSGSP---SHVLNMQVFAN-----DPKYNSSLPPDTVS
LHFPVKGPY----------------IKTNKTFQYMF-RGEIAD-------PVENEIDLKA
TFDPEIFFNIILPPIIFHAGYSLKRKYFFRNLGAILTFAIIGTTISSFIVGALMYGFVQL
MP-----AKLASSITFLDTLYFGALISSTDPLTILAIFNDLH------------------
------------VDVNLYALVFGESVLNDAVAIVLSGSIQNYGERYQS-RSGGFETKAFF
RAVGDFFGIFMLSLLIGAVMGCVTALM--------TKYTRVRDFPLLESALFVLMSYSTF
LIAEASELTGVVAVLFCGICQAHYTYNNLSDDSRIRTKQMFELLNFLAENFIFSYIGVSM
FTFPKHHFDPLFILTGFTCAAIGRAANIYPLSFLLNLGRKPKIPANFQHMLFFAG-LRGA
MSFALAIRNTVSEARQAMLTTTSLIVIITVIIQGGATMNLLQWFQIPVGIDE--ETEALS
HQGHNGN------------------------------------TPRTEWSEINEPD----
------------------------------------------------------------
-----------------------------------------------LTRLNEKAVLARI
WGSFDTR---YMKPLLTHSRPTLLETLPVCCNPIARLLTTTEQMTQEG------------
-------------------------QNKPNRDSDSDLCIEDND---F------TNSDLRA
SSH--------RPIHSISGHQV--------------------------------------
------------------------------------------------------------
---------------------
>Phum.transcript:PHUM617110-RA /organism=Phum {i 38,226,324,537,614,824,991,1072,1275,1387,1541,1593,1623,1824,1894 i}
MA-------------------------------VSCK-----KNYINFTVKPC-------
-----------SSASTDIELDAKAQQLHRIDSLNLLLYTFLLTLTVLTIWLFKHRRLRFL
----HETGLAVIYGLIVGALIRYTGSS---NSVTHVSVHPQN----NTKYNLTVPPDTLW
FKFPHKHVN-------------SNSIINSKTYSYTF-RGEIVD-------VENSEIDLKA
TFDPEIFFNIILPPIIFHAGYSLKRRYFFRNLGAILTYAIIGTTISSFVVGSLMYGLIQI
MP------HLKTSFTFLDTLYFGALISSTDPLTILAIFNDLH------------------
------------VDVNLYALVFGESVLNDAVSIVLSGSIQNYGKKYQS-NDSQFETYAFF
RAFGDFIEIFSFSLIIGAVMGCITALI--------S-FYYHSNFPLLESALFVLMSYSSF
LIAEVSDLTGVVAVLFCGICQAHYTYNNLSDNSRTRTKHLFQLLNFLAENFIFCYIGVSM
FTFPKHHFDPFFIFSGFICAAIGRAANIYPLSLVLNLGRKPKISTNFQHMLFFAG-LRGA
MSFALAIRNTLSEARQAMLTTTSLIVIATVIIQGGATMQLLTWFNIPVGVEE--EVEVFP
YANVRNVYN----------------------------------STGIHNGEAEESSSH--
------------------------------------------------------------
--------------------------------------------NLNPKQMSEKAFLARI
WGDFDTK---YMKPFLTDSRPTLLETLPVCCNPLARLLTTTAQLTQEG------------
-------------------------RSRSRHDSDSDICLEENA---V------VRRDLGL
GPGI---------------------VDT--------------------------IIRLQD
NLD---------------------------------------------------------
---GNNI--------------
>Dmel.FBtr0273247 /organism=Dmel {i 223,348,537,827,969,1278,1390,1544,1596,1632,1829,1938,2067 i}
M--------------------------------LLIV-----GFALCVLAPGC-------
-----------SATDTDIALDAKATLNHRIQSLDLLVFVFLLALTVLTIWLFKHHRVSWL
----HETGLAVIYGLIVGAIIRYAGTS---ATLVHMQVEPQG----VPTYSDKLPPDTLW
FRYPVNQTNGT------------KPPEGIKTYAYVF-RGQVHD-------VDENEIDLKA
TFDPEVFFNIILPPIIFYAGYSLKKKYFFRNLGAILTFAIVGTTLSAFLIGGFMYGCVKL
MP-----KYLSSSFTFLDSLYFGALISPTDPLTILAIFNDLR------------------
------------VDVNLYALVLGESVLNDAVAIVLSGAIQNYGEHYS--NTGEFETTAFL
RSLSDFFSIFLLSLMIGAAMGCLTALM--------TKFTRVRDFPLLESALFVLMSYSTF
LLAEATELTGVVAVLFCGICQAHYTYNNLSEDSRQRTKQIFELLNFLAENFIFSYIGVSM
FTFPKHHFDAGFIITAFICAAIGRAVNVYPLSWLLNIKRKPKISTNFQHMLFFAG-LRGA
MSFALAIRNTVSDERQTMLTATSLIVIFTVVIQGGAANFLLNWLKIPVGVDD--ETEQLN
NYQVHSVYNSMDNSHPQTS-DGYLQDVEGGGVNRNKMR-----LSGGTDTNLDTPVDG--
------------------------------------------------------------
---------TNGSL--------------------------GGASGGRRRNSHEKAILARI
WGNFDTK---YMKPLLTHSRPTLLETLPVCCNPIARLLTTTQQLTQDG------------
-------------------------SEFRRVDSDSDICIDNDTGNGL------SQDGSGA
APGVGRRNSLSRSVHLNEANHLANELSLV-------------------------------
------------------------------------------------------------
---ANNFM-------------
>Bmor.transcript:BGIBMGA002636-RA /organism=Bmor {i 229,385,546,756,846,920 i}
MN--------------RN---------------VVFT-----FFLFCFV-TIC-------
-----------RGSGTDIALDAKATLLHRIDSLNLLIYTCLLTLTVLTIWLFKHRRVSWL
----HETGLAVIYGLIVGAIIRYAGST---NHITHINVNPEP----GTTYNLSVPPDMLR
FHFPASLPITP-----------GDSPIANKTYAYSF-RGEIVN-------VEQNEIDLKA
TFDPEIFFNIILPPIIFHAGYCLKR--FFRNLGAILTFAMVGTALSALVIGALMYGCVQL
MP-----ASLASSFTFLDTLYFGALISPTDPLTVLAIFSQLKPDSFNGSYILPDTLRARC
RCEREVATVQAGVDVNLYAMIFGESVLNDAVALVLSGAIQNYETRYS--HDGGFEISGFL
GAIGDFIGIFSLSLLVGALMGCLTALI--------S------------------------
------------------------------------------------------------
------------------------------------------------------------
------------------------------------------------------------
------------------------------------------------------------
------------------------------------------------------------
------------------------------------------------------------
------------------------------------------------------------
----------------------------------------------F-------------
------------------------------------------------------------
------------------------------------------------------------
---------------------
>Cscu.CSCU022963-RA /organism=Cscu {i 71,199,288,402,514,668,720,842,951 i}
M-----------------------------------------------------------
------------------------------------------------------------
----H-------------------------------------------------------
--------------------------------MNTF------------------------
YFEITLNTDFMLPEIIFL------------------------------------------
------------------------------------------------------------
-------------------------------------SIDRYEEKFQS-KDGRFQIGAAF
QSLGNFLYIFVCSLLIGS------------------------------------------
-------VTGIVAVLFCGICQAHYTYNNLSVESRSRTKQLFELLNFLAENFIFTYIGVSI
FTYQKHHWDAAFIVVAFLAIAIGRALHVYPLSFLLNLGRHNKIPYAFQHVLFFSG-LRGA
MAFALAIRNTLSEQRHLMLTTTSLIAIVTVIVCGGCTTQLLTWLGIPVGVEE--EHELLQ
FGGMRMV------------------------------------PQVTTPTELRSPP----
------------------------------------------------------------
-------------------------------------------PPMENKTPYEKAWLVRK
WYNFDVRYPLYMKPLLTHSRPTLMDTLPSCCLPLARLLTSTKQMSQEV------------
-------------------------NRRQDDDSDTDICIDESE---LTY--TDHNGTRTH
HPPRV-RDFLKLKIAHIILALKMQ------------------------------------
------------------------------------------------------------
---------------------
>Isca.ISCW008652-RA /organism=Isca {i 250,372,450,527,625,731,889,1003,1092,1206,1318,1472,1524,1637,1746 i}
MA---------VNMEKVG---------------VMFA-----GAIVSFLASVC-------
----------WASAPMDIKMDEKARSIHRIDTVNILVYTSLLILTVCIIWLFKRRRARFL
----HETGLAIIF-------------------------------------------DNVF
VLLEIAKT--------------DANHKENKTYAYNF-QGEVTD-------VESKKLNQKA
TFDPEIFFNIILPPIIFNAGYSLKRKFFFRNLGTIMTYAFVGTTISCFVVGVILYSFLLL
MP--------HLEFTFNNCLYFGAIISATDPVTVLAIFHDLH------------------
------------VDVNLYALVFGESILNDAVAIGLVSAISSYEEN-NN-EGKEFEVTAAF
KAFGNFVYIFLCSFIIGSLTGCVTALISFAFSLHMTKFTKLCDFPLLESCLFVLMSYTSF
LIAEALDLTGIVAVLFCGICQAHYTYNNLSVESRLRTKQLFELLNFLAENFIFSYIGVSM
FTYKKHRWDAGFILVAFLAIAVGRAVYIYPLTFLLNLGRTNKIPIAFQHVLFFSG-LRGA
MAFALAIRNTLSEQRHLILTATSLIAIVTVIVCGGCTTQLLAWLSIPVGIEE--EHEMLQ
FTGVRPA------------------------------------QQVQTPPELRSPP----
------------------------------------------------------------
-------------------------------------------PQPESKTPYEKAWLVRK
WYNFDVK---FMKPLLTHSRPTLLDTLPKCCLPVAHVLTSTEQLMQED------------
-------------------------ARPRDDDSDTDLCLDESD---F------HLPERNS
-------ASIRGSLSRVNPALAPQ------------------------------VFVIEK
PSQQS----------------PLPGGDQN----GTPLTLPFSSSS-------------SP
--------------FG--DL-
>Mocc.rna7221 /organism=Mocc {i 229,540,821,1384,1688,1797 i}
MA----------------LL-------------AVLA-----NLCMSLL-----------
--------PVMANAPTDIRMDEKARTIHRIDSINILVYTVLLILTVCLIWAFKRRRARFL
----HETGLAVIFGLMVGASIRYASEE---TETSHLRVVPLNN---QTLPDPGSPPDNVF
VQLEIQKT--------------PDGSRENRSYAYTF-RGELTD-------VESKKLDQKA
TFDPEIFFNIILPPIIFNAGYSLKRKFFFRNLGTIMTYAFFGTTISCFVTGSVLYIFVLA
LP--------HLQFTFNNCLYFGAIISATDPVTVLAIFHDLQ------------------
------------VDVNLYALVFGESILNDAVAIGLVSAITSYEDV-SN-KATEFELAAAL
KAFSNFFYIFACSFLIGSSTGCVTALI--------TKFTKLCDFPLLESCLFLLMSYSSF
LVAEALELTGIVAVLFCGICQAHYTYNNLSVESRQRTKQLFELMNFVAENFIFSYIGVSM
FTYKKHHWDLFFIVAAFISIAAGRAMLVYPLTFLLNLGRTNKIPMAFQHVIFFSG-LRGA
MAFALAIRNTLGLQRHVMLTTTSFTVIVSVIVCGGSISTLLRWLNIPVGSED-HDQELLN
IT-----------------------------------------QQQRAQSELRSPT----
------------------------------------------------------------
-------------------------------------------GE-PLKTPYEKAWLVRK
WYNFDVR---FMKPFLTHSRPTLIETLPSCCMPLAHLLTSTEQLTQDDN-----------
------------------------CRHTREDDSDTDLCLDESD---F------NFERTN-
------------SLTQASQALVNH------------------------------VYYIEK
------------------------------------------------------------
---------------------
>Lpol.rna15441 /organism=Lpol {i 244,483,561,638,736,842,987,1093,1182,1296,1408,1562,1614,1727,1836,1947,2004 i}
MM---------VSIVQRL---------------VLSV-----TLLFCLT-----------
--------SVLCNAPTDIKLDEKAKRIHRIDCLNILVYVLLLILTVCTIWLFKRRRARFL
----HETGLAIIYGLVVGAIIRYGGED---TEVVFVAVKPIS----HNNTPVDIPPDNLF
YTMEVKGNPVK-----------GDLDYLNKTYAYVF-RGEVTD-------VESKKLDQKA
TFDPEIFFNIILPPIIFNAGYSLKRRHFFRNLGAIMTYAFIGTTISCFVVGIVIYAFIQL
MP--------HLQFSFTDCLYFGAIISATDPVTVLALLSDLH------------------
------------VDVNLYALVFGESILNDAVAIVLSGSINSYEELYGT-QSGGFEVQACF
KSVGNFIYIFICSFLIGSVTGCCTALL--------TKFTRLNDFPLLESSLFLLMSYSTF
LISEAADLSGIVAVLFCGICQAHYTYNNLSDESRIRTKQLFELLSFVAESFIFTYIGVSM
FTFTKHLWDVGFIIVAFLAIAVGRAVHVYPLSFLLNLGRHNKISLNFQHMLFFSG-LRGA
MAFALAFRNTLSEPRQLILTTTSMIAIVTVFFCGGITTQLLTWLGIPVGVEE--EHEMLQ
LSGAQAT------------------------------------PQVSTPNELRSPP----
------------------------------------------------------------
-------------------------------------------PVPENRTPYEKAWLVRK
WHNFDVM---FMKPLLTHSQPTLMETLPGCCLPFSKLLTTEKQLSQEG------------
-------------------------IMHNDDDSDSDLEIIESN---F------TTFRGRG
LSSQ---NSVTKPFCIEDANATVS------------------------------------
------------------------------------------DPQ-------------SP
EKP--------QHEFT--ATY
>Ptep.aug3.g13575.t2 /organism=Ptep {i 247,480,558,635,733,839,874,963,1077,1189,1241,1350,1455,1496 i}
MR------------RQRNSI-------------VFFL-----TTATLLLVHEC-------
----------SASVPYDIKLDENAKRIHQIDCLNILVYVILLILTVCTIWFFKRRRARFL
----HETGLAIIYGLIVGAIIRYGGQD---YEVNHIYTTPAR----GYGHNLTMPPDNIF
FQMAVVRQTAT-------------QDVKNKTYAYSF-RGEITD-------VENKKLDQKA
TFDPEIFFNIILPPIIFNAGYSLKRKFFFRNLGTIFTYAFLGTTISCFMVGGIMFAFLQL
MP--------SITFSFNECLYFGAMISATDPVTVLAIFHDLH------------------
------------VDVNLYALVFGESILNDAIAIVLAG-----------------------
----------------------------------------------------------TF
LMAEAADLTGIVAVLFCGICQAHYTYNNLTVESRSRTKQLFELLSFVAENFIFGYIGVSM
FTYQKHYWHWGFIITAFIAIAVGRALNIYPLSFLLNLGRHNKIPLSFQHVLFFSG-----
----------------------------------------LVWKKI--------------
------------------------------------------------------------
------------------------------------------------------------
----------------------------------------------------------MK
CFNLEVL-EQYMKPLLTHSRPTLIETLPSFCHSIARVLTSTQQLSNDET-----------
-------------------------PKGEDEDSDADLCMEENL---P------YSDRSNG
HPGI---STLTISVTHAAKDIKTG------------------------------------
----------------------------------------------------------HP
Q--------------------
>Smar.transcript:SMAR006495-RA /organism=Smar {i 250,465,543,620,721,827,975,1081,1284,1396,1550,1605,1694,1803,1973,2049,2144,2157 i}
MG-----------FLMRNIL-------------QVII-----IIAISIPTNAT-------
----------SAPAGADIRLDEKAKTSHRLDSLNILVYVILLILTVLTIWMFKHRRARYL
----HETGLAVIYGLIVGAIIRYASES---SEIYHMNVKPQSP---SVHVNSNILPDSLW
LQVSTSH--------------------TNKTYVYIY-RSEIVD-------TEGTDIDQKA
TFDPEIFFNILLPPIIFAAGYSLKRRYFFRNLGAILTFAVIGTTISCFVVSIIIYGFVKL
M-------VLDHSFSFNNCLFFGAVVSATDPVTILAIFNDLH------------------
------------VDVNVYALVFGESVLNDAVAIALVSAIQSYATSFSSAESGSMETTAFF
KALGSFLGIFFGSLLIGSSMGCFTALL--------TKFTKLQDFPLLETALFFLMSYSTF
LIAEAADLTGIVAVLFCGICQAHYTYNNLSTDSRSRTKQIFELLNFLAENFIFCYIGVSM
FTFQKHNWNVGFILASFLAIAVGRACNIYPMSFLLNLGRNPKIPFSFQHLLFFSG-LRGA
MAFALAIRNTESNARQTFLTATSVIVIVTVIVCGGLSTQLLAWLKIPVGVED-DQHELQQ
FSIVRTS----------------------------------------STSEVTRPP----
------------------------------------------------------------
-----------------------------------------------ENKAYEKAWLIRI
WYNFDIK---YMKPFLTHSRPTLLETLPLCCSPIARLLTSTQQLSQPE------------
-------------------------TNR-DDDSDTDLCIDETE---L------SYGNSTS
QPK------LVSNLKYLNPALVLRFRSFI------------------------FIYPFQP
PRYESA----------GILTNYIFNYDHTLETIKASITLEQGDLGLGEDIGSITTRVRIP
GPSGYNVNTYTRAVFDIPILN
>Dpul.mRNA13359 /organism=Dpul {i 280,522,600,677,887,1032,1138,1341,1453,1607,1662,1873,1890 i}
MSKFSLF---KCYFKGKPSI-------------LVLV-----FLSYFLHLGFC-------
--------QDLMSGTPDSEYDEKALNTHRLDNLNLLLYTFLLILTVVTIWMFKHRRLRFL
----HETGLAVIYGLVVGAIIRYTGPI---TEPRIIPVVPAT----GIHYNHSVPPDILW
LQLSNKRMSSK----------ASATYLNNHTFVYTF-RGEIDN-------TSLNEIDQKA
TFDPEVFFNLLLPPIIFHAAYSLKRKYFFKNLGAIFTFAFIGTTVTAFVTGSLIWGFIQI
FP------YLAKDFSFLDTLYFGAVISATDPVTILAIFSELH------------------
------------VDVNLYALVFGESVLNDAIAIVLTRAIQSYAEKYNP-NHGGFEMVAFF
QAVGEFLLIFTSSLVLGSTLGIATALL--------TKFTRIRDFPLLETCLFVLMSYTTF
LIAEATDLTGIVSVLFCGMCQAHYTYNNLSDDSRVRTKSFFELLNFLAENFIFSYIGVSM
FTFPKHHFDVAFICISFIAVALGRAANIYPLSFLLNFGRKPKISRNFQHVLFFSG-MRGA
MAFALAIRNTMSKARQTFLTTTSLIVIGSVIFVGGSVTPLLTCFGIPVGVDEEADHAALP
GTPHRGG------------------------------------DSVE-------------
------------------------------------------------------------
----------------------------------------GAIEPSRSGSQSEKSWLARI
WGGFDTK---YMKPLLTHSKPTLIDTLPPCCLPVARMLTTSEQLNQAR------------
------------------------------------------------------------
------------------------------------------------------------
----------------------------------------------------------RP
-----------LALFL-----
>Turt.mRNA:tetur20g00330 /organism=Turt {i 556 i}
MN----------------------------GALVFLI-----FFAPFGH-----------
--------QVQCYAPVDIIQDDKARQIHELDSLNILAYTLLLILTVLTIWLFKTRRARYL
----HETGLAVIYGLIVGCIIRYVGDSK--ANYSHVRVTPSQ----RITGNETAPWDSVW
VPFTVA----------------EKTGPKNKTYVYVF-RGELAN-------T-AHEISQKA
TFDPEIFFNIILPPIILNAGYSLKRRFFFRNLGAIMTYAFIGTTISCFVVALILYGLMLL
IP--------KYGFSFADCLYFGATISATDPVTVLAIFADLR------------------
------------VDVTLYALVFGESILNDAVAIVLAGSVNTFEDHYRT-SGGLNPFQAAG
KALTNFVYSFFSSLLLGSFVGCFTALT--------TKFTRLCDFPLLETCLFVLMSYTAF
LLSEVLGLSGIVAVLFCGICQAHYTYNNLSKESRDRTKQLFELLSFMSENFIFTYLGVSM
FTYPTHRWSFGFILVAFIAIILGRALHVYPLTFILNLGRNNKIPTNYQHVIFFVG-LRGA
MAYALAIRNTLSEPRQIMLTTTSVISIVTVIACGGFTSSVLQVLEIPVGVEE-TEHEMLP
FSDVKRS------------------------------------NSVTTPIELQSPTSP--
------------------------------------------------------------
---------GAEKL--------------------------SGEPATASRSVYEKAWLVRK
WYNFDVR---YMKPLLTHSRPTLMDTLPGCCLPISRLLTTTQQLTSDEI-----------
------------------------GSHKRFNNSGVDYEYESDD---------DYVLTRDS
RPS---------SIQVVPPSCSVKKQST--------------------------VISRPS
PRGTRV----------GFSVRPNCDYLDDKSILESSSVTCLSNSSQFKATGVPNSLGHDP
SISGDNFI-------------
>Dpte.g8213.t1 /organism=Dpte {i 350,1522,2088,2532 i}
MIR-------LLRFKTSTTKWILRSIHRFS---MLIV-----GLIF--------------
--------GVQASEFLVIRQDQKARDLHRLDSLNLLSYVTIMIIIVCTIWLFKHRRVRFL
HDFFHETGLAISYGLIVGALIRYSGSD---TKVSQLRVSPKDEDDSSMNITSDVPPDMLW
ITFDVPRVVWSLPNNYKITFANETSLTEQKSYAYIF-KGELFNPKTDSTIPQNQHFSEKA
TFDPEIFFNLILPVIVFNAGYSLKKKSFFRNLGPIIVYAFIGTTISCFVVGIVLYLVKYL
MP------ITMREFTFSDCLYFGAIISATDPVTVLAIFTDLH------------------
------------VDVKLNALVFGEAIFNDVVSIVLASLIEKFKEHISS----GF-IYAIS
NAATYFLNIFLFSLLEGAFFGCITALV--------TKHTRLFDHPLLESTLFFLMSYASF
LLAEVLELSGIISVLFCGICQAHYTYNNLSPESRTRTKQLFAMANFIAENFIFAYIGVSM
FTFPQHLWNTGFILTTFVAIIIGRALNVYPLSYLMNFGGRNKIPTEFQHILFFSG-LRGA
MAFALAIRNTLTAPRRLMLTATSIISIVSVIFCGCTIQPLLHYFQIATNVDE--SHSLDD
VLDQQQQ----------QQ-PGTSNDQQPKGGFDGFRR-----RTDSISSDLITPTDD--
------------------------------------------------------------
-----ITITNHNQI--------------------------SIQNPNHHQNEYEKAWLVRK
WYNFDVN---FMKPLLTHSRPTLLETMPKFCEPLSRILTSTQQLEIKDDFTGSETGIEHQ
KMNIMSLNNELHTDNNYYRHPHHQQQQQQQNQEDTKLNPFTNRKNYFDYNNLQNNNRTNY
FPAPSPSSSTTTTTMMNDANITGSGSSTVAEIIPKSLNVRKKHSPSPSSQSSSSTSKLSP
KNGKSGQLNKSQLPSQKTNNRPISSTDSTDNVVETTTTTSMATNT----------IVLNP
EPLFKHLQ-------------
>Drer.transcript:ENSDART00000136585 /organism=Drer {i 286,489,567,644,757,863,1005,1111,1200,1314,1426,1580,1640,1707,1790,1896 i}
ME-----------AAKAPKPWT-----------LYLPNPSSLFPLFVFILSQCYRISA--
----------DDGGIEELATEKEAEESHRQDSVNLLTFILLLTLTILTIWLFKHRRVRFL
----HETGLAMIYGLLVGVILRYGIPS---TS-----------------YHNKTPPSCML
KEGPVSTVLLN---------------VSGKFFEYTL-KGEINLREIHS--VEQNDMLRKL
TFDPEVFFNILLPPIIFHAGYSLKKRHFFRNLGSIITYAFLGTAISCFVIGNLMYGVVKL
MQVL---GQLTDKFYYTDCLFFGAIISATDPVTVLAIFNELH------------------
------------ADGDLYALLFGESVMNDAVSIVLSSSIVAYQPS-GA-NTHTFDASAFF
KSVGVFIGIFSGSFAMGAVTGVVTALV--------TKFTKLHCFPLLETALFFLMSWSTF
LLAEACGFTGVVAVLFCGITQAHYTYNNLSEESTKRTKQLFEVLHFLAENFIFSYMGLAL
FTFQNHVFSPIFIVGAFLAIFIGRALNIYPLSFLINLGRRHKIRGNFQHMMMFAG-LRGA
MAFALAIRDTATYARQMMFTTTLLIVFFTVWVFGGGTTPMLSWLHIRVGESS--DAEKER
MRRLWNY----------------------------------DSRVGVDPDQDLQPCGD--
------------------------------------------------------------
---------SFQVLQG-----------------------DGSQSEGQSKTKQESAWLFRL
WYTFDHN---YLKPILTHSGPPLTSTLPACCGPLARCLTSPQAYETHE------------
-------------------------PLR---DNDSDLILNEGD---L-------------
------------TLTYGDTAITANGASS-----------------SSGPEGSAGIWGLNG
KRSDST--------SEDALERELDTREHELLSRGTRLVFPIEDHA---------------
---------------------
>Hsap.transcript:ENST00000616978 /organism=Hsap {i 325,525,603,680,793,899,1041,1147,1236,1350,1462,1616,1676,1740,1823,1929 i}
MEPGDAARPGSGRATGAPPPRL-----------LLLP----------LLLGWGLRVAAAA
SASSSGAAAEDSSAMEELATEKEAEESHRQDSVSLLTFILLLTLTILTIWLFKHRRVRFL
----HETGLAMIYGLIVGVILRYGTPA---TS-----------------GRDKS-LSCTQ
EDRAFSTLLVN---------------VSGKFFEYTL-KGEISPGKINS--VEQNDMLRKV
TFDPEVFFNILLPPIIFHAGYSLKKRHFFRNLGSILAYAFLGTAVSCFIIGNLMYGVVKL
MKIM---GQLSDKFYYTDCLFFGAIISATDPVTVLAIFNELH------------------
------------ADVDLYALLFGESVLNDAVAIVLSSSIVAYQPA-GL-NTHAFDAAAFF
KSVGIFLGIFSGSFTMGAVTGVVTALV--------TKFTKLHCFPLLETALFFLMSWSTF
LLAEACGFTGVVAVLFCGITQAHYTYNNLSVESRSRTKQLFEVLHFLAENFIFSYMGLAL
FTFQKHVFSPIFIIGAFVAIFLGRAAHIYPLSFFLNLGRRHKIGWNFQHMMMFSG-LRGA
MAFALAIRDTASYARQMMFTTTLLIVFFTVWIIGGGTTPMLSWLNIRVGVEE--PSEEDQ
NEHHWQY-----------------------------------FRVGVDPDQDPPPNND--
------------------------------------------------------------
---------SFQVLQG-----------------------DGPDSARGNRTKQESAWIFRL
WYSFDHN---YLKPILTHSGPPLTTTLPAWCGLLARCLTSPQVYDNQE------------
-------------------------PLR---EEDSDFILTEGD---L-------------
------------TLTYGDSTVTANGSSSS-------------HTASTSLEGS--------
RRTKSS--------SEEVLERDLGMGDQKVSSRGTRLVFPLEDNA---------------
---------------------
>Cele.Transcript:F57C7.2a /organism=Cele {i 99,241,356,465,620,715,821,910,1060,1158,1263,1349,1437,1529,1700,1806,1846 i}
M--------------------------------KLLW-----TISTILLISST-------
-----VAGSNNGNTRLDMAAQRRASNIHRMDTIILLTYVSVMVLIVVTAWAFKHYRFRFI
----HESGVTLFYGLLIGFVIRYFGLGLLQSQTFDVITKNKT--------IVKEPPDYLM
LEVKPEG-------------------GSRVSFHYELIEGFFAD-KRK---KIEQQIEQKS
VFSPEVFFNMLIPPIIFNAGYSLKKRHFFRNIGSILAIVFIGTTISCFGTGCLMFVFTSI
F---------QMGYSFKELLFFGALISATDPVTIISVFNDMN------------------
------------VEADLFALIFGESALNDAVAIVLSEVIENFST-----SSEAITLQDFG
SAIAGFAGVFFGSLMLGFMIGCMNAFL--------TKMTLISEHALLESSLFVLISYISF
LVAEVCGLTGIVSVLFCGIAQAHYTYNNLSDESQSNTKHFFHMVSFIMESFIFCYIGVSV
FVTNNQRWSFSFLLFSLISITASRALFVYPLSWLLNIRRRPKIPKRYQHMILFAG-LRGA
MAFALAGRNTSTENRQMIFATTTAVVIVTVLVNGGLTSWMIDYLQIKHGKDA--IEEGQR
LENSMSS------------------------------------SPADQHSDLDESV----
------------------------------------------------------------
-----------------------------------------PVTMSPGLNPWDKAFLPRK
WYHFDAS---FMKPLLTHATPSLEQTLPPFCLPLTSLLTSSRQRAYVS------------
-------------------------AEPFNTIVQSGIPLIDGSGC---------------
-----------------------DEESV--------------------------------
------------------------------------------------------------
---------------------
>Alyc.aculy01g39030.1 /organism=Alyc {i i}
M-----------------------------------------------------------
-----------TYVPVDVIIDNRAKQRHRIDTLNLLAYVSLLVLVLVTTWFLKRRRKLCV
----HETGLAIIYGLILGAGLRYCGLE---VTITSVTLEDKT--------LITVPADYIL
VKARNLA---------------DKTANVTHTYAYEF-RGELSK----S--ARLGSQISYA
SVDPEVFFNIILPPIVLNAGLSLKRRHFFRNIGAIFTYAFLGTTLSVAFVGGFLYTALQL
LKTVAHSPYLADQFPLTSCLYFGAIISPTDPLAVLAIFQELG------------------
------------VDLNLFALVFGESILNDAVAIVLTSAIDQFSVTASR-NPYYSPTALIL
DACLKFINMLASSALTGIVFGVVSALV--------TKFTKLTESPLLETSLVVLMSYASF
LVAEVADASGIVAILLCGITQAHYTINNLSFEARERIRNLFELLTFLCENFLFLAVGVC-
FWQRGQTWDLSFIGLAFAAVTLARAISIYPLTAILNLGRRNKIPCNFQHIIAWGGAARGV
ISYSLASRNTVGDARRIMLSTTSVIVITSVVAVGSFVGPLLRWLRIPFSDED--TESKVP
AYSGNNP------------------------------------SWLVRPKRLNRPNSEAS
SCYTQQTPGKAPRSRQHVHSVDVTPVLEVETLACQHFSRGNRSIADSECSVTHLMPNQDD
DRTSQASFNNNHQLQPEQLPALPEASTTTERAEDALGNSDPLARLAPDERPYENASLVRR
WRNLDNN---FIKPLLTNSQPTLVETMPPVVRSLARIFTSDEQLMRLA------------
-------------------------RN---------------------------------
------------------------------------------------------------
------------------------------------------------------------
---------------------
