# Supplementary material for: Genome streamlining in a minute herbivore that manipulates its host plant
Source: eLife. 2020 Oct 23;9:e56689. doi: 10.7554/eLife.56689 (PMC7738191; doi:10.7554/eLife.56689)
Supplement: Supplementary file 2. [file elife-56689-supp2.zip › Malin_Input/OG0001960.fasta]

>Agam.AGAP002756-RA /organism=Agam {i 96,214 i}
------------------------------------------------------------
-MAKTKWNLIF-ATFIVSCVSLIVLIVSLCTPYWITSEAYESN-----------------
------------------------------------------------------------
---------------------ASGNSEINYGLFSGSLIQN--FLPNSRYYTLTLTCLYHE
YVCAYSCQEDEESRTEEVLQLLKGLPPADC-PSSSSRMLPLVHRID-PPIFPQNRQ--AS
ANIDRSNFINTGLWVSTVVFIGIAISFAAISASFSIINVLFNPIE-PVFSVFGLY---IW
NGVAL-------------GSTALCMIMWGALFASTLADNIA-ITDTLTTQ--IPYSSDGL
ASLGVCYWILLLSIL-LHGLNVGLLLWRKRIVNKEPPPTTI-----------------DV
DRSDL-TIIMY-------------------------------------------------
-------------------------------------------
>Tcas.transcript:TC012170_001 /organism=Tcas {i 238,433,740 i}
------------------------------------------------------------
-MVKTKREYIF-ATCFLSGAAAIISFVSLGTQEWVTSPAILSSAA---------------
NAGGL-------------------------------------------------------
-------------------RSENENDYLKFGLFSGTFNQT---TAQPATYEMTTVCSFGL
NVCALLCGDNMEESLEKLYNGESDIKSLEC-PKIVTTTDKLYSEI--TDTF---KLFVSK
SSGEDRTFINAGVWLCTIIFLLISGMAGIVSAVLALWNTVSNPYQ-NYLSIFGLY---IY
NAVAF-------------FSVSLAIVLWGAMFSQSLQANNLPTAKTFND----GFTTEGL
SSLGYSYWINLASLA-CYFISISVLCIRNWLISIEPEVNVH-----------------IE
DNADP-VILLY-------------------------------------------------
-------------------------------------------
>Alyc.aculy02g02080.1 /organism=Alyc {i 691,907 i}
MPSKKMYSPASPVLSSISGSGGSGEHNHNLSLNHQHHHNHYHNNNQLIGGSPISGTSAAT
PSDSCLKFKYF-TTFLISTTCLGLLSTSLATHKWIISRPIRILKLNGGQTNVTSLMLTAQ
NLDYIDQQRFRAHSSAWSTGDSPRPPPMTSNNQQLSSLYDNEPIPTQFLPRSSSSNSIAN
QFKSAGVGNSIAPSSSGGQHNNKFQGEIYFGLFSGVKVLN--YGFGDRISQITVYPISSS
QAK-------------------------------------------------------DS
RGQSQEPLVDFKLWLATLFGTILAAIFALIGAIFAIINFVMTPKG-TFNGPVGLV---IW
NSVAC-------------FSCLLAIVCWLVEYFVKLKANVL-TPEEVQN----GWTSENK
SQFGYSYYLVVTAFV-LHLVNILIVSVLQFETWTNSKAAKR--------------QMRAS
AACEG-VIMLY-------------------------------------------------
-------------------------------------------
>Cscu.CSCU019845-RA /organism=Cscu {i 238,370,586 i}
------------------------------------------------------------
-MDIVQKILIY-LTFIICLGCLALLSVSLATEEWLKSKPIIER--------------DVI
NRT---------------------------------------------------------
-------------------NVRKFEGEVHFGLFSGKKNLN--FGFGDRLSNIIIKCFPSK
NACSFVEKSNRNQFSRSSSDLKF-------------ENLN-------NTDIKGNNNTVKT
ILKEDPPMIIYGLWLFTVLSVALSMLFGLVGAIFAVINSVTTPVE-LITGILGLY---LW
NGMGALFSLGAVIT----LFSLGAVISWILQFYLKLNKNVM-TKEELKL----KWNSDGR
SSFGYSFILVIVALC-LYVINIIIVTIIIKQPWKIKVPKTK-----------------IQ
KNPEG-VIMLY-------------------------------------------------
-------------------------------------------
>Lpol.rna15245 /organism=Lpol {i 250,439 i}
------------------------------------------------------------
-MDIVKRALTF-LTFFVCCTSLAFLAASFATQSWIEAEPIRTG--------------FNL
NSTSLEG-----------------------------------------------------
-------------------DDKKFVGKINFGLFKGEKILD--YGFGPRKSQIWI------
----------------------------------------------------------KT
ELQENPTLMKFGLWLFTIICVALSMLFGLVGAVFAVINTVIVPVE-LITGMMGLY---LW
NCIGA-------------ITSLAAILSWVAQYYLKLQKNVM-TEEEIRV----QWTSEGQ
ARFGSSFWFVIVALI-LYILNVFIIKLAQNHVWEHRQPKST-----------------TD
KNPEG-AIMLY-------------------------------------------------
-------------------------------------------
>Isca.ISCW014362-RA /organism=Isca {i 262,432 i}
LRH--------------------------------------------------------G
AMNIVQRVFTF-LTFFVCCGCLAFLTVSLATQEWVEAKPVMLV--------------YVT
ND-SIPQ-----------------------------------------------------
-------------------TEGKFKGEVSFGLFHGKKILN--YGLGPRHSTFSI------
----------------------------------------------------------KE
EMQRNPSLMIFGLWLVTVLGISLALIFGLVSCIFAVINSVMTPVE-SITGRTGLYGVTGG
DPVAG-------------LLCLAATVAWLVQFWLRLRHNVM-SAEEQQD----KWTSDGR
ATLGYSFYLLPVALV-LFVTNLGLLLLASWQPWVWRRTRPP----------------LGP
KNAEG-AIMLY-------------------------------------------------
-------------------------------------------
>Dpte.g8148.t1 /organism=Dpte {i 346,535 i}
------------------------------------------------------------
-MEQRKRIYIF-LTFFICTTCLALLTISLATHRWIIAYPIRLISLN--SSTLFQLNDYFI
DN-NVGG--------------DQQQQQQQQQQQQKQQSIDLE------------------
-------------------LPKKFRGFVYFGLFQGTKVLN--YGLGDRTTIIWL------
----------------------------------------------------------KQ
EMLRNPNLMSFTLWLLTILSISIAMIFGLVAAIFSIINTVMTPIE-TITGVQGLY---LW
NALAS-------------LFCTFAAITWLIQYQTRLIKNVM-TDDEQQD----GWTSLNR
TSLSFSYYVIIIAIG-LHLINIFIIYYGTTMIENHSTKRSNCNGRHRCNERR---SNRND
EHPEG-LIMLY-------------------------------------------------
-------------------------------------------
>Turt.mRNA:tetur19g02140 /organism=Turt {i 265,454 i}
------------------------------------------------------------
-MERTKRIAAF-ITFFICIIALALLTGSLATNKWITSKPERIK--------LNNVPDHIR
NQ-SVQN-----------------------------------------------------
-------------------DERKFRGEIHFGLFHGTKILN--YGFGDRTNTIWI------
----------------------------------------------------------KE
ELMKNPSLMPFGLWLFTILSVAIAILFGIVSLIFSIINTVITPIE-VITGLRGLF---LW
NGFGV-------------LFSGSACLSWFLQFKNKLSRNVL-TQEEIND----GWSSENR
SKLGYSYYLVLCAMG-LFFLNKFIVFIAVKRPLFRGKTRLS-----------------ND
KNPEG-VIMLY-------------------------------------------------
-------------------------------------------
>Mocc.rna5205 /organism=Mocc {i 271,460 i}
------------------------------------------------------------
-MDARARALTF-LTFLISCLAICLLSASLLTHNWLVAKVRMVRDS---------AVDSVF
NLESDDD-----------------------------------------------------
-----------------NLTSEKFQGTVQFGLFYGKKILN--YGYGPRATGFSM------
----------------------------------------------------------KE
LMRADPDLMIYHLYLLSVSGIALGLFFTIIASVLSVVNSVMTPVE-KFNGAVGLY---TW
NSLSA-------------ICCVISLISWILQFQWKLSHNVM-SPDERRQ----QWNSAGL
ATIGYSFLLVVLGVL-LNFCNIFVIIVADKKPWLKPRTVPV-----------------HP
KAGQGAVIMLY-------------------------------------------------
-------------------------------------------
>Ptep.aug3.g1670.t1 /organism=Ptep {i 259,382,568,848 i}
------------------------------------------------------------
-MDTTKRCLVC-IVFLVNCATFALICSAMLSQEWVVVKPVRTG-----------LNISIR
NVEYLDS-----------------------------------------------------
-------------------ETNRFQGVIYFGLFEGKKILN--YGFGNRAFDLKIVCVSKL
KTCMYSSKENSTERVKDLHD-----------------NFNIYTKR-------GDKNFTDD
EEAFKESLPDFNSWVVTISSLSLAAMFAITGGVFAIVNAIRNSAE-LVFGFLGIG---IW
NTFGA-------------ICSMVSFLSWILLYLQKFRKNVM-TREELDQ----HWVSEYR
ACVGYSFYLVVVSMF-LFLLNVALISTIIKQPWVDRKLRSE--------LRKKLSSGKYV
AHSPA-WILLYLQKFRKNVMTREELDQHWVSEYRACVGYSFYLVVVSMFLFLLNVALIST
IIKQPWVDRKLRSELRKKLSSGKYVAHSPASSLAKKSKDIIAV
>Bmor.transcript:BGIBMGA002331-RA /organism=Bmor {i 226,394,530 i}
M-----------------------------------------------------------
KLNLFKRSMIF-ATFFGSCLCIALIVGSLGTTHWVDARARKTS-----------------
------------------------------------------------------------
-------------------FPLKTDGRINFGLFEGHRELN--VTYGRRNYDISV------
------------------------------------------------------------
--KAGNHPARRWAWCGTAALLGAALLCSGGSCVLA---ALGSAAR-TRCSPKPLL---VG
NTLAV-------------VFTLGAIAVWLTEYFLRLQHNVM-SDADLAQ----TWSSEGM
ADLGISFWLVVAAAI-AAFVNDVCILIATADGRDADTIAPA-----------------LE
EKVNG-AIMLY-------------------------------------------------
-------------------------------------------
>Phum.transcript:PHUM549530-RA /organism=Phum {i 14,331,467 i}
------------------------------------------------------------
----------------------------MFSCRWVVAKAKRLS-----------------
------------------------------------------------------------
-------------------NPDESDGKINLGLFEGEKKLN--VKYGWREYMVHV------
----------------------------------------------------------TQ
LAHTEREFLLYGAWIATIACLVIGLLFSTLCAIFAVLNTATNQYL-ALLGVPGLY---VW
NLLAA-------------SFHSFAVILWVVQFVQKLQFNVM-SREDINN----RWTSQDM
AYLGYSFWFVVGAIF-VHLANVLSVCIGTRDSKQNKNSMPM-----------------VE
EKTGG-AIMLY-------------------------------------------------
-------------------------------------------
>Dmel.FBtr0078909 /organism=Dmel {i 232 i}
MSI--------------------------------------------------------I
KMSLHTRALVF-STFFGSCLAIGLLLVSMTTNHWVRATPRRKN-----------------
------------------------------------------------------------
--------------------SSDAKGEFNFGLFFGNYHLN--PGFGVRTNSVDV------
----------------------------------------------------------YT
FVRTENDDTSFWLWLLTTLGTGFALLACAVAAIAAVLKSASAAKK-GGT-MMLLL---TS
NICAA-------------GAQIVAFVAWLVQFYQYFIHNVL-LTEQQQQ----HWYSNGL
AYLGYSFYLVVVSTV-VVLLNIAILLYAQRLGLRNRQCLEAP----------------CD
DKNKT-AIMLY-------------------------------------------------
-------------------------------------------
>Dpul.mRNA7820 /organism=Dpul {i 133,244,386,625,752 i}
MGAL-------------------------------------------------------D
NKLFVKKGMYI-LAGVFSLLGIIFNSVALGTNNWIVSEGSQNS-----------------
------------------------------------------------------------
-------------------TEDPSVISVNYGLFNGHKSLKGKLDISPVSYSLAVYCLSGE
GICLVSCGTTDEEKQQEFDYLRFGAQPFACSPKTAIRSTSRSHLIQMANDIPVERTSRSE
PVRPNEEFMDYGLWVTTLVFLSFMLAFQIISAGLCFFNTATVPIE-TLVGPMGIY---LS
NGVVV-------------LSGIITLSLWGDLYSSGLSSELA-IQETILD----KYIM-SS
TNLGFSF--VLWTLI-LAIATMMCIRFRNSLKKFSNQND-------------------GV
ERSAP-GGMLY-------------------------------------------------
-------------------------------------------
>Cele.Transcript:Y67D8C.22a /organism=Cele {i 59,220,412 i}
M-----------------------------------------------------------
-MDKTHKLAII-ISMCAFIFSIFFTIIAGFSEYWARAEVIDTR-----------------
------------------------------------------------------------
--------------------KFQHAGSVHTGVFAGNREID--FGQGDVNTRFTV------
----------------------------------------------------------FN
ELQEGTSFFSRTVWIFFLFFESMSLIWSMIGVVTCVFSMTSLALDISVAGPNGIY---LW
SLLSS-------------VSHGGALALFYSQFQSSFKISML-LEEHHDI----GFTTFNQ
ASLSYAFYMSLCGLVALYIPPLTLVVFTEKLTIRERSK--------------------TP
NNFDP-TVMLY-------------------------------------------------
-------------------------------------------
>Drer.transcript:ENSDART00000171202 /organism=Drer {i 286,466 i}
MRLC-----ASP---------------------------------------------CPN
TMPNRQKQVIFSIAGVLCFGCVLVVAAAMGTQFWVQAAVLCKTGA------------QIV
NASGAEL-----------------------------------------------------
---------------------GKFIGKANYGLFHGHGMKQ--CGLGDRPFYFSF------
----------------------------------------------------------FP
DLMD---VVPASLHVSVIFFCSVLIVFSSVCCGFFFYNAFGSPYE-TLHGPQGLY---LW
NMISS-------------FCACLVLIL----FSSEVKLHHL-TEIIFNFNEGSFVYKTHS
ECYDRSFWLIFLTFL-LHGLNVLLIRLAGIQFPFQQAKES-------------------D
ASTGA-ADLMY-------------------------------------------------
-------------------------------------------
>Hsap.transcript:ENST00000328863 /organism=Hsap {i 253,433,472 i}
------------------------------------------------------------
-MPSQQKKIIFCMAGVFSFACALGVVTALGTPLWIKATVLCKTGA------------LLV
NASGQEL-----------------------------------------------------
---------------------DKFMGEMQYGLFHGEGVRQ--CGLGARPFRFSF------
----------------------------------------------------------FP
DLLK---AIPVSIHVNVILFSAILIVLTMVGTAFFMYNAFGKPFE-TLHGPLGLY---LL
SFISVALWLPATRHQAQGSCGCLVMIL----FASEVKIHHL-SEKIANYKEGTYVYKTQS
EKYTTSFWVIFFCFF-VHFLNGLLIRLAGFQFPFAKSKDA-------------------E
TTNVA-ADLMY-------------------------------------------------
-------------------------------------------
