# Supplementary material for: Genome streamlining in a minute herbivore that manipulates its host plant
Source: eLife. 2020 Oct 23;9:e56689. doi: 10.7554/eLife.56689 (PMC7738191; doi:10.7554/eLife.56689)
Supplement: Supplementary file 2. [file elife-56689-supp2.zip › Malin_Input/OG0001971.fasta]

>Agam.AGAP003148-RA /organism=Agam {i 178 i}
M----------------------------------GERYFANPYDDYDEKTH--------
------------------------------------------------------------
------------------------------------------------------------
------------------------------------------------------------
------------------------------------------------------------
------------------------------------------------------------
-----GKEENQLVARESVLELIKKYVDIIQQNVNSK------MR-------DDLYVGIAG
IAFMFWKLAQS-------DETK-HMFPCLELASKYIGEAKHRSREKRDKSSKNAVAFLCG
GSGIAAVSAAIANEMGKLQEMEND------------------------------------
----------------------LESFLQGCPP------------CT--NVKGTDADEVLV
GRAGYLHGASWLNQAIT--PKP-IENEAISEICQTLIKRGRSVAHSL----RLAFPLMYE
YHEKAYLGAAHGVCAILHALLESPWFDRDATDRFSGS-PTKLTDIKSTIDYVLTLQDG-D
GNFPTRIDS-------------NRMLVHWCHGCGGAIYLFAKAFLTFREDKYLDCCRKCA
DELWRHGLLRKGPGICHGVAGNGYAFLLMYRLTGEKRYLYRAVKFAEFLNSSSFASVLLA
PDRPFSLYEGLAGTVCFLVDLLTPMRS--SFPF-MDVFERKCV---------
>Dmel.FBtr0073429 /organism=Dmel {i i}
M----------------------------------ERRYLKNPFPDFAGGEN--------
------------------------------------------------------------
------------------------------------------------------------
------------------------------------------------------------
------------------------------------------------------------
------------------------------------------------------------
--------TPFASDEEHIKNLICTYVDAILEHCHPN------SDDEDN--RGDLYVGNAG
IAFMFWKLNSC-------EQTR-DLYPALDHAASFIRNAKVNANRY-KKRSAERYSFLCG
NAGIYAVSAAISQALKETEELSDD------------------------------------
----------------------LANFKSGIPC------------SKEFMHTKYGCDEVLV
GRAGYLSGCYWLNDVLP--EKK-ITDDDLVSICQLIVTSGREYSKQN----NSPCPLMYQ
YHGTEYLGAAHGLCAILHMLLDSPWF---RTLPISAP-AAELRDIKRSIDFFLELQDS-D
GNFPVALEDLRSG--------RDKRLVHWCHGAPGAVYVLAKAYLIFKEEKYLASLRRCA
DMVWKKGFLRKGPGICHGVAGNGYVFLLLFRLTNEMRYLYRAHKFMELLTNAEFKLRART
PDRPHSLYEGVAGTVCYLVDLLEPEQA--YFPF-MDVFH-------------
>Bmor.transcript:BGIBMGA002769-RA /organism=Bmor {i i}
M-----------------------------------VRYFENPYEDYERGAV--------
------------------------------------------------------------
------------------------------------------------------------
------------------------------------------------------------
------------------------------------------------------------
------------------------------------------------------------
-----------AIYIDTICGQINEYLENITKRLPAT------RSKVD----GGLYVGVTG
VSFMFYHLAKNLR--LSENKSA-YLAKALEYLSPALEVS-----------AGDKTSFLLG
DAGTYALSTVLYKEMGDGSFKES-------------------------------------
----------------------LKQYQSLFKL------------YLNPKFLKCGGDEFFV
GRAGYLAGALWLTRELQ--TPI-LSPDEWFQLCNVIVDSGREYSSKF----KSPCPLMYH
YYNTEYLGAAHGLSFILQMLLTVPGY-------ISHN-KSAAHDIKTTIDYMVFLQTD-E
GNWPACMEERTM---------KEHKLVHWCHGAPGVVYLMAKAYLVYQEQKYLEACIKAA
ELIWKKGLLFKGPGICHGVSGNGYVFLLLYRLTDEEKYLYRAKMFAEFLNTEAFNRDAKL
PDNPESLYEGAAGAVCFLSDLLYVDKA--EFPF-QDVFTS----Y-------
>Tcas.transcript:TC008840_001 /organism=Tcas {i 553 i}
M-----------SRIFRRLFSKLDSS-DLLRRKMAPPRYFPNTMPDYEGQDI--------
------------------------------------------------------------
------------------------------------------------------------
------------------------------------------------------------
------------------------------------------------------------
------------------------------------------------------------
-----------DTQLPQ--GFLLKFMEKIIKDIEKA------IKPIDRNGNDGLYLGTAG
ISYMYYHLSKIPN--LNEHRNR-FLTKAVEYLAPAFNAMR-------NSSQRDVPSFILG
NSGVYAVASAIYRAMGDTNQSENF------------------------------------
----------------------RKMYHDAGNI------------CKDMQFLNCGSDELFV
GRAGYVLGALWLAKETN--TE--LPKNEIFILCNVMVESGRKYAQRR----SCPCPLMYS
YYQVEYLGAAHGLCTILQAILSVPGY-------LDLN-PAHAKEVKASVDYLLSLQDR-D
GNFPCASDEIG----------SHSELVHWCHGAAGMIYLMAKAYLVWREEKYLRSCEKMG
DLIWAKGLLKKGPGICHGVAGNGYAFLLLYRLTEQPKHLHRAVSFAKFMQTKQFVNQART
PDNPFSLYEGIAGTACFLGDLLCPQQA--VFPF-SDVF--------------
>Isca.ISCW015432-RA /organism=Isca {i 419,546,670,886 i}
M--------------------------------SKPKRYFANNLPDYDGSPI--------
------------------------------------------------------------
------------------------------------------------------------
------------------------------------------------------------
------------------------------------------------------------
------------------------------------------------------------
-----------PLERELWVERCRDTVQRVFAHQGTA------FDDCE----GGLYVGVAG
VAYMALRIAQSPH--FAADKGR-LLARAQGYMAHALSYADHPSV---RGDRSVQAAFLLG
NAGVWALAAVVANQAARQDDCDNY------------------------------------
----------------------VARYAALADF------------CSPVKFLDCGSDELFV
GRAGYLTGLLYLNSKLG--IEV-LPQEKVAVLLSSVVHSGREYARKH----RSPCPLMYA
YYDVEYLGAAHGLCSILLVLLQFPWF-------VGAD-PSVERDLRASVDFFLHVQTP-K
GNFPCDLDDVTRP------RRSQDELVHWCHGAPGVVYLMAKAYQVWQDPRYLESCLRSG
QLVWERGLLRKGPGICHGIAGSGYVFLLLYRLTGELRWLHRARQFAEFMFTDEFK-QART
PDCPYSLYEGLAGTACFLADILEPRSA--AFPF-VDVF--------------
>Lpol.rna7962 /organism=Lpol {i 549,673,889 i}
M--------------------------------ASAKRYFINSLSDYITGES--------
------------------------------------------------------------
------------------------------------------------------------
------------------------------------------------------------
------------------------------------------------------------
------------------------------------------------------------
----------VRIQHQQLKQHCVDVVKHIFAKQGNS------FRDCD----GGLYVGVAG
VSYMCYYLSQLQS--FSEEKKM-FLKNAEEYLSTALAYAEQPKI---QSDKSMQFGFLLG
NGGVYTVAALLFDALGKKDHRDKF------------------------------------
----------------------IQQYITLADV------------GIPVNFLRCGSDELFV
GRAGYLCGALLLNKKFK--TQV-VPSSKIEAVCASIIQSGREYAKRH----QSPAPLMYA
YYKTEYLGAAHGLSAILQMLLGFPEY-------LTAN-PDAERDVRQTVDFMLSLQTS-S
GNFPCAMDEVAIH------RPEPEELVHWCHGAPGVVYLMARAYRVWHDEKYLNACLHCG
ECVWKKGLLRKGPGICHGVAGSGYVFLLLYRLTADHKHLHRAQQFANFIFTEEFS-KART
PDCPYSLYEGLAGTACFLADLLQPDSS--EFPF-FDIF--------------
>Turt.mRNA:tetur33g00200 /organism=Turt {i 943,1183,1432 i}
M-----------------------------SAGHRRVRYFINNLPDYCDNVN--------
------------------YGEGTCD-----------------------------------
------------FNASLRSNTNTPT-----------------------------------
---------------------------------------AVETTTATAISTASISEDSVL
TS-------------------------------VNNENQKTDTGSITQPHSG-----FAS
DTNVTKTIHSSTLAPIDSPLDTDNSNTVS-----------------------------MD
GPKNTNLQSNVIIDSCLIKKRIIHLVNLIVEKQKCT----SEEADCD----GGLYVGISG
IAYMFNYLASATGDLFNSMERDFFTKQALRYLGPTIDYANSLE----KNDRLSSVAYLLG
FAGTFVAASLIYHNINDTVNRDFY------------------------------------
----------------------INKYSQISSK------------CLPIHYLTKGSDELLV
GRAGYICGATILNKSFKD-NKV-IPEGVLLALALSSIKSGREYSVRKG--LKNICPLMYC
YYGTDYLGAAHGLAGILQALLAVPGI-------FNPK-LDLERDVKRSVDYLLSLQTD-S
GNFPCALDELIEPTKGITIRSEEDELVHWCHGAPGVIWLMARAYLIWKEDKYLDCCIKCG
ELVWNKGLLRKGPGICHGVAGNALVFLVLYRLTGKPKYLHRANQFQEFLFTDEFRLRSRT
PDSPYSMFEGWAGTICFLTDLLQPEKS--HFPLSFDPFDDISQLYKEVEPRI
>Smar.transcript:SMAR011403-RA /organism=Smar {i 469,630,672,961,1075,1417,1578,1702,1918 i}
MVFT------LICGSLKNLLYICPSVKACQTNMTTPNRFFVNPYDDYKGGDV---VVKKD
VLRDRLRNILQNIVDNQSRKLSDCDGGLYVGLSGIAYTFYYLSTLPAFIDKKQEYLKIAS
EYISIAMQYTQTQSSDTRSDPKTTVGFLLGNIGVHTVGALIKSAQGNHEQFRNLIKLIAK
AADTCGPINFLKHGSDEMFVGRAGYLNSLLILKKRLGVEAIGMEQANALCTATMCSNRKK
PSDISRKQWSDFVELQKKRKLAKMVVANISSYELDDKKHEKDGGYIIEVNQTTRTWRISS
NSGATIFVCSITGREIITCLNIEQKLVIQGYWKMTITFYELESLHHFKEAFRVVSDAVIQ
ESDSSYSSGDVVVKKDVLRDRLRNILQNIVDNQSRK------LSDCD----GGLYVGLSG
IAYTFYYLSTLPA--FIDKKQE-YLKIASEYISIAMQYTQTQSSDT-RSDPKTTVGFLLG
NIGVHTVGALIKSAQGNHEQFRNL------------------------------------
----------------------IKLIAKAADT------------CGPINFLKHGSDEMFV
GRAGYLNSLLILKKRLG--VEA-IGMEQANALCTAAANSGREYSKHY----HSQSPLMYA
YYDTEYLGAAHGLSAILQVLLSFTEF-------LKEN-ADAEKDIKGGVDFLLSLQQP-N
GNFPCAMDEVRRK------RPESDELVHWCHGA---------------------------
------------PGICHGIAGNGYVFLILYRLTNEKKHLYRAQRFADFMFTDDFKRHART
PDYPYSLHEGLAGTACYLADLFQPENA--EFPL-FD----------------
>Alyc.aculy02g12460.1 /organism=Alyc {i i}
MPATNFIRDKRRSSRKRFRMG--HRHDDNSNGGANEVRFLPNPYDDWNEAANERLLVKIE
AE-----NPLHESIEEEEEDL--------------ALNEYYNFKIP--------------
-----AVNTNASVTTNTAANPES-------------------------------------
-------------------------------------------QQANATTNNQTSQNN--
--------------------------ANEEAHEFHD------------------------
--------SPGAGSHLSRPIKVDN--------------FAL-------------------
----TPEGKFDHVFEAKIKEQIKLL---LSQHVKSE-----QIDCND----RSMYTGLPG
ISLLYHHLTTKNT--LDTKFREDLAAKATHHVNQYLISVQTQ-----HMHNSKCPSFLCG
DLGVYTFCALARAQQKLNREMLTRTLSYPGPDGHHALSQSAPPTPGVLGAELAATSGHHH
HHQQTNHHHQIHKHLPQMPVPPFSGIEQINSEPNNNILLEKILELIKMQEQAGTPDELLY
GRTGGLYAMLLIKQQLP--KQTIIKDEHIVNHINLMLKSGQTMESFG-------RPLFYS
WHGKEYVGAAHGYAGILYMLLEAHRY-------LND--EQLN-LIREAINFVQGIRYP-S
CNYPSSIGG------------QTDRLVHWCHGAPGVCHLLIKAYMVYKDETYLQSALACS
DVIWQRGLLKKGFSLCHGIGGNAYTFLHLYQLTHDLKHLYRAGKFAQFYFEHHDL-ITWR
ADSPASLFEGYAGLAYFLSDLLNPLEA--KFPA-FQVSVSAPP---E-----
>Cscu.CSCU007825-RA /organism=Cscu {i 34,123,244,461,609,750,933,1110 i}
M-----------SSIAVR---------ITLTKKMTEVREFNNPYPEYDSSKH---LLNVN
D-------PL--------------------------------------------------
------------------------------------------------------------
------------------------------------------------------------
------------------------------------------------------------
------------------------------------------------------------
--------KLSKNERETLYDNLIKLLQKLESELKKG------VDWFD----YSVYTGTSG
ISLMYYHLSNV----LDNGKKDHYFTKALYYSEKPLSAL-----------KHKRFSFLCG
DAGPLAVAAVLYKKTGKFQQSQDL------------------------------------
----------------------LQSLEKISRD--------------VISLQSGLPDEMLF
GRAGYLFALLFVMKHIS--GDC-INHTLVQQVISSILQSGQQMSKSG----DYKSPLMYS
WHDKCYIGAAHGLIGILYMLLQAHEY-------IPL--EELNTLVKPSIDFLLEIRFP-S
GNMPSSLGN------------KSDRLVHWCHGAPGAIHLFGLAYKVFGEQKYLDAAKQCG
DLIWRRGILKKGYGICHGVSGNAYAFLVLYQLTDEKRHLWRALKFAEWCFDYGKH-DCRT
PDRPLSLFEGKQRTMFILK---------------------------------
>Ptep.aug3.g12863.t1 /organism=Ptep {i 78,199,416,558,705,888,1065,1138 i}
M----------------------------------SDREFKNPFQDYDESLE---VFDFE
------------------------------------------------------------
------------------------------------------------------------
------------------------------------------------------------
------------------------------------------------------------
------------------------------------------------------------
------TNRLIDQIEGPLKENVFVLLQTLEKHLAAE------STTSD----TSVYTGTSG
IALLYMRFMDIK---LCSGKKD-FLKDALSYVEPYITFL-----------RKRDVTFLCG
VSGPMAIASALFHRKGMTRESMDL------------------------------------
----------------------ARRLENLERE--------------ACA--SECPDELLY
GRVGFLYSLLFLNKHLG--ADE-FRDNIIKEVIKTIFESGQRLAKKFS--NTDKAPLFYE
WHGSPYVGAAHGFAGILYMLLQAKEY-------LTS--EQITDLVKPSIDWILSLQYP-S
GNFPSSLGS------------KTDKLIHWCHGAPGVVHLLLLAYETFHEEKYLEASKQCS
DVVWKRGLLRKGYGICHGVAGNGYTHLRLFQVTKDVKYLWRAVKFAEWCFDYGKH-GCRT
PDRPLSLFEGFAGTIYYLLDLLEPLNA--AFPA-FQLF--------------
>Drer.transcript:ENSDART00000100417 /organism=Drer {i 177,295,503,651,798,981,1158,1231 i}
MGDG-------MSKRLRL---------VAGADSEMEERCFSNPFPDYEPSAA---PSPDS
G-----------------------------------------------------------
-------------------DPEDTG-----------------------------------
------------------------------------------------------------
------------------------------------------------------------
----------DTGELFD-------------------------------------------
-----RTGKISDAFQKKVQSKIKDLLQQMEEGLKT-------ADPHD----FSTYTGWTG
VALLYLHLYQA------TQEVS-HLQRSLDYVKRTLRNL-----------NGRRVSFLCG
DAGPLAVGAVVHHHLKNQTESQDC------------------------------------
----------------------ISKLLQLQRS--------------VLSPDSDVPDELLY
GRAGYLYALLYVNREIA--PDA-VDEATIAKVVTAIVESGKNLSKEEK--KSERCPLLYE
WHKKQYVGAAHGLAGIYYMLMQPSAK-------LHP--DLLSELVRPSVDYLRHKKFR-S
GNYPSSLSN------------ESDRLVHWCHGAPGVLHMLIMAHTVFKDEKYLRDALECG
ELIWQRGLLRKGYGLCHGTAGNAYAFLALYRCTRDRKHLHRACKFAEWCLDYGTH-GCRI
PDRPYSLFEGMAGAIHYLSDVLQPEVS--CFPA-FQL---------------
>Hsap.transcript:ENST00000254770 /organism=Hsap {i 204,322,530,678,825,1008,1185,1258 i}
MGET-------MSKRLKL---------HLGGEAEMEERAFVNPFPDYEAAAG---ALLAS
G-----------------------------------------------------------
-------------------AAEETG-----------------------------------
------------------------------------------CVRPPATT----------
------------------------------------------------------------
---------DEPGLPFH-------------------------------------------
-----QDGKIIHNFIRRIQTKIKDLLQQMEEGLKT-------ADPHD----CSAYTGWTG
IALLYLQLYRV------TCDQT-YLLRSLDYVKRTLRNL-----------NGRRVTFLCG
DAGPLAVGAVIYHKLRSDCESQEC------------------------------------
----------------------VTKLLQLQRS--------------VVCQESDLPDELLY
GRAGYLYALLYLNTEIG--PGT-VCESAIKEVVNAIIESGKTLSREER--KTERCPLLYQ
WHRKQYVGAAHGMAGIYYMLMQPAAK-------VDQ--ETLTEMVKPSIDYVRHKKFR-S
GNYPSSLSN------------ETDRLVHWCHGAPGVIHMLMQAYKVFKEEKYLKEAMECS
DVIWQRGLLRKGYGICHGTAGNGYSFLSLYRLTQDKKYLYRACKFAEWCLDYGAH-GCRI
PDRPYSLFEGMAGAIHFLSDVLGPETS--RFPA-FELDSSKRD---------
>Phum.transcript:PHUM003710-RA /organism=Phum {i 93,267,561,714,885 i}
M-------------------------------MTVEKRHFDNPFPEFAPHKENN-LVDLQ
------------------------------------------------------------
------------------------------------------------------------
------------------------------------------------------------
------------------------------------------------------------
------------------------------------------------------------
------TKKIHTLFLDKLKATNHKLMEVLEQHLPSG--------RKD----GSVYTGTAG
VALLYLMMHEK------INNPA-YLEKAADLIEKSLARL-----------KNKDVSFICG
DAGPLSIASVIFYKQNKVERSKEC------------------------------------
----------------------VSRLLGLMPR--------------VASLDSNLPDELLY
GRVGYLYSLMFVNKYIP---GI-VPNDFFKQVVTSVISSGRNLSKRE----NISVPLMYE
WYEEYYLGGAHGIAGILYLILQVSFF-------YLT--TEQIELVRPTVDFLIGIRYS-S
GNFPSSLGS------------NNDRLVHWCHGAPGSVQMLCAAYQVFRDQKYLTAAELCG
DVVWERGLLRKGYGICHGVAGNAYTFLILYQTTRDIKHLYRACKFAEWCTTYNQY-QERV
PDRPYSLFEGLAGTIYFLNDIQDPLNA--RFPG-FTI---------------
>Mocc.rna13519 /organism=Mocc {i 427 i}
M---------------------------------SGDRYIENEFDDYARYCE---TSAFA
------------------------------------------------------------
------------------------------------------------------------
------------------------------------------------------------
------------------------------------------------------------
------------------------------------------------------------
----------YEKFLPKIECTVYKLLKVLELEAPIK------TDARD----CSVYTGSTG
IALLYMNLALIQT---ADKNVE-FNEKAREILVTQRLAK-----------RRHDFTFLCG
DVGPIAVRAVLHHRLGLQKEVKTD------------------------------------
----------------------IDLLHKFASG--------------CVSLETGEPDELLY
GRVGYLYALLYINANIS--TKP-IDVKLMKNVVQSVLESGQLLAAKM----NCDSPLMYE
WHDSLYLGAAHGISGILTMLLEAKEL-------LDA--PEMA-RIKGTIEFLISQKYR-S
GNYPSSLGS------------TSDRLVHWCHGAPGFLFLFAKAYEVFGDAPYLQEARQCA
DVVWKRGLLKKGYGLCHGVAGNAYCFLRLYKLTMEDCYLYRAARFAEFCCAYGTH-GCRV
ADRPYSLFEGMAGTIHFLVDMLRPLES--KFPG-FEV---------------
>Dpte.g6389.t1 /organism=Dpte {i i}
M----------------------------------GERYYLNPYPDYNDDTL---LTDND
D-----------------------------------------------------------
------------------------------------------------------------
------------------------------------------------------------
------------------------------------------------------------
------------------------------------------------------------
-----ESALLIPSLHTVFIDHIRLLLCELEINLMS-------LSSDN----FTIYTGSTG
IILLYLKLYELNA--FENERQD-ILSKVNGLVEQSLENIG-------RHSKERYSAFLCG
KIGVLACKVLSNH--ANKKDSTKY------------------------------------
----------------------LRIIRDLAPK--------------ILS-SDDVPDEILF
GRSGYLYSLLMLREKIPNSAQI-LDNNLIRSVVEKILESGQLTSRKEK---NPIAPLVYY
WHEKGYVGAAHGYAGILYMLLEARNY-------LDNDKQELNTMIKPTIDSILRLQFPVT
GNFPSSLNN------------TQDRLVHWCHGSPGIIHLLLLSYEIFNDQSYLDAAKKAA
DDIWQRGLLKKGCGLCHGTAGNGYAFLRLFQSTNDQKYLYRACKFAEWCFQPNQH-RTRI
ADRPYSLFEGLAGTIYFLADCIQPKQA--RFPA-FQI---------------
>Dpul.mRNA15476 /organism=Dpul {i 87,443,750,933 i}
M--------------------------NTWSLVKKDDRHFINPFLVPGKQLN---FDPKN
------------------------------------------------------------
------------------------------------------------------------
------------------------------------------------------------
------------------------------------------------------------
------------------------------------------------------------
-----------EEFTKHLKAVTNKLLLQWEKDVKAEIDYTGSTNWDD----CSIYTGTSG
YALLYFEAGKI------LNSAE-YLEQAFFMAEKCTMHL--------HKPNVKSLTFLTG
AGGPLALSAVCAHFLKQPEKEHHF------------------------------------
----------------------IHRLQSLYHS-----------FEVVTNSSSGLPDELLY
GRAGCLYALLFIKQYCK---EK-VDRDLIVHIAEAIIESGKRLAKEMQHKGHKTPPLMFE
WQEQKYLGPAHGFAGILYLLMQVKDY-------LEP--GVLENYIRPCLDFLLNVRFP-S
GNIPSSMGS------------DRDRLVQWCHGAPGFIHCFVVAAKVFHSYVYLKGAKQCA
DVTWERGILTKGFSICHGISGNALAILHLYKHTNDLVYLQRACKLAEIVMDDRPH-EFRT
PDRPLSMFEGMAGVIFFLLNLLDPEKSDCTFPG-YQVSSFDKA---------
