# Supplementary material for: Genome streamlining in a minute herbivore that manipulates its host plant
Source: eLife. 2020 Oct 23;9:e56689. doi: 10.7554/eLife.56689 (PMC7738191; doi:10.7554/eLife.56689)
Supplement: Supplementary file 2. [file elife-56689-supp2.zip › Malin_Input/OG0001977.fasta]

>Agam.AGAP013759-RA /organism=Agam {i 1481,2634,2723 i}
M--------LNEE--VDDTEFFQQDFTTASDWELFNARLEEIFHEWKLSFGQTT------
------FRKLAH--------HELAS-------CRWNVARETIKFADVELQVMHYRAQLEP
--------------------PDLTEGAE------------------------------PV
EPVSGCQTFVD-LLSIENDYCMAYGQRSDGDEDEQKLHPLAQWYGLREFVIVAPVK---K
SISNESRIRILM---------------------------SSVHIAVSESSCDVPVFVQAM
DKVQHVYLGV-CESGPVRMSFDIVHLHLTPPTCKYLSGLLEVFKGKIG------------
---------------VAYVDPVAVSVRFTYQLARFVSGSFVS------------DKSVPF
TEGWT---------GTDAVSLPF-------------GVSID-PVSE--------------
-LIVHCTW-PQVADNVVVDSQTYSDFDPLTAPLWSLRAQFEDTP-----VCYLADCLQEY
LQI--------SDSRRALTEYFSELAFGG-------NVPPIEGANPLDLLTESK------
-----IPRLSSVL-------PGRIVAPKAAPSK---LEGPLNDEQLKDMLYYLFPDAQRE
-PRWPYAASVT------------------------------------GPAEFDPLRIKSA
NPDSLVHRLATLLALCNACFGG-KRAVAQLWAEFAQEMRYRVERCIQIPGV--ASGFPDS
RTCLLHQKLQMLNVCMERRTLRDGGLPFAMRSTGPTAAA---------------------
-----------------------AAAAPTDQSDEEFFDCSDDEQES--------------
-------------------------GATGRLSRLGN------MLLVSSDEPLYIPVTQEP
VPKTEDQLEDDAEVMLKLG---PGSELCTQMMSASLLSDMESFKAANPAGQLEDFIRWYS
PRDWIEDEPVDEQ-DPFG---RKGHLSARMLIPGNTWQTVWEGARAIPARRQKRLFDDTR
EAEKVLHFLESRTIGQIAQLTMATLFHVGVLTL------TANATPERAVVPAFDELIDRM
TAACCRLSRESWISGSGAASGPGRANSQTKYEQQLLAEMMQLECIVTQ-ARSLRRKLFA-
-----------------------------------------------------APGESSS
GDAEKLLQGLL-------------QSHETDLPEGASSAIAGRLMVLFAEAKRAANE----
---QSDQQTKGGNS-------------------------LPDPIEKQFTLRLSGNTVSK-
---GAGTPQFLRAILMPQEFRLCGAFSRNTTFY-----
>Dmel.FBtr0077916 /organism=Dmel {i 1317,1490,2020,2250 i}
---------MAEE--IDDNEFYRENFSADSDWEVFNAQLGEILQKWDVSSDSET------
-------RNLKS--------EEIFS-------CNWKVEREKLDMLRNGIEVEYHQAILED
E---ELVRAEA---------KEITC-----------------------------------
--LQRTSCHHD-LMSTGNSFG-------PPIRSSQELHILARIYGLRRFIVLHPVNPTLN
YMRSTSEFNFFL---------------------------SAVAVVSAEVQSLVPIFVQIY
DPKWNYYTGV-ALAPALRTNFRLIGLEKAPPECRFLMGLLTLFREKVP------------
---------------TSYTQAAMISVCTTYALDTMRIRMPMYVPFDHGLSSEDIVVDGE-
VSHLE---------VQQFCALPH-------------GYKPE-SRTE--------------
-IYLVYTW-PELSEHVAFDSEQRSDFVPAKAPLGKIYLSVEASS-------YLSCCLRDY
QSV--------AEVTRSLESFVGRNFSGT-------SSGAEAASNPLDRITEHKL-TKRR
ERSFELPSQAGLTKR---------------------LPGPMTESELSELLAYLFPDMHPE
MALFPYAKKNFT-------------------------------------DKFDPMRIKSA
VPDSLVCRLSCLLATCHAHLGS-VEGMAQVWAAFTRQLRLLWDNSLMVPGI--SAGFPDT
RTCLLHQKLQMLNVCVERRVQREAN-----SKRKSEGMV---------------------
------------------GKASSEEEEDEDDDEGEFFDCDDLTAGA--------------
----------GSPTKAV-----LSLKPEGRLRRLNNE-----RLLEEPDEYLYIPDTQEP
VPKTEDQLQDDAEVMLKLG---PGSGLTTQMMCTSLLSDMEAFKAANPRGIMEDFIRWYS
PKDWEE--VTDEL-GQ-----VKHQLSIRMTTEGNTWQKVWEQAQAVPVSRQKRLFDDTN
EALKVLHYLETRKMHEIYNLTVIPLLHSAILKL-------ADILSNAELEDLFSSQIEKL
LSDLCRLSRSH--------------SDELPSIKPLLDDLAELERRFYQ-FKCFER-----
------------------------------------------------------------
------------------------------LSGYPKRSSLQQVKLQFEEILRNDNCCTIV
-----NRRLTAAGD-------GTLYDILIPKLEEDM---ADRLISKDYIIRLDGDTKTTE
KG-LYLGPQFMRAIVTGEKLRLCGAFTESTAFV-----
>Cscu.CSCU028264-RA /organism=Cscu {i 132,207,380,435,616,711,849,958,1080,1177,1269,1560 i}
L-----------------------------------------------------------
------------------------------------------------------------
------------------------------------------------------------
---------------------------------------------------------QNI
IYQSRNQ-------------------------------------------------VQVE
QS----------------------------------------------------------
------------------------------------------------------------
------------------------------------------------------------
------------------------------------------------------------
------------------------------------------------------------
------------------------------------ESSLISDEVLIKILQYIFPDSVSL
SKEESIEFEND---------NALPEVFRTRKELEK--------------LEETFKSFKAA
PPGSLTWRLSLALCKVNYCFGG-IAAVAHLWQEVLVEMRHRWENNYTLPCL--ESGSPNL
THCLLHQKFQ-------RKKVREWN-----QLNQNSLSL--------------------V
TSESR--------------EPSSQSFYSESDGDDEYFECNDASNND--------------
-KEKANSSDNSKTQKQV---------PEGRLKQLNN------LTLLHSGAPLFIPITQEP
SPMTEDMLEEHAEILVQLGTNSEGAALRARMQSACLMSDMEAFKAANPGACLEDFVQWYS
PRDLIEETITDEETGKTV---TKSHLSARMLLPGNMWQEAWESSRAVPAHRQKRLFDDTK
EAEKILHYLAAIKPVDLVNHLMPVLIYSTLVQL-------AECVE-VGP-PSLATKLIEI
ANRTVKVMHMP-----------------QPSYKDILSMIYEAEVKISQ-GQSLYAKFC--
----------------SEDNSSEEED----------KKKTSRIDVATSSGTVDSENENSE
NTVQKFCLDLV-------------EYSEVEVPGGSKGLIGNKIRRLFAEAQRNSHL----
---IIDEKPLASSG-------GVSSSEYHSTVME-----FPKPSAREFILRAN-LSRPTQ
C--SGPSPQRMYCLLTPEEFRLAGAFSEDTTFQ-----
>Lpol.rna6427 /organism=Lpol {i 18,71,147,289,368,488,654,754,833,902,976,1066,1272,1341,1514,1569,1801,1902,2040,2149,2271,2368,2460,2763 i}
M--------ASGE--EDQDVFEITDFTTASDWERFIARIEEIFHEWKLPTLQQE------
-------CPLKR--------EELTN-------GKWEEACEDVMFANFRFLMTRYYLKRDV
-----EPEIKN---------DELEDQVE--------------------------------
--EVLSSAIED-IISRENDF-------------PARAHCLVRWFGLRDFIVLCPTV-GND
IIASENRAKILL---------------------------SSLCIAINNTNSHVPVFIQLS
QRSRRFFLGI-CEGGGIRTNFEMVHLNKVPQHCNHLAGLLSVFKGKLS------------
-------------CPLQLIPPVDVTIRFTYALHEWSPYSW---------PQSPPDISDI-
TEDIT---------PSLLGKLPF-------------GALED-PIVE--------------
-LLLFTTW-PCLSEDIVVDNDIHSDLDLTQAPAWAVKVRTKDEP-----ACLLGEFLEEF
VAL--------CHRKESQQQLLGKLPGEE-------FDDSNEISQALNKLARPH------
PIPVTLPNLSAVV-------SKARPNLHKKS-----EVSLIDDSLLDKILIFLFPNSVST
LTGDQGSEKND---------DFQNCVEEKEMLPAE--------------LDDHIRSFKSA
PPDSLTWRLALAMCQVNHSYGG-IAAVAHLWHEFVLEMRYRWENNFTLPCL--EWGAPNL
AYCLLHQKLQMLNCCIQRKIAREWQ-----RNQQSFPST---------------------
ASGSAI----------SLSPQKTEQMNSESEDEEEFFECEDGNENS--------------
-EIESSMDIDSSPSSEVSVNKKMQLQPEGRLRQCGS------LTLLLLDEPLYIPVTQEP
APMTEDILEEHAEVLVQLGTNPEGAALRARMQSACLTSDMEAFKAANPGACLEDFVRWYS
PRDWIEEEVYEEGTNTTR---IEGHLSPRMQVSGNMWQEAWDNSRPVPARRQKRLFDDTK
EAEKILHFLASLKPAMVVHHLLPMVIHAAILLL-------VDHIP-EGP-RSLSHTLEQI
AAKAARVIRSS-----------------EHKYEEILKLICQAEANVAC-AQSLMSKFCQT
-ESKMKSGS-------GESGLPQQAE----------KKKSTKLKQLGTS------DETDD
DGVWEFVLNIL-------------EQPEVDVPGAGKGKLGKLLRRLFAEAQMSTHL----
---EGDEKLEFSGG----------KHHHYPMIPE-----FPPPVGREFILRTK-TPRPAS
Y--SNHSPQRMYCVLSPNEFRLGGAFSEDTTFQ-----
>Drer.transcript:ENSDART00000172522 /organism=Drer {i 18,74,150,283,362,482,648,748,830,899,973,1066,1239,1329,1502,1557,1887,1896,2022,2250,2347,2391 i}
MA-------ADSD--PESEVFEITDFTTASEWERFISRVEEVLNDWKLIGSRVG------
-------KPLEK--------GEYTS-------GTWEESSQEISFADFKFSITHHYLKQES
-----AENDNR---------DELEE-----------------------------------
--DAYPLAMQD-LLCINNDF-------------PPRAHCLVRWFGVREFVVISPGA-NCE
AIISESKCSLLL---------------------------SSVSIALANTGCQVPLFVQIQ
QKHRKMFSGE-CQGPGVRSDFEMVHLRRVPSQYNHLSGLLDIFKNKIG------------
-------------CPLTPLPPINISIRFTYVLQDWQQCSW---------PQQPPDFDALL
AGEVG---------GVEFGKLPF-------------GACED-PISE--------------
-LHLAATW-PSLTEGIVVDNDVYSDLDPLQAPHWSVRVRTAENP-----QCLLGEFLTEF
FKI--------CCRKETTEEILGRSTAEEE------GKENSDITQALSKLTEPS-----T
AVPIHKLSVSSMV-------HSARKRIRRHRRV---PESPLNNDVLNSILLYLFPDAALD
-KADVSEVRPP---------QQSPDRQSE--------------------DYHLYNQLKSC
PSDSLTHRLALCICMVNFHHGG-VRAVAHLWQEFVLEMRYRWENNCLIYGL--ASGPPDL
RCCLLHQKLQMLNCCIERKKARDDG-----KKSSSSDGA---------------------
RDRSRGAPEGAGPEGAGPAEAAGKSWDSWSDSEDEFFECVSDTEEM--------------
-KEDKEEAENRSRSK-----------PEGRLQPHGT------HTLLNTQEPLYIPITQEP
A-MTEDLLEEQSEVLAKLGTSAEGAHLRARMQSACLLSDMESFKAANPGCTLLDFVRWYS
PRDYVEEQVTDAD-GRVE---VRGELSARMKIPGNMWVEAWETARATPARRQKRLFDDTK
EAEKVLHYLALQKPSELTRHLLPCVLHAALLKI-------KEEESAEDL-PSVRTSLQQC
SSSA--------------------------------------------------------
------------------------------------------------------------
------------------------------------------------------------
------------------------------------------------------------
--------------------------------------
>Hsap.transcript:ENST00000442034 /organism=Hsap {i 18,74,150,283,362,482,648,748,830,899,973,1066,1236,1326,1499,1554,1923,2061,2289,2386,2490,2606,2709,2730 i}
MA-------ADSE--PESEVFEITDFTTASEWERFISKVEEVLNDWKLIGNSLG------
-------KPLEK--------GIFTS-------GTWEEKSDEISFADFKFSVTHHYLVQES
-----TDKEGK---------DELLE-----------------------------------
--DVVPQSMQD-LLGMNNDF-------------PPRAHCLVRWYGLREFVVIAPAA-HSD
AVLSESKCNLLL---------------------------SSVSIALGNTGCQVPLFVQIH
HKWRRMYVGE-CQGPGVRTDFEMVHLRKVPNQYTHLSGLLDIFKSKIG------------
-------------CPLTPLPPVSIAIRFTYVLQDWQQYFW---------PQQPPDIDALV
GGEVG---------GLEFGKLPF-------------GACED-PISE--------------
-LHLATTW-PHLTEGIIVDNDVYSDLDPIQAPHWSVRVRKAENP-----QCLLGDFVTEF
FKI--------CRRKESTDEILGRSAFEEE------GKETADITHALSKLTEPA------
SVPIHKLSVSNMV-------HTAKKKIRKHRGV---EESPLNNDVLNTILLFLFPDAVSE
-KPLDGTTSTD---------NNNPPSESE--------------------DYNLYNQFKSA
PSDSLTYKLALCLCMINFYHGG-LKGVAHLWQEFVLEMRFRWENNFLIPGL--ASGPPDL
RCCLLHQKLQMLNCCIERKKARDEG-----KKTSASDVTNIYPGDAGKAGDQLVPDNLKE
TDKEKG--------------EVGKSWDSWSDSEEEFFECLSDTEEL--------------
-KGNGQESGKKGGPKEM-----ANLRPEGRLYQHGK------LTLLHNGEPLYIPVTQEP
APMTEDLLEEQSEVLAKLGTSAEGAHLRARMQSACLLSDMESFKAANPGCSLEDFVRWYS
PRDYIEEEVIDEK-GNVV---LKGELSARMKIPSNMWVEAWETAKPIPARRQRRLFDDTR
EAEKVLHYLAIQKPADLARHLLPCVIHAAVLKV-------KEEESLENI-SSVKKIIKQI
ISHSSKVLHFP--------------NPEDKKLEEIIHQITNVEALIAR-ARSLKAKFG--
----------------TEK----------------------------------CEQEEEK
EDLERFVSCLL-------------EQPEVLVTGAGRGHAGRIIHKLFVNAQRLTE-----
---SSDEAAAMTPPEEELKRMGSPEERRQNSVSD-----FPPPAGREFILRTT-VPRPAP
Y--SKALPQRMYSVLTKEDFRLAGAFSSDTSFF-----
>Smar.transcript:SMAR008883-RA /organism=Smar {i 86,141,226,480,618,1221 i}
------------------------------------------------------------
------------------------------------------MFSYFSFPVM--------
------------------------------------------------------------
------------------------------------------------------------
---------FFL---------------------------TSIE-----------------
------------------------------------------------------------
--------------AMSPFPFLRSSL----------------------------------
------------------------------------------------------------
------------------------------------------------------------
------------------------------------------------------------
------------------------------------------------------------
------------------------------------------------------------
--------------------------------------------------L--ETGLPDL
GCCLLHQKLQMLNCCIERKKIRENR-----ETRQPRLR----------------------
----------------------SEDERESSSDDEEFFECYDKTLSSTDVTSDAERPSSST
RERERPLSSVSSGSADGVFKDTVSQQPDGRLRRCGD------LRLLKSEQPLYIPVTQEP
TPMTEDLLEEHAEVLVQLGTDAQGTELRAKMQSACLLSDMEAFKAANPTCCLEDFVRWYS
PRDWIQE---DDE-GK------KGHLSTRMMLPGNIWTDVWETANAVPSRRQRRLFDDTR
EAEKVLHWLASLTVGQLVTHLMPVILHAALLTA-------ANAVGENDS-DSVEAIAQRI
----SKMLRAP--------------KVDVKRYEEIARLISGLEVTTAR-ITSLRTKLS--
----------------TPEGVPE-------------------------------------
--IEKLILELL-------------QQDEVQLVGAGRAPAGQAVVKLFTQAQKSLN--MLI
DADSSDEDIANSDD-------GSTMSKTHPAISE-----FPKPTAREFILRAT-VPRPAP
Y--STPTPQRLFCVLQSDETRLAGAFSQDTTFQ-----
>Ptep.aug3.g3773.t2 /organism=Ptep {i 24,77,153,295,377,497,578,744,844,923,992,1066,1159,1362,1437 i}
MQ------RMSSE--EDQEVFEITDFTTASDWERFIARIEEVFHEWKLPQRTSA------
-------PPLKK--------GELSE-------GTWIEKREQLMFASFQFEAVHHQLKPSS
-----TDYDST---------VALEENDE--------------------------------
-SEPLPFCLAD-MMSKENDF-------------PPKAHCLVRWYGLREFIVIHPAK-TND
AIMTEDRTKMLLSSVYIAVNNTSCCKLNKVETKQCYKLISSVYIAVNNTSCQIPVFVQLQ
QMRQKYFLGV-CEGGGVRTSFDMVHLHRAFNQYSHLSGLLSLFKSKLA------------
-------------SSSFDVPPVSVSIRFTYILQDWSPCSW---------PQPPPEIDEL-
GEDIT---------PTDIGRLPS-------------GAIED-PILE--------------
-FHLSVTW-PHLFEDAIVDNDVHSDLNPVLSPKWSMRMRTAEKP-----SCSMAEYLKEF
VSL--------SLGYYSENQLLGNVPPDED------ETGGQNITQALDKLAHPN-----H
PVP--LPSLSAIL---------PQPRLRRQSEYH--ENTLISEEVLIKILQYIFPDSAPT
PAEPDCDEWKDSV-------NFMSDL-HANSAFSK--------------IQEHMRSFKSA
PVDSLTWRLALAMCQVNHSYGG-LPAVAQLWQDFLLEMRHRWENNYTLP-----------
------------------------------------------------------------
------------------------------------------------------------
------------------------------------------------------------
---------------------------------------------------------WYV
------------------------------------------------------------
----LLYNIRSLS-----------------------------------------------
------------------------------------------------------------
------------------------------------------------------------
---------LL-------------------------------------------------
------------------------------------------------------------
--------------------------------------
>Isca.ISCW020147-RA /organism=Isca {i 78,208,290,410,576,679,758,827,901,994,1072,1254 i}
---------------------------------RFIASVEAIIHEWKLTSVKPV------
-------EPLKE--------GELST-------GCWETSAEDIKFASFSFKITRHYLAGST
-----KCGDDG---------ESLED-----------------------------------
--EPAPFVLED-MMNLGNDF-------------PPRAHYLVRWYGLRDFLVISPSS-DEE
AISNEDKTRLLV---------------------------SSVCVALTNSKCPLPVFVQLH
HPQERLCYGV-CLGSGLTTYFDMVHLSHVPQACSNLSGLLSLFKSKLSY-----------
-------------SSQLNLPPIQLTIRFTYLINDWSFYIW---------PHPPPDVKDG-
FFDME---------NLKLGKLPF-------------GALED-PIGE--------------
-MQLSVTW-PSIPEDIIVDNDVYSDLCPANAPKWSVRMRWNENP-----HCLMEEYLGNF
AVV--------CNMRESLDDVLKNMVLEDD------LPAKTEILDALDRLAQPN------
PLSFRLPQMPQCL-------SNIYKKTRKFKWL---ESYVVCCPTF--FLFFMWVHATHP
------------------CPSPAQAGLEQGCVVIW-------SY---REEYESFHSLKTT
HTNSLLWRLALAAVHVYHTCGG-IEALAQLWVKVVAEIRYYWENNLTLPR----------
------------------------------------------------------------
------------------------------------------------------------
------------------------------------------------------------
------------------------------------------------------------
------------------------------------------------------------
------------------------------------------------------------
------------------------------------------------------------
------------------------------------------------------------
------------------------------------------------------------
------------------------------------------------------------
--------------------------------------
>Mocc.rna7576 /organism=Mocc {i 27,156,271,654,843,970,1101,1224,1505,1629,1774,1926,2060,2201,2329,2499 i}
MA-----PPCAVP--GDPSLPEFKDFTTATEWEKFIASLEQLIEEWRLPNIVST------
-------GPLAN--------GALGG-------GEWKSRSETVSFASFRMMVTRHYLEGST
-----KERSEG---------SLLDQ-----------------------------------
--ESLPFAMDD-LLSFTNDF-------------PAKAHFLVRWYGIRDFLLITPDM-GDD
TISTVDRQKMLL---------------------------GSVCTALRNTNCQLPFFIQMH
HPQEKIACGV-MCAQGFHCYFNMVKLVHTPKGYDTLNGLLTLFKNKLCN-----------
-------------SSFYTHLPVDVSIRFTYMLDDWSFFDLNS------IPSHSLDVDQ--
--------------VIKFGDLPM-------------GAGVE-PISE--------------
-FRLMVSW-PHLAEDVVNDSIAHSDLVPANAPEWCVTIKYVSGP-----YCYLENYLGEF
ETV--------LSKNESLDLVLGSMLSDDI---------DPELANVMDRLAEPK------
-----VPDLAASIMP-----SDTREK----------RRRLTDDEILIKFMNYIFIPSIDQ
ETVLSSSGHIDFGDISTALGSQSAEKLEEADEVEK--------------FKEKLRALKTS
SKNSIVWRLSLALIEAYHTCGG-IEGLALLWVKVVGELRHHFERGYIISSI--EPGAPNL
GMCLLHQKIQMLNCCIETRNARELR-----ESRKQKKKS---------------------
---------------------ENPTEGENSSSDEDFFECSDSTSTSEPVGDD--------
-KSEGTPIQSPDDFKTL---DDAPLSAEGRSKPFGA------LKLLSTDEQMWVPVCQQP
SPMTEDMLQEQADAILKLASDPECSKMTARLQSASLFSDMESFKAANPGCQLADFVRWFS
PRDWTEP-IRDEK-GEIV---KAGELSQRMTIPGNMWQDLWEQARPAPTTRQKRLFDDTK
EGEKILHELITMSLSDIANLLFPCIIQCGLEKI-------CESVH-KGP-RDMIPFMEHL
IEKTKQELRMR-----------------RPNYKDLIRRMYEAEIGIAR-AESLRQKLF--
----------------RKEEPEETES----------SLKRYLAMKA---------QESST
VSVEELVLDLL-------------DKPEVEIRGGAKSAVGRAITKLFENAQKAKLE----
-----DTT-------------LSTKSRRLPASQQ-----FPTPIGKEFILRTK-YPRPSN
N--SRTGAHRIYAVITGNEFRLAGAFTEDMLFY-----
>Bmor.transcript:BGIBMGA003034-RA /organism=Bmor {i 1254 i}
---------MNEE--IDEYDIYHQDFTTVSEWEVFVARIEEVLIDWRLSKSTMVKHS---
--------------------VENHA-------KKWFTKSEEISYQRQKFTLSYNYMNCKS
-------------------KPESTEESS--------------------------------
-DKSLLVEIQDGLWEATTRFM-------DDS--DESPFPVSNWFGLKQYLMLYPNV----
ALVEGSLIKLVM---------------------------SSLNIAFANVDCGVPLFVKIR
EHWQHTYLGF-YEDNEYKISFDTIHLKRISNQCSHLTGLVGLFKSKIA------------
--------------SPVALDAVVVSTKFSYELKDLDAFAW---------GQQTQSNEFLS
IDGFD---------VKKLIELPF-------------GCDKN-PTKS--------------
-VLLNAIW-PKFRECTIVESSTFSDIDPLMAPTWTLTLKMRENI-----NFQLSELIGKV
MEL--------LDNSYLLMDTLG-------------LSKSLRLVNPLNKITE--------
-----APITISKL-------VKAAMGHGRHTSE---FKGPISDELLMPLLYYIFPDAVED
GTH-----------------IYPPDLKMEFKQDGN--------------GSKLCSYVKSS
PEDCLVWRLSVTAAKL-HDAGG-LSYLAHLWYEIIQELQYRWEMQIPVPG----------
------------------------------------------------------------
------------------------------------------------------------
------------------------------------------------------------
------------------------------------------------------------
------------------------------------------------------------
------------------------------------------------------------
------------------------------------------------------------
------------------------------------------------------------
------------------------------------------------------------
------------------------------------------------------------
--------------------------------------
>Phum.transcript:PHUM375620-RA /organism=Phum {i 184,356,613,1263,1341 i}
M----------------DEDIYHYDFTTASEFEIFIARLEEIIQEWGLHQKPLE------
-------EPLQK--------DYFKT-------KEWRISSEILTFAEAEFTLKRYYLKCEN
-----IENDDN---------HNEQE-----------------------------------
--EKPDQAVMD-TLSIENDFI-------NNAFLNKNPHPIARWYGLRDYLVLIPQH--SS
NVASESRIKIVL---------------------------SSLSIAAGNVKCKVPIFLQAL
EPWQNYFIGV-YQSSYYCTEFSMIHLKKIPLHCKFLTGLLKMFKSKIS------------
--------------SGSFQNLATVSVHFTYILKNWTIDNW---------SQEPPDLDFLG
GEVLF---------VSKVGFLPF-------------GSAYD-SINE--------------
-LFLCAIW-PSFSENFVVDCENYSDLEPLHAPIWKVSIGAIENP-----SCLLSDYFIEF
LTL--------TEDKHTIKELLGNLIGNSS---QKKFSSESEISSSLSALTESK------
-----ISAFSKAVIGGE---KTAKKESGRYSQN---SDQPISSDDLMTLLYYLFPDADQN
-TKAPYNESTG---------GYSPDCNIEEKKFEN--------------IRKKLIGMKTA
PYDSLLWRLAITMAHVIHSLGS-LPSAAYFWYEFTQELRFRWENGILIPG----------
------------------------------------------------------------
------------------------------------------------------------
------------------------------------------------------------
------------------------------------------------------------
------------------------------------------------------------
------------------------------------------------------------
------------------------------------------------------------
------------------------------------------------------------
------------------------------------------------------------
------------------------------------------------------------
--------------------------------------
>Tcas.transcript:TC013502_001 /organism=Tcas {i 1272 i}
---------MNEE--IDETEFYHQDFTTASEWEIFIARIEEIINQWKTEELKDE------
---------AAD--------TELFG-------EIWSIKSENLSFVDVDFKLTFLRKQSTL
-----SKVEDN---------EETKK-----------------------------------
--KNPFDTMYD-FELYNSKN-------------TVEHSCLSKWYGIDEYIVLSPSG--NF
GINSESRIKVLL---------------------------SSVYVASANSKCETPIFVQIR
EKWQNCYLGV-YESESIRTNLEMVHLKTSPRLYQYLSGLLEMFKSKIL------------
--------------SPMTMTTIMVSLQSSYTLTDFGNFVW---------KQDYINSD---
SDHFD---------STDVCSVPF-------------GVTID-PIES--------------
-IILKTSW-SHLNHRAVRDSESYSDFDPMLAAKWTMLITTAEQP-----LCLLGECLTEF
LHL--------LNNSSSTYDVLGEFASS--------ATAAADVSNPLDLLTEPK------
-----VPTISSLL-------TRAARNSLTKNRR---GVAPLSEEILVPILYFLFPDAEED
-SPHVYKEMFN---------SNPSNPPQTEENVFN--------------LDYECRGFKTC
PSDSLIWRLSIVLGHALQSLGG-IRAFAHLWFEFAQEMRYRWEKSIPIPG----------
------------------------------------------------------------
------------------------------------------------------------
------------------------------------------------------------
------------------------------------------------------------
------------------------------------------------------------
------------------------------------------------------------
------------------------------------------------------------
------------------------------------------------------------
------------------------------------------------------------
------------------------------------------------------------
--------------------------------------
>Dpte.g7310.t1 /organism=Dpte {i i}
M-----------Q--CDEEIFEINDFSTSSDWERFIADIEEILTQWNLANSLDNKDSIII
NTSSSSSPTTSN--------SKIATSKLLSEPNRWQHRQESIKYRKVSFSLQYFQFRKDS
-----ASSSSVPI--GRSS-EQCKQQTS--------------------------------
-NQTINQSWRD-MCSIENDW-------------PVTGHPLVRYYGLSQFLLLIPLD--GE
IIGTEDRARHLL---------------------------GSASIALHNLDCEIPFFCQIS
TLSRRLFMGIGHQTNGFRTYFDMIQFPDIPPSYRYFNELMVLFKKKLYSSFSYHSNVITP
KDETIDEYRPSSSSSSSNEPTVRVSIRFTYLLNRWPTEYL---------LFNPSIIDSN-
-----LFVR----RFSYFGTLNIIPKAHEQIMINFANIFGD-PLTQ--------------
-WQLATTW-PSVAEELITDNAYHSDLQPRNAPKWSLRSLFNDDPNNLPIYCRYVELIRLF
RQL--------ANRGNSNIPLLNSLFQEIDNHQQQQQKDEQDIRQALDRLSTPS------
-----STAQSSLLKTTNKLLVTSQFLTDLMSMVAGSGSRQIPPEYIEAFVENLFDDNDDS
NDREKANEKQDN-----------------------------------KPDDDQFDKLKSA
PRNSLSWRLANLVVNIYGQTRQ-PINLAQLWKFFIQKLRNHWRSGQLLPHLYDKNNEIDH
GSCLFHQKLQMLNSCIRQKIKREH------QNIKLTVAA---------------------
-----------------------------EDSDEEFFDAQDEELET--------------
-ETEN-------------------QTAEGQLYPLKDSNDQPIYLLSNSNRPIQVPQTQDP
APMTEDILARQVANLAQI----DDVRMKIRLQSAGLLSDMEAFKAANPGCQFEDFIRWHS
PRDWIQQQSSFES-NKVDDMPETFGLSRRMR-ESNTWNELWQSARPCPVRRQKRLFNYTK
EAEEILQYFETISLKTLVDFLSPIVFKSLIVQLLRYRREILDFIRSNNNTGGDDSNIDFL
SIDIISIEHLF---------------NRNDYSQLIDEQLNDLEFSMLK-FYSLLHKFCHS
YESVFQRQKKLFANLFREQQPQQRSNSPTAITGKITSTKKLPATRLSKSNNMKTLTELKG
SDFIQFILKLI-------------NEPEVEF--ANTDMIAELIVKIFADSDRFQYEQSTS
VGDRIRTNELSSSD-------N-EKMMKIISSGS-----LPPPTGKEFIIRATGFARPAP
Y--SRPSSNRMYCFLS-KDFRIASAFTEDIAYF-----
>Dpul.mRNA10560 /organism=Dpul {i 92,229,440,679,861,930,1103 i}
------------------------------------------------------------
------------------------------------------------------------
------------------------------------------------------------
---------------------------------------------------MSPAG--NE
MLTSEDRINLLL---------------------------SSVTIAVNNVQSRVPVFVQLH
SKSQQLYQGT-FESKNLRTDFQMVHLKRIPPTCKHLSGLIELFKEKIG------------
---------------SSSINPVECSVCLTYSLIDIRNAGWDN------WPQQPPDFESK-
GGVVG---------NATLSQLGF-------------GAIKD-PIKE--------------
-ILVSAVWNNNLNEDVVVDSEVYTDLVPIEAPLWIVRLVLNDKV-----PSLLIKSLCSF
LDL--------CGSKESTEQLLGKNYTVLQ------SPDSPEYERALGALTKER------
-------TGYGIL-------STKRLPFGSKKAQ---TGGPIPENMLVNLLNFLFPDAEGD
-LEIQTHPYPE---------EFQSDC--SASLDIK--------------WKESFSAFKTS
PVDSLVWRLATTAVYTMTHLNG-IEGVAHWWHEIVLELRYRWEHGYTIPGFQ------SR
RNELTTQAAICVGCC---------------------------------------------
------------------------------------------------------------
------------------------------------------------------------
-----------------------------------------AFVAEN-------------
--------------------------------ACHSWVDV---AGGRPAVRLCCCFR---
----------------LVRGPFPSYFHPLSSAV-------VDVVD---------------
------------------------------------------------------------
------------------------------------------------------------
--------------------------PTNPVRFAGDGQLGVVI-----------------
----------------------------VPNADSSI--DFP-------------------
------------LWLMPG--------------------
>Turt.mRNA:tetur10g04720 /organism=Turt {i 554,720,917,1153,1332,1490,1503 i}
MEDSRSSDYQSPD--DSDQVFEITDFTTATDWERFIADFEEVLRNWDTIQPPDA------
-------QDASKPKGVIYGLGPIGD-------HLYYNETVKLKFAKFVLIVSVYCYQGPD
-----VDNKKERLYTGRDTESDLED-----------------------------------
-TDENIKVFQD-LMDFRYNF-------------PNKAHCIYRWFGVKKFAVISPME--DN
LITSEDRAKLLL---------------------------SSAAIAMRNINVYIPVFVQIH
HPQRKFFHGI-LEGSTSRIMFDMIHFRDIPENYRYLSELTKIFREKIA------------
-------------SPLREKVSIELSVRFTHIIREWPQEWLLPEP---EATEESTDLEER-
--------------LYSLDKLPM-P------LIEY-SSPSA-PIEE--------------
-LHLSTTW-PKLSEEFINDSPNHSNLNSMDAQYWSARVLFRDRF-----TPNLIHSISSL
FIL--------EKSTKYADQPLGKFTGLQ-------EEKEIEAKAALDKLAGVG------
PPTLTLPQFRNF------------------------STWSLSEHLKCQIVDYIFTEPSQA
-----------------------------NEPINS--------------LLKDYRGFKSC
PYNNLTWRLSI----IFHQFKD-LNTIAYLWIEIVKKLRDHWESMTDLPS----------
-------------CCTKNDNDVHILLF--K------------------------------
------------------------------------------------------------
------------------------------------------LLLL--------------
--------------IIKIK--------------------------------FNTFVVFFC
--------------------------------------------------GYKKIFN---
------------------------------------------------------------
----------------------------------------------------LQVYFC--
----FNR-----------------------------------------------------
------ILKMMPI----------Q------------------------------------
------------------------------------------------------------
--------------------------------------
>Alyc.aculy02g17360.1 /organism=Alyc {i i}
---------MNDHLIKGRGVFEITDHTTASDWERFIANIEEILTDWKLNKRLDVSND---
------YCELPP--------GFISR-------GLWHEKHDQLRFGNVTFDLRYQYLDDSS
LKAKLEQDKEAKLRASKQDTPEEEEEDRDIITSEGQTGEDGREPLFTIPKEDEKEHGEHE
LPEDMPECLWD-LHSTSNDF-------------ASKAHCLVRWYNLRKFLIISPR---GD
TIITEDKCKLVQ---------------------------SSASIALANIDCHIPMFVQIH
NPKNHYYQGI-SEHLNIRTMYEMVFFKQNLKQYSYLSELVGMFREKIG------------
---------------GNLSDPITATIRLNYCLSSFDLFVSPHEQFT-GIEHEDDDDDDGA
KKELLRMTSAKKDRKRKSGPLAQDMRS---------GATFE-QVNEALEDCVPHPYRILR
YLHVAALW-PPMSDKVVTDSQVHSDLDPAEAPIWTLRCVSSDNC-----NIKI-------
-----------VHETRVVYDLLKTAVDF--------SYDRLDASQAFADCTREELNAQCL
RISYELATQPEVV-----------------------------------------------
--------------------------------------------------------VSRS
NSDSIRKVLALLFHRATELFGD-PDALD----EIAGQLK---------------------
------------------------------------------------------------
------------------------------------------------------------
--------------------------------------------------------KQQP
V---------------------------------SLNEIYRNFK----------------
--------------------------------------------------RQK-------
------------------------------------------------------------
------------------------------------------------------------
------------------------------------------------------------
------------------------------------------------------------
------------------------------------------PSVKEFIIRAQ-ISRPFN
PIISPALPQRMFCTICPEEFRLCGAFSELCN-------
>Cele.Transcript:F20D1.6 /organism=Cele {i 135,225,378,497,588,729,812,961,1164,1523,1654,2106,2382,2594 i}
---------MAEI--EENTVFEINDFTIVTDMEHFGAAFEGILQKYEFSS----------
------RRPCLS--------NDVKY-------RLIVTDTNMISIGENKLRIELLQPVPAS
-----SNPSND-VEFVEAPKDEIEEDAH--------------------------------
--VIPFTVAEE-VANLKHGF-------------EVTDSFLLK-FGIRECIIISPND-SSG
TFTDENQVNTVM---------------------------GNIKTILHSSRCEVPVFCYIK
DQSLDMISGY-ASDGNSTYNFSSVVLRNINRRHCSMTDLLYLFKEHLGA-----------
-------------SISAFHEEVRMSSRFTHVVPLKQSKYFRNHT----------------
--------------VETFGLLAT-------------GPTSSLPFDI--------------
-LEIAATW-RFFRENSLTENHSHSDFDINYSSYWNIKMKSTKSS--------LLGVLDEI
LGVYREDTRKAIRSDLNCALILGKHYTQK------------ELPNAFQKLT---------
-----INSASEVKIG---------KHAETEDSG---TNGPMPPALMKSWVNFIFNEAESD
-NESLAHELNM-----LNAASMSENQLSDDELVNNVKLDTLFNYKNPKSANTFLAPYKCA
KKSTVTWRLAIALANARVFMSDQPRAEPQLWVEFLLKLREKYEKMETVEKV--YNGI-DH
LQCSFSQKMQMLQLCIDARQKRHRML----------------------------------
------------------------DSAHSANNSDEFFDANESFNAETI------------
----------------------LEPNNEGRLKLFGL------NLVEIPDVPMYIPVTQDA
CPLTDEMIDARNEHLFSLDE-----EDRVHLQMELVKSDMQSFKAANAGAVFADFLRWHS
PKDYDE---------------KTNTISERMLISNNVWVRSWEAALPIPVANQARIFNDTK
IAEEILEIFNNATLDQVREWMKPTVFAATLERL-------TEIESS----YGVSEEKQKQ
RTKTAKILANATLN-----NTPM-DYNEISKYCSQIEMIHNMKVHLMQLFENAREKMH--
------------------------------------------------------PPYPSE
TDVQSAIKQLVNIAVHNLWDNSTDEEPTFVI--KPQDPIGRAIAV---------------
----------------------------IGKLDELTEQQLINGHRKEYIFNWK-HSCPST
T--TIPMTHRMYADLRSDKHSLYFSMANDCNFSNSSYL
