# Supplementary material for: Genome streamlining in a minute herbivore that manipulates its host plant
Source: eLife. 2020 Oct 23;9:e56689. doi: 10.7554/eLife.56689 (PMC7738191; doi:10.7554/eLife.56689)
Supplement: Supplementary file 2. [file elife-56689-supp2.zip › Malin_Input/OG0001985.fasta]

>Agam.AGAP003794-RA /organism=Agam {i 391,1210,1401,1563 i}
MD----------------------------------------------------------
---------------VAVKQEINGSP-----------LPQRP-----QQQPH-----GGG
GGGPGPMQ---------------------------GNNQAGPDQHGP-------------
------------------------------------------------------------
----GGPGGPGGPGGPGGPGGPGG------------------------------------
----------------------PGNKNMNRNNR------------NNSKNRQSMPNRNRG
---------------PGGNAGGGGGNP--------NNNGGPGNNR-------PGNNGGNP
-----------------QQMGGEDFA--------YFINEKLRQ-----------------
-------------------------LAG---------------PLFEIPPIE---AQDVK
FSGRNRLYVGNLTNDVTEEELVDMFKVYGEISEVFMNKEKNYAFVRVDYLSNAEAAKRGL
DGTTRKNRVLRVRFAPNATAIRVKNLTPYVTNELLYKAFEVFGPLERAVVQVDERGKPTG
EGIVEFKNKPGAMAAIRYCTEKCYFLTASLRPVIVEPYTYQDDNDGLPEKSLNKKQNDFL
KARQQGPRFAEHGSFEFEYGQRWKHMHELFKQKAESLKREMIMEEEKLEAQMEYA-----
---------RYEQETELLREQLRQREMDRDRQKAEWEM------------------K---
ERQVQEARQRNDIQIKT--------------------------------ELEEMTTRIKR
SDEEL-HRRQKENNMFMQ---------QQMNDM---------------------GGMGSG
----------------------GDGGGG--------SGID--------------------
-------NRRNFDMMNQVVGGGGG------------------------------------
----------------GGGGGGGGNGN-----------------------FGNMEPTV--
------------------------------------------------------------
----------------RD------------------------------------------
----------YDHGQNRPTRFDDGPQPQQQQ-----------------------------
------------------------------------------------------------
------------------------------------------------------------
------------------------------------------------------------
----------------------------------------------------QQQQQMHQ
QQQQQQ---------------RGNNFGG------NRNNWM--------------------
-------------------------------NNTPDRRNNNDDF----------------
------------------------------------------------------------
---------QNKRRRF--------------------------------------------
------
>Tcas.transcript:TC001621_001 /organism=Tcas {i 156,552,723,1414,1443 i}
MANP--------------------------------------------------------
---------------IKAETTVQDEPEADR-------DPQQE-----IQHP---------
-----PGQNFGGPK-----------RG--------GHNRFVNRRQGPYMRFQPPPH----
------------------------------------------------------------
---RGGPGGPGGPGGPGGPGGPG-------------------------------------
-----------------------GERDFNRR-------------------------PNRG
---------------PGGPHGN--------Q--NFNEHGPPGRID---------------
-----------------------------------KINEKLAN-----------------
-------------------------MNG---------------PTFDLPPLD---HSEKK
FSGRTRLYVGNIGNDVTEDDLTELFRPYGETSEHFVNKEKNFAFIRVDYRANAEKAKREL
DGILFKGKNLKIRFAPNGSTVKVKNLTPFVSNELLYYSFSVFGEVERAYVIVDERGKPVG
EGIVEFARKGCALNAVRRCSEGCFFLTTSLRPVIVESYEPMDDSDGYPEKYLNKKNPEFS
KSREVGPRFASVNSFEYEYGMRWKQLHELFAQKEEAMKKEYEMEKEKLEAQMEFA-----
---------RYEHETEMLRDQLRAREMDRDRQKHEWEM------------------K---
ERLAEEQRQRNEEQMRR--------------------------------QQEEMQNRMMH
QEEEM-RRRQQENNLFMQ--------AHQLDNMLQQEEQAYEE----------PSGM---
------------------------------------------------------------
-----------YNNMNQ-------------------------------------------
---------------------------------------------------EGEAPVV--
------------------------------------------------------------
-----EPKAFMNSYKR--------------------------------------------
------------NNHRFDGRGDMGPPGPRNG-----------------------------
------------------------------------------------------------
------------------------------------------------------------
------------------------------------------------------------
------------------------------------------------------------
--------------------------GG------GRGHWV--------------------
-----------------------------------NNDNRRDDF----------------
------------------------------------------------------------
---------PPKRRRY--------------------------------------------
------
>Phum.transcript:PHUM487590-RA /organism=Phum {i 264,381,600,771,902,1011,1198,1341,1510 i}
MS----------------------------------------------------------
---------------AAAVKKENETPQANG-------PKKID-----DNKP---------
-----PPKGPGGDE-----------VN--------SNNKFHGG-----------------
------------------------------------------------------------
----RGPRGGGGGGGGGGPRGPGG------------------------------------
-------------------RGPGGMDHRNKGPRRD-----------DHRIKVEMNNSDSG
---------------LGDQNRH-------------RSGGGPGITS-------GGPMSRDE
-----------------RMQRSQDD----------RLIDRIAT-----------------
-------------------------ISG---------------PTIELPPVD---AKEKK
FSGRCRLYIGNLANDVTEEEIKQLFAPYGETSEIFINSEKMFAFVRVDYRSNAEKAKREL
DGFMRKGRPLKVRFAPHSAAIKVKNLNQWVTNELLEWAFQVFGEIERAVVIGDERGKSTG
EGIVEFARKPGATQALRRCTEGCYFITSSLRPVIVEPLDQVDDIDGYSEKSLFKKGPEFF
KEREVGPRFANHGSFEFEYGTRWKQLHELYKQKEEALRREMKMEEEKLEAQMEYA-----
---------KYEHETELLREQLRLREQDKERQKREWEL------------------K---
ERQAEEQRRSDEEMMRR--------------------------------QAEEMQLRIHR
QEEEL-RRRQQENTLFMQ--------AHQLNSLLDQQEQALGS----------GPGG---
------------------------------------------------------------
-----------YDSAGRG------------------------------------------
--------------------------------------------------HMDMQPGR--
------------------------------------------------------------
------------------------------------------------------------
-------------------DYDQGSMGNM-------------------------------
------------------------------------------------------------
------------------------------------------------------------
------------------------------------------------------------
------------------------------------------------------------
------------------------------------------------------------
---------------------------------------PMVMY----------------
------------------------------------------------------------
-------TFPFYSSK---------------------------------------------
------
>Bmor.transcript:BGIBMGA005177-RA /organism=Bmor {i 153,495,711,933,1235,1344,1499,1764,1830 i}
MNNF--GNQRGFGGPPQPQRQG--GRRGNNRGFR----NSRFEHNRPQ------------
------QGQGGQRPSNEKATSQSNQPAEKS-------NQQQQ-----QQNQ---------
-----PKQQSSRPQ-----------QKMETTNVPQSTNQQQQSQQQPQQQQQIPQQ----
QQKQMQQQ--------QQQKPVNAPA-KSEPQENTDKPKFEPNNQNQQINQHNNLNTQQQ
KNINGNFGGPNKQGGSWNHGG---------------------------------------
---------------------GPGNKQGNK------------------------PFGSKS
---------------SGGPLGSGGTGPARNQQRNSNMRGPPGQDN------------MKP
-------------------AQREEI----------ILSNKLKD-----------------
-------------------------LQG---------------PLFDLPPME---QSEVK
FNGRSRLYIGNLTNDVTEEEIMKMFSPFGEASELFLNKEKNFGFIKMDYRVNAERAKREL
DGKLRNSRTLRVRFAPHNSAVRVKNLPPFVSNELLYRSFEIFGKIERAYVKVDERGKTLG
EGVVEFARKPSALSAIRNCTEKCFFLTSSLRPVIVESFEEPDEFDGYPEKNLPKKHPEFT
KARELGPRFSELNSFEHEYGTRWKQLHELHRQKEEALKKELAAEEEKLEAQMEYANDISG
VPPLMDVLCRYEHETELLREQLRQREQDRERQKRSWEM------------------A---
ERAADERREAERQQLMR--------------------------------HEEELSQRMRL
QDDEL-RRRQQENTLFVQ--------AQRLNSMLDRQEQGMFD-----------------
------------------------------------------------------------
------------------------------------------------------------
----------------------------------------------------QQQPMD--
------------------------------------------------------------
-----------GGYRDQY------------------------------------------
--------------DMQCGSYDDMPPGRG-------------------------------
-------------------------------------------------------WDGP-
------------------------------------------------------------
------------------------------------------------------------
------------------------------------------------------------
------------------------------------------------------------
--------------------------------------RPLDDY----------------
------------------------------------------------------------
---------PNKRRRF--------------------------------------------
------
>Dmel.FBtr0074233 /organism=Dmel {i 357,1630,1939,1995 i}
MESA--GKQDNNATQQLPQRQQ----RGNQQANK--------------------------
--------NLGKHNAQKQNDSADGGPAEKKQRFGGPNAQNQN-----QNQNQNGGVTGGG
GAVGGPNQNKNFGN-----------NKGGFVGNRNRNNNRAGNQNRTFPGNNNPNQ----
KPNNETSKADGPNALAKNNEPATAAAGQNQANQNANKGQNQRQGQNQ---------NQNQ
VHGQGNQGGPGNQGGAGNQGGQGN------------------------------------
-------------------QGGAGNQGNGQGFRGRNAGNNQGGGFSGGPQNQQRDNRNRS
------------GPRPGGGAGGAMNST--------NMGGGGG-----------GGGGGGP
-------------------RGGEDF----------FITQRLRS-----------------
-------------------------ISG---------------PTFELEPVEV--PTETK
FSGRNRLYVGNLTNDITDDELREMFKPYGEISEIFSNLDKNFTFLKVDYHPNAEKAKRAL
DGSMRKGRQLRVRFAPNATILRVSNLTPFVSNELLYKSFEIFGPIERASITVDDRGKHMG
EGIVEFAKKSSASACLRMCNEKCFFLTASLRPCLVDPMEVNDDTDGLPEKAFNKKMPDFN
QERSIGPRFADPNSFEHEYGSRWKQLHNLFKTKQDALKRELKMEEDKLEAQMEYA-----
---------RYEQETELLRQELRKREVDNERKKLEWEM------------------R---
EKQAEEMRKREEETMRR--------------------------------HQTEMQSHMNR
QEEDM-LRRQQE-TLFMK--------AQQLNSLLDQQE------------GFGGGGGG--
------------------------------------------------------------
-------NNSTFDNFAG-------------------------------------------
---------------------------------------------------NSNSPFE--
------------------------------------------------------------
--------------------------------------VF--------------------
----------RGNNNNNSTMIGNNAAPNTQE-----------------------------
----------------------------------------------------IKRLDGPI
NEI--------------------------------------------TSNFSPPDLD---
---SDIILV------AFVLEEF---------------------------SSHVFYTKIV-
----------------------------------------------------QKCESFKK
RTQLNA---------------RSNIIKKCI----SNLNWL--------------------
------------------------------------------------------------
-------------------IVL--------------------------------------
------------------------------------------------------------
------
>Dpul.mRNA12157 /organism=Dpul {i 12,345,567,738,978,1165,1470 i}
MD----------------------------------------------------------
------------------IKMQKQEP---------PISENVN-----KDNS---------
-----APSNPASIP-------------------------------------STPQN----
----------------------------------------SVNGGAT---------NVGN
NSGRGKRGSGRGGVGRGGQGGRNN------------------------------------
----------------------QGNGKN--------------------------------
----------------GNGAGRFQRNA------NNNNLGQNHTEKK-----WEDNSHGNG
-----------------HQKLSEDR----------QLLEKLAT-----------------
-------------------------LSN---------------STAELPIRS---FTETK
FSGRSRLYVGNLGNDIVEQDLKEYFSAYGEIAEVFLNKEKGFAFVRLDYRSNSEKAKREL
DGKVLKGRTLRVRSAPHSAAVRVKNLSPFVTNELLEKAFSIFGDIERAIVVANERGQSTN
EGVVDFVRKPGAQAAIRRCTDGCFFLTSSLRPVVVEPMEQLDDEDGFSERAFTKKTPEFS
KEREAGPRFAEPNSFQFTYGQRWKQLLELYKQKMDAVERELKIEEDKLVSQMEYA-----
---------RYEHETELLREQLRQREQDRERQKRDWEM------------------K---
ERQHEESRLREEETLRR--------------------------------QQDEMQHRLRQ
QEDEM-RRRQQENTMFMQ--------EQNTEASPPDFRRPLQP-PIFDRPMMGGNGPHNL
------------------------------------------------------------
------------------------------------------------------------
-----------------------------------------------MDLQMENKPFH--
------------------------------------------------------------
-----------NSFEQRPL-----------------------------------------
---------------EPPPMFNNMPIGGR-------------------------------
-------------------------------------------------------MDGPN
NNM---------------------------------------------GNMPPRGP----
------------------------------------------------------------
------------------------------------------------------------
---------------------PHGVNAP---------RWG--------------------
----------------------------------RPNERDREDF----------------
------------------------------------------------------------
---------LVKRRRF--------------------------------------------
------
>Cscu.CSCU011500-RA /organism=Cscu {i 417,719,880,935,989 i}
LAKSF-------------------------------------------------------
--------------LLENHSKMSNTVEIPD------------------------------
--------------------------------------------------NDVPEM----
KPEVRISK----------------------------------------------------
----RDRESRDGRNNRQDRQG---------------------------------------
--------------------------ERDRG-----------------------------
-----------------------------------NFQG---------------------
-------------------RRNKD-----------PVKERLAS-----------------
-------------------------VSG---------------PTHNLQTREG--GEPKK
FTGRCRLFVGNLPSSITDDAFKQLFQPFGEIAEVFLNASKGFGFVKLDTRQNAEAAKAAL
DFSVKDGKALRVRFATHGAALKVKNLSGWVSNELLEAAFSIFGEVERAIVIVDDRGRPVG
EGIVEYSRKQAAQTALKRCTEGCFLLTSSPRPVLVEPLEQRDEEDGLPEKNFQKNNKQYL
KERDIGPRLGEPGTFEYDFAT---------------------------------------
--------------------QLRHMEEQSTLLQRERDISPWFNQRNFSPVKVSPYESREE
ERRRDEQRRQEELMLRQ--------------------------------QQEEILRR--R
SAEEI-RRRQED-TLMMQ------------------------------------------
------------------------------------------------------------
------------------------------------------------------------
------------------------------------------------------------
------------------------------------------------------------
------------------------------------------------------------
------------------------------------------------------------
------------------------------------------------------------
------------------------------------------------------------
------------------------------------------------------------
------------------------------------------------------------
------------------------------------------------------------
------------------------------------------------------------
------------------------------------------------------------
------------------------------------------------------------
------
>Lpol.rna13739 /organism=Lpol {i 420,722,1018,1073,1209,1239,1339,1425 i}
MD----------------------------------------------------------
---------------GDQNNKVKVEAQQQH------------------------------
--------------------------------------------------LEIHEN----
RP----------------------------------------------------------
----NKRQRNEGPSNPQQRGGRA-------------------------------------
-----------------------DNRDRDRGGR---------------------------
---------------------------------PSNQRGG--------------------
-----------------NMRKERD-----------FVKERLAN-----------------
-------------------------VSG---------------PTTNLQTKE---GEPKK
FTGRCRLFVGNLPPNTTEEDFKKMFEPFGETAEVFLNNQKAFGFIKLDTRQNAEAAKAAL
DLTVKDGKSLRVRFATHGAALKVKNLTPWVSNELLEAAFSIFGEVERAVVIVDDRGRPVG
EGIVEYSRKLAAQAALKRCTDGCFLLTSSPRPVLVEPLEQRDEEDGLQEKTFVKNSKQYQ
KERDIGPRLAEPGSFEYEYAMRWKKLYDLEKQKRENLEKEILEARQQLEDQMDYA-----
---------FYEHETNMLREKLRHMEEQSNIIQREREM------------------RREE
ERRREEQRRQEEMMIRQ--------------------------------QQEELLRR--R
TAEEM-RRIRED-NLMLQ--------------YFHNQDSTMKQ-EVAI--RQMHGGMSV-
-----------------------AGQG---------------------------------
-------LKNEMNDSISGGNMG---GYDI-------------------------------
--------------SPSGAAGSGGPGG------------------------MMQGPGA--
------------------------------------------------------------
------------------------------------------------------------
-----------MGMAGRQSRFDQPPPSHH------------------------IGGDMNI
GNP-------------------------------------------------MNHGSGPH
HM----------------------------------------------------------
------------------------------------------------------------
--------------------------------------------------------GGGE
MGGM-----------------RGGVGGGPREMQGGPREHM--------------------
----------------------------------MDQRGPRDDY----------------
------------------------------------------------------------
-------GMEPKRRRY--------------------------------------------
------
>Ptep.aug3.g12206.t1 /organism=Ptep {i 369,671,967,1022,1146,1258,1511,1715,1837,2058 i}
MT----------------------------------------------------------
-----------------------ENPQVVD------------------------------
--------------------------------------------------YEHANS----
APDARNNR----------------------------------------------------
--------KTNNRNDRRAPPGRS-------------------------------------
------------------------------------------------------------
------------------------------Q--NADN-----------------------
-----------------QQWQRKD-----------FVKEKLDA-----------------
-------------------------ICG---------------PTINLTTKDD--PSARK
FSGRCRLFVGNLPTNITEDDFRKMFEKFGELGEVFLNKQNGFGFIRLDTRQNAENARNAL
DFTMKDGKQLRVRFATHGAALKIKNLPPWVSNELLETAFGVFGDIERAIVVVDDRERPIG
EGIVEFTRKQSAQTALKRCSEGCFLLTSSPRPVVVEPLDHRDEDDGLPEKNFQKTNKQYL
KEREIGPRLAEPGTFEYDFANRWKQLYGLEKQKRDHLEKEIEEGRRALADQMDFA-----
---------IYDHEANLLRERLRQMEEQSVMIQREKEL------------------RREE
ERRREEARRQQEMLIRR--------------------------------QEEDLLRN---
---SM-RRYPEE-KMMMQRPTRFDKPPPMGDAFLPPGDPLAER-PAGG--LDEHGAMSVT
VYMKFLSTYIG-----YLLGRVESGSACQTYSMA-------QTCFEGRYGIVMWNVLVME
FSYTFFLLSSEINMYSATFRRT---PPDISLASWQVPXKQENSLIEYWEELASVEDFLME
LTRIYVTWRGSPREPPTVSLAARGPTED---------------------ISCRCKPDA--
------------------------------------------------------------
--------EFVMTGQRDFE-----------------------------------------
----------KNVMELRRSYYPQPGTTHHQL---------------DGLHQSRVWSGASL
EESN----------------DHCECLEY-W---------DC-----------IFKGGQPF
AYCD--------------------------------------------------------
------------------------------------------------------YTQKVL
C---------------------------------------------------CFAKSNNE
VSGILPK---NSKLTS---CGRKGADSG-KDGDSEPGEWA--------------------
-------------------------------WHVAILEKPLDLYVCGGSLVDEYWILTAA
HC----------------------------------------------------------
-------------------------------------VDD--------------------
------
>Smar.transcript:SMAR003677-RA /organism=Smar {i 393,695,988,1275,1305,1408,1455 i}
MP----------------------------------------------------------
------------------PTKEEQKPLMND------------------------------
--------------------------------------------------KELPRT----
QVEKRPSD----------------------------------------------------
----RGPEGRPNKFRGNFPGNRG-------------------------------------
------------------------------------------------------------
---------------PGPLMNS-----------NPNNRGGGGFEKY-----Q--------
------------------------------------------------------------
-------------------------IPG---------------PTTNLPTN----TDQKK
YQGRCRLFVGNLTLDIDEDEFRSMFSPFGEVSELFLNRQKGFGFVKMDTKQNAETAKASL
DGQVRKGRVVRVRFATHGAALKVRNLSPYVSNELLETSFSLFGEVERAVVIVDERGRPTG
TGIVEFSRKPGAQTALKRCNDGCFLLCSSPRPVIVEPLEQKDEEDGLTEKNVPK-NSQYL
KERDIGPRFVPPGTFEYEFSNRWKQLFQVEKQKREALEKEIKNDYDRLEEQMEFA-----
---------VFEQETSELREKLRQREMDANNLLREREL------------------RRRD
QEHREHEMRRQEDMMRHGGGPAGHAGHSGHAGHAGHAGHAGHAGHAGHGNPEQGMGG--R
GGEDL-RRRPED-NLLLQ--------ANHLNDLLAQQEAAIRQ---------MQGGTGN-
-----------------------NGGG---------------------------------
-------SGGGGGGTNSNNNMG--------------------------------------
----------------EGFEGQGRSGP------------------------MGNAP----
------------------------------------------------------------
------------------------------------------------------------
---------------SRQSRFDQMPQGGP-------------------------------
----------------------------------------------------MNRMGGPG
PM----------------------------------------------------------
------------------------------------------------------------
----------------------------------------------------------GP
MNEM-----------------RGGGGGGGM----GRRELM--------------------
----------------------------------EQRREHRDDY----------------
------------------------------------------------------------
-------PSDMKRRRF--------------------------------------------
------
>Isca.ISCW001739-RA /organism=Isca {i i}
MSGRR-----GSSYPPRHSPYG--GGGGGSRYGRYEEHNSHYNQHDG-------------
---------------QQAPRQQQQSPHLQQ-------AQQKQPMPPPQQKP---------
-----PQKSPAPQKTPPPQQQTPPPQKPPV-----QQQTPPAAQKQPTPKKEVPQTNSQE
QPPVKKDQ----------------------------------------------------
----KPPTPVTTPNSNSKPTGENADNCKLFVSNVPNVMTDEMFRKMFEEQGEVRDIFLNK
TKWFGFVLYKTHDQAEKALKALDGAEKNGRRLRVRYAT-------------QQKPEELRA
AQALQAAQAAGQMP-PGPFPGG-----------QGGYQGGPGFPP-------QGGMQQSP
------------------------------------------------------------
-------------------------QQGM-------------AP-----------PQPKR
SGARCRLFVGNLAPSMTEEEFRKLFSAYGELVEVFLHSQKGFGFIKYEQRQQAEAAKTAL
DNVPRDGKYLQVRFATQGSSLKVKNLSPFVSNELLEDAFSIFGEIDRAVVIVDDRGRSVG
EGIVEFARKTSAMAALKKATQGCLLLTSSPRPVLVEPLDLRDEEDGFPEKNVNKNNPQFL
KEREVGPRFAEPGTFEFEFSSRWKKLLELEKQKREFLERELEDERRKLEEEMEYY-----
---------RYEHETRLLREQLRIMEEQSKIFAHEREM------------------RLQE
QKRRDEIRRQEEMLLRQ--------------------------------REEDILGFPRR
EQGQ--AQHPQH----------PQHPQHSQHSQLAEVAAAVAA-----------------
------------------------------------------------------------
------------------------------------------------------------
-------------------------------------------------VAAQTKPQV--
------------------------------------------------------------
-----EGATFVSSYDN--------------------------------------------
------------GGRTEFSRFDQPAPGHF-------------------------------
--------------------------------------------------------GGPD
D-----------------------------------------------------------
------------------------------------------------------------
------------------------------------------------------------
----------------------------------GRRAVV--------------------
-----------------------------------------DDYA---------------
------------------------------------------------------------
-------DRDPKRRRY--------------------------------------------
------
>Turt.mRNA:tetur11g03980 /organism=Turt {i 1359,1414,1426,1960,2042,2205 i}
MA----------------------------------------------------------
------------------------------------------------------------
----------------------------------------------------TPGD----
RPDRPNRP----------------------------------------------------
----KNSEGHGGGHNRGHGGGHG-------------------------------------
------------------------------------------------------------
-----------------------------------GGHGGGGHNK---------------
---------------------SQN-----------NVHAQVSG-----------------
-----------------------VQLNGA--------------PTYELPVQKK-NKDSKK
FTGRCRVFVANLPNNITEETLKKLFEKYGQVAEVFLGKGNSFAFVKMDTRANAEAARDAL
DLNDYEGRQLRVRLAAHAAAIRVKNLSPMVTNELLEFSFAYFGEVERAVVISDDRGRSTG
EGIVEFARKSSAQNALKKCSQECFLLTAIPTPVDVEPFDQKDEDDGFQEKHVNRNAPDFM
TEREVGPRFAQPGTFEYEFAMRWKHLFDIEKQKRERLEAEIREDRQLLQEQMEYC-----
---------RVEHQTNMLREQLRAMEDRANQFSQSRSS------------------RLED
DRRREEERHRQEMLMRQ--------------------------------QTDELLQHGRK
QDFN--HLRHQENELRSK--------ANQLQDILDRQEQSLRV----------VSGLGNG
PE-------PGPPPPLFPGGRINDRGHG--------PGMGNQMGHPGPGP----------
-----FQNNLGFD-----------------------------------------------
-------------PEMTGPGGPLGPHGP---MVRRSASNVACSRTNLMTTITFQQPFH--
GIVYAKGFS-----QECQID---------GNGTKVIQFSSPVHKCGIKISEDKGLYQFEL
HLYVQYDKNIQQSQDDRIL------------------------VRC--------------
---------------APQEILLSGGMGRRSD-----------------EAASKSPNLKSL
HGDS---------RIQVKPMDNHHFA------ESTVASIECYMDIFRGRIPHLKTIDSHV
NIGED------ITVLVKIKKMLGIDTRLSR---------CFAHDRTMTTKFDLTDEDGCT
L---DAVIM--PNFKEFVHETG---------------------------NSKVLFTTF--
-------PAFK------------FPDRSNLHIQCTVVVCNTTCPKFECQEKPAESTTVTP
IKHVVKR---SAKVISKKYTNLPNIVRRKP----HNGNWT----------LTERREKNIT
RD--------------------KLLSQIGISTAVDVTENGQDFYKESG-IFDEFFGDEAV
SCFASPSIMIS-------LILLTSSFLAGLCFAIFMGLKVQALKKQIYI-----------
---YENFPSTASQHSIRACFHPYYRNDIHNFSYG---------------RMVDLTMTK--
------
>Alyc.aculy02g23900.1 /organism=Alyc {i i}
MKNN---------------NRG--GGDGGTSNQHRGNNNNNNNQQ---------------
----------GNTHHDRRKNNNNNNNNNNN-------NQQQH-----QQSH---------
-----HQQ---------------------------NQQQHHHQNQS----QQQQQH----
QNQFQNAQ--------RER-----------------------------------------
-SGQRGTSQHQHPDSSMNRGG---------------------------------------
------------------------------------------------------------
-----------------------------------DPSSNLGSVKF--------------
------------------------------------------------------------
-------------------------TPGY--------------PTRELPPIETRADPNKK
FTGRCRLFVGNLPHNTSEDKLRTLFEKHGEVGEVFLGPKSAFAFVKMDTRQSAEAARDAL
DCSVYEGRTLRVRLAAHAAAIRVKHLSPHVTNELLAYAFRYFGEIERAVVVVDDKGKSTG
EGIVEYSRKQSALYAIKRCQQECFILTASPMPVLVEPFDQQDEDEGLPEKSVNKNSMDFK
EQRDVGPRFAEQGTFEHTFALRWKELYELEKQKRQQLDQEIEDARRNLQNQIEFS-----
---------RIEHDSMQLKSRLQQLEDNKLRLQQLKDQ------------------HVTD
AQLREEQRRQQEMALRQ--------------------------------REEEILRRQQL
GDPN--GLQQQEAALRMQ--------ANALQNLLNNQESALTTVPVV-------------
-----------------------DDQT---------------------------------
-------LNQQQARQTVSQASTEVEQQSI-------------------------------
--------------PTIGQMTMMGPAQMQ--QQPRTFADVA--------MMGMQQPFMMQ
QQQMAMAQQ-----QNPQMS---------QPNMFTAYMQAPQMQMPVQTQEDPSAGDFVS
YP-VTRGRAAASQQQQQQ------------------------------------------
--------------QQQQGNQQSGGPARREK-----------------------------
------------------------------------------------------------
------------------------------------------------------------
------------------------------------------------------FTR---
----------------------------------------------------QYTNTGNN
INVL-----------------QTGNNGG--------------------------------
----------------------------------------------GG------------
------------------------------------------------------------
-------GRPRKRGRF--------------------------------------------
------
>Dpte.g4946.t1 /organism=Dpte {i 481,1485,1966,2681,3531 i}
M-----------------------------------------------------------
----------------MMMAEVKQSPSASST----PVKVNQT-----NNQQ---------
-----QPTSTGSSSNI--------------------------------------------
KINIRSSM----------------------------------------------------
----DNNNNNNNPSSNNNTGGGG-------------------------------------
----------------------GGNPKTFNRNKSD---------SDIDSQHQQQPSDNQQ
----------------------------------QSQNKQQQNKK-------RKSNSNHP
-----------------HYHHNQDGD---------QLSANYNGM----------------
---------------PSSSMIGP-RLTGQ--------------PIFEFPPPD---QSTQT
FTGRCRLFVANLPSTATEEALRKLFSEFGQISEIFIGKGNQFAFIKMDTRSNAENAKNAL
DGKPFEGRTLRVRLAAHAAAIKVTNLPPCVSNELLQFAFSTFGPVERAIVVADDRGRSIN
EGIVEFARKSSAQAAIKKCTNECLLLTASPLPCVATSLESRDEEEGVPEKNIQY-QSDYR
REREIGPRFSEPSTIENEIAKKWKDFIQHEAERRQAFEAEMQQKRENFVVQMEYF-----
---------RLEEETKRLREQLQRMESQVQHMNVERDS------------------RQDY
ERQREEMRRHHENVMRQ--------------------------------QEEQLMGGQQH
TPNEMNMLRRQESDLRQQ--------VTTLHQMLERQEQSLRQ-------M-DPMGQHM-
-----------------------DSQM---------------------------------
-------YGQQQSQMMPGNNVGNGPPQPVP------PPHQ--------------------
-------------TPMSGLIGPIQPSQPHGPANPYGHQQNH--------HFGGLPPPHSQ
HQQQQQQQQPQQPPQHPQMNHHHHPYGGVPPPSMPGHHPGGQMQQPVPIVP----YNGVP
PP-QLYGQQPPSQQQQQQQQSGMNHENGNNNYGKLMIEYFKSLVRSILAKISFGKKNNSR
NSRWSSSLIIKVNDFDRKTRMSKSQQHNR--IFPNQNIRSNGIAIGDHNHPYRTWYHNTI
DPSKLRHDRTAIFRGSQSTMDFKYFHDYLWQFESMARLIGCNL-FEREFIP---KDGGPL
KTIEDCVDRINIRVINDSKRFTIIFWRLFLIIMLIKQIICIGWVVYRGNQLDDQNDQLIS
IYISDLVILFGPHLDRLALHLFIFCWNANATFCYFWITRKRNHMRKWLINFDCLYTETSY
YVNKNIEPEFRRRMISALWWARLFIKTSVIGITITTIVVMLVSLQMELSKQLFNDEKYGQ
IAFIMNLFWFTVTIIQGWLT--------------MIINWTALGHHYLICHAIHIRYDEIK
RDLEYAVLSDRASHTKPEQLSGLIIKHYNIGEMVKHANKHLKYY-----LFVFYIIFAPH
ICFVFYQILFSSQYTTEGRLLLAATMIFGDLFQVYC---VSVLSAQITTKAHEPYYAMHG
VNKFDNLPESVQLQSTL------FMQRISNTTTGLTIMDSFVLTGGLISSMLTAIITYFS
VILEGS
>Drer.transcript:ENSDART00000017359 /organism=Drer {i 654,843,1145,1241,1438,1523,1638,1687,1797 i}
MSRDRSRNR----GGFQPRGRGGMGMRGGM--------GMGMGMGMG-------------
--------------MGMGMGMGMGNPNFRNQ------NQHHF-----QNRG---------
-----PQMGGGFRQ----NQG--------------NQGNQVSTQQKP---QEPAQN----
KPVVQTPPAQGP--------------------------------------------GQAQ
QAANKGPTPQQTPTVA------------------PPKIQ---------------------
-------------------SAPPKIQ--------------------SPPPKIQSPPPAQN
NA---------KTPEIASPQNQQRKNLP-------KPAMGNGQKPPAPLKQEQTPAPTPP
---------PAQQQQQQQQQQKQT-----------PANEQSSQ-----------------
-------------------------PQE---------------LKATLSLLRK--PGEKT
YTQRCRLFIGNLPNDITEPEFRKLFAKYGEPSEIFINQGKGFGFIRLESRALAEVAKAEL
DDTPMKGRPLRVRFATHSAALSVRNLSPFVSNELLEEAFSQFGLVERAIVIVDDRGRSTG
KGIVEFSSKPAARKAMDRISDGVFLLTSSPRPIVVELLEQYDDEDGLPEKLAQK-NPSYQ
KEREQPPRFARPGTFEYEYSQRWKSLDEMEKQQRQQVEKNICEAREKLETEMDDA-----
---------YHEHQANMLRQDLLRRQEELRRME---------------------------
ELHSQEMQKRKEMQLRQ--------------------------EEERRRREEEMM-RQRE
IEEQL-RRKREE--------------SYRMNNFMDNRDREMRM---------NTSGGMGL
------------------------------------------------------------
-------SDMSFGSPNQKF-----------------------------------------
-----------------SLTG----------------------------MSFDGHQGL--
------------------------------------------------------------
-----SGST-QGG-----------------------------------------------
----------LASNEMRNDRFQQGGSG---------------------------------
------------------------------------------------------------
------------------------------------------------------------
------------------------------------------------------------
------------------------------------------------------------
--------------------GQRGIGAG-------NSGFG--------------------
--------------------------------------RVREEF----------------
------------------------------------------------------------
-------DGPAKKPRF--------------------------------------------
------
>Hsap.transcript:ENST00000357214 /organism=Hsap {i 828,1017,1319,1415,1612,1697,1815,1864,1986 i}
MSRDRFRSRGGGGGGFHRRGGG--GGRGGLHDFRSPPPGMGLNQNRG-------------
-------------PMGPGPGQSGPKPPIPPP------PPHQQ-----QQQP---------
-----PPQQPPPQQ-PPPHQP--------------PPHPQPHQQQQP---PPPPQDSS--
KPVVAQGPGPAP--------------------------------------------GVGS
APPASSSAPPATPPTSGAPPGSGPGP----TPTPPPAVT---------------------
-------------------SAPPGAPPPTPPSSGVPTTPPQAG--GPPPPPAAVPGPGPG
PK---------QGPGPGGPKGGKMPGGP-------KPGGGPGLSTP-------GGHPKPP
HRGGGEPRGGRQHHPPYHQQHHQGPPPGGPG---GRSEEKISD-----------------
-------------------------SEG---------------FKANLSLLRR--PGEKT
YTQRCRLFVGNLPADITEDEFKRLFAKYGEPGEVFINKGKGFGFIKLESRALAEIAKAEL
DDTPMRGRQLRVRFATHAAALSVRNLSPYVSNELLEEAFSQFGPIERAVVIVDDRGRSTG
KGIVEFASKPAARKAFERCSEGVFLLTTTPRPVIVEPLEQLDDEDGLPEKLAQK-NPMYQ
KERETPPRFAQHGTFEYEYSQRWKSLDEMEKQQREQVEKNMKDAKDKLESEMEDA-----
---------YHEHQANLLRQDLMRRQEELRRME---------------------------
ELHNQEMQKRKEMQLRQ--------------------------EEERRRREEEMMIRQRE
MEEQM-RRQREE--------------SYSRMGYMDPRERDMRM---------GGGGAMNM
------------------------------------------------------------
-------GD-PYGSGGQKF-----------------------------------------
-------------PPLGGGGG----------------------------IGYEANPGV--
------------------------------------------------------------
-----PPATMSGS-----------------------------------------------
----------MMGSDMRTERFGQGGAGPVGG-----------------------------
------------------------------------------------------------
------------------------------------------------------------
------------------------------------------------------------
------------------------------------------------------------
-------------------QGPRGMGPG------TPAGYG--------------------
--------------------------------------RGREEY----------------
------------------------------------------------------------
-------EGPNKKPRF--------------------------------------------
------
>Cele.Transcript:F25B5.7a /organism=Cele {i 116,471,773,869,1066,1594 i}
MS-------------------------GARRDNRRSN-----------------------
----------GRDDSSRVAKAENDR-----------------------------------
------------------------------------------------------------
KPGRENR-----------------------------------------------------
----GGDEKRGNSNNAARSGGGG-------------------------------------
----------------------GGNRGGAERGIAP----------------AQQPYDNNG
----------------GHRSGGG------------GGRSGGGGTS---------------
------------------------------------------------------------
-------------------------FNGA--------------AFTESQLMDE--VPKKK
FTGRCRLFVGNLPNEVKETELKELFSPHGDIAECYLS-GKGFAFLRLDTRAHAESAKEAI
DGRIIHGRQVRVRFAVHGAAIRVKELSPTVSNEMLYHAFSHFGDVERAVHIVDEKGRPTG
EGIVEFERKPNCNEAMAAIRDKVFLLTASPKPLICEVLEPRDEDDGLAERMIPR-TPGLS
KERELGPRFPTPNSFEYVYGMKWKELYVVEQKRRAQLDEELRESRRRLESDMELA-----
---------YQDYQAQMLREDLQRRQQELERL----------------------------
----EAARRERMRGLGG--------------------------------PPPGMPGGVPP
QAQPF---NPHGGSMFGGP-GGPGG-PPPFGQPFQQAPQGMFNVPTGPPPLMGGGGDPRG
P----------------PGGMGGPPGHGG---MGGPPGHGGQGGPPGHGG----------
------------------------------------------------------------
--------MGGPPPGQGGPGGPGGPGGP-----------------------GGMLPKS--
------------------------------------------------------------
-----HGRSNMIEGVQRLLQ------------------IF--------------------
-------------------KSDNGPPGGMPG-----------------------------
-------------------------------------------------------RDYPP
Q-----------------------------------------------------------
------------------------------------------------------------
------------------------------------------------------------
-------------------QGPGGMFGS--------------------------------
-------------------------------------------YGDGG------------
------------------------------------------------------------
------YPPEKKQRR---------------------------------------------
------
>Mocc.rna17838 /organism=Mocc {i i}
MFRGR-----GRGG----QWSGGNRGRGGQNNKQRPQNNTQIISNVNNTNKPNPMKRASM
PSPQKTQPQVTPQPAQQKPAQQQQAQQQKT-----PQQQQQQ-----QQKP---------
-----PQQ---------------------------QQLQKTPQQQKP----QTPQQ----
QPQQQKLQ--------QQK-------------------------------------TPQQ
QQIQKTPQQQQNTPQQQQQRKTS-------------------------------------
----------------------LPNKDNNEKQQTP----------------AGAPGELKT
ET----LAPAKSSPQIGKQNSSQQQKFPPQQ--QMRPTAQQQQQQH------QMSTPLKP
------------MSQQQQSNAAEDDNLSKTKLFIATVKQGISDQEFRELFTKFGNVTDLF
LHKQKWFGLVTFEKHEEAEAARKHYINSNILKLKWAQDSNKETPLILNQTPDQ-IPVKKD
SSSKCRLFIGNLIPDITEDGMRNLLEPFGNLVELFVPPGKGFAFARYETRANAEAAKSAL
DGELFSNRQLQVRFASQGAVLKVRNLSPFVSNELLHQAFEPFGELERATVFVDERGKSLG
EGILEFSRKPVALAVMRKAQLECLLLTTSPLPVIIEPMELKDDEDGYSERTINKQSTGYL
KEREKGPRFAERGSFESEFAMKWKELLALEKLKKEQLDREIQLEKQRLMEEMDIM-----
---------KYDYDVEALKRRLKALEARHDEFENRKMA------------------AEKN
NKAREDELRLLRKNIAK--------------------------------RQAEILGYTYE
DEDA--NQPPPPQAVDQK--CAPAPDAHGVPQQL-------------------LSGHPVA
------------------------------------------------------------
------------------------------------------------------------
-------------DAVLGAALLPPPGPP-----------------------GEQQPSA--
------------------------------------------------------------
-----MAENFLKNWNSITK-----------------------------------------
------GVPVGQDDQNKNAQQPQQPQTSPQA---------------AAAAAHK-------
----------------------------------------------------MQNTNMP-
------------------------------------------------------------
------------------------------------------------------------
------------------------------------------------------------
----------------------------------AYMSYM--------------------
-------------------------------GQATNGKRVSDMM----------------
------------------------------------------------------------
-------PPGQKRRRF--------------------------------------------
------
