# Supplementary material for: Genome streamlining in a minute herbivore that manipulates its host plant
Source: eLife. 2020 Oct 23;9:e56689. doi: 10.7554/eLife.56689 (PMC7738191; doi:10.7554/eLife.56689)
Supplement: Supplementary file 2. [file elife-56689-supp2.zip › Malin_Input/OG0001988.fasta]

>Agam.AGAP007363-RA /organism=Agam {i 445 i}
MLSFFRK--------------------------------KTSDELPT-------------
----GGSAPSAAK-GNPSIGGTTANGEVPPR-----------------PSLQELGYRNAN
DLRETIYDFL---------------------RTIRDPEKPSTLEDLHVVYEEGIFV--NE
PTPGNVNVVRVEFNPTVPHCSLATLIGLCIRVKIERNITHSLKLDIYIKKGAHATEDEIN
KQINDKERIAAAMENPNLRQLVENCIKDED------------------------------
--------------------------
>Bmor.transcript:BGIBMGA013840-RA /organism=Bmor {i 145,409 i}
MISFFSK-----------------------------LSLNNSSKQPV-------------
----EVAKPAYMD-KS--------------------------------ATLQELGYKDEN
ELRETIYDYL---------------------RTIRDPEKPNTLEDLKVVYEEGIFV--KE
PTADKVPVLRVEYNPTVPHCSLATLIGLCIRIKILRSIHHPVKLDIFIKKGAHTTEDEIN
KQINDKERIAAAMENPNLRNLVENCIAEEE------------------------------
--------------------------
>Dmel.FBtr0086236 /organism=Dmel {i 295,408,559 i}
MLSYIKR----------------------------KLSESDSGVSSVATVTSSCGGDSGR
AGGTGSSESGTGS-SSASISGRSQNADELVRKTSQMSMDDEAIAFGEDALLHELGYKNQT
ELQETIYDLL---------------------RGIRDPEKPCTLEDLNVVYEDGIFV--MP
PTRSNVSVVRIEFNPTVPHCSLATLIGLCIRVKVERGLPHNIKLDIYIKKGAHQTEEEIN
KQINDKERIAAAMENPNLRDLVENCIKDEE------------------------------
--------------------------
>Alyc.aculy02g28390.1 /organism=Alyc {i i}
MV--------------------------------------------L-------------
----DNEAPQIFN-KT---------GIRPVT-----------------EKELDDGIDDPL
DARE-IFDLI---------------------KDIKDPEHPLTLEELNVVREDQISV--DL
EN----KVVAIEFSPTINRCSMAPLIGLSIIVKLLRCLPEQLKVDVRISAGSHDSEDEYN
KQLNDKERVAAALENNNLLSVINACICP--------------------------------
--------------------------
>Mocc.rna18242 /organism=Mocc {i 131,312 i}
MVLN-----------------------------------LGFGSFQL-------------
----ENAAPQVFA-TV---------KDRPVT-----------------AAELDDAIEDPI
DARE-VFDLI---------------------RDINDPEHPLTLEQLKVVAEELVTV--DP
AT----RVIKVMFTPTIPHCSMATLIGLCIRVKLMRSLPREFKIDLMITPGKHDQERAIN
KQLQDKERVAAALENPNLLSVVNKCIAEPEY-----------------------------
--------------------------
>Cele.Transcript:F45G2.10 /organism=Cele {i 83,240,408 i}
-----------------------------------------MGQERL-------------
----DNANPTLFDSKP---------RHRPVT-----------------GTERDESVEDPI
DSWE-IFDLI---------------------RDINDPEHPYTLEQLNVVQEELIKVFIDE
EE----TFVKVNFTPTIPHCSMATLIGLAIRVKLLRSLHPKVKVSVSITPGSHSTEESIN
RQLADKERVAAAMENQGLMHAVNECLRVPE------------------------------
--------------------------
>Cscu.CSCU022510-RA /organism=Cscu {i 177,200,270,396,442 i}
----------------------------------------MVLNKLL-------------
----ENANPLIYS-TL---------TERQTT-----------------KQEEDESITDDF
DSRE-IFDILYFRIYVEIAVLVIMITCDYRNPGINDPEHPLTLEELNVIEESKVKV--DN
AN----NSVAVEFTPTIPHCSMATLIGLAIRVKLLRALPERFKVDVYISPGTHASEDAVN
KQLADKERVAAALENSYLLEVVNQCLSSKR------------------------------
--------------------------
>Drer.transcript:ENSDART00000124342 /organism=Drer {i 127,207,333,379 i}
----------------------------------------MSGGTRL-------------
----ENANPLIFQ-RS---------GERLLT-----------------STDEDEDVADPI
DVRE-IFDLI---------------------RSINDPEHPLSLEELNVVEQVRVNV--ND
EE----STVSVEFTPTIPHCSMATLIGLSIKVKLLRSLPDRFKIDVHITPGTHASEDAVN
KQLADKERVAAALENSQLLEVVNQCLSSRGV-----------------------------
--------------------------
>Hsap.transcript:ENST00000422424 /organism=Hsap {i 142,222,348,394 i}
MVGG-----------------------------------GGVGGGLL-------------
----ENANPLIYQ-RS---------GERPVT-----------------AGEEDEQVPDSI
DARE-IFDLI---------------------RSINDPEHPLTLEELNVVEQVRVQV--SD
PE----STVAVAFTPTIPHCSMATLIGLSIKVKLLRSLPQRFKMDVHITPGTHASEHAVN
KQLADKERVAAALENTHLLEVVNQCLSARS------------------------------
--------------------------
>Smar.transcript:SMAR014025-RA /organism=Smar {i 78,204,250 i}
------------------------------------------------------------
------------------------------------------------------------
--------MV---------------------RWINDPEHPLTLEELRVVEEINCHI--ND
DE----NEVKIEFTPTIPHCSMATLIGLSLKVKLLRSLPERFKVDVFISPGTHISEEAVN
KQLADKERVAAALENSHLLEVVNQCLTIKS------------------------------
--------------------------
>Lpol.rna2137 /organism=Lpol {i 108,249,327,453,499 i}
MSPTAKEVMTKIYNNRTSDLGSGERPGNLDLSMQILIKFNMAPTPGL-------------
----ENANPLIFE-KL---------EDRTFT-----------------GDDYNELVTDVI
DSRE-VFGLI---------------------RKIYDPEHPLTLEQLNVVEESRVTV--ND
AE----NEVVIEFTPTIPHCSMATLIGLAIRVKLLRALPPRFKVDVCITPGTHASEDAVN
KQLADKERVAAALENPYLLEVINQCLHSKS------------------------------
--------------------------
>Dpul.mRNA1810 /organism=Dpul {i 124,204 i}
-----------------------------------------MTSKGI-------------
----ENVNPQLFT-KK---------TKREIT-----------------SEEEDESVEDPI
DERE-IFDLL---------------------RDINDPEHPMSLEELNVVQITNIEV--DD
KK----SSVKVFYTPTIPHCSMATLIGLSIKVCLLRSLPPRFKVEVNISPGSHASEEAVN
KQLADKERVSAALENSNLLEVVNQCLVKSLE-----------------------------
--------------------------
>Tcas.transcript:TC004013_001 /organism=Tcas {i 124 i}
-----------------------------------------MRLEQL-------------
----ENQNPNVYN-KT---------TDRLIT-----------------AEEENDDVVDEF
DSRE-IFDLI---------------------RNITDPEHPLTLEQLHVVQESLIQV--DN
AN----NSIFVNFTPTIPHCSMATLIGLSIRVKLLRCLPARFKVRVEVTKGTHNAENSVN
KQLADKERVAAALENPHLIQVINQCISNRKRG----------------------------
--------------------------
>Phum.transcript:PHUM490240-RA /organism=Phum {i 142 i}
------------------------------------------MPTSY-------------
----ENVNPKIYE-KS---------ENRELT-----------------VEEEDELISDEI
DCRE-VFDLL---------------------RNVSDPEYPLTLEELNVVSQNHIKV--IN
ET----NEVVVNFTPTVPHCSMATLIGLSLRVQLLRALPSRYKVDICITPGSHASETAVN
KQLNDKERVAAALENPHLTEVINHCIGKTLL-----------------------------
--------------------------
>Turt.mRNA:tetur28g00130 /organism=Turt {i i}
------------------------------------------MNSTL-------------
----ENANPLIYE-RI---------DRRQFT-----------------GTELDDEIDDDF
DPRE-VYDHI---------------------RNIKDPEHPLTLEELNVVSESNVHV--DE
EN----NLIEVHFTPTIDRCSMATLIGLSIKVKLMRCLPPRFKIDVKISKGSHSTEDAIN
KQLNDKERVAAALENPSLLQVINMCLKDSI------------------------------
--------------------------
>Dpte.g10231.t1 /organism=Dpte {i i}
----------------------------------------MDPSRPL-------------
----DNVNPKIYV-KR---------QDRPIK-----------------KYDYDDSVIDEI
DSRE-IFDLI---------------------RGIKDPEHPLTLEELNVVDEEHVIV--DT
KT----KVIEVVFTPTIEHCSLASLIGLCIQVKLLRSIPATYKVMVKIAPGSHSTEEIVN
KQLSDKERVAAALENNKLLEVINQCLIDSL------------------------------
--------------------------
>Isca.ISCW014620-RA /organism=Isca {i 49,171 i}
----------------------------------------------M-------------
----QNSEEEVRR-RV--------------------------------------------
--EE-IYDLI---------------------KDIRDPEKPQTLEELGVVAEDDIRV--DV
QE----HYSRVSVTLTVCNTEYQS-----------DTDPPLF------------SPQPVS
KQINDKERVAAAMENKNIRKMVDGCVSYEGC-----------------------------
--------------------------
>Ptep.aug3.g25932.t1 /organism=Ptep {i 45,171,217 i}
------------------------------------------------------------
------------------------------------------------------------
----------------------------------------MSLEELGVVELELIQL--NE
DS----KICLVEFKPTIPHCSMATLIGLAIKVHLLRLMPISFKVDVRIPPGYHNSYNAIN
KQLADKERVSAALENQYLLGVINDCLLLSDPQDLPPFIETALKDSKKLDDPKIKYIQYSR
QHIESYRRWKDIINNQTNRCHLTYIA
