# Supplementary material for: Genome streamlining in a minute herbivore that manipulates its host plant
Source: eLife. 2020 Oct 23;9:e56689. doi: 10.7554/eLife.56689 (PMC7738191; doi:10.7554/eLife.56689)
Supplement: Supplementary file 2. [file elife-56689-supp2.zip › Malin_Input/OG0001992.fasta]

>Agam.AGAP028087-RA /organism=Agam {i 17,396 i}
-MDRNMVRQGGMSMSPGVMRRPGGMGGRDMHPQNHAPSYQPQQNLV--SAT-AGAM----
------LNNGGS----------------------SNGPPPPSSVAP-----------PSA
MHPVM-HPM---------QQNQQQQQ-QH--SQQVHQQQQQ---------QQPQQPPQQT
AQIQHSQHD-ELIRY-------INEAWNS-------ITTDKSQKA---------------
---------------------------------------PVFYKS-GTE-----------
-------------PRLSGFTPFDLERWWGQRMVHHINIGSHGHQ----------------
>Dmel.FBtr0075604 /organism=Dmel {i 52,146,265 i}
-M---------YTINKG-----------------------PSKIVA--KTR-RGLA-PNF
EK----FESIKE-------------SGRKNASFDLNSPEEHKN----------------I
PRPVF-QQS---------FATKRI-------TPTKLIED---------------------
-EVITPQHE-EIIRY-------INDSWNM-------LVAQNPYDSS------------SS
AKPV-EKPVADANNNSAASPVESIMANSPVPAA---STATVWVE--PPS-----------
-------------PALQDFKPFDLESWWGRRLFQNITKSL--------------------
>Dpul.mRNA4945 /organism=Dpul {i 52,146,286,340,391 i}
-M---------YTISKG-----------------------PSQIVA--KTR-RGLA-QKL
ES----LDTIRD-------------MTRKNSDSDEVESLGSMS----------------P
PRPVF-QAVS--------TTNKRHFH-SSHRHHHHHQQP---------------------
-EILTRSQQ-ELIKY-------VYDRWQR-------VNRELKTSTV------------PT
AEGT----------------------------------SVTYYQDASPN-----------
-------------PALQDFEPFDLEGWWGRRLYHTLTQSI--------------------
>Phum.transcript:PHUM191790-RA /organism=Phum {i 64,151 i}
-M-----------------------------------------------------T-TQI
-----------------------------------------------------------L
P-----------------------------------------------------------
---ALPQHD-DIIKF-------IFESWNK-------VNREFSEQN---------------
-------------------------------------PTVTYYEEREPN-----------
-------------PILKDFEPFDLEAWWGKRVVQNIQAASSSSS----------------
>Tcas.transcript:TC002283_001 /organism=Tcas {i 52,131,238,298 i}
-M---------YNV-KG-----------------------PSKIVA-KTTR-RGIS-QK-
------MDNIRE-------------YTRNKSV--ENEDNELPA----------------V
PRPVF-H-------------NKKS-------VSHQLHRQ---------------------
-EVISPQHE-EIIKF-------INDSWNK-------VCAEISQDSD------------GC
ASPK--------------------------------SDQSIYYEDEPL------------
--------------ILEGFKPFDLESWWGKRLYACITGSTNGKN----------------
>Lpol.rna7217 /organism=Lpol {i 58,146,259,319,370 i}
-M---------YTLSKG-----------------------PSKILAKSKTR-RGIT-QKV
DS----LESSRD-------------FASKRPG--ELNDSIDMS----------------S
PKPVF-QQV-----------NGRR-------FHSQKSNQ---------------------
-DTITPQHE-EITRY-------IYDTWKL-------VSREYDAAKQ------------PG
AEGK--------------------------------MHSVVYYQDNCSC-----------
-------------SQLPKFEPFDLELFWGQRVIQSITQST--------------------
>Smar.transcript:SMAR012974-RA /organism=Smar {i 55,137,250 i}
-M---------YTIAKG-----------------------PSKQVV-DKAR-RGIA-NT-
QK----IENQRD-------------FPKKSA---ELEDPAEMS----------------S
PKPVF-HQV-----------NGKR-------SNGHRSPQ---------------------
-ETFTPNHE-ELIKY-------IHDAWTR-------VSKEYEMIKQ------------NN
TEGR--------------------------------VPNITYYQDTTVH-----------
-------------PQLQSKHRFN-----------CVRKK---------------------
>Ptep.aug3.g8025.t1 /organism=Ptep {i 61,143,265,322,373 i}
-M---------YTVSNS--------------------SNRPFKLLA--NTR-RGIS-QKV
EP----LESASS---------------NREST--KCGPQPEIS----------------L
PKPVFNHQA-----------NGRRTQ-----TSKNHQAS---------------------
-ENYPPHYE-ELIKY-------VSDSWDS-------VQEEYECSKQ-------------S
TDNR--------------------------------VPRVVYYQDNSTN-----------
-------------SHLANFEPFDLESFWGERFLQNIQQST--------------------
>Drer.transcript:ENSDART00000087202 /organism=Drer {i 55,125,259,361 i}
MM---------YTITRG-----------------------PSKLVT--QRR-TGPT-QQI
ESKGNDL-------------------KQKQ----SHWLVSDSP----------------A
PKIVF-HRL-----------NGKRYHRST--SPKADNTT---------------------
-EGFTPAHE-ENVRF-------VYEAWQE-------VEQKLEAGSQ------------PE
HGKG-----------------------------------PVQYAERNPN-----------
-------------PGMKNFVPIDLEEWWAQRFLANIANLS--------------------
>Hsap.transcript:ENST00000307650 /organism=Hsap {i 52,182,310,412 i}
-M---------YTITKG-----------------------PSKLVA--QRR-TGPTQQQV
EGRLGELLKCRQPAPPTSQPPRAQPFAQPP----GPWPLS-SP----------------G
PRLVF-NRV-----------NGRRAP-ST--SPSFEGTQ---------------------
-ETYTVAHE-ENVRF-------VSEAWQQ-------VQQQLDGGPA------------GE
GGPR-----------------------------------PVQYVERTPN-----------
-------------PRLQNFVPIDLDEWWAQQFLARITSCS--------------------
>Dpte.g4112.t1 /organism=Dpte {i 58,131,265,442 i}
-M---------YAVAKE---------------------HRSNKLLT--QVR-RAPT---L
DK----FDGPIS-------------VKRPN-------PIELNE----------------I
CKPAL-QLKQCTL----HAQHNRIYR-----ATHQDQQN---------------------
-DEISTQHE-DMIRF-------INDSWRR-------IQRELEYFDN------------SN
HSNNKASDVCDNN---------QVNGNKMTNATDTTIVKIIHINSSTSS-----------
-------------SIPKNFVPFDLESFFGQRFLQKLLQSSS-------------------
>Turt.mRNA:tetur09g06280 /organism=Turt {i 58,140,265,394 i}
-M---------YSLSKG---------------------PTTNKVLV--KSR-RSLP-PRM
DA----FENRGN-------------MKNRR----ENYPINDIS----------------S
TRHVY-HNS---------SSGKKTYH-----HHHYPRES---------------------
-RIISPQHQ-EMISY-------IHGNWEG-------VMRQYESDAQL-------HSTIPV
SSKR--------------------------------LPRVAYYKHSENI-----------
------------SHHSPKMERSGIETFWGQRIFHQNIPHHQPITR--------------L
>Alyc.aculy03g06820.1 /organism=Alyc {i i}
-M---------YALPNK----------------------TQHKLIV--KVR-GGIF-NK-
-----HVEESGF------------------------NVNGLNN----------------L
PQPIFHHPI---------SQNGKHNK-SS--TSHHQQHK---------------------
-QFITPEHN-EMIKY-------VQQSWKG-------VEQDYKKSATTIINNLDLNGGSAS
SSRK--------------------------------KSATAHHHNTTTSKPLLLSGSYHH
TSTNASKDSTGSGSKQDSFQPFDLEAFWGNRILKRLTEDI--------------------
>Isca.ISCW022181-RA /organism=Isca {i 68,187,250,292 i}
-M--------------------------------------------------QSLL-NTV
QR----LQWLRD------------------------AVTALGC----------------G
PRPVF-GQV-----------NSRRLH-----SPLRRQQE---------------------
-DSGLPQHE-ELAQY-------LHDSWTA-------VCREYEHARN------------GG
RQQN--------------------------------AARVVYQRPATVN-----------
---------------TPEFEPCNFERIWADHHYRSIVQSA--------------------
>Mocc.rna14535 /organism=Mocc {i 52,167,255,409 i}
-M---------YTI-KG-----------------------PNGGLL--KTRLMGINGNKN
TS----FDVSAK----------------------SISPPNEKTGADSVNKSPCHDGLPIG
PRPVFLPPKNG-------ANSHRRKP-----RPDKTPDQ---------------------
-EVCRVQPDAEVVSF-------FAMTWNS-------LQTSPETEKK------------ST
SKSN----------------------------------DIVYYRPHNA------------
-------------VKVPEFTPCNYERVWADHHYHKIIRHVIQNQT--------------P
>Bmor.transcript:BGIBMGA012047-RA /organism=Bmor {i 66 i}
-M----------------------------------------------------------
------------------------------------------------------------
---VV-------------------------------------------------------
----------ENIKF-------FYVPFSTQQCILSDVTRDLERGDD--------------
--------------------------------------EAKYYHDVMTP-----------
-------------RHLANFRPFNLDEWWARQTHNRNKHRS--------------------
>Cscu.CSCU001399-RA /organism=Cscu {i 71,126,275,351,472 i}
-L-----KQLEHVL----------------------------EVLR--HNH------QKL
DETF--VNVFGNMT---------------------------------------------Y
SQHVY-INLNVLLYKTCHKLIERHVR-IS--YMNNDQDKLKKMLRIYFMLKQLIENTLRN
IENVQNRPRLEMENFCNWFGDEILKAWFNQRSHFG-VRRSIEFQSL------------PG
KERK-----------------------------------LVMYALSKG------------
--------------------PYNVLNRTRRGLTQKLDNLENPRDHPGKKSGDFGITADMR
