# Supplementary material for: Genome streamlining in a minute herbivore that manipulates its host plant
Source: eLife. 2020 Oct 23;9:e56689. doi: 10.7554/eLife.56689 (PMC7738191; doi:10.7554/eLife.56689)
Supplement: Supplementary file 2. [file elife-56689-supp2.zip › Malin_Input/OG0001996.fasta]

>Alyc.aculy03g10870.1 /organism=Alyc {i i}
------------------------------------------------------------
------------------------------------------------------------
------------------------------------------------------------
------------------------------------------------------------
------------------------------------------------------------
------------------------------------------------------------
--------------------------------------------MPVLTIHTNVAADKVP
TEFGAAASEVVANTLGKPVSYVAIHINPNQMLYFGGSSS-PAAYCELSSIGALS-TESNK
KHSKNIMEFLDKTLGIPSSRIYITFKNINKA-----------------------------
--DIGFQGTTFD----------------DLM-----------------------------
-------------------------------------------------------
>Lpol.rna4344 /organism=Lpol {i 108,281 i}
------------------------------------------------------------
------------------------------------------------------------
------------------------------------------------------------
------------------------------------------------------------
------------------------------------------------------------
------------------------------------------------------------
--------------------------------------------MPVFTLNTNLPKDKIP
DDFLKKTAEVIQQTLGKPISYVIVHVNPDQLISFGGGNE-PCASATLMSIGALG-KQENK
KHSAALYKHIEKTLGITSDKMYIQYINANKA-----------------------------
--DVGYVGKTFD----------------DLL-----------------------------
-------------------------------------------------------
>Smar.transcript:SMAR007861-RA /organism=Smar {i 159,332 i}
MRIKYPSVS---------------------------------------------------
------------------------------------------------------------
---------NHLDILDT-------------------------------------------
------------------------------------------------------------
------------------------------------------------------------
------------------------------------------------------------
--------------------------------------------MPTFTLFTNIPKEKVP
NTFLKETTLVLAKMLGKPESYCIVHVIPDQMMTMGGTSD-PCGSATLMSIGKLG-VNENK
KHAACLYAHIEKYLGIPKDRLYITFKDEDMS-----------------------------
--NVGYEGTTFH----------------DIFGQ---------------------------
-------------------------------------------------------
>Ptep.aug3.g4447.t1 /organism=Ptep {i 108,281 i}
------------------------------------------------------------
------------------------------------------------------------
------------------------------------------------------------
------------------------------------------------------------
------------------------------------------------------------
------------------------------------------------------------
--------------------------------------------MPILTIQTNVPKSEIP
EDFLKVTASLVAEILRKPLSYVLVQINPDQLLSWGGGTG-RCGHAELNSIGNLG-KEENI
ALSKQLFSHFEKTLKIPSDKMYIKFEDLKKE-----------------------------
--NVGYAGTTFA----------------GM------------------------------
-------------------------------------------------------
>Turt.mRNA:tetur08g04260 /organism=Turt {i i}
------------------------------------------------------------
------------------------------------------------------------
------------------------------------------------------------
------------------------------------------------------------
------------------------------------------------------------
------------------------------------------------------------
--------------------------------------------MPTLEVQTNVDASKLT
PELAGKAAQVVADALGKPKSYVIVSFK-SAVMSMGGESG-PTAIAHLGSIGKID-REMNK
KTSKALSAFLVKELGLPEDKFYIMFHNLNKE-----------------------------
--NVGWKGTTFD----------------DFL-----------------------------
-------------------------------------------------------
>Tcas.transcript:TC015450_001 /organism=Tcas {i 272,525,636,739,801,948,1121 i}
MSFKLMDVSSEYAKDARLSPQDVKTLSDWLETEPHLPKATELQLILFLQSCYYDIEAAKK
AIDNFFTV-----RTQCPEIFGAPTIETLKRELTVCSINFLPEKTPEGYVVVVMK--MID
TRPENYNCVNQINLMDS--------------------------------IMMLYLHQHGT
------CNGIVSISDMQGISFGHMTRMNLGAIKK------------QLFYVQEGAPLRIK
GMHHINIVP-------FTDKLMAMVKPFMKKELTDLLYFH--------NSMEGLYKHVPK
KILPKEYG---------------------------GDAPSLEFLHEQSCKNVLENMEFFK
WLDSFKRNIKTPTNS-------------------------HFYKMPHFRVETNVPQSKIP
ADLPQRLCQIVANSLSKQLSYCCVTVIGDVNMCWGGTSE-PAAQATLMSIGSLG-IEPNK
KHAKILYEILCKELGIAKDRMYIHFNSAPPS-----------------------------
--EVGYNGTTFH----------------DIFGK---------------------------
-------------------------------------------------------
>Dpte.g9296.t1 /organism=Dpte {i 117 i}
------------------------------------------------------------
------------------------------------------------------------
------------------------------------------------------------
------------------------------------------------------------
------------------------------------------------------------
------------------------------------------------------------
--------------------------------------------MPQLIIQTNLRLSQIP
VDFNEKTTNLLAELQNKPSSMTLISVQPNQLITFGGTNE-PCALVSIQSIGNQS-VDENR
QSCKKIFQHLQNELNISSKRIFINFINFDPC-----------------------------
--NVGWDGRIYE----------------DIFADSNNRISIVENTDNDVCDNDDNDNQSTT
LIE--KPIDNGDGNDDGGGDNNVGDNNGGDNNVGDQLESETGEPVPESEEMTNEE
>Drer.transcript:ENSDART00000065772 /organism=Drer {i 108,284 i}
------------------------------------------------------------
------------------------------------------------------------
------------------------------------------------------------
------------------------------------------------------------
------------------------------------------------------------
------------------------------------------------------------
--------------------------------------------MPFINIETNLPASKFP
EDFLKRLCSTLAAALGKPEDRMNLVVKPDLPMLFAGSSS-PCVLMTVSAIGVTDTAEKNK
QHSAKIFQFLQGEFGLSDDRILVLFYPLEPS-----------------------------
--QIGKKGTVMS-----------------FL-----------------------------
-------------------------------------------------------
>Hsap.transcript:ENST00000403754 /organism=Hsap {i 108,284 i}
------------------------------------------------------------
------------------------------------------------------------
------------------------------------------------------------
------------------------------------------------------------
------------------------------------------------------------
------------------------------------------------------------
--------------------------------------------MPFLELDTNLPANRVP
AGLEKRLCAAAASILGKPADRVNVTVRPGLAMALSGSTE-PCAQLSISSIGVVGTAEDNR
SHSAHFFEFLTKELALGQDRFQVKFTGDSQSSERPLAWMSRHLLSGSCIAGGPQTNLEMN
HLQLATSSSVNTGEKTSLPHKKRLQPKPGVL-----------------------------
-------------------------------------------------------
>Cscu.CSCU014835-RA /organism=Cscu {i 138,311 i}
LRF---------------------------------------------------------
------------------------------------------------------------
------------------------------------------------------------
------------------------------------------------------------
--------------------AAAFYS----------------------------------
------------------------------------------------------------
-------------------------------------------RMPLCTFHTNLPKERIP
HDLHKQISDLISKILDKPEAKVTVIVHPDTQMCRGGSDD-PTCMLEIWSIGVFS-AEKNP
KYSGPIYQFIKEKLEIAEDKIVIVYHDLKAE-----------------------------
--ELAKPN----------------------------------------------------
-------------------------------------------------------
>Isca.ISCW009232-RA /organism=Isca {i 108,281 i}
------------------------------------------------------------
------------------------------------------------------------
------------------------------------------------------------
------------------------------------------------------------
------------------------------------------------------------
------------------------------------------------------------
--------------------------------------------MPICFLKTNLLATKIP
AGFHVKFVQLIASVLKKDIEKITLVVEPGLDISRGGSME-PNCLCTIHSINVFS-PEKNK
EYGSQIRDFIAENLALPQQRIVIALHDLTPT-----------------------------
--DLA-------------------------------------------------------
-------------------------------------------------------
>Mocc.rna4384 /organism=Mocc {i 108,284 i}
------------------------------------------------------------
------------------------------------------------------------
------------------------------------------------------------
------------------------------------------------------------
------------------------------------------------------------
------------------------------------------------------------
--------------------------------------------MPLCTLRTNLPASKFS
TDFEFEFALQIAKVLQKPIEKVIIHVDHECNIRRGGDKDKPVLWLNIQTIDRFD-KDSNH
KYGPPIKTFLANALSLDEKYITISLQDLSAA-----------------------------
--NLF-------------------------------------------------------
-------------------------------------------------------
>Bmor.transcript:BGIBMGA002087-RA /organism=Bmor {i 108,284 i}
------------------------------------------------------------
------------------------------------------------------------
------------------------------------------------------------
------------------------------------------------------------
------------------------------------------------------------
------------------------------------------------------------
--------------------------------------------MPCLKIFTNLTNSFIP
NDFVNKIIPVLSKAVQKSPEKFICLISPDCALSIGGESSTPGAVATLESIGNLG-PSQNK
VIAKEISDFVEKELGISKDRFFLTFYDLKNF-----------------------------
--NVAKGGITVD-----------------VL-----------------------------
------------------------------------------EP-----------
>Dpul.mRNA5492 /organism=Dpul {i 292,608,723,1094,1203 i}
MS----DSDSD-------APIDGEEEEDLECAGPLLPAG---------------VRKRRH
AIHNYFTYNKKSKKSKCKT--GDCGVE-LSGKNTTNLINHLKKPSHKKDYAIYLQDVALS
DKQQTSNCKGYMAYQGAGHSGNEESPSKEDASSDGPPRKKGRKHREKVSWVWQYFIEEGN
FAICQFCEASLSTASTTTLKY-HLNHLHKDLIAEGEPNLNQPKPRLQVVSIPSKSPLK--
--NSVNVTKNPPLPKHFLKETTALISKMLGKPSSNIRVVQLIQDDEAGNIENRRKKHSPS
S---KDYSSAVSSNRNKTKKHREKVSWVWQHFRKEGNMATCEFCQASLSAASTTTLKYH-
-LNHLHKDLLTNETSSNMDSTNPASQTEIIEIEPEIIMVPEIAKMPHLKITTNISKSSVP
SDFLDETSALLSKMLDKPENCSIVTVVPERLMLWGGEKG-PCAIARLRGVGKLG-DTDNA
NLKVQLSEHIEKFLGVPPSRMLIH----NDI-----------------------------
--NTAYF-----------------------------------------------------
-------------------------------------------------------
>Cele.Transcript:F13G3.9 /organism=Cele {i 54,117 i}
------------------------------------------------------------
------------------------------------------------------------
------------------------------------------------------------
------------------------------------------------------------
------------------------------------------------------------
------------------------------------------------------------
--------------------------------------------MPVIKVQTNV--KKVS
DGFEVRLAIHMAKVMKRPESQIFVSLDMNSRMTRGQLTD-PLAVLDVTSSTVLT-PILTE
EYTVALCEFFSQELALDSDAVLINYRSLSPE-----------------------------
--LIGFNGHILT-ENRPFISTDRARFIIGVLG-----IAFL-----------------AF
LLQFLKYI-----------------------------------------------
