# Supplementary material for: Genome streamlining in a minute herbivore that manipulates its host plant
Source: eLife. 2020 Oct 23;9:e56689. doi: 10.7554/eLife.56689 (PMC7738191; doi:10.7554/eLife.56689)
Supplement: Supplementary file 2. [file elife-56689-supp2.zip › Malin_Input/OG0002000.fasta]

>Agam.AGAP013145-RB /organism=Agam {i 738,870,933,1081,1218,1457 i}
S---------------------------------------------------------AH
GVRFSGASV--NSVTISSTVVKRRPAPQITVASGPQVLSPKRLRTTALPGVAAAALPALG
NCLVP------------------------------------------------AHPSAAA
AAAAAAALLQHQIHQHHHQQQQQQQQQQQQHLQQLHHQQ--------SIGSDAQVQQVQQ
SISPQPNQVSVSVASAL-------------------------------------------
------------------------TSQSPLGTIPVSSTGTG---------------AVGA
VGQPPMFSSPVVAQSNTVVSSPSMNGALNVNAANNNHTGLGQTGQSATGNLKMDSS----
------MGQMTPMAPLALSQSMDSVNTASNE----EEVRTLFVSGLPMDAKPRELYLLFR
AY----------------------------------------------------------
----EGYEGSLLKVTSKNGKTASP----VGFVTFNTRAGAEAAKQDLQQGVRFDPDMPQT
IRLEFAKSNTKVSKPKPQ------------------------------------------
-----------------PNTAATAAHPA--------LMHPLTAG-------RTPFFP-GG
PELWH------H-PLAFS-AAAAELPSAAALQH-ATLVHPALHPQVP-------------
------QQI-QMP--------HPSAIHP----------------------------ASMH
VSAG---------------------LPANHFLP----SPALASPVGSTAGGN--------
---------------------------QPPNPPL-AANAPCSTLF-----VANLGQFVSE
HELKEIF---AR------------------------------------------------
-GAGLEPRM---------------------------------------------------
------------------------------------------------------------
-------------------------------------------EHH--LGKKSERTDL--
-----SSYLMATT---------------------------------------------
>Tcas.transcript:TC031992_002 /organism=Tcas {i 72,150,204,267,409,546 i}
M-----------------------------------------------------------
------------------------------------------------------------
------------------------------------------------------------
------------------------------------------------------------
------------------------------------------------------------
--------------------------EAPLG-----------------------------
------------------------------------------------------------
---------------VTLSQSMDSVNTNNGE----EEVRTLFVSGLPMDAKPRELYLLFR
AY----------------------------------------------------------
----EGYEGSLLKVTSKNGKTASP----VGFVTFNTRAGAEAAKQDLQQGVRFDPDMPQT
IRLEFAKSNTKVSKPKQQ------------------------------------------
------------------AANAANTHPT--------LMHPLTGH------LGTPFFP-GG
PELWH------H-PLAYS--AAAELP-GAALQH-ATLVHPALHPQVP-------------
------PPM-SLP--------HPTAL------------------------------TSVH
-AAS---------------------LP--HFLP----SPALASPVGSSSSQP--------
--------------------------------GLGVSNPPCSTLF-----VANLGQFVSE
HELKEIF---AR------------------------------------------------
-FV----RL---------------------------------------------------
------------------------------------------------------------
-------------------------------------------YHYKNIKRKKQRKEQ--
-----PC---------------------------------------------------
>Dmel.FBtr0330274 /organism=Dmel {i 1320,1398,1452,1515,1657,1860,2207,2245,2862 i}
MLGSHHQLLIAATAAAAAAAAAEPQLQLQHLLPAAPTTPAVISNPINSIGPINQISSSSH
PSNNNQQAVFEKAITISSIAIKRRPTLPQTPASAPQVLSPSPKRQCA---AAVSVLPVTV
PVPVPVSVPLPVSVPVPVSVKGHPISHTHQIAHTHQISHSHPISHPHHHQLSFAHPTQFA
AAVAA----------HHQQQQQQQAQQQQQAVQQQQQQAVQQQQVAYAVAASPQLQQQQQ
QQQHRLAQFNQAAAAALLNQHLQQQHQAQQQQHQAQQQSLAHYGGYQLHRYAPQQQQQHI
LLSSGSSSSKHNSNNNSNTSAGAASAAVPIATSVAAVPTTGGSLPDSPAHESHSHESNSA
TASAPTTPSPAGSVTSAAPTATATAAAAGSAAATAAATGTPATSAVSDSNNNLNSSSSSN
SNSNAIMENQMALAPLGLSQSMDSVNTASNE----EEVRTLFVSGLPMDAKPRELYLLFR
AY----------------------------------------------------------
----EGYEGSLLKVTSKNGKTASP----VGFVTFHTRAGAEAAKQDL-QGVRFDPDMPQT
IRLEFAKSNTKVSKPKPQ------------------------------------------
-----------------PNTATTASHPA--------LMHPLTGH------LGGPFFP-GG
PELWH------H-PLAYSAAAAAELPGAAALQH-ATLVHPALHPQVPVRSYLXLNTDKVM
EQPMHQTQM-TMPPHHQTTAIHPGAAMAHMAAAAAAAAAGGGGGAATAAAAPQSAAATAA
AAAA---------------------ASHHHYLS----SPALASPAGSTNNAS--------
---------------------------HPGNPQI-AANAPCSTLF-----VANLGQFVSE
HELKEVF---SS------------------------------------------------
-MPGFC-RLRMHTK---AMATATGSSCSTSNGSGSSSNSNHNSAAVQQHPVAFIEFKDPP
TASQAMQQLQGKYLL-SSDR-GSIRIEFARSKMINEVTIMNTKAPPPPPPTAVAATVAPP
PPPAPMYILNGGGGVEHLLVPAPPPSAQQQQQQQQQQLQMQQLQQQMHLQQQHQQQQQLQ
LTVAAPCTAASTTTHSSTTSVVVNSLQ----HH-QLHHPNQHHQNHLFRDRSGYGITA
>Phum.transcript:PHUM361030-RA /organism=Phum {i 57,135,252,391,525,722,869,1056 i}
M-----------------------------------------------------------
------------------------------------------------------------
------------------------------------------------------------
------------------------------------------------------------
------------------------------------------------------------
------------------------------------------------------------
------------------------------------------------------------
---------------RIASKRSQTKKKPEIY----SDVRTLFVSGLPMDAKPRELYLLFR
AY----------------------------------------------------------
----EGYEGSLLKVTSKNGKTASP----VGFVTFNTRAGAEAAKQDL-QGVRFDPDLPQT
IRLEFAKSNTKVSKPKQP------------------------------------------
------------------AAASATAHPT--------LVHSLTGH------LSAPFFP-GA
AELWH------HPALAYS----AELP-GAALQH-AALVHPALHPQVP-------------
------PSL-SIP--------HPTAL------------------------------TSIH
--AS---------------------LP--HFLP----SPGLASPVGSSASQP--------
------------------------------------ANPPCSTLF-----VANLGQFVSE
HELKEIF---SSHNIVVVLLCPRRLSVKYGGGGEDAIREREKVMTSRNISQKALVDCVCR
ILPGFS-RLRMHAKGQGGGS-----------------------------PVAFVEFQDVR
CAGHAKAALHGTFLL-SSDR-GAIRVEYAKAKMAE----QSHKGEENG------------
-----------------------------QS-----------------------------
----------------------------------------------------------
>Cscu.CSCU026037-RA /organism=Cscu {i 69,147,201,264,406,543,764,834,942 i}
M-----------------------------------------------------------
------------------------------------------------------------
------------------------------------------------------------
------------------------------------------------------------
------------------------------------------------------------
-------------------------SAEHL------------------------------
------------------------------------------------------------
---------------IYLSISKVS-SLIGGE----KRVRTLFVSGLPMDAKPRELYLLFR
AY----------------------------------------------------------
----KGYEGSLLKVTSKNGKTSSP----VGFVTFSTRAGAEAAKQDLQQGVRFDPDLPQT
IRLEFAKSNTKVSRPKQS------------------------------------------
------------------SPPAGGTHPT--------LVPALTGH-----EIGAALLP-AV
HDGWP-----HH-PLSY-----AEVPVSSAIPT-AALVHPALHAQLP-------------
------PPL-TVP--------HPLSH---AALAGS---------------------ATIH
--AT---------------------IPPPHLVT----SPTMPSPVGSTSSSS--------
------------------------------------NTVPCSTLF-----VANLGQFVSE
QELKDLF---GS------------------------------------------------
-FPGFC-RLRMHNK---GGA-----------------------------PVAFVEYQDIR
LAMHALNALQGYVLF-SSDR-GGVRIEYAKNKMGE----MSRE-----------------
------------------------------------------------------------
----------------------------------------------------------
>Ptep.aug3.g23749.t1 /organism=Ptep {i 48,102,165,307,444,665,735 i}
------------------------------------------------------------
------------------------------------------------------------
------------------------------------------------------------
------------------------------------------------------------
------------------------------------------------------------
------------------------------------------------------------
------------------------------------------------------------
-----------------------------------------------MDAKPRELYLLFR
AY----------------------------------------------------------
----KGYEGSLLKVTSKNGKTSSP----VGFVTFTTRAGAEAAKQDLQQGVRFDPDLPQT
IRLEFAKSNTKVSKPKQQ------------------------------------------
------------------SPPAAATHPT--------LLHPLAGP-----EIGAALLP-AT
HEGWP------HLSLSY-----AEVPVSTALHT-AALMHPALHAQLP-------------
------PPL-TMS--------HPLSH---AALAGS---------------------AAIH
--AT---------------------LPPPHLVA----SPALASPVGSTSSAS--------
------------------------------------GTLPCSTLF-----VANLGQFVSE
QELKDLF---GS------------------------------------------------
-FPGFC-RLRMHNK---GGA-----------------------------PVAFVEYQDIR
LATHALQALQGYVLF-SSDR-GGIRIEYAKNKMGE----VNCQM----------------
------------------------------------------VNSLLTQNGNCIQQNG--
-------------------------------------------VN-------------
>Lpol.rna3642 /organism=Lpol {i 75,153,207,270,412,564,783,864,972 i}
M-----------------------------------------------------------
------------------------------------------------------------
------------------------------------------------------------
------------------------------------------------------------
------------------------------------------------------------
-----------------------TTATEPT------------------------------
------------------------------------------------------------
---------------ITLSQSMDS-VNTASE----EEVRTLFVSGLPMDAKPRELYLLFR
AY----------------------------------------------------------
----KGYEGSLLKVTSKNGKTSSP----VGFVTFNSRAGAEAAKQDLQQGIRFDPDLPQT
IRLEFAKSNTKVSKPKQQ------------------------------------------
------------------SPPAAATYPT--------LLHPVTGHHYVSEEIGAALLP-GV
HDGWS-----PH-PLSY-----AEVPVTSALHS-PALLHPALHAQLP-------------
------PPL-TVH--------PALSH---AALAGT---------------------AAIH
--AT---------------------IPPSHLVA----SPALASPVGSASSVS--------
------------------------------------NTPPCSTLF-----VANLGQFVSE
QELKDLWLFSFS------------------------------------------------
-FPGFC-RLRMHNK---GGA-----------------------------PVAFVEYQDVR
LAAHAMNAFQGYVLF-SSDR-GGIRIEYAKNKMGE----VSRD-----------------
------------------------------------------------------------
----------------------------------------------------------
>Smar.transcript:SMAR012480-RA /organism=Smar {i 48,102,165,307,444,659,729 i}
------------------------------------------------------------
------------------------------------------------------------
------------------------------------------------------------
------------------------------------------------------------
------------------------------------------------------------
------------------------------------------------------------
------------------------------------------------------------
-----------------------------------------------MDAKPRELYLLFR
AY----------------------------------------------------------
----KGYESSLLKVTSKNGKTASP----VGFVTFSTRAGAEAAKQALQQGVKFDPDMQQT
IRLEFAKSNTKVSKPKQQ------------------------------------------
------------------SPPVAATHPT--------LVHPFTGQ-----DLSAAFFP-GA
HDGWP-----HHAALAY-----AELP-AAALQH-PALVHPALHAQVP-------------
------PPL-TIP--------HP-AH---AALA-S---------------------AAMH
--AA---------------------MPHPHLVP----SPALASPVGSTSSTS--------
------------------------------------STPPCSTLF-----VANLGQFVSE
HEIKDIF---SS------------------------------------------------
-FPGFC-RLRMHNK---GGA-----------------------------PVAFVEYQDVR
FATQAMTNLQGFILL-SSDR-GGIRIEYAKNKMGE----VGTSTPP--------------
------------------------------------------------------------
----------------------------------------------------------
>Dpte.g7202.t1 /organism=Dpte {i 21,99,216,430,573,1004,1074,1359 i}
M-----------------------------------------------------------
------------------------------------------------------------
------------------------------------------------------------
------------------------------------------------------------
------------------------------------------------------------
------------------------------------------------------------
------------------------------------------------------------
---------------------------DVKK----RQVRTLFVSGLPMDAKPRELYLLFR
AY----------------------------------------------------------
----KGYEGSLLKVTSKNGKTSSP----VGFVTFSTRAGAEAAKQDLQQGIRFDPDLPQT
IRLEFAKSNTKVNKPKQSLPSLSSSS----------------------------------
-------------SSAAAAAAAAAAAATASNHQAALAMHPLTGRNYF--DLSAALFS-NP
HDSWAT----PH-PLSF-----PEMNTSAALHSAAALVHPALHAQLP-------------
------PQLAAVS--------HPMSH---HGHAAA---------------------AALA
--ANLHHHQHHHSQLHHHPHHPGTGIQPSHLIAASSTTAALANPIGQTPPLSSTTVTTTT
GATHHHHHHQNHLNQHHQHQHQHPHLHQQQQQSNNCNTSPCSTLF-----VANLGQYVSE
QELKELF---GS------------------------------------------------
-FIGFC-RLRMHNK---SGA-----------------------------PVAFVEFTDIR
LATHAMNALQGFILFSSSDRGGGIRIEYAKNKMGD----ISGGSSSGG------------
-----------------------------SSSVGGSSINSQPLNHHHNHNHNHQHQNN--
--------------HIS---------Q----HHLQLHHHNNDIVNSIGHD--------
>Turt.mRNA:tetur01g07490 /organism=Turt {i 27,105,159,222 i}
------------------------------------------------------------
------------------------------------------------------------
------------------------------------------------------------
------------------------------------------------------------
------------------------------------------------------------
------------------------------------------------------------
------------------------------------------------------------
------------------------MISFNSQ----LPVRTLFVSGLPMDAKPRELYLLFR
AY----------------------------------------------------------
----KGYEGSLLKVTSKNGKTSSP----VGFVTFSTRAGAEAAKQDLQSGVRFDPDLPQT
IRLEFARSNTKVSKPKQK------------------------------------------
-----------------ASPPAPVSHPS--------L-----------------------
-----------------------------------AVLCPTEDCQLP-------------
------SPFPILP--------NPMT-----------------------------------
-----------------------------NIFY----SPALVQPS---------------
------------------------------------------------------------
------------------------------------------------------------
------------------------------------------------------------
------------------------------------------------------------
--------------------------------------------HWRYL-----------
----------------------------------------------------------
>Isca.ISCW022580-RA /organism=Isca {i 186 i}
------------------------------------------------------------
------------------------------------------------------------
------------------------------------------------------------
------------------------------------------------------------
------------------------------------------------------------
------------------------------------------------------------
------------------------------------------------------------
---------------------------MAAL----MAMRWRCVR----------------
------------------------------------------------------------
-------------------------------------------------------DVPE-
------------------------------------------------------------
-------------------------------------------------EIGAALLP-GA
HDGWP-----HH-PLSY-----AEVPVTTTLHT-AALMHPALHAQLPSGARTVGDPWWMG
SQ----PPL-TVP--------HPLSH---AALAGSA--------------------AAMH
--AT---------------------IPPPHLVA----SPALASPVGSTSSTA--------
------------------------------------ATPPCSTLF-----VANLGQFVSE
QELKDLF---GR------------------------------------------------
------------------------------------------------------------
------------------------------------------------------------
------------------------------------------------------------
----------------------------------------------------------
>Mocc.rna14396 /organism=Mocc {i 102,165,334,337,459,628,720 i}
------------------------------------------------------------
------------------------------------------------------------
------------------------------------------------------------
------------------------------------------------------------
------------------------------------------------------------
------------------------------------------------------------
------------------------------------------------------------
-----------------------------------------------MDAKPRELYLLFR
AY----------------------------------------------------------
----KGYEGSLLKVTSKNGKTSSP----VGFVTFSTRAGAEAAKQELQQGVRFDPDLPQT
IRLEFAKSNTKVSKPKQSNQGAVG------------------------------------
----------------LQQVSAGAAHPA------T-LLHPLTGQ-----EIGAALLP-SE
---WP------H-PLSY-----AEVPITSGLHS-AALMHPALHAQLP-------------
------P--------------HHFYY---PASTAQ---------------------ASTQ
PTAS--------------------------------VSQAQATSTATNLSSM--------
------------------------------------SANPGNNFWPGQPDSSKINS-ASS
QQQAALL-----------------------------------------------------
-----------------AAA-----------------------------AMENYQAQLVR
FAC-----LQAQAAA-GSNP-GVTSLSPNITSLSG----VQQDDVPNR------------
------FVR---------------------------------------------------
----------------------------------------------------------
>Bmor.transcript:BGIBMGA011471-RA /organism=Bmor {i 48,234,288,351,496,624,833 i}
------------------------------------------------------------
------------------------------------------------------------
------------------------------------------------------------
------------------------------------------------------------
------------------------------------------------------------
------------------------------------------------------------
------------------------------------------------------------
-----------------------------------------------MDAKPRELYLLFR
AYEFRHAKQVGDRFRLHSAVNIKCHSPSRNIRIESILSADKGDYTRTSTGTDGTANIKVP
QLKARGYEGSLLKVTSKNGKTASP----VGFVTFHTRAGAEAAKQDLQQGVRFDPDMPQT
IRLEFAKSNTKVSKPKPA------------------------------------------
-----------------VATAAPAAHPA--------LMHPLTGH------LASPFFPGGG
AELWH------H-PLAYG----GELP---GLSH--GLVHPAIHPQMA-------------
------PYV-QSP---------------------------------------------LT
LGAC--------------------------VLP----APALGSPGAHPAPPAHTG-----
----------------------HPG--HPAHPAH--SAPPCSTLF-----VANLGQFVSE
HELKEIF---NS------------------------------------------------
-CPGFT-RLRLLTG---GGGGATAG------------------------PVAFVDFASPP
DAAAALARLQGALLL-SSE--GAIHIEFARHKMAHNGWILAHEV----------------
------------------------------------------------------------
----------------------------------------------------------
>Alyc.aculy03g12020.1 /organism=Alyc {i 879 i}
M-----------------------------------------------------------
----------------------------ETSGSGQQFA----------------------
-----------------------------------------------------AHFAAAA
VAAAAAA---------------------------QQHQQ---------------------
------------------------------------------------------------
--RNGSS----------------ASSLSPVS-----------------------------
-------------------------------------NSLGANG----------------
--------------EQQSSMHSQQLNGNDPQ----SQVRTLFVSGLPMDVKPRELYLLFR
AY----------------------------------------------------------
----NGYEGSLLKVTSKDGKSASP----VGFVTFSTRLAAESAKLDL-QGVRFDPDLPQP
IRLEFAKSNTKVSKPKQQQQSTSPISQLHHQQQQQQQQSHLHNNHNQLVGQQQHLQQQQG
NHHNNHSNSNNGLQDGSSSIQNAAVAAA--------ALHPLAGL-----DLSAALLS-GS
RDAWSHAHHAHH-QLSY-----QDHHVTSPLHS-VTMHHPGHH-----------------
----------------------------------------------------------LH
------------------------------------------------------------
------------------------------------AQPPISRWN---------------
------------------------------------------------------------
------------------------------------------------------------
---------------------KGVSIPLS-------------------------------
------------------------------------------------------------
----------------------------------------------------------
>Drer.transcript:ENSDART00000006619 /organism=Drer {i 54,132,171,234,385,537 i}
M-----------------------------------------------------------
------------------------------------------------------------
------------------------------------------------------------
------------------------------------------------------------
------------------------------------------------------------
------------------------------------------------------------
------------------------------------------------------------
----------------SVKSDSEPNNNVSLE----EEVRTLFVSGLPTDIKPRELYLLFR
PF----------------------------------------------------------
----KGYEGSLIKLTSK-----QP----VGFVTFDSRSGAEAAKNAL-NGVRFDPENPQT
LRLEFAKANTKMAKSKLMGTP---------------------------------------
----------------NPTNIHPALGAH--------FIARDPYD-----LTGAALIP-AS
PEAWS-----PY-PLYT-----PEL--SPGLPH-TAFTYPA-------------------
-----------------------------AAAAAA---------------------AALH
--AQ--------------------------------------------------------
-----------------------------------------MRWYPSTSDSSQPGW-KSR
Q-----------------------------------------------------------
----FC------------------------------------------------------
------------------------------------------------------------
------------------------------------------------------------
----------------------------------------------------------
>Hsap.transcript:ENST00000517860 /organism=Hsap {i 66,144,183,246,397 i}
M-----------------------------------------------------------
------------------------------------------------------------
------------------------------------------------------------
------------------------------------------------------------
------------------------------------------------------------
--NNG-------------------------------------------------------
------------------------------------------------------------
---------------GKAEKENTPSEANLQE----EEVRTLFVSGLPLDIKPRELYLLFR
PF----------------------------------------------------------
----KGYEGSLIKLTSK-----QP----VGFVSFDSRSEAEAAKNAL-NGIRFDPEIPQT
LRLEFAKANTKMAKNKLVGTP---------------------------------------
----------------NPSTPLPNTVPQ--------FIAREPYE-----LTVPALYP-SS
PEVWA-----PY-PLYP-----AEL--APALPP-PAFTYPA-------------------
-----------------------------SLHAQVIDTHRPG-------------LHSLH
--HQ--------------------------------------------------------
---------------------------------------SFQTWFPRAHHTTNTYP-ANR
STLK--------------------------------------------------------
-------RLMIPSK----------------------------------------------
----------------SS------------------------------------------
------------------------------------------------------------
----------------------------------------------------------
>Cele.Transcript:F46A9.6.1 /organism=Cele {i 283,631 i}
M-----------------------------------------------------------
------------------------------------------------------------
------------------------------------------------------------
------------------------------------------------------------
------------------------------------------------------------
------------------------DGPKP-------------------------------
------------------------------------------------------------
--------------NLASAASMESLNSVSSEATNPSQVRTLFVSGLPMDAKPRELYLLFR
GC----------------------------------------------------------
----RGYEGALLKMTSKNGKPTSP----VGFVTFLSQQDAQDARKML-QGVRFDPECAQV
LRLELAKSNTKVARPKQSPPPPQH------------------------------------
----------------AALSAAAAGVPQ--------FLAPMQHDLLL-DPQSAALFN-EQ
----------QLLALSL-----PHLHAAQALQA-AYMPASALQQYSQ-------------
------NQLFAAA------QMHP------AAAAAA---------------------SLQH
--SQ-------------------------------------------QASQA--------
------------------------------------STSACSTLF-----VANLSAEVNE
DTLRGVF---KA------------------------------------------------
-FSGFT-RLRLHNK---NGS-----------------------------CVAFVEYSDLQ
KATQAMISLQGFQIT-ANDR-GGLRIEYARNKMAD----VNG------------------
------------------------------------------------------------
----------------------------------------------------------
>Dpul.mRNA3422 /organism=Dpul {i 39,318,593,1051 i}
M-----------------------------------------------------------
------------------------------------------------------------
------------------------------------------------------------
------------------------------------------------------------
------------------------------------------------------------
------------------------ASVHP-------------------------------
------------------------------------------------------------
--------------ALHPQLPLNQVLS-------------------PPTTTTTAAATLFR
PH----------------------------------------------------------
------------HATHRPTTTTSPHHQTVLVPSFQPVFDLYSYWQ---QQQHYHHQQQQQ
QQQEENHHQQTTTRPEQPAQYGD-------------------------------------
-----------------------HQQGS--------MQMSHGGH----------------
-----------HL---------TQLMGSTPHHH-----HHHHHQQM--------------
-----------------------------AQAAAA---------------------AAAA
--GG---------------------------------SPVAAPGAGAGASTP--------
----------------------------SAMGGG--ANAPCSTLF-----VANLGQFVSE
QELKELF---GS------------------------------------------------
-FPGYC-RLRMHNK---GGA-----------------------------PVAFVEYADVR
CAAQALISLQGTYLL-SSDR-GGVRIEYARNKMAETGG-VGTGSNNGGSPTS--------
----------GGSSSSSLL------SSMGNGQSQEPKYN---LHHHQAEVEAAKMSNN--
-----QANMNAMAAAAAANSALSQAVQGAPLHALGLYGHH---IWLGMQD--------
