# Supplementary material for: Genome streamlining in a minute herbivore that manipulates its host plant
Source: eLife. 2020 Oct 23;9:e56689. doi: 10.7554/eLife.56689 (PMC7738191; doi:10.7554/eLife.56689)
Supplement: Supplementary file 2. [file elife-56689-supp2.zip › Malin_Input/OG0002001.fasta]

>Agam.AGAP002086-RA /organism=Agam {i 150,207,266,789,946,1658,1765,2005 i}
MTIKPVVNQKSAKEETQ---------EGTPQ------------------NVHGVGNAGVR
TS-HRNVVLNQLSSSESQALPREKRVLTPHSFD------------SDSVHPYALSCE---
--IRRIFEEEEE------------------------------EDLGRLKRDHYHK-----
--RESREREKA----------------------TGSPSYHHHVVLQPSASGKKQSTACSS
T------LASAAGGGRSPKSTHQSG----GAGGSLLNSHQA-------VVGSPGASGV--
--------------DLNAVL-EEVRSGYNSGDEYIDS----KDAQLTADEWKKRDEAFAK
VLS-ERGFILHEMEEDGACLFRAISLQIYGDQEMHEAIRQQTMDYIYQNREYFAQFVT--
-------EDIADYVERKRANHVHGNHIEIQAMSEMYNRSVELYCYQ-----TEPTNIFN-
------------------------SDQINNGNEPFRLSYQRSSHYNAIVNPYKASVGVGL
GLAGYRPDE------LDIKQVADAVRMSEELEIEKTMLEDKLKTTDWEATNEEIEEQIAR
ESYAQYCREARLGAGG------GS-SQNKSTSSTITSTEMMAA----CASGSQSASSYLL
ELRKSPPSASHGNQQQPPI--SSGMGSDRGACSSSSKNSSFELDCCSSSPSSSQQHYYYG
S------GASSNGNGTGSNNNSTSCSSECNRRKKRNINSPIEKTNSAETKKCKANGNRT-
----------SSTSSNSPRRSESPAEEKSPTPSPP---ST--------------------
---SSTMPPPARDGTEE--------------ESSSSGSGGTGGAGGVSACALFPSSLPPS
TGATRDETPMSEFYQSLLESSYTDDGSFGQLSERE-MIQKALEESAMDFVKRGDNSKAFQ
------EDKYGTTDEEY---------------------------------------DSPS
P---
>Alyc.aculy04g03290.1 /organism=Alyc {i i}
MTIVPKKKSDSRSANKG-------------------------------------------
--------------------PSVVV---SSQNQ---------------------------
--QEERQEHHDQ-------------------------------HSNSRSQVDHHR-----
--------GHS-------------------------------------------------
------------------------------------------PLQC--------------
--------------TSTGENVNVDYSGYNSGDEHTHDR-RPSYMQWTEQEYQEKEIQFEK
KIN-KKGWVIKKMAEDGACLFRAVADQIYGDQEMHSVVRKLCIDYIAKNSDYYSQYVT--
-------EDFSEYLRRKSLDHSHGNHIEIQAMSEMFNRPIEVYHYS-----SEPINIFQM
G--------------------GGSNGA-TSESDPIRLSYHRSVHYNSIINPFKATVGVGL
GLPAYDPGM------ADRSLLDQALRFSEEDAIEKAMLEDKLLATDWEATNEAIEEQVAR
ESYLEWLRENESRMHK------RM-KKSSSPQPTTTAAAE-------AAATTSTCSSV--
---------------------------D---VATSSKQHQFENQFQHQSP----------
------------------------------------------------------------
---------------NSKMALNQMASCSSSTSPTGANRSTA-------------------
---FTRHPDAHHEAGTS-------------ASSSSSQS-----AFYSISGS----RLPLS
PSRRTNE-----------------------------------CRSSSPKEEAAQRRS---
------PRASSSRDVS--------------------------------------------
----
>Cscu.CSCU027878-RA /organism=Cscu {i 880,940,961 i}
M-----------------------------------------------------------
------------------------------------------------------------
------------------------------------------------------------
------------------------------------------------------------
------------------------------------------------------------
---------------------------------------------WTEEELDEKEKLFEK
KLR-KKGFSIKKMGEDGACLFRAVADQVYGDQEMHTAVRKLCMDYMAKNSDFFSQYVT--
-------EDFEKYIERKRCDHIHGNHIEMQALSEMFNRPIEVYHYS-----IEPINIFH-
------------------------G-E-FTDNAPIRLSYHRNIHYNSIVDPYKATVGVGL
GLPSLKPGVNKNNFLAEKNLMKEAIRTSEEFELEQAMLEDKLRATDWEATNEAIEEQVAR
ESYLEWLRENEMRARN------KT-RSATATSSSSLGSPE-------MNNGEMSPLQ---
--------------------------------STGRISPRTRSNFSAS------------
------------------------------------------------------------
---------------NSRKVSESHVEEKILKSPEK-------------------------
----VSSPKASNSGLNN------------------------------------------E
AFNLNNL------------------------VLLE-FLGKEVRYNYNIEGESLKKV----
------------------------------------------------------------
----
>Lpol.rna15913 /organism=Lpol {i 579,670,735,892,1041,1104,1230,1411,1588 i}
MTILPKKKSGQSKNEGEVSDP----ISQSHTH---------AHSYH---GDRH-GHQTHS
QE-----NRERFTFPGRTSPPKWP----PPSTR-------------EDKRPTHS------
--PSSNFDEFDS-------------------------VDGGPSHSKRRHRASPHRTTIPI
SIRKSHSHGHS---H--------------------------------------------T
LTTISLHRSSGT--QNFSN---------------------------------PGTSQTSH
NASQERQNNQIVVPLLKVPE-NKDHSGYNSGDEYDR-----PFEMWTEEELEEREKNFEK
KMR-KKGFIIKEMCEDGACMFRAVADQVYGDQEMHSVVRKQCMDYMAKNADYYSQYVT--
-------EDFEKYIERKRCDHIHGNHVEMQALSEIFNRPIEVYHYS-----NEPINTFH-
------------------------GIH-KTDNEPIRLSYHKNIHYNSISDPYKPTVGVGL
GLPSFKPGT------AEKSLITDAIRASEGLQLEQAMLEDKLRATDWEATNEAIEEQIAR
ESYLEWLRENEQRTRK------KT-PSATETSSSSLSVVDG------AAGGGMSPL----
---------------------------------TAGRTPCIRGNSSTS------------
------------------------------------------------------------
---------------NSPRI-DNHGEDNGCRPPEK---GCYFN-----------------
---QAGSPKAGSSGMTGGHVELEDSACSSKCSATNSQE-----GFSLIETASFMNRLPPS
VFGLTEL------------------------EDTD-ILAKVLAQSQQEYLDSLKRST---
------PSTRVGDQSSS-------------------------------------------
----
>Isca.ISCW021968-RA /organism=Isca {i 498,589,654,811,960,1153,1312,1459 i}
MTILPTKKASQQKSSEG---------DGAE-----------SSSFH---GDRHSGHAT--
---------EGYNFQSRTSPPPRW----PAASR-------------DEKRPAHG------
--SSATFDEFDG-------------------------VDGGPSHSKRRHRASPHR-----
SLRKAHGHSHS------------------------------------------------M
L----GHRATGVVVTNFGK---------------------------------AGTSQGGS
NSSAAED-------AVSAQE-DSDPSGYNSGDEYDK-----PPELWTAEEFKEREYHFEK
KLR-KKGLMIKSMGEDGACLFRAVADQVYGDQEMHKVLRKLCMDYMAKNSDYYSQYVT--
-------EDFEKYVERKRSDHIHGNHIEMQALSEMFNRPIEVYHYS-----SEPINIFH-
------------------------GMQ-QTDNEPIRLSYHRNVHYNSIIDPYKATVGVGL
GLPAFKPGH------ADKTLVKEALRASEELELEQAMLEDKLRATDWEATSEAIEEQVAR
ESYLHWLRDNEMRSRK------KV-GGGASASSSPRG----------GTAGGM-------
--------------------------------AMGRSSPRSRASPR--------------
------------------------------------------------------------
---------------SSSHASQQEATLPSTKTPSE-------------------------
---KGFSPKAGSSGLSG--AVLQDVGG--TSSCSAQEE-----GFSLVETASFLNHLPPS
MFGLTDW------------------------EDSD-IIARVLAQSQQEYLDSLKRAS---
------GNSSASSSPA--------------------------------------------
----
>Ptep.aug3.g17885.t1 /organism=Ptep {i i}
MTILPKKKNSQQKSETE---------KPADSV---------NHNYT---NESH-GHSAHP
PE-----SRERFNFTTRTSPPAWP----LHSSR-------------EEKRPSHS------
--PGQGFDEYGS-------------------------SDSGPSHSKRRHQTSPHR-----
SVRKARTHSNH------------------------------------------------S
L------RSAGSPLTYPPL---------------------------------AGPSQV-Q
VSVQERQNNNV---QGNASECQDDPSGYNSGDEYDR-----SLDNMTEEELLEKEKMFEE
RLG-KKGYSIKKMGEDGACMFRAVADQIYGDQDMHAAVRKLCMDYMAKNSDYYSQYVT--
-------EDFEKYVQRKRSDHIHGNHIEMQAMSEMFNRHIEVYHYS-----SEPINIFH-
------------------------GSQ-KTDNEPIRLSYHRNVHYNSIVDPYKATIGVGL
GLPSFKPDV------MNKSLITDAIRASENLQLEQAMLEDKLRATDWEATNEAIEEQIAR
ESYLEWLRDNEVKSRK------KNGRTATATSSSSLMD---------CYSGSLSPQ----
--------------------------------SNNRTHTKSRCSTSAS------------
------------------------------------------------------------
---------------SSPKISDCHAADKKSKTPEACHGGTSFD-----------------
---DALFGKKEVDGMAG------------SCASSSGNN-----EFMLDESASFLNELPPS
VFGLSEW------------------------EESG-ILAKVLAESQQEYIDSLKRTS---
------TN----------------------------------------------------
----
>Dpte.g9279.t1 /organism=Dpte {i 712,777,1143,1684 i}
MTILPKKKQSKQTTNEE---------QQQQ---------------------HHVGHSS--
---------NVVVVGGGLQQPPST----TTQSSSSIVGGQI----IDVKRPA--------
--PDNGHITHGS-------------------------QLS----SKRRHRLQQQQQR---
SNNDERNHLHHHHSH---------QRLIN----------------NANIRSNQ----SNS
I------RSTATTTTTSSSS---------SLPAIALPITTTAKTDQDSIINVPGCSNNNN
NDNNNDD---------EEEE-EEDFSGYNSGDEYQRNN-SNDNDPSSQTDWDEKERQFER
MIR-KKGFNIKKMSEDGACLFRAVADQVYGDQEMHSAVRKLCMDYMEKNGDYFSQYVT--
-------ENFADYIRRKRCEHIHGNHIEIQALSEIFNRPIQVYHYS-----SEPINI-E-
------------------------NCQ-KTENEPIRLSYHRNTHYNSIVNPYKATIGVGL
GLPAFKPGI------AEKSLVEKALFMSEQHELEQAMLEDKIRATDWEATNEAIEEQIAR
ESYIEWLRDNERRSRQ------TM-TKSSSTTTSSLNNIDEDSISNKNNNINSSSSS---
--------------------------------SPRCYSPRCSSSSAAASMAATTSMMMMK
G------GSSSNHHHHHHHNH---------------------------------------
----------YHQQRSSPKRSNDSTMMMMKPPPTS-------------------------
----SRSPKAATTTIKN----------------ANDDD-----DSIVTAASTFLDELPAS
FLGLNDF------------------------DISDPLLAQVLVQSQAEYLESLKQQQRKN
SDINPMNNESSSSSSSTT------ANNIL---NDEQQQHLISLPSTSSNVKNQQH-----
--LL
>Dpul.mRNA15018 /organism=Dpul {i 132,293,537,693,850,1531 i}
MTILPKKKSSQSRSESE---------SNTDGS------PLQHLSVG---SNNHLSHIGPV
PQVAETCSVSRLSGRTSSSHPHSH----GHSSQ---------------------------
--SSSRYEDYD--------------------------LESGPSQTKRRMRVSPHR-----
AVRPKHRDRNS------------------------------------------------S
TSAI---PSTSSAMHSVASSS--------SSGSSPTPSHTV-------------------
-------------PDPSSHE-DESGSGYNSGDEYGPARSSSSNVPISEEEWEQKERWFEK
KMR-KRGFIIKRMGEDGACLFRAVSDQIYGDQEMHSMVRKHCMDYIDANGDYFSQYMT--
-------EDFAAYVSRKRLENVHGNHIEMQAMSEMYNRHIEVFCYS-----VEPINIFH-
------------------------GKH-QTDDEPIRLSYHRGVHYNSLVDPYKATVGVGL
GLPGFVPGQ------ADKKLMGDAMRQSEETLIEKAMLEDKVKATDWEATNEAIEEQVAR
ESYLDWLRENERRSRQ------QQ-RSGHSATTSSNACEL-------RSPRTTATTS---
--------------------------------SSARNSPK--------------------
--------PSFVEHQRKSPNA---------------------------------------
----------SPRASTSRSATTSSSREGASTSPIA-------------------------
------SPAAGTSSSNP--------------VNTSKPDWGLGPGFELAETASFLGQLPPD
MFGLADW------------------------EDAG-LLAQVLAASQQEYLDKLKKSR---
------EAIDPHDDETMDNTKQQQEEQPVEQSSRDSMTTDPTNDLTSANGTNNS------
----
>Drer.transcript:ENSDART00000144986 /organism=Drer {i 588,682,747,904,1053,1239,1444,1561 i}
MTILPKKKPNSSVGVSD----------------------------HPDDPDRRTGSDPHQ
HQ-HQHSHGVRPGARPRASPPPWSYQAAPPASR-EDRRTE------SSSRPQQASPPPVG
--AGSSGGPGDATGMACVSGNRAELSGGVGCGGGMGGCCSGPGLSKRRRQAT--------
---------------------------------------------------------C--
-------SGGVAGGGTGPGAAGGGG-------------------------GGGGGGGV--
--------------GGPSPE-QEEGAGYNSEDEYENA---SRLQSEDPATVEQQEHWFEK
ALQEKKGFVIKKMKEDGACLFRAVADQVYGDQDMHEVVRKHCMDYLMKNADYFSNYVT--
-------EDFTTYINRKRKNNCHGNHIEMQAMAEMYNRPVEVYQSG-----TEPINTFH-
------------------------GIH-QNNDEPIRVSYHRNIHYNSVVNPNKATIGVGL
GLPAFKPGF------ADQSLMKNAIKTSEESWIEQQMLEDKKRATDWEATNEAIEEQVAR
ESYLQWLRDQEKQARQ------PR-KASATCSSATAAASSGLE-----------------
--------------------------------EWNARSPRQRSSA---------------
------------------------------------------------------------
---------------PSPEIPDPAHSDTAAKPPSP---AGALA-----------------
---LSKPPSPCAPGPSNQACVGPDRPT-----SSSLVS-----LYPALGYRAIMQEMSPT
AFGLTDW------------------------EDDE-ILASVLAVSQQEYLDSMKKNA---
------MHREPSPDSS--------------------------------------------
----
>Hsap.transcript:ENST00000156084 /organism=Hsap {i 594,688,753,925,1074,1278,1480,1594 i}
MTILPKKKPPPPDADPANEPPPPGPMPPAPRRGGGVGVGGGGTGVGGGDRDRDSGV----
-----------VGARPRASPPPQGPLPGPPGAL-HRWALAVPPGAVAGPRPQQASPPPCG
GPGGPGGGPGDALGAAAAGVGAAGVVVGVGGAVGVGGCCSGPGHSKRRRQA---------
------------------------------------------------------------
----------------------------------------------------PGVGAV--
--------------GGGSPEREEVGAGYNSEDEYEAA--AARIEAMDPATVEQQEHWFEK
ALRDKKGFIIKQMKEDGACLFRAVADQVYGDQDMHEVVRKHCMDYLMKNADYFSNYVT--
-------EDFTTYINRKRKNNCHGNHIEMQAMAEMYNRPVEVYQYSTGTSAVEPINTFH-
------------------------GIH-QNEDEPIRVSYHRNIHYNSVVNPNKATIGVGL
GLPSFKPGF------AEQSLMKNAIKTSEESWIEQQMLEDKKRATDWEATNEAIEEQVAR
ESYLQWLRDQEKQARQVRGPSQPR-KASATCSSATAAASSGLE-----------------
--------------------------------EWTSRSPRQRSSA---------------
------------------------------------------------------------
---------------SSPEHPE-LHAELGMKPPSP---GTVLA-----------------
---LAKPPSPCAPGTSSQFSAGADRAT------SPLVS-----LYPALECRALIQQMSPS
AFGLNDW------------------------DDDE-ILASVLAVSQQEYLDSMKKNK---
------VHRDPPPDKS--------------------------------------------
----
>Mocc.rna18141 /organism=Mocc {i 174,490,1096 i}
M-----------------------------------------------------------
------------------------------------------------------------
-------------------------------------CQAGPSEA---------------
------------------------------------------------------------
-------------------------------PSAPLPLPPLSPLQE--------------
--------------NAPAPS-ENENSAYNSGDEYDRQ----DQDPLSERELAEKERCFER
ILKQKKGFIIKKMVEDGACLFRAVADQVYGDQEMHDVIRQRCMDYITKNADYFSHYMT--
-------EPFDRYVARKRRAHAHGNHLEMHAVSELFNRPIEIYCYS-----EKPINLFDY
----------------------------KNALDPIRLSYHRGVHYNSIINPYKPTIGVGL
GLPGYQPGA------ADKSQLLEAFRASEQTELGRQMLKDKLIATDYEATSEALEQQVAH
ESYLEFLRENEERNRK------RQ-RGTATGGESPKGSSSP-------------------
--------------------------------RSGRVSPKVGCSTQGSS-----------
------------------------------------------------------------
----------QSSAKTSPRNSPRLSTVREDPSCSS-------------------------
----RYSPKPCSSKDHP--------------------------GPSESTGASRVSDFPPE
MFGLEDY-------------------------DDG-VLARVLAESQEEYFRQLKKQT---
------QENSWEPSAGC---------------SNEQEGASTSKQGTSMQYSNE-------
----
>Turt.mRNA:tetur01g09950 /organism=Turt {i 307 i}
------------------------------------------------------------
------------------------------------------------------------
------------------------------------------------------------
------------------------------------------------------------
------------------------------------------------------------
------------------------------------------------------------
------------------------------------------------------------
------------------------------------------------------------
------------------------------------------------------------
------------------------------------MLEDKLRATDWEATNEAIEEQVAR
ESYVEWLRENEKRAMK------KK-SKLTATATATSN-----------------------
------------------------------------------------------------
------------------------------------------------------------
-------------------------QQQISSSPSR-------------------------
-----SSPKASSSGLNN--------------NDSRAPK-----DFGLVETASFVNQFTPQ
LFGISDWDT---------------------TEEQD-IIARVLAQSQQEYLDSLKRNV---
------NNNNNITNSSTSST-------SVTASSSGTTSGPKIVANTSKNDNSSSSLDQPS
SSIN
>Dmel.FBtr0273305 /organism=Dmel {i 162,230,762,919,1122,1670,1885 i}
MTIKPVSAPPSAKRVAGNVDP-----DNKEAQ-----VVVVEQSVV---SQTH-NH----
----------------------------AHNHR-------------NVVIDGQS------
--PQRRGEVYD--------------------------------ELARTHRCSPHK-----
STRSKRREHHEAHAHLYKRDRLEREKLVHPTAAAGSGA--------PGVSGSK----CNS
P------PSTSTSGSSSPSAVGRNSPEHLGLGCTTVPTAQ--------VQMSTSTAAA--
--------------NLLKTV-EETFSGYNSGDEHHQP----KERLIPVEEWQRRDLEFAK
CME-QRGYELKPVEEDGACLFRSISLQIYGDEEMHDVIRQHTMDYIHENREYFGQFVT--
-------EDINSYIQRKRARDAHGNHIEIQAISEIYSRTVEVYCYQ-----SNPINIFN-
------------------------SEQSQAGYPPLRLSYQRGSHYNAILDPYNATVGVGL
GLAGYKPEI------QTK----EAVRLSEQLEIEQTMFEDKLKTTDWEATNEAIEEQIAR
ESYLQWCRENTQRSRN------SN-TAAGSATSSTVTSAEA------LTDSDASPSKY--
-----SACGGTGSSGNPPVALTSGSGGD-GAGPAFSLSPKTLNQFSHKLPQEVNELGGYD
SDATDMSSTSSVGHSGGSSSPSTAASQRSGKGSK-------SQRRATALRKKRRHETRET
TLASKSAEALEAPLRKSPKRDSAPSVARADTPEAEQRPSTSKQ-----------------
---SSHSPQKNVDSKSP----------------------------TEQSYSSFYQELLEA
SYANEGA------------------------NESE-MLQQAIQMSTRDYMEDQKRKF---
-------------------------------------------------------LFGP-
----
>Tcas.transcript:TC004141_001 /organism=Tcas {i 69,158,651,808,1023,1285,1543 i}
MTILPAKRPSANPEEKS---------DNSQQN----------------------GNSE--
----RAVRRRDDISSLNEA---------SPSSR-------------RSQFPYVKSTTE--
-RKERLRKRYKE-----------------------------PDRARDREREREQK-----
--REVRREQKRE------------------------------------------------
-------RVAKRDISNEPLHDNNASNSVVDSVAVEPTCNNN-------------------
--------------EPGTAN-KEDYTGFNSEDEYDDQG-LLKERNIPDEEWQKRDVLFSR
GMS-NLGFEIKQMNEDGACLFRSIADQVYGDQEFHYQVRQDCMNYIVQNRDYFEPYVT--
-------EDFDKYVARKRIWNVHGNHLEIQAMSELYNRTIEVYCYQ-----ITPINIFN-
------------------------GSRLINSYEPIRLSYHRMCHYNSISNPNKPSVGVGL
GLPNYHTVD------IDRRRFNDALRASDELLIEQTMLEDKLKATDFEATNEAIEEQVAR
ESYIQYFRDSERRLKN------QG-HSCGSSSTITSATMS------------SSRSS---
--------------------------------RKGSVSPKGSQSPKGS------------
------------------------------------------------------------
---------------NSPKTTP-LASPRGAGAPSP---STSRYEADVSGGDVAGACGGPP
EEFPKFSPRRSEPPAED-------VNNPDYDENFNEDF-----KFDFDSDSDQSAGAGPS
NRGDIDYDN----------------------YDQE-IMAQVLAESRKTYLAELKQRS---
------KKRHGSPGPSTSS-----------------------------------------
----
>Cele.Transcript:B0546.2a /organism=Cele {i 71,190,363,676,838,1189 i}
MTILPVKKKREKDSQQR--------------------------------SVSTIGSSA--
-----------ENSRQQLSGPSCSS---SASSS---------------------------
------------------------------------------SSAAKRIRSQEDGP----
------------------------------------------------------------
-------PSKRWVLSASSTSSTNKSPIPSSSPVLPPPQPEI-------------------
--------------EPNRSQ-SPGNADYNSDDEYEMQ-------NIRD---DEIETEFSN
RLA-ARGLIIKEMVGDGACMFRSIAEQIYGDQEMHGQIRRLCMDYMSNNRDHFKEFIT--
-------ENFENYIQRKREENVHGNHVELQAISEMFARPVEVYQYS-----DEPINVLLP
RPEPEATALTDGSASTSNAAPPPSTVP-IQQNPPLRLSYHRAVHYNAILAPNIPTIGIGL
GLPGMIPGS------ADKELMSTAMKTSELEHIEETMLQDKIDMTDFQRTQADIEDQITR
ESLISYLNDFEKSKNA------PS-TSAGAPGPSN-------------------------
------------------------------------------------------------
------------------------------------------------------------
------------------------------------------------------------
---FSGEPPVSGSGLYE-------------------------------------EMLAAQ
SLEWDAY------------------------TDDV-AIAEAMLVSQQDYMSNKPSTS---
------SSGSGPSTSE--------------------------------------------
----
>Phum.transcript:PHUM271330-RA /organism=Phum {i 264 i}
------------------------------------------------------------
------------------------------------------------------------
------------------------------------------------------------
------------------------------------------------------------
------------------------------------------------------------
-----------------------------------------------------MEDLFER
----------HPIIGDGNCLFRAISLYLYGTQDHHMLLRYKAVAYLREHWKDVKNHLVID
RE---RLRDEDRYCREMETYGTYGTSVECFALSELY------------------------
-------------------------------------------------------LGEGI
---------------------------------------------------------VIR
YIYNYW------------------------------------------------------
------------------------------------------------------------
------------------------------------------------------------
---------------EIPKM----------------------------------------
------------------------------------------------------------
------------------------------------VISNY-------------------
------------------------------------------------------------
----
>Bmor.transcript:BGIBMGA002084-RA /organism=Bmor {i i}
MS----------------------------------------------------------
------------------------------------------------------------
------------------------------------------------------------
------------------------------------------------------------
------------------------------------------------------------
------------------------------------------------------------
----KR---VIPIRGDGNCLFRSISYCVYGTQERHREIRNLVVDNIVANWYRYKDFIVGD
RSYVYEIRNATDYSRIMSRDGEFAGHAELHCVSELFKE----YTFKVH------------
-----------------------------------RLGCSRTTDY-------------GR
GM---------------------------------------------------ITKHLLF
SGY---------------------------------------------------------
------------------------------------------------------------
------------------------------------------------------------
------------------------------------------------------------
------------------------------------------------------------
-------------------------------MDAG-------HYSVLEFY----------
------------------------------------------------------------
----
>Smar.transcript:SMAR000543-RA /organism=Smar {i 25,58,78,382,508,519,535 i}
MS----------------------------------------------------------
------------------------------------------------------------
------------------------------------------------------------
------------------------------------------------------------
------------------------------------------------------------
------------------------------------------------------------
------------------------------------------------------------
------------------------------------------------------------
------------------------------------------------------------
---------N-----ASQS----------------------LPQTLWSPSWESI------
------------LMRK------NIPRSATATSSSSFASVA--------------------
--------------------------------SPGNKSPRNKGQNSAG------------
------------------------------------------------------------
---------------NSPARPDIALVDEVNEQRSM-----VLNQEG--------------
---TSGSAVMADSGACG-----------GYLKEDKEKS-----DMALLETASFINQLPPA
MFGVSEWDD----------------------TDSK-ILAQVLAASQQEYLDCLKRTA---
------KETPTNADDIK-----------VILIETGEPNLEWIAPYTKR------------
--LT
