# Supplementary material for: Genome streamlining in a minute herbivore that manipulates its host plant
Source: eLife. 2020 Oct 23;9:e56689. doi: 10.7554/eLife.56689 (PMC7738191; doi:10.7554/eLife.56689)
Supplement: Supplementary file 2. [file elife-56689-supp2.zip › Malin_Input/OG0002005.fasta]

>Agam.AGAP013265-RA /organism=Agam {i 1498 i}
MCEIKF------------------------------------------------------
-----------------------FLFFVMVLRYKNA------------------------
-----------------------------------LENRY--------------------
------KAKSIHIRPPRSTVVFKRPCNE------------------------GHHCIAAC
IGQQYT--------------------------------LPPAPPSIATL-----------
------------------------------------------------------------
------------------------------------------------------------
---------------QRTALDGAEDE----------------------------------
------------------------------------------------------------
------------------------------------------------------------
--------------TLYQSLLGLLHLAGAA--------------------------GPRL
G-PER--------ARLYSAARPATA--------------------------------THP
A-----------------------------------------------------------
------------------------------------------------------------
-------------------------------------------------ARPAAG-----
------------------------------------------------------------
------------------------------------------------------------
-----------------------------------------RT-----------------
-------------------------------PGRRPVRQRSETLVDVQPFC---------
------------------------------------------------------------
-----YARAKLSGRAAQTAIRRWCLFCAFPERALS-------------------------
------------------------------------------------------------
------------------------------PPLILSVSLHRRQELYNPLLVDDAIVDRNV
SY-----------------------------AIFAVHRQICRLHQFLQPLLERCVHGWDE
RNRSIGWLVWAIVGQPALLPLYRSFASGYPDAVGRFAQEMTRNFLFSWFVTGRLRGLGER
LSFSDYFIAPVQRLPQLVLELRELSEATPASDPDRAVLERCVQRAVYLAEQLNVARERAD
LIQRV------VG-----------------------------GDGR----------R-CQ
FLHSELLVETGVD---GRPSGTRWRLVVLLSDRLVGVDPALG------------------
---DLEWAIPLQELQVDSRPTDGSVCS---------------------------------
--------------------------------HDTFGYVRDFQTVTQMRELVCTFHHQQP
TL-GEGVFAEILDTIWSIV---------LVSLFLQVLFFLPHVPTSLQVRG--ASGE---
RHYLKTGDAA----RKQEWLDWLRLARLALHPTNATAWWV--------------------
------GAAH---------LPQEAP----------LDRPLLVRTFRAGDGRGVWSVSGTR
QAHCTTTNTHLPTFPWYPQVSGGCC----YMPRTDS--PAYTNELYRAWSTGKHILWVGS
SRAADGDGDGSGSSRISLYTHDRTTHAVDERACFTLAHAQVTCLEHVPAG----------
-----SVGDVPPDTVWIGTR-RKLLIYS-ATLPLVGARLGQLRVK--GTPNRLLYSARRL
LLGTGTGRLLIFSIR--PDGVWDLRTP-QQLCLH-GGS--VEAMVSHR--SLVYLAAGTR
LHVFDSVAGLVVQTNRSPATT------------------------PADRQAIVLLRCTIH
GLWIVRHRSSAISLYHARCFKHLLDVDVRELAGPVL-----------ANVQLSVTSLAIA
DDRLLWVGTNAGVVLSMQLPAHASVPIR-PDLHGVACHGHLRDVSLILPMPSLRM-----
------------------------------------------------------------
------------------------------------------------------------
--------------------------RSAEAV----------------------DTVLDP
---------------ALIDLLYGGTRNGARDFVV---------RMVGVQVDQIGYVD---
---------TDSEGS---------------------------------------------
------RCDQTP---ASEE-----------------------------------------
------------------------------------------------------------
----------------------------EEESCE--------------------------
------------------------------------------------------------
-------------REEHEATWAPNSTLIVTGGQGYGRWYPKTTDTSG----------LG-
------------ESTD---WTREPIDEQENLILWEMRL--T
>Alyc.aculy04g07110.1 /organism=Alyc {i i}
M-----------------------------------------DSGEKVA-----------
-----------------------YYCSELSARQIND--------SQQSNNTSK-------
-SISGNNHTNNNNIIGK----------------------------------FDSQTEKLD
DYQSSSMANNTQQQDSANGSGDYHPSRMAS----------------------QNNRFNAA
LNQSEQ------------------------------------------A-SNTLEQQQSQ
A--------------TRQQFVQGQVAQSINAQ----------------------------
-----------PSSISQPQYLISSGNP---------------QHLTNLN-----------
--PHHFNNNQTSNTSFQSQLHSVNYH-------INSNHHLYQAGSIPAQHQAQARPSLLH
HKSPSQGEDGHSKLLGNQVIFHDSNKQHLNAAEQAELQRHQQFVIQQ-------------
---------------------NNNNNNNEHPNLTTSQ-----SMTHNDFNRIRRKSEHLG
VELTS------------EVGLEGLNLDFEAMLRGDTQGGG--------------------
------------------------------------------------------------
------------------------------------------------------------
----------------------------------SLTS----------------NQMIHK
PTPNQNM-----DKIFRSM-----TVGDRPNNGSESSGY----------GRPSQL---QD
PDNRNKDPMLMVD------------------------NRSEENVYEEIDIKTINR-----
------------------------------------------------------------
------------------------------------------------------------
---------------LQAEYPVDTISLHSD-TWKKKNNGKK--F----------------
------------------------------------------------------------
---------------ISANFTRW-----FSTRKKSS------------------------
-----------------------------------------NSQNSDQEENPYIE-----
-------SKST------KRPR-LISLPDTIPPNLTPDKLKRR-------LIVGSIVDSEN
SYTNSLYRLIYEYKRPLEEADPPILSQNKINVIFFCLDQILQFHKLFGLALSHHVQEWDE
KEM-IGSVFTTSFSKPMVLDIYSGFINNFTNAVETARRASKSK-AFGQFLHEKSVSSPDR
LSFIGSMVKPVQRFPQFILLLSDLLKHTPFDHPDRMSLQRALTELESLADRLNERKRDAE
RHFAVKQLLK----------------DHLN---------ESNAHSQ------------RF
LLRQDDTCLLDMDTNTNTILKSKNRKMYLLNDMLICVSIPSN------------------
---RLKFAVPLADISVIESISPAI----SNLMAHSNFKNLNDPNAPPS------------
----------------------PQNYTIERMECERQSLVHDLELMMRITGLVAALRFQYN
GL-NPAAPEQICLGIREEIRRKEFQMTLIDRSCLQL---------RLHSKN---NKD---
TLVVQFSTPE----SKRDWLIDVRLTKLALDRANNPGWEN--------------------
------VTD-----------NPPPSHQAS-LCSIGQRVPLFVKSL------AIFKSD-QS
H------------------LTCALH----YYLRQAP-FIGEN---------PAGVLWICN
V-------NANASSLGALATN---GAEVSLIHSYELSDSQVTCLESV-------------
-----------GSTLWIGLRQGRIIVID-ANSPSEWIQFASLDVQ--SEVTCIKYFGHFV
YVGLISGTVAVFDAI-------NFDKP-YLIPLS-QFP--VTCLLPIN--DEMFACSHNR
IWRIK--ET---NIVDSLTVV----NDPPN-----HNII-----PLEEEPRPNLLAHCGS
GIWVSLIDSPIVKLYHAETMKHLVDINVGSSIRRVLDDVN-------EEIKITVTSI-MA
TRGLLWIGTNVGMIATLTLPRLQGVPLV-SGSINVALHRFLGPVNIMLNLSAGSE-----
--------CVPQLPF---------------------------------------------
------NNRNPQQMK--------------------------------------QNHAL--
--------------------------KSEEV--------EAIYGQYADLMNVG-DY--MT
------------AGGKGVGNIVGG----------------------ETPIDR-MAWEFSN
VNISGMNVSDDSGSS-ASSGAIYQDGVPRGMKQVQNKAVISNTGNIGAQMSPNHQQQHAM
QANPQQQQALPSQLIGAPGNMQEQQQQVNRINDLNHIYDKAQTQPVAYNQGSINGGVTTG
SQQVSQTLSGGVSMERLQQQRQLLSGPQLAKGAQVSGELSSQADYGSQSGSTVPNKLYDQ
PAQLIQQQQQQQIIQ-------------QQQQAR-------------------NQVDGGM
LTGM-QAASAMQQ---------ASSYGSMQAGGGTKST----------------------
-------------STKSSYLGGNKTVLVLAGGNGYQRMRR--------------------
-------------------DDNKPFGEHAHCIIWEYKA---
>Dpte.g11397.t1 /organism=Dpte {i 3172 i}
MSSSA------------LSSAATTTTTTTTTTTTTSTTTTTISSINKAP-----------
-----------------------YYYGELIKKESNNN---NNNLNQQSTKQSKYRGCHPQ
LTIINNNNNNNNNSFGQQNIIVHNENFSTTNGSSGSESGYGYGRTTLSTIIPSSKTSLTN
SSSPNDLKTTTTTIITAVRSTDNDDDDSTT----------------------TNTAINNN
LNNSNQTNIVSIINNNLPFITNNNNNVDNPTTGKQSLSLLQLRPPLSSSSSSSLAEQQQQ
VSNITPTATTTSTFNTQQQQQRHSSLAYPNVQSTSGGGGGGCDDDDDDDGDERIIVVATT
TSASLTSALSLSSTIAKTTTTLSSSSPVIESSSSPLNNHQQQQQQQNIP-----------
--YHHLYNYHQQNHSSSSS--SSPYG-------ITEGLKRFQKNPYNNTIGSFANPLLLL
DVDIRNGTESLPR--AFQPPYSTTNNKKSSTLKQSIYQRSLSIFTNGV-------SPLLR
KKKSKSNQQQRRFPNLDYQFVDNNYRQNHHHQLQQQQLHNTLSTSTLGLSQLRRKSEPIM
FSYDSITNELSKFQAREEKIVKNINLDFEKMLMNDTNGEY--------------------
-------------------CTGSTSSSNNATGIGGNH--F--------------------
---IDQSSSLRR----------LAQQQQQFGGNV--------------KDDFDHYGKTM-
-ISAAGQ---------------HQLQQHHP---HSAST----------------HQFIQQ
QTPSHHQ------------------------QQQPQLSY----------KEPFYM---VY
EDNRNKQLQQQQQ----HHHSNSIPTTTTTNHHHHQTHHNDDNIYEEIDFLTLSS-----
------------------------------------------------------------
------------------------------------------------------------
---------------LRAQY-ADTLSLQS---YKKKGGSKRSL-----------------
------------------------------------------------------------
---------------ASSSFTRW-----FSTRKKNS------------------------
------------------------------------------PSMS-EDENPYID-----
-------IKLS------KKQRPPITLPEI-PGELSKEQLKRR-------YIIGSIVDSEN
SYINSLQRIINLYKKPLEESSPSILSQNKINIIFHRLEQILQCHTIFGIALSQCVREWDE
KEQ-IGDVFIASFSKSMVLDIYSDFINNFTNAMETARKAAKSKSAFAQFLQEKSLSSPDR
LSFFGLMVKPVQRFPQFILLLSDLLKHTPSDHHDRMSLQLALTQLESLADRLNERKRDAE
RHFAVKQLLK----------------DYLSS--------STTNSSN------------RF
LLRQDDIYQLELDTSSGLVMKTKCRKLYLLNDMLVCVSVPAN------------------
---RLKYAVSLQDVDVMDDVTPAT----NNLIANSMLKSKDPASATSS------------
----------------------PKHCTVERMYCDLNSLIHDLEVISRVSNLLSSLRYQYQ
GI-SVELVEQIGTEIREEIRKKDAQITLIDRSCLQI---------RIRSKN---YKD---
IICIQMNDPE----TKKDWLTDVRLAKLALDRSNNPAWDI--------------------
------VNE-----------TISTTRTNLSNSIIMHRVPLFVKSL------PIFATTEHS
M------------------LTCALH----YRINRRDDLVLEN---------NAGVLWICN
V-------NENGSQLGALATN---GTDISLIHSYELCDSHVTCIESV-------------
----------GSYAVWIGLRQGRIIVID-ASSPGEWQQFAALDVS--AEVTCIRYFGNFV
YVGLITGVVALFNAT-------HYEEP-IIISLSTTHP--VTCLLPVN--KEMFACCGEK
IWIIN--NA---QLDRSYYLHNNNKNSPSNEQLSPGDPAINVQHFPDEDLKPNLLAHCGI
GLWVSLVNSSIIKLYHTETFKHLQDVNVASNVKRILNEMI-------DPNGIFVTAM-LA
TRGLLWIGTNVGVIVTLNLPRLQGVPLI-SGCLNVALHRHTGPVTILLNLTNTQS-----
--------EIPVHPN---------------------------------------------
------NSTMDKTKS--------------------------------------MEEIEKE
EMMMMM--------------------KNEDV--------ESIYGLYSDLMNVE-NY--VR
---------------VGHDHRHDIGNVTN-------------SGH-HMAVSK-MTWDLAN
INLS-----DDSTSE----SAIYQDGLILRKKP-------TSTANL---MNLNKRRTLG-
-----SGGMTSA---SSQ-------REISNIGNYPIS-----------------------
------------------------------------------------------------
------------------SVQPNNQLSPAKSQNSIYDSSIGGGGGGGNDKSLIEKENISS
SSGI-GASSSLYDIAPFKSGQKISATSTIDQPCSSSSSSNKYSNHPLVSSTN---QQQQQ
QTVIRHYD-----NTIGSSSNNNKTALLMTGGNGYKRVSL--------------------
-------------------NEATYSSQHAHCCIWEYKL---
>Turt.mRNA:tetur21g00480 /organism=Turt {i 18,124,152,1585 i}
M-----------------------------------------------------------
---------------------------------------------------------HDA
SSVRNRIGSHVSLALGYRLEILCILNFIRLRWVFWMEANF-----------LSSDLSFVN
NS---------TVLCSCDYLVDEESKDTKM----------------------ASTSI---
------------------------------------------------------------
--DITDATTSQPTVRSNLVLQDSASLSYNN------------------------------
------------------------------------------------------------
------------------------------------------------------------
----------------------------------------------------------WK
KTKTTSNVIQ----------------------------------------------QPI-
------------------------------------------------------------
------------------------------------------------------------
------------------------------------------------------------
------------------------------------------------------------
--------------------------------------Y----------REPLYM---LY
DDSHR--------------------------------ARAEENIYEEVDFMTLSS-----
------------------------------------------------------------
------------------------------------------------------------
---------------LRAQY-ADTLSLQS---WKKK-GSKKTL-----------------
------------------------------------------------------------
-----------SGTSSSSSFTRW-----FSTRKKNS------------------------
------------------------------------------PTLSNEEESAYMD-----
-------VKLS------KRQRPPLCLPYIPPSGLTQEQIKRR-------YIVGSIVDSEN
SYINSLHRLIDEFKKPMEEATPPILSQNKINIIFYRVEQILQCHTIFGIALSQCVREWDE
KEK-IGDVFINSFSKSMVLDIYSEFINNFTNAMETARKASKSKSAFAQFLQGKATSSPDR
LSFFGLMVKPVQRFPQFILLLDDLLKHTPADHPDRMSLQLALTQLESLADRLNERKRDSE
RHFAVKQLLK----------------DYLSN--------STTTSSN------------RY
LLRMDSVYVLDLDASTGLVLKTKCRKLYLLNDMLVCVSVPSN------------------
---RLKFQASLQDVDVIDDVKPAT----DNLMANSVLRTKDSTPTSTS------------
----------------------PQHCTIERMYCDLNNLMHDLEMMSRIKNLISSLRFEYN
GL-SLELVEQLSRQIHNEIRRKDNQITLIDRSCFQL---------RIRSKN---FKD---
IICIQMSDPE----AKKDWLTDVRLAKLSLDRANNPAWDI--------------------
------VSE-----------NISSSSGNI-NAITQQRVPLFVKSL------PIFATTEGS
Q------------------LTCALY----YKLYQGLPGYDDT---------GSGVLWICN
V-------NENGSQLGALATN---DSEMALIHSYELCDSHVTCLELV-------------
----------ASDLIWIGLKEGRVIIVD-ANSPGEWRQIAALETP--GEVSCIKQFNQYV
YVGLTSGVLTVYEID-------RLEDP-IVLSLS-SSP--VTCLLPIG--KDVYACSATK
IWVIN--GG---NIEKSYSLVPENVGSSD----SLDDLVV-----TKEEPRPNLLAHCGI
GLWVSLMNSSIIKLYHTETFKHLQDLNVAPNVRRVLNEPI------SNDLPIHVTAM-LA
TRGLLWIGTSVGIIVTLTLPRLQGVPLV-SGCLNVALHRHIGPVTILLSLTPGVT-----
--------LSPVTNP---------------------------------------------
------SGQRGGDKN--------------------------------------QGNVTDS
--------------------------KTDDA--------ESIYGLYADLMKVC-DY--DE
--------------------------------------VKKPSGQTNLSATR-MTWDLSN
MTIS-----DDSTSESASSSAIYQD---------------------------NHHRSHG-
-----STSTIPA---GAQGSGHTSPKDANNVTNKLLAVNPQQLQQFQHSQLT--------
-----------------QQQQQLLAPQQ-----------------------------HQQ
QHQQHQQQQQQQQQQTQMPLQPQQSQMPQQQQPQ-------------------QQTDSHS
TLSR-MAANSLYD----SKRSKPSTHGSEPNVATTSTSINHRSNNASIYGTN---GSV--
-------------NSMQSSSVNLKTALLMTGGNGYKR-----------------------
-----------------GLIDNPYSSQHAHCIIWEYKL---
>Bmor.transcript:BGIBMGA005351-RA /organism=Bmor {i 53,258,435,595,825,948,1098,1297,1515,1773,1950 i}
M-----------------------------------------------------------
------------------------------------------------------------
------------------------------------------------------------
-----------------------------------------------------NTPVNRT
KG----------------------------------------------------------
-------LAALCNIRST-------------------------------------------
------------------------------------------------------------
------------------------------------------------------------
------------------------------------------------------------
------------------------------------------------------------
------------------------------------------------------------
------------------------------------------------------------
------------------------------------------------------------
------------------------------------------------------------
------------------------------------------------------------
------------------------------------------------------------
------------------------------------------------------------
------------------------------------------------------------
-------------------------------------GQLRNTLSRARELC--ERWRSGG
---------------------------------------------------ITPPAPPPD
-------------DEGGGRLARW-----FSVRRGSTHQYDMHS-----HETDK-------
-----------------------------------------MPKLPELEEDLFSC-----
------GGEVR------GGRVPPPSLGPP-PDSLTPVQLRRR-------HVVAAIIHSEN
SYVATLQRLVNDYKKPLEESSPAILNASKIQTLFHRLPDILQCHLHFRTALADCAQTWDR
DEK-IGEVFLSAFSKAVVLDVYSDFINNFSVAMELAKMESKRKSALADFFKVKQISAHDR
LSFFGLMVKPVQRFPQFIMFLQDLLKHTPPGHADRVALQRALTRLEALAEALNERKRDAE
RTQAFRAALRRLTRGGVAGAGGAGGATRFGAAR-----LLASRADK------------RH
LLRQDDLLQMEFN-QSGGLSKCKPRRLLLLNDLVVCVSVGAGGDD--------------A
ERLGLKWAHPVQDVEVLDTGTSPTL---SRVLAQGMNRSGSLRSNSSN-G----------
---------------------QMSTSTGDSLCGEMSTLMHDYETVSRMADLAASLKTPYP
EL-APEMFKTLLQSIQQSIQKKDDEMAWVDSCCLQL---------RIR-----GREE---
ALTFRANEPG----ARLGWATALRLAQLAQAPANSPAWRV--------------------
------PV------------SHAPP----------HKMPLFVDAN------NVYSSKNLT
E------------------VRCGCF----YTSSGNNRGASLR----R----ARSLLWVCA
G-------GAALSHVAVLTHR---AAKLKTLVTLDLPDTKVTSMEFAKGIRQ--------
------VTTLCGDTVWLGTEDKKIIIFS-AVEPEKQEKLAEVPTV--AAVTQIRYHCDAM
FVGLTNGRVAVYRRN--HDDSWALQEP-LAIELG-DKP--VHCLLPVD--GILYATCARR
VFAINALTA---EIMRILELK------------------------SDGDRTVKYLAHSGV
GLWTAFSDSTFVSLYHAETFEHLQNIDIAADVAKTIGARD-------GSKPAYVSAL-LA
SQGLLWVGTTAGVSVTVPLPKLEGLPLV-GGHIAGSYHAHAGPVTFLLSLLPETRDIDVN
A----------------------------VRRNLSNA-----RALADVNIVHEFKEEDSK
ED-CD-KPKLERRIS-EET--------SPYRPQRVHSAVVRRKKP--GD-----VRLS--
KTLPKCANL--------------------NA--------CDVYGLFGDLIFVK-DCVGEN
---------------DVSGGGGEAIRRSDPELATIPFRVSTLDRRLRMRAGRPRSLDLSN
WSV-------DSRAS---------------------------------------------
------SLCTSS---GSEESMAL-----RGVSR---------------------------
------------------------------------------------------------
----------------------------NSSGAS--------------------GAASLA
PVAV-STPESSVA---------SSKSSSQRSVGSTGSAGETRGGGRSLRGA---------
-------------DYAVGESAARRSVLTVMGGRGYVDWRQTAEAA---------------
------------ERPA---PAADPNPKDAYLVLWEMRL---
>Dmel.FBtr0310335 /organism=Dmel {i 538,1711,2784,3012,3874,4569 i}
MESLGL----------------------------GSRRNNGSNSTAAPTTGQGGVVGGGG
VAGKVLVHTKLKQQQQQQHSNQNYYTQQQTQLQRLK--QQQQKLQQQQQQQQQ-------
------------------------------------------------QQLEAVHGGVAK
QC--------LQFPPPPDYPPPITGG--------------------------GGSPVNTT
PGRRQQ--------------------------------LPRYPDPDPDA-----------
--------IEICNESATLETSPYHLKQLAARHSKTLGRNLG-------------------
HQPHHHHTVHLHHDYSYAYY--EPGAA---------------MRHSNVPGAVSSGGGGGG
GGAGRVSSVVDTSSSSSPTAEPPPNS----IRALLSKGKKNKQLVSPATLQ---------
---------------SYQTRYHKLTTKSGMGQSENFYEEINAAALQ--------------
---TSSGH-----------------------HLRSTVG--SHSAGSLNQ----TLVEE--
--------ELRRVQNRHHKILGELNLSVEAMLMPESPPKS--IDQQPLGSGSGGSGGAEA
TPPQPSVSVTAASGQPPTILARLTSASADNICDSGGEAGKRTKTAPGCPGGGVEQLLTTT
CGDLDSGFSGSSGASYIGSLRLSKTQHIKCARQTPTVGTQSCRSFQRAATVYDEAGMSGG
GGQSGSSFLTRASCGRRILSCARIRAAEDPGPNHRIAG-----GNGI--------QTVQT
TATESKARSFWSRKGWRK-------LPGFS-------------------TSTSSINDTGL
SDEHKLNSGSWEDTLDEPHHHHAHHSHHQQHLHQHHSHLSQRHQQQQQQQQQLQQTSFIG
--SPPSSASITTAQLHSAFSRRIAEQRERDQRDQRDQREAVGCTAATIAG-GSFSANGGQ
AAVGVGVGSSSSCGSSSERDTKSPC------------------------RERDRNLERDR
DRERDKNDDLGEEEVLTEEE-QTSSSVSSLSAGNQRNSQLRSTFNKAKQHLSFDKWRTAA
TGSATGSASGPGSSATDSNNAASNMIMRRASACTMPSSGGGGGAGVGSSQR--EEATTPG
-------------ESPGGRLSRW-----FSIRRGSSHQYDVGGRDGRHSTASSFDTPDSG
SGNSPKNGSNAVAGTGGAGSQGVALDAASPQKLANLGASKMMPGVPESEDDEATANRFDV
DLMMTPGSRANGTARTAHNRLIVPMLPPA-PAGLSQQQLKRR-------HIVAAIVHSEN
SYVATLQRLVNDYKKPLEECSPPVLNPVKIATLFHCLPDILHSHKLFRISLAECVRNWDR
DEK-IGDCFVSAFGKPQLLEIYSGFINNFSAAMELAKMEEKRKSALADFFKVKQISAHDR
LSFFGLMVKPVQRFPQFILFLQDLLKYTPQGHHDRMSLQLALSQLELLAELLNESKREAE
QYQAFKEMLGHIS-------------GTFNA--------RSLSLSSVSVSDSAGGHRPRY
LLREDNVTHMEFN-QAGFIVKCKQRRLLLLNDKVICVSVAPKQSHDF----------GAT
EKLTFKWMFPVNDVEIVDNSTSATL---SRILTAGLNRGGSLKSNGSSGANGSPYANSTL
PGHGGGVSGFSGFGDPHSSPAAQLTNGADNLCSEMSTLMYDYEVISRIQDLVSSLKGSYK
EL-NANTTRNVLNLIQGSIQRKDEEMAWVDSCCLQL---------IGRHKS--GKEE---
TFTFQTQTPA----VKKEWITELRLAQLALDPNNSPAWERGGSHPQPAHHHPHHHPLQHP
HAGAGDPRQTQEQLQLQEAVQQKQS----------RKMPLFVKAM------PVYKSQHQT
E------------------VRCGCY----YSIANDT--KQSGNARRRHK--QLNYLWMCS
S-------DGTSSHITVLAQHPQQAGNLREAGAFDLFETQVSALEFVKGLDQL-------
-KSRDEPASLLGDLVWLGTDSRKILIYS-ARNPEQEEQLGSYSVP--GAVQRILYHFDAV
YVALSGATVLIFRRG--NDGVWQLRDP-QTIRLG-DTDLVVPSLLPIN--MCIYASCGNR
VYVMNALNG---EIQRSFEVQ------------------------HGATQQVNLMAHSGI
GLWISLKNSTMLCLYHTETFKHLQDINIASSVLRHDGKKE----QPLNNSSVYVTAL-MA
CKGLLWVGTNVGIAVTIPLPRLEGVPII-SGGINMSCHAHFGPITFLLPLIPKVYP----
AYKPPTVGAAPLVPSMGDDLQLPAIDADPKIQELDDGAVVLRRDLAKEEMSSSNPGADST
AS-SPRSSKLDKQNSLDQSFT------AKIRASLANSPAFHRKRF--RDDP---NRMS--
KTLPRGLGAAAAGSGAGGASAAGSGTASGNTSQHGEHGICDVYGLYGKLIFVKEDYDAEE
G-----------NQGNLMDMMYEGMRRSDPELAAIPGKVCTLDRRLRMKASRPRSLDLSN
WSV-------DSKSS---------------------------------------------
------SLYTSS---GSEESMGIRHFGGRSVSR---------------------------
------------------------------------------------------------
----------------------------NSSSAS--------------------HKTSGT
GSDLGNISENGLM----TTADIHHHQQQQQQLNSSAKPDEMSRLGAGNSGL--DKPAAAV
ATLKRKQKQNSK-QQQQQNADGPRTVITLMGGRGY--WRQMWYNGAGGSPSHKNSSSGGG
GGSGSGFSGQTMQSGNPSCSPLTANSNDAHIVVWEKKL---
>Phum.transcript:PHUM169900-RA /organism=Phum {i 87,279,576,792,1056,1269,1460,1593,1868,2163,2333 i}
------------------------------------------------------------
------------------------------------------------------------
------------------------------------------------------------
------------------------------------------------------------
------------------------------------------------------------
------------------------------------------------------------
------------------------------------------------------------
------------------------------------------------------------
------------------------------------------------------------
------------------------------------------------------------
------------------------------------------------------------
------------------------------------------------------------
------------------------------------------------------------
------------------------------------------------------------
------------------------------------------------------------
------------------------------------------------------------
------------------------------------------------------------
------------------------------------------------------------
------------------------------------------------------------
------------------------------------------------------------
------------------------------MRRGSSNQYELDNSQDRLHIGGK-------
-----------------------------------------MPLLSEVDEESLAQ-----
-------SNGVGTTPGFSRRQVPPTLPHP-PLNLTPQQLKRR-------HIIAAIVHSEN
SYVATLQRLVNDYKKPLEESSPAILSSSKISTLFLRLPEILQCHTLFRIALAEAIRTWDK
DER-IGDVFVASFSKSIVLDVYSGFINNFSVAMDLAKTEAKRKSALADFLKVKQISSHDR
LSFFGLMVKPVQRFPQFILFLQDLLKHTPQGHHDRMSLQLALTQLESLAEMLNERKRESE
QFQAFKEMLRHVS-------------GKFAR--------PSLSDSD------------RY
LLREDNVTQLEFN-QNGVVTKTKNRRLLLLNDLLVCVSVAPKSADDF----------SSS
ERLTLKWSHPVTDIEIQDTSASPTL---SRLLTAGLNRSGSLKKESTADG----------
---------------------GTNHQPVDSICQEMADLMHDYEVLSRITEWVGTLRGNYK
AL-TVDSMKNLLHDIQAEIQKKDEVMSWVDSCCLQI---------TLKSK---NKEE---
TVTFQTDNPS----VKKEWITELRLAQLALDINNSPAWEI--------------------
------PEE-----------EQRPS----------TKMPLFVKAQ------SVYSSKHQT
E------------------VQSGCF----YTVAINK--PSARHRRLR----HQNYLWVCT
S-------DGVSSHISILAQQAHQASQLKNVQAFDLVETRVTCMEFVKGVDG--------
-------PGLESDLVWMGTNSCRILIYS-AGEPEKEEEIATFTVA--AVPVQIRYHSNSV
FVASANGNLIIYQRN--DSGGWPTTPN-LTINLG-SDP--VSSLLPIN--TSLYAACGKK
VSVHCIFTG---EIQKSFSVL------------------------HDQVGNVNLMAHSGV
GLWISLKNSSTICLYHTETFKHLQDINIANNVLRVT-------------TLISVTSL-MA
CKGLLWVGTNVGIALTIPLPRLEGVPII-SGRVNISYHAHFGAISFLLALQPKSY-----
---------------------------------------------------ICVGKKNSD
EK-KL-SVDKSKQQV-DRTTT-----------TTASPIMLRKKKAVKESENL--RRMS--
KTLPRG----------IFSSSS-SSQSSNEA--------CDVYGLYGELMNCK-DF--EN
------------EEAANTDPIYESLRRSDPDLSALPGKISTLDRRLKLKTSRPRSLDLSN
WSV-------ESHTS---------------------------------------------
------SVYTSS---GSEECVQKQRSELNRTNS---------------------------
------------------------------------------------------------
----------------------------NNEGKTV------------KNKDLKRSGSTGA
LPNV-TFDQELIK----CRRTVAKKDEKNKEGEEEEEEGREGGGGGGGEGEEMKKKKNEA
KVERCKTLSKCKTMKGTAADCGRRTIITLMGGRGYVNWRQTCCSTD--------------
------------KSKL-S-TVKEPDSNDAHIVIWEMKL---
>Tcas.transcript:TC012652_002 /organism=Tcas {i 859,1037,1464,1761,1854,2079,2775 i}
M-----------------------------------------------------------
------------------------------------WRSSRSARQQCEMEQLN-------
------------------------------------------------PLPDAGLFGIIP
QSSPHGRRAHLQFPPPPNYPPPSTSAMSE-------------------------------
----EH--------------------------------LLSAPGPSSQ------------
------------------------------------------------------------
------NAWDLPNDYSYAYY--VPGPP---------------TRHTN-------------
---------------------------------VPSRYPGYREGSY--------------
--------------------RTRHTYLTRYGTEENIYEEISEVARA--------------
-------------------------------RLRPQQ-----SIMSINQ----SLVEE--
--------ELRRVQTGHRRVLGELNLSIEAMLMPSSSREG--SDDTDREEG---------
----------------DQLADLLTVGPTDDL------------------------LSPVP
LVDLDSGFSGSS----------SGASYRSAGGSL--------------------------
------R-----------RGPERPKSAISTGP--------------------------RT
STPTEGQKGFWGKKAWRKL-----T------------------------GFPSNISLNKQ
KDEPRIRSGTWEE------------------------ASCEHRVPGRTLQHTVSQRS---
------------------------------------------------------------
--------SEDSWCSGS-----------------------------------DAELSSDG
ESDR-----------------------SATSNSRVNSTQFRNTLNKAKTLC--DKFRASG
--------------------------------------------GIGSNHRLSLDGTFPD
----------QASQANQGKLSRW-----FSIRRGSTHQYDIENVDGKASPGNK-------
-----------------------------------------MPLLPEVEEENVFN-----
-------CSAQ------QRRQVPPALPPP-PQNLTPQQLKRR-------MIVAAIVHSEN
SYVATLQRLVNDYKKPLEESSPAILSASKIHTLFHRLPEILQCHTLFRIALAESVRNWDR
DEK-IGDVFVASFSKAIVLDIYSGFINNFSVAMDLAKMEAKRKSALADFLKVKQISSHDR
LSFFGLMVKPVQRFPQFILFLQDLLKHTPQGHHDRMSLQLALTQLESLAEMLNERKREAE
QYQAFKEMLRHIS-------------GKFSV--------RPLSDCN------------RY
LLREDNVMQLEYN-QSGMITKAKNRRLLLLNDLIVCVSVAPKPSDDF----------GTS
ERLNLKWTYPVADVEIQDTSASPTL---SRVLTAGLTKGGSVKSNSSFDG----------
----------------------QQPQDANNLCTEMSNLMHDYEIMSRISDLVGSLKGNYK
DI-TLENTRKILHQIQTSIQQKDEEMAWVDSCCLQL---------VVKTK---GKEE---
IFTFKTDNPS----IKKEWITELRLAQLALDPNNSPAWEV--------------------
------PEQ-----------EQRPS----------TKMPLFVKSQ------CVYKSQHQT
E------------------VRCGCY----YTVNSVK----TTRRRHR----TQNYLWICT
T-------DGASSHIAILSQHHQQASVLKDVTSFSLVETQVTAMEFVKGAPQ--------
-----PCPSLASDSVWMGTDSHRLLLYA-ADEPEKQEEIGSAAVS--DVITQIKCHCDSV
FVALANGTLNVYRRNV-VDGSWLLQEP-QIINLG-SEA--VSSLLPIN--SCLYAACGKK
VWVISGLTG---EVQKNFSIQ------------------------HEHVGNVNLMAHSGI
GLWISLKHSSTICLYHTETFKHLQDINIASNVMRVTTPSSGRDCVNNNRSQVNVTAL-LA
CKGLLWVGTNVGITLTIPLPRLEGVPII-SGRVNISYHAHFGPISFLLALQPKTG-----
----------------------------------------------------ATPKKDET
PQ-ED-RPKMEKQLS-DTSMS------SKLRYFTSSPVVVRRRKS--KDCDM--SRLS--
KTLPRGFGN----GGSIFSTSSNSSQVSGDT--------CDVYGLYGELMYIR-DY--EG
------------EEHMLTDPIYESLRRSDPELA-IPNKVSTLDRRLKMKVSRPRSLDLSN
WSV-------DSRSS---------------------------------------------
------SLCTSS---GSEESMALRHGAGRSVSR---------------------------
------------------------------------------------------------
----------------------------NNSNAS--------------------------
--------------------------RQLNEVSESEEKAPAAS-----------------
-----KTLS----KGGVAVDNARRTVITLMGGRGYVNFRQPCCPAD--------------
------------KSKN-SFSIRESNRNDAHIVIWELKL---
>Dpul.mRNA856 /organism=Dpul {i 1120,1240,1529,2097,2394,2487,2712,2877,3060,3247,3387,3689,3990 i}
MDGLGE------------------------------------------------------
----VIIGNK-------------IYSARYAQPPRA-------------------------
---------------------------------------------------------VLE
QESD------------------------------------------------GGKVIHSQ
GG----------------------------------AVFPDAAVPGSDA-----------
-----------IGNGSTSDENRSWLHQIRPK-----------------------------
------------------------------------------------------------
------GALITTDLDELPVVEEPDYI----NLRIRSDSQSTDEGETTPT-----------
---------------IFKVSAGRNASTSSYGREENIYEEINELQRR-----------LAL
EKQQSVAM-----------------------ATRAQQH--VPAFQQAST----SLVDEVM
-------DEVARVRRGHNIVLNQLNLDLEHFLKPQTPEPS-----------------PPL
PLPEQQLNLPQDFDGPDQLVKNRSHSTGESACD-------KVSTV----------FSTPP
TGRLPRKFISHNRSSSSVS---FTMSHLIGAGERSLVRCESLDFTAHEVGVHRRPSVTSR
GSTSTSS---------------SVASSNRSDPRQSIRNLHQGLQHGIQGLADWTEKCGQM
LAKRSKKVIAFVNKDRRSTCEAEPTAGDVA-------------------ASAAAADCLAS
SPTLGLPSTNGSD-----------------------VVDSENRIYEDIDQHSTGSNSMAG
LETSPDSLAVSPAN-----------------------------AAATDSGFSSGQTNGRH
NHHQVPCSSDDSWGSGEFETFSS-----------------------------DEAVDDDD
DEDAEKINSP-----------TRSGTLRALLTGKSIRDKLRGTRSRSREE---DKSSCAA
-------------------------------AMETPTAGRG--------------VTSPP
--------------SGERRFSRL-----FSLRRSSA---SLPSPSAHNSSSSSSDNSFIS
AGSTPSSSGNPVAESMAKTSSPFGRPL-------------PLPQLLEEDEIMAGL-----
----GLGNGSSTLGSLFMRRHQPPTLPPI-PPQLSAEQLKRR-------YIVATIIHSEN
SYVSSLQRLVNEYKKPLEESNPPILGSNKISTLFHRLPEILHCHTLFRLALSECARTWDT
EEK-IGDVFVANFSKAVVLDIYSDFINNFSQSLEVAKQESKRKSALADFLKVKQISSHDR
LSFFGLMVKPVQRFPQFILLLQDLLKHTPQGHQDRMSLQLALTQLESLAELLNERKRETE
QYQAFRDTLRHVS-------------GKFSL--------RPLADNN------------RY
LLRQDNMNLVEFN-QSGMISKTKERRLLLLNDLLVCVTVASKSGDDY---------RNSS
ERLTLKWAFPITDVEVEDTSTSPTL---SRLLSSGSNMRSS-------------------
----------------------EAISGVDNLCQEMNQLMHDYEVITRIDSLIVTLHGQFE
TL-DRIATRAALNRIQQQLQQKDEEMAWIDSCCLQL---------LVRNRS--GKEE---
KFTFQTESPD----IRKDWVIELRLAQLALDPKNSPSWDV--------------------
------LEQ-----------ERRPS----------TKMPLFVKSL------PVYRSHHET
E------------------VRCGCF----YTILVRKSGPSVRCLGPR----LQNYLWVVT
S-------DGISSHVTLLTSQQPVGPSLKEAGAFSLVEVKVTSVEFSPGTQIL-------
-YDNESTDQIRGDLVWLGTESRRILLYS-AHEPSKTGQVGSLNLP--APVVQLRYHWDQM
FVALANGIVAIFKRNS-IEGGWELNAPATLVSMG-DEP--VVSLLPIG--SALYAACGRS
VFVLDGITG---EILRNFSVQ------------------------QDHSGTISAMAHSGV
GLWISLRHSSTICLYHTETFRHLQDINVASNVNRLTGKKL--------SCNVHVTAL-MA
SKGLLWVGTNVGIALSIPLPRLEGVPII-SGRANVSHHAHSGPITVFLTMQMQSKPTMSP
AYPSVSIPQPVSLPS-------------------------------SLPPSGTIQEESEN
ESTSPRSKPVASINQLASHFNTVPKVRSPLL---DSPLVLRRRSK--ESSPLLGKRVS--
RTLPRGHVL------------------SATE--------CDIFGLYGELMNIK-DY--EE
ADGSGLMGGGGGAGAGAVNSMYETLRRSDPDLAAIPAKVSTLDRRLHMKAARPRSLDLSN
WSV-------DSRSS---------------------------------------------
------LYTTSS---GSEDSASHTMTPSATMST---------------------------
------------------------------------------------------------
----------------------------MSSGQT--------------------------
------------------------------------------------------------
ATLKRCHQRNS--DTLKSSVENPRTVLTLSGGRGYIYTHQRCQHEG--------------
------------ERKN-S-VPSPANINDAHIILWEMKL---
>Cscu.CSCU019938-RA /organism=Cscu {i 64,177,442,588,763,1120,1373 i}
------------------------------------------------------------
------------------------------------------------------------
------------------------------------------------------------
------------------------------------------------------------
------------------------------------------------------------
------------------------------------------------------------
------------------------------------------------------------
------------------------------------------------------------
------------------------------------------------------------
------------------------------------------------------------
------------------------------------------------------------
------------------------------------------------------------
------------------------------------------------------------
------------------------------------------------------------
------------------------------------------------------------
------------------------------------------------------------
------------------------------------------------------------
------------------------------------------------------------
------------------------------------------------------------
------------------------------------------------------------
------------------------------------------------------------
------------------------------------------------------------
------------------------------------------------------------
------------------------------------------------------------
------------------------------------------------------------
------------------------------------------------------------
------------------------------------------------------------
------------------------------------------------------------
------------------------------------------------------------
------------------------------------------------------------
------------------------------------------------------------
-----MATPA----IKRDWITDLRLAKLALDPNNTPAWHV--------------------
------PDQ-----------EKRPS----------SKMPLFVKSS------SVCTANCAT
E------------------VKCGCY----STVCTGS--LT-----------GQQYLWLCS
S-------DGVNSHLVVMAVH---QKLLKQVAAYDLNETRILTMEAVQGCSPE------S
GNDQLNVACDFSDTVWLGTDN---------------------------------------
-------------------GCWQLLNP-IIVTLDVEQS--VTCILPLG--LNMYCACGNK
VWIVDALTA---EIQKHYTIQ------------------------SENEGHVHMLAHSGT
GLWITMKNSATVRLYHTETFHHLQDINVASNIERLLSGKL----P-DKSGAIHVTSL-FA
SRGLLWVGTNVGVVLTVPLPRLEGVPII-SGRTNVAFHAHQGPVTLLLSLQVRPS-----
--------LPVVLPS-------------------------------PLPISSKTVQVHET
AE-NP-KTRVQKQKS-DSMLP------SPAF-GKKSHGFPHRNSF--SD-----VHLSGA
KTLPRSMTFC--------PHSHHSHNVIDDG--------NDVYDLYADLMNIQ-DY--EK
---------------DSQEKVYERLNHSDPELMNF--HLTTLDRRLQQKTGRPRSWDLSA
MAVS-----EDSDSSAAYDS----------------------------------------
-----TSTATST---ATTAEIGASSPDSRRLSE---------------------------
------------------------------------------------------------
----------------------------DSSSPS--------------------HPSTVT
LIPEKSQTQTDIQ---------------------------------------------KT
KTLNRTVRK---LSHKSAHDTSQKTVLMLTGGCGYTNWRKSL------------------
-------------------EREPRLMSDAHIILWEMKL---
>Ptep.aug3.g1693.t1 /organism=Ptep {i 874,976,1197,1291,1395,1473,1653,1770,1863,2085,2177,2338,2451,2576,2668,2781,3065,3217,3360,3535,3895,4139 i}
M---------------------------------------------AVP-----------
-----------------------YYYSELKKG----------------------------
------------------------------------------------TVPDAEKNNLNK
AETPNEKGH---------------------------------------------------
-------------------------GFDN--------PLLAIEPDVST------------
-----------CDIPRK-------------------------------------------
------------------------------------------------------------
------ASTFQKKKKKKKTFQTPTY--------LRSNSLTTNSLRLSSQAI------YAH
KEAISTG-----EGASNSPQKTKKQNHKRRSSEPNIYEEIPEQSYE----------DLSC
YTESRDGYASHRWP------------PKPHECNGSSTY--SSS----------KVVLD--
--------EVEKVQQRHVQILENLNLDVEAMLMPEETVCL--------------------
--EE-------LNSETNKFAAERSNSEAKALHF---------------------------
---LSPGTPPLY----------FASSHWQGGGSL--------------CGTMPKAATTSH
GLRVMNE---------------YILQQSDF-------------CPGGKAASDYGQKVLQK
FSESTN-------------------AGETS-------------------EEPSYM---LY
DDAHRLQCSSRGL------------------------ATPEDNIYEEVDLHQTDEEF---
------------------------------------------------------------
-------SNAGCWIDSEVSA--------------------------------DQYISSGS
EDAE--------------EE-TGAVKLAARFMGKKKKSSKKG------------------
------------------------------------------------------------
----------KENERATGGFTRW-----FSTRKK---EYVLDKCSNKLNR----------
-----------------------------------------HSQVLYADEDGYVD-----
-------VKIP------KKQRPPLSLPPV-PPNLSPEKLKRR-------YIVGSIVDSEN
SYLNSMQRLIRDYKHPLENAPSPIVSANKISVMFHRVEQILQCHNIFGIALTQCIRQWDQ
EEK-IGDVFVASFSKVMVLDIYSDFINNFSLAMETAKQASKNKSAFADFLKVKQINSTDR
LSFFGLMVKPVQRFPQFILMLQDLLKYSPPGHHDRMSLQLALTQLESLAETLNERKREAE
QHHAVREVLKHF--------------GKFSF--------KSSADRN------------HF
LLRQDDVLQLQLD-QNGLVVKSKERRLFLLNDLLLSVAVSSRNSDNL----------SNV
ERLNLKWAVPLQEVDIYDDLNMSAK---TLKMFYSKSKFANHNADGES------------
----------------------ADVPTEQTLYEELRDLIHDKDIIARIDSLVSSLRRTYN
DL-NVDVAQRVSSSIQETIQQKCDEINQMESSCLQL---------AVPFRS-KSNKE---
IFCFQMISPA----VKRDWITDLRLAKLALDANNLPAWDI--------------------
------ADQ-----------EKRPS----------SKMPLFVKNF------PVFQTSCSS
E------------------VICGCH----YVANSCS--------------ISQHYLWICS
T-------DGLNSHIVVMAVQ---STHLRQVAVYHLNEMKIVAIEAVPGTPSVNKSC-SD
EKSLSSDTVLSTETVWLGTENQKVIVLE-GSCPEKWEELGSTVTP--ACIIQIKYHLDRV
YVGIANGSVLIFNRY--SDGHWQLENP-TNLVLS-QDP--VACLLPVG--LNLYCSSGSK
IWIVDSLTA---EVQRNYPIQ------------------------HDDGSQAFHLAHSGT
GIWMSLKNSATICLYHTETFQHLQDINIASNVNHILRGKD----KEKSIQAIHVTSL-LA
SKGLLWVGTNVGIVLTVPLPRLEGVPII-TGRVSLAFHGHQGPVNLLLSLQPKSV-----
--------SIPFLSS-------------------------------PIASTPTIDNVDPC
KDLSP-QSLVIKQLS-DSMLP------SPT----SSKKFETKLDV--GY-----IHVSGV
KTLPHNQSLC--------SHIAPLN-NLEEA--------SDVYGLYADLMNVR-DY--EK
---------------DSEGKLYERLNHSDPELMHL--NLNNLDKKVQQKSGRPRSWDLST
MAVS-----EDSDSA---------------------------------------------
------STATST---ATTPS--------RNSTT---------------------------
------------------------------------------------------------
----------------------------DEPVQR--------------------HSEDFR
CLPT-------------------------------------------------------H
VTLRREIS-----KSNKKTDSTPKTILMLTGGCDYINWRKP-------------------
-------------------EKTPKQYLDANVIIWEVKI---
>Isca.ISCW022981-RA /organism=Isca {i 129,207,387,504,597,780,834,914,1093,1206,1331,1422,1542,1869,1987,2133,2312 i}
------------------------------------------------------------
------------------------------------------------------------
------------------------------------------------------------
------------------------------------------------------------
------------------------------------------------------------
------------------------------------------------------------
------------------------------------------------------------
---------------------------------LLSNA----------------------
-------------GLSH-------------------------------------------
------------------------------------------------------------
------------------------------------------------------------
------------------------------------------------------------
------------------------------------------------------------
------------------------------------------------------------
------------------------------------------------------------
------------------------------------------------------------
------------------------------------------------------------
------------------------------------------------------------
------------------------------------------------------------
------------------------------------------------------------
------------------------------------------------------------
---------------------------------------------SPSEDEGYAD-----
-------AKAP------KKQRPPLTLPAM-PPGLTPEQTKRR-------LIVNNIVESEN
SYVGSLQRLICDFKRPLVNSQPPLVSQRKVDTMFFRLEEILQCHTLFGIALTQCVCEWDE
RER-IGDVFLASFSKSVVLDIYSDFINNFSTAMETAKQAAKSKSAFSEFLKMKQIYSPDR
LSFFGLMVKPVQRFPQFILLLQDLLKQTPKGHLDRMSLQLALTQLELLAEALNERKRAAE
QHHAVLQVLGSLE-------------SKFSL--------KVCQAGE------------WQ
CLNCRVASRQFLE-LSGLVIKSKARRIFLLNDLLVCVTVTSRPSSEGG-------HTGGR
ERLSLKWAVPLQEVDVQEDIAPATR---NLLASSGRARNSAGRLIPIGNP----------
---------------------GECSGSMQILYDELTDLVHDLEVMSRISVLVTSLKRPYP
EI-TCETVQSVTRSIQEAVRHKDEEITLLDSCCLQL---------ALPHKSNKKCSN---
TAFMEIGTPSLTFAAKLKW-------GLSLSANNMPAWDV--------------------
------PEQ-----------DKRPS----------SKLPLLVRLV------PLYPATTPT
EVG--------------GHVKCGCF----YSVSPSS--PGGL---------RAQFLWLCS
T-------DGVNSHLVILSLH---HIALRSVGAFDLPESRIAAMEAVPPPPDPEAPQ-AP
PPRGPPKLSGSPPRA-RGSGSGKAVFHAFFTARSFWTEVGSTTVL--APVTRILYHCECV
YVALTSGSLNIYRRDP-ATGGWDLNSP-GVLVLG-TEP--ITSLLPLG--TSLYCACADK
IYVLDAFTS---DIQRTHTLG------------------------QEDGSQAYLMAHSGT
GLWIALKNSSRISLYHTETFRHLQDVDVADGVGRFLAGGV--------RPPVTVTSL-VA
GRGLLWVGTSAGVVLTLPLPRLEGVPIL-GGRTYLAHHGHRGPVTFL-------------
------------------------------------------------------------
------------------------------------------------------------
------------------------------------------------------------
------------------------------------------------------------
------------------------------------------------------------
------------------------------------------------------------
------------------------------------------------------------
------------------------------------------------------------
------------------------------------------------------------
------------------------------------------------------------
-----------------------------------------
>Lpol.rna12468 /organism=Lpol {i 934,1003,1217,1332,1429,1521,1599,1779,1896,1989,2214,2306,2458,2571,2696,2788,2901,3137,3292,3435,3607,3955,4205 i}
M--PGQ-----LPLNIPVESNN--------------------SMASKVP-----------
-----------------------YYYGELVPR----------------------------
---------------------------------------------------DKEISDMAE
ENASTHVGE------------------SSG----------------------SDHVL---
-------------------------GFHN--------PLLSIEPDITTA-----------
--------ATACKVRAK-------------------------------------------
------------------------------------------------------------
------PHQKKKKKKKKGAMVNNSH--------VRSNSLTIQNGGFLFPVT---------
--------QKDPNGGVNWLRTQNDQKHRRRSSEPNIYEEIPVLELTD---------DPIL
YSGSLGGY------------------PVMYRHTRTPLY--SRSLSACPT----SGVQE--
--------EVAKVQKRQAKILENLNLDIETMLMPEPPVKI--------------------
--PE---------KEFEKILTRKSS-----------------------------------
--DIPSSKSAES--------RLGSAASWTQGRYR------------------PKPERTVG
GRCIMNE---------------YVIQQSGLGDSHSSLHS---ACGGWTVASP--------
-SEKSS-------------------LQSVS-------------------EGPLYM---LY
DDSHRNSPASVLE------------------------VNPDDNIYEEVDLDQLGSED---
-----------------------------------------GCR----------------
------------WGGGQQSA------------------------------------SSGS
EDSK--------------EE-TSGVGLAARIMGKKKKKGKRT-----------ESWERSF
F----------------------SMLV---PIFEVKCRGSS-------------SYSEPD
VQFQALVEVKLPFTKSGGAFTRW-----FSTRKK---EYDIERSMVVTNS----------
--------------------------------------------NSFHGEETYYD-----
-------IKLS------KKQRPPLSLPPA-PSCLSPEQLKRR-------YIVGSIADSEN
SYVTTLQRLIKDYKRPLEECSAPLVSPAKINIMFFRVEQILQCHTIFGIALSQCVREWDA
LEK-IGDVFVASFSKAMVLDIYSDFINNFSLAMETAKQASKNKSAFADFLKVKQISSADR
LSFFGLMVKPVQRFPQFILLLQDLLKHTPPGHHDRMSLQLALTQLESLAETLNERKRESE
QHYAVREVLKHLN-------------NKFSL--------KSIADTD------------HY
LLRQDDVLQLEVD-QHGLVVKSKGRQLFLLNDLLVCVSVVSKSSEGS----------HGG
ERFNLKWAVPLMDVEVQENVAPATR---NLLASSERNRTSVSRGSGNG------------
-------------------------GTVQCVYDELSDLVHDLEIMSRISSLVASLRLNYS
DL-SLSLICGLSQNIQEKIRKKDEEITRLDSCCLQL---------SIPVKS-KSNKE---
LVCLQLRSPS----VKREWITDLHLSKLALDTNNTPAWDI--------------------
------PEQ-----------EKRPT----------SKMPLFAKTV------PIFSALGST
E------------------VKCGCY----YTLDANS--LS-----------AVTYLWLCC
T-------DGIKSYLVVMSVQ---PTLLQEIATFDLQEVQITAVEAVPALAE--------
----------GLETVWLGTESRRIVVLS-GSSPQSYQEVGVAVMP--ALAMHIRYHFERV
FAGLSDGSIVVFQRSS-SEEAWELRSP-LMVNLG-PDP--ITYLLPLG--LALVCSAGRN
VILLDGQTA---EPQRSYSLQ------------------------HEE-GHAHLLAHSGT
GLWISLYNSATICLYHTETFRHLQDINVASSISQLFSGFR------DSNIRITVTSL-LA
SRGLLWVGTNVGVILTVPLPRLEGVPII-SGRTNVAYHGHHGPVTLLLSLLPRPA-----
----------VSVPS-------------------------------NIREEEVGLDVVKP
ENQPPCHEKVQKQKS-DSMIP------PPFI---RSHVAPARKSA--AD-----IHMSGA
KTLPRGMNF---------HQPPTANTYLEDS--------NNVYGLYADLMNIH-DY--DR
---------------DSQERLHERLNQSDSDLAAF--HLITLDRRLKQKTGRPRSWDLSN
MAVS-----EDSDSSAACEP--------------------HQAGNL---------RGGG-
------STATNS---KKISTLKSH------------------------------------
------------------------------------------------------------
----------------------------HSSTSL--------------------SSADTR
PPPI-------------------------------------------------------A
ETCISKYS-----ARASRLVNQEKTVLTVTGGCGYINWKRA-------------------
-------------------GEKQNEKKEAHIIMWEMKL---
>Smar.transcript:SMAR000088-RA /organism=Smar {i 1054,1171,1482,1743,1923,2133,2456,2709,2828,2920,3137,3439,3582,3754,4109 i}
MIQPGEKGHMCPPLEQVLQHSPGTNETAPVALFFASSSNETINSCQENTH-------VGG
QFNEVIITER----EIIPGTVQPCVSSSQTSEGRVD------------------------
-----------------------------------------------------------E
TAHPISNREETPLQDANEVSPQQQEEESEG----------------------GERAV---
------------------------------------------------------------
----------TVGEKSEQIEEDFDSSQLETL-----------------------------
------------------------------------------------------------
------AKFDTNDECKRVELESATYEEVKTHVEVETKESRIDEKTIDPS-----------
---------------EFECGHDYEAVGSCQQVDLSDYEEVEFVALS-----------MGS
GNSTDASV-----------------------SCSSPSI--TDTVTFDPRRGLRSDVLY--
--------EVQRIERQHEQGLRQLSLDMETMINNNISASNGGRTMSQRE-------LPSL
P-PERRSHLARILASPKSKARRDTV--------------------------------PVP
VVKMDP------------------------------------------------------
---------------------------------------------------------VRT
STPMSK------RKPWIR-------LPSLSRDKPHPESYSRVRESAVDEPEPVYM---LY
DDSHRQTCDGYFKDMNNIEKGNS-------------SVYSDDDIYEDIE-KSLNSNSVVY
RQHNRSGMT-----------------------------------------HRSLEYNG--
------------------EDFDE-----------------------------FEPYEDRS
DNESEKS--------------FGKVSLASI---KKFTNAVTRRMSKSK-----DD-----
------------------------------------------------------------
----------RDKEAIMPSEKRQT---LFPWRK----EYDLEKSSHVIRK----------
----------------------------------------KLSQVAEEGHDGRNSI----
-----------------RMQNHPPCLPPM-PAGLTPEQVKRR-------YIVTNLVHSEN
AYVAALKRILYDYKKSLEDSNPPILSKSKIDVLFDRVAEIQQCHAMFRIALTDCVRKWDK
EER-IGDVFIASFSKSMVLDMYSDFINNFSTAMELAKHESKRKSAFADFLKVKEITSHDR
LSLFGLMVKPVQRFPQFILLLQDLLKHIPHDHHDRMNLQLALTQLESLAEMLNERKRESE
QHHAVKELIHHVT-------------TKFSI--------KSIAEGS----------KQQY
LLRQDNFSQLKFD-QDGQIAKSKDRRLYLLNELLVCVSVSQSSGHSL-----------NN
ERYSLKWAVPVSDVEIQEELSPNL----NRLLVKGLVKNRHSKGAS--------------
-------------------------DSAHALYQEMGDLMHDYEIFGRINTLVAGLKRNYD
GF---ADLNNYAQQIIREIQEKDEEVKWIDNCCLQL---------HILSKN-KNSKE---
LITFQTNKPS----ITKEWITDLRMAQLALDLNNSPAWNI--------------------
------SET-----------ELRPS----------TKMPLFVRAT------PVHSAPHNN
E------------------VKCACY----YTCNGKG--ASSK---------SFNYLWVCS
S-------DGVNSNISIMNLQ---QVNVKKICSFELSEVRISSMEPAPGLEP--------
-----RETGLKGWTVWMGTDSRRILVYS-GFDPERHENLGYIATS--APVLQLKRYMDKM
YAGLANGNVVIFRQS---EKGWCLKEN-MIVKLG-SDA--VTSLLPYK--NCIYCACGRK
VSLIDCQSG---QVTKSFTIN------------------------HEQHGNVYILAQSGI
GLWINLRNTATVCLYHMETFKHLQDINIAANIGRSSENDQ------TSPRCIFVTSM-LA
CRGLLWVGTNAGVALNIPLPRLEGVPII-SGRASLSYHTLAGPVTTLLALTSPNT-----
----------VFMPP----------------------------------------KMNND
KG-GT-HTKLTKQTS-CSSAPVTP--KAPLRAQYSTPGLFAGKEIF-NFTGI-KPSISMA
STLKISRED---------DEDSGIN-HTDGD--------YDVYGLYGDLMNIR-EYY-DE
---------------GGESSLYESLRRSEPDLL-LPTTISTLDRRLRVKAGRPKSLDLTN
LAVT--------------------------------------------------------
-----DPIYMSS---SSDG-----------------------------------------
------------------------------------------------------------
----------------------------DSSRTS--------------------SATSIA
EPLV-ASP----------------------------------------------------
-------------SKLEVSSEAPRTLLTIMGGRGYKDTRKHPNK----------------
-------------------NNSTVNVNDAYLLFWEMKL---
>Mocc.rna13479 /organism=Mocc {i 95,159,255,402,657,870,1028,1209,1458,1688,2639,2921 i}
M-----------------------------------------------------------
------------------------------------------------------------
------------------------------------------------------------
------------------------------------------------------------
------------------------------------------------------------
------------------------------------------------------------
------------------------------------------------------------
------------------------------------------------------------
------------------------------------------------------------
------------------------------------------------------------
------------------------------------------------------------
------------------------------------------------------------
------------------------------------------------------------
------------------------------------------------------------
------------------------------------------------------------
------------------------------------------------------------
------------------------------------------------------------
------------------------------------------------------------
------------------------------------------------------------
------------------------------------------------------------
------------------------------------------------------------
------------------------------------------------------------
------------------------------PTGLSPEQIKRR-------LIVNTIVESEN
CYVSALHRLIVDFKQPLIRCQPPFLSTHKVDVMFHRVEQILQCHTIFGIALTQCVWEWDQ
KEM-LGGVFLNTFSKNHVLEIYSDFVNNFTTAMDTARQASASKPQLAHFLKMKQVYSSDR
LGFYGLMVKPVQRFPQFILLLQDLLANTPSEHQDRLSLELALTQLECLAEALNERKRICE
QNQAARELSKSLG-------------SAKSLLRDLISSQIGSKSGD------------QL
LIRLDDVSQLEMD-STGLVVKTKSRKMFMLSDTLICVSGDGKN-----------------
---NVKWSVPIVEVEVLEDLSARSL-----LAGRTALAATPHFLMP--------------
----------------------HSDDAKQAALDELADLVHDLEVMNRVCGLVATLKRPPS
ALPPVEALFQAARCIQEAIKAKEEEVAATDSACLQL---------CVPVKG---------
SIFFQFCSST----TKRDWLTDLRLCKMCLDSDNQPAWETLPSL----------------
------ANE-----------AQLVV----------NKHPLLSKVM------PLFQATSAT
E------------------VNCGCY----YTALSKPNGEKSF----Q----PPHYLWLCS
T-------DGINSHMVILQQGLSGGHSMRPVGAFDLPESQITAMECAPPPREW-------
-CPMGQALEDVAETVWIATESKRLILLL-ASCPDKWTEVGNTLVT--SPATQIKYFNANV
YVALSNGQIYVYARLSDGTGAWDLEHP-TILSLG-EDP--VTSLLACARQEALFAACGPK
IWRIDGHSQ---QVLDSHDLH---VHSHAGHQ-FHPDRER-----TEQQEHAYLMAAAGT
GLWVSTVNSSLLCLYHLETFKHLQDVDVSPPVQQMVKT---------PDASVFITSL-QV
SRGLLWAGTNVGVVVTLPLPKLEGIPLVPRGSVFASFHGHQGAVTFLISLGPSEP-----
--------LPAITGGML-------------------------------------------
------NSGTQNQQA---------------------------------------------
-------------------QTPNSQGHGTDG--------ESIYDLYSDLMLLQ-DY--EY
-----------------YDESSERLNRSEPELI-----------QLADPFSRPRSWDMSS
MDVS-------ARGS---------------------------------------------
------EADDTE---TSQQSETPLHPL---------------------------------
------------------------------------------------------------
---------------------------PQVTAPT-------------------ATASALI
SPLV-NAAAKTYG----TLRTLKKGKTKQKPPPSAETSNNIAATPPS-------------
-------------GVSKNRNQRRRTVLTLTGGCGYVNWKKG-------------------
-------------------GALSGGGGDACVLVWETKIRQA
>Drer.transcript:ENSDART00000110451 /organism=Drer {i 46,424,718,755,844,901,1089,1206,1318,1428,1506,1686,1803,1896,2067,2213,2404,2520,2648,2749,2871,2958,3170,3328,3471,3646,3769 i}
------------------------------------------------------------
---------------------------------------------MFSMDMEDFPPPPP-
-------DLLDDEDEGERFEF------------------------------DDSGDEAPE
ADRPPPEPEGISVPPPCSSSVRDAPVNEASPNPEHTFNAEADLPPPPQDFPANNRPLAEA
LFKQSD--------------------------------LPPLPPPPPTE-----------
------------------------------------------------------------
---------------------LCPGAA---------------------------------
----EGWKIDLNPPAEGTDVHREQDENKGASVVCSSKPKVSPYSVIDIG-----------
---------------PIQQQLPSEQSGPPSSPSANQIEGVVQDVLGSPGLSSGYSVPVPC
GYATPSNV-----------------------PVIPPTY--TTPVLIRHF----SMDED--
-----------------VTVVGAVNTPVDSVFSEECP-----------------------
------------------------------------------------------------
------------------------------------------------------------
--------------------------------------------------------VIKE
EDALTKWVSDPANTAWM--------------------------------ESPDEV---IY
DDVPRENSGST--------------------------TDPDEMIYDDVEFGEEGGSS---
------------------------------------------------------------
-------SLDNGWSSSEFESYEENSDVENGHGENGLPDAFVRGRAPSKKTHLSEDLARLK
EHYERKMRD------LMANT-VGTVELQQL---KHKHEQKMQRLVKAAK----DGTKDG-
------------------------------------------------------------
----------LQKTKAAVRKGRS-----FIRTRSLCHD----------------------
----------------------------------------KKPNCFDEESDLFIEV----
-----------------ECFNVDPVLGPA-PDGLTQHQVMRR-------CILEKILESEK
SYLEALKRILEQYENPLAEIEPRLLSDRKRKVVFHRIREILQCHALFQMALASRVSDWDE
LEM-IGDVFVASFSKSMVLDAYSEYVNNFSLAMGVVRKACAAKPCFLDFLKHRQETSKDR
LTLYGLMMKPIQRFPQFILLLQDMLKNTPVGHADRLPLQMALTELEVLAEKLNERKKEAD
QRCEIRHIAKAMN-------------EHYLN--------KLLSSGS------------RY
LIRSDDMVETVYN-DRGEIIKTKERRVFLLNDVLMCATPNRRPSQDGVSVGAGGEGVPSG
QRFLLKWSVPLSFVEVVEFGSSEEMVD-SRFPPSHSGDK--VVINAKPN-----------
----------------------KLYMGPGQLYQDLQNLIHDLGLVNQISTMISSLKGNYQ
NV-NGTVAQDWVSGLQRLILKKEEEIRAADRCRIQL---------QLPGKQDKYGRPTFF
TAVFNTFSPS----IKQTWISNLQMAKLALQEDNIQGWFC--------------------
------AEDD---------GNQMRK----------QNHPLLLKQM------AVVMSKLQE
F-----------------KVECAVHNPEPHVNTDSTADLPVM---------GHGCVWVAS
C-------TNHMGQVSIVALQ---NSNPKVTECFNV-ESRILCMTHVPLDEPLKNGEGKP
ENRN----ACDMPTVCLGMEEGSISVYK-SSQRSKKVRLQHFFSPDKSSVTCLVYTSGCL
YAGLVSGSLVIYSRT--DDGFWVESGA-CVLKLG-VLP--VKALLVVS--EHIWASSGGQ
IFIISTQTN---TVERQFEAH------------------------QEEGMIVSHMVVAGV
GIWISFSTGSTLRLFHTETLDHLQDINIATAVNNILPG----------QQRVSVSSL-LV
CHGLLLVGTNLGVTVALSVPRLQGIPKV-TGRGMVSFHAHHGPVKFLTMATAVCN-----
------------------------------------------------------VSQ-AT
MA-TL-TSSTPSQCQ---------------------------------------------
----------------------------------------------------------PE
------------ASELEVATLNQNCSSGSHAPVL--------------------------
------------------------------------------------------------
---------QDS---PSSSCGSLALSQ---------------------------------
------------------------------------------------------------
------------------------------ASLE-------------------HGPEDGA
IYDLLNEPAHFQ------------------------------------------------
-------------KAKQTDRVSASSVLVVSGGLGHRRINRKT------------------
-------------------KQSKHEEMASTIMVWQIPLPSL
>Hsap.transcript:ENST00000398564 /organism=Hsap {i 25,109,265,553,620,697,754,918,1035,1150,1257,1335,1515,1632,1725,1896,2042,2218,2334,2462,2563,2685,2772,2996,3154,3297,3472,3595 i}
MRPPGF-----------LSRAPSL------------------NRAERGI-----------
--------------------------------------------WSCSMDQREPLPPAPA
ENEMKYDTNNNEEEEGEQFDF-------------------------------DSGDEIPE
ADRQAP-----SAPETGGAGASEAPA----------------------------------
----------------------------------------------PT------------
------------------------------------------------------------
------------------------GGE---------------------------------
----DGAGAETTPVAEPTKLVLPM--------------KVNPYSVIDIT-----------
---------------PFQEDQP-----PTPVPSAEE-ENVGLHV------PCGYLVPVPC
GYAVPSNL-----------------------PLLLPAY--SSPVIICAT----SLDEE--
-----------------AETPEVTEDRQPNSLSSEEPPTS--------------------
------------------------------------------------------------
------------------------------------------------------------
-----------------------------------------------------EDQVGRE
DSALARWAADPANTAWM--------------------------------ENPEEA---IY
DDVPRENSDS----------------------------EPDEMIYDDVENGDEGGNS---
------------------------------------------------------------
-------SLEYGWSSSEFESYEEQSDSE---CKNGIPRSFLRS---NHKKQLSHDLTRLK
EHYEKKMRD------LMAST-VGVVEIQQL---RQKHELKMQKLVKAAK----DGTKDG-
------------------------------------------------------------
----------LERTRAAVKRGRS-----FIRTKSLIAQ----------------------
----------------------------------------DHRSSLEEEQNLFIDV----
-----------------DCKHPEAILTPM-PEGLSQQQVVRR-------YILGSVVDSEK
NYVDALKRILEQYEKPLSEMEPKVLSERKLKTVFYRVKEILQCHSLFQIALASRVSEWDS
VEM-IGDVFVASFSKSMVLDAYSEYVNNFSTAVAVLKKTCATKPAFLEFLKQEQEASPDR
TTLYSLMMKPIQRFPQFILLLQDMLKNTSKGHPDRLPLQMALTELETLAEKLNERKRDAD
QRCEVKQIAKAIN-------------ERYLN--------KLLSSGS------------RY
LIRSDDMIETVYN-DRGEIVKTKERRVFMLNDVLMCATVSSRPSHDS--------RVMSS
QRYLLKWSVPLGHVDAIEYGSSAGTGEHSRHLAVHPPESLAVVANAKPN-----------
----------------------KVYMGPGQLYQDLQNLLHDLNVIGQITQLIGNLKGNYQ
NL-NQSVAHDWTSGLQRLILKKEDEIRAADCCRIQL---------QLPGKQDKSGRPTFF
TAVFNTFTPA----IKESWVNSLQMAKLALEEENHMGWFC--------------------
------VEDD---------GNHIKK----------EKHPLLVGHM------PVMVAKQQE
F-----------------KIECAAYNPEPYLNNESQPDSFST---------AHGFLWIGS
C-------THQMGQIAIVSFQ---NSTPKVIECFNV-ESRILCMLYVPVEEKRREPGAPP
DPETPAVRASDVPTICVGTEEGSISIYK-SSQGSKKVRLQHFFTPEKSTVMSLACTSQSL
YAGLVNGAVASYARA--PDGSWDSEPQ-KVIKLG-VLP--VRSLLMME--DTLWAASGGQ
VFIISVETH---AVEGQLEAH------------------------QEEGMVISHMAVSGV
GIWIAFTSGSTLRLFHTETLKHLQDINIATPVHNMLPG----------HQRLSVTSL-LV
CHGLLMVGTSLGVLVALPVPRLQGIPKV-TGRGMVSYHAHNSPVKFIVLATALHE-----
------------------------------------------------------KDKDKS
RD-SL-APGPEPQDE---------------------------------------------
----------------------------------------------------------DQ
------------KDALPSGGAGSSLSQGDPDAAIW-------------------------
--------LGDSLGS---------------------------------------------
------MTQKSD---LSSSSGSLSLSH---------------------------------
------------------------------------------------------------
----------------------------GSSSLE-------------------HRSEDST
IYDLLKDPVSLRS-----------------------------------------------
-------------KARRAKKAKASSALVVCGGQGHRRVHRKA------------------
-------------------RQPHQEELAPTVMVWQIPLLNI
