# Supplementary material for: Genome streamlining in a minute herbivore that manipulates its host plant
Source: eLife. 2020 Oct 23;9:e56689. doi: 10.7554/eLife.56689 (PMC7738191; doi:10.7554/eLife.56689)
Supplement: Supplementary file 2. [file elife-56689-supp2.zip › Malin_Input/OG0002006.fasta]

>Agam.AGAP004212-RA /organism=Agam {i 79,184 i}
------------------------------------------------------------
------------------------------------------------------------
------------------------------------------------------------
------------------------------------------------------------
------------------------------------------------------------
------------------------------------------------------------
------------------------------------------------------------
--------------------------------------------MRTLA-VLFAA-----
------------------------------------------------------------
------------------------------------------------------------
------------------------------------------------------------
------------------------------------------------------------
------------------------------------------------------------
------------------------------------------------------------
------------------------------------------------------------
------------------------------------------------------------
---------------------------------------------------FLAVNAKVY
FEEGFKD-DSWQKTWVQSEHKGVEYGKFVHTAGKFYNDAEAD------------KGLQTS
QDARFYALSNKF--TPFSNKDDTLVIQFSVKHEQNIDCGGGYLKVFDCSVDQKDLHGETP
YLVMFGPDICGPGTKKVHVIFSYKGKNHLINKDIRCK--DDVFTHFYTLVVRADNTYEVL
IDNEKVESGSLEDDWDFLPPKKIKDPEAKKPEDWDDRATIADPDDTKPE--DWDKPEHIP
DPDATKPDDWDDEMDGEWEPPMIDNPEYKGEWKPKQIDNPAYKGVWVHPEIDNPEYEEDK
SLYLREEVCAVGIDVWQVK-SGTIFDNFMITNDLEEAKKVAASV-KETQEGEKKVKDAQE
AEERKKAEEEAAAEEAAK-DDEDEDDEDD------ADNALPG-E----ATELDDEGHDEL
>Phum.transcript:PHUM046830-RA /organism=Phum {i 85,226,430,735,891 i}
------------------------------------------------------------
------------------------------------------------------------
------------------------------------------------------------
------------------------------------------------------------
------------------------------------------------------------
------------------------------------------------------------
------------------------------------------------------------
--------------------------------------------MNYFS-VICFLFL---
------------------------------------------------------------
------------------------------------------------------------
------------------------------------------------------------
------------------------------------------------------------
------------------------------------------------------------
------------------------------------------------------------
------------------------------------------------------------
------------------------------------------------------------
---------------------------------------------------YSFATAKVY
FEETFSD-DSWEKNWVYSEHPGKEFGKFVLSAGEYYKDASNKGRNKINLKNKIMQSIKTS
QDARFYALSRKF--TPFSNKDKPLVVQFSVKHEQNIDCGGGYLKVFDCSLDQKDMHGESP
YLIMFGPDICGPGTKKVHVIFNYKGKNHLINKEIRSK--DDVLSHLYTLIVKPDNTYEVL
IDNEKVESGELESDWNFLPPKKIKDPNAKKPEDWDDRATIDDPNDSKPD--DWDKPEHIP
DPDAVKPEDWDDEMDGEWEPPQIDNPDYKGEWKPKQIDNPDYK-----------------
------------------------------------------------------------
-----------------------------------------------------DADHDEL
>Dmel.FBtr0082103 /organism=Dmel {i 88,193,666 i}
M-----------------------------------------------------------
------------------------------------------------------------
------------------------------------------------------------
------------------------------------------------------------
------------------------------------------------------------
------------------------------------------------------------
------------------------------------------------------------
--------------------------------------------MWCKT-VIVLLAT---
------------------------------------------------------------
------------------------------------------------------------
------------------------------------------------------------
------------------------------------------------------------
------------------------------------------------------------
------------------------------------------------------------
------------------------------------------------------------
------------------------------------------------------------
---------------------------------------------------VGFISAEVY
LKENFDN-ENWEDTWIYSKHPGKEFGKFVLTPGTFYNDAEAD------------KGIQTS
QDARFYAASRKF--DGFSNEDKPLVVQFSVKHEQNIDCGGGYVKLFDCSLDQTDMHGESP
YEIMFGPDICGPGTKKVHVIFSYKGKNHLISKDIRCK--DDVYTHFYTLIVRPDNTYEVL
IDNEKVESGNLEDDWDFLAPKKIKDPTATKPEDWDDRATIPDPDDKKPE--DWDKPEHIP
DPDATKPEDWDDEMDGEWEPPMIDNPEFKGEWQPKQLDNPNYKGAWEHPEIANPEYVPDD
KLYLRKEICTLGFDLWQVK-SGTIFDNVLITDDVELAAKAAAEV-KNTQAGEKKMKEAQD
EVQRKKDEEEAKKA-SDK-DDEDEDDDDE----EKDDESKQ---------DKDQSEHDEL
>Bmor.transcript:BGIBMGA000475-RA /organism=Bmor {i 88,193,429,627,837,1176 i}
------------------------------------------------------------
------------------------------------------------------------
------------------------------------------------------------
------------------------------------------------------------
------------------------------------------------------------
------------------------------------------------------------
------------------------------------------------------------
--------------------------------------------MKAVVLVVVSLLA---
------------------------------------------------------------
------------------------------------------------------------
------------------------------------------------------------
------------------------------------------------------------
------------------------------------------------------------
------------------------------------------------------------
------------------------------------------------------------
------------------------------------------------------------
---------------------------------------------------LSSINCDVF
FEEKFPD-DSWESNWVYSEHPGKEFGKFKLTAGKFFSDPEDD------------KGLKTS
EDARFYALSRKF--KPFSNEGKPLVVQFTVKHEQDIDCGGGYLKVFDCKLEQKDMHGETP
YEIMFGPDICGPGTKKVHVIFSYKGKNHLIKKDIRCK--DDVYTHLYTLIVKPDNTYEVL
IDNEKVESGDLEADWDFLPPKKIKDPEAKKPEDWDDKPTIPDPEDKKPE--DWDKPEHIP
DPDATKPEDWDDEMDGEWEPPMIDNPDYKGVWAPKQIDNPAYKGPWVHPEIDNPEYTPDS
NLYKRDEICAVGLDLWQVK-SGTIFDDFLITDDPAAAKERGEVI-KKRQEGEKKMKSEQD
EAEREKEKAE----------KPDDEEDDE----DLDDETGD---------AAPVEEHDEL
>Tcas.transcript:TC012278_001 /organism=Tcas {i 88,193,1194 i}
------------------------------------------------------------
------------------------------------------------------------
------------------------------------------------------------
------------------------------------------------------------
------------------------------------------------------------
------------------------------------------------------------
------------------------------------------------------------
--------------------------------------------MKSSFLVFMFCAY---
------------------------------------------------------------
------------------------------------------------------------
------------------------------------------------------------
------------------------------------------------------------
------------------------------------------------------------
------------------------------------------------------------
------------------------------------------------------------
------------------------------------------------------------
---------------------------------------------------FYASNAEVY
LEEKFQD-DSWEKNWIYSKHPGKEFGKFKWTAGKFFNNEEED------------KGIQTS
QDARFYALSRKF--KPFSTEGKDLVIQFTVKHEQNIDCGGGYIKVFDCSLNQEDMHGESP
YRLMFGPDICGPGTKKVHVILNYKDKNVLINKEIRCK--DDVYTHAYTLIIRPDNTYEVQ
IDGEKTESGELEADWDLLPPKKIKDPEAKKPEDWDDRATIPDPDDKKPE--DWDKPEHIP
DPEATKPDDWDDEMDGEWEPPMIDNPEYKGEWQPKQIDNPAYKGPWVHPEIDNPEYTPDS
ELYKHKEICAVGFDLWQVK-SGTIFDNVLVTDDVEYAKKALSGL-KDRQDGEKKAKEEQD
KAEK-----DAAAAAEKK-DDNDDEDDDD----DDDDGEEE-------HVPQVEENHDEL
>Isca.ISCW008184-RA /organism=Isca {i 88 i}
------------------------------------------------------------
------------------------------------------------------------
------------------------------------------------------------
------------------------------------------------------------
------------------------------------------------------------
------------------------------------------------------------
------------------------------------------------------------
--------------------------------------------MRIVC-LLLLLVG---
------------------------------------------------------------
------------------------------------------------------------
------------------------------------------------------------
------------------------------------------------------------
------------------------------------------------------------
------------------------------------------------------------
------------------------------------------------------------
------------------------------------------------------------
---------------------------------------------------TVFADPKVY
LKEEFADGDAWTSRWVHSTKKGSEQGTFKLSAGKFHGDPEKD------------LGIQTS
EDARFYGLSTKF--EPFSNDGKTLVVQFTVKHEQNIDCGGGYVKLFDCSLDQKEMHGESP
YHIMFGPDICGPGTKKVHVIFNYKGKNLLINKEIRCK--DDVYTHLYTLIVKPDNTYTVK
IDNEVVESGELEKDWSFLPPKKIKDPAAKKPEDWDDRAKIDDPEDTKPE--DWDQPEYIP
DPDATKPEDWDDEMDGEWEPPQINNPAFKGEWKPKQIDNPAYKGAWVHPEIDNPEYSPDP
KLHSYKEICTLGFDLWQVK-SGTIFDNILLTDDEEYARQYGEETWGATKDAEKKMKEQQD
EKEDKEAEKKDKEDEKDE-DFEEEDDEDK----KEDEEAPAGGD----AEEEHKHDHEEL
>Lpol.rna15437 /organism=Lpol {i 100,205,409,504,714,972,1065,1224 i}
M-----------------------------------------------------------
------------------------------------------------------------
------------------------------------------------------------
-----SFK----------------------------------------------------
------------------------------------------------------------
------------------------------------------------------------
------------------------------------------------------------
--------------------------------------------MKYIL-STLLILP---
------------------------------------------------------------
------------------------------------------------------------
------------------------------------------------------------
------------------------------------------------------------
------------------------------------------------------------
------------------------------------------------------------
------------------------------------------------------------
------------------------------------------------------------
---------------------------------------------------VVFCESNVY
FKEQFNDGDKWEERWVQSEHKGKEWGKFVCTAGKFYGDEELN------------KGIQTS
QDARFYGISSKF--DAFSNADKTLVVQFSVKHEQNIDCGGGYVKIFDCSLDQKELHGESP
YLLMFGPDICGPGTKKVHVIFNYKGKNLLINKDIRCK--DDEYTHVYTLVVRPDNTYEVK
IDNEKVESGELEKDWNFLPPKKIKDPEAKKPEDWDDRAKIDDPDDTKPE--DWDQPEYIP
DPDATKPEDWDDEMDGEWEPPMINNPSYKGEWKPRQIDNPDYKGPWIHPEIDNPEYVPDS
KLYEYPEICAVGVDIWQVK-SGTIFDDVLLTDDPEYAKKFAEETWGATKDAEKKMKESQD
EEERKKAEEEAKLAKENE-DEEEEDEEDEEEPEEGTETSET-------VEESHEHEHEEL
>Ptep.aug3.g16253.t1 /organism=Ptep {i i}
------------------------------------------------------------
------------------------------------------------------------
------------------------------------------------------------
------------------------------------------------------------
------------------------------------------------------------
------------------------------------------------------------
------------------------------------------------------------
--------------------------------------------MRLII-LVISLL----
------------------------------------------------------------
------------------------------------------------------------
------------------------------------------------------------
------------------------------------------------------------
------------------------------------------------------------
------------------------------------------------------------
------------------------------------------------------------
------------------------------------------------------------
---------------------------------------------------YFETHAKQY
FVEEFSD-DTWEKKWTQSEHSGKEWGKFVLTHGKFYGDPEIS------------KGIQTS
EDARHYGLSTKF--EPFSNKDNTLVIQFTVKHEQSIDCGGGYAKIFDCSLKQTDMHGETP
YLIMFGPDICGPVTKKVHVIFNYKGKNLLINKEIRCK--DDVYTHLYTLIVKPDNTYIVK
IDNEKVESGELEKDWDFLPPKKIKDPEAKKPEDWDDNPKIEDPEDKKPE--DWEQPEYIP
DPDAVKPEDWDDEMDGEWEPPQINNPAFKGEWKPRQLDNPNYKGPWVHPEIDNPEYAPDP
FLYKYDEVCGIGFDLWQVK-SGTIFDNVLITDDESEAEKHGQDTWGAIKEAEKKMKEKQD
EEERKA-----TVKKTDD-DEEDEEDNELDEP-DSPDASED---------ANDAESHDEL
>Smar.transcript:SMAR007054-RA /organism=Smar {i 82,187,391,486,696,954 i}
------------------------------------------------------------
------------------------------------------------------------
------------------------------------------------------------
------------------------------------------------------------
------------------------------------------------------------
------------------------------------------------------------
------------------------------------------------------------
--------------------------------------------MRAVN-VGLCLLF---
------------------------------------------------------------
------------------------------------------------------------
------------------------------------------------------------
------------------------------------------------------------
------------------------------------------------------------
------------------------------------------------------------
------------------------------------------------------------
------------------------------------------------------------
---------------------------------------------------ASLIQAKVY
FREEF-D-DSWESRWVASTHKGSEAGKFVLSHGKFYGDAEKD------------KGIQTS
QDARFYALSSKF--QPFSNDGKSLVIQFTVKHEQNIDCGGGYAKIFDCSLDQTDMHGDSA
YQIMFGPDICGPGTKKVHVIFNYKGKNLLINKDIRCK--DDEYTHLYTLVLKPDNTYVVK
IDNEKVESGELEADWSFLEPKKIKDPSASKPDDWDDRAKIDDPNDTKPE--DWEKPEHIP
DPDAVKPEDWDDEMDGEWEPPMIDNPEYKGDWKPKQIDNPLYKGAWVHPEIDNPDYVAEE
NLYRYKEFCVFGFDLWQVK-SGTIFDNILITDDEDAAKQIGEETWGVTKVAEKKMKDKID
EDERKKRDEEEKSKKSEP-KDEEEEEEDEDEDDDKDDKSKEK-EDKEGGEDKHDHEHDEF
>Dpte.g5921.t1 /organism=Dpte {i 2168,2279 i}
MNQ----------SSLSIGNQTPISWDTDWD-----------------------------
--------------------------------------------------------CSSS
SESSFSCS-------------------------------LTMENNTFVNKLNWYHRNFQK
QTTYESFEMKYTKKFRIECTEITSNLRDYRRQLLESLADDNDDDESFELLCKYLNLLYGF
IWCFDDPKSKLSYESTSK-LSDEFKFYWSDSIQQPPKFRTEKDTMFELISIIYHFALNLM
MKTATTTTTSSTLKNYKKFMNQFDHQDQKRLHLASILFRIIGDQFLHLSSPLTVVTKCQT
DLDSNILHVYQY-------------QCLAEEREIELFKWIRSQIINCNGNDNHGLAWKWP
KIYELSQETELLFHQANLYLQMSYQKIPELLLIWRVYLQAKRNLYRTIR-IIHFDLLNGM
ANSKNQQRIHYWFDETKRLFDAYNQLSSTMSGDGNCFNDYHYRHLDRMEIFDWIEQQILP
EYRSSSLSYQPYQYDDEKRPIRIDLDIIQPQLEVDKISSKLFHRDRLWTRKVYDAFGQHS
DDRGHRNRLKFIEHLLSSWKKPITSLRIRSQPISSNRQFAKSSSKKHKSELDEPSSPSSS
SNSMTTTQMERNFYLLNFDHVDIWKQQQQQYIDNRFKPKISWPLENESYATAGRSTLTAT
TSATASNSNSSGYESA--LSGR-------------SSTISSTTGNSDNDNNPLRTLIDTR
RQSLLSRKTNDNSQLI--------DISIVMND------------------------SNHS
NV----------------------------------------------------------
-LN-----DDSNSNHFHSTNNDFQLLPNRLFPISIDSFIIDRDNDNGFDDDDNGNDQSIK
NENDHRLPRIKPSIPLRPYHVENTGSRLITEVKQRRAESVLGRVTTWEHSVSEFIYAKIY
FREDFIE-PDWQKRWVQSKHPNKEFGDFKWTAGKFYGDVEKD------------KGIQTS
QDARFYALSSKFDNEAFSNEGKDLIIQYSVKHEQNIDCGGGYIKLFDCGLDQTDLHGESP
YRIMFGPDICGPGTKKVHVIFNYDGKNHLINKEIRCK--DDVHTHLYRLVVKPDNTYKVM
IDGEVVEKGELESDWNFLPPKTIKDPDAKKPDDWDDRPKIDDPEDKKPE--DWDKPEFIP
DPEATKPEDWDDEMDGEWEPPQINNPEYKGEWKPKQIDNPNYKGPWVHPEISNPEYKADP
QLYLQKEICAAGFDLWQVK-AGTIFDNVLITDSETEADEVAEDLLKNRIPAEKKMKEEQD
AEEEAKRKVEDEAKKADEVDKELDKDEDA----DLDDE------------EKIDEKHDEL
>Drer.transcript:ENSDART00000162291 /organism=Drer {i 91,193,397,496,498,712,714,828,972,1065 i}
------------------------------------------------------------
------------------------------------------------------------
------------------------------------------------------------
------------------------------------------------------------
------------------------------------------------------------
------------------------------------------------------------
------------------------------------------------------------
--------------------------------------------MRITA-AVCFISA---
------------------------------------------------------------
------------------------------------------------------------
------------------------------------------------------------
------------------------------------------------------------
------------------------------------------------------------
------------------------------------------------------------
------------------------------------------------------------
------------------------------------------------------------
--------------------------------------------------LAFIAHADVY
FKEQFLDGDGWKSRWVESKHK-SDYGQWKLTSGKFYGDAELD------------KGLQTS
QDARFYALSSRF--DSFSNEGKTLVIQFTVKHEQKIDCGGGYVKVFPAEMDQTEMHGESQ
YYIMFGPDICGYSTKKVHVIFNYKGQNHLIKKDIKCKASDDELTHLYTLILRPDQTYEVK
IDNEKVESGSLEEDWDFLPPKKIKDPEAKKPDDWDDRAKIDDPEDTKPEALDWDKPENIP
DPDAKKPDDWDEDMDGEWEPAMIPNPEYKGEWKPKQIDNPSYKGTWVHPEIDNPEYAADD
AIYKFDSIGVLGLDLWQVK-SGTIFDNFLITDDVEEAEKFGTDTWGATKGPEKKMKDQQE
EEERKKREEEEKSKKDDN--EEDEEDEDEDEP-EEDDHTEEPPEEEE-EGEDDALPKDEL
>Hsap.transcript:ENST00000316448 /organism=Hsap {i 91,193,397,492,702,816,960,1053 i}
M-----------------------------------------------------------
------------------------------------------------------------
------------------------------------------------------------
------------------------------------------------------------
------------------------------------------------------------
------------------------------------------------------------
------------------------------------------------------------
--------------------------------------------LLSVP-LLLGLLG---
------------------------------------------------------------
------------------------------------------------------------
------------------------------------------------------------
------------------------------------------------------------
------------------------------------------------------------
------------------------------------------------------------
------------------------------------------------------------
------------------------------------------------------------
---------------------------------------------------LAVAEPAVY
FKEQFLDGDGWTSRWIESKHK-SDFGKFVLSSGKFYGDEEKD------------KGLQTS
QDARFYALSASF--EPFSNKGQTLVVQFTVKHEQNIDCGGGYVKLFPNSLDQTDMHGDSE
YNIMFGPDICGPGTKKVHVIFNYKGKNVLINKDIRCK--DDEFTHLYTLIVRPDNTYEVK
IDNSQVESGSLEDDWDFLPPKKIKDPDASKPEDWDERAKIDDPTDSKPE--DWDKPEHIP
DPDAKKPEDWDEEMDGEWEPPVIQNPEYKGEWKPRQIDNPDYKGTWIHPEIDNPEYSPDP
SIYAYDNFGVLGLDLWQVK-SGTIFDNFLITNDEAYAEEFGNETWGVTKAAEKQMKDKQD
EEQRLKEEEEDKKRKEEE--EAEDKEDDEDKDEDEEDEEDK--EEDE-EEDVPGQAKDEL
>Mocc.rna10799 /organism=Mocc {i 79,264 i}
------------------------------------------------------------
------------------------------------------------------------
------------------------------------------------------------
------------------------------------------------------------
------------------------------------------------------------
------------------------------------------------------------
------------------------------------------------------------
--------------------------------------------MRCA--LLLAL-----
------------------------------------------------------------
------------------------------------------------------------
------------------------------------------------------------
------------------------------------------------------------
------------------------------------------------------------
------------------------------------------------------------
------------------------------------------------------------
------------------------------------------------------------
---------------------------------------------------VGATLAEVH
FKETFDDGDAWRQRWVDSVFKGDDQGKFELTAGKFYGDAEIS------------KGLKTS
QDARFYGLSSKF--DKFTNEGKNLVIQFSVKHEQNIDCGGGYVKLFPCDLDQAQMNGDSP
YGIMFGPDICGPGTRKVHVIFNYKGTNHLIKKDIRCK--DDVFTHLYTLIVKPDQTYEVL
IDNESVAAGSLEEDWDFLPPKKIKDPEAKKPEDWDEREKIDDPDDSKPE--DWDKPEYIP
DPEAKKPEDWDDEMDGEWEPPQITNPEYKGEWKPKKIDNPAYKGKWIHPEIDNPEYKADD
KIYLQKEICHIGLDLWQVK-SGTIFDNFLITDDIEYAKKFGEETWGAVKDAEKKMKEEQD
EAQKKKDDEEAKKMEEEL-DKTKTPEDDEVG--EEDDDSEP-------VETPDKDDHDEL
>Dpul.mRNA1356 /organism=Dpul {i 82,187,391,543,852,1017 i}
------------------------------------------------------------
------------------------------------------------------------
------------------------------------------------------------
------------------------------------------------------------
------------------------------------------------------------
------------------------------------------------------------
------------------------------------------------------------
--------------------------------------------MKALA-LLIAL-----
------------------------------------------------------------
------------------------------------------------------------
------------------------------------------------------------
------------------------------------------------------------
------------------------------------------------------------
------------------------------------------------------------
------------------------------------------------------------
------------------------------------------------------------
---------------------------------------------------IGVVAAEVF
LDERFSDGAAWEKRWIQSTNKGETAGKFVLTHGKFYGDAEKD------------LGIQTS
QDARFYGLSTKF--KPLSNKDKPLVLQFTVKHEQNIDCGGGYVKLFDCSLQQDDMHGDSP
YLIMFGPDICGPSNKKVQVIFNYKGKNHLIKKEIRPK--DDVYTHLYTLIVKPDQTYEVL
IDNEKVESGDLESDWDFLPAKTIKDPEAKKPEDWDDRAKIDDPEDVKPA--DWDVPEHIA
DPEAKKPEDWDDEMDGEWEPAMIDNPAFKGEWKPKQIDNPAYKGVWVHPEIDNPEYAPDA
TIGKYDESCIIGFDLWQVK-AGTIFDNVLVTDDVAEAKKIGDELWTATSKAEKKMKEAQE
EEERKKMEEEAKSKKEDN-EDEDDEDEDDAEPSKPAAPAE--------EAEADSADHDEL
>Cscu.CSCU013190-RA /organism=Cscu {i 115,220,424,519,729 i}
MD----------------------------------------------------------
-----------------------------------------------------------R
KTLRQDI-----------------------------------------------------
------------------------------------------------------------
------------------------------------------------------------
------------------------------------------------------------
------------------------------------------------------------
--------------------------------------------MKILI-LVIALF----
------------------------------------------------------------
------------------------------------------------------------
------------------------------------------------------------
------------------------------------------------------------
------------------------------------------------------------
------------------------------------------------------------
------------------------------------------------------------
------------------------------------------------------------
---------------------------------------------------VNINCEKVY
FHEKFNDGEAWKERWVQSEHKGNEMGEFILTHGKFYGDFEKS------------KGLQTS
EDARFYGLSAKF--EPFSNKDDVLVIQFTVKHEQNIDCGGGYLKLFDCSIDQKDLHGESP
YLIMFGPDICGPSTKKVHVIFNYKGRNLLIEKDIRCK--DDEYTHLYTLIVKPDNTYIVK
IDNDKVASGDLENDWNFLPPRRIKDPNATKPKDWDDRPMIDDPEDKKPE--DWDKPEYIL
DPEAVKPEDWDDEMDGEWEPPMINNPDYKGEWKPKQIDNPDYKGPWIHPEIDNPDYVADP
LLYSYEEICIVGFDLWQVTFIFVILKHIIISGQIESHCHQKAFV----------------
--------------------KMSVDDNDR-------------------------------
>Cele.Transcript:Y38A10A.5.1 /organism=Cele {i 321,945 i}
------------------------------------------------------------
------------------------------------------------------------
------------------------------------------------------------
------------------------------------------------------------
------------------------------------------------------------
------------------------------------------------------------
------------------------------------------------------------
--------------------------------------------MKS----LCLLAI---
------------------------------------------------------------
------------------------------------------------------------
------------------------------------------------------------
------------------------------------------------------------
------------------------------------------------------------
------------------------------------------------------------
------------------------------------------------------------
------------------------------------------------------------
---------------------------------------------------VAVVSAEVY
FKEEFND-ASWEKRWVQSKHK-DDFGAFKLSAGKFFDVESRD------------QGIQTS
QDAKFYSRAAKFD-KDFSNKGKTLVIQYTVKHEQGIDCGGGYVKVMRADADLGDFHGETP
YNVMFGPDICGP-TRRVHVILNYKGENKLIKKEITCK--SDELTHLYTLILNSDNTYEVK
IDGESAQTGSLEEDWDLLPAKKIKDPDAKKPEDWDEREYIDDAEDAKPE--DWEKPEHIP
DPDAKKPEDWDDEMDGEWEPPMIDNPEYKGEWKPKQIKNPAYKGKWIHPEIENPEYTPDD
ELYSYESWGAIGFDLWQVK-SGTIFDNIIITDSVEEAEAHAAETFDKLKTVEKEKKEKAD
EETRKAEEEARKKAEEEK--EAKKDDDEE--------------------EKEEEEGHDEL
>Alyc.aculy04g08730.1 /organism=Alyc {i i}
M-----------------------------------------------------------
-----------------------------------------------------------R
TNSSVS------------------------------------------------------
------------------------------------------------------------
------------------------------------------------------------
------------------------------------------------------------
------------------------------------------------------------
--------------------------------------------LLTLT-VLYSLFV---
------------------------------------------------------------
------------------------------------------------------------
------------------------------------------------------------
------------------------------------------------------------
------------------------------------------------------------
------------------------------------------------------------
------------------------------------------------------------
------------------------------------------------------------
---------------------------------------------------AKLISATVY
FKETFPDEDSFNENWIYSKHEGKEYGKFTLTPGKYYDDAKRD------------QGIKTS
EDARFYAISSKFENTKMDNLDKDLIVQFSIKHEQSIDCGGGYLKLFDCKLDQEQMHGDSE
YRIMFGPDICGPATKKVHVIFHYKGKNLLINKDIRCK--DDELTHLYRLHVKPDNTYKVF
IDGEVVEKGELEADWDFLPAKKIKDPEAKKPADWDDREKIDDPEDKKPA--DWDVPELIP
DPDATKPDDWDEEIDGEWQPGKISNPAFKGEWKPRQIDNPNYKGAWVHPEIDNPEYIPDD
KLYHHPEICAVGIDVWQVK-SGSIFDNILITDSEKEADEEADIVIKKTMEGEKKMRKEAE
EEEKKK-EAEAKAAEEDS-DDSSSGDDAEAA--KDKDVVDE-------TPDEKPSSKDEL
>Turt.mRNA:tetur01g04800 /organism=Turt {i 3,174,394,557,659,1121,2287,2310,2608,3136 i}
MARIKAKPVISSYTTFKSGAEPNIGFEGNLNTLESPVNANGVYNPAIPTNPSYPTIPSIF
PTLLPPPTMLHTYPAPSTTQCYDLSTVFTLNGLSPHAAFKPVHNAPSRPSPFLLRGSGTS
TNASISSSGVTVNHGCPGSRFSATPISNHDNHSTHHHSNVHLQSKTNSAKINDAHSNENR
QSSENRLSIKINQNGDKRVKNLGKD-----KKLLFLLSVLMNEFDKHEIVVGRLNNNESV
LTASNAIQSNLSARSLTKPIRKKKKDEVNQSAQSANASSTSVASSSTTITTTIATAIASP
MQSATAKTSEITTVNSSSKLNPRTVNENKHARSPERKKMPKAQDFDLVSSAFPPLPSSEV
DAPADAHNFPKLGSSNGISSTSPSSECNNTDNRESVIK------ITLNSNSNGSLA----
-------------------------------DIVRGTVSKTGKSLRTIS-----------
--------------QTGR-------TSSTSSGDKNSSN-------SNCNNINYIG-----
--GSSSSTF-----------------VNNPTLASNKHSNK------------------HN
SD--------------------IMKVNLNCKTLSINN---NESNNRAKSTLDVNCLPKET
KDS-----------------------NKKSIVSSTHNPSLFSTLNHHS----GRVHLTSN
GAIKKIETCNDSHEKSHDFSGHNGENLKDAKGISCNKNINTVCGNNDNDN----------
-------KMNENIDLVTSSKGDNQDGAIVIDDKEVAKASIAESPSVESFPSSSPALTNEA
NISKLSKNISNSTTTQGTSATTTKVLLKGYLKSFRQMTPISETKKPSICSTRPDDVSLRV
TLNGGLPIEDKLNSHHHSCKE------NSGIKLSDNSTDGEGKTDGKENDCDNNGDDICE
NGDDYRM---------------------------KQAVMKLKLVFCLVACLATGIGATVY
FREEFDT-PNWEKRWVQSEFPGKEFGKFEWTAGKFYGDDLKD------------KGIKTS
QDARFYGLSAKFEDNKFDNEGKDLVVQFSVKHEQNIDCGGGYLKVFDCALDQKQLHGDSP
YLLMFGPDICGPATKKVHAIFNYKGKNLLINKDIRCK--DDVHTHVYRLTVKPDNTYKVS
IDGETVEKGELEKDWNFLLPKKIKDPNAKKPEDWDDRAKIDDPEDKKPE--DWDQPEYIP
DPDASKPEDWDDEMDGEWEPPQINNPAFKGEWKPKQIDNPAYKGPWVHPSFR--------
------------------------------------------------------------
------------------------------------------------------------
