# Supplementary material for: Genome streamlining in a minute herbivore that manipulates its host plant
Source: eLife. 2020 Oct 23;9:e56689. doi: 10.7554/eLife.56689 (PMC7738191; doi:10.7554/eLife.56689)
Supplement: Supplementary file 2. [file elife-56689-supp2.zip › Malin_Input/OG0002007.fasta]

>Agam.AGAP002132-RA /organism=Agam {i 181 i}
--------------------------------------------------MSVKISFEIG
HVASVKSRPT---AEGYTHDWELFV----RGLDGTDISHFVDKVVFNLHESFPKPKRVFK
EP----PYLVKEAGYAGFILPVEIYFK-NRDDPKKTVYNYDLDLT-----PAKNQR-EDY
VFHSPSDEFRRKLLKGGGSII---PGSGNAGN-----------------------SASNE
YKSSRGGHGGGGGAGTE-----RSSGGSSSQDK----------------------KSKSK
SSSSVDDTKGQ-------------------FAELFGSPFPHKSSGGSGGGG--GSKVSPD
PKLSSTSKTSPAGGSG---SGKAQSGQKSSSDSSRATLPGSSNSSSLSSANATSKEKDKS
STSSSSSSSKHKHSSPNKEGKKSSNSSSSASMSGTSGLAEEKHSKD--------------
--KKDK-SHSKERDKGSRDKGAANSGSSGA----------GSAVP----NSSSSQTLPGG
SSLMKRPVPASPKRSSTSSTNSNNSVSNSSSNPTV---------PNSGSGAPSGGQSGAK
SSDSKRS-----------------------------------------------------
------STTNEKEKKSSKKEKKSY--------------------EKDKERTDSSSSSNQQ
RKGERN-----AEP-------QPKLPANSSAYGSGPTAAGVSKGEGPQTGSTGKSSSSGG
G--SKGSSASAPTAA----------DMGKEGKVSVTSSSNRDTSNASSSATGAGYTKDKK
QHQNANDSNAVPKPDPAVVQSAKVPEKNDKDREKD-------DARKHKHKK---------
-KDKTKDKEKD------------------------RSATGKDKKDRKDKDKPTGGEGPAP
TKASYSTPTR--------ELAESSGPGKTKSHANAAAAAV--------------------
----SDSTS-------------TKPTGHDRE-KATTGNLFSSSSATRHGGAPQPSSKSST
PVVEAPGGQGSGGEENS-----------NDSDARTGGGGGENSRAPSTLPSN--------
------EKDSEASNSSIADLLPAGGSTSSGHVQRPPSATSSGTTGSNSRTADTSEKYHHH
--------KSKKDKSSKGQ-GGQGATAATPPVEAKDSSSASEPVKKR---KRKNKDTDAE
KVQKDA----PAAAAAAAEPTTTASSRERRSLSPPSPPASSNSLMEPPTKIPKKEEHHTA
AGGGKASSG---------------QDSLDHSLNNNNNNNNNFKQSIGGGG-GGAGPAAPE
DNGTSSFGGTAAASNHGGSGSAGGGGGGGTGSSNVSLTGDY--MLELKDLQHKIMTLQDN
TELQRVVEMIAATGC-YEITSAT--------------FDFDLCALDVMTVRRLQDFFATS
----------------
>Tcas.transcript:TC011185_001 /organism=Tcas {i 181,408,631,1092,1620 i}
--------------------------------------------------MAVRICIEIG
HEASLRTKKT---QEGFTHDWEVFV----RGCDGAEIHYYIEKVVFYLHETFPKPKRVVK
EP----PYSVKESGYAGFNFPIDIYLR-NNNEPKKIRFTYDLTLQQSG-PPIVKVQKEKY
VFTSVSDEFKMKLLKGGATIG-SSSSMQDVSDNRS-------------------------
----------------------SIDDKNQMTNKPKLSG-----------------SDMKK
QKIKIGEPCRD-------------------FQELFGSPIN-------------MSKSSEP
K-------------------------------------------------LTIPKPDSKG
VEKSRTKHSPHKESHKDKEKSKDKTDSE--------KKNRDEKK----------------
---KER-SKDHER---SKDRSTKKEKSP--------------------------------
-----RPKSPSPK----------------------------------------------R
SPKRSSSPRF--------SSPPVLKKE---------------------------------
------SKHNDKEKRDKNEER-----------------------KSKKEKRSKEHKENKH
GEGEQ------------KTDEHKDNKIKSEAKK------------------ESGK-----
---MKSENSASPTH----------------------------------------------
--RFPETEKKKEKPK----------EKSSKESSKED-----KYSEKYKHKK---------
-KDKEKREKKE------------------------EKSYKSEKKSEKIPSE---------
------------------------------------------------------------
----------------------TKPNLF-----------------------------KSE
P-----------------------------------------------------------
------QVKKEKVYVS-----PVRP--------------AVEDESSNSSTTSSNSSLVEK
-KAKTEVVKVKEEKNQKLK----------------KEKGYQENTIK--------------
-----------------------------------CKRKSDSVEVEEPP--EKIHKDHG-
-------------------------------INNNSDLEQESKAVL--------------
-------------------------------PTATEEEEDY--FGLLRDLQHKIMGLKDN
SDLQKVVKLIAETGR-YEVSAHT--------------FDFDLCLLDRSTVQQLQDFFANE
T---------------
>Dmel.FBtr0330039 /organism=Dmel {i 187 i}
--------------------------------------------------MAVKVQFEIG
HTSKLRSKKT-PHPQAFTHDWEIYV----QGVNKADISAFVEKVVFVLHESFPKPKRVVK
EP----PYAIQESGYAGFLLPVEIYFR-NRDEPKRIVYQYDLVLQSTG-PPQHHVEVKTH
IFEAPSEEFRTKLMRGGGVPV-FGANIGAGSL-----ARTLSPSVGSGE-----TAHSNE
MSGVKAKGVP------------GTISMNSDLNT----------------------GKKHK
SRSEDPGKSNA-------------------FSALFGPPITKTSVTANNMAQVPVSKHSPE
A------KSAAVGGKGVFHEGREKA----------------------------SKDRDKS
SGGDKPREKDKKDRHGRDKDRKSSKSGD--------GKHERDKEKS--------------
--KKDK-SRDKER---EREQGSGNTTSANALTVATSVGTAGGLVK----HTASP--KPGK
PNEMGA---PSPKKTANDS-------------------AAGAVAP----------TSRSK
ERDEHKSVK---------------------------------------------------
------SESKDKERSSSKKSKKD---------------------KKDKDKQRDESKDKRM
PKDERP--GQSDSP---ASGNLQSAHLQQQSQ----------------------------
---VASTGKATPTSVGSNSSSSMVSNIGKQKEEATGKHSEKAAESKGDKSTSN-------
-GNATDTKKSHKHKK----------KEKSKDKEKER-----NDRDKDKD-----------
-KERDKDKLKEREKDK-------------------QHVTGSEKSSTVDPSPK--LEGASP
-------------------ATEGGAPDKTPVSASASSGSKKEKHKKSKE-----------
----KSSGK-------------DEKRQ-----REAVDKQADTKH--TGKSQQSQSGQSKT
P---------SNLDLSD-----------MDSAQSAPDLAATNALAAAAAAT---------
------LQHSDSSNSSFPD-LPARS-------SSQQKP-TKGNTGSGKETKSTVKEHKGK
--SKQNDKTLEKNTDKTEK-----PDKTPDPKVDKSEKSEKED-------KKRNRRSSQS
SNSGSG----AGVTGAFIEPPVKASKK--------EQGKAAGEKSKSPSLRPPRETNSTG
TGGGTPNAGAGFLAPPSSSPSNNHSAAVAASLNNNNNNNNNNTNSNSSH-----------
------------------------SPGEMTTPGQLQLPTEY--LSELQELHHKIMTLQDN
EELQHVVEMIAATGC-YEITHKT--------------FDFDLCKLDRGTVQRLQEFLATS
VSXHSLTSATGPALYS
>Drer.transcript:ENSDART00000053278 /organism=Drer {i 12,193,276,420,459,588,1182,1255,1394,1494,1560,1632 i}
M----------------------------------------------ASSGAVQVKLELG
HRAQVRKKPT---VEGFTHDWMVFV----RGPEHSNIQHFVEKVVFHLHESFPRPKRVCK
DP----PYKVEESGYAGFILPIEVYFK-NKEEPKKVRFDYDLFLHLEGHPPVNHLRCEKL
TFNNPTEEFRRKLLKAGGQRDPHKRSSEDSKVMVMQEG---------------STSLFGP
HLKLPTLPSSSLTLT-------FSDAKKSKSFPGSKDG-----------------SKSSS
ALTTTNNISSS-------SLK-------------LHKPPKDHKDH--------KDKPSKD
-------------------------------------------------------SKESK
SAFRDFSKDSGKLS----------------------------------------------
---KDS-KKPKENQPIQEDRPIPQMGF---------------------------------
---------KEPKSASKEQR---SSELSFSS------LSQSKRRP----VLDNE-GHVTK
KRKSSFSESSQK-----QQACPALLQ----------------------------------
------QQHHHSDKKVLKDKPQIRHN------------------RLQ-NSELSEKKKLQ-
-----------ALPPF--------------------------------------------
------QNVLDPNDS----------DMD--------------------------------
-------------------------DNTFTRSDSD-------------------------
------------------------------------------------------------
--------------------------------QPSPASSS--------------------
----SSSSS-------------GFGRGHKRQVLGPLRSVIPDLH-------SDENEEDS-
------------------------------------------------------------
------EEDDDNDMDS-----------------DLERP-VHTQMTHRHRRVSLSDGSESE
------------------------------------------------------------
-----------------------------------NSSGSSPLPHNDPPPLLKNSSNQI-
--------------------------EVKGPIKQAKMDKN--------------------
--------------------------------KNIDCDKAY--LDELVELHRRLMALRER
HILQQIVNLIEETGH-FHITNTT--------------FDFDLCSLDKTTVRKLQSYLETT
GSS-------------
>Hsap.transcript:ENST00000380338 /organism=Hsap {i 12,193,276,420,1125,1201,1331,1431,1503,1575 i}
M----------------------------------------------ASSCAVQVKLELG
HRAQVRKKPT---VEGFTHDWMVFV----RGPEHSNIQHFVEKVVFHLHESFPRPKRVCK
DP----PYKVEESGYAGFILPIEVYFK-NKEEPRKVRFDYDLFLHLEGHPPVNHLRCEKL
TFNNPTEDFRRKLLKAGGD----------------------------------------P
NRSIHTSSSSSSSSS-------SSSSSSSSSSSSSSSS-----------------SSSSS
SSSSSSSSSSS-------STS-------------FSKPHKLMKEH--------KEKPSKD
-------------------------------------------------------SREHK
SAFKEPSRDHNKSS----------------------------------------------
---KESSKKPKENKPLKEEKIVPKMAF---------------------------------
---------KEPKPMSKEPKP-DSNLLTITSG--QDKKAPSKRPP----ISDSE-ELSAK
KRKKSSSEALFKS---FSSAPPLILT----------------------------------
------CS---ADKKQIKDKSHVKMG------------------KVKIESETSEKKK-S-
-----------TLPPF--------------------------------------------
------DDIVDPNDS----------DVE--------------------------------
-------------------------ENISSKSDSE-------------------------
------------------------------------------------------------
--------------------------------QPSPASSS--------------------
----SSSSS-------------SFTPSQTRQ-QGPLRSIMKDLH-------SDDNEEES-
------------------------------------------------------------
------DEVEDNDNDS-----------------EMERP-VN-RGGSRSRRVSLSDGSDSE
------------------------------------------------------------
-----------------------------------SSSASSPLHHEPPPPLLKTNNNQI-
-------------------------LEVKSPIKQSKSDKQ--------------------
-------------------------------IKNGECDKAY--LDELVELHRRLMTLRER
HILQQIVNLIEETGH-FHITNTT--------------FDFDLCSLDKTTVRKLQSYLETS
GTS-------------
>Lpol.rna21989 /organism=Lpol {i 6,184,405,606,714 i}
-------------------------------------------------MQCVEVKLELG
HRATQKTKPT---PEGFTHDWCVFV----RGPDKLSIQHFVEKVVFHLHESFPKPKRVIK
EP----PYQVSESGYAGFMFPIEVYFR-NKEEPKKVVFQYDLYLRLEG--PVSNTRAEKL
TFQNPTEEFRKKLLKAGGVAVTLNPAGGTIPT-----------------------IQPQP
PPSQHIKGVSGSEAQ-------DHHPQVSSKQPATKTTPS---------------SEVTK
EKKPKPSPIKDGGKLGSSSHPVNQP-----FTDIFG-PVL-------------KTQSPNP
G------------------------------------------------------GKQKE
GPSAKPGSGTPKSS---KSSQGGSSSSSSKETK-PPSLSKDKSKHH--------------
---KES----------KQHKETKEMKSHNK----------------------------EG
KEISKRP--QSPTQGLNSS------------------------------------VMVCK
KRKRTTSTSS--------VASSVMSVESSSKDKQ------YKDKKE-----KKENHQKLQ
NKSNISENAVKKEKEQEKPSKQVTQAS-SNSSLKTKYDLKKKKERKEEKKDVNIGESNV-
-------------------KSSSTTKPKK-------------------------------
---IKEQEKLSPVP----------------------------------------------
----------------------------------------------------------IP
TATESFEQLPD-------------------------------------------------
------------------------------DGNSSPASSI--------------------
----SLSSL-------------ATGGT-----HGPLAAMMAEME----------------
------------------------------------------------------------
---------KDNELLS-----PLSS--------CPDSP-VETSLPKSKETLDLSDEEIDT
--------KINHEEKIDTA-----------------------------------------
-----------------------------------KASKVKKEKKDSPA--PKHEKNHV-
----------------------ILSEEASEQVSETKSQKS--------------------
-------------------------------SHHSQFDPSY--LAELEKLRQQIMSLRDR
GHIQRVVDVIEQTGL-YFVTDST--------------FDFDLCCLDKNTIRKLQNCLTVK
----------------
>Smar.transcript:SMAR015666-RA /organism=Smar {i 12,190,411,564,684 i}
-----------------------------------------------MSTECVQVKLELG
HKASVRSKPT---TEGFTHDWTVFV----RGPDNTNISHFVERIIFNLHESFPRPKRIVK
DP----PFQVSESGYAGFVILIEVFFK-NKEDPKFVKFEYDLFLHVGG--PASNRRAEKL
IFQNPTEDFRRKLIRAGGVGILNTPDIGDAGT-----------------------VFSQP
EAASTDSSVTVSSKP-------SASPEQSKKPKPLSS------------------SKNSA
SIVPLRPQPAE-------------P-----FVALFGQPIK-------------TSKPSPD
-------------------------------------------------------SRKNK
VDKDPSKNGSGKTS---KSSSGRPAGGA--------------------------------
------------------------------------------------------------
PVMAAR---KEPKLTTSKVKKKEEKKP----------------------------DGETK
KRKRIPSNTS--------------------------------------------------
--------TNSKVKEVK---------------------------KKKKSNDSDTEKE---
------------------------------------------------------------
------KEKEKPKP----------------------------------------------
--------KVEKKKK----------IKESKKSDSD-------------------------
------------------------------------------------------------
--------------------------------DTSPGSSI--------------------
----SLSTL-------------NISGK-----RGPLGTLMAELE----------------
------------------------------------------------------------
-------ANDDGELVS-----PLSS--------NPPSP-PQFSTSENEKKLN--------
------------------------------------------------------------
------------------------------------------------------------
------------------------------------------------------------
---------------------------------------SF--EQELQNLHKQISLLQNR
DQLQQITDIIEETGL-YTVSQNS--------------FDFDLHALDNETIRKLVSVVPVF
----------------
>Turt.mRNA:tetur07g03450 /organism=Turt {i 9,16,331,552,957 i}
MIIIKEILSLNTCNLVLWSVNYFLVTFYFDVYYIKTVYSILCVTPTIMKIPQVEVQIELG
HHAKPREKPT---EEGYTHDWMVYV----RGLDGCDIQYFVEKVIFQLHESFPKPRRVIK
EP----PYQISQSGYAGFELPIEIYFR-NKEEPKKVQYTYDLFLKIGE--PCTNAQQQKL
TFQNPNADFKKKLLKAGGVIH-EKSSVSDSPSRSLSLAFGDDKHNHKSSKSISRDVTGEK
KKSSKMASVISSKDK-------SLHSQQSSSNQGQSSLSSSSSTHHTQISSFHEKSVNSS
GNIPLPPSSSS-------SQSVQDP-----FTDLFGTPIK--------------TRPSPD
S---IHSKLKDNSGSG---------------------------------------SGTSK
SGLSSLKASSKKISTDIKSVSGSSTKSL--------EKEKDKEKKHKITPNGGIVSSKDI
KIEKDA-KPSKEK-SLKKRDESPKIKKEKL----------------------------NK
PNFDGRP--TTPNLSASSSSKKSTSLPNV---------TSVKKEPSDTSGNTKE-GSSSK
KRKRSLSPPSFLSGETGEKKDSGIITKSISKDGLSEKSHKEKSKKQ-----KASTRDQVS
SSATVGSNSNHKVKDVKKESSTSTTISLTNNENTGTTTLEIKSVKKEKTWDSEVKKSRS-
-------------------KEHKTDEVKSSREN---------------VSKDSNKIQVRD
KELLKEKEKEQPQP----------------------------------------------
--QPPE-KKEKEKNK----------EKSSKNRDRDRDRDREKDREKDKDKEKEK------
SKDKDKEKLKD------------------------RSKDKDNSHDDSFSPKE----STGP
KFAKFSKDKYHGGTLVNNNHNLNANVNSLRDPSSSPASIV--------------------
----SGSLTP--GGGAYLGAPSSVSSL-----NGPITTLMAEMD----------------
------------------------------------------------------------
---------QESLPVS-----PLSS-------CDPPSP----LTFGSKDKDSSSDDEHHH
-NATSNISNINHNKPHHLN----------------SKRDGPPPPIRNLNSSEKNKNRE--
-----------------------------------LPQSISKKRKETPS-----------
------------------------NAKPIEPMDETDNQSS-PKPTISRGP----------
-------------------------------PNLTTFDFDY--INQLKALHRKINDLRDR
DILQRIVDIIEETGL-FSMNNSA--------------FDFDLMQLDRNTVRKIRQCLIST
----------------
>Ptep.aug3.g6877.t1 /organism=Ptep {i 3,190,411,558,600,681,816 i}
-----------------------------------------------MNSEVVVVKIEVG
HKAVLKPKET---PDGHTHDWTVFV----RGAEDNKIEHFVEKVIFSLHPSFPKPKRVVK
EP----PFAVSETGYGSFTMPIDVYFK-SNEEPKKVRFNYDLYVKVGS--TFSNIRLEKM
TFKNPAQELREKLLKAGGVTS-FTSSDSESAF-----SHTQDSNNSQDAEELPVSTHPKS
IASKKPRPVLPTKEKKKKKKEFSKVPHDPPKPPPVKPASPA-------------PASKSA
SSQPIPEEPTKPTVSKIQSSTVPKPIASHSFTDIFGAPIR--------------AKSSPD
P-----------GGKT---KGTSSSSQSKSKSSTVTTNSFSKEKSSSKDSHHLPKEKSHS
VKKSPSSKESHRSS---KDIHHSSKDSHSVPKE-TSSLSKDHSTKD--------------
--TLDS-SQKERPPKLKEHKSSKKSHSSKD----------GHQSSKIKHHSKESRHSPKQ
PHQSKRDHHISPKDTQAPS---------------------------DLPLLPKESNSVAK
ESHRVLKDPQPSTKETLSVKDSENSKESISGVKEP-----YPSTKEISKPIKKEPHPVIK
KEHSTIKDQHQIKKEPQASSKDVHSSKKSNRPPKDAHSSVKDSKRSHKDKDRPPKVSHVP
KEPETP-IKEPECPPKEHIKKESHRPPKKSHHKEKHSNDSVSHKEHQKDHSASKE-----
---VIRLSKEEPLPK----------EIP---------HAKEL------------------
-HETPKVTHSSNKVH----------HHSSKESHKEN-----RHKHKDPHVFKQPRVPDVP
QPNRESSQIKEIHHAKHIHPSKEAIRSFKEPPPVPKETHHTESKDVKVIKQPKPVKEPKP
VKRAAPEP-----------PKIHQPPLKKRKPISSSSGSEDEEPAFTQLRLPNAKEKIEK
HKFKSFSPLPVEE---------EKPKH-----KGNVTPIDRESP-----RHPTPSPPEVA
P---------SSVSSNE-----------DSGSESDDSKRSSNVRAQYSSPASSISETSLD
GNPPFAIDELESNVIS-----PLSSDS----EPSPKPP-KRKIVSSDSEDLDESPSPKSQ
RSKVATSDSEESVSPKQIE--------------EKSSSSDSDSDANS---AESNSEPEAE
EEEEEM----QVNSESESESDSDSN----------KSPKSEPESASSPEVPHRLEQSHY-
----------------------YHKQKSKNHFQGNGSVSNDAHENYYSDEENSPLYYPP-
-----------------------------RENSRYPPKDDYFDTNDLFKMQRIIMTTDDR
QLLQNVVDIVEVTGK-FHVSSTT--------------VEFDLCNLDTTTLKRLKYYLL--
----------------
>Mocc.rna15641 /organism=Mocc {i 213,588,780 i}
-----------------------------------------------MTSQSLEVKIELG
HKAVLKETPT---AEGYTHDWTVFV----RGPEGCRIENFVEKVVFLLHESFPKARRTLR
EP----PYQVSESGYAGFNMPIIVYFK-TKEEPKKLQFIYDLYLSLDG-KPLNNIRCEKL
TFHNPPEDFCQKLFKGGAAIK-DNSATTAG------------------------------
----------------------PLLAVSPAKKPPTPP------------------QKKSP
HLAGAPPTSSQ-------------------FCGLFGAPII-------------KGQDAKD
G-----------------------------------------------------------
---------------------------------------KKEKRKD--------------
--KKDK-----------DYKRDKKEKSSSA----------GGKD----------------
---------EKPKESVKSEKPEKNDKVTLTVN------ANGKSNASHSSDAKKD-GIREK
KRDNSSSPNH--------------------------------------------------
-----------REKDELKRKKK----------------------KSSSHKDSPESKK---
------------------------------------------------------------
---VRLEEPVPPAP----------------------------------------------
------------------ASNAAPNSAASTATTMVS------------------------
-KSKKKSQGKE-------------------------------------------------
------------------------------------------------------------
----SLSST-------------TTTST-----TSPPLGNASEVEFT----PSPPDQRKSK
TLKE-----V--------------------------------------------------
------KNAPNDELKP-----SLPP---------PKSQ-APRRVSSPADT----------
------------------------------------------------------------
-------------------------------------KKKRPTLQQQPT-----------
-------------------------SVLTALIQEMDADGS--------------------
-------------------------------SPESETEASR--YKRLFALKTKIAKL-PR
EKMQQVVDIVEESGN-FEISDES--------------FDFDLHVADATTIHRLQQLVS--
----------------
>Dpul.mRNA7837 /organism=Dpul {i 6,184,420,588,1848 i}
-------------------------------------------------MVCVQIQLVLG
HKANLRNKRT---PQGFTHDWEVFI----RGPERTNIQNFVDKVVFYLHKDFQKPKRVVK
EANAEGAYVVRESGYGCFSLPIEVYFK-NKDEPRKVKFEYDLFLQSEG-PAISHVRYEKM
TFKNPSEDFRMKLIKGGGVGV-INGETGTVLT--------------------------SN
EKVEEPPPVPATTST-------PAGSYSSGAKKPPGTN-----------------DASKK
HKSSKEPKTEA-------------------FNDLFGTPAKPEK----------VTGSSTD
-------------------------------------------------------GKKSS
SRESSAKKDSLPLAKESKSSSSGNSSSNIVKS----DSKREKPDKA--------------
--EKES-KKENEK---ISSKSSKEK-----------------------------------
---------ESEGKGDKKSRKED--------------------------------KVREE
KEKSKSSKEK--------------------------------------------------
------SKKADKERKEKTKDRDKDG-------------------KDSKDKEKKDTKDAK-
-----------------ESKETKEMKESKEVKE-------------IKDSRSSNTVKLQ-
---QKNEMKVKEIK----------------------------------------------
--EDPDVMKKMFRDEPEIRQKASKEDNESKKSSRE-------DKEKSKSTKPES---NKF
KLDKMNDLFKD------------------------TSKSEKEKKSEKYRDKK--------
-----------------------EATAKIKMERPSSASSL--------------------
----TTSTP--------LPMP-TKPEK-----TGNKSEKRETKN-------TPEPSKTSR
P-----------------------------------------------------------
------DKKKNATLAA-----PIVP---------TPSP-VPEDVSSKKNTARSKAAEKKS
RENGTTDKKVNERSRDKVEVKQEVVKRKQPEPEVKKEIIVAPPVVQRVEEKVKEVDIDKP
AISEDDLGTRPSSLSLANNVQRLKSTDDR-----KKETKTEKRTITPP------------
-------------------------------IKRKRSSSPDPDSVVTADT----------
-----------------GGGDSDIKKVKVELPELSLFTPEY--LSQLVELQQKIGSLNDK
-EIQRIVDVVKSSGA-YQISNTT--------------FDFDLCALDSGTIRRIQQCLT--
----------------
>Phum.transcript:PHUM307220-RA /organism=Phum {i 12,190 i}
-----------------------------------------------MSLASVRVQFEIG
HEASVRTKKT---PEGFTHDWEVFV----RGADNTDIQYFVDKVVFHLHETFPKPRRVIK
ES----PYIVKESGYAGFVLPIDVYLK-NKEEPKKISFQYDLQLQPSG-PPISRVLREPR
LFQNPSEDFRRKLIRGGGVGV-DTPS----------------------------EVHSDD
LKSS------------------SSINLNRSKVT----------------------DSLIK
KHKPDLTPNDS-------------------FAELFGTPIRRVL----------EPKKTTD
-------------------------------------------------------ISKKS
NESDDVKDKKKPNKYSFKDEK---------------ELVKDKEKLI--------------
--EKDK-IKDREK---IKEKSLKRL-----------------------------------
---------PSPSSVVSHS---------------------------------------VK
SREE--------------------------------------------------------
------YKKYEERKKENYEEKR----------------------KKEKDKKEKDSKDVS-
-----------------RQMDKEYIKVKKNAND-------------LDHMRKNNAV----
---KKHEAKSSYDR----------------------------------------------
-HNIENLEKEKERPE--KEKHKHRHKKKEKEKSRD-------------------------
-KEKHKKEIKE------------------------KEKSNKKKHDDSR------------
-------------------------------EEKEKKKSI--------------------
----SLSPI-------------QEKIK-----KKPLNALLDELG--SSDSASPLSEDETI
P---------SIKILSKPPNKIVPEIKPQPVVNVNPKLQSTNFTVQAECRA---------
------EKEFDKT--------------------------SKGNESSLFKTSNEKYSNKKK
-------KKIEKDDLKQQK-----IVTKQSPHSNSSERENEEIDKDR---LKEKKDNKQE
KDKLDG------------DRSLFKKEK--------ENRKRKGEKSKEKN-----------
-------------------------FKSKKNISQENSRTPSRSTES--------------
---------------------VDLSDGGEEIRRSDKFTKEY--VAQLRDLQHRIMSLEDN
AELQKVVKVIAETGQ-YEITKKT--------------FDFDLCALDIETVKRLQEFFLPT
----------------
>Isca.ISCW011778-RA /organism=Isca {i i}
------------------------------------------------------------
------------------------------------------------------------
-------------------MPCPLFAQ-DSKSSQQSK-----------------------
------------------------------------------------------------
-------------------------------------------------------SKPSK
SHSSCHKSQSS-------------------------------------------------
------------------------------------------------------------
-----SSGKEHKSS----------------------SRDKDRH-----------------
---KET-SRDKAR---DREKPPREPKPPP-------------------------------
------PPPPPPPVPTTPSVP----------------------------------EPDIK
TPDSRPP-----------------------------------------------------
------SDAVETPRRSEKAEKSEKPPQK----------------HKDKEKDKSSSKDKKE
RPASKD-----TCP-----APKETAIVKSDAPK---------------TNSSNNKAVV--
---VPRRPPSPPPP----------------------------------------------
-------------------------SKKPKLSEPDR------------RKK---------
-ESKSSHRVKD------------------------SPKKPPDLPDKKPPPEP-----PQP
CRVPSPTI--------------PQCVAPFPNSPSPPVAVK--------------------
----VESPAPVIKEEPESPRPSSVPTT-----RGPLNALMLEME----------------
------------------------------------------------------------
----------QEDLLS-----PLSS--------PSASP----------------------
----------------------------REEDEGEEEEEEMPT-----------------
-----------------------------------VTANAAPAAANPP------------
------------------------------------------------------------
------------------------------------VVADH--LRELRELKSRILNLEDP
HRLQAVVDLVEGTGL-YKVTEAS--------------FDFDLCALDPMTLDRLQECLNGR
----------------
>Cele.Transcript:Y105E8B.7 /organism=Cele {i 15,213,668 i}
MHI---------------------------------------------------VEVIVG
HSSTRLPENN---ENGHTHKWTLFVKPGNRDYDEFPDNKLIQKVKFEIHESFAQPVRFVT
KP----PFKITETGFASFTTLVTIFLNLPNEKPRTIPYELTLF---TG-DQDVQLETQKL
VVQKDVPPAYLELIKK--------------------------------------------
------------------------------------------------------------
------------------------------------------------------------
------------------------------------------------------------
------------------------------------------------------------
------------------------------------------------------------
-------------------------------------------------------YARTK
KRKA--------------------------------------------------------
------SLISNDEKSPSRKMHKITPV------------------KEEESSQKMSKSKEK-
------------------------------------------------------------
------------------------------------------------------------
------------------------------------------------------------
------------------------------------------------------------
------------------------------------------------------------
--------------------------------GVPIPKIDIEIE----------------
------------------------------------------------------------
----------------------------------KASP----------------------
------------------------------------------------------------
-------------------------------------KKEKKEKVKSPE-----------
------------------------------------------------------------
------------------------------------------------ELTRRLNECTDS
HVIYKASEYLLTLPD-TKLSQTTL------------KLSFDLSRCDSTTLMDIGRILKGK
KAKK------------
>Alyc.aculy04g09730.1 /organism=Alyc {i i}
-----------------------------------------------MSNKTYELHITLG
HKSELLAKKQ---PNGYTHKWTAYV----QGVD-----HCAQKVVFRLHESFSHHIREIR
SP----PFEVTETGYAGFVIPVEIYFK-TSAEGNHVTFELDLTLLTSK--SHSGTFTHRL
MFKHPHKDFEKCLIRSGARVISEKPPKSDRSN----------------------------
---------------------------------SPSAI-----------------AKKHK
SSSLIPRKPIANA-----------------LSAL--------------------------
------------------------------------------------------------
-----PSEKTPKSD-------RSISSPTPPPSL-P-------------------------
-------------PVVKKHKSSHSHGHSH-------------------------------
----------SHSSASTSSHSL---------------------------------VHHSK
SSSSSSSKAT-------------LLSEK--------------------------------
------QSKSDKNRSPPT--------------------------KKQKSSSLIPSKDIN-
---EQALIDVFGAP----------------------------------------------
------------------------------------------------------------
---------------------------------------------------------LVY
NKHKQSSLLSS------------------------SSNSSSNHHNRNH------------
--------HH--------------------------------------------------
----SSSTT--------------------------------------------TNSKLTT
P-----------------------------------------------------------
---------------------PVPS-------PKPSSTATAAKTSTTSVATINNNNNHHH
NTQTTATTTTKSTSSAQIT-----------------------------------------
-----------------------------------ASTKASAKAISTPS-----------
-------------------------------VSEHNSNNHNHNHST--------------
------------------------TNGGGDVTTHTSRERNH--GSDLRLIQNKIACLSDS
DRLQKIVDIIHEAGEWFNITPVK--------------FEFDLKRLGKKTINEIERCLQS-
----------------
>Cscu.CSCU015433-RA /organism=Cscu {i 3 i}
-------------------------------------------------MESGNAVHQSG
HKSSSNHKSLKTSTNAHSS----------GGVQNAAKDC--------------KSARVSK
EK----SFAEKET---------------KEQKPVK-----------SG------------
--KHPEKE----------------------------------------------------
------------------------------------------------------------
------------------------------------------------------------
------------------------------------------------------------
------------------------------------------------------------
----------------GKQSGLKRH-----------------------------------
---------TSPPFGRNAE------------------------------------GIPGK
KRPRSASTSS--------ENSSVLSAAGDRKDGC------KTKSKE--------------
------SKSKDKRKNRATDEERASS-------------------KKERSKDKAKSSKHKK
-----------ATP---EPGNGASPDVRKTAGG-------------------------P-
QETERCKTPEEPQPP--------------------------------------------L
AGEAPDLGEREE------------------------------------------------
------------------------------------------------------------
-------------------------------AGSSPSSSL--------------------
----SLSPV-------------PPGGS-----HGPLATMMAEME----------------
------------------------------------------------------------
-----------KDLLS-----PLSS--------DPPSP-VRPDSPPPE------------
--------------------------PGPEPDRVREEAEAVPV----------------P
AKEEE------------------------------AWARSAKEEAEKPGRAKK-------
-------------------------EQAKARKEEGEGNNKSRKEVVGKQ-----------
------------------------ANKKDEEEKKKQMESSY--LKELVALQRQIMALRDR
QLLQKIVDVIEETGR-YNISRSS--------------FDFDLCLLDQSTVRKLQSCLTVK
----------------
>Bmor.transcript:BGIBMGA001481-RA /organism=Bmor {i 79 i}
-----------------------------------------------MARSGARVR----
-TAALRPRPG---------------------------------------AGVGLARVVLQ
EP----PYEIQESGCASIEIPIQIYLK-YSSRPKKIQLKYSLQIENNT-KSSSESRCIYY
DFEKPSEQLCRALMSGGGELI-ARARAKHLL-----------------------------
-------------------------------------------------------ELLSG
AGTKPPRKMNTNK---------------------FVEPVLC-------------------
------------------------------------------------------------
------------------------------------------------------------
------------------------------------------------------------
-------------------------------------------------------KHGSK
KRSKRFSSAS--------------------------------------------------
------------------------------------------------------------
-----------SCP---KCGESTTAEIRKQLRA---------------------------
------------------------------------------------------------
------------------------------------------------------------
-VEMTDDEILQVSR-------------------LYISYTSYEK-----------------
------------------------------------------------------------
----SANAL---------------------------------------------------
------------------------------------------------------------
---------------------ELPP---------PSDP----------------------
------------------------------------------------------------
------------------------------------------------------------
------------------------------------------------------------
-------------------------------------------IYAVPELPARL-----R
EALKA-----------AEIDRTS----------------------SRGEVR---------
----------------
>Dpte.g10359.t1 /organism=Dpte {i 15,98,196,417,855,1009,1362 i}
M---------------------------------------------PHTSQNVEIQLEIG
HIATPRLKPT---VDGHTHDWTVFV----RGFDNCHINTFVEKVIFHLHDSFPKPKRVIK
EP----PYEIKESGYASFELPIDVYFR-NKEEPKKICFDYDLYIELAK--PVTNIRRERL
TFQNPSNEFRKKLLKSCAKRE-FLSPVKIFMNNNCMET----------------------
-------------------------------------------------------MNDDG
DQSEPQQKHSLNN---NNCFRIRVPNLK-RLRNPYLNPN---------------------
------------------------------------------------------------
---------------------------------------HNHHNHN--------------
--NNDK-DYDVTM-----------------------------------------------
--MMTRMMMMETTTTTTNQQLTFQSLGNHNHNFDVDDNIDAKI------------LILSK
NNNMTMSNND--------------------------------------------------
------NNDNDDEKRITRRS-----------------------ILKPGGSDQTTTTTTT-
------------------------------------------------------------
------------------------------------------------------------
-------------------------TTAIFESNQQ-------------------------
-------------------------------------------Q----------------
-------------------------------QQQSPNSNF--------------------
----QSASS-------------LLSTN-----SKTTNELFLSSS--------SPLTATST
T-----------------------------------------------------------
------LLNNDKNSSSS----SLIS--------SNTAP----------------------
------------------------------------------------------------
------------------------------------------------------------
-------------------------------INNSHHGST--------------------
-----------------------------TTSSNNKFNKTI---------------LTNT
NLLQPDSQFTDLFGT-PLIHQTAASGVSSLSSSTVTSITTSSTSSSSSTRRKISKLNNVK
WINPN---------FD
