# Supplementary material for: Genome streamlining in a minute herbivore that manipulates its host plant
Source: eLife. 2020 Oct 23;9:e56689. doi: 10.7554/eLife.56689 (PMC7738191; doi:10.7554/eLife.56689)
Supplement: Supplementary file 2. [file elife-56689-supp2.zip › Malin_Input/OG0002008.fasta]

>Agam.AGAP007552-RA /organism=Agam {i 26,125,269 i}
MQA------------------------IGYNERF----------------------FVDN
YSTMDED-----DE--------LYLSYDWSSDAMSIKSAGS------DS----SKSDDID
QN----GERLSLAYERLSQIPR--KIAEKFSRTTTILDLSYNEIKDLSFLTHFRQLNTLI
LDKNVQPD-ERTLPTLPNLELLWLNHCDIINLQNWIYRIRECCPSLKYLSLMGNPGATSS
FNGNSTL-------------------------------------EHNDYRLFVISILPQL
RYLDDAEVTAAQRTQAKSFKHSYNLNQGPYNIFETVGRRQQPVLLPSGADALTTTPSVTA
-----------------TATVKTTPTTTSTVTSTSKQ-----------------------
----------------SPAAS--TKVSSTAQKK---PRKRRNG--ATQSQGNS-------
--------------------------------------
>Tcas.transcript:TC000169_001 /organism=Tcas {i 17,269,396,530 i}
MD---------------------------------------------------------N
IEFLDEDVLSVVDI--------SRSFEDEEVDVFSMASLGNYVLLGHRT----ENSDTND
EK----LHRLSLAYEKLHTVPK--ILLQELAPKIKILDLSHNEFDNLDFLSEFKALTTFI
CDHNNISS-NTNLPFLPTLELLWLNHCKVTSLYPWAKKLQSSCPNLKFLSLMGNPVAPSY
LNGGNFY-------------------------------------EYLQYRLFIISLFPKL
VHLDDRPVNTDQRIEAERLYR---------------------------------KPLVER
-----------------LVMNISTPEYLRHITEIF-------------------------
----------------TPAAI--------------------------THEKNLIV-----
--------------------------------------
>Dmel.FBtr0083369 /organism=Dmel {i 44,476 i}
MSG------------------------TSTSERSNSEDSPLNPCLTEVLRNCANIQSLES
LNYEYNDVLLTEDNVGKMITPNPYS----FSGNISISSCPS-----EDV----SFSESIL
ED----NGRISLAYENLKTIPR--RLADKFAAQTKFLDLSHNDFRNLRFLSFFEDLDTLI
LDRNVNLD-INTFPYLPSLRILWINNCDIANITDWIHRIERHCPALDQLSCMGNPGIRTV
FGGQGP-------------------------------------------REYILQVLPQL
KYLDGLPTSRNAA-----------------------------------------------
-----------------YATLSSSQGQGPDSTSNSEK-----------------------
----------------PPLASAFTFKDIIRPK---------YS--RKSHSGRMFGNGS--
----------------------------ST-------N
>Cscu.CSCU007416-RA /organism=Cscu {i 305,566 i}
--------------------------LISINKKGAKFEQITVHCFIKCI-----VNTLKS
FTF--------------------YSEFN-SKHIFKMTSI-KYITIDDSI----DKNENHP
PE----DRRLNLAYEDLTEVPC--SLADRFGWWVQILDLSYNKISDVSFLAYFERLHTVI
LDRNQINS-GTRFPQIPSLRILWLNHNRISSLVAFLPNLSKNCPNLENLSLMGNIGAPSF
LNGATPN-------------------------------------QHFHYRLYVISLLPKL
RFLDDKWISVHEKDEAYKFDN---LLSNILNVLRKM-----------------------K
-----------------KSTLQICQNQHNNAKIV--------------------------
------------------------------------------------------------
--------------------------------------
>Cele.Transcript:T19D7.6 /organism=Cele {i 3,104,240,350 i}
MP--------------------------------------VHACVAHQIY----------
-----------------------------QNSPISM-------------------KNEI-
------NSHVVLSGLCLTSIPS--TV-----------------------LKNRTRIEKLT
LDNNVLTENSFNMPKFANLKELSVRNNKIRNLGVLLANIQKNCPNIEVLRVKNNPGIPEK
FTEKE--------------------------------------------KMLISKVLKKL
RVLNGLETHRQKRYSGCSTD----------------------------------------
------------------------------------------------------------
---------------------------------------------SKTSSGSE-------
--------------------------------------
>Mocc.rna13534 /organism=Mocc {i 153,230,314,443,704 i}
MDNIREEIEFVLARHGLPASRDRLAMGFLINHLVEKMSRRLERQFAEKIEEMGAEQSHSS
KRVRRDDVLSWTE----------------SLSSTRSAPWGFDVSGVHDTLDGCFVQDRLL
PHPNQPAFSLSLAFEDLESVPN-GKIPDELYNSVRTIDLTGNRLTDVQFLSDFENLKTVI
LDHNRISC-LTVFPKIPGLHTLSLNYNRVLSAAPFIPSLAQQCPSLRILSLMANEVCPNY
LNGGTEQ-------------------------------------QNELYRHFIIRHFPKL
EYLDDSFITNDEREGALESSA---------------------------------------
------------------------------------------------------------
-------------------------------------AVHGYQ--CSLDEG-------I-
----------------------------DT-------E
>Alyc.aculy04g09840.1 /organism=Alyc {i 435,680,1078 i}
MM--LEEHQ---------------------SRSESTGRDVETGGTSV---------SVNN
KSPSPPNSSIATEV--------TRTANDGDIHVVTE-----------------NGEQCFM
WR----SKQLTYIAQDRQELPQ--ILATKFGHLATKLDLSYNTLTSFRNINLFTNLSELI
LDNNSLVDEQLDFRQNLRLKTLSLNKNKLRDLYRLISSVKLCFPNLEFLSLLGNPLCPSV
VVPPDTNSQMTKESEETSESQLNSIESYGDFTVRCIHSDQQTEYKYEKYRLFIIYHLPNL
RFLDSSPVHGHERDLALKRCY-----------WMNR-----------------SPVAQQQ
PLASNNNQERELLLRANELPFENQAGNLGDERSTYNGVGVQTEPQTANNFQMTIMSDYVD
NVNGLANLEVSNGQMASSMPA--AGHLDDQHKGAFARLAYKYT--GRNSEGNRFIRNH--
----------------------------DL--------
>Bmor.transcript:BGIBMGA002443-RA /organism=Bmor {i 35,177,317,535 i}
M-----------------------------------------------------------
------------------------------------------------------------
-----------------------------YGAKVKCLDLSYNSIETLKGLEQFARLEELI
LDNNQLSD-GIKFPKLPYLKTLSLNNNQIANLEDLVDKIRENFPVLSYLSLLSNKACPNQ
LSDVDKD-----------------------------------DSDYQRYRYYVIYKIPHL
RFLDSRRVTTTERREAAVRGE-----------FMKV-----------------RRPPDVP
-------------------DAGPSIASPVVAAGGQ-------------------------
----------------RPLPI--DLSAVGKHKGAYGKCLYKYT--GKHSEGNRFILNS--
----------------------------DL--------
>Phum.transcript:PHUM613850-RA /organism=Phum {i 51,162,279,419,540,625 i}
MDSLY-------------------------------------------------------
-----------------------------------------------------GLDSGIF
FE----NTRLSFIGKDCQKIPP--IILNKYGPRVNTLDLSFNSLTTLQGIEFFFHLKELI
LDNNVLSD-NIIIPKMQHLQTLSINKNKIINLELFLHKVQENLPSLKYLSLLGNKACPNQ
LSDITKD-----------------------------------EDDYKRYRYYVINQLPKL
KFLDSTPVTKEERQEAERRGH-----------LMKI-----------------AKPQNNQ
-----------------------EDEIYFSQSTEY-------------------------
----------------TPLPK--TKRTTYDHQGAYGKCKYRYS--GKHSEGNRFIQNN--
----------------------------DL--------
>Smar.transcript:SMAR008812-RA /organism=Smar {i 24,125,252,392,522,607 i}
MGDQL-------------------------------------------------------
------------------------------------------------------------
------EEKLSYLNEDCVGIPE--KLANSYGGTTRRLDLSYNFISNLDGLEKFVHLEDLI
LDNNQLDD-SITFTPNPFLHTLSLNKNKISDLDGLLSKISNSFPNLRYLSLMGNLACPHQ
LSGADKD-----------------------------------DDDYQRYRYYVIYKLQKL
KFLDFMPVKSREAREANRVGK-----------YMRV-----------------IRPSSSQ
--------------------MVEHIELPFSLRSAY-------------------------
----------------SPLPK--ATTSLGSHSGAYGKCRYHYS--GKHSEGNRFIRNS--
----------------------------DL--------
>Lpol.rna5626 /organism=Lpol {i 99,200,327,467,597,685 i}
MAN-----------------------------------------------------ARTN
QNTAP--------C--------FQKNREVQ-----------------------LHEGALV
WN----DGQLSYVGQDCFEIPP--VLGTTYGPLTKRLDVSFNALRCLDTLDQFTTLEELI
LDNNDLED-DASFCHNPHLQTLSVNKNKFKDLEKLLIQLARCYPNLSYLSLLGNPACPDQ
LTNSDKD-----------------------------------EEDYQRYRYYVIHKLPKL
KFLDSTRVKNREIQEAQRIGF-----------LMKI-----------------ARPEMTD
-------------------WCEEAVENLKAESSRF-------------------------
----------------SPLPR--NTPPESSRICAYGKIRHHYS--GKNSEGNRFIRNN--
----------------------------EL--------
>Ptep.aug3.g9892.t1 /organism=Ptep {i 117,218,345,485,615,694 i}
MAAYI-------RCYC----------------------------------------CEEK
HDIFV--------G--------YNNFMETV-----------------------IDKDSIH
FE----DGQLSYIGQDCYAIPS--ILGKIYGSQTRRLDLSFNSIRSLENVQLFPVLEELI
LDNNDLND-LVSFIPLPHLHTLSLNKNHFLDLETLLKQLTRCYPELTYLSLLGNPACPDQ
LSNLEKD-----------------------------------DEDYQRYRYYIVHNIPKL
KFLDSTPVKVFEKTEAQRIGA-----------YMKV-----------------SRPRIDV
----------------------AQEASAEADAPRY-------------------------
----------------SPLPP--TTKPGGTHRGSFGRLKQRYT--GTQSEGNRFIRDN--
----------------------------EL--------
>Drer.transcript:ENSDART00000145499 /organism=Drer {i 42,143,270,410,537,625 i}
MAH---------------------------------------------------------
------------------------------------------------------NESMVV
VN----GSQVSCIGHDWEDIPD--FLGTKYGQMARRLDLSFNQLRSLTGLKAFSQLEELI
VDNNLLGN-DLRLPRLPRLHTLTLNKNQLTDIEALLEHLVEVTPALEYLSLLGNEACPNQ
LVSMDKD-----------------------------------EDDYQRYRYFVLHKLTNL
KFLDTRRVTQWERSEAQARGA-----------FMKV-----------------VKPKNDQ
--------------------DTASDTRSESIATPY-------------------------
----------------TPLPR--GSRDARNHKGVFTKCRYVYY--GKHSEGNRFIRND--
----------------------------QL--------
>Hsap.transcript:ENST00000611255 /organism=Hsap {i 30,131,258,398,516,601 i}
M-----------------------------------------------------------
--------------------------------------------------------AGLV
VR----GTQVSYIGQDCREIPE--HLGRDCGHFAKRLDLSFNLLRSLEGLSAFRSLEELI
LDNNQLGD-DLVLPGLPRLHTLTLNKNRITDLENLLDHLAEVTPALEYLSLLGNVACPNE
LVSLEKD-----------------------------------EEDYKRYRCFVLYKLPNL
KFLDAQKVTRQEREEALVRGV-----------FMKV-----------------VKPKASS
------------------------EDVASSPERHY-------------------------
----------------TPLPS--ASRELTSHQGVLGKCRYVYY--GKNSEGNRFIRDD--
----------------------------QL--------
>Turt.mRNA:tetur14g03390 /organism=Turt {i 276,416,543,628 i}
MRHY--------------------------------------------------------
-----------------------------------------------------DSNDSFV
WE----NCCLTYIGQECHKIPL--FLGDSFGPKARRLDLSCNSLQSLSGLDRFTTIEELI
LDNNELDD-NVDFPCNLRLNTLSINKNKFQNLEKLVTKLSIAYPNLRYLSLLGNPACPDQ
LSNASDD-----------------------------------ENDYLRYKLFVLFKLPKL
NFLDSSMLTKSEKRKASKIGP-----------YMRI-----------------VRPDEDL
----------------------FNDNQNEFEDEVY-------------------------
----------------SPLPA-IDYSDKITPKGAYGRLKYRYT--GKQSEGNRFIRNN--
----------------------------HL--------
>Isca.ISCW009511-RA /organism=Isca {i i}
MAG-----------------------------------------------------STAA
SSNAPK-----------------------------------------------DDQNGTV
YEPYR-NGDISYVGRECQSIPD--RLVHAYAFAAVRLDLSFNRLCTIKGIEHFIQLTELV
LDNNVLSD-PSEFRFNSQLKTLSLNKNCFENLDFLISSIEQCYPTLTFLSLLGNPACPDQ
ITNPDKD-----------------------------------DDDYQRYRYYVIHKLRQL
RFLDSRAITASERRESRRVGA-----------FMKV-----------------ARPRMYE
---------------------APTWAEEPEDANRF-------------------------
----------------TPLPA---LSSGSQKKTVYGVLKYKYT--GKHSEGNRFIRND--
----------------------------QL--------
>Dpte.g5679.t1 /organism=Dpte {i 213,444,832 i}
MME---PSKLIIKGSSIQDNR------LIVDRSKIAEMKELTGMKAAKFRRM--DNSSSN
Q---------------------IDNNNDDDVEI-----------------------NGLI
WDEY--DASIKLVNQNLWQIPS--PLTIQYASRVRKLDLSYNCLQTLAGIEYFNCLEELV
LDNNLLND-SIRFFYNPFMKCLSINKNKLTDLERFLNEITLKLPNLTYLSMLGNSACPDQ
LSSSEHD-----------------------------------DKDYSRYRSYVIHRMPQL
KFLDSTQIRRTERNDAQKRGQ-----------YYRL-----------------IRLNSDS
FVETNK-------LRS-HLFQFREQNDNNDDDRQN-------------------------
----------------NPLPF---TQDNGQPKGGFGKLKHRYT--GKHSEGNRFIRNH--
----------------------------EL--------
>Dpul.mRNA15420 /organism=Dpul {i 36,270,410,540,619,685,748 i}
M-----------------------------------------------------------
--------------------------------------------------------EGVF
YTMT--EVELRCSGQNLRKLPQPTDLGSDTGQIIKYMDLSYNKISTLDGMESYSSLETLI
LDCNRIGD-DVEFPCCQSLTTISLNKNQIADLDHLLLNLKRMAPKLRFLSLLGNCACPHQ
LMGLNYD-----------------------------------DSDYHRYRCYVIYCLPTL
KFLDSTPVTRGEREEAALRGK-----------FFQV-----------------VKPITLK
----------------------TQTKSMRQDRKDL-------------------------
----------------IPLPP--AKLNLALHKDAFRKRSIIHSILYVCGENKRLVASKVS
VHFKLTFYIKTLVLQTSKDIPEMSCLLEHLALLLTCKR
