# Supplementary material for: Genome streamlining in a minute herbivore that manipulates its host plant
Source: eLife. 2020 Oct 23;9:e56689. doi: 10.7554/eLife.56689 (PMC7738191; doi:10.7554/eLife.56689)
Supplement: Supplementary file 2. [file elife-56689-supp2.zip › Malin_Input/OG0002010.fasta]

>Agam.AGAP000747-RB /organism=Agam {i 13,2687,2870,2976,4349 i}
-------------------------MEETETH----------------------------
AVAAG---------VKHSGSMSNLSDISGNTAVPAGAHAGPGRPRMDIAAVIDCE-KSA-
--CLSHRKAALEEVQQACAAVGANLQLLPFDVLDYH---NENNNKLEYFYNADVVVVDLS
VQTQQSTLCYLLGVRESFKMKENIVIYN---DTQTE-----------ATLRMKI------
----SCGNYQFLSYRLH---ENGGAIVTSPLKLEE---------------TAGTAAAASQ
-----------------------------------------------LAQQPTTLAVALR
RLFQDVEIQSKTHLREKFLADLRSLRDQHAGNVEELQRMLRNLRKRLDDPQ-VLSKDILQ
TYMLALRDVQDYDAMVQLVDDLQTIPNKQSYINTGHMHYLYAFALNRRNHEGDRERALRT
CTKAL-------EKKENHFPDMLCLYGRIYKDIFVESNHTDRESLKNAIIWYRKSFEVQP
NEFAGINLATLLVIDGKDFTDS-ELQHIGMKLNNLIGKKGSLAQIKDYWNVATYFEISVL
AENYAKAIQAAECMFKLRPPKWYLKSTIGNITLIDRARKRTEEPAG--------------
----ISIEQQIFQFWMEFFLEATA-REPSSMVRFPILILEPQKIYMPSYVSIHMDA--EQ
KSIDISNVCQQHAKG-----TCLKLHDFNFLASQIKSVSLYKRDERCAYLYVHHNSDDFQ
MFFPSVQCRQTFYDLILQM----TADQGSGFIDLS-AAETTADELKYEYDLDDEGQRILL
GKGTYGAVYAARDLTTQVKIAVKEVYERNTHDVQPLHEEIKLHSQLRHRNIVQYW-----
GSKSEN--QYFKIFMEQVPGGSLSALLSSKWGPLKDSETTIAFYSRQILEGLKYLHDQKI
VHRDIKGGNVLVNTYSGVVKISDFGTSKRLAGINPATETFTGTLQYMAPEVIDQGVRGYG
PAADIWSFGCTVVEMATGKPPFVELGCPQAAMFKVGFYKTHPTIPEELSSMAKNFILRCF
EVNVDKRATATELLEDPFLCEK-------------------------HKKMRPSFSSSST
ISG-LP-HPGASEFSRSVSMPADRHN------------SKTLTTQESSASCNTPTFS---
-------SETEN--LAET------PSL---------------------------------
--EMDSA--EQTS-----------------------------------------------
TVFQLNRRSSSGG-------------L----LSPEID-----------------ITTSTA
SK-LP---LAGDANESDGFYLLKKDSQRRQTLDKVLCHDVTKICELWLTKIEPDA--NQE
LAITRDHLV-MLLNGLRKYIAEQRTDT-LEQA----------------------------
--------IAQLKEQP-NFN---------------------------------------D
IAIVQLHLALYAFQNTVITVLRSHNIKPHWMFALENLVKSAVHAGITILSPKLGANLAGN
APNDDEYDEESNELGGQAGPAPPAARAPLVNGRFAPAAARDERDGSAYDCEYDMYDLMAE
GGGAGDEDPMDELDD-------PLTGTSSGHG-TLRGMKPR-------------------
----------ARSHGTDVGPGTPLQKKTRWKTWREQVEALRAENQRLKEYLLESQQSYHG
AFRAVLQS-----------GAFARCLTDQLVALMERCLHEHGTGPELGDGEETFGDGGAA
AGGGGRVRRTAQPWNR-----MPPVGQTATDRPTQCA-SDRVV------ATEDGQHVEE-
ADEDEEMGDLRLAEWL-QAQGIKRPECQRRILREGFLCDDFLYDLERDDLRRLGLKIGEE
LRIWNALKRHRRLHPPK-------------RPSA--------------------------
------------------------------------------------------------
------------------------------------------------------------
------------------------------------------------------------
------------------------------------------------------------
------------------DCDSVHNIN---------------------------------
----------------------------------------------------NNC-----
------------------------------------------------------------
---------------LNDHHTA--------------------------------------
------------------------------------------------------------
------------------------------------------------------------
------------------------------------------------------------
------------------GLDTR-------------------------------------
------------------------------------------------------------
------------------------------------------------------------
------------------------------------------------------------
------------------------------------------------------------
------------------------------------------------------------
------------------------------------------------------------
------------------------------------------------------------
------------------------------------------------------------
------------------------------------------------------------
------------------------------------------------------------
------------------------------------------------------------
------------------------------------------------------------
------------------------------------------------------------
--------------------------------
>Bmor.transcript:BGIBMGA010545-RA /organism=Bmor {i 49,255,450,620,899,1070,1183,1385,1494,1664,1845,2046,2197,2412,2508,2648,2798,2892,3075,3340,3473,3590,3767 i}
M------------------------ITFSGTN----------------------------
ASSAL-EDTGEVRSICESV----CSDSSNATVQP-G--GSNQRPRMDIACVLDVS-HTS-
--NISHRKRALEEVRLAAELVNANLHHIHFEKLDF-----GETNVLDTFYNADVALVDLS
VQLQQSSLLYHLGVRESFDMKENVLLYN---DVDPD-----------STLRLKI------
----SLPNFLFVSYKLT---DVGTCVTTNP--------------------AATKF-KGED
-----------------------------------------------SADPKQHLTLRLK
NILQDVEVQTKAHLQEKFLSDLRKARETYSG--LELANVLHAMRRRLDDPA-VLSGDTIL
NMLISYREIQDYDAIVQVVDDLKTIMNRKNYVNMPIIRFLYAFAMNRRNKEGDRENALKV
CVKAL-------DKKENRFPDMLCLCGRIYKDKFVESQHTDKESLNSAIHWYRQGFEVQP
NEYAGINLATLLVIAGNDFKNSQELQHIGMVLNHLIGKKGSLSSLKDYWDVATFFEISVL
AQDYVKAIQAAECMFKLKPPNWYLKSTIGNIELINRFRKTE---ET--------------
-----SPEQQVFSFWMEYFVEATK-SSCENIIRFPVVILETTKIYMPSYVNVNMGA--EQ
KSIEILNLCLDAMHG-----QCRQVHRWLFTSDMIRSYSLYKRDERCLFLYVSENSDDFQ
IFLPSQACRQHLHDLLGEL----TADHE-KVTDLD--TSVMQDQLKFEYELDDNNKRVVL
GKGTYGVVYAARDLNTQVRIAVKEIPEKNLGDVQPLHEEILLHSQLRHRNIVQYL-----
GSISED--NYFKIFMEQVPGGSLSALLRSKWGPLKENEATIAYYTKQILEGLKYLHDQKI
VHRDIKGDNVLVNTYSGVVKISDFGTSKRLAGLCPSTETFAGTLQYMAPEVIDKGQRGYG
APADIWSLGCTVVEMATGNPPFIELGSPQAAVFKVGYYKMHPEIPSELSLRAKNFILRCF
IPEPEERATAAELLEDPFLCEK--------------------------KKQTCRLGS---
----------SIDYSRSISVPADKARPI--TAQ-----KKISEPSLPGNIPTS-------
-------PDIDT--MPNT------PS----------------------------------
--TDDMD-----S-----------------------------------------------
NDTILNRRSSSGG-------------L----LSPEVD-----------------MTNVPR
SS---------IDVEHDGFYLLKKDSQRRLTLSRVLEQDSEKICSKWMLSIQQD---FGN
TVLTMNHLE-TLRCALKEYIMDQNRNV-IEQA----------------------------
--------MTTLKEEL-DFD---------------------------------------S
NAINELHSAIYMFQEAVNVVLRMHSIKPHWMFALDNLVRNAVQAAITVLSPELGANLAGQ
EGRRAGGVA---------------------------------------------------
-------------------AGGPDVGTPSALS-TATSTHQ--------------------
---------------------------------------IRHENHKLQQELIESYQQHQA
LLRQMLEE-----------QKLQTQIIRELV-----------------------------
-----ESRNRSEPDE--------------LEPPE--------------------------
-----PEEVERVREWV-SSRGLPAAV-ARALSRQHYTLTDLLLHAQREDVSRLHLSGGIE
LRLWRAIQEHRLHAGPTH----------LRRSSSTET-----------------------
------------------------------------------------------------
------------------------------------------------------------
-------------------------------------------------------DID--
----------------------------TNSIV---------------------------
-------------VVECQRCKSIRRTTSTN------------------------------
----------------------------------------------------SNCSSNP-
TV----------------------------------------------------------
--------------VIREHQVNG-------------------------------------
------------------------------------------------------------
---------------------------------------ESPL-----------------
------------------------------------------------------------
-----------TQLYGENGVDNL-------------------------------------
------------------------------------------------------------
------------------------------------------------------------
------------------------------------------------------------
------------------------------------------------------------
------------------------------------------------------------
------------------------------------------------------------
------------------------------------------------------------
------------------------------------------------------------
------------------------------------------------------------
------------------------------------------------------------
------------------------------------------------------------
------------------------------------------------------------
------------------------------------------------------------
--------------------------------
>Dpul.mRNA13178 /organism=Dpul {i 207,402,743,1045,1599,1891,2270,2505,2645,2780,2882,3312,3480,3630,3789,3991 i}
------------------------------------------------------------
--------------MTDSVGSDRRSDTSGHGPGGVT--PIAGRLRMDAVCVIDLN-QSE-
--YLSHRKKAFDEVRQATAAVNANCHHVQFEKLDF-----GETTILETFYNADVALVDLS
NQVQQSALFYHLGVRESFGMKENILLYN---DKDPG-----------LTLMLKR------
----SCSNYTFVSYRTL---ECGTCVETDP--------------------STARLGCGEE
SG--------------------------------------------PEPGFKIQLSIKLR
RLLQDVEVQSKAHMKEKFLADLRKARETWTG--QELIRALQGMRRRLDDPN-ILSGDVIL
NMLISFREVQDYDAMVTLLEDLKTVPNRRHYTHTPAIRHLYAFALNRRNREGDRERALEV
MKKAL-------EKKENHVPDILCLCGRIYKDIFVESQHIDMDSLQNAIHWYRKGFEVQP
NEYAGINLATLLVIAGNEFSKSEELQHIGMVLNNLIGRKGSLSSLKDYWDVATFFEICVL
AEDYGKAVQAAECMFKLKPPNWHLKSTIGNITLINRFRHKTDESAS------AAGEST--
----PSPEEQVFNFWLEYFVEATK-AETEETIRFPIVIVEPTKVFMPSYVNVHLGA--EE
KSLEIWNMCLDSLLG-----KCRQVHHWLFTAEMIKSVSLYKRDERCLFLYVHQNSDDFQ
MIFPSAACRQMFYDLVLQL----TADLGEAFTDLD--SDLTPGAIRYEYELDDQSRRVVL
GKGTYGVVYAARDFNTQVRIAVKEVPEKDIGEVQPLHEEIRLHSQLRHRNIVKYL-----
GSISEG--GFFKIFMEQVPGGSLSELLRSKWGPLKENEATIAYYTRQILQGLKYLHDQKI
VHRDIKGDNVLVNTYSGVVKISDFGTSKRLAGLCLSTETFTGTLQYMAPEVIDKGQRGYG
APADIWSLGCTIVEMATGKPPFIELGSPEAAMFKVGYYKMHPEIPVEMSERAKHFILRCF
EPDPDRRATAAELMEENFLSE---------------------------KKKMGRLPS---
----------NQEYSRSVSVPVGDRSML--RTERGSHLPRMASSPEENGFAYMTKTS---
-------PANTSIHSPMSS-PVTIPA----------------------------------
--QLSFT----TSTVMSL----------------------------------------DE
DPLICGRRSSANSHGTNTGPS--SGYLSPFPLSPEVD-----------------GCSTKG
GGILG---EGVELSPEDGFYTLKKDSQRRQTLTRVLSQDGKKICEVWLRSLEKE---VGQ
TPLTAPHLL-TLMRGLRDFIPEQNKSA-IEAA----------------------------
--------ISTLREEV-DFDVCAFGICRVKGNHTLLKRKKKGLPARVNKNLLLCPICRQI
FALNHIQLALYLFQDAVNAVLRMHSIKPHWMFALDNLVRSAVQAAITVLSPELGANLAGG
ESRRIKMDDRV----------------------------------------------DGA
GEGKPVGNWEEARER-------VEEGSTSGVS-TINSNKS----PKESTVVSYLNF----
----------AENERF------------R-EELKNALETLRRDNLRLMQELVDTQRSYQD
TLRTTLSE-----------QQLQRQLIQQLL-----------------------------
-------------------------------PPRPLQ-----------------------
VQAIPSEIDSALVSWL-QSNNVEECD-IALFTSEGYILIDVIEFFTREDLRRIGLRGGTE
LRLWRAILEQRAQWNIA-------------------------------------------
------------------------------------------------------------
------------------------------------------------------------
------------------------------------------------------------
------------------------------------------------------------
------------------------------------------------------------
------------------------------------------------------------
------------------------------------------------------------
------------------------------------------------------------
------------------------------------------------------------
------------------------------------------------------------
------------------------------------------------------------
------------------------------------------------------------
------------------------------------------------------------
------------------------------------------------------------
------------------------------------------------------------
------------------------------------------------------------
------------------------------------------------------------
------------------------------------------------------------
------------------------------------------------------------
------------------------------------------------------------
------------------------------------------------------------
------------------------------------------------------------
------------------------------------------------------------
------------------------------------------------------------
------------------------------------------------------------
--------------------------------
>Isca.ISCW002207-RA /organism=Isca {i 17,188,461,645,907,996,1135,1197,1263,1364 i}
------------------------------------------------------------
------------------------------------------------------------
------------------------------------------------------------
-------------MQDAYG-----------------------------------------
------------------------------------------------------------
------------------------------------------------------------
------------------------------------------------------------
-----------------------------------------------RNRPGDRERALEV
MTAAL-------KKKENQVPDILCLCGRIYKDKFVESDYTDMESLRNAIHWYRKGFEVQP
NEYAGVNLATLLVIDGHELSKSSELQQISLRLNNLIGLKGSLDSLEDYWDVATFFEISVL
AENYTKAIQAAECMFRLKPPN---------------------------------------
------------------------------------------------------------
---------------------CQ-----------------YKRDERCLFLYVHQNSDDFQ
MFFPSELLKNRFYELILIM----TADQEGMVTDID--LDLGSGCVQFEYETDDQGRRIVL
GKGTYGVVYAARDLTTQVKIAVKEIPEKNLGEVQPLHEEIKLHSQLRHRKIVRYH-----
GSFSED--GYVKICMERVPGAAAFQV-----GSTEQQRACYCLLHKADSRRLKYLHDQRI
VHRDIKGDNVLVNTYSGGIKITDFGTSKRLAGMNMVTETFTGTFQYMAPEVIDNGQRGYG
APADIWSLGCTVVEMATGKTPFIELGSPQAAMFKVGCFKIHPEIPSTLSEKAQKFIKRCF
EPDPAKRATAAELLEDPFLTE---------------------------------------
------------------------------------------------------------
------------------------------------------------------------
------------------------------------------------------------
------------------------------------------------------------
------------------------------------------------------------
------------------------------------------------------------
------------------------------------------------------------
------------------------------------------------------------
------------------------------------------------------------
------------------------------------------------------------
------------------------------------------------------------
------------------------------------------------------------
------------------------------------------------------------
------------------------------------------------------------
------------------------------------------------------------
------------------------------------------------------------
------------------------------------------------------------
------------------------------------------------------------
------------------------------------------------------------
------------------------------------------------------------
------------------------------------------------------------
------------------------------------------------------------
------------------------------------------------------------
------------------------------------------------------------
------------------------------------------------------------
------------------------------------------------------------
------------------------------------------------------------
------------------------------------------------------------
------------------------------------------------------------
------------------------------------------------------------
------------------------------------------------------------
------------------------------------------------------------
------------------------------------------------------------
------------------------------------------------------------
------------------------------------------------------------
------------------------------------------------------------
------------------------------------------------------------
------------------------------------------------------------
------------------------------------------------------------
------------------------------------------------------------
--------------------------------
>Lpol.rna9305 /organism=Lpol {i 2,138,315,438,608,684,777,884,1055,1328,1416,1488,1658,1842,1976,2104,2208,2347,2409,2475,2576,2645,2707,2780,2861,3030,3090,3169,3249,3355,3512,3611,3739,3828,3905 i}
MK-----------RLDFCL------V----------------------------------
--------------LNNPVGSSNMSDVDSHSVSS-G--PLSVRPHINVAVVIDLT-VSV-
--GLNHRRGAYEEIQKACNHIGATVHHVPFQKLDF-----GEANVLDLFYNADVAVVDLS
ILDQQNSLFYQLGVRESFGMKQNILIHN---DHTTD---------VRVPVPLKI------
--PPTCGNYNLIPYKLN---DMGTCVVTES--------------------GALRL-VGDE
-----------------------------------------------PVDGWIHFGMRLR
KLLQEVEVQNKAHMKEKFLADLRKARESYSG--EELAKILHNMKRRLDDPN-IISGDAVL
NMLISFREIQDYDAMVTLIDDLKTVPNVK-FTYTTAIQFHYAFALNRRNKPKDREKALHV
IKKAL-------EKEENRVPDLFCLHGRIYKDIFVESDHTDKEALKNAIHWYRKGFEVQP
NEYAGINLATLLVIDGNEFSKSSELQHIGIILNNLIGRKGSLSSLEDYWDVATFFEISVL
AEDYVKAIQAAECMFKLKPPDWHLKSTIGNIRLINRFRKKSEETEI--------------
-----TAEEQVFHFWLEYFIDATA-AHASDCIRFPILILEPTKVYMPSYVTVNMDA--EE
KSIQISNLCLDTLKG-----KCHKLHEWLFHDNSIKSVSLYKRDERCLFLYVLQNSDDFQ
MFFPSACMRTRFYDLLLEM----TVDQESVITDLN--SDNHTGPIKYEYELDEQGNRTVL
GKGTYGIVYAARDLNTQIRLAIKEIPEKNIGDVQPLHEEIKLHSQLSHRNIVKYQ-----
GSVSED--GFFKIFMEQVPGGSLSQLLRSKWGPLKDNEHTIVYYTKQILEGLKYLHDQKI
VHRDIKGDNVLVNTYTGIVKISDFGTSKRLAGINPVTDTFTGTFQYMAPEVIDKGQRGYG
APADIWSLGCTIVEMATGKPPFTELGCPQAAMFKVGYLKVHPEVPPTMSEKAKRFIERCF
ETNPDQRASAADLLDDPFLTDS-------------------------GRKKKTHRPG---
----------GQDFSRSISVPADRANKL----DKPERVSRFASTGEDGISLAAFGGK---
-------TGNTEFLLPRS------PS----------------------------------
--TYSYS--SDSA-----------------------------------------------
DGTIMTRRSSSGM------------------LSPPVD-----------------GFHT--
-------------IQEGEFFMLKKDSQRRTTIVHVLTEDEEKICEFWMAQLQDR---LKN
LLITSKHLH-ILLQGLCKYIQEQNKSS-LESA----------------------------
--------YSIIKEEI-DFD---------------------------------------G
NTIHQMQVSLCLFQEAVQSILRSHNIKPHWMFALDNLVRSSVQAALTVLSPELGANLAAQ
NHREEGDDD---------------------------------------------------
----------------------LEEGSTSGIS-TINSMKQ--------------------
------------SDSF------------K----KYHGQKLQEKGIRLLEEMIN-------
VMQQFLYSWKENNVPDRSNSQAQNKRCLDFFS--SAHVH---------------------
---VASGSESEFKASGSS-FGLNPASGDSSNAPIQVA-----------------------
VSVYGPNEDPELIEWL-QNLGLDKES-IGKFITEAYTVDDVLMFLTREDLRRLGLRGGME
LRVWRAIVDHRKKSSTQ------------NHPTKNK------------------------
------------------------------------------------------------
------------------------------------------------------------
------------------------------------------------------------
------------------------------------------------------------
------------------------------------------------------------
------------------------------------------------------------
------------------------------------------------------------
------------------------------------------------------------
------------------------------------------------------------
------------------------------------------------------------
------------------------------------------------------------
------------------------------------------------------------
------------------------------------------------------------
------------------------------------------------------------
------------------------------------------------------------
------------------------------------------------------------
------------------------------------------------------------
------------------------------------------------------------
------------------------------------------------------------
------------------------------------------------------------
------------------------------------------------------------
------------------------------------------------------------
------------------------------------------------------------
------------------------------------------------------------
------------------------------------------------------------
--------------------------------
>Phum.transcript:PHUM596320-RA /organism=Phum {i 246,523,653,932,1103,1216,1396,1536,1706,1890,2024,2279,2457,2693,2766,2810,3135,3294,3782,3991 i}
M------------KMPIGF------VERPPS-----------------------------
PAT----NASDSKSVAESL----TSENSLQINSP--------RPQMDVACVLDLH-QSE-
--HLSHRKKALEELKIACNQINAQLHHITFEKLDF-----GETNMVDTFYNADVAVIDLS
IQLQQSGLFYHLGVRESFGMKQNIVMLN---DQNPE-----------STLRLKVIELEKN
NNDDDNDNRIFLSNSRLCDFKNNFCVTTNP--------------------TAAKF-QTDD
A----------------------------------------------ALDMKQPLNVKLK
KLLQDVEIQSKVHMKEKFLSDLRKAREIYAG--AELSKVLHNLRARLDDPN-ILSGDVVL
NLLISFREIQDYDAMVTLVDDLKTVHTKKSYISTPLIRYLYAFALNRRDKPGDKERALNV
IEEAL-------KHKENHFPDMICLCGRIYKDKFVKSDYQDSESLKNAIHWYRKGFEVQP
NEYAGINLATLLVIAGGEISKSSELQHIALVLNNLIGKKGSLSSLKDYWDVATFFEISVL
AEDYTKAIQAAECMYNLKPPNWYLKSTIGNISLIDRFRKKNEESES--------------
-----SPEEQIFQYWMEYFVEAIS-SEVGDIIRFPVLVLEPSKELLPSYVNVNLGA--EE
KSIQLWNLCLDQMKN-----TCKKVHDWLFPANSIKSVSLYKRDERCLFLYVHHNSDDFQ
MFFPNSEYRQKFYDLILEM----TRDQEGMVTDLD--SDLSCHQIKYEYDLDENGKRIVL
GKGTYGVVFAARDLNTQVRIAVKEIPEKNLGDVQPLHEEIKLHSQLRHRNIVQYL-----
GSVSEN--NYFKIFMEQVPGGSLSALLRSKWGPLKGNEGTISFYTKQMLEGLKYLHDQKI
VHRDIKGDNVLVNTYSGVVKISDFGTSKRLAGICPSTETFTGTLQYMAPEVIDKGQRGYG
APADIWSLGCTIVEMATGKPPFIELGSPQAAVFKVGFYKTHPEIPAELSDRAKNFILRCF
VASPDDRATAAELLEDCFLHEMI-----------------------CSRKGNNQKNGLRT
-------HQSQDEWLSWIRFPFSCLK-----RQK----SMMSASTSMAAAAATTTTS---
-------PTLET------------------------------------------------
--DNSLE----TN-----------------------------------------------
STVSSTRRSSSTV------------------YTLGES-----------------ESRNGG
TQ---------TDAEQDGFYLLKKDSQRRMTLSRVLMQDEMKICDDWMMHIDHE---IGD
TNLTYNHLE-MLLRGLKEYIADGNRQA-VETM----------------------------
--------IRNIKEEL-EFD---------------------------------------C
EALNHLHLAIYLLQDSINKMLRSHSIKPHWMFALDNLVRDAVQAVVTVLSPELGANLAGE
DLQKSRLDGNL----------------------------------------------LFS
STIQFLKNCFPLLPRPLFFSGHSYLGSSTNIS-TKNSVDS----YGEVT-----------
---------P------------------SVKLHLDQISILKSENFKLMNEVIESQKTIHG
LLKQVLEE-----------NKNQIQFLNNTL-----------------------------
-----EQINSVE-------INMTNHSPDCCLVPQ--------------------------
ISTTENYNDPELSKWLSEVVGLEQNV-VDKFLTEEYTLDDVLNQITRTDLKRLNLKGGTE
LKIWRSILEHRSSSSNK------------KKEDNEDN-----------------------
------------------------------------------------------------
------------------------------------------------------------
-------------------------------------------------------EDW--
----------------------------HQSLE---------------------------
-------------YVDAIDCFSRQDVDT--------------------------------
------------------------------------------------------------
------------------------------------------------------------
------------------------------------------------------------
------------------------------------------------------------
------------------------------------------------------------
------------------------------------------------------------
------------------------------------------------------------
------------------------------------------------------------
------------------------------------------------------------
------------------------------------------------------------
------------------------------------------------------------
------------------------------------------------------------
------------------------------------------------------------
------------------------------------------------------------
------------------------------------------------------------
------------------------------------------------------------
------------------------------------------------------------
------------------------------------------------------------
------------------------------------------------------------
------------------------------------------------------------
--------------------------------
>Ptep.aug3.g7344.t2 /organism=Ptep {i 84,261,372,548,624,717,824,995,1268,1356,1428,1598,1773,1907,2035,2139,2278,2340,2406,2507,2638,2723,2789,2955,3015,3094,3174,3280,3452,3554 i}
------------------------------------------------------------
-----------------------MEENNSQTSAA-N--QSHQKARINVACVIDLT-IPE-
--KCHQRQRAFDEVKKACHAVGGKCHHIEFQKLDF-----GEMNVIDMFYNADVAIVDLS
IMDQHSPLFYHLGVRESFEMKQNILMFN---DCDPA-----------SNVPLKL------
--SCTTSNYTLLLYKLN---DSSQCVAIDS--------------------AGLRH-VTDD
-----------------------------------------------SIESKILLNCRLK
RSLQEVEVQSKAHMKEKFLSDLRKARETHTG--EELSKVLRNMRKRLDDPN-IISGDVVL
NMLISFREVQDYDAMVKLVDDLMTIPNLK-FTFTPAIQHLHAFALNRRNKEGDREKALDV
IKKSL-------EKKENEVPDMLCLCGRIYKDKFVESNYTDMESLNKAIKWYRKGFDVQP
NEYAGINLATLLVIAGNDFSKSTELQDIGRVLNNLIGRKGSLNSLKDYWGVATFFEISVL
AEDYSKATQAAMCMFDLKPPNWYLKSTIGNIELINRFRRKPENIEL--------------
-----SAEEKVFNFWLEYFIAAYS-EEIDDCIRFPILILDPGKVYMPSYVTVNLGA--EE
KSVHINNLCLDALKG-----KCTKLHEFLFTKSSFKSVSNYARDERCLFLYVHQNSDDFQ
MFFPSEELKQRFYDLVREM----SEDN--IITDLN--TDINT-ILQYEYELDDLKRRIIL
GKGTYGVVYAARDLTTQVQIAIKEIPERDIGVVQPLHEEIKLHSELRHRNIVQYL-----
GSVSED--GFFKIFMERVPGGSLSQLLQNIWGPLKGNEVTISYYTKQILEGLKYLHDQKI
VHRDIKGDNVLVNTYNGVVKISDFGTSKRLAGINPATQTFAGTLQYMAPEVIDKGQRGYG
APADIWSLGCTVIEMATGKPPFGELGSPQAAMFKVGFYKMHPEVPPGMSERAKNFILRCF
IPDPDSRATASDLIEDTFISDS-------------------------RKKKTHNRPP---
----------PPELNRSISAKNNSVPERPKVEAKPDRVERFASTGEEGLAVVR-------
------KSPCNSLRIP--------PQ----------------------------------
--NFSFS----SS-----------------------------------------------
DSSTDTRRSSTGL------------------LSPPID-----------------SPQ---
-----------IETEQGNFYLLKKDSQRRAFIHKVLLENADVICDIWMKELNAK---TPE
SALTMEHLN-ILLDGLREYIPEQIKMP-IQQA----------------------------
--------ISRVKEDV-DFD---------------------------------------G
IAVNQMHLALYVFQDAVKGVLRQQNIMPHWVFALDNLVRNSVQAAISILSPELGDNLEGK
NEEMEI------------------------------------------------------
------------------------EDTTMALS-TINSVKS----LSPHVFHAYN------
----------------------------EMALMRKKNEELVRENMRLMNELVLANQAHQD
LIKQSLLE-----------K----------------------------------------
------------------------------------------------------------
------------------------------------------------------------
-ELWAAIYQSPASK----------------------------------------------
------------------------------------------------------------
------------------------------------------------------------
------------------------------------------------------------
------------------------------------------------------------
------------------------------------------------------------
------------------------------------------------------------
------------------------------------------------------------
------------------------------------------------------------
------------------------------------------------------------
------------------------------------------------------------
------------------------------------------------------------
------------------------------------------------------------
------------------------------------------------------------
------------------------------------------------------------
------------------------------------------------------------
------------------------------------------------------------
------------------------------------------------------------
------------------------------------------------------------
------------------------------------------------------------
------------------------------------------------------------
------------------------------------------------------------
------------------------------------------------------------
------------------------------------------------------------
------------------------------------------------------------
------------------------------------------------------------
------------------LG------------
>Tcas.transcript:TC000430_002 /organism=Tcas {i 43,258,453,593,930,1081,1855,2611,2744,2807,3210,3492 i}
-------------------------MPAPPL-----------------------------
PTVVE-PDAAECRSVTDSVGS--HSDISGHTLQAAS--SIMGRPHMDVVCVIDIC-QSQ-
--NLAHRKKALEEVNQACLQVGATLNHIQFEKLDF-----GETNVVSSFYNADMVIVDFS
LPTQIITLSYHLGVRERFNMKYNILIYN---DTDTE-----------ATERLKC------
-----STQYPCISYILT---EDGMCVTTGR------------------------------
-----------------------------------------------LNDGGELLNQRLK
RSLQDVEIQSKAHMKEKFLADLKKLKEQKSG--EELQKSLNNIRRRLDDPN-VLSGDVVL
NMLFCFRDIQDYDSMVQLVDDLRTLPAARKYLNS-YILYLYAFALNRRKQDGDREKALNV
CIEAL-------EKRENHFPDMICLCGRIYKDKFTESDYKDEKSLREAIYWYRKGFEVQP
NEYAGINLATLLVIGGADITGNEELQRIGMVLNNLIGKKGSLSSLQDYWDVATFFEISVL
FQHYSNALQAAECMFKLKPPDWYLKSTVGNIQLIDRFRKKRDE-EG--------------
-----SPEEKIFHFWMEFFLEATK-PPDKDSFRFPALILEPSKESMPSYVCVNLDA--EP
QTLQVTNLCIKSLKN-----NCTQIHNWEFTANNIRSVSFYKRDERCLVLYVHHNSDDFQ
IFFPSESCRQCFYELILEL----TDHQEGLV------ESEPPRDIRYEYERDEQGRRIVL
GKGTYGCVYAARDLNTQVRIAVKEVPEKNLGAVQPLHEEIRLHSQLRHRNIVQYL-----
GSLSED--NYFKIFMEQVPGGSLSALLRLKWGPLKSNEHTMAYYTRQILEGLKYLHDQKI
VHRDIKGDNVLVNTYSGVVKISDFGTSKRLAGLCPSTETFTGTLQYMAPEVIDKGQRGYG
APADIWSLGCTVVEMATGKPPFIELGSPQAAVFKVGYYKDHPQVPEELSDRAKHFILRCF
EPDPDKRASAAQLLEDPFIGVD--------------------------RKKSVRL-----
----------NTEFNRSVSVPVDKML------------PRLPGCSAPNQTPTTPESD---
-------SQSRGSLLP----PIQMPT----------------------------------
--SLTFN--SLASTP-SLE--------------------------------------IES
CQDDTERRNSTGT-------------L----LSPEVD-----------------AS----
-------------TETDGFYLLKKDSQRRTTLAKVLAQDGAKVCEVWMHKIRDKY--MGE
TVLTQKHLA-RLMDGLKDYLTEQSLTV-VESA----------------------------
--------VRLLKEEL-DFD---------------------------------------S
TAINQLQFAIYLYQESVNEVLRLHPIKPHWMFALDNLVRSGVQAAITVLSPELGENLANH
S-----------------------------------------------------------
--------------------------SPSTVN-SAKSTKS--------------------
------------SESF---------------DFRDQLVHLRAENAKLQQELVESQKQYQA
LVKQLIESL----------HECQSEAVRELC-----------------------------
-----SRRDNQLKDE---------------------------------------------
-----FEEDPRLASWL-QGLGVNEFG-RKKILAEGYTLNEVLYNIGREELQRIGLRGAVE
FRIWRAIEQHRQSPNVY-------------------------------------------
------------------------------------------------------------
------------------------------------------------------------
------------------------------------------------------------
------------------------------------------------------------
------------------LCNGVTDDTSTV------------------------------
------------------------------------------------------------
------------------------------------------------------------
------------------------------------------------------------
------------------------------------------------------------
------------------------------------------------------------
------------------------------------------------------------
------------------------------------------------------------
------------------------------------------------------------
------------------------------------------------------------
------------------------------------------------------------
------------------------------------------------------------
------------------------------------------------------------
------------------------------------------------------------
------------------------------------------------------------
------------------------------------------------------------
------------------------------------------------------------
------------------------------------------------------------
------------------------------------------------------------
------------------------------------------------------------
------------------------------------------------------------
--------------------------------
>Turt.mRNA:tetur03g07350 /organism=Turt {i 9,482,1532,1713,1847,2699,2792 i}
------------------------------------------------------------
---------------------------------------------------MDLTLASS-
--SLYQRKIAYEEIQEACDAANASLHLILFQKLDF-----GEMSAVEKFHGADVAIIDLS
IQEQQNSLLYLLGVRESFGMKQNILLFN---EYSTE-----------GALQLRL------
----SCSNYSLISYRVN---ENKQCIVTEP--------------------NVINM-LNNG
N-----------------------------------------IIQ--SSETKILLHTKLT
KILQEIEIQTKAHMKEKFLSDLRKARDDHTG--DKLREALHNLRKRLDDPN-LMSIETAY
NMFLSFREIQDYDAMIKLFTDLQSVPHLK-LTSNATLLYFYAFALNRRNLEGDREKAIKF
ITMAL-------EQTDGHVPDIVCLCGRIYKDKFVESGYSDVDSLKNAIKWYRKGFEVQP
NEYAGINLATLLVIDGANFAASEELQRIGMVLSNLIGRKGSLTSLQDYWDVATFFEISVL
AENYSKAIQASECMFKLKPPNWYLKSTIGNIRLINRFRKKPEDSER--------------
-----SPEEHIFNFWMEYFIDATE-EEI-SVIKFPILVLEPTKTYQPSYVTVNIDI--DE
KSVQITNVCLECMKKM----DCRRPHNWLIEASSIKGVSLYKRDERCLFLYVHLNSDDFQ
MFFPSEALRARFHQLVVEM----TGDQ-GLIADLG--AQHDNEPLQYEYDLDDQRRPIVL
GAGTYGKVYAARDKRTQIELAIKEIPVKNEGEVQPLHEEIKLHSQLRHRNIVQYL-----
GSMYEN--RTFKIFMERVPGGSLSQLLRSKWGPLKENESTMAYYTKQMLQGLKYLHDQKI
VHRDIKGDNVLVNTYSGIIKISDFGASKRLAGLNPNTETFTGTFQYMAPEVIDQGQRGYG
APADIWSLGCTVVEMATGRTPVIDGISGPEIIFKVGFHKEHPEIPQSLSEKAKEFILRCF
DPNPDTRATAAELLEHPFLAENHGH--------------------GTRKKKTMPMSSSPT
-----PHKQSHLDFNRSISVPAESHLPR--DDRNTDSRNRFASADDTSKLKDETNCSGKK
ENR---RPKLDRLVIPGS------QS----------------------------------
--SLSFSPYFHSS-----------------------------------------------
EDAPYARRNSGSI------------------MSPPIE-----------------SASTTP
-----------RDGDTGGFYLLKKDSERRATLVQVLNDDSHLMCDTWLHLLQQN---IQG
LLLTSDHLH-QLLAGIRDFIPEQDRAP-LAQA----------------------------
--------IAYVKEDL-EFD----------------------------------------
-GINQIQLALLLAQDAVNRVLRCHNIKPHWMFALDSLVRGAVQAAITILSPELGENLAGD
SRRDSRELS------------PP-----------------DNRPG---------------
----------------------VDPSTTSAIS-TLASIQSAIHIPHHHDLHNHQHLRPDS
PVM-------AENEED------------EICQLRRKYDKIRTENISLWQKLLSAENQINF
LLKNQLNE-----------KQKQMEMLIS-------------------------------
-----SNRNLSLPNG----------SQSENSPPIEPETVPKLPNIV--------------
IGGDSSNGDQGLVTWL-KSHKHDQ------------------------------------
--------EHANEKGFNS------------------------------------------
------------------------------------------------------------
------------------------------------------------------------
------------------------------------------------------------
------------------------------------------------------------
------------------------------------------------------------
------------------------------------------------------------
------------------------------------------------------------
------------------------------------------------------------
------------------------------------------------------------
------------------------------------------------------------
------------------------------------------------------------
------------------------------------------------------------
------------------------------------------------------------
------------------------------------------------------------
------------------------------------------------------------
------------------------------------------------------------
------------------------------------------------------------
------------------------------------------------------------
------------------------------------------------------------
------------------------------------------------------------
------------------------------------------------------------
------------------------------------------------------------
------------------------------------------------------------
------------------------------------------------------------
------------------------------------------------------------
--------------------------------
>Dmel.FBtr0300256 /organism=Dmel {i 120,315,494,1392,1731,2534,2681,3581,3854 i}
------------------------------------------------------------
---------------------------------------------MDVVCVMDTA-VGD-
--HLEDRQCALEEIKQAVQSAGANFQRVQFERLDF-----GETNVLETFYNADVAIIDLS
ILTQQRPLSYHYGVRESFGMKENILTYN---DIDSK-----------QTLSLKL------
----SCANYLFLSYKRN--AETNSCHLTSQ-------------------PNSGNN-SKEP
N----------------------------------------------AEGRVPTLQWRLK
RKLQDVEIQSKAHMREKFLSDMRTARDTYATNGAKLQSILHEMRKRLDDPH-VLSGEVVH
SFMCSLRDVQDYDAMVRLVNDLKNIPNTRKYVETGNMSFLYAFALNRRNRKGDREKALES
SLKAL-------EKKENHFPDMLCLCGRIYKDIFVESDYTDATSLAHAIKWYRQSFEVQP
NEYAGINLATLLVIEGKEFTNTEELQHIGMTLNNLIGKKGSLSSLSEYWDVATFFEISVL
ANDYAKAIQAAECMFKLKPPNWYLKSTIGNISLIHRFRKKPEERQP--------------
-----PIEEQVFQFWMDFFLEATNTEEVKNSIRFPILILEPQKIYMPSYVTINMDA--DE
KSIQIVNICLAHAKN-----ACKKIHDFLFVASKIKSVSLYKRDDRCAYLYVHHNSDDFQ
IYFPSTERRQKFYDMILEM----TADQ---VVFVN--LSNDDANIEYEYDYDEQNRKMVL
GKGTYGTVYAARDKQTQVRIAIKEVPEKNSQDVQPLHEEIKLHSQLRHRNIVRYL-----
GSCSEN--GFFKIFMEQVPGGSLSDLLETKWGPLKDNESTMAFYSKQILEGLKYLHEQDI
VHRDIKGDNVLVNTYSGVVKISDFGTSKRLARINPMTETFTGTLQYMAPEVIDQGVRGYG
PAADIWSFGCTNVEMATGKPPFIELGSAHAAMFKVGFYKKHPNIPEELSANAKNFILRCF
AISVMDRPSASQLLEDPFLQDK-------------------------PRKVRPALPI---
----------NTEFGRSISVPADRFV------------HKTTPPLSYNTTCNTPTT----
-------PELD----------ITHSS----------------------------------
--SVDID--ELPS-----------------------------------------------
NQFMLERRNSHGF-------------L----LSPEIE-----------------PSTPSL
---RT---SISETSETDGFYRLKKDSQRRTTLSKVLALDESKICDIWLKKVDAD---QNS
IAIRKSDLE-VLIRGLRDYIMNENEKH-LEAT----------------------------
--------INELKQKL-NND---------------------------------------A
VALDHLHLALYSFQDAVVCVLRYHCIKPHWMFALDNLVKRAVQAAVTIFSPELGANLADK
DLSGN-------------------------------------------------------
----------------------DDESLRTSLM-QKGSTESQ-------EKQSLEKVLPTS
NTREGVGLTPAESGGDALS---------SSMECARILRDIRDNQQKLQRQLLEQQRQSMR
ALHNISQE----------------------------LAH-------------------IY
MGGRKRLRRTINGFNKKCHRMSTSVGGTSGVRPNIAG-NPRRQL--------------NK
HHFGLHEVDEQLEQWL-TQQEIDEFS-KTLILNEGFTFDDFIYNMEKLDLMRLGLRVGIE
VRLWKLIIQERVCTSSD-------------------------------------------
------------------------------------------------------------
------------------------------------------------------------
------------------------------------------------------------
------------------------------------------------------------
------------------------------------------------------------
------------------------------------------------------CVDSPP
STYHKPIGGNSSF-----------------------------------------------
--------------ALIDNNNT--------------------------------------
------------------------------------------------------------
--------------------------------------LPSPT-----------------
------------------------------------------------------------
-----------TTTPGTPGIKTK-------------------------------------
------------------------------------------------------------
-------------------------------------------IKKSESEYD--------
------------------------------------------------------------
------------------------------------------------------------
------------------------------------------------------------
------------------------------------------------------------
------------------------------------------------------------
------------------------------------------------------------
------------------------------------------------------------
-------------------------------SCSE-------------------------
------------------------------------------------------------
------------------------------------------------------------
------------------------------------------------------------
--------------------------------
>Smar.transcript:SMAR011882-RA /organism=Smar {i 89,362,450,522,788,876,1010,1138,1236,1375,1437,1503,1604,1673,1738,1811,1965,2025,2287,2471,2570,2638,2757,2834,2878,3032,3159,3731,5038,5337,5775,5905,6656,6783,7114,7398 i}
------------------------------------------------------------
------------------------------------------------------------
------------------------------------------------------------
------------------------------------------------------------
------------------------------------------------------------
------------------------------------------------------------
------------------------------------------------------------
------------------------------------------------------------
---------------------MICLCGRIYKDKFVESGHTDKESLEKAIHWYRKGFEVQP
NEYAGINLATLLVVSGKEFARSPELQHIGMVLNNLIGRKGSLSSLQDYWDVATFFEISVL
AEDYGKAIQAAECMFKLKPPIWYLTSTIGNIRLITMFPKKNDDSET--------------
-----NPEEKMFSFWMDYFVEATK-SAAWDIIRFPVLVFEPTKVYMPTYVTVHTGA--EE
KSLDINNICLDELKN-----KCRQVHKWHFNASMIKSVSLYKRDERCLCLYVHQNSDDFQ
MFFPSKMYRQRFYDLVLEI----TADQEGMVTDLG--SSLSSEPIHYEYDLDDQLKRVML
GKGTYGVVYAARDLDTQVRIAIKEVPEKNLGDVQPLHEEIKLHSQLRHRNIVQYL-----
GSVSDN--GFFKIFMEQVPGGSLSALLRSKWGPLK--EGTIAYYTKQILEGLKYLHNQKI
VHRDIKGDNVLVNTYSGVVKISDFGTSKRLAGICPCTETFTGTLQYMAPEVIDKGQRGYG
APADIWSLGCTAVEMASGKPPFIELGSAQAAMFKVGMYKIHPEIPESMSDKATQFILKCF
EPNPDERSGAAELLDDVFLQEF------------------------VRKKKSSRSNA---
----------IPDFHRSISVPAERISSL----EKHERYGHLSSFTD--------------
------------------------------------------------------------
---------EHKS-----------------------------------------------
EDGIFVRRFSSGV------------------TSPLVE-----------------------
------------DQEQDCFYLLKMDSQRRDTLVRIISADEEKICDIWLSNLQQQ---MDS
SILTKNHLL-VLMEGLRDYIPEQNKMP-IQKA----------------------------
--------LARLREEM-ESE----------------------------------------
NTMNQIQLGLCLFQDAVNFVLRQHNIKPHWMFALDNLVRSAVHAAITVLSP--GANLAGR
EHRGI-------------------------------------------------------
-------------------IGVEDEGSASAAS-TINSVKSQ--TNLGNEFRNSK------
----------------------------LVQDLLETNESLKLENIRLLQEMVDVQKSYHD
LLKQSLTE-----------KKCQVNLLS------TKLQN---------------------
---GRTRLDSALFLS-----------NESIASPVEIS---------------ELLQINNF
IATALQEVDSSLIQWL-ENLQLDQDS-ITKFVNEGFLLEDVLAVMSRDDLRHLGLRGGVE
LRVWRALIKIRCVDGCGSNPCPMGSTCIPKEKSSFSCACPNGLTHPLCRRECESQPCLHN
ATCIVGVNGFECNCPLGFSGRSCEMFTGYCAPNPCLHSGKCEERENSYECYCPSGFGGQN
CNERVNPCDALTCHNGGTCENEKCKCTPGFSGDHCEDRHHNTECEPSFNCGNGICRMING
SAQCFCLPGYSGTYCSMNVNECLSTPCLNNGSCRDMVNGYYCHCSPGYSGTNCEIDIDEC
ETKPCYNYATCVDGINLYTCNCVAGFTGTNCEVDIDECESQPCLNEGQCIDHVNVFTCNC
TDTGFSGLLCENNIDDCLEASCVSNSTCTDLVKDFQCNCFAGYTGKHCEIDIDECAVHPC
ENEGLCLERSNDSMYGSNYLGLFPGSFSYENASGYLCHCVPGFRGENCSENINECESNP-
CINGECIDGINSFTCSCLRGFEGLNCELEIDECERFQPCFNASACLNTIGDYICDCPDDY
GGKNCSVMLTACLNNLCENNSTCHQFLIGEHEQAYNCSCLNGFYGRHCQDITTMSLNGSR
AVTIAVEKKFDEHELRFRFRTTLPDGVLFIAQKEDIFYSLMLEKTTLVLTFSSTNTKEYR
FGEKLNNAQWNSVVLRLGSENVSVVLHGHLQSYGEIINLTRPTAWSFSELAMGGAPETAL
VNPKLFVGCLEDVIINEELLAPSSHVNVVEGCPRKEQCLTDTCSQHGSCTDLWDRFQCDC
HRPFFGPSCNYNYTPGTFGYENTTSLVTVVFPASIEQELKSNIKISMFVRTREETGLIFY
LGSSDPVEDDSFVALDMAFGLPRLFIKNDFEQYTYVLLKKSLNNGDNHLLEIVITRYMQF
GIVAGNVLFSINNTVALNVTVKLPIEFKNEYLFLGSLPAKLSRMKRQDAYYDFVNSDGTG
DKMGTHGYETLTPFTVGNDNEGVSVNRGGGGATTNGRPFTSLFPDLTPKQSSTVDPHELG
ILNLTRVRLKAVLQDVRVNDKMVMFFRNEVEDPMLPIIDSVTVDSVKKGIQSDDVCKVNP
CISNATFDGRTSFISYTSHSIGRINSISFTYRSQRPGLILFARNSSTEFSLILKQKNFQL
IQETDGVLVFSFNLSVVQNLTDGEWHTVKFEFDETKFGLQVDESNAVNKTVENNLSDVLA
GEIHIGGNPASTTNRFSGCLKEARIQNVLLPFFHDTELKNNTSKQRFSVNHINLVSNTEC
ILCFEDLCQHNGNCSDPYEHFDCSCYGYRGQYCEHDINECEDGIVDCQNGSCNNYPGGFA
CICILGYEGKFCDTDLDECEQNPCQNGGSCSNTIGSYKCLCTSNYTGANCEELVLVTCDH
SPCQNGGTCHSSDDDPKYKFNCSCTNGYKGRNCSEERDFCEIGICNDGVCINDPKHATVK
CVCNDGFRGERCEHNINDCEGQQCENGGTCIDGINVYTCLCIDGFKGSNCEEDIDECELK
FDMCENGGKCENIPGSFNCTCEEPFFGKTCALEDPCLTADNFYCANEGVCRNDEINSTGL
LYYCLCSKPYEGIHCQNKITEAAIDPNSLAIILGPVIGCVLIIIAVAVTVFFMMARKKRA
TRGTYSPSRQEMFGSRVELGHVMKPPPEERLI
>Dpte.g7843.t1 /organism=Dpte {i 138,677,4173 i}
--------------MST-------------------------------------------
-------ETTTSDPTTTKTTATAAVDSKKSP--SKE--STNSKPKIDVAIVIDLQIKDG-
--NLSHRMAAFEEIKKACHMVNANYQLIAFHKLDF-----DEINAIDAFHAADVAIVDLS
IQNQQHSLFYRIGNRENFGMKYNILIYN---DDLLK-----------VTIPPNL------
----PISTFNLISYRLS--PVDKKCYYTESVPDKNSLRKNS--NPKSTSTTAAAVAAATT
NRPT-----------------------------------------PLSCETKILLSTKLR
NALQHVEVQTKTHLKEKFLSELRKARETLPR--DELTKTLNDFRRKLENNSCLISADIVY
NLLVSYREIQDYDSMVSLIEEVQS--SKFAFKFTPVIQYLYSFALNRRNQSGDRERALEK
IHETI---------DEIPFTDSICLAGRIYKDKFIESQYQDKESLEQAIIWYRKGFDHQP
NEHAGINLATLLVIKGDDLNNSPELKEIASVLNLLIGRKGNLKSIQDYWDVATFLEISVL
AENYTKANEAAECMFNLKPPKWYLNSTLRNIQLINDFRKKPEDSRL--------------
-----TPEEELFRFWMEYFIEAAK-DQASHIIRFPVIIQEIDKSLIPSYVTVNQQDQ-DG
KSLQINNICKECIRNP---DSCRRPHNWLFHSSKIRGVSMYKSDQRCLFLYVL--SDDFQ
MFFPSDEYRKRFHELVLDI----TANEECL--DLD-SRSIESIQIQFDYDYDEKMNKIKL
GEGSYGTVYAAHD-SNNVAIAVKEIPIKNKDEVQPLQEEIKLHSQLKHRNIVKYI-----
GSINDEQAGVFKILMERVPGGSLSQLLRFKWGPLK--ESSIIYYTRQILDGLHYLHSQNI
VHRDIKGDNVLVNTYTGDVKISDFGTSKRLAGLNPRTETFTGTFQYMAPEVIDQGARGYA
APADIWSLGCTVVEMATGKTPFIELSSGHEVIFKVGYFKQHPEIPGTLSEKCRNFIESCF
EPNPAKRPIAAELLETQFMECGSSS--------------------SSSRKRKPANQLHPK
NNNKVQTNRMSVEFNRSVSMPYDPKSSS--ND------HQNTNNAIDVITVQQNNGGSNG
EPNTPNSMDSLQDMNPFA----TMPSTIAGGGCSGG-----------------------G
GGGVSKNPNRLQSNL---------------------------------------------
SLNIQNLQNSSGDE-----------------KSPNIL-----------------LSGSSI
TY---------PATPND---LTMNEHNIQKSLSQVLDTNTEDITEVWWRRLIENWPDQQQ
LLLQSRHIQNVLFPGFRDYISTNKNTLYLMNALYSLANEFNNIFKSTNDDDDDDNDNPES
EPEPESVEQQQQRESIEDLDE------------------------------------RKR
FLFKQLQTAIYYFQDAIDSILKIQNIPPHWIFALDSLIRESVQEAQRLLHLCFKNVFEIE
MAGSDAT-------------VPHSA-----------------------DINHHQLILTAT
GG------------------GGGDDGSPSITN-IFKHSQES--L----------------
----------------------------FNMQLIKSSDHFKQEIYHLLLENNRTVKLLSD
TFLEYLTE--------------QNEVLKNLF---EKVKNQN-------------------
-------------------------------RPNFFI-DSATNT-VHDDDNDDDDEVK--
----SSSKDETMIEML-ENENINRST-IDALIRQDIDRKVLFEFIGRDDLRKLNLTLGDE
LRLWNFIEKNRILFINN-------------------------------------------
------------------------------------------------------------
------------------------------------------------------------
------------------------------------------------------------
------------------------------------------------------------
------------------------------------------------------------
------------------------------------------------------------
------------------------------------------------------------
------------------------------------------------------------
------------------------------------------------------------
------------------------------------------------------------
------------------------------------------------------------
------------------------------------------------------------
--------------------------------------------NDN-------------
------------------------------------------------------------
------------------------------------------------------------
------------------------------------------------------------
------------------------------------------------------------
------------------------------------------------------------
------------------------------------------------------------
------------------------------------------------------------
------------------------------------------------------------
------------------------------------------------------------
------------------------------------------------------------
------------------------------------------------------------
------------------------------------------------------------
--------------------------------
>Alyc.aculy04g10180.1 /organism=Alyc {i i}
MGDKR-------VQFKDQV-----------------------------------------
-------EELEDDGRHHNIKPTLHLEFDRNYFHP---PLSPSKQKINIVFVADLEQGSA-
--TLNHRLAALDCVKLVCKEMEAEFNLVNYEELLS-----GEPSALDSFYNADAAIIDIS
LEEQRNSLFYHLGVRESFSMKQNIVLVAHLVDTNSSEESSSTYLTHEAASQIKS------
----TLPNYPLFVYFIE---SKDSNIKTESDPSKENLDFDCFVDQRFIDLTYSPG-SDEQ
MDPSVPDFDEFILEDLSNRQTGSNIANVRSNGIASGKEDCSKAIQNSDRDLSLNLRGQLK
DALKNVKWQAKAHMKDKFLADLRKAREIYQG--EELYKVLHTFRRRLDDPN-MLSSEVVY
QMLVSFKEVQDYDSMVQLVDDLGKFPNSFKITSSPQIVFHYAFALNRRHYLGDSDRALKM
ITTAL-------DSKEHQVPDSICLCGRIFKERFIESSYEDRDSLKNAIDWYRKSFKILP
NEYAAINLATLLYIAGHDFTSSSELKHVGLVLNNLIGKKGPVHKLENYWDVATYFEFCLL
ANQFAKAMQAAECMFNLNPPKWHLKSTIGNIKLIYRFKPKQNPDSLKSQTSNGTGNSTIQ
QEAIQSPEEQIVEFWMDFFIDAVL-ESCENQIRFAALVLEQNKVYMPTYITMNLDA--EE
KSITISQMCIIHLRDL---NGCRKPHLWHIQATGIRGISLYKRDDRCVYLYVHDNSDDFQ
IFFPSESLRSRFHSLVLSI----TGDRS---IDISANLNNTEQKINFVFEHDKDGDRIIL
GRGSKGVVYAARDVDTQRQIAIKVVPVKNIGEVQPLHEEIRLHSMLRHRNIVQYL-----
GTSLED--NFFRIIMERVPGGSLSQLLQLQWGPLK--ENVMAHYSRQILEGLQYLHRQKI
VHRDIKGDNVLVNTYTGTLKISDFGTCKRLAAINPNTETFAGTVPFMAPELMDRGHRGYS
MPADIWSFGCTVVEMATGKPPFIEIGSGAQVMFRVGFYKEHPEIPAQLSEKCKQFILRCF
EPNTEHRATCDELLIDPFLEDARPS--------------------SSSAKSSSSNPSSPI
M-------------------------------------TKQMSPGISSSNSVRPK-----
-------------FQPET------------------------------------------
--NTDMT----TS-----------------------------------------------
SSKVSSSSSSHSHRL----P------LR---LS---------------------------
---------------------IQKDYREKLSNRQSRSESESGS-----------------
----------------------------FESA---------------NGGDDGS------
--------LSCSKTNNNSSD---------------------------------------V
TPINELE------------SLESNSLSPPSI-------------------PDQQKSLE--
------------------------------------------------------------
----------------------FENGLPDRTN----------------------------
-----------------AGSDT------EIQKLVALNQQLTFENRRLWTRLNQVQMELNS
VLASQLAD-----------KEAELRLLK--------------------------------
-------------------------------QPRHNQ-----------------------
------------------------------------------------------------
------------------------------------------------------------
------------------------------------------------------------
------------------------------------------------------------
------------------------------------------------------------
------------------------------------------------------------
------------------------------------------------------------
------------------------------------------------------------
------------------------------------------------------------
------------------------------------------------------------
------------------------------------------------------------
------------------------------------------------------------
------------------------------------------------------------
------------------------------------------------------------
------------------------------------------------------------
------------------------------------------------------------
------------------------------------------------------------
------------------------------------------------------------
------------------------------------------------------------
------------------------------------------------------------
------------------------------------------------------------
------------------------------------------------------------
------------------------------------------------------------
----------------------------------------------------------IQ
------------------------------------------------------------
------------------------------------------------------------
------------------------------------------------------------
--------------------------------
>Mocc.rna13249 /organism=Mocc {i 98,309,513,618,782,912,1058,1310,1464,1662,1944,2083,2595,2828,3023,3104,3549,3774,4079,4343 i}
M--DNLRLCTGNIGLSTQDCSIMKALSQIREHDLRKCRS------QDNLVEAAGHAAKRP
SVTAF-NVTPNSGLPAASSSATAQMDPDLPPSQGSS--TTTTVAKMEVVLLIDLETRHSE
WGDPQHRAIALEEIRKASRCAGAEFKTCDLKDLAYHEGFSGSGDAREQFYQADVAIVDVS
VRSQWNVLFYHLGIRESFGMSQSILIGN-----ASS-----------KTGDHKS------
----QLFSYKPVYYRVT---EKNFCYVSDIGPFHDSI-----------------------
-----------------------------------------------TSSNEKSLTEVIR
KSLLELEVQTKEFLKDRFLKDLRHLPETLRG--DELRAALKNFRIRLDDPN-VISLEVVH
ALLNALNDAQDYDSSVKLVEDLQEV-STLSFMHCAAIQYLYAFALNRRKKEGDTDRALAV
MEKAL-------EKKENEIPDYLGLCGRIYKDKYLNSDCKDTDSLKKAIEWYRKGFDALQ
SVYNGINLATLLTADGHRSEESHDLQYVFLVLNNLIGKKGEIDAMTDYWDVATYFEVCYL
VEDYTRAIKVAIKMFHLNPASWCLASTLLNIQLIARKRRKGDTTEI--------------
-----KPEEHIMGFWIDYFSMATQ-KDLEDHILFPVLINEPTETLMPSYVTLNLDTGDQK
KSIQISHKCVDTMRG-----TCKRRHEWLFTSPTIKGVSLYKQDDRCILLYVHENSDDFQ
MFFPSSAARGRFYQVVQGMINENQQNEDAMCLAFD--YDAQFQCIDFEYELDENRQKKVL
GKGTYGVVYAATDTKTMTQIAVKEIHEKNLKDVQPLHEEIMLHMHLRHKNIVQYL-----
GSKSED--GFVKICMERVPGGSLSHLLRFNWGPLR-FESTIAHYTKQILEGIKYLHKNNI
VHRDIKGDNVLINTYSGIVKISDFGTSKRMVS-GRLVETFAGTFQYMAPEVMDNGDRGYG
KPADIWSLGCTIIEMATGKYPFPNL-PPQAALFKVGQFKIHPDIPEKMSDIAKNFIEKCF
DPDPDKRATADDLLVDPFLNAP------------------------ERKKRQRPTGP---
----------PIEIPRSMSVPYPGHTGG--------RVSRFSSTGEDGAYRVAASPTSEG
LPRSPGAYSYSRGVDPQTPLTPSMSSTFNWNLVATGANEILRESLACWLCTSVDRREAQG
KAESMFESGAARSTVPNLENRDPLGPGPRELRWSLMRVHCWDCYDEPGAWSACEDLDLDS
NDENHELTNSMTNVVT---PLVISSAL----ISPPVD-----------------GGPQN-
-----------GVEEGQEFYMLKKDSQRRQTIVKVLQDDGEQILKIWMDKIQANL-GSSA
LLINEEHLT-KLLSGMISFLPEQNKNQ-LSKV----------------------------
--------LAQLKESL-DYD---------------------------------------G
SALNQLQTALFVFQHSVMDILKRQNIKPHWMFALDNLVKQCCQAAISILSPELAANIIGH
NIEEEED-----------------------------------------------------
----------------------RASSVTSGVS-TTASIRS----AQKQDGLSHMD-----
--------------GDVLG---------RVLDQFGNLPVNKEDTTNLVKALMEQEMRCCG
LVLSLIKN-----------GQMGADGSSSTS-----------------------------
------------------------------------------------------------
RLLAKDDGDPEMVRWL-ENIGLDEAS-VMKFVQERFSMEDVLQLVDREDLKRLGLKLGYE
VRVWTAIQKHRNRKDCE-------------------------------------------
------------------------------------------------------------
------------------------------------------------------------
------------------------------------------------------------
------------------------------------------------------------
------------------------------------------------------------
------------------------------------------------------------
------------------------------------------------------------
-------------------NTT--------------------------------------
------------------------------------------------------------
------------------------------------------------------------
------------------------------------------------------------
------------------------------------------------------------
------------------------------------------------------------
------------------------------------------------------------
------------------------------------------------------------
------------------------------------------------------------
------------------------------------------------------------
------------------------------------------------------------
------------------------------------------------------------
------------------------------------------------------------
------------------------------------------------------------
------------------------------------------------------------
------------------------------------------------------------
------------------------------------------------------------
------------------------------------------------------------
--------------------------------
>Drer.transcript:ENSDART00000046641 /organism=Drer {i 409,549,573,767,936,1043,1214,1327,1487,1647,1755,1805,1901,1983,2117,2245,2382,2488,2646,2827,2845,3029,3198,3384,3490,3734,3847,3957,4034 i}
MNSDL-------EAISLSVPS----LSQPLEMMMVMMGG----------SDGESSAGNNS
SAGAFWQDPSNCKSANPGLISLPSDGVALLTPGKCK------SRAVTVAYVRNSE-TSQ-
--PSSPENMALQCLKDACDIVGCKLDVVPFGKLDF-----GETSVLDHFYNADIAVVELT
DAFRQPSLFYHLGVRESFCMVNNIILYC---DHNSD-----------SLQSLQDLICQKN
--MTCAANYTFIPYMVT---PQSKVYCCES--------------------SLMKG-LSEL
MQPSFEAL---------------------------------------LGPICMPLLDRLT
QLLTGCKSNTCQYFRETVLNEIRKARELYTG--AELAAELRRIQQRLDNVE-CLSADVVI
NLLLSYRDIQDYESIVKLVETLEKLP-TFDPVAHPHIKFHYAFALNRRNLPGDRQKALDI
MLPLV-------NSDEQVASDIYCLVGRIYKDMFLDSHFTDTNSRDQGIHWFRRGFESEP
TLHSGINYAVLLLAAGHQFDSSFELRKVGVKLSSLLGKKGSLDRLQSYWDVGFFLGASIL
ACDNTRVIQASEKLFKIKAPIWYLRSLVETILIYKHFTKVSTDPQA--------------
------PKQELVDFWMDFMVEATNKDKDVTSVRFPVLILEPTKVYQPSYLSINKDA--EE
NTLSIWHVTPDDKKG---------IHEWNFSAASVRGVSISKFDERSCFLYVVNNSEDFQ
IYFCTEMHCKRFCDLVNTV----TEEA-WKGSD---ENECESEALEYDYEYDEHGEKVVL
GKGTFGVVYAGRDLSNQVRLAIKEIPERDSRYSQPLHEEIALHKHLKHKNIVQYL-----
GSISEN--GFIKIFMEQVPGGSLSALLRSKWGPLKNNEPTIGFYTKQILDGLKYLHDNQI
VHRDIKGDNVLINTYSGVLKISDFGTSKRLAGINPCTETFTGTLQYMAPEIIDKGPRGYG
KPADIWSLGCTIIEMATGKPPFYELGEPQAAMFKVGMFKIHPEIPDSMSSEAKAFILRCF
EPDPDSRATANDLLTHEFLTVT------------------------SRKKRSKTSSFTAL
TPG-------S-EYLRSISLPVPVVV------------EDTSSSSEYGS-----------
-------------VSPDNELCTN-------------------------------------
--PFNFRP---SS-----------------------------------------------
SSKSYSEREVKGHRS-----------LF---LSIPVEN------------FEDHSAPPS-
-----------PEEKDSGFFMLKKDSERRATLHRILTEDREKIVLHLLEALTQG---SEE
TKLKHQHIS-TLVASLGDFVRMADRKI-IAST----------------------------
--------LSQLKLEL-DFD---------------------------------------S
TAISQLQVALFGFQDAVNKVLRNHNIKPHWMFALDNIIRKAVQTAIVILVPELRPHFTLA
SESDPAEQEDID---DDAVPQGNAA-----------------------LKDMAPAL----
-------------------VHHDDTVATSGVS-TLSSTVS----HESQS-----------
----------------------------AQRSISMELGRMKLETKRLLEELVEKEREYQA
ILQQVLED-----------REQEIKLLK------CRT-----------------------
-------------------------------GPIDAP-VQLVNT----------------
RSSLDGDGDLQLLEWL-KLHGADADS-IERIIAEDYSLDDILHYVTRDDLKTLRLRGGVL
CKLWSAITEHRKKPG---------------------------------------------
------------------------------------------------------------
------------------------------------------------------------
------------------------------------------------------------
------------------------------------------------------------
------------------------------------------------------------
------------------------------------------------------------
------------------------------------------------------------
------------------------------------------------------------
------------------------------------------------------------
------------------------------------------------------------
------------------------------------------------------------
------------------------------------------------------------
------------------------------------------------------------
------------------------------------------------------------
------------------------------------------------------------
------------------------------------------------------------
------------------------------------------------------------
------------------------------------------------------------
------------------------------------------------------------
------------------------------------------------------------
------------------------------------------------------------
------------------------------------------------------------
------------------------------------------------------------
------------------------------------------------------------
------------------------------------------------------------
--------------------------------
>Hsap.transcript:ENST00000359015 /organism=Hsap {i 448,588,612,806,975,1082,1253,1366,1526,1680,1788,1838,1934,2016,2150,2278,2415,2521,2679,2857,2878,3056,3225,3411,3517,3761,3874,3987,4064 i}
MSTEA------DEGITFSVPP----FA-PSGFCTIPEGGICRRGGAAAVGEGEEHQLPPP
PPGSFWNVES---AAAPGIGCPAATSSSSATRGRGS-SVGGGSRRTTVAYVINEASQGQ-
--LVVAESEALQSLREACETVGATLETLHFGKLDF-----GETTVLDRFYNADIAVVEMS
DAFRQPSLFYHLGVRESFSMANNIILYC---DTNSD-----------SLQSLKEIICQKN
--TMCTGNYTFVPYMIT---PHNKVYCCDS--------------------SFMKG-LTEL
MQPNFELL---------------------------------------LGPICLPLVDRFI
QLLKVAQASSSQYFRESILNDIRKARNLYTG--KELAAELARIRQRVDNIE-VLTADIVI
NLLLSYRDIQDYDSIVKLVETLEKLP-TFDLASHHHVKFHYAFALNRRNLPGDRAKALDI
MIPMV-------QSEGQVASDMYCLVGRIYKDMFLDSNFTDTESRDHGASWFKKAFESEP
TLQSGINYAVLLLAAGHQFESSFELRKVGVKLSSLLGKKGNLEKLQSYWEVGFFLGASVL
ANDHMRVIQASEKLFKLKTPAWYLKSIVETILIYKHFVKLTTEQPV--------------
------AKQELVDFWMDFLVEATK--TDVTVVRFPVLILEPTKIYQPSYLSINNEV--EE
KTISIWHVLPDDKKG---------IHEWNFSASSVRGVSISKFEERCCFLYVLHNSDDFQ
IYFCTELHCKKFFEMVNTI----TEEK-GRSTE---EGDCESDLLEYDYEYDENGDRVVL
GKGTYGIVYAGRDLSNQVRIAIKEIPERDSRYSQPLHEEIALHKHLKHKNIVQYL-----
GSFSEN--GFIKIFMEQVPGGSLSALLRSKWGPLKDNEQTIGFYTKQILEGLKYLHDNQI
VHRDIKGDNVLINTYSGVLKISDFGTSKRLAGINPCTETFTGTLQYMAPEIIDKGPRGYG
KAADIWSLGCTIIEMATGKPPFYELGEPQAAMFKVGMFKVHPEIPESMSAEAKAFILKCF
EPDPDKRACANDLLVDEFLKVS------------------------SKKKKTQ-PKLSAL
SAG-------SNEYLRSISLPVPVLV------------EDTSSSSEYGS-----------
-------------VSPDTELKVD-------------------------------------
--PFSFK-----T-----------------------------------------------
RAKSCGERDVKGIRT-----------LF---LGIPDEN------------FEDHSAPPS-
-----------PEEKDSGFFMLRKDSERRATLHRILTEDQDKIVRNLMESLAQG---AEE
PKLKWEHIT-TLIASLREFVRSTDRKI-IATT----------------------------
--------LSKLKLEL-DFD---------------------------------------S
HGISQVQVVLFGFQDAVNKVLRNHNIKPHWMFALDSIIRKAVQTAITILVPELRPHFSLA
SESDTADQEDLDV-EDDHEEQPSNQ-----------------------TVRRPQAV----
-------------------I--EDAVATSGVS-TLSSTVS----HDSQS-----------
----------------------------AHRSLNVQLGRMKIETNRLLEELVRKEKELQA
LLHRAIEE-----------KDQEIKHLK------LKS-----------------------
-------------------------------QPIEIPELPVFHL----------------
NSSGTNTEDSELTDWL-RVNGADEDT-ISRFLAEDYTLLDVLYYVTRDDLKCLRLRGGML
CTLWKAIIDFRNKQT---------------------------------------------
------------------------------------------------------------
------------------------------------------------------------
------------------------------------------------------------
------------------------------------------------------------
------------------------------------------------------------
------------------------------------------------------------
------------------------------------------------------------
------------------------------------------------------------
------------------------------------------------------------
------------------------------------------------------------
------------------------------------------------------------
------------------------------------------------------------
------------------------------------------------------------
------------------------------------------------------------
------------------------------------------------------------
------------------------------------------------------------
------------------------------------------------------------
------------------------------------------------------------
------------------------------------------------------------
------------------------------------------------------------
------------------------------------------------------------
------------------------------------------------------------
------------------------------------------------------------
------------------------------------------------------------
------------------------------------------------------------
--------------------------------
>Cele.Transcript:F59A6.1a /organism=Cele {i 54,297,585,980,1099,1877,2792,3573,4319 i}
MSQNNKRQVQHNHEMSNDVCP----LPLPPRG--------------------------AP
PPTAY------------HASRMAATSSSTNGSFEKS-AIPGNARKLHVVIVIDQK-VQK-
--NLRVREMALKDVQKVADTLNVNLTRIDFDKLDF-----GETETLDLFYNADVALVDVT
VTHQQPSLCYHIGVRESMGQSYNMILTY--WSPDPE---------YHIMDALKK------
----THAHLPMIVYIHH--QDSNQLQSYDK----NN--------------------NDDD
SKPPFARTN--------------------------------------VPAKTITFQHRMK
QVLKSVQVEASAHSREKFMSDLRKAREITDG--DQKNDYLDKMRTRLDNPD-VLHPDTVS
LMMLSYRDNQNYGGMIRLVDDLKRIPDCLKVVDTPVIRYQYAFALNRRNKDGDRDLALNT
VLSLVEGTTENEEKNGPLSPDVVCLAGRIYKDKFIASNYEDRESLNSAIEWYRRAFEMSP
LEYSGINLTTLLRASGEHFENNLEMQQIAVVLNSLLGRKGALQNLMEYWDVATYFEVSVL
AENYQKACEAALMMVKLKPPVWYLKSTMENIKLINRCAATISPIEK--------------
-------EKQQFLFWSEFFMEATEADTDISCPRYPVLILELNKEFTPSYLTLNN----EE
GTVILSHVLENSQQKKIHQSELRGIHRWHFARNNIKAVTESKRDDRQLFLYVHENSDDFN
LLFPTKAHCKKAYDDMKSMADVADGNYQGRVL-----SNPDNEKIRFEYELSNSNERVVL
GKGTYGTVYAARDMDTQRQIVVKEIEVKYDEEVQPLMEEISLHSTLCHANIVQYLGCDLV
GKDGSN--DHFLIFMEHVPGGSLSSLLRSKWGPMN--ENAMNYYGKQILEGLKYLHELKI
VHRDIKGDNVLVNTYSGVCKISDFGTCKRLAGLNPVTETFTGTLQYMAPEVIDHGQRGYG
APADIWSFGCTMVEMATGRPPFVEMQNPQAAMFRVGMFKTHPPIPTEITEKCRNFIKSCF
LPEACDRPSAKDLLQDPFIYHNHHSISRTRSGSINKKPATKIELNHDKEKKEKSKNQREM
LRS-TSHIGGMGVVERSPPTPEPMSA------------TLTAGFSHVHSQTVSNALS---
---TAREEKKLH-------LKIDHAR----------------------------------
--NRTFS-----S-----------------------------------------------
SSPVPDGQSSAGTNMSH--P---GFQLSQ-PSSPIVDDTNHPHLIVSPISLNTMGSPLSS
AALLNRTISDESSNSSSRFFMLQKDSERRRSLGQFMQDYKDLIIDSWSTLLIKQS--DTE
LVVTVYMLE-MLLDGMRDFLLKKDNTK-MQKM----------------------------
--------IDDIRGLL-DYD---------------------------------------T
AKIGQINLALYHFSDSIQPVLRRLDIKPHWMFALSNLITSAVQCAISILSPDLSLLLH--
------------------------------------------------------------
----------------------AQDNLPSTSS--IVAIRNS-------------------
----------SLSEGEALIESRPPSREERVREDRKELRTLQEENEILIERLLQVERELNA
QLKSGITR---------ANRFRDFAMYRNTYPP-FRT-------PPV-------------
-----AHAPPTPPFSASC--GAQPSGTFTNQPPSFASIKPIAQKIIMPPGTE--------
NNYQVTRVQEELVSWL-RGLEIDERS-IALIASEAYTKSDMMDFVTRDELLSIGVGGGSS
CRIMRAIGEVRERQRRQ-------------------------------------------
------------------------------------------------------------
------------------------------------------------------------
------------------------------------------------------------
------------------------------------------------------------
------------------------------------------------------------
------------------------------------------------------------
-------------------------------------PVF--------------------
------------------------------------------------------------
------------------------------------------------------------
------------------------------------------------------------
------------------------------------------------------------
------------------------------------------------------------
------------------------------------------------------------
----------------------------------------LSPMRSRDDSLDDYHSSSAD
DM----------------------------------------------------------
------------------------------------------------------------
------------------------------------------------------------
------------------------------------------------------------
------------------------------------------------------------
------------------------------------------------------------
--------------------------------------------YTGAAAE---------
------------------------------------------------------------
------------------------------------------------------------
-------------------------------------------------------TSSGN
------------------------------------------------------------
--------------------------------
>Cscu.CSCU009334-RA /organism=Cscu {i 50,122,300,360,439,519,625,806,905,967,1053,1130 i}
------------------------------------------------------------
------------------------------------------------------------
------------------------------------------------------------
------------------------------------------------------------
------------------------------------------------------------
------------------------------------------------------------
------------------------------------------------------------
------------------------------------------------------------
----L-------EK-----PD---------------------------------------
----------------------------------RVGRFAS-------------------
------------------------------------------------------------
------------------------------------------------------------
------------------------------------------------------------
-----------------------TGDE---------------------------------
------------------------------------------------------------
G----------------------SSLFMCKTSP---------------------------
---------------------SD-------------------------------------
------------------------------------------------------------
------------------------------------------------------------
------------------------------------------------------------
-------------SLPRT------PT----------------------------------
--SFSFS--SEGSDC---------------------------------------------
TINGSMRRSSSGM------------------LSPPVD-----------------GPQ---
-----------TEQDQGGFYMLKKDSQRRITLIKVLTDHVERICDIWMKSLVSH---IPN
VSLTVDNLH-VLINGLRDFIPEQNKAS-IQQA----------------------------
--------INHLKDIL-EFD---------------------------------------K
NTIHQIQLSLYLFNEAVNNVLRDQSIKPHWIFALDSLIRTAVKTAIIVLSPELGQDFDDH
EHDDPE------------------------------------------------------
----------------------HEEGSTSGVSSTINSVRSQ---HGAQAFNCS-------
----------------------------RYIQLQQQLSILEEENMKLMQELVESQVAYQD
LLKHTLND-----------KKNQMMLLQ------KRI-----------------------
-------------------------------YPNEVD-TAACLT--------DRQLIPSV
TVSGENSGDEELTDWL-RSLSLDEDS-IIKFIEEDYTKDDVLNLMSREDLRRLGLKGGME
LRVWKAISNHREGKT---------------------------------------------
------------------------------------------------------------
------------------------------------------------------------
------------------------------------------------------------
------------------------------------------------------------
------------------------------------------------------------
------------------------------------------------------------
------------------------------------------------------------
------------------------------------------------------------
------------------------------------------------------------
------------------------------------------------------------
------------------------------------------------------------
------------------------------------------------------------
------------------------------------------------------------
------------------------------------------------------------
------------------------------------------------------------
------------------------------------------------------------
------------------------------------------------------------
------------------------------------------------------------
------------------------------------------------------------
------------------------------------------------------------
------------------------------------------------------------
------------------------------------------------------------
------------------------------------------------------------
------------------------------------------------------------
------------------------------------------------------------
--------------------------------
