# Supplementary material for: Genome streamlining in a minute herbivore that manipulates its host plant
Source: eLife. 2020 Oct 23;9:e56689. doi: 10.7554/eLife.56689 (PMC7738191; doi:10.7554/eLife.56689)
Supplement: Supplementary file 2. [file elife-56689-supp2.zip › Malin_Input/OG0002011.fasta]

>Agam.AGAP013204-RB /organism=Agam {i i}
------------------------------------------------------------
------------------------------------------------------------
------------------------------------------------------------
-------------MATAAKQSSSGSSPSSTV-------------------RTFV------
----------------------------EGQEDLDAIAKQISDHAEAIYQTWKARGLAPT
EILNCHTGDGAEHAFSQALNPANSPTVGHHPGG-TPATGPGSPGASAALPGGASSPS---
-------ASNATSGVA----ELLAK----------APNLSNNSL----------------
--EQLVSSFVSEDKARIAAQRQQQQQR---------------------------------
----------------------VGV------RTPTTGTSSAIK-----------------
--SVLQKFERN-------------------------------------------------
---------------------GAIGGGEDPV-----------------SSSGGVSD----
---------------------------------------------------------LGR
PSYLRT--SGASGSVSKAAGHL----GVSSGNNNNNNFSTLNKN---------------N
VPDVLKDT------------IVESKPSGGGGTAVREKPQTPVKPEHLLNHV---------
------PSWPLKNRVVKTG--------------------GGGVGSKAV--------PGGG
VTHS-TPGPATPFAKNAAEL----MDEVS--REEERLINAL----KTGTVLNSSD-----
-------------------SILPEVITSTL-PDRDVPDYGSVVDHQHQ------------
-RAGYSAQQPAATMVTA-------------------------------------------
------------------------------------------------------------
------------------------------------------------------------
------------------------------------------------------------
------------------------------------------------------------
------------------------------------------------ASGPN------G
---------------GGPIVAATNG--GTPA--------------------------LNG
---------------------NGTTNGTTNGT------------------NGHSDTPS--
------VKHWNGVPMKPN-------HIPILNIHQ----------------IREQEKLSMN
FTRNVATTRLPKDFG--RSAADDKDKNMQPKTIP--------------------------
--------------------------------SPIRP---------------------FL
------------------SRGSVAER----------------------------------
------------------------------VLIFEKCPEK--------------------
------------------------------------------------------------
------------------------------------------------------------
------------------------------------------------------------
---------------------------------------AP-------------------
-----------------------PR-----------------------------------
------------------------------------------------------------
------------------------------------------------------------
------------------------------------------------------------
------------------------------------------------------------
------------------------------------------------------------
------------------------------------------------------------
------ERAKEPVK---------------LQVSDLSFFYYSGIT--EEFPYLPIPTNPCV
S-----------------------------------------------------------
------------------------------------------------------------
------------------------------------------------------------
------------------------------------------------------------
------------------------------------------------------------
----------------------------------------------
>Dpul.mRNA9255 /organism=Dpul {i 5,2505 i}
-------MRTPPST-----ASRDDG-VPCVRLASRL------------------------
------TTFLSCSAHVGASRHVHYPSLNACLIHQGR-------------------P----
---STFQCRTVHFGYAIPVVVHRHSR----------APGEIVLDSHA------HLDPATA
SYLLEQHPDL---VAIATTLRSSPVKPTSGP--SSVIQAAKLAAFKSVEVRTHHRSGSQT
PLIQTDVPSPSKMAVDPNELYDQLMRQNSAEQDIQAIAKQISDHAEAIYQTWKSKGLTPN
ELLHLHSAE----------------TAAETPGGDVPAAPSFRQMRTSVERRSHSTPH---
-------AERPKSGSSLSPVELLA-----------SPQL-DATL----------------
--EQLVNSFVHEDKARLAARARTVSPS---------------------------------
---------------------PVGIHVVQ--QQPTSAAASTIQ-----------------
--SALKRFEMKGLNYES-------------------------------------------
-------------------ARSRQNQPEPPV-----------------VSELSTAV----
---------------------------------------------------------RTS
PSFQEA--VQSTHLNRTSPGQ---------------------------------------
SP--------------------VAEPSG----TVKSRAQRFATRIELANAS---------
---HVSPSWPVK-RAVSPG--------------------PVQYHKVTV--------VAEV
AAHSPATTAATATTKSSSSS----TSEVD--KEEEKLINAL----KTGQVID--------
-----------------------EIAVPTS-PTPSDNFHQSMIKKT--------------
-RERHQRNAPAAARVASNSGNAEEELESLVGRLKIIEPPVKSLPVSRESS----------
---------PGPAIMLG-------------------------------------------
------------------------------------------------------------
------------------------------------------------------------
-----------------------------------VRDGSPS----RSTSPRSVKLSETV
PIA--------------------------------------------------------G
---------------VSTVDYAKVR--------FQAAQANPLTQQRLEDSR-TIGKAQNS
------------------PQPNVVSETRSRFEGSTHSTRPAVNTCAVPWRSGVQSN----
--------EWSPVRPPGPVNLGDELQSALQQSQS----------------AAGSSGLSLE
ALRRMKTRKMRKSPEPQPTGSGSNTGSPTSSPLPHP-------ELTVQ------QKQHLR
ERNLQQ-----QGSSGHHVGSVGLAVQYTSTGIPIRP---------------------FL
------------------TRGSVAER----------------------------------
------------------------------VLIFEKCPTT-I------------------
-------TATDSSSKSEK------------------------------------------
-----------------------------------------VTSAASATT----------
------------------------------------------------------------
------------------------------------------------------------
-TEKSKRA----------------------------------------------------
-------GSP--------------------------------------------APQPWR
------------------------------------------------------------
------------------------------------------------------------
-----------------------------------------------------HSNDVQT
------------------------------------------------------------
-----------------------------------------RVQS---------------
------------------------------------------------------------
------------------------------------------------------------
------------------------------------------------------------
------------------------------------------------------------
------------------------------------------------------------
------------------------------------------------------------
--------------------------------------------SV
>Alyc.aculy04g11350.1 /organism=Alyc {i i}
-------MDHAS-----------------RPVASSV---------------------AG-
------AATKSTAI----------------------------------------------
------------------------------------------------------------
-------------AKEPIAPKEATTRPTTKLVFGLSSRTNRVK-----------------
--------------------HDE-------------------------------------
------------------------------------------------------------
-----------------------------------YAES-RRKL------------DAK-
----------DEHQRRLKVERKGVQDK----------------------EIQQ-------
-------------------------------QVNGSAKATDER-----------------
--VSLVEQSATKSKT-------------------------------------ATATTTRE
ERLKST--IRASKYGNFY-KPQDLTQPINQP-----------------VAQVESQS----
----------------------------------------NQVADRKVAPV------IKS
NTAIEG--GNNNISYKEDN-------KSNMKPQVADDEQNV-------------------
----------------------VDATNSK------------QQLIGATGD----QKQKRV
RSTSKSP---VRRESID-------------------------------------------
--------NGTNGVNNGK------VGQVSDQPPAAQVVRRKS------------------
------------------------------------------------------------
------ISGKSPAGAGS-------------------------------------------
------------------------------------------------------------
------------------------------------------------------------
------------------------------------------------------------
-------------------------------------------------TAHQEDEK---
-----------------------EKEKEQKPRMHFNTP----------PPPPQ---KTAG
ASK------------GSVVSYAKSRIYDRPTNKFGSSAQGNNLQHSISPSGSSLELTNVG
DRYNQQSIPKSILSGFKPPKQINVSKAREKWEGG--------------------------
-----------------------------------------------------------E
PFARCKSR---------QRLAAQAGKKLLHGTWSMT-------SVVAT------QQLHLQ
QALAASSPQLNSTNYMAA--------------DPSVK---------------------VL
------------------TRGSVLER----------------------------------
------------------------------IQQYERAPSATIGS------------SLPG
SSGSSAGSGSGSGSSTPSA----------SDSWDSTS-----------------------
-----------------------------------------TTSSSSSSQSDYGDRESVS
VCESLNLSLIARHSSSSQDQDQNSNQVASPATSPISPTASRQAQYKLKLLNQQQEQGKSS
RDIITNLLLSNNGQATQSPPNSPLAGSGVYTDGFFSSSSSPF-------GQQRRSSLRRR
SSVTSNSGH-------QSTQSNIPK-----------------------------------
--FYHPNGKPNT-YEIELKKKNIVACFEKFPDRQASLTGPNNRRHFHSIALACGFSEYFK
EPLCLYIKHQLQNSNLLHNTAANSSVLSRVSRKQSVVAGASPFVLADLSNKLQAGRRSSV
TNEQQQAQQQQQQQQQDGLLPQGRRPSLTRAASIDTSTMEKLSNQNFVTCDQFLICWLNM
INYAYDEHAQFVHLLTLGK--RQYLVADDFVPLVQSIIDDHPGLKFLRAAPDFHLRYIQT
VVARIFFCLNKSWTGKLSLKELRQGNLLAVLRVLSQEEDINQITDYFSYEHFYVIYCKFW
NLDQDHDLLISKEDLAKHNDASISSRVIDRIFSGVVSR---QVVK-----TGKMSYTDFV
WFLIAEEDKKHPRSIEYWFRVLDIDGDGFISMYEMEYFYSEQIRRLELMNIEALPFLDSA
CQILDLVN-PKEKNKISLSDLKRTKMATIFFDTFINLE---------------KYLEHES
RE-FVSTRDVVQD-GVVISDWDRYASEEYENLVSEESS----------------------
-------------------------------V----------------------------
------------------------------------------------------------
------------------------------------------------------------
----------------------------------------------
>Bmor.transcript:BGIBMGA003374-RA /organism=Bmor {i 6,143,321,464,565,734,861,1026,1109 i}
------------------------------------------------------------
------------------------------------------------------------
------------------------------------------------------------
------------------------------------------------------------
------------------------------------------------------------
------------------------------------------------------------
------------------------------------------------------------
------------------------------------------------------------
------------------------------------------------------------
------------------------------------------------------------
------------------------------------------------------------
------------------------------------------------------------
------------------------------------------------------------
------------------------------------------------------------
------------------------------------------------------------
------------------------------------------------------------
------------------------------------------------------------
------------------------------------------------------------
------------------------------------------------------------
------------------------------------------------------------
------------------------------------------------------------
------------------------------------------------------------
------------------------------------------------------------
------------------------------------------------------------
------------------------------------------------------------
------------------------------------------------------------
------------------------------------------------------------
------------------------------------------------------------
------------------------------------------------------------
------------------------------------------------------------
------------------------------------------------------------
------------------------------------------------------------
------------------------------------------------------------
------------------------------------------------------------
------------------------------------------------------------
--MHVP------------------------------------RESFKHIVKACECPLYWK
MPLFLATQQN--------------------------------------------------
-------------------------------------------LHLPIDGHKFIDFWREM
TSQCHDQASRFVYILTRGK--SSILTPEDFVPLVQDVVDTHPGLSFLKEATEFHSRYVHT
VIARIFYCVNRSWSGRISIPELRRSNLLQIIQLLEDEEDINQVTQYFSYEHFYVIYCKFW
ELDRDHDLFIDRHDLARHNDHALSSRMIERVLSGCVTRGN--QNRLTPDGEPRMSYTEFV
WFLLAEEDKTHPTAIEYWFRCMDIDGDGYISMYELEYFYEEQMQRMEAIGIETLPFNDCL
CQMLDMVH-PAETGKITLSDLKKCKLTPIFFDTFFNLE---------------KYLDHEQ
RDPFATQRDSDC----EMSEWDRFAAEEYELLVAEEGGSEAQEQISYDE---TDEDCLSP
NMDDITNTEVVEDSSVEESTLSEGGPLAPGYVNLSTIYSLGTERWKQQNATLNNGLAEKR
LPEKPVPP--EKPVSLMMVNGKMDNRYSGFSNNSFLYSQLLGSSGVRTRDPPSYSVATGG
LDVDTKNAVSPVRSPAT----------SPVNGINKIS-DNYERAIAERLSPQRDISRVNR
SGLF-------SKVNTGIVANNVKKNSPRRDEEDGDYARDSDECSI
>Isca.ISCW019098-RA /organism=Isca {i 610,1197,1416,1520,1623,1698,1785,1942,1991,2078,2223,2373 i}
--------MLNY--------------ACCKYVVTKA------------------------
------TVYHSSLIDLSRSRSVHAVEHQPCC------------------------PDPQL
L--SAADCRAVHYGLCSPLLKLP------------------------------SFSVAPT
S-----------------------------------------------------------
--PTKTAPQP----------------------------PRAQSASPAAG-----------
------------------------------------------------------------
-----------LDLEALDPVELLA------------ADL-EGKL----------------
--EALVNSFVAQDKVRLAARKSKTTAV---------------------------------
--------------------------------PSAQASSSGKR-----------------
--SVLAQ------------------------------------------------SSGVD
TSSKA----------------SSSFSAKNKA-----------------DVD---TK----
---------------------LEVKK--------KWLATSDKEGKAKKDNG---------
--------------------------------LKSALSEAL-------------------
----------------------DPKP----------------------------------
------------------------------------------------------------
------------------------------------------------------------
------------------------------------------------------------
---STVKQSTS-------------------------------------------------
------------------------------------------------------------
------------------------------------------------------------
------------------------------------------------------------
------------------------------------------------------------
------------------------------------------------------------
----------------SAVDYAKAR--------FQGNAEPHRFEELLKQRP------KNG
---------------------HVVNDAKSRWE------------------SLTSPEQ---
--------LWTGGGPSVPCA--I--PSEPCHE---------------------MDSPLST
SPRRLHSP---------DGLYMEG----GAPAIPHP-------KLTSS------QKQHIR
ERSLSP-----TERTHAH--------------VPVRP---------------------FL
------------------TKGSVAER----------------------------------
------------------------------VLLFERCPE---------------------
--RNLERTPAPSKSKNAV-----------YSAWKHGS-----------------------
------------------------------------------VDSQAAVQ----------
--------------------------SPHEKAFVDSQ-----------------------
----------------------------------------------------TA-SLKR-
-VVRSSAK-----------ATCIPR-----------------------------------
--FYYPQGKPLTAAQVDGHLKKVCAAFAVFRDGRAT------RSNFAAIARACGIPLYWK
MPLFVACGGE--------------------------------------------------
-------------------------------------------SRGYVTSDHFTGFWKRI
VSGGRDEPTWFVKILSKGT--RNYLLPDDFIPMMQDVIDTHPGLTFLKEAVEFHSRYINT
VIARIFYCVNRSWSGRITIPELRKSNFLQVLSLLEDEEDINQITEYFSYEHFYVIYCKFW
ELDKDHDLYIDRYDLSRHNEGAISMRMIERIFSGAVTRGP--VQR-----EGKMSYSEFV
WFIMSEEDKRHPRSIEYWFRCMDIDGDGYLSMYELDYFYEEQLTRMEALGIETLPFGDCL
CQMLDMIQ-PRKKDKVSLADLKRCKMTPIFFDTFFNLE---------------KYLDHEQ
RDPFASQRDHDGD-GLEISDWDRFAAEEYELLVAEEGNLENHDL----------------
------------------------------------------------------------
------------------------------------------------------------
------------------------------------------------------------
----------------------------------------------
>Ptep.aug3.g19409.t2 /organism=Ptep {i 1956,2199,2303,2406,2481,2568,2725,2774,2861,3006,3156,3201,3308 i}
-------MLTNY--------------VSCHYVVTSV------------------------
------TFYHSAVVDLTRSQTVHAVEHDPCC------------------------PDPTK
L--SAEECKAVHYGLCSPLLKLP------------------------------SFSIPPA
STSSPPSPVTPKGSLSSPL-SSTPSSPGTPK--GNISTVGEIFNI---------------
STPQNKTPSPL-----------------FTQK-----TPISNPQSPSVGDI--SKMTSPT
VVTS---------------------NSAN-------------------------------
--------ANKVDIEVLDPVSLLA------------VDL-EGQL----------------
--EALVSSFVAQDKVRLAARKKAESAA---------------------------------
--------------------------------GNSKTSAGKTV-----------------
--SSIKKYDKKVKVK--------------------------------------DDRSSDD
DSLSS----------------DASLSGKSNG-----------------SSKKAVTQ----
---------------------NQVKP--------LLPDTTDIAGDTSLEGALD----QMS
KHLNTF--AALYEESLRERATS--------PPLKSSVFPAL-------------------
----------------------KPSPEYQ-QTGVKAQ------ITKFTSK----EKDVL-
---QNSPSNSLERRQVQ-------------------------------------------
--------KPRPIVQDAY------LPSLDPPRSGPLTLDAL----QELLLNSSA------
-------------------------------PEPIPQHI---------------------
--QTTVFQNSSLSSVPY-------------------------------------------
------------------------------------------------------------
------------------------------------------------------------
------------------------------------------------------------
-------------------------------------------------SEPASSKN---
-----------------------SLPAAASHFNENLVPFIGSETGRIVDQSKPLKLNAND
IYNPQIVPKPGQEHVQSAVDYAINR--------MQNVHQVNSNNENKAKPV------KNG
---------------------HLVSEAKTMWE------------------NISN--Q---
--------KWNEH----------FVTTDIDNN---------------------MADPLRD
SYQRGGHK---------RTLSMEGLLDVPSPSIPHP-------KLTTA------QKQHIK
ERSLSP-----TDR-HSH--------------TPIRP---------------------FL
------------------TKGSVAER----------------------------------
------------------------------VLLFECAPD---------------------
--RALERTSSGNKTKSNL-----------ISTWRPGT-----------------------
------------------------------------------SDVQTKTQ----------
--------------------------SHHGASSKDKEN----------------------
--------------------------------------TAP--------TPRTS-SLRK-
-AVKSGKQ----------GSTQIPK-----------------------------------
--FHFPDGKPQTPQDIEIHLKKVAAVFAGLNEGKAS------REEFSIITKACGLPLYWK
LPLFLAARGD--------------------------------------------------
-------------------------------------------KKSAVSCDAFLEYWRRV
VNTCHDEASKFVYILSKGK--RSYLLNDDFFPMMQDVIDSHPGLTFLKEATEFHSRYIHT
VIARIYYCVNRSWSGKLTAPELRRSNFLQVLATLEDEEDINQITDYFSYEHFYVIYCKFW
ELDKDHDLFIDQNDLKVHSGGALSTRVIQRIFSGAVTRGP--KQK-----EGKMSYTEFV
WFLISEEDKRHPRSIEYWFRCMDLDGDGLLSMYELEYFYAEQLQRLEALGIETLPFNDCL
CQMLDIIK-PKVPGKVSLADLKKCKMTPIFFDTFFNLEKYLDHEQRDPFASQRKYLDHEQ
RDPFASQREHDGD-GPELSDWDRYAAEEYELLVAEEGAADQQDELMYDD---YDEEVVA-
NMEKMARA----------------------------------------------------
------------------------------------------------------------
-----KRAAKPVVTEA--------------------------------------------
------------------------------EDEDYDYA-DSDDYHY
>Smar.transcript:SMAR008650-RA /organism=Smar {i 1716,1953,2057,2160,2235,2322,2479,2615,2791,2910,3020 i}
MSV--RVHSRDA--------------VPCRLVVSSV------------------------
------TPYRAAIVDIRRRRTVHCVDALPCLVLN---------------------PDPLA
KGSGQVDCRAVHYGVCVPVIL---------------------------------------
------------------------------------------------------------
------------------------------------------------------------
------------------------------------------------------------
---------------QFNPINLLT-----------APRAFETDL----------------
--HRLVNQFVAADRA--TKKKESMLAF---------------------------------
--------------------------------ASSAVSSTGSPSSPSVPQSPVRPLAASS
ILSAVEKFERKSIQAN-----------------SRGKVVQLLKTKRDIDVAPATASNTVK
ESSVEPA-VKTTTPPPVSDVEQPLITPPPVVS----------------TVTAPAAK----
--------------YDSCTWPSFKRPQ------SNAKESKDVESKEMVKKL-----EKVT
GNIIGIDGSGVDKAKKKVDDDVGSAKKKIVKRVKVSEKKSV-------------------
SE--------------------KIETEMR-NGTVK---------VKVEGKKEKSDKSGKI
INTTTTLEEELNKMIAA------------------------SNEIHAV------------
-------SEAMPVANSGL------DSGIGSEESPPS------------------------
-------------------------------PSPLK------------------------
------------------------------------------------------------
------------------------------------------------------------
------------------------------------------------------------
------------------------------------------------------------
-------------------------------------------------EEEAKSGNN--
------------------------------------------------------------
--------KYFDQHIASPVDFAKTR--------FQRNTGQSVNETKF--RF------ENG
---------------------QIQNSSRDKWR--------PEWLP-----SHSSLLS---
--------AATSGDPAMEAN---------------------------------LVQAAVD
ALKRDGRH---------QRMN-QRKASSPEPTIPHP-------KLTVT------QKQHIK
ERSLSP------TGSSSH--------------VPVRP---------------------FL
------------------TKGSVAER----------------------------------
------------------------------VLIFERCPTS--------------------
IDRDLKDKLA---AKHPA-----------IHAASADG-----------------------
-----------------------------------------ITKSQTVAV----------
--------------------------KEISKTASSSP-----------------------
----------------------------------------------------TAHNLQRL
-AIKSSSQ-----------STQIPY-----------------------------------
--FHFPNGRPVLPKESEIILQRVATAFSNLEGGCAF------KDQFGVITKACDLPLYWK
NSLFIAVGGE--------------------------------------------------
-------------------------------------------KKGFVTSEMFLEYWKRV
MQTSNDDASKFVKILSKST--RNYLLPEDFTPLIQDVVNSHPGLTFLKEAVEFHSRYVHT
VIARIYYSVNRSWTGRIISPELRKSTFLQTVALLEEEDDINQITDYFSYEHFYVIYCKFW
ELDKDHDLYIDKSDLSRHNDHAISSRMIERIFSGAVTRGR--NQK-----EQKMSYTEFV
WFLMSEEDKRHPTSIEYWFRCMDLDGDGYLSMYELEYFYEEQLQRMEALGIETLPFKDCL
CQMLDMIR-PKTPGLISLSDLKRCRMTSIFFDTFFNLE---------------KYLDHEQ
RDPFASQRDHDGEGGAEMSDWDRYAAEEYEFLVAEEGANEQQEDLVYEDE----EDELSS
SLDKLAKV----------------------------------------------------
--------------TSRRSNADLEEDYTDYA-----------------------------
------------------------------------------------------------
-----------------------------------DYA-ESDDYQY
>Tcas.transcript:TC013034_001 /organism=Tcas {i 164,438,948,1256,1678,1950,2139,2222 i}
MAT--TARRRDPD-------------DDIAAIAKQI------------------------
------SEQAEAIYQNWKSRGLAPADL---------------------------------
-----ITCHAV-------------------------------------------------
---------------------------------GDTTKLGSML-----------------
-----------------------------------------KPQPPAKPS----------
------------------------------------------------------------
-------------------IELLAQ----------APTMDNNRL----------------
--EKLVKNFVVEDKARLAARNKAMPSS---------------------------------
------------------------------------------------------------
IQYALQKFEK----------------------------------------------NTQN
DSSVQKSPLKSNSFGPEGAKAPPTESPKPVI-----------------------------
------------------------------------------------------------
-----------------------------------SQKPQI-------------------
----------------------SPKPRFA-ET------------IEMTLP----EEVNL-
---QTWP---LKNRIIK-------------------------------------------
--------KTAPEGRPDP------IDQVA--LEEKRLINAL----KNGVLDN--------
------------------------------------------------------------
------------------------------------------------------------
------------------------------------------------------------
------------------------------------------------------------
------------------------------------------------------------
------------------------------------------------------------
-----------------------ELPQNPSLT----------------------------
---------------------------------------------------------RNK
---------------------DVEKEVTTKWG----------------------------
------------------------------------------------------------
----------------------LRNTRRVEQQVPHP-------ELTVV------QRQHLR
QTNT----------------------------NPIRP---------------------FL
------------------TRGSVAER----------------------------------
------------------------------VLIFERCPSD--------------------
LLLDKR-------ARAPV------------------------------------------
------------------------------------------------TQ----------
--------------------------LAKPQTAPKQP-----------------------
-------------------------------------------------TLQHT-TLQR-
-HIRAHR------------NVNIPR-----------------------------------
--FHFPTGKPGPPGHLDTIKSKLTSTFSSI-GGRAS------REDFSTIATTCQLPLYWK
TPLYLAACAD--------------------------------------------------
--------------------------------------------KGSCTQEQFMTFWTNM
TNNSHDAASRFVYILTRGR--RNWLAPEDFIPLVQDVVETHPGLTFLKEATEFHSRYVHT
VIARIYYCVNRSWSGRITIPELRRSNLLNVIQFLEEEEDINQITQYFSYEHFYVIYCKFW
ELDRDHDLFIDKQDLTRHNDHALSSRIIDRIFSGCVTRGQKRSQH-----DEKMSYTEFV
WFLLSEEDKQHPTAIEYWFRCMDIDGDGYLSMYELEYFYEEQMQRMEAIGIETLPFQDCL
CQMLDMVK-PKIPGKIALSDLKKCKMTPIFFDTFFNLE---------------KYLDHEQ
RDPFASQRDHDID-GQEMSDWDRYAAEEYELLVAEEGGNDQQDSLSFDEG--GDEDVLSP
NLE------LVLD-----------------------------------------------
------------------------------------------------------------
------------------------------------------------------------
------------------------------GEEPEELSTDSDECSI
>Phum.transcript:PHUM168120-RA /organism=Phum {i 483,1305,1412,1646,1827,2071,2231,2529,2612 i}
MYEIDSLFERDY------------------RCVTSV------------------------
------VKYSNCVVDFGPGKSIHYPELNACFL----------------------------
--KENFNCNAIHFGYAIPVLIIPIDE----------------------------------
------------------------------------------------------------
------------------------------------------------------------
------------------------------------------------------------
---------------NPDFVELVFD-C-------------TQDL----------------
--DPLVAGYILQNHPEFNS-----------------------------------------
------------------------------------------------------------
IRSGVDPFKKNIEDD------------------CIDEVKNNFK-----DFTDLLYQQNVR
EGKIEKG-IEGNRWDPM-------------------------------------------
------------------------------------------------------------
------------------------------------------------------------
----------------------ATTAKHD-HKRVGSA-------VDFTGSN--LNSPGV-
---TTWP---LKNKTIGQD--------------------PIKNKKDSV------------
--------KTLPKSSDEF------LSEVQ--REEEKLINAL----KSGVIIT--------
------------------------------------------------------------
------------------------------------------------------------
------------------------------------------------------------
------------------------------------------------------------
------------------------------------------------------------
------------------------------------------------------------
-----------------------EEESSLSSDKEKLVDDVDSSSVTVTSPNK--------
---------------MVDVNFVKNR----------NFSNATTTNGGSNKKI------SSD
---------------------KTVSGAKKKFE------------------SVNKKLQKED
NDDDVVVVTWKNKNSKKWMT--D------NNN---------------------SSEKNKN
NLK--GRN---------NNNNNNGGGGVVTENVPHP-------ELTIQ------QKQHIR
QVG------------STN--------------NPVRP---------------------FL
------------------TRGSVAER----------------------------------
------------------------------VLIFEKCPTE--------------------
LLLDKRRNISS------------------GTSWRSEL-----------------------
-----------------------------------------QTRTQTFTK----------
-------------------------EKENQRPIPQSP-----------------------
----------------------------------------P----------PHT-TLQR-
-QAKANK------------NVFIPR-----------------------------------
--FYFPQGKPQNQQQIDTILQKLSTDFRNFPLGQVP------QDKFQIIVKTCECPLYWK
VPLFKAAGGE--------------------------------------------------
-------------------------------------------KLGYVDAHTFLDYWKQL
VSTCHDAESKFLKILSRNET-RNFLLPEDFICLIQDVVDTHPGLIFLKEANEFHSRYIHT
VIARIFYCVNRSWSGRITLPELRRSNLLQIISLLEEEEDINQITQYFSYEHFYVIYCKFW
ELDRDHDLFIDRQDLTRHNDHALSSRMIDRIFSGAVTRGCAKTTT-----QDKMSYTEFV
WFLLSEEDKQHPTAIEYWFRCMDLDGDGYLSMYELEYFYEEQLQRMELLGIATLPFEDCL
CQMLDMIH-PQTEGKISLSDLKKCKMVTIFFDTFFNLE---------------KYLDHEQ
RDPFASQRDHEAE-G-EMSDWDRYAAEEYEILVAEEEGNDHGDELSYDSD----------
------------------GTSSDGGGGGGGGV----------------------------
----PPPPTLEKLIKTFEEVEKIKISYPD------------------------------N
LNEKKKNLISVVNSEVSLAKIFETDFETNENGNMRVKIPNTGNGNFETVKKKTHINNNNN
NNTFINAWEPSSKIKLKNYENRNRKN----SELDREMA------SA
>Turt.mRNA:tetur33g00160 /organism=Turt {i 24,101,1725,2069,2247,2491,2772 i}
MH---------------------------LIPMRSV------------------------
----------------------------DLC------------------------PLPQD
E--HLVSLYSGHHHLL-------------------------------------HHNKKSS
GSNNSTTNITKQ-GARKIVNKSELTKPTANN--SLNQEVSKVK------IR---------
NSEPNSSPMRV-----------------KTNS---TLTPTSANQSENVYGKVRGTNLPTS
HYL-------------------------HGP-----------------------------
-------GSRLKQARSQEDLRL-------------SNEV-ERLL----------------
--SGLSDWSPKSRYIQLMAEKSGLLNN----------KS----------GLK--------
-------------------------------KTNSDPSHRPSQ-----------------
--SSLTKSDTNKNQP-------------------------------------NFAKNQSS
NRSTIPS-VQNNKGGLV--IRSASRSPERNS-----------------VNQKTINS----
---------------------NAT------------PDVIKQVRSKGLSPS------QSS
TPQTEL--SNNEKESKETRSRL----SNNRSPSNVSSNQKV-------------------
----------------------APKSTGK-ETKSMEQ--ILADALKLTED----EKATLI
ATRENSLATKLAKQRIE-------------------------------------------
--------ESNKSSIESS------CEKASKLPENDKNLPAV----KTIEHNG--------
------------------------------------------------------------
------SQSSQRGTVAS-------------------------------------------
------------------------------------------------------------
------------------------------------------------------------
------------------------------------------------------------
-------------------------------------------------MKAGESRE---
-----------------------EKPKDEGRFRDSLF-----------------------
---------------SSPVNYAKNR--------FAASRESTRNSSESASTE------GNS
---------------AEASRQSVVNEAKQAWE----------------------------
------------------------------------------------------------
---RKASN---------QNLDKQGHFRHGSNAFSNP-------WYASKGETGAVNGSNAL
TRPDKV-----TTTIHRT--------------NPVRP---------------------FL
------------------TKGSVAER----------------------------------
------------------------------VLLFERRPEM--------------------
-KKDGKSNSNDSKSKSPVL----------YSTWKNQD-----------------------
-----------------------------------------------KTQ----------
--------------------------SEVLQIAQNFI-----------------------
---------------------------------------QP--------------TTNRQ
SATTISRNS-------WGTGYGIPR-----------------------------------
--FYFPSGLPYTSTEIDARIRRIVEEFNRLPDRSST------RESFGKITKAAGLPLYWK
QSLFDAVIGE--------------------------------------------------
------------------------------------------SRKSLVTCDQFVKYFKDL
VTSCHDDTSKFVRVYSHGK--RNYLLPEDFVPMMQDVIETHPGLGFLKEATEFHSRYVQT
VIARIFYCVNKSWSGRISIPELRKSNFLLVVSLLEEEDDINQITDYFSYEHFYVIYCKFW
ELDKDHDLIIDREDLMRHNDAAISSRMIDRIFSGAVTRGP--VRR-----QGKMTYSEFV
WFLISEEDKRYPRAIEYWFRCMDIDGDGYLSMYELEYFYEEQVKRMEALGIEALPFNDCL
CQMLDMVR-PKECGRISLADLKRCRMTPIFFDTFFNLD---------------KYLDHEQ
RDPFSSK---DND-DAIISDWDRFAAEEYELLVAEESAQQSRIH----------------
------------------------------------------------------------
------------------------------------------------------------
------------------------------------------------------------
----------------------------------------------
>Dmel.FBtr0308829 /organism=Dmel {i 1267,1395,1487,1721,1992,2442,2601 i}
-------MQANS--------------STTTTTTTTK------------------------
------TKKLSSGTGTNMISSV--------------------------------------
------------------------------------------------------------
-------------AVTSAIKTTTTTRKPAGS--GVSSKVSKAQ-----------------
-GATNSTPASS-----------------DSNAEIAELTKKINDHADAIYHTWKSQGIPPT
ELLTMYT-----------------------------------------------------
------------SAAASGDLADVA-----------SPTADAEGL----------------
--QKMVTSFVNKDKEQRGKS----------------------------------------
------------------------------------------------------------
--NTLKKSDITTANG-------------------------------------KVKKAAVS
SFSPVPD--------------QALQSPKKVAAVT--------------VSKPLPDV----
------------------------------------NLNYDISLDLDVNNLSS----QQT
QNLLKI--SELIQQQKDVAATV----GKKRQNSKANSSSSI-------------------
----------------------NSNHIGN-----------SASSNKLTAS----EQPTKK
QSKANSSGSTRTGSAAV--------------------------SLDVV------------
-----DGPSAARIANSTA------VSDKGGEPAATG------------------------
------------------------------------------------------------
------SRKSSKTKETS-------------------------------------------
------------------------------------------------------------
------------------------------------------------------------
------------------------------------------------------------
-------------------------------------------------ADSKPATK---
-----------------------EKP----------------------------------
---------------TAVATVANAR--------KSTSRIATDNAGNMAAAT---------
------------------------------------------------------------
------------------------------------------------------------
-----------------------------------------AAAAATSATSAATATSMDA
TPATAA-----STTMPTL--------------NKVKPTSGARAALANG-----QDKMNLL
------------------TRGSVAER----------------------------------
------------------------------VLMFEKCPDV--------------------
--------------RHAF-----------LNIKRPQT-----------------------
-----------------------------------------DPPPKSLMK----------
--------------------------VKLHATPPPPP-----------------------
--------------------------------------------------QEQN-LLQK-
-EIRSTK------------SVYIPR-----------------------------------
--FYFPHGKPQPNIAMERVVRGILSAFDSFPNNQVT------KDELPRILKICGLPFYWR
MPVMVFCQSA--------------------------------------------------
-------------------------------------------STGLVERQRFVEFWKQM
NVYCHEAASRFVYILSRGQRFRSYIVPEDLVPMVQDVVDTHPGLAFLKEATEFHSRYVHT
VIARIFYSVNRSWSGKITIAELKRSDLLEMISLLEEEEDINQIMAFFSYEHFYVIYCKFW
ELDKDHDLLINQEDLAKHSDHALSSRIVERIFSGCVTRSD--NKK-APEDEAKMSYTDFV
WFILSEEDKRTPTAIEYWFRCMDVDGDGVLSMYELEYFYEEQQQRMEGIGIECLPFEDCL
CQMLDMIK-PANRDCITLGDLKRCKMTHVFFDTFFNLE---------------KYLDHEQ
RDPFASQRDE------YTSDWDRFAAQEYELLISEEND----------------------
------------------------------------------------------------
------------------------------------------------------------
------------------------------------------------------------
----------------------------------------------
>Drer.transcript:ENSDART00000110922 /organism=Drer {i 2148,2415,2519,2622,2697,2784,2941,2990,3080,3256,3375,3482 i}
-------MAATY-----------------RIVVSSI------------------------
------NCYNSVVIDRRVQHTVHYCNG-PCGALK--------------------------
---HGLNCTVAHRSTCAELLDTSISR----------TCSERPINLHE-SKTIENGNTGPV
AFCDDYHQVIPRVKKGSAIQSSASLKDITGE--AINLASGKIK-----------------
-EFSFEKIKYS-----------------SSHVTF-RKGRKVRPDSFSRRST--DLDIIYG
QFTG---------------------NDENCP-----------------------------
-------PFGLFQKSVLEEHKLSR-----------SASL-EQNLNNVATLYLNSLTE---
--ENLITRILEKTKADSSASGEDIKACLDILLKCSE-------------DLK--------
---------------KCTDIIKQCIKR----KSMGGTSDDSGN-----PE-IIYKNVMAR
LSNYLKRLPLELEQG-------------------------------------QSIRQEHS
ELAELVNSIHGLQQIPFSPIFGNEQPPRYED-----------------VVQSPPPT----
---------------KPRNKPSQPEPSEG-------------------------------
------------------------------------------------------------
----------------------SRELTGS-LKPIQSV-------PGLSART---------
---------------------------------------PPSTNGFSH------------
--------GSLPTASSSSSTPFICQHTVS--TSRPDTFSSA-----------NS------
------------------------------------------------------------
------FLSISNENLCK----------DPMEALYIE------------------------
------------------------------------------------------------
------------------------------------------------------------
------------------------------------------------------------
------------------------------------------------------------
-----------------------EEDSDIGRMPDRPV-------------------KGDG
---------------KHSCNLSESRQ------YSKRTTGYSEPSGGVSDKL--HELSRNG
-------------TTFKPQNDSTVNQM---------------YLPK-----------STD
------SKLFSRSTSHT-------------------------------------------
--SKGGADDIDK-----LLMDLECLSQNMQKEPPLP-PKLKNCALQTS------SPQHLI
GNSVVKD--LPVVGFSGPS-------------VAKPP-------EPGVESTEEDDGALLL
RILESIESFAQELVESGAGRGTQTKEREVMRLLQETL-ASTKAEVTPLPLPESETAPSPP
QTPQCKPASTLSNTPTAIQIPASTLRDTGSTLLIQQTPEV--------------------
IRIQ--------------------------------------------------------
------------------------------------------PEKKPGTP----------
--------------------------PPTLSPAPSSPTPRP-------------------
--------------------------------------PSP--------------PPAK-
-VVATPP----------PSSINIPR-----------------------------------
--FYFPKGLPNCAANYDEAIAKIEAAFTEFEEEKAD------IYEMGKIAKACGCPLYWK
SPMFICAGGE--------------------------------------------------
-------------------------------------------RTGFVSVHSFIATWRKL
LHSCYDDASKFVYLLAKPG--CTYLEQEDFIPLLQDIVDTHPGLTFLKDAPEFHSRYITT
VIQRIFYTVNRSWTGKINMTELRRSNFLQTLALLEEEDDINQITDYFSYEHFYVIYCKFW
ELDSDHDLFIDPKDLARYNDHASSSRIIERLFSGAVTRGN-SVQR-----EGRMSYAEFV
WFLISEEDKKNPTSIEYWFRCMDMDGDGVLSMFELEYLYEEQCERMEGMGIEPLPFQDLL
CQMLDLVK-PECPSKITLRDLKRCRMAHIFYDTFFNLE---------------KYLDHEQ
RDPFAVQKDLDSD-GPEPSDWDKYASEEYEILVAEETANEQLREGSFDDDYESDELTVSS
DIGNKMDKLVISDLS---------------------------------------------
----------A-------------------------------------------------
------------------------------------------------------------
----------------------------------------------
>Hsap.transcript:ENST00000264977 /organism=Hsap {i 1995,2262,2366,2469,2544,2631,2788,2837,2927,3103,3222,3329 i}
-------MAATY-----------------RLVVSTV------------------------
------NHYSSVVIDRRFEQAIHYCTG-TCHTFT--------------------------
---HGIDCIVVHHSVCADLLHIPVSQFKDADLNSMFLPHENGLSSAE-GDYPQQAFTG--
---------IPRVKRGSTFQNTYNLKDIAGE--AISFASGKIK-----------------
-EFSFEKLK-N-----------------SNHAAY-RKGRKVKSDSFNRRSV--DLDLLCG
HYN----------------------NDGNAP-----------------------------
-------SFGLLRSSSVEEKPLSH-----------RNSL-DTNL---TSMFLQNFSE---
--EDLVTQILEKHKIDNFSSGTDIKMCLDILLKCSE-------------DLK--------
---------------KCTDIIKQCIKK----KSGSSISEGSGNDTISSSE-TVYMNVMTR
LASYLKKLPFEFM---------------------------------------QSGNNEAL
DLTELISNMPSLQLTPFSPVFGTEQPPKYED-----------------VVQL--------
------------------------------------------------------------
------------------------------------------------------------
----------------------SASDSGR-FQTIE-----------LQNDK---------
---------------------------------------PNSRKMDTV------------
--------QSIPNNSTNS------LYNLE--VNDPRTLKAVQV--QSQSLTMNP------
------------------------------------------------------------
------LENVSSDDL--------------METLYIE------------------------
------------------------------------------------------------
------------------------------------------------------------
------------------------------------------------------------
------------------------------------------------------------
-----------------------EE--------------------------------SDG
---------------KKALDKGQ-----------KTENGPSHELLKVNEHR--AEFPEHA
-------------THLKKCPTPMQNEIGKIFEKS------FVNLPKEDCKSKVSKFEEGD
------QRDFTNSSSQ--------------------------------------------
-------EEIDK-----LLMDLESFSQKMETSLREPLAKGKNSNFLNS------HSQ-LT
GQTLVDL--EPKSKVSSPI-------------EKVSPSCLTRIIETNGHKIEEEDRALLL
RILESIEDFAQELVECKSSRGSLSQEKEMMQILQETLTTSSQANLSVCRSPVGDKA----
-------------------------KDTTSAVLIQQTPEV--------------------
IKIQNK------------------------------------------------------
------------------------------------------PEKKPGTP----------
--------------------------LPPPATSPSSPRPLS-------------------
--------------------------------------PVP--------------HVNN-
-VVNA------------PLSINIPR-----------------------------------
--FYFPEGLPDTCSNHEQTLSRIETAFMDIEEQKAD------IYEMGKIAKVCGCPLYWK
APMFRAAGGE--------------------------------------------------
-------------------------------------------KTGFVTAQSFIAMWRKL
LNNHHDDASKFICLLAKPN--CSSLEQEDFIPLLQDVVDTHPGLTFLKDAPEFHSRYITT
VIQRIFYTVNRSWSGKITSTEIRKSNFLQTLALLEEEEDINQITDYFSYEHFYVIYCKFW
ELDTDHDLYISQADLSRYNDQASSSRIIERIFSGAVTRGK-TIQK-----EGRMSYADFV
WFLISEEDKRNPTSIEYWFRCMDVDGDGVLSMYELEYFYEEQCERMEAMGIEPLPFHDLL
CQMLDLVK-PAVDGKITLRDLKRCRMAHIFYDTFFNLE---------------KYLDHEQ
RDPFAVQKDVEND-GPEPSDWDRFAAEEYETLVAEESAQAQFQEGF--EDYETDEPASPS
EFGNKSNKILSASLP---------------------------------------------
----------EKCGKLQSV-----------------------------------------
------------------------------------------------------------
------------------------------DEE-------------
>Mocc.rna342 /organism=Mocc {i 28,264,608,766,900,1244,1341,1409,1548,1820,2016,2100 i}
------------------------------------------------------------
------------MLDQASGE-----DGNGCC------------------------PL---
-----MHCGVVHKGAACAMAEGGI-----------------------------RGEAGAG
G------------------------AATANR--NLDKSLEKSL-----------------
------------------------------------------------------------
------------------------------------------------------------
-------------QRMLDPVALLE-------------DD-DVSL----------------
--ERLVHTFVAQDKLCDTVWKPWPKLL---------------------------------
---------------------------------------------------VLHPNTV-V
VVAAVGIVDILLF------------------------------------------RGSLG
ATAHVFI-ILTLMDSLL--LIQISRGDDGK------------------------------
-------------------------------------------RPLGCPPH------QGS
STREPL--IKTNPEQKKV------------------------------------------
--------------------------------------------YQLRAP----KQINL-
------------------------------------------------------------
-------------HFQSS------YGQTSYSPPPRK------------------------
-------------------------------PLPILQ-----------------------
------------------------------------------------------------
------------------------------------------------------------
------------------------------------------------------------
------------------------------------------------------------
------------------------------------------------------------
------------------------------------------------------------
------------------------------------MAQAAAQESQSPARV------SVK
------------------------------------------------------------
------------------------------------------------------------
------------------------------------------------------DRKHIF
EQKCRE-----VEESHRR--------------KKEGTL-------------REQRRSKEM
------------------LKGSVADR----------------------------------
------------------------------ILLFEKMPEQ--------------------
IDEPRSPKS---------------------------------------------------
------------------------------------------PPKEILVP----------
-----------------------------QDASHVSP-----------------------
--------------------------------------PVP--------GKDHCETLRR-
-AIQSKC-----------ITRQIPV-----------------------------------
--FYHPEGKPCDTREVDLVMKKIVHAYQIVGDAYCS------ASKFSLVVKACDLPLYWK
TALFIAAGGT--------------------------------------------------
------------------------------------------AVDRGLHQQTFLNYWKSI
MLTGRDEVSWLVKILSNGQ--RNYLVPDDFKPIVLDVIANHPGLHFLREAPEFHSRYVTT
VIARIYYDISATWSNKLYGDELRRSNLLQTIRMLEVEDDINKITDYFSYEHFYVVYCKFW
ELDEDHDLWIDRNDMAKHNNAALSTRIIERIFTPGVVIST--PES-----KGRMAYEDFV
HFLLAEENKKHPRAIEYWFRCMDLDGDGRLSLYELEFFYEEQTQRMECLGLQAMPFIDAL
CQMIDMIK-PKHDKFLTLGDLKRAKAVGVFFDTFFNLE---------------KYLEHEQ
TDPFSSGPMD------GKAAWNQYAKEQYEMLISEE------------------------
------------------------------------------------------------
------------------------------------------------------------
------------------------------------------------------------
----------------------------------------------
>Cele.Transcript:F43B10.1d /organism=Cele {i 2364,2417,2720,2817,2987,3275,3376,3518,3857,3917 i}
MYH----LDDDYFARFNQPSS-----SSVQFPSESLRYGGSGLATTTT---------FGA
ENDPQTTRFRSQSADNRRS----AFQHQPRTISE------------------DHIPEPWN
Q--GPLRTAEVNF-----------------------------------------------
-------PSQQRRPASTTPWSSHSEYHSSHNL----------------------------
-----SVPS--------------------------SFSEHLRERSPASGSA---------
------------------L-----------------------------------------
-------------------LDLLSR----------YPSA-QHSVQN--------------
--SPAVQAYIDRIHTDRAPPTRSYTYQ------SSE------------------------
---------------SNFPLIEYSIRQ----EVPNGVRSTTSV----------YQNV---
------------------------------------------------------------
-------------------VPNGNGYPSQQRVQT------------TFTSNGPVTSTFH-
-----------------REYHNST------------PHQYQHSSSLGGPPLPLPR--ESS
LQQQQQ--QAHPFENRSEFHRH----PPPPPPPSSSSSHQFYNN-GVPALASSASSGGFR
QP-VFHDTDQLDIIAQRLLDDNMSRSTSE-WSKSFEQ--LQNRFQNLESDD-LLSPSAFT
TTGSMTLPRRGAQLPIS-------------------------------------------
-------KSSSNYEMNSSLLGRAVERRAAEAPEQRKSGALDNFWSQTISSRPSS------
-------------------------------PT---------------------------
------IQRIPTSLTAA-------------ERLQML------------------------
------------------------------------------------------------
------------------------------------------------------------
------------------------------------------------------------
------------------------------------------------------------
-----------------------QEPIDTEKRFTQRV-----------------------
---------------GSGQGVAARK--------AELMREPSVEYTEKPRTPLNPAFPSNS
----------FLIPSFN-ELDNAVNELSRTVRGNTFG-----------------------
------GTTFGSVSPAPVVH-----NDSLNRRVGGCGRFPTGEHAFSPPPIEVSKSPALS
LHRKLHSP------SPTDEVSESSSVYQIPTGLPHPKP-----KHNVK------EQLHLA
GIHTPG--YQISRTMYRN--------------GPNFP---------------------VP
------------------STGSVASR----------------------------------
------------------------------ITEFEKRPGTPVVQLSTTTVKYNEHVPVAA
TAKAVPQTNGNMSPRSAVFRAKPVIHVDMGSTYQHSSPTPPIRHIQVHSVQNQNHQPLQN
HQNHQSYLGKEQHNHYRPQYQQQPIKQHDIATHSIFDFKSNNVSAASATQ----------
----------------IQADVTPTKSAHPAELNVVSPPKRT-------------------
-------------------------------------ASVPASRLNLNGTLDSNGNYGRK
SASQSDLNYSAELSVAAPTRHAIPELDLTFDSYNDEQYRPTPKPTQVISRPLPPKPQAPK
EPIYYPQGKPVPQLQNDTALRRVCEVFRSVPNQKCT------LENMPAVCEAAGLPMYWK
MPVFLAITND--------------------------------------------------
-------------------------------------------EDRLATQVDFTSWWKAM
TSVAHDEAARFVYTLTMGS--RSYLQPEDFYEMLMDVIHTHPGLAFYRDATEFHDKYCQV
VMTRIFWNDAHSWSGRLTTERLRKGGVLQAIRNLQFDDDINKSLRYFSYEHFYVVYCKFW
EIDSDHDLKISSTDLAQHAGGALVPMVVDRIFSGAVCTNPNRGQP-----VEDIGLAEFT
QFLLAEEDKTHPTSIEYWFRILDLDGDGLVTLYDMELFHTQVQRKLAAEGIDSMGFADVA
CQLIDMLNVPGGVSAFRLSDLKKSSLRGRFINTFVNWR---------------KFFAQET
NEGSESPRIEDEG-GQELTEWDRYCIEEYEAMMEDDQADAETISLNLEED--DGRSSLA-
------------------------------------------------------------
--------------------------YHD-----VL------------------------
------------------------------------------------------------
----------------------------------------------
>Lpol.rna5642 /organism=Lpol {i i}
-------MQDNY--------------VCCQLAVTKV------------------------
------TVFYSALVDLTRSRSVHAVEHDPCC------------------------PDPHK
L--PGTECKAVHYGICSPLLKLP------------------------------SFSSPPV
GSLSPSSPTTSKDSQSSSLTST--------------------------------------
------------------------------------------------------------
---------------------------------------PTQYFKRSPL-----------
-------SATRLDLESIDPVELLA------------SDL-GGKL----------------
--EALVSSFVAQDKVKLAARRKT-------------------------------------
-------------------------------EIPGNPSSNVVKA----------------
--STLKNISPKLQPP-------------------------GFATYPGRG--DRKSKDEHD
DVSASTG-TLDNKN-------GRQNTPKTSR-----------------SSHMSSSQLTH-
-------------------PGNETKGILGKI-----PQASVYQCKGSSETVLEKVIKKPS
TPEWSI--ARHTITEKIAQAG------------KAEDKEKLS-----------------T
SP--------------------KASPEYQ-QTGVKAQ----------------INRFTAK
ENTRLTSSERLEQQKAAFG-----------------------DKKSNN-----ICQPPGG
CQK----VTTVSFEQDHGLTLEKRYPDLSPSQSQKQNHHFKCMEGDALKIIGSSDPGPSH
WASKEDSFLK--------------------------------------------------
---------------------SSEDDIYAIPKLR--------------------------
------------------------------------------------------------
------------------------------------------------------------
------------------------------------------------------------
------------------------------------------------HETRAKSQKESR
PCSYPSSFQLNDVGALHQRSASQDLSSSRANLREGNVPKVDID---LIAESPSESFSSKG
--EPEV--RQNRDYVLSPVVYAKNR--------FHSASHEQKKEETFKPRP------KNG
---------------------QLVSEAKCRWE------------------NGVQPSHL--
------QTMWSGMNPYME-------QIDLNNENG-------------------VDEHVYE
ALQKYAVR---------KTYC-DRVTESSTPAIPHP-------KLTMA------QKQHIR
ERSLSP-----TDRYHSH--------------VPIKP---------------------FL
------------------TKGSVAER----------------------------------
------------------------------VLLFEKCPD---------------------
--RALERAVAITKAKSNVL----------YNTWKSMN-----------------------
------------------------------------------NEVHNKTQ----------
------------------------------------------------------------
------------------------------------------------------------
------------------------------------------------------------
------------------------------------------------------------
------------------------------------------------------------
------------------------------------------------------------
------------------------------------------------------------
------------------------------------------------------------
------------------------------------------------------------
------------------------------------------------------------
------------------------------------------------------------
------------------------------------------------------------
------------------------------------------------------------
------------------------------------------------------------
------------------------------------------------------------
----------------------------------------------
>Cscu.CSCU002953-RA /organism=Cscu {i 4047,4272,4376,4479 i}
LEK---VISSTPDTKHRKGESRKEGVGVCVHINPSAEYRQTGVKAQISKFSHGESFLAGW
NQKSEVNPQNMAIVERSVRKGV---DLIPTCVFTSKNSEISQSTRLEIAKGVSHIQDSSK
V--RREENQSGNQADASKRLRNDSTK--EVKIERDIVVNANVVNRKDVSNVKQTDTVSKT
KDKSLHSPNVKKSSTSNSINSVSKNKESTGKN-QEDNLSDKVAGGNC-------------
----------S-----------------SIRTSI-ARNETVNNESNSCKGTKINSEVSRK
NVKDDKS------------------CTGDAVGE-KDVKTGSSKIKHSSLQDGVSDNSIIK
SPAGINSQERKLDKDKSTSVKLKENACDKIDTNGRVSDI-KGKD------------EMKN
KTNPIDKAFIVKNKDNVVEKTEACDKTKVKTKNSSEEKSTLSSVKGGSIQVKNNISDRIS
TLEKITNKNPAKMPDKSIPLDKVSIARSKFSSADKSPLSNKVTA----------------
--SKSKDNEKDKAGTNDDQTSINSNAVHNNITTKVGDQSKNFGSEKVSPVRNKDNSNDKV
DTTEKTS-ARINKD-------KEEKSDKTSVAKRKDNLKDKGSRLDNLTNSMSKDNIKES
LCNNNKTTSKNKDNLNDKDPPNDKKRLKGKMNTQDVESSGTKMSTLKSKDIVQNKIDNSD
KSSMSK--DKGSVQEKVAIAKFSDEKSKNIMEEKGNKMSNVKIKEDVRNKMGSA----EK
SP--------------------ISKEKSD-PGNVKSKDSLLEKSNKSEKDD--KNDSQKK
IETKDKKGEKLSNLKSEENMDKRITVDKKKGKCNDQDRPVAADKTSNVKSKQNILDKSGS
SEN---AVKGKEYIQDKGSSSEKSIKDKDDKQKVKSNDKALSK-GGDQSIDKSTDKSKDH
TPNKYNSNEKLQKEVKDKMSHTEEISAKFSRSTQEKNSHINKMAKCNDSLQDKCCFEEKS
TKDSVLNKVGSTEKTEVRNKDAAKDDVTLTEKLKIKDKVVKDDSVAKTATKIKEYSTNKL
SNKDSTKDIPNSNVDSATKSKDTEVKKTTNEKPSADVDKISTKINVQDKCDVQDKIGTRN
TDDKSIKKSESDKISSVQSNDVQVNTQATSKVKKTKEEKNVDEKSLNKDRVQNETGLTIN
KISSIKDNLQNVKSMDDNALTIIYRSDNSEENTTKKTGVINLLTDKTSECTKFKDCPDKN
KESQHKTQQNNCDITKTDTDKNINKDAPNKMKRDDIDGGSSDNLVDEIHNGRIKNNRGNR
PSSYPSIYYKNEFPALQQRSVSQQGLSSVDN-----------------AESTS-------
-----------RDCTLSAVDYAKSR--------FQNVTQSIKLEDIIKPKL------KNN
---------------------QLVTEFKSKWE----------------------------
------------------------------------------------------------
---------------------NNEGVEGQSPIIPLP-------KLN--------NQKHLR
GRSQSV-----QSENSHG--------------VPIRP---------------------FL
------------------TKGSVAER----------------------------------
------------------------------VLLFECCPE---------------------
--RALDRS---SKSKSLL-----------YNTWKSTT-----------------------
------------------------------------------GDIQHKTR----------
--------------------------SIYVQKDKENV-----------------------
-------------------------------------------------------ELSRA
TALKIQKSS---------TPRHIPQ-----------------------------------
--FFYPQGRPLLPVEIEAQLQEIKAAFSAFKDEKVE------KEEFGIITKACNLPLYWK
VPLFEAVVGS--------------------------------------------------
-------------------------------------------RKSYVRCNMFLEYWKRL
VSICHDEASQFVAILSRGS--RKYLLPDDFIAMIQQ------------------------
----------------------------------------------FTNSSFVKVYGPHY
------------------------------------------------------------
-----------------------------------------------------------L
CN-----------------------------SGYYCIQ---------------NFLK---
-----------------------------KSIIQENS-----------------------
------------------------------------------------------------
------------------------------------------------------------
------------------------------------------------------------
----------------------------------------------
