# Supplementary material for: Genome streamlining in a minute herbivore that manipulates its host plant
Source: eLife. 2020 Oct 23;9:e56689. doi: 10.7554/eLife.56689 (PMC7738191; doi:10.7554/eLife.56689)
Supplement: Supplementary file 2. [file elife-56689-supp2.zip › Malin_Input/OG0002012.fasta]

>Agam.AGAP011161-RA /organism=Agam {i 107,1479,1706 i}
M-----------------------------------------------------------
------------------------------------------------------------
------------------------------------------------------------
-------------------------------PTYHKPEAKT-------------------
------------------------------IQELKDIAHK--------------------
--------------------------------------LRI-------------------
---------------------------DSINATQAS------------------------
----------------------------------------------------------KS
GHPTSCASIAEIMSVLFFNTMRYKLSAPRDPSSDRFILSKGHAAPILYAAWAEAGLFPVE
DLMNLRKIDSDLEGHPTPRLNFIDVGTGSLGQGV--AVACGMAYVGKNLDKA--------
------------------DYRTYVLVGDGESAEGSIWESLHFAGYYKLNNLCVIFDVNRL
GQSEATSLQH--------QMEVYRKRLD-----AFGFNAIVVDGHDVEELCKAFFEAAST
T-DRPTAIIAKTYKGKHF-PNIEDLENWHGKPLG-DAAADVVAHLQKQIRNPGP-IALAP
P--SPQKESAPKVS--IKGVELATPPAYQKGEQVATRLAYGTALAKIAMNNDRVIALDGD
TKNSTYSDKLRKAFPERFIECFIAEQNLVGVAIGAACRDRTVAFVSTFATFFTRAFDQIR
MGAISQTNVNFVGSHCGVSI----------------------------------------
----GEDGPSQMGLEDIAMFRAIPGSTVFYPADAVSTERAVEMAANTPGVCFIRTSRPNT
AVIYENNEKFEIGKCKVVKQNAN-DSVLLIGAGITLYEALKAAEELE-KSGIHCRVIDPF
TVKPLDQEGIIKHGAQCGGRVVVVEDHYKQGGLGEAVLSALAEQRNFVVKHLGVDKLPRS
GPPTVLVDMFGISARSVAAAVQEIIKM-----
>Dmel.FBtr0081881 /organism=Dmel {i 104,1703 i}
M-----------------------------------------------------------
------------------------------------------------------------
------------------------------------------------------------
--------------------------------SYHKPEAKT-------------------
------------------------------VQDLKDLAQK--------------------
--------------------------------------LRI-------------------
---------------------------HSINATQAS------------------------
----------------------------------------------------------KS
GHPTSCASIAEIMSVLFFQQLRLNLKHPRDPSSDRFILSKGHAAPILYAAWAEAGLFPIA
DLNNLRKIDSDLEGHPTPRLNFIDVGTGSLGQGV--AVGAGMAYVGKNFDKA--------
------------------DYRTYVVVGDGESAEGSIWESLHFAGHYKLDNLCVIFDVNRL
GQSEATSLQH--------KLDVYRDRLE-----AFGFNAVVVDGHDVEELSKAFHCAAIT
K-NKPTAIIAKTFKGRDF-PNIEDLDNWHGKPLG-DKAAEVVKHLEGLIVNKNV--KLTP
KP-VPKTGAAPDVD--INNIKLSSPPAYKLGDSIATRLAYGTALAKIGQNNLRVVALDGD
TKNSTFSDKLKNLDPQRYIECFIAEQNLVGVAVGAACRRRTVAFVSTFATFFTRAFDQIR
MGAISQTNVNFVGSHCGCSI----------------------------------------
----GEDGPSQMGLEDIAMFRTIPGSTIFYPSDAVSTERAVELAANTKGVCFIRTSRPNT
CVIYDNEEPFTIGRGKVVRQKSS-DEVLLIGAGITLYECLAAADQLE-KNCITVRVIDPF
TVKPLDAELIIEHGKQCGGRVVVVEDHYQQGGLGEAVLSALAGERNFVVKHLYVPTVPRS
GPPSVLIDMFGISARHVVNAVNEILKD-----
>Tcas.transcript:TC004789_001 /organism=Tcas {i 110,446,1482 i}
M-----------------------------------------------------------
------------------------------------------------------------
------------------------------------------------------------
------------------------------ANQYHKLEAKA-------------------
------------------------------VQELKDIANK--------------------
--------------------------------------IRI-------------------
---------------------------HSVSSTQTA------------------------
----------------------------------------------------------KS
GHPTSCSSIAEILSVLFFNTMRYKISAPKDPSSDRFVLSKGHAAPALYAVWAEAGLFPVA
DLQNLRKLGSDLEGHPTPRLNFIDVGTGSLGQGL--AIACGMAYVGKNFDKA--------
------------------SYRVYCLVGDGESAEGSIWESLHFATYYKLDNLCVIFDVNRL
GQSEPTSLGH--------DIDTYRKRLE-----AFGFNVVAVDGHDVEELVKAFHVSCNT
K-GKPTAIIAKTFKGKNF-PKIEDLENWHGKPLG-DQADRVLQHLKSLVKNTGP-LQLHP
Q--KPLTDDAPIVD--ISNIKLSSPPSYKIGDSIATRVAYGTALVKLGQSNPRVIALDGD
MKNSTYSEALKKFDPTRYIECFIAEQNLVGVAIGATCRDRTVAFVSTFATFLTRAYDQIR
MGAISQTNVNFCGSHCGVSI----------------------------------------
----GEDGPSQMGLEDIAMFRTIPGSTVFYPADAVSTERAVELAANTKGVTFIRTNRPAT
AVIYPNNHVFQVGKSHVVKKSNN-DQVLVIGGGVTLQEAIGAANELA-KAGVGVRVLDLF
TIKPIDKEGIIKNAKECGGRILVVEDHYYEGGIGEAVLSAVAQERNIAVKHVAVPKVPRS
GSPTALLDYYGLNSKHIVNYVQEAMKL-----
>Phum.transcript:PHUM490990-RA /organism=Phum {i 1052 i}
M-----------------------------------------------------------
------------------------------------------------------------
------------------------------------------------------------
----------------------------------KDIEVKCD------------------
------------------------------VQALQDIANR--------------------
--------------------------------------LRI-------------------
---------------------------HSVTATNAS------------------------
----------------------------------------------------------KS
GHPTSCSSLAEIMSVLFFNVMRYSPKEPKHRSSDRLVLSKGHAAPVLYAAWAEAGLFSPL
ELLKLRKIDSDLEGHPTPRLNFIDVATGSLGQGL--SIACGMAYVGKHYDRS--------
------------------SYRVYCIVGDGESCEGSIWEALHFAGHYQLNNLCVIFDINRL
GQSGPTSLEH--------NMEIYKKRLE-----AFGFHAEVINGHDIEVLCKAFHTACKN
V-DRPTALLAQTFKGKGF-PDIEDLEDWHGKPLM-DRGERIIQDLKNLISTDQS--KLKP
L--EIV-DDSPIVD--ISNIKLSTPPNYSLGDKIATRLAYGVALSKIAASNDRVIGLDGD
TKNSTYSDK--------YIECYIAEQNLAGVAIGAACRDRTVAFASTFAAFLTRAFDQIR
MAAISQSNVNFAGSHCGVSI----------------------------------------
----GEDGPSQMGLEDIAMFRSVPNCTVFYPSDAVSAERSVEIAANTKGICFIRTSRPAT
SVLYKNDEDFAIGKAKILKKSND-DQVLIIGAGITLHEALDAANKLA-EKNISVRILDPF
TIKPLDEDAIISNAKECNGNVIVVEDHYPEGGIGEAVKSCLAEERNTCIKHLAVREIPKS
GPPNALLEKYGINSAAIIRAVKSFS------I
>Cscu.CSCU017041-RA /organism=Cscu {i 3,325,540,757 i}
------------------------------------------------------------
------------------------------------------------------------
------------------------------------------------------------
------------------------------------------------------------
------------------------------------------------------------
------------------------------------------------------------
------------------------------------------------------------
------------------------------------------------------------
------------------------------------------------------------
------------------------------------------------------------
------------------------------------------------------------
------------------------------------------------------------
------------------------------------------------------------
--------------------------------MVATRLAYGTAIAKLGNSSSKVIAMDGD
TKNSTFSDKFKKAHPERFIECYIAEQNMVGIGIGCSTRNRTIPFISTFAAFFTRAFDQLR
MGSISQANIKCAGSHAGISI----------------------------------------
----GEDGPSQMALEDLAMFRSLPTSTVFYPCDAVSTERACELAANTRGICFIRTSRPAT
AVLYNNDENFQVGEAKIVRKSNN-DQVLVIGAGVTLHEALKAADELS-QEGINIRVMDPF
TLKPIDEAAIIKNATEVGGRIVTVEDHYPEGGLGEAVASAVSMQRNIIVKRLAVRKLPRS
GPPNVLLDMFGISSNSIKEGVKEILNQ-----
>Lpol.rna21418 /organism=Lpol {i 152,270,384,482,674,802,1002,1324,1539,1756 i}
M-----------------------------------------------------------
---------------------------------------PRFCLCL--------------
--------------------------------------------------PRK-------
------------------IKRG--------YKVDEAMEKNT-------------------
------------------------------SEALRDIANR--------------------
--------------------------------------LRV-------------------
---------------------------DSIKSTNAA------------------------
----------------------------------------------------------TS
GHPTSCCSMAEIMSVLFFNTMRYKVTEPRDASNDRFVLSKGHAAPILYAAWAEAGLFPVD
DLLNLRKIDSDLEGHPTPKLNFVDVATGSLGQGL--SCAAGMAYTGKYFDKA--------
------------------SYRVYCVIGDGEAAEGSIWEALSFAGKYKLDNLVAIFDINRL
GQSEPTAFQH--------EMELYKNRLE-----SFGFNTYVIDGHDVEALCKAFHDAGTV
K-DKPTAVLAKTYKGKGI-PGIEDEENWHGKPLG-DKADDAINAIIKSMSNQGP-PQLCP
Q--KPLKEDAPAVD--ISNISLSEPPSYNIGDKVATRLAYGVALTKLGHNNERVVAMDGD
TKNSTYSDKFKKAFPDRYVECYIAEQNLVGVAIGCSTRGRTVPFVSTFAAFFTRAFDQLR
MGAISQVNIKCVGSHAGISI----------------------------------------
----GEDGPSQMALEDLAMFRTLPGATVFYPSEAVSAERACELAAQTQGICFIRTSRPAT
AVIYSNDEKFEVGKAKVVKQSDG-DQVLVIGAGVTLHEALKAAESLA-EQGINIRVLDPF
TLKPIDKEAILENARECGGRIITVEDHYPEGGLGDAVGEVVSMERNIIQKRLAVRKIPRS
GPSDVLLNMFGISAKCIEEAVKEIVTM-----
>Smar.transcript:SMAR008486-RA /organism=Smar {i 95,213,327,425,617,745,945,1062,1267,1482,1579,1699 i}
------------------------------------------------------------
------------------------------------------------------------
------------------------------------------------------------
----------------------------------MALNTEK-------------------
------------------------------VGLLQDVANL--------------------
--------------------------------------LRI-------------------
---------------------------HSVKATNSS------------------------
----------------------------------------------------------KS
GHPTSCASAAEVMSVLFFHTMRYKVSVPRDPSNDRFVMSKGHAAPILYAAWAEAGLFPHS
KLLTLRKLHSDLEGHPTPRLSFVDVATGSLGQGL--SCAAGMAYTGKYFDKS--------
------------------NYRVFCLIGDGESAEGSVWEALSFASHYKLDNLVAIFDINRL
GQSEPTAFEH--------DMDLYKRRLE-----SFGWNTYVVDGHDVEALCKAFSSAADV
K-GKPTCILAKTMKGKGL-EGIENEDNWHGKALG-DKADKIIKLLENSMKNQGV-NKIIP
Q--KPLVDDAPKID--ITNIKLSEPPSYKLGEMIATRLAYGTAITKLGRNNDRIIALDGD
TKNSTFADKFKKEFPDRFIECFIAEQNMLGVAIGCGTRGRTVPFVSAFAAFFTRAFDQLR
MGAISQANIKCVGSHVGVSI----------------------------------------
----GEDGPSQMALEDIAMFRSIPGSVVFYPSDAVSTERACELAANVTGICFIRTSRPNT
AVIYDNNEEFEVGKAKVVHKNNK-DKALLIGGGVTLHEALKAAKDLS-KKGCDVRVMDLF
TIKPIDSQAIIENAKEVGGKIITIEDHYPEGGIGDAVLSAVASVSGITVKKIAVRELPRS
GSPDELLDLYGLSALCIANVVQECVKEK----
>Dpte.g8420.t1 /organism=Dpte {i 95,208,1696 i}
------------------------------------------------------------
------------------------------------------------------------
------------------------------------------------------------
----------------------------------MAMTKEI-------------------
------------------------------SQQLQDIANR--------------------
--------------------------------------LRI-------------------
---------------------------NSIRSTNAA------------------------
----------------------------------------------------------KS
GHPTSCASMAEIISVLFFRTMRYSIDNPRGPSNDRFILSKGHAAPILYAAWAETGLFPVE
DLLNLRKINSDLEGHPTPRLNFVDVATGSLGQGL--SIAAGMAYVGKYIDKA--------
------------------PYRVYCLLGDGESAEGSVWEALSFASKYKLDNLVAIIDVNRL
GQSEPTAFGH--------DMALYKARVE-----TFGFNAIVVDGHDVNALVEAFNQASQT
K-DRPTAVIAQTFKGKGLTEEIEDKVQWHGKPLG-DKAEAVIAQIQSRIISSKT--TLKP
E--PPV-VNVPEVD--L-SVRLAEPPNYVKGQKVATREAYGTALVKLGKSCPRVIGLDGD
TKNSTFSDTYRKTFQDRFIECYIAEQNLIGVAIGAGCRRRTIPFVSTFASFFTRTFDQLR
MGAISQANIKCVGSHCGVSI----------------------------------------
----GEDGPSQMALEDLAMFRAIPNSLVFYPSDAVSVERAAELAAQYHGITFIRTSRPAT
PIIYSNDEVFAVGKAKVVRSSKD-DQILLIGACVTLLEALNAADLLAKNHNFHARVIDPF
TIKPIDRETIIKNAQEVGGRIITVEDHYPEGGIGEAVAGVIADQPNLIMKRLAIREIPRS
GPPTLLIEKYGIDAKTIVKTALEMIEKK----
>Turt.mRNA:tetur01g09650 /organism=Turt {i 83,196,724,918,1183,1471 i}
------------------------------------------------------------
------------------------------------------------------------
------------------------------------------------------------
--------------------------------------MAK-------------------
------------------------------LQALQDVANR--------------------
--------------------------------------LRI-------------------
---------------------------NSIKATQAS------------------------
----------------------------------------------------------KS
GHPTSCASMAEIMSVLFFDTMRYSLKEPRHPASDRLVLSKGHSAPILYAAWAEAGLFPVS
DLLNLRKIDSDLEGHPTPRLNFVDVATGSLGQGL--SVAAGMAVIGKYFDKT--------
------------------DFRTYCLIGDGESAEGSIWEAMAFASHYKLDNLCAIFDINRL
GQSEPTSLQH--------NLDIYEARAK-----AFGFETIVVDGHDVAALVEAFAKASST
K-GRPTAILAKTYKGKGF-PDIEDKDNWHGKPLG-DKADYVIKHLEGQLKNLSA--AIQP
F--NPV---APEIS--L-KVSLNEPPSYKLGDKIATRQAYGTSLVKLGNTNPRVLAFDGD
TKNSTFSETYKKAFPDRYIECFIAEQNLVGVGIGAGCRGRAIPFVSTFAAFFSRAFDQLR
MGAISQANIKCVGSHCGVSI----------------------------------------
----GEDGPSQMALEDLAMFRTIPGCNVFYPSDAVSMERATELAAQRKGIDFIRTSRPAT
PVIYANDTVFEIGKSKVVRKSDN-DKVLLIGAGITLHEALKAADQLA-DQGVNCRVLDPF
TIKPIDAAGILENAKACNGKIVVVEDHYPEGGLGEAVAGAISNSTGITMKHLAVREIPRS
GPPADLIEKYGIGSNSIISAVKSFA-------
>Dpul.mRNA11735 /organism=Dpul {i 3,113,449,684,1080,1345 i}
M-----------------------------------------------------------
------------------------------------------------------------
------------------------------------------------------------
-----------------------------TNNMAVTLDDNT-------------------
------------------------------VAELRNLADR--------------------
--------------------------------------LRI-------------------
---------------------------DSIRATNAS------------------------
----------------------------------------------------------KS
GHPTSCASMAEIMSCLFFRVMKYKLSEPRDKSSDRFILSKGHAAPILYAAWAEAGLFPVD
DIMNLRKLDSDLEGHPTPRLNFVDVATGSLGQGL--SVACGMAYVGKHFDKA--------
------------------SYRTYCLIGDGESAEGSIWEALHFAGHYRLDNLCAIFDINRL
GQSEPTSLQH--------NMEVYRKRLE-----AFGFHAIVVDGHDVEELCKAFDEASAT
V-GKPTAILAKTFKGYKF-PTISDELDWHGKPLG-AKADEVIRAIEQQMQPGTA--TGAP
KILEPL-NDAPVVD--IDDLRLSTPPAYKMGEMVATRFAYGTALAKLAEHNSRVIALDGD
TKNSTYSDRIKKVSAERYIECFIAEQNLVGVAIGAGCRNRTIPYVSTFAAFFTRAFDQLR
MGAISQTNITCVGSHAGVSI----------------------------------------
----GEDGPSQMALEDLAMFRSIPGSTVFYPSDAVSCERAAELAGKTKGICFIRTSRPNT
AVIYENEQVFSAGKGHVVRSHDQ-DDLVIVGAGVTLHEALKASDMLM-EAGIKAAVIDPF
TIKPIDQDLLLKEATRCNGRVLTVEDHYPEGGLGEAVASTLAEQRNIIVKILAVREVPRS
GPPEVLLEHFGIGAKAIAEAAKKLVAL-----
>Bmor.transcript:BGIBMGA014211-RA /organism=Bmor {i 98,216,434,557,837,1025,1097 i}
------------------------------------------------------------
------------------------------------------------------------
------------------------------------------------------------
----------------------------------MKGDKNVD------------------
------------------------------FEQLKDIANK--------------------
--------------------------------------LRI-------------------
---------------------------DSIVATNAS------------------------
----------------------------------------------------------KS
GHPTSCASMAEIMSVLFFHTMRYKISAPRDASADRFILSKGHAAPILYAAWAEAGLFPLD
ELKNLRKLDSDLEGHPTPRLNFVDVGTGSLGQGL--AVAAGMAYVGKYFDQA--------
------------------PYRVYCLVGDGEAAEGSIWESLHFASHYKLDNLVVIFDVNRL
GQNSRAVATYKIIDSNLEQLEVYDARLK-----AFGLNSLVVDGHDVTELVKAFDEAASV
T-GKPTALVAKTYKGRGF-PGIEDLDNWHGKALG-AEGEKIIKHLQSQIKTTKI--TLKP
K--APL-AEAPKVH--IDDITLSSPPAYKQGELVATRLAYGTALKKIADTNLRVIALDGD
TKNSTFSDKLRNAYPERYVECFIAEQNLVGVATGAACRDRAVVFVSTFAAFFTRTFDQV-
------------------------------------------------------------
-------------CRDLII-----------------------------------------
--------------------------ILL-------------------------------
-------------------NLVNLKLHF----------------------HL--------
--------------------------------
>Alyc.aculy04g11400.1 /organism=Alyc {i i}
------------------------------------------------------------
------------------------------------------------------------
------------------------------------------------------------
--------------------------------------MTD-------------------
------------------------------FQQLKDIANR--------------------
--------------------------------------LRI-------------------
---------------------------NSIKATNAS------------------------
----------------------------------------------------------KS
GHPTSCASMAEIMSVLFFDTMKYTIEDPRNGGNDRFILSKGHAAPILYAAWAEAGLFPVE
DLLNLRKIDSLLEGHPTPRLNFVDVATGSLGQGI--NCAAGMAFVGKKLDKA--------
------------------DYNVYCLMGDGESAEGSVWEALSFSAIHKLDNLVAIFDVNRL
GQSEPAPYQH--------QMDIYEARCK-----AFGMDTHVVDGHSVEELVKALTEAKSN
KNGKPKAIVCKTFKGRGF-PEIEDKENWHGKPLG-ATGDNIIEHLEKLLSSPTT--TIKP
K--KPE-RALPVPD--L-SVKLSQPPSYNADAKVATRQAYGFALAKLGRSNERVIAFDGD
TKNSTFADIFQKEFPDRFGECFIAEQNMIGVGIGAACRDRSIVFLSTFAAFFARGYDHLR
MAAISQSNINCVGSHCGVSI----------------------------------------
----GEDGPSQMALEDLAMFRAIPTATIFYPSDAVSTERAIELAAQTKGITFTRTSRPAT
TMVYPNDEVFEVGKAKVVSKNGTLDQALVIAAGVTLHEALRASDILAKNHQTHIRIVDPF
TIKPIDQEAILKNAKDVQMRVVVVEDHYPEGGIGEAVLSALAGHQ-VNFVHLAVRDVPRS
GPPEVLLEKFGISAKDIVNAVNKLVNN-----
>Drer.transcript:ENSDART00000045888 /organism=Drer {i 107,225,339,437,629,748,945,1110,1267,1398,1482,1576,1699 i}
M-----------------------------------------------------------
------------------------------------------------------------
------------------------------------------------------------
-------------------------------EDYHKPDQQT-------------------
------------------------------VQALRNIANR--------------------
--------------------------------------LRI-------------------
---------------------------NSIKATTAV------------------------
----------------------------------------------------------GN
GHPTSCCSVAEIMSVLFFHTMKYRPDDPKNPNNDRFILSKGHAAPVLYSVWVEIGFLKES
ELLSMCQVDSTLEGHPTPKQQFVDVATGSLGQGL--GVACGMAYTAKYFDKS--------
------------------SYRVYCLLGDGEMSEGAVWEAMAFASYYQLDNLMAILDINRL
GQSDPAPLQH--------HVEKYQRRCE-----AFGWHAIIVDGHSVEELCKAMSQPR--
--HQPTAIIAKTIKGKGI-PVAEDKMGWHGKVLSKDMAENVMRDIQSRIMNSNK--RMYP
A--SPV-EDAPPVS--LRNIRMPSAPSYKPGEKVATCKGYGMAVAKLGRYNERVVAMDVD
TKNFTFSEIFKNEHPNRFIECYSAEQNMVSVATGCAARERNIVFASGLATFFTRAYDQVR
MAAISDSNINLCGSHCGLSV----------------------------------------
----GEDGPAHMGLEDMAIFRAIPTATIFYPSDAVSAEKAVELAANTKGVCYIRTTRPET
AIIYNSNEDFHVGQAKVVCQSKE-DQVTVIAAGMTLHEALAAAEQLK-KERIYIRVIDPF
TIKPLDNKTIVDHVRATRGRVITVEDHYYEGGLGEAVCSAIVNEPGFTFQRLAVAQVPRS
GKMNDLLKIYGIDRDSITQMVRKMLSSSANAK
>Hsap.transcript:ENST00000423516 /organism=Hsap {i 107,225,339,437,461,653,772,966,1131,1288,1419,1503,1597,1720 i}
M-----------------------------------------------------------
------------------------------------------------------------
------------------------------------------------------------
-------------------------------ESYHKPDQQK-------------------
------------------------------LQALKDTANR--------------------
--------------------------------------LRI-------------------
---------------------------SSIQATTAA------------------------
----------------------------------------------------------GS
GHPTSCCSAAEIMAVLFFHTMRYKSQDPRNPHNDRFVLSKGHAAPILYAVWAEAGFLAEA
ELLNLRKISSDLDGHPVPKQAFTDVATGSLGQGL--GAACGMAYTGKYFDKA--------
--------SLPS--SWDYSYRVYCLLGDGELSEGSVWEAMAFASIYKLDNLVAILDINRL
GQSDPAPLQH--------QMDIYQKRCE-----AFGWHAIIVDGHSVEELCKAFGQAK--
--HQPTAIIAKTFKGRGI-TGVEDKESWHGKPLPKNMAEQIIQEIYSQIQSKKK---ILA
T--PPQ-EDAPSVD--IANIRMPSLPSYKVGDKIATRKAYGQALAKLGHASDRIIALDGD
TKNSTFSEIFKKEHPDRFIECYIAEQNMVSIAVGCATRNRTVPFCSTFAAFFTRAFDQIR
MAAISESNINLCGSHCGVSI----------------------------------------
----GEDGPSQMALEDLAMFRSVPTSTVFYPSDGVATEKAVELAANTKGICFIRTSRPEN
AIIYNNNEDFQVGQAKVVLKSKD-DQVTVIGAGVTLHEALAAAELLK-KEKINIRVLDPF
TIKPLDRKLILDSARATKGRILTVEDHYYEGGIGEAVSSAVVGEPGITVTHLAVNRVPRS
GKPAELLKMFGIDRDAIAQAVRGLITKA----
>Cele.Transcript:F01G10.1.1 /organism=Cele {i 121,795,1570 i}
------------------------------------------------------------
------------------------------------------------------------
------------------------------------------------------------
----------------------------------MTVSEQL-------------------
------------------------------RNDLEDAANR--------------------
--------------------------------------MRI-------------------
---------------------------SSIEMTCAS------------------------
----------------------------------------------------------KS
GHPTSSTSAAEIMSTLFFSEMKYDVAEPKSASADRFVLSKGHACPILYAAWEEAGLLSHE
QVLSLRKIDSDIEGHPTPRLNFIDVATGSLGQGL--GVATGMAYVGKYIDKA--------
------------------SYRVFCLLGDGESAEGSVWEAAAFASIYKLDNLVAIVDVNRL
GQSQATSLGH--------DVETYKARFA-----AFGFNAIIVNGHNVDELLAAYETARST
K-GKPTAIIAKTLKGKGI-EGIENEDNWHGKPVP-EGTVNAIK---ARFHGSQK-GKLVA
Q--KPI-NDAPAIDLHVGSIKMAA-PEYKKGDKVATRAAYGTALAKLGDASPRVIGLDGD
TKNSTFSDKLLKKHPDQFIECFIAEQNLVGVAVGAQCRDRTIPFTSTFAAFFTRATDQIR
MAAVSFANLKCVGSHVGVSI----------------------------------------
----GEDGPSQMALEDLAIFRTIPGATVFYPTDAVSAERATELAANTKGVVFIRTGRPAL
PVLYDNEEPFHIGQAKVVKQSAQ-DKIVLVGSGVTLYESLKAAEELE-KEGIHATVIDPF
TIKPLDGKTIAEHALKVGGRVVTTEDHYAAGGIGEAVSAALADYPTIRVRSLNVKEVPRS
GPPDALVDMYGISARHIVAAVKNFQ-------
>Mocc.rna7994 /organism=Mocc {i 375,1459,1947,2178,2308,2468 i}
MQNGFRTGRRGDDNIFILTSAIELSRLDKTGLICVFLDCTAAYDRVDRLILWEKLRTIDM
EAGLLEVVQKLYTHNRAHISFNENTSRWIETNQGLRQGCPMSCVLFMLYIWDLETKLQNH
GVGFQRKTHFDIPGLLFADDLVLMARNHNDMAKLLEVTTEYGNRNKLLFNPEKSAVVIYS
PHEVGRKKTLTIQGQTIPVAKNYKYLGITLSDSRNYLNAQEEAWAKGANSALHAMHATSL
WGFNRFEITRVQWKATAVPKLTYANSVLVRSANLRDTLDRAQRKAGKWALGIPGSRVSNE
FVEGELGWSSFEARDAQSKLRYFERVRSMPENRWPKAILRMMELTLKKTKAYQETERLRA
KYKCSDISLQFDVEGRPLSNIFNKRIKERIRETQEAMWRDNMLLKTSLSTYAMGKKTRGV
TSFTYDNSKGSALLALARANMLPTRAHKMYPGIDKTCPRCGIYEETMEHVIFECNDIYHT
GEELLCHCRVSHLSLLFFDKMEHALSDPKNAPSDRLVXSKGHAAPILYAAWAVAGLFPEE
RLMDLRNIDSDLGSHPTPKLEFVDVATGSLGQGLIVSCAAGMAYTAKHFDKL--------
------------------DYRVYCIMGGGEAAEGSIWGAMNFAQHYKLDNLVAVFDINLL
GQSEATCLQH--------QMDVYESNLTCGVRWAFGLHSIVVDGHCVKALKAAFAEARAT
T-GKPTAIILKTSKGRRI-PGIEDQENWHGEPLG-DKAAAAVRAIEGKMSNKRP--SKVP
MK-APS-ILAPATV--TSAISLSKPPAYSLGEKVATRLAFGTAVAKLGEGSTRVIALDAE
TKNSTYADKL---XPDRFIECFIAEQNLVGVAVGCGTRKPPVPCVSTFAAFFTRASDQLR
MEAISQANVKCVGSHAGISI----------------------------------------
----GEDGPSQMALEDIAMFRLIPGWLVFYPSDAVSTERACELAANYHGIVFVRTYRPAT
TILYPNDGLFEAGKVKIVRKSSS-DRALVIGAGVTLHEALAAAETLA-KEGVNIRVCDIF
SVKPIDGTAILQNVTEXGNNVIVVEDHYEQGGIGDAVAHFLSQASGPKLRHLCVRGIPRS
GPPSVLLDVFGISAKSIAQAVREI--------
>Ptep.aug3.g5414.t2 /organism=Ptep {i 122,240,354,501,530,722,850,1050,1372,1504,1719,1936 i}
M-----------------------------------------------------------
------------------------------------------------------------
------------------------------------------------------------
--------------------------GSYCSSQNSFANANE-------------------
------------------------------IVALEAMADR--------------------
--------------------------------------LRV-------------------
---------------------------HSIRSTNVA------------------------
----------------------------------------------------------GS
GHPTSCSSIAEIMSVLFFRIMRYRLENPKDPSSDRFVLSKGHAAPILYAAWGEVGLFPID
DLLNLRKIDSDLEGHPTPRLSFVDVATGSLGQGL--SCAVGMXXXXXXXXXXXXXXXXXX
CWKIYRQRKLPCLLCSGRCYRVYCVLGDGELAEGSVWEALSFASHYKLDNLVVILDVNRL
GQSEPTPYQH--------NVDIYKARME-----AFGLNTYVVDGHNVNELCKYLEGAKSV
K-EIPTAIVAKTFKGKKF-PDIEDSENWHGKILS-MKGIAIIKTIQEELTRKGSFEKLKP
L--HPT-DSVPDAN--LEEIKLKEDPNYLLGEKVATRLSYGAALAKLGQSSDRIVALDAD
TKNSTFSVKFRDAFPDRFIECFIAEQNMVGVAIGASCRNRTIPFVSTFAAFFTRSMDQLR
MAAISQANIKCCGSHSGVSIGEDGPSQMGLEDLALFRSIYGSTVFYPSDAVSTERACELA
ANTNGEDGPSQMGLEDLALFRSIYGSTVFYPSDAVSTERACELAANTNGICYIRTSRPET
PVIYGNQDNFEVGRAKIVKRSDS-DRVLVIASGVTLHESLRAADELS-KEDIHVRVMDPF
TLKPIDRDSILIHCRECSGNIVTVEDHYPQ------------------------------
---VYLRGVFACSSDE----------------
