# Supplementary material for: Genome streamlining in a minute herbivore that manipulates its host plant
Source: eLife. 2020 Oct 23;9:e56689. doi: 10.7554/eLife.56689 (PMC7738191; doi:10.7554/eLife.56689)
Supplement: Supplementary file 2. [file elife-56689-supp2.zip › Malin_Input/OG0002014.fasta]

>Agam.AGAP001297-RA /organism=Agam {i 130,306,1137 i}
M----------ARSVGSSVAVAPGED----------------------------------
----------------------------MDDSRFRIRPYQQILSSCSGALVTSLFMTPLD
VVKTRLQAQQK--VLISN-----------------------KCYLYCNGLMDHICPCGPN
GP----------------------------------------------------------
-MAPAT------------ISKR--PLHFTGTIDAFTKISRYEGVPSLWSGLGPTLILALP
TTVIYFVAYEQFRIRLKELYQRR------------KGRDAELPIWL-PLLAGSSARVLAV
TIVNPLELIRTKMQSEKLSYREVGQAFRSMLRVQGILGLWKGFFPTILRDVPFSGIYWTT
YESFKKHF--------NVSQPTFAFSFAGGAISGGVAAFFTVPFDVVKTHQQIAFGEQFL
YAQNGDSKAAGPKKPVRSIGTFETMGRIFQMNGIRGLFAGLTPRLVKVAPACAIMIASFE
YGKNFFYRYNVQRYQERKDRVASGSG-------DGSV
>Bmor.transcript:BGIBMGA006241-RA /organism=Bmor {i 25,183,252,334,542 i}
M-----------------------------------------------------------
------------------------------------------------PAVKGVTVTPLD
VVKIRLQAQQK--ALLSN-----------------------KCYLYCNGLMEHLCPCG--
------------------------------------------------------------
---ETA------------WVPK--RVHFHGTFDAFYKIAKLEGVPALWSGLSPTL-----
------------------------------------------------------------
------------------------------------------------------------
-----------------------------------IAAFVTLPFDVVKTHQQIELGEKEI
YTDGKI--------QQRASNMTDIVRNIYKNHGLKGLFTGLMPRIFKVAPACAIMISTFE
YGKQFFQKYNSQKYKEKLQRNGIEVEIIKSN------
>Phum.transcript:PHUM103570-RA /organism=Phum {i 91,291,492,807,903 i}
M-----------------------------------------------------------
--------------------------DLQDDTRFRITPVQQMAAACSGALITSLIVTPLD
VVKIRLQAQQK--S-VES-----------------------KCFLYCNGLMDHLCPCFSD
NGTGNPPNPQC-------------------------------------------------
-HLSPN------------WYQR--PGKFSGTLDAFVKITKTEGLVSLWSGLSPTLVLAIP
STVVYFVTYEQLRVKMNDLMGTSACIN------SANSSDKAQPFWI-PLLAGATARIWSA
SLVSPLELVRTKMQSKRLSYLEIGQALKSLLQYHGVTGLWKGLGSTLLRDVPFSAIYWVH
YEWFKSKFI----PLNEVQAPNVAFSFLGGALSGCVAAFITTPFDVAKTHQQIELGEMEI
YRGKCKN-----PPGKIKSTTYSILKKIYSQNGFSGIFAGLTPRLVKVAPACAIMVSTFE
YGKSFFERRNKKIFDCKQSNSNKK-------------
>Tcas.transcript:TC000750_001 /organism=Tcas {i 88,264,559,756,1004 i}
M------------------------S----------------------------------
----------------------------LEDPLYHITPVQQAAASCTGAVLTSLLVTPLD
VVKIRLQAQHRLSQNVSN-----------------------KCFLYCNGLMDHFCGCTPN
NG----------------------------------------------------------
---QKH------------WFQR--PGHFNGTIDAFIKITKNEGIYSLWSGLGPTLVLALP
TTILYFVTYEQLRLRLKNLYNRN----------NVEGQERKQPYWI-PLISGATARIFAV
SVVSPLELIRTKMQSRKISYAEINESLKLLIKQDGIKGLWKGVFPTLGRDVPFSAIYWMN
YETIKGFF--------GSDTPTFGVSFFAGAVSGGIAAFATVPFDVVKTHQQIEIGEKTL
YTDK----------PQRTKRTAQIIREIYRHSGIKGLYAGLVPRLVKVAPACAIMISSFE
YGKVFFYRYNEFMYNHGASLQEVTDFYAEEYFPPEHN
>Alyc.aculy05g02940.1 /organism=Alyc {i i}
M-----------DTSAKK------------------------------------------
-----------------------------DDFVHMITPAQQMISSTIGALATSIIVTPLD
VVKIRLQAQQK--NFYKN-----------------------KCFLYCNGLMEHLCYCVNG
NSAGHI------------------------------------------------------
-HDSAK------------WYKRPIPGHFTGTFDALIKISRTEGILSLWSGLPPTLLMAIP
ATVVYFTVYDRLRADLWSRCRS-----------------DEQPLWV-PVFCGAAARCIAA
TTISPLEMVRTKMQSKKLSYWEVAEAVKQLVKHQGIISLWKGLGPTLLRDVPFSSIYWAS
YECLKQKF--------DQRTPTIQFSLTAGAISGSIAAITTLPFDVVKTHRQIELGEQDL
SQPQ----------SREHKRTGRILRSIYRQSGVSGWFSGITPRVIKVAPSCAIMISCYE
FGKRYFAKHNQEKK-----------------------
>Cscu.CSCU005517-RA /organism=Cscu {i 106,276,344,475,550,649,747,838,913 i}
M---------SEKIVSKS------------------------------------------
-----------------------------SEKTNSITPSQQMISSCAGAFITSVFVTPLD
VVKIRLQAQQK--EFLKR-----------------------KCFLYCNGLMEHTCFCPNN
GT----------------------------------------------------------
---QMQ------------WYQR--PGHFTGTVDALIKISRNEGMFSLWSGLPPTLVMAIP
ATVVYFTMYDQIRERLTNYFNR-----------------SSPPLWI-PAVAGSLARVVSV
SVISPLELIRTKMQSKKYSYVELTTAVKMQVQAEGIGSLYRGWVPTILRDVPFSAIYWGV
YESFKHTY--------NQQKPATWFSFMAGAISGTIAAVLTLPFDVIKTHRQIELGEIEA
LKTSS---------KQANASTYELMKNLYRKRGPTALFAGLVPRVVKVAPACAIMITTYE
SGKKFFYKYNKKHKR----------------------
>Lpol.rna15040 /organism=Lpol {i 136,333,401,532,607,706,804,890,967 i}
MN--------SENRVDRRDTNDDGTT----------------------------------
----------------------------ITNPNNGLTPLQRMISSCSGAVITSLFVTPLD
VVKIRLQAQQK--EFIRN-----------------------KCFLYCNGLMEHLCFCLNG
NGNSNGNGP---------------------------------------------------
-VTSPH------------WYRR--PGHFTGTLDAFIKITRTEGLSSLWSGLPPTLVMAVP
ATVIYFTLYDQLRDYLVHNFTA-----------------PKQPVWV-PMVSGAAARVIAV
TVISPLELVRTKMQSKKLSYFEIGKAVHSLVQVQGYLSLWRGLESTILRDVPFSCIYWAS
YEQIKIQF--------QMEQPGFWFSFSAGATAGTVAAVLTLPFDVVKTHRQIELGEMEI
LASN----------NKQLTSTYDILRNLYRQRGFRALFAGIVPRVVKIAPACAIMISTYE
FGKAFFRQHNNAHRGVQTL------------------
>Turt.mRNA:tetur01g13760 /organism=Turt {i 91 i}
M--------------ATT------------------------------------------
-----------------------------NSQDFNITPCQQMASSCTGAIITSLIVTPLD
VVKIRIQAREK--EFIRN-----------------------KCFLYCNGLMDHICTCNGG
NDPASMKMTH--------------------------------------------------
-SERVK------------WFNR--GAPFTGTLDGIVHIARNEGLTSLWSGLPPTLIMAIP
STVIYFTIYDQLRAKINLWNGKS---------------LSEQPLWV-PMTAGGCARVIAA
VTISPLELVRTKMQSEKLSYFDIGRAVKSLIQQEGILALYRGLVPTILRDVPFSAIYWAG
YEGLKRRLN-------CTIEPTFIQSFICGGIAGSLAAIITLPFDVVKTHRQIEIGQALI
VAKGAQT-------RKNPKSTVSIIKHLYFQRGLKGLFAGLSPRLIKVAPACAIMISTYE
WGKSFFRLYNEKRHRDS--------------------
>Dpte.g11973.t1 /organism=Dpte {i 100,489,557 i}
M-----------STINKT------------------------------------------
-----------------------------KLSDVKITPVQQMISSCTGSFLTSILVTPLD
VVKIRLQAQQK--EFMKN-----------------------KCFVYCNGLMDHVCYCLTN
GGNNNINNNNNNSKFNGKQINFCQINGQQSNKQTINFNYFHSFNNNNNNTKQTKTNAKCL
YHSLSTVKHLTDKQIHDLWYRR--PNYFNGTMDGLIKIARHEGITSLWSGLPPTLIMAVP
ATVMYFTIYDQLRDRLRKKFQQQ------------TQIDSLGNLLI-PAMAGGSARMVAA
TVISPLEMIRTKMQSQKLSYHEIHLAIRKLIRSEGIFRLWNGLNATLLRDVPFSIIYWLN
YENIKHFLLINVNNRIDVDDFDFGISFFSGAISGSIAATITLPFDVVKTHRQIELGNQLI
NDNN----------NSSSKKTKDILKKIYQEHGYRGLFTGIVPRLIRVAPACAIMISSYE
AGKNFFRHYNYSKMIEQQQQQLESTTKITNQF-----
>Ptep.aug3.g20960.t1 /organism=Ptep {i 91,255,323,454,529,628,726,808,883 i}
M--------------ANS------------------------------------------
-----------------------------NLLQTNITPLQQMISSCSGALLTSVFVTPLD
VVKTRLQAQQK----TSK-----------------------RCFLYCNGFVEEFCCGVHA
VG----------------------------------------------------------
---PSS------------YWQR--SGQLTGTLDAFAKITRTEGVRSLWSGLPPTLVMAVP
GTVAYYTMYDQILYSMKAQCQW-----------------SKQPLWL-PAVAGGFARVFAA
TLVSPIELVRTKMQSQKISYNEISVAIRNQISNQGLRSMWQGLGPTVLRDVPFSCIYWFH
YELLKEHF--------NQRDPTFWFSFTAGAISGSIAALMTVPFDVIKTHRQIELGEAST
HS------------RSHSTSTYNLMKTLYQSNGYKSLFAGIVPRLTKVAPGCAIMISSYE
YGKQFFHNYNATKSTNLSFSCLEKL------------
>Smar.transcript:SMAR008502-RA /organism=Smar {i 112,353,487,562,661,759,841,871,952 i}
MF--------SLRALNGD------------------------------------------
----------------------------LSADPYDLTPLQQMAASCTGAMITSVFVTPLD
VVKIRLQTQQK--AFMKN-----------------------KCYLFCNGLMDHLCPCFSD
KN----------------------------------------------------------
---GGY------------LISRP-TVRFNGTVDAFVKIVQIEGLASLWSGLPPTLLMAVP
ATMIYFTAYEQLRNYFTKMFEEN----------------KGYVMLA-PMIAGSTARILAA
SVISPLELVRTKMQSKKMVYRDVHKAVRDLVRHEGFGSLWRGYIPSVMRDVPFSAIYWSN
YEYLKATY--------GGPTPTFGFSFLAGATSGGIAAVLTLPFDVVKTHRQIELGEKEI
YSAKSVSRTRFLDPPQKSAKTYTILKRIYYQSGPSALFTGIVPRVIKVAPACAIMISSFE
YGKAFFRKRNEEKIKSED-------------------
>Dpul.mRNA4396 /organism=Dpul {i 106,300,393,574,673,771,850,961,1046 i}
M-----------AKITEF-------D----------------------------------
----------------------------VDDPRYRITPSQQMLCSCLGALTTSTLVTPLD
VVKIRLQAQQK--PMLPN-----------------------RCFIYCNGLMDHCIICVNG
QGKQLNAS----------------------------------------------------
-IAKEQ------------WYRR--PGQFTGTLDAFVKIVKVEGISSLWSGLSPTLVLALP
ATM------EQLRCFIKDRQDVE------------GSFFHQQPVWLTSLVAGGVGRTLAV
TMVSPLELIRTKMQSQKLSYQEVGVAVRELVKNRGFFGLWQGLSPSLLRDVPFSAIYWSF
YETYKKFL--------PSPDITISQSFVGGALAGMLAAVVTLPFDVVKTLRQLEFGESIR
SDEP----------PRKVSTTKEIIQRIYQQRGVGGLFAGLVPRIAKIAPACAVMISSYE
YGKQYFSRYNKKMLENTA-------------------
>Isca.ISCW008286-RA /organism=Isca {i 97,303,371,526,676,774,856 i}
------------AQRRRT------------------------------------------
-----------------------------MAAQDSITPVQHMICSCTGALVTSLLVTPLD
VVKIRLQAQQK--QFVKN-----------------------KCFLYCNGLMEHMCYCLNG
NGNGNGHNMHS-------------------------------------------------
MASGGQ------------WYKR--PGHFNGTFDAFIKIARNEGITSLWSGLPPTLVMAVP
ATVLYFTAYDQIRGILCARMEVQ---------------LASQPIWI-PAMSGATARGQLL
TRSGSASSLRHTPGSQSPHTMQSCSVRSCMAASFPLSGIFHVSRITSLADMP--SIYWTM
YELLKRQC--------KQTEPTFMFSFAAGAMAGTISAVVTLPFDVVKTHKQIELGEMEL
MK------------ERRSTSTFTIMRDLYQSRGVKGLFSGIVPRISKVAPACAVMISTYE
FGKKFFRQKNAARRSAGVL------------------
>Drer.transcript:ENSDART00000014021 /organism=Drer {i 97,157,208,318,386,511,685,795,877,961 i}
M-----------------------------GDRP--------------------------
----------------------------AVRISAAITPVQQMLASGTGAVLTSLFVTPLD
VVKIRLQAQQT--PLFQAIAAESRPW------FRVTRPSKWKCFLYCNGLMDHVYVCQNM
SS----------------------------------------------------------
---CSN------------LYKT--STHFSGTLDAFVKITRNEGLRSLWSGLPPTLVMAVP
ATVIYFTCYDQLRDFLCYSMGYH-------------------GDHI-PLIAGGLARLGAV
SVISPLELVRTKMQSRRLQYSELMVCIRSSVAQDGWLSLWRGWGPTVLRDVPFSALYWFN
YELVKAQLC----EHYRTPQASFTISFTAGAVSGAIAAVLTLPFDVVKTRRQIQLGEMEA
LGAVS---------MKKPSSTWNMMRNIWIDMGYKGLFAGFLPRVIKVAPACAVMISTYE
FGKTFFQERNLHQARCGL-------------------
>Hsap.transcript:ENST00000377095 /organism=Hsap {i 85,145,190,324,392,517,691,801,883,964 i}
M-----------------------------------------------------------
----------------------------ADQDPAGISPLQQMVASGTGAVVTSLFMTPLD
VVKVRLQSQRP--SMASELMPSSRLWSLSYTKLPSSLQSTGKCLLYCNGVLEPLYLCPNG
AR----------------------------------------------------------
---CAT------------WFQD--PTRFTGTMDAFVKIVRHEGTRTLWSGLPATLVMTVP
ATAIYFTAYDQLKAFLCGRALTS-------------------DLYA-PMVAGALARLGTV
TVISPLELMRTKLQAQHVSYRELGACVRTAVAQGGWRSLWLGWGPTALRDVPFSALYWFN
YELVKSWLN----GFRPKDQTSVGMSFVAGGISGTVAAVLTLPFDVVKTQRQVALGAMEA
VRVN----------PLHVDSTWLLLRRIRAESGTKGLFAGFLPRIIKAAPSCAIMISTYE
FGKSFFQRLNQDRLLGG--------------------
>Dmel.FBtr0339179 /organism=Dmel {i 677 i}
MS--------KEDSGASSAEANPAESEISMGRGPRPRSFTGGGGGGGTGGSGGSGGTSGG
NNLKPERSAREDDAINRLTDSKSSHRKLLSDPRFQIRPLQQVISACTGAMITACFMTPLD
VIKTRMQSQQS--P--AH-----------------------KCFFYSNGLMDHLFASGPN
GS----------------------------------------------------------
--ELAS------------LRQR--P-QFSSSWDALMKISRHEGLAALWSGLGPTLVSALP
STIIYFVAYEQFKARYLQIYESHYNKSQEPRHLEIRDTKKSLPSVV-PMMSGVTARICAV
TVVSPIELVRTKMQAQRQTYAQMLQFVRSVVALQGVWGLWRGLRPTILRDVPFSGIYWPI
YESLKQNLG-------HGSQPSFSLSFLAGVMAGTVAAIVTTPFDVVKTHEQIEFGERVI
FTDSPAR-------DFGKKSTFSRLTGIYRTHGVRGLFAGCGPRLLKVAPACAIMISTFE
YSKSFFFHYNVRHHNEALLLDNPKDTTVEDDDIE---
>Mocc.rna2858 /organism=Mocc {i 8,250,402,589,779 i}
M-----------IRMSTP------------------------------------------
-----------------------------VVPNRDISTGQRVIASSSGAVATALFMTPFD
VVKVRLQSQQK--ALLHN-----------------------RCLTYCNVLVEQVCVCPGG
DR----------------------------------------------------------
-----------------LWHQA--P--LKGTTDALVKIARHEGVGSLWSGLPPTLLMAVP
ATVIYFATYETIKYRIQRN------------------KLIESTVGC-AVTAGAAARLATV
TAISPLEMCRTKLQSQKMSYGQLIRAVQEMVQARGVRSLYLGLSSTLLRDVPFSCLYWAC
YESLKATFVP------PDSDPPLKFCISAGAMGGTVAAIVTLPFDVVKTHRQIELGEKLS
QAHG----------RILISNPLAMLGDIYQKQGIPGLFAGMVPRIVKTAPACAIMISTYE
MFKSYFLSKREEL--------------------DGY-
>Cele.Transcript:C16C10.1 /organism=Cele {i 64,160,470,631,988 i}
MPSPCESGKTTNCSGAPSSSCAKSVE----------------------------------
----------------------------CCKKQLSVGVLQQVSASSSGAIVTSLFMTPLD
VVKIRLQQQTR--PFPKG-----------------------ECFYYHNGLMEHVCVSCEV
RK----------------------------------------------------------
---PCE------------WYQR--PGNFRGTADAIVKIARHEGIRSLWSGLSPTMVMALP
ATVFYFTTYDNLSVWLKKKMCCR---------RAFSPEKWTPPDWSAAAVAGIVARTIAV
TVVSPIEMIRTKMQSKRLTYHEIGHLVRSSMATKGISSFYLGWTPTMLRDIPFSGIYWAG
YDLFKTNLQ----RRQGPDHNPFVVSFVSGAAAGVVASIFTHPFDVIKTNCQIRIGGSI-
--------------DDMNKSITTVIKDMYHSRGISAFSSGLVPRLVKVSPSCAIMISFYE
YFKFLFQKNH---------------------------
