# Supplementary material for: Genome streamlining in a minute herbivore that manipulates its host plant
Source: eLife. 2020 Oct 23;9:e56689. doi: 10.7554/eLife.56689 (PMC7738191; doi:10.7554/eLife.56689)
Supplement: Supplementary file 2. [file elife-56689-supp2.zip › Malin_Input/OG0002016.fasta]

>Agam.AGAP005448-RA /organism=Agam {i 529,777,966,1126,1599,2456 i}
----MA------------ELHIIGELQTALD-F-EEPNLFCRWSIQYGSHWKAVEGHTEG
QSCCSTARIEQRS------------------EFGTPIDLHLVTRGLQGWPRLHVEVYAVN
ALQQYWPVGYGFAFVPASPGQHRVRIATWKVSSARVADTVREKFHTGGFSLAK-SDIAFS
GIERYKLLTKTAGTVELEL---------MLIFKN-------------------------F
AEYGVELQATTEMSTTISTTEGTTSSSTAALTTSKTTASEQAV-----------------
------------TVESTAAG-----TATTATPTVDPTEFTHPSFPAGRAAKLVPKGYYCR
CDLTINVCDINCCCDIDCS-AAILRTFD-CDQ---------------ELLHTDEYHHGE-
----GLQSCRVQGGL--FCLVEPVYEE-----------GDESFYNAAK-----------L
PAATRYKWKEVFPLDSSTEEA----VRPNHYHVDDVIYFYNETSELVQ------------
PFAIPYSLTGS--------TCQLE-HPVRFLRDRTNLCRRQT-------------VDELS
EFNRAFL----------------------------------------RHATSSARFFQTP
KKSTVME--------HYCVEDGDCLNATVSICYHNSPHGWNCTQSSNVTTSTSSVEELVL
------EEFPDSICLELEITFIHNYTN-LFNVQLKLLCERSADEDD--------------
-LWMESV----WQRITPKLT---------RTVSGNIGYLTGKPLIVSHREIPANR---TT
PQEGSPPEESLSNNRMLAYFTNETRLPDTSFRLRLPIS--RANRCTLT-EQDHGTINFGT
DSFHRCNYIPPELINQ----------------TAGQNFTKFCQTLQ-------VGLYAQL
LNGVYPELYPTKGEGYDKLNLYLSKYGNPR-NRSTD-----WVRVRSTN-V------VAD
AEPGSEQASAGSSTDNTTESYFTCT-NMLISVNYRFYYARTR---VRDVRHQAVVHDAEI
VFGP------RVNLRFRLEE-----EIRVPIFLQVQFFDLTSSSSS--------------
------------------------------------------------------------
-----------------------------------------------------------A
SVGFGKGLLVFGVVFT------FSV----LRKC---------------------------
------------------------------------------------------------
-
>Alyc.aculy05g06390.1 /organism=Alyc {i i}
----MA------------ELHIIGQITEASG-F-EDRSLFVKYTLNAGPCWKLLEGFSQS
QTHLSTPPSSSSAMNSRETNEETNSIEETIHSFSHPIDVHYLTRALQGWPRLEFQVWGVD
WLGKCNISAYGYMSLPSQPGRHELVCHTWR-PVGDFGRRFIDYITGYRMHLVDPSEVISN
GINRHAIQSQSMGTIKVEL---------AIVLRG-------------------------F
EKYGVDL-----------------------------------------------------
------------------------------------------------------------
------------------------------------------------------------
------------------------------------------------------------
------------------------------------------------------------
------------------------------------------------------------
------------------------------------------------------------
------------------------------------------------------------
------------------------------------------------------------
------------------------------------------------------------
------------------------------------------------------------
------------------------------------------------------------
------------------------------------------------------------
------------------------------------------------------------
------------------------------------------------------------
------------------------------------------------------------
------------------------------------------------------------
------------------------------------------------------------
------------------------------------------------------------
-
>Cscu.CSCU007687-RA /organism=Cscu {i 94,220,530,643 i}
M--LMA------------EVHVIGQLIGASG-F-PDNRLFCKWGIHYNGGWKVLEGLTEG
QTQIDNPQNEDTA------------------YWCHPIDIHFATRGLQGWPKFHFQVWHQD
SYGRVELWGYGFCHVPTSPGFHQLECVTWR-PTGSIHEEISHFFLGGGLELKH-SDIIYN
GLDRYHLQTVAMGKVHLEI---------NILVRN-------------------------F
AKYGVEIMDTLG------------------------------------------------
------------------------------------------------------------
---------------SDCH-----------------------------------------
---------SFRSAL---------------------------------------------
---NLHKKTDN-----------------------DPTLQEVNESGT--------------
LRGLPAKSFNG--------DCKAT-KVSRYMIDEKVTCRQII-HNSKQACLKNKWLNART
FYKDFYF--------------------YIHSELNNDQI------NVTNINFTISKNESNL
D---------------LCIYGNSCIPVTPAENY-------ICRDFNGISQNCSLVKREIL
SPKPGNNDLCLNVVVKVEYNIIHDGVNGIQEVIFNCETDTLNLT----------KGIFTQ
QFVVNYI----WKNNRTV-----------FRRSGNPGYIMGQPILAGSLVKTFTS-----
-------------KPVIL------LNSDS-DWLTIMGKQ-SNGYCSPK-NEDRLSVKFGE
NLRTGCLYKIIY----------------------NNNNAMNCYYMQ-------KLVMDVL
NGLNS--------------PDHVGVFGNADIHNLGD-----WVKIHRE---GEPT-----
-----------SDSDDQSD--NLCS-NIILGADIKIAYANIG---SLDNPQPKIIG-IIY
QYSMP-EYIHLPCFDSACNSMN---MHLVELKTSVSFYDVSKSVHPMYAEI---------
----------PIMKISFPHEFFYPFLSG--------YSGSN-------------------
-----------------------------------------------------------A
NMIFCNLLLIVSIYFICLFVIYL-------------------------------------
------------------------------------------------------------
-
>Dpul.mRNA8401 /organism=Dpul {i 88,349 i}
----MA------------ELHLIGQIIGGTE-F-SEKSICCRWQLSSGENWRVLEGATEG
QTQLDTPQIGSVS------------------SWNHPLDVHWATRGLQGWPQIHLQIYHLD
AYSRTNLIGYASASIPTRPGIHYIDAPAWR-PLGTFTEELMRHFIGGGVELAD-AERIQN
GADRSRLRTEATGRVYLEI---------GLVFRN-------------------------F
KKFGIEY-----------------------------------------------------
------------------------------------------------------------
------------------------------------------------------------
------------------------------------------------------------
------------------------------------------------------------
------------------------------------------------------------
------------------------------------------------------------
------------------------------------------------------------
------------------------------------------------------------
------------------------------------------------------------
------------------------------------------------------------
------------------------------------------------------------
------------------------------------------------------------
------------------------------------------------------------
------------------------------------------------------------
------------------------------------------------------------
------------------------------------------------------------
------------------------------------------------------------
------------------------------------------------------------
-
>Phum.transcript:PHUM164710-RA /organism=Phum {i 484,1060,1171,2129,2196,2237,2449,2557,2718,2793 i}
----MA------------ECHIIGQIIGASD-F-PQKSLYCKWSTHFGPSWKVISGLLEG
QTQLDTPEFDEKT------------------YWCHPIDIHLATKGVQGWPKFHIEVYHQD
QFGRNELFGYGFLHLPTSPGTHHLTCVTWR-PTGSLSEEIKRFFLGGGLQLKK-PDTIYS
GVDRNKLQTESMGKVYIEIVNSETNESLSFMFLNSSLCQNETCFGDNFNYNESYDNELKF
SESGKNLNESVI---ISK-------SKENFLNSTQSFDHLPEFQVPTENGAEKNNASKLE
IDYYVNDTELSMSFSNTETTMFQDVYNNSQNPFYNSSSSTDFSF-----FKVIQNEDICF
CDIYANQCDINCCCDPDCS-DKHWGIFTKCLN-ENHLDNNLLKCFK--------------
------------------------------------------------------------
------------------------------------------------------------
KTKILGKGIGS--------TCTSK-INIRYLIDATSECS---------------------
-FQNFHE--------------------FECGLL-----------------IYICKKPNN-
-----------------------CFKI-------------PDKEIQKL------------
------NLSCIDAVSTIKYVFWHNGTEGIKKVEVFLWPRDVSSSLH----------VNLI
HSEVKFQ----WIS-STDNI---------FERSGSPGYMTGKPVLSGRKIVVVD------
--------DAEKQKEIIK------LSLKSDNWLNVLGS--VRGLCS---SEKKIPVNFKE
NAVYSCLLPLQK---------------------KNFSSKESCKDLQ-------NRIFELL
IGNELK-----NATASNFFNRFVGTFGNSRIQNIED-----WVQILIDL-S------QIT
TSHI--------DFKVGFNM-LTCN-NIISSLLINVAYSNVG---SVIYPQAKILG-VSF
QLGKHGDFVYFCSTLNCENASH---YQYFKLSSSVNFIDVSEPPKDMFADPVGIGIFYCA
LPAVPKVASMKKLKILIIMDNMPPGLAEKSQIGGGITNGSSFRRSSMRPMSTSTSLDGSL
PISPTSNFHTVVVVVHKDENGYGMNVSGDNPVYVQSVKEGGAAEKAGLHCGDMIIKVNGV
NVTQSTHLQVVSLIKAS-SVVELTV----RQNCRNLLPRGSIVTATSSFHLR---PLHSH
SSAMRASDRITGPQPVDVDKLRQLESQRVHTFRLMLEKEQLYYYCNSITCLRELKFYKEN
G
>Smar.transcript:SMAR013746-RA /organism=Smar {i 88,214,524,558,697,855,1689,1693 i}
----MA------------EVHVIGQIVGASG-F-PTQSLFCKWGLHAGGAWKIISGVKEG
QTQIDISQFDNKS------------------YWSHPIDVHFATKGIQGWPKFYFQVWHHD
RFGRDELYGYGFCHIPTTPGIHHLDCPTWR-PTGSLFDSVNQFFLGGGPQLRN-VNNIFC
ANDRFRLLTTSMGTVHLEV---------GILLRN-------------------------F
DKYGVELEE---------------------------------------------------
------------------------------------------------------------
--------DISC------------------------------------------------
--------YMEWAPM---------------------------------------------
KHSNVFKTIQNYFIHSLTLTN-----FDLIWKIGQPVLALKSDDHYF-------------
LLGFPNG-----------KSCSST-GPILYLIDTAITCEHFV--NSKESCEENIFLNFSI
YFNNKKI--------------------VENGTS-----------NHTIDHFQCDKEYNN-
-----------------------C----------------NTGDFQPLIYNTT-------
------TEMCENVITRVKYTFFHNGIHGIVKSDVKLAVENV-------------KGITKQ
HFEVEFK----WANDSTEAI---------MKKSGNPGYLIGRPVIAAISTNNSI------
---------------------------ENISVLTFPFSE-QTDKCPM-----SGVVNFGE
SLVFSCEVLIPY---------------------ANL--GAMCDLLR-------NETRYL-
------------NQLT---FNTIGSYGDLNTTNLHN-----WIPINSY---TKRN--KLS
TSSF-----------------PLCR-NVSLVFRLTFEYALTG---HRALPQSKIVA-ASF
ESVNT-DY-SFTCIGLKNCRTG---IHRVSLRFLIAFINF--------------------
------------------------------------------------------------
------------------------------------------------------------
------------------------------------------------------------
------------------------------------------------------------
-
>Tcas.transcript:TC032344_001 /organism=Tcas {i 88,214,497,527,801,1032,1186,1386,2535,2620 i}
----MA------------EVHIIGQITEAKD-F-PKENLFCKWYLQVGNNWKVISGKKEG
QTQVTSPQFGKVC------------------KWSYPIDIHLATAGLQGWPKIYLQVYHLD
WLGRSHIFGYGFITVPTTPGTHILDCYTWR-PFGTIKDRFVQYFLGGGYQIKN-PDLIFS
SGERYKLSTEAMGVVSFEL---------CVVLRN-------------------------F
SNYGVEYDTSLENVTTIQ-------SSETNVKKGTTSPILSTTAVPT-------TTCKAN
SSCFANSTNNSVTVPPTQQT-----TALVTTPI--PASFFHFDIKTSE----RSSKNLCI
CDLTIDYCDLNCCCDKDCS-LENKLVFDHCEEDFRQY--DTRYCQYVKHIYVNKTPHEF-
--------QINQNGL--FCIVRSNLPASYIVQRKQPLKSLQDAQ---------------F
ERQNKFNWPKPTHEDSQIF-------NYFNYTYGKPLLILR--NNTIE------------
NLQFLKSFVVT--------SCVVK-EDIKYLIDVKSSCSH------TNISADNYYLKADT
FFRNMTI--------------------IANPGL-----------------LNVSKHKNFL
K---------------NCT-KDVCLNVRPKICNE------DFEDCVQISPNDTRIKSSCK
VNIANNELFCINLVQNVRYNFYHNGSSGLIKVELYLILKSATFYYH-------QEMEFSQ
TIEVNFI----WWNHTLNYS---------SHLSGNPGYLVGKPILIANIVSINVPINNTN
ST-----SNATSYKQQLQLYRN--PSDFTENFLVLPFVN-SEGVCVLS-KHKYTPVEFGY
NVYLRCEINDYLWI-------------------KNLSAKNVCIAVQ-------NTIFKYW
ALKVT------NGTLS---NRVIALFGNAYIYNIGD-----WLRPMFE---NDLKD-ILN
RT--------WGEFDRQNKT-LKCG-NITTLLITEIFHARVDF--DDIINQEKILA-TTF
QFDN------FQNFTFALNHTL---QFYIKLGAQVMFHDITTKKMRKLVDP---------
----------PSLKIRLPHDFFYPFVKI--------DNHGV-------------------
-----------------------------------------------------------R
QALFMNNNSIDRICKNCGDIVNRYCCRYQKRCCEYLNPSGCPTPASPEARISCRTPQFCR
SS-------------TDCPMFKQCCDTSICGATCMKPTFSGYRY----------------
-
>Turt.mRNA:tetur22g01720 /organism=Turt {i 532,2358 i}
----MA------------EVHCFGSIIGTDDDFNGETGLFAKWKITYGPNWQLIEGNSSG
DTQVDFSSIDSRS------------------YWSHPIDVHFVTNGIQNWPRFEFQVFKED
SFGRISFVSYGFIHLPSTPGYHRLRCYTWK-PIGGITDRIHSFFTGSSLILRN-SEIIYN
NCDRFRVQTESKGTILLDL---------YLIVKN-------------------------F
DRFGVELNNSTLGQNLTS-------VANSSIEEVNITMNNESVTYPSMN----ESKSKPE
ADRVANNRNQ---------------YQLSQVPF-------------------DSRYDYCS
CDLKAGFCDLNCCCDEDCN-DEERVMFAYCES-VKHSKQLDQYCFKEYPVYQNNTRRSI-
------LVKESSSSL--FCVFNDNVKNIKTYPDRKSVTNVQEYRKIITSSA--------S
ALTSTFSWSHSHEEEDEIFTS----THGKGFRYGDPIVATSITSRGVEIND---------
IFRLPGSLLVSQ------GFCDTL-RPILFLKDSSHSCVRDI-KDYQQECISNQFLGASI
YYENIYISKMGSSKPMEPETRTYYQIEYTSSEKQSVKL------PTTTKTSTSTNKQSQT
ADARNVQSKMVTLSIPNCMYLNECIAI----HWPDKD---SNLNATRLVQNTK-------
----LQAKICEGVVNVVNYTFYYDPKDGIDLIRLSFGFTELTE-----------NLPIKQ
TFNVNFKPNENYLVNKTFPS---------HEFSGNKGYIFGKPILFRNSSLSNN------
------------------------SSSEINHYRIPSLSQ-GNGQCTVN-PMIQQTVRFGS
NYRTGCMLNTSR----------------------FLVENKMCQSIQ-------REIMDLL
DGVNKD-------------LTYVAMFGNPNISNPSD-----WIPILVD---DEPQ--ILQ
SDSVPR-----LTAD------ERCP-ALVTGFSLDIYYALVG---QESQSQAKIIS-AVK
RFNK--------------------------------------------------------
----------PSTTLT--------------------------------------------
------------------------------------------------------------
------------------------------------------------------------
------------------------------------------------------------
-
>Lpol.rna15000 /organism=Lpol {i 460 i}
----NA------------------------------------------------------
------------------------------------------------------------
-------------------------------P----------------------------
-------TREESSEIFLDD-----------------------------------------
------------------------------------------------------------
---------------------------------------------------------LCV
CDLYVGVCDVNCCCDIDCS-ADDRKVFTECSK-VWQS-LDFRYCLQKEILYRNNTEYKL-
--------ERTSSGI--FCIVHDNLKKRHLYKDAKSVENIEEFKQLLPP-----------
---NIYPWFSNSFEELVIF-------SSKEFMVGDPLWVVSVGVEQVN------------
HWYLPGSLMSS--------FCDGS-IPVKYMINHVSSCVRLV----SKKCEQDLALTATT
YYQKFYI--------------------LKSLKL-----------------FLKEKDKINP
NTTESKQ--------VLCQETEACVPVIPTGHY-------HCWNIGGLPDECFFPAPYFN
E----SSKVCHNVVTAVMFNIIHNGIHGISNASVSFEMASVQVGDT--------ENLVSQ
KLEVSFR----WET-NNNVT---------FQRSGNPGYIVGEPVLAGHLDSVLDV-----
---------SGLSHSVIL------LDSDRNNWFTILRSS-ANSRCDS--LQSRLPIQFGE
DMHSGCVLHLNS----------------------ITLRTKGCQYIQ-------KMVMLAL
VGDNP--------------PEYVGKFGNSDRHDLND-----WLRIQEE---GKPTEEILE
LTPD-----------------GVCP-NVVLGLNINVLFANMG---SLASPQPIIIG-VLF
KFSEPKEV-RVHCFGVYCSSVAKEWTQVVRVTTSVMFVDVSEQSVPHYVHP---------
----------PVLEARLPHDFFYPFLSA--------GNDKQRQLP---------------
-----------------------------------------------------------S
ILLFWLLLLLTS------------------------------------------------
----R-------------------------------------------------------
-
>Ptep.aug3.g2815.t1 /organism=Ptep {i 694 i}
MVYFLATRICLNVLCIFYHFLLSATLENYTSNFDYETSF-----------------ENES
YAELDKNHSLWKNI---------------------------SATNITG------------
---------------------------------------------------VN-------
-------VTDASSDGELDD--------------------------------------LPF
WHW---------------------------------------------------------
-------------------------YDLSYTPS---------------------DENICI
CDLYYDVCDINCCCDSDCS-EDDMKVFSSCNS---QVTVDENYCYFTDIILRNNAVYQI-
-------QQNPNNGL--LCIAHNNLKQYLRFKDLPTLKSHRDLDVLLK-----------Y
QSKTIYSWEDTPVRET----------KEQDMKSGRPVPIIISQIES--------------
VWDLPHSCFGE--------ACTCR-RKVLYLEDYNSSCTVTI-NNLRNECEKNEALSVHN
YIN----------------------FCLGAQRRGLSNNL----F---------------P
HSKTIISD------ELFSDVNKFCFTKIT-------------------------EKPTYE
------SNTCFNVVSQIHFTVLHNGILGIKEIIPTFSLLNLSSV----------NSTVTQ
RFSVEFK----WHN-STETI---------TKRSGNPGYQVGLPIVTGTNSSEATK-----
------------------------IIIQPGG-LSIFGKD-GLSQCH-----GRKSVKFGK
NFKSSCYLKINS-------------------------NINDCKTAQ-------EKIYDVL
LGSSR------------DSNLFVGMFGNANESNREE-----WIEAYHD-------EEVSN
VD-------------------GVC--HLTTGLKINVVYAAVG---TVQNPQFKILG-LGY
HYIN---------FADLTNG-----EQLIILSASVSFFDVTEPVIPHYPKA---------
----------PSLKVNLPADFFYPFLQGS-------------------------------
------------------------------------------------------------
------------------------------------------------------------
------------------------------------------------------------
-
>Isca.ISCW009853-RA /organism=Isca {i 641 i}
------------------QCSFRAARTDTTE-VPAETSL--------------------G
ATAVTAETIVVQTS----------------------------------------------
-------------------------------P----------------------------
------------------------------------------------------------
--------------------------------QTVMT-----------------------
------------TVATTAAT-----TTGTLAPT---------KKPPSKTLTQLRPTERCF
CDLKRNSCDVECCCDSDCT-EDDAKSFSFCVDRVPEA-PDLRYCTKRDAIFASRTLFEK-
---------RPVGDL--LCVVVDNVRKKDVFGEPPSVSSPADVHKLVEE-----------
---SRHGWMADGAEQT----------TKVRFKAGDALLRLE-DDGGVG------------
EWSECVGASFT--------ACEAT-EAVTYLRDQVFECTRGV-GVLDNWCTSDPALSAQT
YYRGFAI-------------------------------------------SSSAEDRVQV
LPT-------------LCS-GDVCSDFPPSAH----------------------VASYTD
------DGECRNVVSQVTYRIVHNGVHGIINITARYETTTLQSG----------ATEFLQ
RFRTFYV----WLSDGISPA---------AERSGNPGYLPGLPIPAECFKTNGTRC----
------------------------NQSEERTWLTVPNA--RNGDCTT--LLTGEALKFGS
NLRTGCLVRSAV--------------------------FKNCTLLQ-------KAVFDYL
VGESL-------------SLTHVAMFGNSSRSKVGE-----HVPVLRENVPSNPAERAAS
ADNI-----------------RTCK-VEATGVHVFVLYARTE---HADNPQNKIVS-VLY
RYGGM-----TEVGLFHLPS-----SQRLEVSFEATFVDVSRKAVQIFAPP---------
----------PTLEAHLPEDFFYPFFLE--------SSGGKCYIC---------------
-----------------------------------------------------------H
NQCSWYVLVFTAVTFPLLAFKTLPQ----M------------------------------
------------------------------------------------------------
-
>Mocc.rna897 /organism=Mocc {i i}
----MG------------------------------------------------------
------------------------------------------------------------
------------------------------------------------------------
------------------------------------------------------------
------------------------------------------------------------
------------------------------------------------------------
------------------------------------------------------------
------------------------------------------------------------
---------------------------------GD-------------------------
-------------------KCDAI-ATIQFLKPRSSRCMTQF------SCENP--FSRME
HFTGVGF-------------------------------------------VTRNSKFVEP
LAE-------------ICFPNKDCA-----------------------------VHSTPD
------LTEC-SYIHKVEYRIVHNGTLGVQDVYIFVHRKESPPPG---------GTWVPI
QIDVIFE----TKQDATVRLN-----GGPIERSGNPGYIFGKPVLAKNGDSS--------
---------------------------------TRPVSA-PFKDCTDS---EGRIVLFGE
NVETACLYP-------------------------------SCGELA-------ELLPAML
TGDS---------------SGFIGAYGSSDARMVED-----WVPVEEN---------AIN
FN-------------------ESC------AYRVEVIFAYMRTQ-FTINPQNRIVY-ARV
RYTPLR-------------------HPLPLVEMTVDFVDVSSTPEVKYAGP---------
----------PIIDIKLPEDFFYPLHLG--------TSSSTLLHPRQ-------------
-----------------------------------------------------------A
GGLIGLLLLVSSWARQSISFV---------------------------------------
------------------------------------------------------------
-
>Drer.transcript:ENSDART00000108643 /organism=Drer {i 325,444,547,660,681,819,945,1034,1172,1326,1458 i}
----MA-VFCYLVILIYLQTSLYTEDTNTTQNI---------------------------
--NITLEDLNHTSN-------------------------------------YRDEMLNIT
ELG-------------VSPTAADLPAPTDRTP---------EYVTG----LPD-------
------LNESPKSPIPDSP-----------------------------------------
------------------------------------------------------------
--------------QATAAP-----IPVSGVPPVPVTE----------------------
--------------------DEEGLSFA-----TPEVPTDQ----------NADSVFGR-
----------------------------------SNVSSATDVR----------------
--------------------------SLPGYRYGDIIQTVN-KEGQLE------------
FFTFPASAGTA--------HCLDS-NPAGFLKEQTSRCMRSF--DLARDCTTLGTLSLGN
YLN----------------------FSIRSGKNQGAKVIGVEVAAITLQSLEGTQMPVDP
ADSSSYF-------------------------------------------------PMLL
Q----SGDVCSNVVQQVKYAFVYNKAGEILNVMAAFLLGAIKNV----------MVPIQQ
EFQIMFL----QEN-SQTTG---------LKYSGNPGYVLGRPLVAGTRTANGIV-----
------------------------QFADPKGSLTTIQTS-VDQDCLRG-SSRRSPVLFGI
NTISGCTLKLSD--------------------------GVNCSQVS-------EVILWAL
KGQSF--------------PDHVASFGNSLPQNSLD-----WVPIQNQ---------TIS
LGA------------------QAC--SIPLSYHLEVKWTKYG---ALLNPQAQIVS-IME
TIITN-----TSSLAFITSP-----GGLLPVTSSVSFVDVSASATPGFKVP---------
----------PTIDAKLPFDFFFPFV----------------------------------
------------------------------------------------------------
------------------------------------------------------------
------------------------------------------------------------
-
>Hsap.transcript:ENST00000265993 /organism=Hsap {i 310,434,553,681,790,906,942,1023,1149,1257,1352,1506,1644 i}
----MR--------------------LETAEAY---------------------------
------------------------------------------------------------
----------------VGPGGPECPMRT---P---------------QLALLQVFFLVFP
DGVRPQPSSSPSGAVPTSL-----------------------------------------
-----ELQRGTDGGTLQS------------------------------------------
------------PSEATATR-----PAVPGLPTVVPTLVTP-SAPGNRTVDLFPVLPICV
CDLTPGACDINCCCDRDCYLLHPRTVFSFCLPGSVRS--SSWVCVDNSVIFRSNSPFPS-
------RVFMDSNGIRQFCVHVNNS-NLNYFQKLQKV-NATNFQALAAEF----------
---GGESFTSTFQTQS----------PPSFYRAGDPILTYFPKWSVIS------------
LLRQPAGVGAG-------GLCAES-NPAGFLESKSTTCTRFF-KNLASSCTLDSALNAAS
YYN----------------------FTV----------------------LKVPRSMTDP
QNM------------------EFQVPVILTSQA---------------------NAPLLA
------GNTCQNVVSQVTYEIETNGTFGIQKVSVSLGQTNLTVEP---------GASLQQ
HFILRFRAF--QQSTAASLT---------SPRSGNPGYIVGKPLLALTDDISYS------
--------------------------------MTLLQSQ-GNGSCSV----KRHEVQFGV
NAISGCKLRLKK---------------------------ADCSHLQ-------QEIYQTL
HGRPR--------------PEYVAIFGNADPAQKGG-----WTRILNR---HCSIS-AIN
C--------------------TSCC-LIPVSLEIQVLWAYVG---LLSNPQAHVSG-VRF
LYQC----------QSIQDSQQ---VTEVSLTTLVNFVDITQKPQPPRGQ----------
----------PKMDWKWPFDFF-PFKVA--------FSRGVFSQKCS-------------
----------------------------------------------------------VS
PILILCLLLL--------GVLNLET----M------------------------------
------------------------------------------------------------
-
>Dmel.FBtr0303079 /organism=Dmel {i i}
----MKEVLPLVVLCLA-TYHTHSIKIGISHNYNATIS----------------------
------------------------------------------------------------
---------------PTASTTTEAPATTGA-P----------------------------
-------SSETVSSISTLP-----------------------------------------
--------------------------------EAEVTTTTPAITFPPRV-----------
---------QQKPKVAVASP-----TMSTALPL-NSTEVN-----STLSVSGDNTFYYCS
CDLQAGRCDLNCCCDNDCP-LETRQVFN---------------CLPNSLLPQLESRLEDF
QYTHGLPTCQINDGW--LCVFRSNTKATKT--------QPPDMN---------------I
DTSQYRKWKDNLEYQESDYAQSR--PSAGHYKFGQTLQLWQPETKQLA------------
TLELPAAYESP--------NCQLK-QSVWHLQPIRHVCRMKDSAQLQESIWS--LLNQTS
NYE----I------------------------------------------LSKPRDLEEP
EVNGLIV--------------QVCLR-------G-ANKSMRCLERG--------------
-----NDTQLDVIVDHVELQLIHNFTN-ILEAKLFLEEAKLAEDD---------NEPLWL
RYNVEFV----TLNESLT-----------KPTSGPLGYLSGAPVILSRMLPQNSSE----
-------DKQLISYHSLN------QNIKEFHWLSLPSRKPRGSSCQRA-LDHKEALRFGI
DLLTRCELRHAAPLLQ-----------------AHANHTEYCQGLQ-------AQIWSLL
LPHNC-------TQLEDVTKVFVSHLGRPQPDK--------WLPMEVR-----YPENVHE
MPPPVQ-----AVYDEMRQS-LSCR-NIFLSVGYEFHVAHLAMV-EGRAPHQRVLQHARL
VLGQ------RHDLEFDTSEI----EVALPLSISAMFYRMQTKA----------------
------------------------------------LSNG--------------------
-----------------------------------------------------------A
AVGIAGHLVLVEMIYL--GIIYLGS----MQLCL--------------------------
------------------------------------------------------------
-
>Cele.Transcript:E04A4.6 /organism=Cele {i 181,285,814,1062,1194 i}
----MG------------------------------------------------------
----------------------------------------------TNAPRNRNELFVMH
LLGFIFLLTY--------------------------------------------------
------------------------------------------------------------
------------------------------------------------------------
------------------------------------------------------------
-----------------CS-ADTPEV-----------------CYPSVVRHRIDSIFPT-
------------SRL--FCVSKQN--DDLEYGDVEIVNGEEQWNEFSK------------
---SRWQQDESDSQEN---------LELLHFG----------SSRAVR------------
LFKFPAAISAS-------DFCTGT-QNVITKRNMTVKCKPLATTDILSHCSENEFLNAQA
LFGNGDF-------------------------------------------VERTEN----
--------------------ETIAIPRLSTAQF---------------------IAPVWN
------NSMCYGVLKSANIIFRMNGIK-TNSVEIDAQYDSLPGNVD--------NNWFEQ
TFSVYWIPL-V----VASEI---------ETNQTVVGYKAGE------------------
------------------------QTYRVKGSIPVPFAVPTLGNCYSG-SIAPSPVFFLR
SMSSVCTIS-----------------------------TINCEDARAKARAFYEQVYPSV
LVSSP------------SEDAHPASVGRVNVT---------WEELSPST-----------
---------------------ISC--RLPVSSLLQIYYSKQG---STKNYREVIIA----
-----------GNSQLLLDDVPYLSGQEIRMPISISFTEVTPPPKNIFSAL---------
----------PYVDIRLPHDFFYPFMST--------SNYS--------------------
-----------------------------------------------------------A
SLNYSQCIFIIFIIYI----LK--------------------------------------
------------------------------------------------------------
-
>Dpte.g3608.t1 /organism=Dpte {i i}
----ML------------------------------------------------------
------------------------------------------------------------
-----------FASEPSNNTFHE--------------------------NLIN-------
-------NTDDKTKLNIND--------------------------------------EQF
IRYRKEFE----------------------------------------------------
-------------------------KILSKWPN---------------------TTKYCE
CDSIIDYCDIDCCCDQNCT-EIDRYSFGQCHQSKSESDIRITSLLMCSDFFNNNDQKQL-
--------FYQSSPL--LCLAKENTYQQQSYVYQPIITETNQLDRLESKHRFRFGQQLLV
HSKSFFDNDDNDDFEQRIIKNITKIQSLVQYKSGSPLIRFRFRKQNNQQQKQNSTILEYY
HWKLPISINGLNNINGQIDICSDRFETVKYLYDYQSICFRIVEKNLSETCISNQFFDYRT
YLQPDVF--------------AYQTFTVSE--------------KLNTTSLNGSYKFVRM
ETDGKKY-----------------------------------------------EQPYFD
P----ETKICHNVVEKVDYLVWHEGIHGIRRIQVWIGQIDLSSIGFLTAVNLPSRNYIQQ
KFNVTFR----WFGRKLPSITEKSLTNDEQSGSTTKGYKFGQEIKFIRIDQNHTH-----
------------------------RQIEKRNF--LLGTY-AKGLCNHEEKIADSILKFGW
NRYDTCRLSLNKIIKTMAVNNTDTVTDQRQRPQTTTTKSMLCTVIK-------SIVSKYL
PFVDYNNDDNVDDQKNNTSYLFIGSYPPIRLDLIHNNTAIIWIRPLLRD--KNSTTLLMN
NNKNKK----SRIYQQYYKNQLQCTEEIITELTYNFFINRIDQIYYQMNGMEIVRKKSRL
NYKCT-----SNNNTMVNDDDNDDCNLWIDLRTYVNFIDLSVPFVPKYAPA---------
----------PSFRIELPADFFYPFTPA--------ISSRSYQS----------------
-----------------------------------------------------------F
QFQFYHLSYIIIIIMIAINF----------------------------------------
------------------------------------------------------------
-
