# Supplementary material for: Genome streamlining in a minute herbivore that manipulates its host plant
Source: eLife. 2020 Oct 23;9:e56689. doi: 10.7554/eLife.56689 (PMC7738191; doi:10.7554/eLife.56689)
Supplement: Supplementary file 2. [file elife-56689-supp2.zip › Malin_Input/OG0002066.fasta]

>Agam.AGAP009673-RA /organism=Agam {i 120 i}
VCLEVF-GCMVSW-----------------------------------------------
------------------------------------------------------------
----------------AIYYLIWSIICSVGFHTSFVEIYE--IQSSQ-------------
------------------KHTATPMS-------VGGLQRVA---VDPMTLLPEALE----
-------------------------------NLLVERVVGTPGHENVKNYIVQQMQRH--
GYTVELDEFDETVP-ILGKLRFANVIASLNPNAARNLVLACHYDSKYFP------GKQFI
GATDSSVPCAMLITMASLLAPHLESIKAR---TDLNLQFIFFDGEEAFQNWSERDSLYGA
RHLAERMERD-------------------GTLQRMDMLVLLDLLGTPEPTFYSYFA-ETE
NWYVQLISAERR-LDELGHLENYSTSSVSPTQRTIAYF-KPASVFAGIEDDHIPFLRRGV
PILHVIPSPFPEVWHKLEDNADIVDVPTVRNLVRIFSVFVLEYLNVPL------------
--------------------------------------------------------
>Isca.ISCW023264-RA /organism=Isca {i 87,237,396,507,693,793,916 i}
---------M--------------------------------------------------
------------------------------------------------------------
----------------LFPVLLLLKLVIGALIIDASALSW--HDLKW-------------
------------------PRDLRPLA-------HHDLLYMGQISEEDRGDFNATLR----
-------------------------------NFLVPRVVGSQKHREVREFIVRSLKDL--
DWDVEEDCFDGQTP--HGIKPFCNVIATLNPSACHRLVLACHYDSLLHK------EGTFI
GATDSAVPCAQLLYLARSLNGKLQNQKTRG--DGLTLQLVFFDGEEAFERWSSHDSLYGS
RHLAQKWHEDR-TSAERLE-SCLERSEIANQIDRMEVMVLLDLLGAENPRFYSYFG-ETQ
PVYRRLVNIESR-LNDAGLMELP------RRRRRTNYF-SNSSTVGFIEDDHIPFLKRSV
PIVHIIPSPFPDVWHTLDDNEQNLHHPTISNLNKIFKAFVSEYLQL--------------
--------------------------------------------------------
>Mocc.rna11176 /organism=Mocc {i 144,249,513,646 i}
------------------------------------------------------------
------------------------------------------------------------
------------------------------------------------------------
------------------------------------------------------------
------------------------------------------------------MKTL--
GWTVDEHSFSDDTP--HGRKPFTNIIATHDPEACHRLVLACHYDSKVMD--------NFV
GAIDSAVPCTQMISIARGLQRDLDAHKDGE--AGLTLQLLFFDGEEAFGEWSSTDSLYGS
RSLAETWHSTR-FSYSEKNRCRMSNKNIVSELDRIEVLVLLDLIGAKNPNFMSYFA-DTK
ELYDRLASAEGR-LNQLGLVE-----------GRTKYF-SGRSVFSAIEDDHIPFMRKDV
PVLHIIDAPFPAQWHK-----------------KVITCGTSTGRRFGI------------
--------------------------------------------------------
>Ptep.aug3.g15278.t1 /organism=Ptep {i 69,216,486,678,778,901 i}
------------------------------------------------------------
------------------------------------------------------------
---------------------MLNSLSKTGLTVRGVSWSK--DATKW-------------
------------------PHTLSRLQ-------NNDLDHVVSKA-SCFKHFNKTLD----
-------------------------------TILIPRVPGTEGHKLVREFIVDEMKQL--
GWTVEEDTFTDRTP--HGRKSFSNIIANLNPDACRHLTLACHYDSLYNR------EYTFM
GATDSAVPCAMLIHAAKMLHMPLKQKSEKD--YELSLQFIFFDGEEAFKRWSKTDSLYGS
RHLAEKWNKMKAFPTGLNSGSHCTKKEYVSYLDRMDVMVLLDLIGTANPKFYSYFP-DTY
GLYSQLIEIEKR-LNSLGLLDAE------PPRSETHYF-DSRTILAYVEDDHVPFMRLGV
PILHLIPNPFPSVWHRESDNRDSLHHATIDNLNKILRVFIAEYLHLFT------------
--QKEVDI-----------------------------------------------M
>Turt.mRNA:tetur12g01070 /organism=Turt {i 48,315,604 i}
------------------------------------------------------------
------------------------------------------------------------
------------------------------------------------------------
------------------------------------------------------------
---------------------------------MIPRVSGTEGNRKVREFIENSMRDL--
GWTVEEDAFMANTP--YGSKPFVNIIATLNPKACRRLMIACHYDSKLFP------GKNFV
AATDSAVPCSMMIEIARHFSSSLQKHKTER--NDLTLQFVFFDGEEAFKDWTDTDSLYGS
RHLAALWNKSR-FPKNQAD-RQRCPGDYASELDRIDVMVLLDLLGTANPSIYSYFP-ETN
PLYAKILRAEQR-LNDLSLLEAE------PPKTTTTYF-KNRLSFGGVDDDHKPFASRGV
PIVHVIPMPFPSVWHKMSDNGDALNHPTILNLIKIFKVFIAEYLHLAI------------
--------------------------------------------------------
>Lpol.rna14627 /organism=Lpol {i 150,420,588,688,805 i}
W-----------------------------------------------------------
------------------------------------------------------------
------------------------------------------------------------
------------------PNEPKIFS-------DEDIKTLSRAVASRQRDFNTILN----
-------------------------------KILVPRVPGTTGHDNVKKYIIDSMKAL--
QWDVEVDSFLDATP--QGYKEFANVIATLNPEACQRLVLACHYDSKFSR------NETLL
GATDAAVPCAMIIHLARVLDRQLKIQQTKN--AHMTLQLIFFDGEEAFQKWMSTDSLYGS
RHLASKWEQEP-HDSE-------CGENGTSQLDKIKMFLLLDLLGAENPRFISYFL-GTH
GVHTQFIYIEER-LNSLHELEGP--------GGKTNYF-KTSLSPGFVQDDHTPFVERGV
PVLHLVTNPFPETWHKETDDGNHLDYTVINNLNKIVSLFVAQYLHLDI------------
--EKHVFLQAF--------------------------------------------N
>Smar.transcript:SMAR003015-RA /organism=Smar {i 72,210,480,639,856 i}
------------------------------------------------------------
------------------------------------------------------------
-----------------MIVFFQLILVLNCLPTV-------LNQLSR-------------
------------------NYDLHHLS-------NQEIRNVLKI--MKPDRFEQILD----
-------------------------------PILVPRVPGTKGHAEVRKFISDFLRNL--
SWTVEYDSFTSNTP--FGKKNFTNIIATLDPTIERRVIVACHYDSKLNR------EMTFL
MATDSAVPCAMILSLAEDLAKPLKNLKKRS--DDLTLQLVFFDGEEAFKHWTQQDSLYGS
RHLAALWGKKK-----------SVKDNKINQLKTIDAFILLDLIGAPNPNFYNYFE-ETA
VLFNRLVTIEKK-LHGMNQLVNH--------RVPNQYF-KPHFMRAGIEDDHTPFYKKGV
PVLHLITVPFPDVWHKESDTKENLDFDVIRNLNKIFWSLMVEYLHLAQ------------
--DNE---------------------------------------------------
>Cscu.CSCU018619-RA /organism=Cscu {i 96,357,526,626 i}
---------MDN------------------------------------------------
------------------------------------------------------------
------------------------------------------------------------
---------------------------------------------TDHEFFNSTLD----
-------------------------------NILQPRVPGTIGNERVRKFITNMMKDL--
EWDVQHDSFDSNTP--NGIRTFTNIVATLNPNSCRRLVLACHYDSKDIP--------GFV
GAIDSAVPCSIIIYLAWALNDQLKYFNQN---DGLTIQLIFFDGEEAFKKWRENDSLYGS
RHLAGKWSLQT-DTRA--------CPDQQTEIKKIVRFI--------------YFI-GSN
------------------------------------------------------WLKTDG
ILQHVLE-------HT-------------------------QYLSAIS------------
----------F--------------------------------------------H
>Dpte.g10140.t1 /organism=Dpte {i 123,267,537 i}
------------------------------------------------------------
-------------------------------------MVLSRRNN---------------
------------------PIILILIFIISLFITLSLYNIV-LSTSSS-------------
----------------KRDNKAGVETK-----PDQTLKQWTKLNNDDLQRFNQTLK----
-------------------------------RILVPRVVDTPSHANVKNFIVNYLNNL--
EWTVEQDEFETNTP--MGRKKFTNIVGTLNPQACKRIVLACHYDSKYFP------DFDFL
GATDSAVPCTMILELLRKLDPKLKQHKNQN--DDITLQVIMFDGEEAFQRWTNDDSLYGS
RHLAARLNSLS-------SRSNFCPRNVETELDRIQVLILLDLIGEASPRFCSYYS-KTQ
KMFDHLSRIERK-LNRFKLLETN-------RLSGTNYFSRCPFSTSEIEDDHIPFQKLGV
NILHIISTPFPLNWHLEGDDGRNLHHPTINNLMKIFQIFILEELKL--------------
-------------------------------------------------------I
>Bmor.transcript:BGIBMGA005556-RA /organism=Bmor {i 60,391,624,850 i}
------------------------------------------------------------
------------------------------------------------------------
------------------------MLCFAFGNSDKGDLKF--YQEKN-------------
------------------FHEPHDFT-------DDDIKAIANL--SDLDHFKAVLN----
-------------------------------EILIPRVVGTPNHEKVGNYIANEMRTM--
GWSVTENVFPDHTP-VFGTLNFKNIIAELNPNADRYLVLACHYDSKYTR------EHVFV
GATDSAVPCAMLLNLAKMMKKQLERLKD----ANLSLMFIFFDGEEAFRQWGPTDSIYGA
RHLAKKWHETP-------------YRDGANNLQRMDVMVLLDLLGAPDPVFFSYFQ-STE
KWYVRLASAEQR-LAELGMFDAYT-----RGKSEQTYF-RLMSSGAVIEDDHIPFMRRNA
----LITLPLS-------------------------------------------------
--------------------------------------------------------
>Dmel.FBtr0078199 /organism=Dmel {i 117 i}
------------------------------------------------------------
-------------------------------------MRLLLRN----------------
------------------------------------------YSLME---AVKRLLPRPR
KKIYNLGACFELVDIPKISYNPSELS-------EPRFLEYSNL--SDKLHLREAID----
-------------------------------KILIPRVVGTTNHSIVREYIVQSLRDL--
DWDVEVNSFHDHAP-IKGKLHFHNIIATLNPNAERYLVLSCHYDSKYMP------GVEFL
GATDSAVPCAMLLNLAQVLQEQLKPLKK----SKLSLMLLFFDGEEAFEEWGPKDSIYGA
RHLAKKWHHE-------------------GKLDRIDMLVLLDLLGAPDPAFYSFFE-NTE
SWYMRIQSVETR-LAKLQLLERYASSGV-AQRDPTRYFQSQAMRSSFIEDDHIPFLRRNV
PILHLIPVPFPSVWHTPDDNASVIDYATTDNLALIIRLFALEYLLAGT------------
--EAK---------------------------------------------------
>Dpul.mRNA4540 /organism=Dpul {i 7,99,519,588,684,1032,1038,1079,1101,1143 i}
------------------------------------------------------------
--------------------------------------MLVHTNK---------------
------------------MISLKGVLFLISLFSQSQSQAW--FHAKS-------------
------------------SHQANLLN-------LDQLKYVSGL--SDMQRFDVTVD----
-------------------------------PILVPHVVGTPNHARVRQYIMDQMQSL--
GWDVGTDKFTADTPRPHGKKTFENIITTLDSNAQRRLVLACHYDSKYTR------DGNFI
GATDSAVPCAMMITLAKDLAPKLDQLKKSN--SQVTLQFIFFDGEEAFKDWNSRDSIYGA
RNLARKWESTS-YPAQ--------NRDGTNELHRMDLMVLLDLLGARNPNFYSYIT-SGD
RWFQHSANIEQR-LRGANLLSTN-----------NQIF-RNDFAPGGIEDDHIPFMQRKV
PILHLITTPFPDVWHTNGDNKSVLDYNTIDDLMKILRVFVVEYLQIKIC---NLIPYRKR
KVQQNCFISLFLYQKNAKKSSSVLEVLNGFGPLRLPLEDPPTGIMGEAILLTSAKM
>Tcas.transcript:TC034176_002 /organism=Tcas {i 81,731,1007 i}
---------MSQ------------------------------------------------
------------------------------------------------------------
--------------------ILLKLFLFTGILTTGYCNYL--KQARD-------------
------------------QHRLQLSS-------KSDLRYLSSL--SDPNYINKVLD----
-------------------------------KILIPRVAGTPEHEKVFKFLTSELRRL--
GWQVDVDEFVERAP-IFSQVTFKNIVASPNPQAERFLVLACHYDSKYFP------NAVFV
GAIDSAVPCAMMLEIAKTLSKELGRIKD----SPVGLKFIFFDGEEAFEEWGPNDSIWGA
KHLAQVLHANT----------STANGEIVTELDKMDVLVLLDLIGMKNPKFLNFFE-NTQ
RWFVRLSQIEIE-LHRMNLLRNH----------KQGYF-QSSRPYGRIEDDHLPFLRRDV
PVLHLISTPFPPEWHTPRDNRNIVDMNTVNNLNLILKIFISEYLQLSLAESAEELP----
--EKE--------------------------------------------------L
>Drer.transcript:ENSDART00000088247 /organism=Drer {i 213,360,654,816,916,1033 i}
---------MSRAG----------------------------------------------
---------------------RR--------------FKALHANN---------------
-----GQALAGCDPRRGRRVRVLLLLCLCGALSLAMILAL--YLSAE---PSGSLLPHPA
DLIKD-----------RLSHKPNKYS-------VAQAKKLAGQV-DGHRLWETHLR----
-------------------------------PLLIERVPGTTGSQIIRQHILSQLRSLSA
GWTLEENDFVSSTP--KGDVTFTNLLAVLDPSAPRRLLLACHHDSKIIPADPKNSKRVFV
GASDSAVPCAIILELASALDKQLKALKQQR--SAVTLQLVFFDGEEAFEEWTDTDSLYGS
RHLAELMSRTP-HPA---------GSTKSSLLQAVDLLVLLDLLGAPEPLIVNHFD-NTA
RWFDRLIAAEKR-LHKQGLLTSH--------PSEQSYF-RKDFYLGPVQDDHIPFLNRGV
PVLHLIPTPFPVFWHTLDDVEERMHRPTVENLTRILAIFVAEYLSL--------------
--------------------------------------------------------
>Hsap.transcript:ENST00000012049 /organism=Hsap {i 207,351,633,786,886,1003 i}
---------MRSGG----------------------------------------------
---------------------RGRPR-LRLGERGLMEPLLPPKRR---------------
--------------------LLPRVRLLPLLLALAVGSAF--YTIWSGWHRRTEELPLGR
ELR---------------VPLIGSLP-------EARLRRVVGQL-DPQRLWSTYLR----
-------------------------------PLLVVRTPGSPGNLQVRKFLEATLRSLTA
GWHVELDPFTASTP--LGPVDFGNVVATLDPRAARHLTLACHYDSKLFPP----GSTPFV
GATDSAVPCALLLELAQALDLELSRAKKQA--APVTLQLLFLDGEEALKEWGPKDSLYGS
RHLAQLMESIP-------------HSPGPTRIQAIELFMLLDLLGAPNPTFYSHFP-RTV
RWFHRLRSIEKR-LHRLNLLQSH--------PQEVMYF-QPGEPFGSVEDDHIPFLRRGV
PVLHLISTPFPAVWHTPADTEVNLHPPTVHNLCRILAVFLAEYLGL--------------
--------------------------------------------------------
>Cele.Transcript:H27A22.1b.1 /organism=Cele {i 6,261,614,702,916 i}
------------------------------------------------------------
-------------------------------------MKVIRYNW---------------
---------------RLIFVLMGLALVLGILICTTSAWGQ-WRTNQR-------------
------------------THQLSLLPE------SSTLRLCRDF--TNTTRFKEILA----
-------------------------------PIMVPRIVDTKQHRQVGDYLQSFLHNL--
GFATEWDAFTDTTP--LGTRNFRNLIATFDESAPRRLVLACHYDSKIIP------GQVMI
AATDSAVPCAMMLDIAQTLAPYMYKRVA----QQIGLQLIFFDGEEAFRDWTATDSLYGS
RHLAQKWEQKW-YPSS----SSLNNFELSKELDRIDVLMLLDLLGAANPSIGNTIGMGAN
DLFSQLADVESN-LRTSGCLSSL----------RRNVF-NKQLSYNQVEDDHIPFLKRGV
PILHLITVPFPSVWHRSSDNANALHYPTIDHMTAVIRVFVAKYLGIAP------------
-------------------------------------------------------A
>Alyc.aculy01g00900.1 /organism=Alyc {i 528 i}
MRQPIAPGAMDNSNHERSSQFKSRLASKPRSMQRARQNCYENLMFSHFDRTGRHCNKKFA
GSNINIKTINICSSASSVGLSRKNPRTIRAGSFQGSDSILTPSNRIDKSGPECNQVQDNN
SKNKCKLATRGQPQLKSLPIFLATIVTLVCLQDAQLGSGFS-YTQYP-------------
---YNHG-----ISGYNYPYQSPTLSPFNPNFWRPLYKRYVND--NDSSMMPSTMDSFTM
DQSGSQAPAWASMLRGAPFQAQEDTLVTHTKNILIPRVSGTPGNVQVREYITNHLRSN--
GYQIELDEFVDRTP--IGNVRFSNIIARSNPNACRQLSIACHYDSKMMA--------GFL
GATDSAVPCAMMLKMAERFKDSFRETPSPNPKSDLGLMFVFFDGEEAFQEWTDTDSLYGS
RHLAAKWEKQA-APQ------HCASAGYKNELARLDMMMVLDLIGAADTSFATYNR-RLQ
KHYNNLKKYEREHLLRSGVGQSQ-------LRNHIMFT-SKYIPLHFLQDDHVPFMQRGV
PILSLLAHPFPKVWHTINDNWDAIDFNKTRRVQYVLEEFVANYDKN--------------
--------------------------------------------------------
