# Supplementary material for: Genome streamlining in a minute herbivore that manipulates its host plant
Source: eLife. 2020 Oct 23;9:e56689. doi: 10.7554/eLife.56689 (PMC7738191; doi:10.7554/eLife.56689)
Supplement: Supplementary file 2. [file elife-56689-supp2.zip › Malin_Input/OG0002069.fasta]

>Agam.AGAP006518-RA /organism=Agam {i 16,482 i}
------MSAME-----------------------K--HLFNLKFAVKELERNAKKCEKEE
KAEILKTKKAIQKGNTEVARIHAENAIRQKSQSLNYLRMSARVDAVASRVQTALTTRNVT
NSMAGVVKAMDAAMKGMNLEKISGLMDKFESQFEDLDVQSSYMENTMSQTTTTAVPQNDV
ESLMQRVADEAGLELNMELPSGP---SSI-----AI------------------------
------------------------------------------------------------
----------------------GASTQASTEQDELTARLARLRQAE
>Bmor.transcript:BGIBMGA012673-RA /organism=Bmor {i 70,315,536 i}
---------MEADKHHLPTFRPC--LTEVYLPYLE--HLFNLKFAVKELERNSKKCEKEE
KLEKEKAKKAIQKGNMEGARIHAENAIRQKNQALNYLRMSARVDAVSSRVQTALTTRKVT
NSMAGVVKAMDAAMKSMNLEKISTLMDKFESQFEDLDVQSSYMENAMSQTTTTTVPQGDV
DNLLQQVADEAGLELNMELPSGV---PST-----SI------------------------
------------------------------------------------------------
----------------------GTATVVSQEQDELTQRLARLRQAE
>Dmel.FBtr0345383 /organism=Dmel {i 22 i}
----MSTSSME-----------------------K--HLFNLKFAVKELERNSKKCEKEE
KLEKAKAKKAIQKGNMDVARIHAENAIRQKNQAVNYLRMSARVDAVASRVQSALTTRKVT
GSMAGVVKAMDAAMKGMNLEKISSLMEKFESQFEDLDVQSSVMEGTMSDTVTTSVPQGDV
DNLLQQVADEAGLELNMELPSGV---QSQ-----SV------------------------
------------------------------------------------------------
----------------------GASTAVSQEQDELTQRLARLRQAE
>Phum.transcript:PHUM288770-RA /organism=Phum {i 76,187,321,542 i}
-----MSSAME----SILFFKKIYNCTNAFFQRIE--NLFNLKFASKELERSAKRCEKEE
KIEKAKTKKAIQKGNMEGARIHAENAIRQKNQGLNYLRMSARVDAVASRVQTALTTRRVT
QSMAGVCKAMDQAMKSMNLEKISSLMDKFETQFEDLDVQSSVMENAMSQTTTTTVPQNEV
ENLMQQVADEAGLELNMELPTGP---QG------SV------------------------
------------------------------------------------------------
----------------------GQSTKASTEQDELTQRLARLRQ--
>Tcas.transcript:TC013690_001 /organism=Tcas {i 34,298,500 i}
MGNEMSSSAME-----------------------K--HLFNLKFAVKELQRSSKRCEKEE
KQEKAKTKQAIQKGNMEVARIHAENAIRQKNQSLNYLKMSARVDAVASKIQSAVMTRKVT
NNMAGVVKAMDAAMKSMNLEKISNVMDKFEQQFEDLGVQTDVLENTMSQTTTTLIPQNEV
DSLLHEVADEAGLELNLELPTGV---EGS-----TI------------------------
------------------------------------------------------------
----------------------GTPSEVSQEQDELTQRLARLRQAE
>Dpul.mRNA13876 /organism=Dpul {i 7,252,473 i}
---------ME-----------------------N--HLFSLKFTVKEFERNSKKCDKEE
KLERTKLKKAIQKGNMEVARIHGENAIRQKNQSLNFLRMAARIDAVASRVQTAVTTKKVT
QSMAGVVKAMDSAMRSMNLEKISALMDKFEKQFEDLDVQSSCMDTAMSQTTTTSVPQNDV
DFLMQQVADEAGIELNMELPQGN---TSTLNPSVAV------------------------
------------------------------------------------------------
----------------------GSSTQASTEQDELTQRLARLRQM-
>Cscu.CSCU018855-RA /organism=Cscu {i 51,267 i}
-------------------------------------MAF---------------CEEVD
SVILHRIHLAIQKNNMEGARIHAENAIRQKNQALNYLRMSARVDAVASRVQTAVTTKKVT
QSMAGVVKSMDSAMKSMNLEKISALMDKFERQFEDLDVQSSYMENTMSATTTVTVPQNDV
ENLMQQVADEAG------------------------------------------------
------------------------------------------------------------
----------------------------------------------
>Isca.ISCW014752-RA /organism=Isca {i 144,348,500,576 i}
FCRNGSSTEFA-----------------------E--HLFNLKFAAKELERNAKKCEKEE
KVEKTKLKKASHGNNMEGARIHAENSIRQKNQALNYLRMASRVDAVASRVQTAVTTKKVT
QSMAGVVKAMDAAMKSMNLEKISGLMDKFEKQFEDLDVQSGCMEDTMSHTTTVTAPQHEV
EGLMHQVADEAGLELNMELPQGV---NS------TI------------------------
------------------------------------------------------------
----------------------GQSSAASTEQDELTQRLAKLRQL-
>Turt.mRNA:tetur17g01660 /organism=Turt {i 22,488 i}
----MSVATME-----------------------K--HLFNLKFASKDLLRNSKKCEKEE
KKEKEKCKMAITKNNYEAAKIHAENAIRQKNQSLNYLRMSARIDAVASRVQTALTTRKVT
QSMTGVVKAMDAAMKSMNLEKISSVMDKFEKQFEDLDVQSSVMEDTMSSTTTLSVPQNDV
DHLMKQVAEEAGIELKMELPREE---TA------SI------------------------
------------------------------------------------------------
----------------------GDASVASADQDDLSQRLAKLRNM-
>Hsap.transcript:ENST00000526991 /organism=Hsap {i i}
------MSNME-----------------------K--HLFNLKFAAKELSRSAKKCDKEE
KAEKAKIKKAIQKGNMEVARIHAENAIRQKNQAVNFLRMSARVDAVAARVQTAVTMGKVT
KSMAGVVKSMDATLKTMNLEKISALMDKFEHQFETLDVQTQQMEDTMSSTTTLTTPQNQV
DMLLQEMADEAGLDLNMELPQGQ---TG------SV------------------------
------------------------------------------------------------
----------------------GT-SVASAEQDELSQRLARLRDQV
>Alyc.aculy01g01580.1 /organism=Alyc {i i}
------MSAME-----------------------K--HLFNLKFAAKELERNSKRAEKQE
KSEKLKAKKCIQNNQIESAKIHAENAIRQKNQAINYLRMAARVDAVASRVQTAVTTKKVT
TSMGGVVKAMDSAMKSMNLEKISGIMDTFEKQFEDLDVQSSYMENTMSSTTTVSTPQTEV
DTLMQQIAGEAGLELNLELPQAN---AAT-----PV------------------------
------------------------------------------------------------
-----------------------ASTASTQEQDELTKRLAQLRNP-
>Dpte.g10098.t1 /organism=Dpte {i i}
---------MD-----------------------K--HLFNLKFAAKELERHSKRAEKQE
RVQKLKCKKAIQNGNTEGARIYAENAIREKNQALNFLRMASRVDAVASRVQTAVATKSIA
QSIGGVTKAMDSAMKSMNLEKISQIMDKFEKQFEDLDVQTNTMESTISNAMGTMSPEAQT
DNLMKQIADEAGLELNLELPSVA---TS------TL------------------------
------------------------------------------------------------
-----------------------SSTKETTKEDELSKRLAALRSM-
>Cele.Transcript:F23C8.6 /organism=Cele {i 34,141 i}
MGAGESSMALE-----------------------K--HLFDLKFAAKQLEKNAQRCEKDE
KVEKDKLTAAIKKGNKEVAQVHAENAIRKKNEAVNYIKMAARIDAVAARVQTAATQKRVT
ASMSGVVKAMESAMKSMNLEKVQQLMDRFERDFEDLDVTTKTMEKTMDGTTVLNAPKSQV
DALIAEAADKAGIELNQELPSNV---PT------AL------------------------
------------------------------------------------------------
----------------------PTGTQAVSEDKDLTERLAALRNM-
>Drer.transcript:ENSDART00000164390 /organism=Drer {i 7,24,111,387,581 i}
---------MD-----------------------DNLLLFLLQFTSKQLERLAKKAEKDS
KSEQAKVKKALQQKNVECARVYAENAIRKKNEGLNWLRMASRVDAVASKVQTALTMKGVA
KNMTQVTKALDKALSSMDLQKVSAVMDKFETQVQNLDVHTSVMEDSMSSATTLSTPQQQV
DDLILQIAEESGLEVEDQLSQLP---AGA-----SA------------------------
------------------------------------------------------------
--------------------LGETSARAQEKEDQLSRRLAALRN--
>Lpol.rna19855 /organism=Lpol {i 16,36,114,261,330,390,578,594,714 i}
------MPSME-----------------------D--LMFQLKFSAKQLERLSRKAEKDE
RVQKTKVKKALQQGNVDGAKIYAENAIRKKHESLNYLRMASKIDAVSSKVQSAVMMKDVT
KNMGSVVKALDKAINSMDLQKVSAVMDKFENQFEDLDVRTSVLEDAMGSATSTSTPQEQV
DNLIQQVAEENGLEILDQLQGAK-SVPSS-----SVSERTPVEEDNLTKSKVVSPLYCLG
PILGGVIAGLLYDHIFSAPASAPPSEVTEYVEKVEVLGDAMGSATSMSTPQEQVDNLIQL
VAEENGLEILDQLQGAKSVPSSSVSERTPVEEDNLTK---------
>Ptep.aug3.g601.t1 /organism=Ptep {i 15,93,240,309,369,572 i}
--------------------------------------MFQLRFSCKQLERLSKKAEKDE
KIQRNKVKKAIQQGNLDGAKIYAENAIRKKNEALNYLRMASKIDAVSSKVQSAITMKGVT
KNMGSVVKALDKAINSMDLQKVSAVMEQFEQQFEDLDVRTSVVEDAMGSATTTSTPLAQV
DALIAQVAEENGLDIIDQLNQAE-SVPTG-----SLS-----------------------
------------------------------------------------------------
--------------------STRTSDRSTAEEDALTKRLAALRN--
>Smar.transcript:SMAR015544-RA /organism=Smar {i i}
---------ME-----------------------D--TLFQLRFCAKQLERLSKRAEKDQ
ALQTGKVKKALTKGNLEGAKIHAENAIRKKNESLNYLRMASKIDAVTSKVQSAVTMKGVA
KNMGGVVKALDKALNSMDLQKISAVMEKFETQFEDLDVRTSVVENSMGTATTLSTPQDQV
DKLIQQVADENGLEIMDQLADAN---PGS-----SV------------------------
------------------------------------------------------------
--------------------LTSTTDRSKNEEDQLNRRLAALRH--
>Mocc.rna3590 /organism=Mocc {i 127,330 i}
------MNKLD-----------------------E--LAFQLRFSSKQLERMSKRCEKEE
REEKTKIKKALEKGNTENAKIYAENSIRKRTEATNFLRMAARVDGVASRVKSAAAMNHVL
KNMGSVVKNLDKAINAMDLQKVSTIMEKFEEQFESLDVRSSVMEDTMGSTTATTTPQGQV
DALIQQVADENGLELKEKLASAATEVPTD-----QVS-----------------------
------------------------------------------------------------
----------------------GLKVTTKEEDDALARRLAALRN--
