# Supplementary material for: Genome streamlining in a minute herbivore that manipulates its host plant
Source: eLife. 2020 Oct 23;9:e56689. doi: 10.7554/eLife.56689 (PMC7738191; doi:10.7554/eLife.56689)
Supplement: Supplementary file 2. [file elife-56689-supp2.zip › Malin_Input/OG0002073.fasta]

>Agam.AGAP000199-RA /organism=Agam {i 993,1133 i}
M-----------------------------------------------------------
-----------------------------KLQLTMGRSQS-----------PA-------
----------------MDKDSEV-------------------------AKGAGGAYEAAS
VSGPEDDFELWDQS----------------------KALRSEYRDNRWSQ----------
------------------------------------------------------------
-----------NGW--SSCIPI-TIILVLIVLVVLL-PL-MDHSERAGETGEPARAGVGR
LGH--PIACPETCSLELVESIPEGMAYPDGSP-TFRTTFQAWSALLELAQATVEIGSFYW
TLKGADVY---NHSSAREGETIFRKLYEAGT----VRKLQVKIAQSAPTSASPNLDTDLL
--AKQGAALVRSVDFPRLVGGGVLHTKVWLIDRNHFYLGSANMDWRSLTQVKELGVLGTN
CSCLVQDLAKIFDVYWDMG-APDARIPPKWPKAYAASFNYSAP----AHVEFNGRNAMDA
YFSSSPPMMSP----AWRTDDLFAILDVISKANRFVHISVMDYFPLTLYT--RITQYWPY
IDDALRKAAIERKVSLRLLISLWDHSRPSEEYFLHSLEALSNALTG------VDIQIRRF
IVPA-----SDDQKKIPFGRVNHNKYMVTDNTAYIGTSNWSGDYFIDTAGIGLVISSFDT
NG-------TIIQELQSVFERDWNSKYAVRLS----------------------------
-----
>Bmor.transcript:BGIBMGA011071-RA /organism=Bmor {i 14,192,327,450,519,651,791,957 i}
M-----------------------------------------------------------
------------------------------------------------------------
------------------------------------------------------------
---------------------------------------------------------LY-
------------------------------------------------------------
------------------------------------------------------------
------------TRLSLVESIPEGHMYPPNS--THLPTKNVWLDLIDEAQSKIEIASFYW
TLRFNEEY---PYNSSIEGEQVFQALYAAGA----KRNIKLKIAQNWPTKSMPNIDTEYL
--VKKKAAQVRSLNFSKLLGSGVLHTKFWIVDRTHFYIGSANMDWRSLTQVKELGVVAFN
CSCLATDLGKIFDVYWMLG-EPNAVIPDTWPSELNTDINMKYP----INISDSVHN-YGA
YITSSPPPFSP----LGRTDDSDAIVSIIQTAEQFVYISVMDYIPATIYT--PKLLFWPK
IDDAIRRAALENRVKVRMLISWWKHSSPAEDHFLRSLTALSQAYPR------LNLQIKRF
VVPS-----TPDQDKIPYARVNHNKYMVTDTSAYIGTSNWAGDYFTNTAGVALVVTADRG
DGVGNRTAQDVRKDLQGVFERDWNSPYAVPLRRL--------------------------
-----
>Tcas.transcript:TC004381_001 /organism=Tcas {i 294,389,732,990,1059,1191,1497 i}
MPHFWDYFS------------------------KSPRKQRNLQDGLFQIASQTCNLLVQV
NNTNNISYGNGSTN---------IHLNDISIPITRPEIPT-----------PQNDTDREQ
LLVLIPRKMSKIKGPGLGKRLST-------------------------VLEDQGGNH---
----DDDNHLWGHG--------------------YNQDCDGSPVRNRWGQ----------
------------------------------------------------------------
----------KNKWCRPSCIPI-SLICILIFLVVLL-PL-LDHA---------TERALED
LNR-AVVEPCNTCSVSLVESIPEGLTFNNSI--VHTSTFETWFNLIQSAESSIEIASFYW
TLRQSEVY---PDPSSVKGEIIFQALLKAGT----DRKISIKIAQNSPTQDNPNVDTELL
--VKRKAAQVRSLNFAKLLGGGVLHTKFWIIDRKHVYIGSANMDWRALTQVKEMGLVINN
CSCLAEDLGKVFDVYWKLG-EDGARIPDQWPSNLSTNINVNTP----MNLTLSNET-FQT
YISSSPLSFNP----SGRTNDIDALLSVIKHAEKFIYIAVMDYFPLTIYT--PKIKFWPK
IDDALKTAAIEHHVKVKMLISWWNHSRSSEDNFLKSLASINLAYPR------VSIEVRRF
IVPS-----NKEQAKIPFARVNHNKYMVTDNTAFIGTSNWSGDYFIDTAGVSFVLHDPVF
DR--NGTEATLRSELQAVFERDWNSNYSVPLK---------L------------------
-----
>Dpul.mRNA4468 /organism=Dpul {i 57,305,483,741,942,1082,1248,1351,1393 i}
M-----------------------------------------------------------
------------------------------------------------------------
----VASAMKWVKKGIKENIEST-------------------------AAEDEGRFDMLG
LEV--GDTSFPSHR----------------------RAQRRP------------------
------------------------------------------------------------
----------KENIFKSTFLTI-SVIVIVTLLVLFF-PHGLGSFSRKQV--------IDD
FQH--ETKCNQSCHITLVESIPEGLVYPNQT--IQPSIFDSWLRLIDIAETSIDIASFYW
SLKGEDVV---PHPSAWKGESVFKQLKEAGL----ERGIRIRVAQNQPSKSAPDEDTSVL
--ESLGAAIVRNLDFNRLIGAGILHTKLWVVDGKHFYVGSANMDWRALTQVKELGATVYD
CPCLAKDMSKIFQVYWALG-EENATIPDAWPLDFATHINHTNP----LTVDFNETT-SSV
YLASSPPQLCS----DGRTTDLQSVLHTMEQAHQYINIAVMDYIPAMLYS--PHHQYWPV
IDNQLRRLAIDKGIKIRLLVSHWKHTTPAMAPFLKSLADISKVYPN------VDVQVKIF
VVPA----FSPDQEKIPFARVNHNKYMVTDNAAYIGTSNWSGDYFINTGGVGLIVNGT--
------GQTTLQSQLKEVFDRDWNSAYSHPLDSISVY-----------------------
-----
>Isca.ISCW003996-RA /organism=Isca {i 26,210,334,468,669,772 i}
M-----------------------------------------------------------
------------------------------------------------------------
------------------------------------------------------------
------------------------------------------------------------
------------------------------------------------------------
--------------------SI-EI-----------------------------------
----------NLSTFTLVESIPENLTYPDGLP-EHVSTFEAWKTLLEKAEKEILIASFYW
TLRGSDLND--TFPSAWQGEEIFKKILKAGT----ECGIKIKIAQNLPSHKQPNFDTVEL
--ARKGAAVVRSLNFTRLQGAGVLHTKFWIVDGKHIYLGSANMDWRSLTQVKELGALVLD
CECLAADLMKVFEVYWTLG-VPDATVPAHWPANLSTQINVVTP----ARLSLNGTQ-TLA
YFS---------------------------------------------------------
---------------------------------------------------------KYF
VVPT----CTPEQEKVPYARVNHNKYMVTDNKVYIGTSNWSPDYFINSGGVGLIMDQSHN
S---SSPRQPIREQLESVFKRDWDSEYAYPL-----------------------------
-----
>Lpol.rna1218 /organism=Lpol {i 3,266,447,571,705,906,1046,1206,1309 i}
M-----------------------------------------------------------
------------------------------------------------------------
-----------------------------------------------TVIERTGKLDAGE
FEL-----QFFDSR----------------------YMLKEE-DEEKW------------
------------------------------------------------------------
-----------SGWLKPSCIPI-TIILILIILVVLL-PL-LDHEKNDDN----ATAGLNN
LKY-LRRNCSNTCVFQLVESIPENMTYTKGSP-LHPSVFHGWLDLIEKAQNTIDIASFYW
TLQDSDVT---PDPSAWEGEHVFQELLHAGT----RRGIHIRIAQNKPSIYQPNYDTEYL
--VRKGAAKVHSVDFDRLIGAGVLHTKMWLIDSQHFYIGSANMDWRSLTQVKELGVIVYN
CSCLATDLAKIFEVYWMLG-KKGADIPSTWPSSLYTNINAETP----LAVSMNDTL-TSV
YLSSSPPQFCP----NGRTNDIDSILDVISKAQKYIYVAVMDYFPSTLYT--ENKRYWPI
IDDALRKAAVERQIHVRLLASWWNHTRSSMIYFLRSLAVLNSSD--------SYIEVKLF
IVPS----YSEAQGKIPFARVNHNKYMVTDNSAYIGTSNWSGDYFINTGGIGFILNQSQT
G---TASSQPITEQLTAVFERDWFSEFAHSLSEFEEYG----------------------
-----
>Ptep.aug3.g14452.t1 /organism=Ptep {i 197,387,511,645,846,986,1146,1249 i}
M-----------------------------------------------------------
------------------------------------------------------------
------------------------------------------------------------
--------------------------------------LKPETEEKKW------------
------------------------------------------------------------
-----------KGWLKPSCIPI-TIILVLIILVVLL-PL-IGQDEVKSV----EVMALGD
YDA-QYKNCSSPCAITLLESIPENLTFAAGET-IHVSVFESWSQLISLAERSIDIATFYS
TLKGQDIQPDDPDPSSWQGDKIFSDLMKAGT----ERGIRIRIIQSEPTGSMPDYDTKEL
--EVKGAAKVRSLDFKKMLGGGVLHTKMFLIDKKHFYIGSANMDWRSLTQVKELGLAIYN
CSCLAQDLFKIFEVYWKLG-VPNPYIPPEWPADLQTSINKDNP----VSVIMNNSQ-VLT
YISSSPPPICP----KGRTTDLDSILDTINRAHSFVYIAVMDYFPTSLYM--QKDHYWPV
IDDAIRRVTVVKRLQVRILASYWNHTKPTMMSFLRSLNSLNSDL--------FDIEIKIF
VVPT----YTEAQSRIPFARVNHNKYMVTDNAAYIGTSNWSEDYFVNTGGVGFVIRNPVT
NG--TDGSNPLREQVEEVFKRDWRSKYAHPLSQFKDIT----------------------
-----
>Smar.transcript:SMAR010261-RA /organism=Smar {i 113,218,657,858,998,1164 i}
E-----------------------------------------------------------
------------------------------------------------------------
------------------QDESTN-------------------ETNRPSENDISKSDVDL
LPA-------------------------------------KETGEDKWSH----------
-----------------------------------C------------------------
-----SGR-----------------------------GLAISRAKKEAR----DEVEIKS
FLM-RWDRCPDNCRLVILESIPEDLVYNNSTV-ENLPVFVSWLDLIRNAKKSIDIASSYW
TLRGSDVW---HDPSDWQGEQIFSELLKAGT----ERNIKIRIAQNQPAPSQPNLDTEEL
--QAKKAAEVRSLDFQKLMGAGILHTKMWLVDNLHIYLGSANLDWRSLTQVKELGVTIHN
CSCLAEDMSKIFQIYWDLG-KPGAEIPPHWPPEYSTRYNNTSP----LHIKFNDSN-AYT
YLASSPPPFCA----QGRTSDIDAILDVINSADKYIYVAVMDYFPATIYT--TRPIFWPV
IDDALKKAAIERQVEVKLLASHWNHTDPAMMYYLKSLAVLNNSYST------INIEVKMF
VVPS----FTKEEMLIPFARVNHNKYMVTDSVAYIGTSNWSGDYFINTGGIGFVINETVP
DF--PNSTQFIREDIQKIFLRDWNSEYAQPIENYLKKHH---------------------
-----
>Phum.transcript:PHUM283480-RA /organism=Phum {i 55,122,300,558,756,896,1062,1162 i}
------------------------------------------------------------
------------------------------------------------------------
------------------------------------------------------------
------------------------------------------------------------
------------------------------------------------------------
------------------------MLIILTRKIIFG----VSKVKSNQV----DLKIQFL
LNK-QLLINQDECSFEIVESIPEGLVYPPDAK-KFKSTFETWDNLIKLAEHTIEIGSFYW
SMRTDEKF---PSQSS-EGDKVFKDLLNAGL----NRNITIKIAESLPTKAFSSGDTNYL
--MLKKAATVKYLDFDKLIGSGVLHTKFWIVDRKHFYVGSANLDWRALTQVKELGIAFYN
CSSVADDLGKIFDVYWTVG-NE-TSLPSKWSDDLSTSYNSKNP----FILPLNERK-TSL
YISSSPPQFSP----TGRNDDLAGLLQIIKDAKKFIHISVMEYLPLIVFS--KHLKYWPD
IDDALRTAVVNRNVKVRLLISQWNHTKPMSYNFLRSLLSVNKFKKN------AVLEVKMF
NVPS-----DSTQSKIPFARVNHNKYMVTDNGAFIGTSNWSGDYFLTTAGVSIVAPYN--
----NETENVIQEQLKHVFERDWNSTYAVPLK---------FE-----------------
-----
>Mocc.rna15186 /organism=Mocc {i 238,516 i}
M-----------------------------------------------------------
------------------------------------------------------------
------------------------------------------------------------
------------------------------------------------------------
------------------------------------------------------------
-----FGA---------------TAVAVVIAAAVVA------------------------
------VSAIDSCEFAFVESMPEGLEFPPDSP-LHPKTHQVWLDLTLGAEKSIDIASFYW
TLRDEDVPP--GDNSSWMGEQVFSALMNTGL----KKEMKIRIAQNKPSRINPAKDTELF
--VKAGAAEVRTLDFDKILGAGVLHTKFWIVDDMHVYIGSANMDYRALSQVKELGAVIHN
CPTLAADLKKVFEVYWTLG-EN-NRLPDSWPSSLETHFNAKTP----LPVNLNSSA-AQV
YISSSPPAFSP----AGRADDLESIVAAIDAANEFVYVAVMDFIPQMLYSGPQKGKLWLP
LESALRRAAIERGVEVRLMISEWQSTRESVRAFAASLGELGHAF---------KIQTRKF
VVPK-----LPPNRVVPFSRVNHNKYLVTDQQAFIGTSNWSGDYFVNTAGVGLHVFHR--
---------QIILQLKAIFLRDWESQYTHRIYENRR------------------------
-----
>Dmel.FBtr0081470 /organism=Dmel {i 189 i}
MPEY--------------------------------------------------------
------------------------------------------------------------
-------------KKLEDQESDVE-------------------NANRTTVQNTA------
--------TVQDAG----------------------EGQRQAAGQQAGQM----------
------------------------------------------------------------
-------------------VTV-SLFMLLFLGSSYFQPRPRLHQYKGGR----GHGLLE-
---------KFDCNIQLVESIPIGLTYPDGSP-RFLSTYEAWLELLESATTSLDIASFYW
TLKAEDTPG-VSDNSTRPGEDVFARLLANGNGGSRSPRIKIRIAQSEPSSGTPNLNTKLL
--ASAGAAEVVSISFPKYFGSGVLHTKLWVVDNKHFYLGSANMDWRALTQVKEMGVLVQN
CPELTHDVAKIFGEYWYLG-NSESSRIPDWDWRYATSYNLKHP----MQLSVNKNTSIEG
FLSSSPPPLSP----SGRTDDLNAILNTINTAITYVNIAVMDYYPLIIYE--KNHHYWPF
IDDALRKAAVERGVAVKLLISWWKHSNPSEDRYLRSLQDLASKEDK------IDIQIRRF
IVPT-----DSSQEKIPFGRVNHNKYMVTDRVAYIGTSNWSGDYFTDTAGIGLVLSETFE
----TETTNTLRSDLRNVFERDWNSKYATPLV----------------------------
-----
>Drer.transcript:ENSDART00000088677 /organism=Drer {i 3,912,1097,1281,1396,1524,1728,1868,2034,2134 i}
MEPEEIQGRRSAEHMTDEEENEKATSERKDDAEESRKAGRPPMSRIPTFQSSVGRKRVTI
QNAESSPKIDGSSQPSQKERAGFTEAGRVKMSVSAGRETALPIPSARLNTNPADDLSQTD
ILEHTPTVLAHEKDQCLDQKSEITKDSDQDDVSLQRPPLRSTCETSGHVVEPVSEFETQN
GEAVSEDEHISAHGAVVEDLSSCSSAENEASGQDCEETLREDIKKETSSQPCRTEENLVV
ENNGKQCFIPKKEDASIISGQDETAKIERPTDSKKCFKETEQQIKPAKSTHIKHTKDKTF
TPSKTKGRSCACFWLLPSVLLL-LGGFALHIWQYGV-PK-SVSQLMSQL----ELHWLES
FWM-AQETCRSDCRLTLVESVPEGLNFPSGSP-HLPSISESWINLLNKANSSVHIAAFYF
TLRDSDLGL--TEPSSVLGKKVFNQLKQLE-----PKGVKLKIAVNAPQPYIA--DTDEL
--VATG-AEVRGVDLQSITG-GILHTKLWVVDKKHVYLGSANMDWRSLTQVKEVGVALED
CGCLAQDASRIFDVYWDIGAQKNGSLPPFWPGRFSALSSSKYP----LAVKFNGVP-ARV
YLSSSPPPLSS----YGRSDDLSTILSVIADAERLIYVSVMDYLPMSEFT--DPIRFWPL
IDSALREAACTRGVEVRLLVSCWNQSPGAMFVFLQSLSVLNKPPLS------CNIHIKVF
EVPS-----TREQQRIPFARVNHAKYMVTDRVVYIGTSNWSENYFTQTAGVGLVVNQTGS
AV--GQGQQTVQTQLREIFQRDWHSEYAQSLSDVHAEHCSG--K----------------
--KLT
>Cscu.CSCU002568-RA /organism=Cscu {i 87,350,516,634,768,969,1109,1269,1366 i}
MSRF--------------------------------------------------------
------------------------WKKLCKKKYQRGKETNLEI-----------------
--------------SLIDSQT---------------------------AIESRGKLDIAE
FEL-----QHFDYR----------------------YMVKSEEAEDKW------------
------------------------------------------------------------
-----------NGWLKPSCIPI-TIILILIILVVIL-PL-LDDKDTQKKKGS------KD
VSYGGWNNCSDSCFLTIVENVPKDLKNLSLSP-LHNSITSGLQDLLEKAQKSLDIVTTNW
NLPSASLEE--------NVNKLYEELERAVN----EKGVQFRIVRNDPFVSSNNQND--L
--FDSGNIEIRNIDLGRLQGSGSVTSQLWIVDDLHLYIGSSSLDWLTIGQMKDIGVIIYN
CSCLAEDLQKIFQLYWTLA-GPDVKIPSDWPSSLETTINKEVP----LSININDTF-TQI
YFSNSPNILCP----KGRSSNVDSVIDIISKAKHYIYISVMDYIPAMCIN--KNIHYWSV
FDEALRKAAVEKKISVKILATYWKNTHPSMIYFLKSLAVLNSSM--------IHIDVKLF
QFPS------NTKISMSLNRVNRNSFVVTDNDVYLSTFGWSGDSFLNTAGLGMIINQSQN
D---TIKYQPIRQQFQTIFLRDWTSVYAHPLSDFG-------------------------
-----
>Dpte.g5453.t1 /organism=Dpte {i i}
M-----------------------------------------------------------
------------------------------------------------------------
------------------------------------------------------------
------------------------------------------------------------
------------------------------------------------------------
-------------------MSI-KTIFVLILFNWIF------------------------
---------ADATRSFIVETLPNELNFSLNKS---KSTSDTWLELINSAQHTIDIASMYW
TMLGTDVMP-NPVPESKIGEKIIQSLIDSVR----KRSIHLRIVVNDQKSNDNNNNEDLK
--ILGEYSQIRRLNFERLIGAGILHTKFIIVDQKDFYLGSANMDWRSLTHVKELGIVIQN
NPELAKDLLKIFEMYWLMG-EQESILPTKWPSKYNAYYNLSNPYQNQLNPNVNDDK-YNI
FLTSSPKQFCS----QTRTNDLDALIQIIDEAEKFIYIAVMDYYPLFLYEKSSHHHYWPI
IDDSLRRAVWERNVQIRLLASYWNDTRPYMSVFLKSLQALNFHNNN---NGGGSIETKLF
QFPE----CPFRKNPIPYSGVNHNKYMITDKVVYIGTSNWSADYFINTGGVGIVLNVT--
----NSNHSPLYDQIHKIFQRDWNSQFAKNIE----------------------------
-----
>Cele.Transcript:F09G2.8b /organism=Cele {i 189,341,587,1107,1528 i}
MPLRLINFR---------------------------------------------------
------------------------QQRRCRQSPSVARLESI-------------------
VLNRRELLLDHFQYSLFQNSSEIPMTT----ILINDRPM---------RHTHDGRADMTN
FEM-----DLFDTR--IEVPTSKNSGG---------DGMHSPYYDEESSK----------
----KRCC--------------------------KC------------------------
------GNS-RNRIIKPACVPI-SIVSLFIIALVFL-PL-FNEEDLASPIKL--------
-----TTGCSVDCKTFLVESIPIGLPFKTNN-----HTAEAWINIIDNSKQYLDISVMYW
NLNTSDY------KSSVYGRRVYEAIIRAG-----KRGVKIRIAQDGASNLSDNKESAYL
--VQEGLAEVREINVTRLIGSGIIHTKFILSDIATLYIGSANMDWKSLSEVKEVGVVFQE
CPCVASDLYKIFAAYWKLG-ENDSVIPEKWPISYRTPFNFSSM----AKLTMDGEP-AEY
FISSSPGPFNP----KGREHDLAAIQKIMKDARKSVCISVMDYIPSTLYMK-KSNRFWPE
IDDSIRDAAY-RGVNVRMLISHWDHSRKEMIPFLKSLQTITDGLPRYNRTEHGQVQVRIF
TVPP------NGKEKIPFTRVNHAKYMVTEDIAYIGTSNWSGDYFISTAGVAMVVRQP--
---------SATKRLQNVFDRDWNSEYSKDL-----------------------------
-----
>Alyc.aculy01g03630.1 /organism=Alyc {i i}
M-----------------------------------------------------------
------------------------------------------------------------
-----------------NTQA---------------------------------------
------------------------------------------------------------
------------------------------------------------------------
-----------------------QVPLLLIIATCCL-MK-VTSADP--------------
---------VSNCRHEIVESMPDKLHFNTTLRFKVRPTHDSLIEMIDNAQKTLRIASFYW
TLSAEGEFA--NDPTAMPGKQIMDAVEKAA-----VRGVNIQIVLDKSGKKNMNNENDIK
--RLNKIADVRYLNMSQLLKSGVLHSKFLIADGETFYVGSSNFDWRSYLQIKEIGISFTK
CPELTLDMDKIFRTYILMS-EL-GKVPDTLPDNLKTEINVDNP----LRMKLDDLN-AKI
FLGAAPPAFNGVKTWSGRTDDIDGLLHILDKARHRVDISVMNYSPRTEFI--WPKKFWPR
IDNALRRAAADRHVQVRLLFSNWTQNKEEEIMWYRSLNDVQSEALR-----GGGIHVKMF
KVPA----YDPFQKSIPFARVKHDKYMVTDRGLYIGTSNWAADYFISTCGVGVVIEPEEK
SGA-MIKGVSVIKNMQDLFDRDFNSEFAHELPPA--------------------------
-----
>Hsap.transcript:ENST00000536534 /organism=Hsap {i 189,326,495,607,735,933,1070,1239,1354 i}
M-----EIR---------------------------------------------------
------------------------QHEWLSASPHEGFEQM--------------------
--------------RLKSRPKEPS-----------------------PSLTRVGANFYSS
VKQ-----QDYSAS----------------------VWLRRKDKLEHSQQ----------
------------------------------------------------------------
-----------------KCIVIFALVCCFAILVALI----FSAVDIMGE---------DE
DGL-SEKNCQNKCRIALVENIPEGLNYSENAP-FHLSLFQGWMNLLNMAKKSVDIVSSHW
DLNH-------THPSACQGQRLFEKLLQLT-----SQNIEIKLVSDVTA------DSKVL
EALKLKGAEVTYMNMTA-YNKGRLQSSFWIVDKQHVYIGSAGLDWQSLGQMKELGVIFYN
CSCLVLDLQRIFALYSSL--KFKSRVPQTWSKRLYGVYDNEKK----LQLQLNETK-SQA
FVSNSPKLFCP----KNRSFDIDAIYSVIDDAKQYVYIAVMDYLPISSTS--TKRTYWPD
LDAKIREALVLRSVRVRLLLSFWKETDPLTFNFISSLKAICTEIAN------CSLKVKFF
DLERENACATKEQKNHTFPRLNRNKYMVTDGAAYIGNFDWVGNDFTQNAGTGLVINQAD-
----VRNNRSIIKQLKDVFERDWYSPYAKTLQPTKQPNCSSLFKLKPLSNKTATDDTGGK
DPRNV
