# Supplementary material for: Genome streamlining in a minute herbivore that manipulates its host plant
Source: eLife. 2020 Oct 23;9:e56689. doi: 10.7554/eLife.56689 (PMC7738191; doi:10.7554/eLife.56689)
Supplement: Supplementary file 2. [file elife-56689-supp2.zip › Malin_Input/OG0002075.fasta]

>Agam.AGAP005892-RA /organism=Agam {i 99,2088,2260,2356,2432,2607 i}
-------------------------MSWEPQPDG-------LSQIITLLKQSQSTDNMVQ
RAVQLKLEELNQYPDFNNYLIYVLTKLTSE-DEPTRSLSGLILKNNIRIHGTELQPAIIE
YIKQECLMALGDPSPLIRATAGILITTIANKGGLQNWPELLPTLCDMLDSQDYSVCEGAF
GALQKICEDSADVLDSSALNRPLNIMIPKFLQFFRHSSPKIRSNAIACINQFIINRTQAL
MVHIDTFIENLFHLSSDDDREVRKNVCRGLVMLLDVRMDRLMPHMNSIIEYMLIRTQDSD
E-TSLEACEFWLTLAEQS-ICKEVLTPHLPRLVPVLVRGMKYSDIDIIILKGDVEE--DE
MIPDREEDIKPRFHKSRTHTQKPSL-GGGASGA--DGAVRAMEGNDDDEDIDDPYDEM-D
DDSNL-SDWNLRKCSAAALDVLANVFKDDFLPILLPILKETLFHEEWVIKESGILALGAI
AEGCMNGMVPHLPELIPYLIV-CLSDKKALVRSITCWTLSRYAHWVVSQPH--DQYLKPL
MKELLKRILDANKRVQEAACSAFATLEEEACTELVPYLGFILDTLVFAFRKYQHKNLLIL
YDAIGTLADSVGHHLNKPEYISMLMPPLIEKWNNLKDEDKDLFPLLECLSSVATALHSGF
LPYSEPVYRRCISLIQQTLNQDLASTTSPGQFEQPDKDFMIVALDLLSGLAEGLDCYIE-
-SLVSSSNIMQLLYQCMQDSMPEVRQSSFALLGDLTKACFQHVHP------HIADFLPIL
GHNLNPEYISVCNNATWAIGEISIKLM---EDTKPYIPMVLAPLIEIIN-NTNTPKTLLE
NT--------------------------------------AITIGRLGLVCPV-----EV
APSLQQFVRQWCSSLRNIRDNEEKDSAFRGMCQMITVNPVGVVPDFIFFCDAAASWMTPK
KDLHEMLQKILHGFKMQVGEENWARFVEQFPPQLSERLAVMYSI----------------
----------------------------------------------------------
>Dmel.FBtr0333059 /organism=Dmel {i 99,771,1884,2055,2227,2323,2399,2574 i}
-------------------------MTWEPQGEG-------LQQIIAILKESQSPDTATQ
MAVQMKLEEFNRYPDFNNYLIYVLTKLKTE-DEPTRSLSGLILKNNIRMHGTTLQPEIVE
YIKHECLQAVGDASPLIRATVGILITTIASNGGLHNWPQLLPSLCEMLDNQDYNVCEGAF
SALQKICEDSAEILDSAALNRPLNIMIPKFLEYFKHSSPKIRSHAIACINQFIINRSQAL
MLNIDSFIENLFHLSSDEDHEVRKNVCHGLVMLLEVRMDRLMPHMSQIIEYMLLRTQDTD
EGVALEASEFWLSLAEQS-ICKDVLAPYLAQLAPVLVRGMRYSEVDIILLKGNVEE--DD
MVPDREEDIRPRFHKSRAHTIRSTQ-EGGAGAT-------------GDDDDDEFEDGM-D
DDSSL-SEWNLRKCSAAALDVLANVFREDCLPVVLPILKETLFHQEWVIKESGVLALGAI
AEGCMQGMIQHLPELIPYLIS-CLSDKKALVRSITCWTLSRYANWVVNQPH--DQYLKPL
MEELLKRILDSNKRVQEAACSAFATLEEEACTELVPYLEYILKTLVFAFSKYQHKNLLIL
YDAVGTLADSVGHHLNKPQYIDILMPPLIDKWNLLKDDDKDLFPLLECLSSIATALQSGF
LPYCDPVYRRCISLIEQTINQEMLCKQN-QTYDHPDKERMIVALDLLSGLAEGLDRHIE-
-TLVANSNIMHLLYQCMQDVLPEVRQSSFALLGDLTKACFPHVHP------FMADFFPIL
GQNLNPDFISVCNNATWAIGEICMKLG---EETKQYIRLVLSDLFIIIN-RPNTPKTLLE
NT--------------------------------------AITIGRLGYVCPV-----EV
APYLPEFVRQWCTSLRHIRDNDEKDSAFRGMCHMITVNPAGVVADFIFFCDAIASWVNPP
EDLHQMIQKILHGFKTQVGEENWRRFVEQFPPTLAERLTTMYNI----------------
----------------------------------------------------------
>Cscu.CSCU003360-RA /organism=Cscu {i 303,519,642,822,930,1000,1173,1323,1343 i}
------------LF-------------------G--------------------------
-------------STYNLSFLFVFL------DEPTRSLSGLILKNNVKAHFHTFPPEVTE
FIKSECLNSVGDPSPLIRATIGILVTTIASKGELANWPDLLPRLCHLLDSEDYNVCEGAF
GALQKICEDSAEVLDSDALNRPLNILIPKFLNFFKHASPKIRSHAIACVNQFIMSRTQVL
MLHIDAFLENLFHLASDEDQEVRKNVCRALVMLLEVRMDRLIPHIHSIIEYMLMRSQDQD
EGVALEACEFWLSLAEEP-ICKDALSPHLHRLIPNLVRGMKYSELDIILLKGDVEE--DE
MIPDREEDIKPRFHKSKTHSLKHM-----------------------------------D
DNA-----------------------------------EETLFHQDWEIKESGILALGAI
AEGCMNGMIPHLPELIPFLIS-CLSDKKALVRSITCWTLSRYSHWVVTQQH--DLYLKPL
MTELLKRVLDANKRVQEAACSAFATLEEEACTELVPYLAFILETLVFAFNKYQHKNLLIF
------------------------------------------------------------
------------------------------------------------------------
------------------------------------------------------------
------------------------------------------------------------
------------------------------------------------------------
------------------------------------------------------------
------------------------------------------------------------
-----------------------------------------------------KI---
>Ptep.aug3.g23851.t2 /organism=Ptep {i 120,196,453,669,792,972,1080,1141,1192,1365,1515,1590,1677,1785,1910,2085,2187,2275,2374 i}
------------------MRENTMALAWQPQEEG-------LREILKLLKESQSPDTATQ
RAVQEKLEELNKFPDFNNYLIFVLTKLTSE-DEPTRSLSGLILKNNVKAHFHQFPPEVTE
FIKSECLNSVGDPSPLIRATIGILITTIASKGELTNWVDLLPRLCHLLDSEDYNVCEGSF
GALQKICEDSAEYLDSDALNRPLNILIPKFLQFFRHSSPKIRSHAIACVNQFIINRTQVL
MLHIDSFLENLFHLASDEDPEVRKNVCRALVMLLEVRMDRLIPHMHHIIEYMLMRTQDLD
EGVALEACEFWLSLADEP-ICKEALTPHLQTLIPTLVRGMKYSELDIILLKGDVEK--DE
MIPDREEDIRPRFHKSKTHSQKHM--------------------DDNTENDTESDDGL-D
DDSSL-SDWNL----------------------------------NWEIKESGILALGAI
AEGCMNGMIPHLPELIPYLIS-CLSDKKALVRSITCWTLSRYSHWVVGQPH--DSYLKPL
MIELLKRVLDANKRVQEAACSAFATLEEEACTELVPYLAFILETLVFAFNKYQHKNLLIL
YDAIGTLADSVGHHLNKPEYINLLMPPLIEKWNYLKDDDKDLFPLLECLSSVATALQSGF
LPYCEPVFRRCLSLVEQTLNQTM-------------------------------------
------------------DSMPEVRQSSFXXXXXX-------------------------
------------------------------XXXXXXXXXXXHHLVILIF-SHD-------
------------------------------------------------------------
-PM-------RCTSLRNIRDNEEKDSAFRGICSMISVNPGGIVQDFIFFCDAVASWVNPK
PDLKNMFYEILHGFKNQVGEENWTKFCEQFPPPLKERLTTSYGDSMPEVRQSSFALLGDL
TKACFQHVSPCIQDFLPILSQNLNPDFISVCNN---------ATWAIGEISV-KLGLI
>Isca.ISCW010530-RA /organism=Isca {i 39,147,208,361,534,684,759,846,954,1113,1201,1304,1396,1430,1605 i}
------------------------------------------------------------
------------------------------------------------------------
------------------------------------------------------------
------------------------------------------------------------
-------------------------------------MDRLIPHIHNIIE----------
---------------------------------------------------GDVEE--DE
MIPDREEDIRPRFHKSKTHSQKHM--------------------DDNIDEDSVSDDGL-D
DDNTL-SDWNLRKCSAAALDVLANVFHEELLGVLLPILKETLFHQDWEIKESAILALGAI
AEGCMGGMVPHLPELIPYLIG-CLGDKKALVRSITCWTLSRYSHWVVGQPH--DCYLQPL
MTELLKRVLDANKRVQEAACSAFATLEEEACTELVPYLSFILETLVFAFSKYQHKNLLIL
YDAIGTLADSVGHHLNKPDYINLLMPPLIEKWNVLKDDDKDLFPLLECLSSVATALQSGF
LPYCEPVFRRCVSLVEQTLNQNMANAAHPDQFEAPDKDFVIVALDLLSGLAEGLNGHME-
-SLVMSSNIMQLLYQCMQDLMPEVRQSSFALLGDLTKACFQHVNP------CISDFLPIL
GQNLNPEIISVCNNATWAIGEISVKLG---EDMKPYIPMVLTQLVTIIN-RPNTPKTLLE
NT----------------------------------------VIGKLLYI----------
-------THSGCSSLRNIRDNEEKDSAFRGICSMISVNPGGVVHDFIFFCDAVASWVNPK
QDLKQTFHEILHGFKNQVGNENWQRFSEQFPPALKERLTANYGV----------------
----------------------------------------------------------
>Lpol.rna5016 /organism=Lpol {i 117,193,450,666,789,969,1077,1138,1291,1464,1614,1689,1776,1884,2043,2131,2239,2335,2411,2586 i}
------------------MRE-GMALAWQPQEEG-------LRQILNLLKESQSPDTATQ
RAVQQKLEELNKYSDFNNYLIFVLTKLKSE-DEPTRSLSGLILKNNVKAHFHKFPPEVAE
FIKSECLDSVGDPSPLIRATVGILITTIAYKGELTNWTELLPRLCQMLDSEDYNVCEGAF
GALQKICEDSAEVLDSEALDRPLNILIPKFLQFFKHSSPKIRSHAIACVNQFIISRTQIL
MMHIDQFLENLFHLASDEDPEVRKNVCRALVMLLEVRMDRLIPHMHSIIEYMLMRTQDSD
DGVALEGCEFWLSLAEQP-ICKDALTPHLPRLIPVLVRGMKYSEIDIILLKGDVED--DE
MIPDREEDIKPRFHKSKTHSQKHM--------------------DDNVEEDADSEDGL-D
DDNSL-SDWNLRKCSAAALDVLANVLHEELLPVLLPILKETLFHQDWEIKESGILALGAI
AEGCMNGMVPHLPELVPYLIT-CLNDKKALVRSITCWTLSRYSHWIVGQPH--DMFLKPL
MTELLKRVLDPNKRVQEAACSAFATLEEEACTELVPYLAFILETLVFAFNKYQHKNLLIL
YDAIGTLADSVGHHLNKQEYINLLMPPLIQKWNVLKDDDKDLFPLLECLSSVATALQSGF
LPYCEPVFKRCVSLVEQTLNQNMANAAHPDQFEAPDKDFMIVALDLLSGLAEGLNGHME-
-QLVLSSNIMQLLFQCMQDPIPEVRQSSFALLGDLSKACFQHVNP------CISDFMPIL
GQNLNPEFISVCNNATWAIGEISVKLGNSCSDMKPYVPMVLNQLVVIIN-KPNTPKTLLE
NT--------------------------------------AITIGRLGYVCPE-----EV
APMLQQFIRPWCASLRNIRDNEEKDSAFRGICSMIGVNPGGVVQDFIFFCDAVASWVSPK
ADLKQMFYEIFHGFKNQVGEANWKRFSEQLPAPLKERLLANYGV----------------
----------------------------------------------------------
>Smar.transcript:SMAR013103-RA /organism=Smar {i 171,247,504,638,720,783,1135,1288,1686,1881,2040,2128,2227,2323,2513,2688 i}
MCQILHPDSASAMFVLEKMRE-SATMAWQPQEDG-------LRQILQLLKESQSPDTATQ
RAVQQKLEELNKYPDFNNYLIFVLTKLTTE-DEPTRSLSGLILKNNVKAHFHKFPVEVTE
FIKGECLTSIGDPSPLIRATIGILITTIAGKGELATWPELLPRLCQMLDSQDYNVCEGSF
GALQKICEDSAEILDSDALDRPLNVLIPKFLQFFRHTSPKIRSHAIACVNQFIISRTQVL
MTHIDAFLENLFHLANDEDPEVRKNVCRAL--------------------YMLMRTQDQD
DTVALEACEFWLSLAEQP-VCKEALAPHLARLIPILVRGMKYSEIDIILLKGDTEL--DE
MIPDREEDIKPRFHKSKTHSQKHTS-------------------EENGEEGSDDEDGL-D
DDGSL-SDWNLRKCSAAALDVLANVFHDDLLPVLLPILKETLFHHEWEIKESGILALGAI
AEGCMNGMIQHLSELIPYLIG-CLADKKALVRSITCWTLSRYSHWVVTQPH--DMYLKPL
MTELLKRVLDANKRVQEAACSAFATLEEEACTELVPYLGFILETLVFAFNKYQHKNLLIL
YDAIGTLADSVGHHLNKQEYINLLMPPLIQKWNVLKDEDKDLFPLLECLSSVATALQSGF
LPYCEPVYRRCVSLVEQTLNQNIASNQNPEQFEAPDKDFMIVALDLLSGLAEGLNGHIE-
-RLVFGSNIMQLLYQCMQDPMPEVRQSSFALLGDLTKACFQHVVP------CIADFLPIL
GQNLNPEFISVCNNATWAIGEISIKLG---PDMKPYIPHVLTQLINIIN-RPNTPKTLLE
NTVVLGYLIYVYDLSLSLFFFSPIICSPFRLVLYQLLGYIAITIGRLGFVCPQ-----EV
APMLQQFIRQWCTSLRNIRDNEEKDSAFRGICSMISVNPAGVVHDFIFFCDAVASWSDPK
ADLKDMFHKILHGFKEQLGDENWRRFADQFPPVLKERLGLHYGV----------------
----------------------------------------------------------
>Drer.transcript:ENSDART00000051278 /organism=Drer {i 105,181,331,438,572,654,777,896,957,1129,1282,1508,1680,1767,1875,2034,2122,2221,2317,2393,2493,2568 i}
-----------------------MECQWKPDEQG-------LQQILQLLKESQSPDTSTQ
RSVQQKLEQLNQYPDFNNYLIFVLTKLKTE-DEPTRSLSGLILKNNVKAHYQNFPNGVSD
FIKNECLQSIGDSSPLIRATVGILITTIASKGELQNWPELLPKLCLLLDSEDYNTCEGAF
GALQKICEDSAEILDSDMLERPLNVMIPKFLQFFKHSSPKIRSHAIACVNQFIISRTQAL
MLHIDPFIENLFALAGDEEPEVRKNVCRALVMLLEVRLDRLLPHMHNIIEYMLQRTQDQD
ENVALEACEFWLTLAEQP-VCKEVLCGHLPKLTPVLVNGMKYSEIDIILLKGDVEE--DE
AIPDNEQDIRPRFHRSRTVAQQHEG-------------------GDSIEEDDDDEDDL-D
DDETI-SDWNLRKCSAAALDVLANVFRDDLLLHILPLLKELLFHPEWLIKESGILVLGAI
AEGCMQGMIPYLPELIPHLVL-CLSDKKALVRSITCWTLSRYAHWVVSQPP--DTYLKPL
MTELLKRILDSNKRVQEAACSAFATLEEEACTELVPYLAYILDTLVFAFSKYQHKNLLIL
YDAIGTLADSVGHHLNKPEYIQMLMPPLIQKWNQLKDEDKDLFPLLECLSSVATALQSGF
LPYCEPVYQRCVNLVQKTLAQAVLHQNQPEYYEAPDKDFMIVALDLLSGLAEGLGGNIE-
-QLVARSNILTLMYQCMQDKMPEVRQSSFALLGDLTKASFQHVKP------CIANFMPIL
GTNLNPELISVCNNATWAIGEISIQMG---SEMQPYVPLVLQQLVEIIN-RPNTPKTLLE
NT--------------------------------------AITIGRLGYVCPQ-----EV
APMLQQFIRPWCTSLRNIRDNEEKDSAFRGICTMITVNPGGVVQDFIFFCDAVASWMNPK
DDLREMFYKILHGFKNQVGDENWRRFSDQFPPPLKERLAAFYGV----------------
----------------------------------------------------------
>Hsap.transcript:ENST00000337273 /organism=Hsap {i 15,129,205,355,462,596,678,801,920,981,1150,1303,1529,1701,1788,1896,2055,2143,2242,2338,2414,2514,2589 i}
--------------MVWDRQT-KMEYEWKPDEQG-------LQQILQLLKESQSPDTTIQ
RTVQQKLEQLNQYPDFNNYLIFVLTKLKSE-DEPTRSLSGLILKNNVKAHFQNFPNGVTD
FIKSECLNNIGDSSPLIRATVGILITTIASKGELQNWPDLLPKLCSLLDSEDYNTCEGAF
GALQKICEDSAEILDSDVLDRPLNIMIPKFLQFFKHSSPKIRSHAVACVNQFIISRTQAL
MLHIDSFIENLFALAGDEEPEVRKNVCRALVMLLEVRMDRLLPHMHNIVEYMLQRTQDQD
ENVALEACEFWLTLAEQP-ICKDVLVRHLPKLIPVLVNGMKYSDIDIILLKGDVEE--DE
TIPDSEQDIRPRFHRSRTVAQQHD--------------------EDGIEEEDDDDDEI-D
DDDTI-SDWNLRKCSAAALDVLANVYRDELLPHILPLLKELLFHHEWVVKESGILVLGAI
AEGCMQGMIPYLPELIPHLIQ-CLSDKKALVRSITCWTLSRYAHWVVSQPP--DTYLKPL
MTELLKRILDSNKRVQEAACSAFATLEEEACTELVPYLAYILDTLVFAFSKYQHKNLLIL
YDAIGTLADSVGHHLNKPEYIQMLMPPLIQKWNMLKDEDKDLFPLLECLSSVATALQSGF
LPYCEPVYQRCVNLVQKTLAQAMLNNAQPDQYEAPDKDFMIVALDLLSGLAEGLGGNIE-
-QLVARSNILTLMYQCMQDKMPEVRQSSFALLGDLTKACFQHVKP------CIADFMPIL
GTNLNPEFISVCNNATWAIGEISIQMG---IEMQPYIPMVLHQLVEIIN-RPNTPKTLLE
NT--------------------------------------AITIGRLGYVCPQ-----EV
APMLQQFIRPWCTSLRNIRDNEEKDSAFRGICTMISVNPSGVIQDFIFFCDAVASWINPK
DDLRDMFCKILHGFKNQVGDENWRRFSDQFPLPLKERLAAFYGV----------------
----------------------------------------------------------
>Dpul.mRNA10281 /organism=Dpul {i 105,181,420,572,654,777,957,1174,1327,1500,1812,1920,2079,2167,2266,2362,2381,2556,2651,2698 i}
-----------------------MAETWSPQEDG-------LCQILQLLKESQSPDNATQ
RAVQQKLEELNKYPDFNNYLIFVLTKLTSE-DEPTRSLSGLILKNNVRAHFHKFPATVAD
FIRSECLSAIGDPSPLIRATVGILITTISSRGELANWPELLPKLCQMLDSQDYNVCEGAF
GALQKICEDSSEILDSDALNRPLNILIPKFLQFFQHSSSKIRSHALACVNQFIMSRTQAL
MIHIDAFLQGLMHLAADDDAEVRKNVCRALVMLLDVRMDRLVPHMHNIIEYMLGRTQDAN
ETVALEACEFWLSLADQP-ICKEVLNPHLARLVPVLVKGMRYSEIDIILLKGDVEE--DE
MIPDREQDIRPRFHKSRTHTLHREGAESGRPANA-DGEIP---EDDEDLEDGDEDDGM-D
SDSAL-SDWNLRKCSAAALDVLANVFKDDLLPVLLPILKETLFHSDWEIKESGILALGAI
AEGCMTGMVAHLPELVPFLIN-CLSEKKALVRAITCWTLSRYAHWVVGQPH--DQYLKPL
MTELLKRILDGNKRVQEAACSAFATLEEEACTELVPYLGFILETLVYAFSKYQHKNLLIL
YDAIGTLADSVGHHLNKPDYINLLMPPLITKWNVLKDEDKDLFPLLECLSSVATALQSGF
LPYCEPVFRRCISLVEQTLNQHIASMQQPDQFEAPDKDFMIVALDLLSGLTEGLGGHIE-
-RLIVASNIMQLLYQSMQDPMPEVRQSSFALLGDLTKACFQHVLS------CLPEFLPIL
GQNLNPEFISVCNNATWAIGEIAVKLG---NEMHNYIPLFLNQLIAIIN-RPNTPKTLLE
NT--------------------------------------DAD-----------------
-------SYNMCMSLRNIRDNEEKDSAFRGMCNMIAVNPGGIVHDFIFFCDAVASWVSPR
PDLKEQFVKILQGFKSQVGDDGWKRFTDQFPPPLRERMSQQLNI----------------
-------------------------DFSCSFPNKFRHGIKMSGSFGFGQNHIPKLQIV
>Phum.transcript:PHUM308970-RA /organism=Phum {i 105,777,957,1127,1279,1452,1678,1872,2119,2218,2314,2387,2562 i}
-----------------------MKMAWQPQEEG-------LREILLLLKESQSHDIRVQ
NAVQKKLEELNNFPDFNNYLIFVLTKLTHE-DEPTRSLSGLILKNNIKVHYDRLFPEVIN
FIKQECLSAIGDDSPLLRATVGILITTIASKGNLSAWPELLPTLSNMIDSQNYNTCEGAF
GALQKICEDSAELLDNDTWNKPLLLLIPKLIQFFKHNSSKIRSHAVACVNQFMISKTQVL
NPHIDTLLENLFLLTTDEDVEVRRNLCKALVTLLDVRMDRLLPHLHEIVVYMVRSTQDQD
ENVAVEACEFWLSLADKS-VCREVLAPHLHTLVPILVRGMKYSEIDVILLKGDVEE--DE
MIPDRDEDIKPRFHKSKIHTNEHTA---------------------DGDGDGEDDDGLDD
DDSSI-SDWNLRKCSAAALDVLAGVFREELLPVLIPILKETLFHQDWKIKESGILALGAI
AEGCVNGIIPHLPELVPYLIN-CLSDSKALVRAITCWTLSRYSHWVVSQPH--DSYLKPL
MRELLKRVLDSNKRVQEAACSAFATLEEEACTELVPYLGYILETLVFAFSKYQHKNLLIL
YDAIGTLADSVGHHLNKPDYINLLMPPLINKWNMLKDEDKGLFPLLECLSSVATALQSGF
LPYCEPVYRRCVSLVEQTLNQHIASIQHPDQFEPPDKDFMIVALDLLSGLAEGLHGHIE-
-KLVMNSNIMHLLYQCMQDPMPEVRQSSFALLGDLTKACFQHVHP------CIGNFLPIL
GQNLDPIHISVCNNATWAIGEISIKLG---SETQPYIPLVLHQLILIIN-KPDTPKTLLE
NT--------------------------------------AITIGRLGYVCPV-----EV
APHLQQFVRQ-CVSLRNIRDNDEKDSAFRGMCQMIQVNPAGVVPEFIFFCDAVASWMNPK
PDLKEMFSKILHGFRIQVGEENWKRFSDQFPTQLQEKLSGMYGV----------------
----------------------------------------------------------
>Tcas.transcript:TC001725_001 /organism=Tcas {i 99,648,951,1288,1788,1896,2242,2338,2414,2589 i}
-------------------------MEWTPQQEG-------LREILTLLKESQSPDTATQ
RTVQQKLEELNKYPDFNNYLMFVLTKLTSE-DEPTRSLSGLILKNNVKTHYNSLQPSVTN
FVKNECLQAVGDPSPLIRATVGILITTIASKGDLSSWPELLPALCTMLDSQDYNVCEGAF
GALQKICEDSAEALDADTTNNPLEILIPKFLQFFNHSSPKIRSYAIGCVNQFITHRAKAL
MSHIDSFLTNLFHVATDDDPEVRKNVCRALVMLLEVRLDRLIPQIENIIEYMLVRTQDAD
EGVALEACEFWLSLAEQP-VCRNVLGPYLSRLIPVLVRSMKYSEIDIILLKGDVEE--DE
TVPDRDEDIRPRFHKSKTTIKATSATQNGTNSE-----------NGSVETDEDFDDGDDG
DDGSL-SDWNLRKCSAAALDVLANVFREDLLPILTPILKETLFHQDWNIKESGILALGAI
AEGCMSGMVNYLPELIPYLFS-CLNDKKALVRAITCWTLSRYSHWVVAQPH--DLYLKPL
MTELLKKILDGNKRVQEAACSAFATLEEEACTELVPYLGFILETLVFAFSKYQHKNLLIL
YDAIGTLADSVGHHLNKPDYISMLMPPLIQKWNILKDEDKDLFPLLECLSSIATALQSGF
LPYCEPVYCRCVSLVQHTLYLQMANMQNPDQFDAPDKDFMIVALDLLSGLAEGLDGHIE-
-KLVQNSNIMDLLHHCMQDSMPEVRQSSFALLGDLTKACFQHVRP------RIPDFLPIL
GQNLNPEYISVCNNATWAIGEISIKFG---ADTRPYIPLVLNQLIEIIN-RPNTPKTLSE
NT--------------------------------------AITIGRLGFVCPH-----DV
APMLQQFVRQWCISLRNIRDNEEKDNAFRGMCHMIQLNPGGVVNDFIFFCDAVASWITPK
DDLKEAFIKILHSFKSQVGPENWRRFSDQFPPQLNERLSQLYGI----------------
----------------------------------------------------------
>Bmor.transcript:BGIBMGA003635-RA /organism=Bmor {i 99,432,555,651,835,1050,1260,1572,1680,1854,2026,2126 i}
-------------------------MEWKPEQEG-------LRQILTLLKESQSPDTATQ
RAVQQKLEELNKYPDFNNYLIFVLTRLVTE-EEPTRSLSGLILKNNVKAHYNSFLPEVAE
FIKQECLSAVGDPSPLIRATVGIIITTIASKGELTSWPELLPSLCQMLDSQDYNVC----
------------------------------------------------------------
--------ENLFHLAADEDPDVRKNVCHALVLLLEVRLDRLIPHLPNIIEYMLVRTQDPK
EGVALEACEFWLALAEQN-VCREVLGPRLPALLPVLVRGMRYSEMDVILLRGDRDDDADD
AEPDRETDIRPRFHKPRSHTIKHNG-AGDSTM------------SGGGDSDTESEGGGDP
DDGSV-SDWNLRKCSAAALDALANVFGADLLPVLFPILKETLFHDDWVIKESGILALGAV
ADGCMGGMVPHLPDLVPYLVC-CLPESKALVRAITCWTLSRYSHWIVSQSH--DLYLRPV
LTELLKRVLDNNKRVQEAACSAFATLEEEACTELVPYLGYILQTLVFAFSKYQHKNLLIL
YDAIGTLADSVGHHLNKPEYINLLMPPLINKWNVLKDEDKDLFPLLECLSSVATALQSGF
LPYCEPVFRRCVSLIEQTLNQNIANSQSPEQFEAPDKEFMIVALDLLSGLAEGLDGHIE-
-RLVLNSNLMQLLYQCMQDPMPEVRQSSFALLGDLTKACFQHVLP------YIPEFLPIL
GANLNPELISVCNNATWAIGEISIKLG---PETSKYIPLVLKHLVEIIN-RPNTPKTLLE
NT--------------------------------------G-------------------
----------KCTSLRNIRDNDEKDSAFRGICQMIQVNPAGVVPDFLFFCDAVASWSHPK
DDLKDMFTEILHGFKNQVGDENWRRFTDQFPVQLSARLSAMCGI----------------
----------------------------------------------------------
>Turt.mRNA:tetur27g01540 /organism=Turt {i 9,159,321,429,594,682,877,953,1128 i}
------------------------------------------------------------
------------------------------------------------------------
------------------------------------------------------------
------------------------------------------------------------
------------------------------------------------------------
------------------------------------------------------------
------------------------------------------------------------
------------------------------------------------------------
------------------------------------------------------------
MTELLKRILDANKRVQEAACSAFATLEEEACTELVPYLGFILETLVFAFNKYQHKNLLIL
YDAIGTLADSVGHHLNKPEYINLLMPPLIHKWNSLKDDDRGLSPLLECLSSVATALQNGF
LPYCEPVFKRCLSLVEQTLNQAIANVSHPDHFDPPNKDFMIVALDLLSGLAEGLNGAAEF
GQLIACSNVMILLHQCMQDPLPDVRQSSFALLGDLTKACFQHVKP------LTPQFLPIL
AQNLKPEFISVCNNAAWAIGEMAVKMG---PEMKSYTQIVLPQLIAIIN-QPDTPKTLLE
NT--------------------------------------AITIGRLGLVCPE-----EV
APHLQQFIRPWCISLRHIRDNEEKDSAFRGVCAMIGANPGGVVQEFMYFCDAVASWNSPK
PDLKAMFNEILHGFKNQIGEENWNRFAEQFPAMLKERLATNYGV----------------
----------------------------------------------------------
>Mocc.rna14730 /organism=Mocc {i 99,252,432,648,2341,2592 i}
-------------------------MLWQPAEQG-------LQQILQLLKESQSPDTTVQ
QTVQQKLEDLNKYPDFNNYLIFVLTKLKSE-EDPTRSLSGLILKNNVRAHFLNFPPEVSE
FIKSELLGCLGDPSPLIRATVGILITTIASRGDLTRWPELLPTLCTLLDSGDYNICEGAF
GALKNICEDSSEQLDSDALQRPLNHLIPKFLRFFQHSSPRIRAHAVACVNQFILSRAQAL
MMHIDTFIEGLFRLARDDDKDVRKNVCHALVMLLEVRVDRLLPHMNNIIEYMLQRTQDTD
ETVALEACEFWLTLAELP-ICREALTPHLNQLIPVLVKSMRYSNLDIILLKGDVDD--DS
TVPDREEDIKPRFYRSKTHGGTMLHGQQAHEQNA----------NQEVHDDDDDDLDA-D
DEDIY-QDWNLRKCSAAALDILANVFQNDLLSILSPILKETLFHQEWVIKESGILALGAI
ADGCSSGMTPHLPELVPFLINHCLNDKKALVRSITCWTLSRYSNWVVSQEH--AQFLQPL
MTELLKRILDPNKKVQEAACSAFATLEEEACTELVPYLQYILETLVFAFNMYQHKNLLIL
YDAIGTLAVSVGHHLNRQDYIQMLMPPLIQKWNMLKDDDKDLFPLLECLSSVATALQVGF
LPYSEPVYRRCVSLVEQTLQQSLAHQAHRDQFEAPDKDFMIVALDLLSGLAEGLGEHMG-
-TLVGSSNLMALLYQCMQDASSEVRQSSFALLGDLTKACFQHVRP------CVAEFMPIL
GANLNPDSLSVCNNATWAIGEISVKLG---AETRPYIPMFLNQLVVIIN-IATTPKTLLE
NT--------------------------------------AITIGRLGYVCPQ-----DV
APSLDQFIKPWCISLRNIRDNDEKDSAFRGVCSMIGVNPGGVVNDFIYFCDAVASWVNPR
DDLKNTFFEILHGFKNQVGEESWIRFTMQFPQPLRERLRQTYNI----------------
----------------------------------------------------------
>Dpte.g3187.t1 /organism=Dpte {i 175,648,771,1288,1458,1608,1770,1878,2037,2320,2586 i}
-------------------------MDWQPEQQG-------LDQILQLLRQSQSPDVQTQ
NHVQQRLEELNNFPNFSNYLVFVLSKMKNE-DEPTRSLSGLILKNNIKARYHQLPREVIN
YVKFEALTCMGDPSSLIRATVGILISTLMQEGELQQWPELFDILLNKLDSENYYECEGAF
SILHKIIEDNAEALDNENYCRQLNLMIPKFFQFFTNPNSKIRSYALSCVNNFILNRTQIM
MPYVDIFIEGLFKLAADNDRQVRQNVCKSFVTLVEIRMDRLIPQIHNIIEFMLMSTQDQD
INVALDACEFWLTLAEQP-ICKEVLAPHLPRLIPTLMQKMKYSDLDIILLKGDVEE--DE
MIPDKEEDIRPRFYSGRTHAQPRM--DDSEN-------------NHNDDSDSDDDDDF-D
IHKGN-SDWNLRKCSAAALDFLANVFHDDLLPVVLPILRETLFHQDWVTKEAAVLALGAI
AEGCMIGIVQHLNDLIPYLIS-CLSDKKALVRSITCWTLSRYSHWVVQNP---ENYLKPL
IMELLNRILDPNKRVQEAACSAFATLEEEAGTDLVPYLDNILKTLVSAFGKYQHKNLLIL
YDAIGTLADSVGYHLNRPEFIELLMPPLIQKWNSLSDNDKDLFPLLECFSSVATALQTGF
LPYCEPVFHRCLSLVEQTLKFNAIFQENQEQYDPPNKDFLIVALDLLSGLAEGLGEHMV-
-PLIENTNTMRLLYECIKDPTPEVRQSSFALLGELTRACFVFVEP------CVRDFMPIL
AQNLNPENISVCNNATWAIGEISIKYK---QRMQEYVTILLPQLIINLN-QTDSPKTLLE
NT--------------------------------------AITIGRLGFVSSQFQTQRQI
SPFLQQFIRAWCLSMRNICDNEAKDSAFRGICSMISENPNGVLQDFIYFCDAVASWNNPE
PDLKNMFLEILHGFKNQVGEENWRQFSENFPPSLKERLANQYGV----------------
----------------------------------------------------------
>Alyc.aculy01g07230.1 /organism=Alyc {i i}
------------------------MMGSQPEPGKTDPHYMFLEQTLLLLKESQSTDAQVQ
RQIQKKLEDWSKLPEFNYSLLCILSDPNSC-DETTRSLSGLVLKNNVRKHYQYFPNELKD
LIKKRSLELLKDSSNVIRATVGLLITNVAASGEIYTWTELLPSLGELLNSSQDEIVESAF
SALDSICEDLVEYLCTDSMISTVEAMIPRFLEFFNHPRGKIRNHALVCVNQFVTCQAKPI
LDLLDRYVQALFSLANDQDSEVKKNVCRSLVALFETKPEILAPHLHVVIHYMIERSKDPD
EDIALEACEFWLSVPENE-YGKTVLREYLPQLIPFFMEKMRHSAEDIEAMRADIED--NY
MVPDKDDDIKPRFYKSKFGHANVPKPQTSDLTNGGDDISDL--EDADFDYEDDDDDGL-D
DDGGMGASWNIRKCTAAALDCLAHSYSDEILPFVFQELQKTLNHNDWVVKEAAVLAIGAV
AEGALSGMVPHLPSLVPYLVE-RMSDSHPMVRSITCWTMSRYTNWVMQSPQ--ERNFGMV
VGGLLKCILDNNKRVQEAACSAFATLAEGAGLELVPYLDQILTTLVQAFDKYQHKNLLNL
YDAVGTLAESVKHHLNQPRYIELLMPPIITKWNKLSDADRDLFPLLECLSSIAVALCEGF
KPYCEAVYRRCLSLVEQNLQQAISYNLDPHNNDAPNKDFMIAALDLLSGLAEGLKGQIT-
-ELVASSNIIDLTLQCMTDPMPEVRQSSFALLGDLTKACFPLVRP------YIPRIMTPL
AQNLQYEHVSVCNNATWAVGEIALVLG---GDIRPYVPMLLGQLISNIN-QQNIPRTLLD
NS--------------------------------------AISIGRLSFACPE-----DI
APNLKDFIQPWCASVRSIRDNEAKESAFRGICELIRKNPSGVVNDFYYFCDAIACWEEPR
QDLKQSFYEILHGFKQQVGDPNWIEFIQSFPVDTRERLRQQYAV----------------
----------------------------------------------------------
>Cele.Transcript:R06A4.4c /organism=Cele {i 36,1428,1762,2095,2311,2562 i}
-------------------------MAFQPDQHE-------LEQVIQLLQHAHSTDRDVQ
RNVQVQLVQLNEHQKFCCYLVYILSDMKEMIDATSRSLAGLLLKNNIRAKWNKYPQDVKF
FVRTTCLKSIGDQEPLIRATVGIIVTTIVMEENMCDWPDLLDTLATVLMQPDELMQEGAL
GALQKVFEDSADRYESEFL-RP---IMPKLLVFYEHHAAKMRALAMNCVNCILMVNNDPI
DFAIDQFLTSLFARHNDNDEEVQKQLCRSLTLLLDTHIEKMMPHLPNVIEYIIKKTQDHN
ESIALEACEFWLSIAENSDICRTMVLPHLDKLIPVLLGSMRYSETDPALKAND--E--DS
SVPDREEDIKPRFHKSKQHGLGGL-----------------------VESDDEEDED--D
DDDGG-GDWNIRRCSAASLDVLASIFGKDLLDKLFPLLKDTLMNDNWLVKESGILALGAI
AEGCMDGVVPHLGELIPFMLA-MMFDKKPLVRSITCWTLSRYSSHIASDENFRQQFFKDV
LANLLRCSLDGNKKVQEAACSAFATLEEEAGEQLIPFLGEILDQLVKAFQCYQAKNLLIL
YDAIGTLANSVGDALSHPVYVQMLMPPLMEKWERLSDEDKELFPLLECISAIVSAMGQSF
LPYIQPVFTRCCSLIEKCVQQNQQHIMAPDQVEAPETDFIIVALDLLSGLAESLPEHMD-
-PLVANSKLVELMLFCSLDVTPDVRQSCFALLGDLTKACPERVLPQSKILQFAGNFIFFL
AQNLDPSKISVCNNAIWALGELALKMG---PAMKQFIGPIIEPLIVVINSQQNMQRTLLE
NT--------------------------------------AITIGRLGQCCGE-----EL
APHISRFVRPCCYSLRNIKDNAEKESAFIGLCNMINMNPVGVLNDFIFWCDAIASWTVPT
DSLRVLFAGILQSFKQQVGDFNWNNFILQLPPPLRERLSAFYQI----------------
----------------------------------------------------------
