# Supplementary material for: Genome streamlining in a minute herbivore that manipulates its host plant
Source: eLife. 2020 Oct 23;9:e56689. doi: 10.7554/eLife.56689 (PMC7738191; doi:10.7554/eLife.56689)
Supplement: Supplementary file 2. [file elife-56689-supp2.zip › Malin_Input/OG0002076.fasta]

>Agam.AGAP003806-RA /organism=Agam {i 86,243,609,946 i}
ML----RVAAAALL------------RSSRG-YCTSKHGTTQGR----------------
---------------ISPSLIDIAPEVRDALRHTPQSVVALESTIITHGMPYPHNLDTAL
EVEQIVRQ-------------QGAVPATIAIVGGRIKVGLAEEQLRLLARADSGTPAVKT
SR--RDMAFVMATGRNGGTTVAGTLLVA--------------DAVG--------------
--------------IRIFATGGIGGVHREGER---TMDVSADLIELGRCPVAVVSSGVKS
ILDIPRTLEYL--ETQGVCVTTYGSED---------------------------------
-----------CEFPAFYTRS--SDSKAAYNLTSATDAAKMVHMNRALGLR---------
-SGIVIGVPIPERYAMD---ATEMNAVIAQALGDAERKGIYGKEVTPFILSAVSQLTRGK
SLESNMALIKNNARVAAEIAVELARIENGSSTPA--------------------------
-----------KQTNN--------------------------------------------
--AKV-------------------------------------------------------
------------------------------------------------------------
------------------------------------------------------------
------------------------------------------------------------
----------------------------DTTNGVGAPVS---------------------
-------------------------------------------
>Tcas.transcript:TC013351_001 /organism=Tcas {i 225,448,588,922,1050 i}
ML----SLSRRLI-----SNNLIRINLNRGL-----------------------------
---------------ANFNNLIISDEVKCALNED-KPLVALESTIITHGMPYPQNVKCAL
EVEAVVRN-------------QGGIPATVAIINGQVRVGLTEGEITALGDV-STSQPIKT
SR--RDMCYVVSTRRNGGTTVSGTLLVA--------------SKIG--------------
--------------IPIFATGGIGGVHRGGER---TFDVSADLIELGRSGVAVVSSGVKS
ILDIPKTLEFL--ETQGVFVATFGGGK---------------------------------
------------DFPAFYSRR--SGCFAPYCVEDVRDAAEIIHRNRGLDLQ---------
-SGMLFAVPVPEKFALD---ENVINDVIEEALKDATKRGIEGKEITPFLLGRIGEITDGK
SLDTNIALIKNNAKTASLIAVELSKLKKRTPD----------------SSFRSKK--DAS
K-------------------------------------DSTPVVIGGSNLDVSVKVDAEE
--IKV-------------------------------------------------------
------------------------------------------------------------
------------------------------------------------------------
------------------------------------------------------------
----------------------------STNN----------------------------
-------TLY---------------------------------
>Dpul.mRNA3651 /organism=Dpul {i 264,405,481,582,958,1034,1113,1173 i}
MI-MMMNIARASF-----FQRLAQWGMKRQVAGPDS---RAFHR----------------
---------------MDDSMIEISDVVTQALKNN-EPIVALESTIITHGMPYPANLETAL
KVEATVKA-------------KGSVPATIGIINGRVHVGLTADQLELLAS--LKEPCLKT
SR--RDLPYVLSQKLNGGTTVSGTMLVA--------------AKVG--------------
--------------IPIFVTGGIGGVHRGAEE---TFDISADLTELGRTPVAVVSSGVKS
ILDIGKTLEYL--ETQGVCVATLGPRS---------------------------------
------------EFPAFFTPS--SGFQAPYRLDTTSEAARLVQHCLAFNTG---------
-SGLLIAVPIPESSQAD---GEAIERAIRSALTLADQQKIRGRDVTPFVLSQVNLLTSGA
SLTANMALIEHNAAVGAAIAVDLARLRGSSGK----------------SGISTGQSCQTP
P----------PPSQSPD--------------------DCPTVVIGGSIVDLVAAVEEDS
--IQI-------------------------------------------------------
------------------------------------------------------------
------------------------------------------------------------
------------------------------------------------------------
------------------------------------------------------------
-------------------------------------------
>Drer.transcript:ENSDART00000165767 /organism=Drer {i 70,185,360,476,478,585,716,833,919,1062,1122,1186,1281,1410,1525,1663,1830,1913 i}
MLWRFSTFLRRCF-----------------------TTTHSRHC----------------
---------------KQDSLFTIHPDVKEALAHH-RPVVALESTIITHGMPYPHNLSTAK
EVEAIVRA-------------EGSIPATIGILEGRIHVGLSSDELDFLA---QSKTALKV
SR--RDLPYVISKGLSGGTTVSGTMIAA--------------NKAG--------------
--------------IPVFVTGGIGGVHRDGENCT-SLDVSADLTELGRTPIAVVSAGVKS
ILDIGRTLEYL--ETQGVCVATYGDSK---------------------------------
------------SFPAFFSRQ--SGFTSPYNISSPQEAADLIGNTFSLGLK---------
-SGLLLAVPIPEEHAAT---GQQIEDAIQTAVTEASSKGVTGRDVTPFILQRVSELTKGK
SLQANIALIRNNARVGSQIAHALSKLNENKEGHV-------------RGNIKTQKTMDQK
M-------------------------------------DSKTIVIGGINVDFIAKGTTKK
L---LFGQTNPGSVCQSFGGVGRNIADCLSRLGHKPLFISAIGKDSHSDAVLNYCKHMDT
SAVARLQDQRTATYCAVITESGELSL-GLGDMDIHQQIQEQYVSQFVDQLSSASLIVLDG
NIPVSTINYVCRIAKKHAVPVWFEPTDADKACKPFL--SESWKALAFTSPNLTELCTMNH
TLGLPTPAELPRSLE---DVLGCAPALSRPLLEH---LHCVLVTLGSLGVLVCGEHEAGT
-VNLQPRKQKRKARLCAVHYPALTVSSEETVNVSGAGDSFAGAMMVGILQGLHTDSCVQM
GLLAARRSLLTPHPIDPSLTADAIRPEKSHFQQTKPAFMWMED
>Ptep.aug3.g27169.t1 /organism=Ptep {i 82,194,280,372,484,591,718 i}
------------M-----YNQLKLWNNLSRF-SQC--NKKKLHV----------------
---------------WTKEFVKFSSEVRDGLSQS-APIVALESTVITHGLPFPDNLSTAS
KMEEVVRN-------------NKAIPATIGIIDGIIHIGMSKNELEILAS--KNRTLTKI
SR--RDLPYVMSKKMSGGTTVSATMILA--------------HKAG--------------
--------------VPIFATGGIGGVHREGEN---TMDVSADLYELARTPLTVVSAGVKS
ILDIGRTLEYL--ETLGVCVASFGPSK---------------------------------
------------DFPAFFTPK--SGFFAACHVSNPKEAAELIG-----------------
-------------------------------------------------------MLKVK
NFEKMLKLMQL-------------------------------------------------
------------------------------------------------------------
------------------------------------------------------------
------------------------------------------------------------
------------------------------------------------------------
------------------------------------------------------------
------------------------------------------------------------
-------------------------------------------
>Isca.ISCW023966-RA /organism=Isca {i 188,274,366,478,591,718,839,925 i}
CF-RLLFLSVLWL---------------------SFEVTRLTFL----------------
---------------VVPELVVLSDEVSTALRQG-EPVVALESTIITHGMPYPKNLSTAT
DVEATVRS-------------RGAIPATVGVYQGRLHVGMGSQLLEELAK--LGDKAAKI
SR--RDLPAALSKGLSGGTTVSSTMVAC--------------NRAG--------------
--------------IQVFVTGGIGGVHRGGES---TLDISADLSELGRPPVAVISAGVKS
ILDIGRTLEFLASETEGVCVAAFGDSQ---------------------------------
------------DFPSFFTSR--SGHHAPWRVANASDAAAMIASRNALHLD---------
-SGILIAVPIPKEFEAD---GESVERAIELAAQEAKDAGITGNAVTPYILNRVNEVTGGA
SLRSNVALIKNNAVVGSDIAVALAELERKSKR---------------ANFFKVAS--SPA
A-------------------------------------TGQPVV----------------
------------------------------------------------------------
------------------------------------------------------------
------------------------------------------------------------
------------------------------------------------------------
------------------------------------------------------------
-------------------------------------------
>Lpol.rna13017 /organism=Lpol {i 48,140,226,315,427,534,661,782,868,1050 i}
M-------------------------------GVYSNWLEKNGP----------------
----------------------CQKDVATAIKSG-KPVVALESTIITHGMPYPANLKTAV
AVEEIVTN-------------QGAVPATIAIMNGRICIGMNKTELKELA---ESRKISKI
SR--RDLPYVVSKQLTGGTTVAGTMVIA--------------HEVG--------------
--------------ISVFVTGGIGGVHRGGEK---SMDISADLTELSRTPLTVVSGGVKS
ILDIEKTLEYL--ETFGVSVVTYGPSR---------------------------------
------------NFPAFFTSD--SGFLAPYNVTTPEEAARLIIARDELNLE---------
-SGILVAVPISQEHSAE---GETVEAAIKEALRIAEQNGICGKDITPFILNKVNELTDGT
SLQANIALVKINACVGAQIAVELAKLRQQNEKPLHSDRCVG------LSSNSVKTKVEKA
VTQEELDIGRPGQSYWID--------------------LYPQSCIGSELLDIPLSTIMYR
--VRVIG-----------------------------------------------------
------------------------------------------------------------
------------------------------------------------------------
------------------------------------------------------------
------------------------------------------------------------
-------------------------------------------
>Smar.transcript:SMAR009352-RA /organism=Smar {i 12,209,295,384,496,603,730,851 i}
MFKVVLKNARE---------------EKRNVMHVSSNFFKIIIF----------------
---------------IKDTLFNISPAVLAKLKYG-DPVVALESTIITHGMPYPENYKTAL
AVEKIVEE-------------TGATPATIAVMKGKVCIGLEKQKLQDLA---SSSELMKI
SR--RDLPYVISQNCTGGTTVSATMLLA--------------HRVG--------------
--------------IPIFATGGIGGVHRDVDK---SMDISTDLTELGRTPIAVVSAGVKS
ILDVRKTLEFL--ETQGVCVLTLGQTR---------------------------------
------------EFPAFFTPR--SNCYSPHNVSSPEEAAKLIAAAQNLNLE---------
-SGILLTVAIPNEFSAD---GNEIEAAIQQSLKEASASGIGGKDVTPFILNRVNELTEGK
SLAASKQLTN--------------------------------------------------
------------------------------------------------------------
------------------------------------------------------------
------------------------------------------------------------
------------------------------------------------------------
------------------------------------------------------------
------------------------------------------------------------
-------------------------------------------
>Mocc.rna8501 /organism=Mocc {i i}
ML-RIGMLSRRGF-----------------------------------------------
------------------STLKFSSEVASALKNG-DPIVALESTIITHGMPYPENLKTAM
DVEQVVRR-------------TGAVPATVALIEGEIHAGLSSQMLEDLAS--SKDDLVKV
SR--RDLAPAMAQKMTGGTTVAGTMVVA--------------HKAG--------------
--------------IQMFVTGGIGGVHRGAEI---TMDVSADLIELGRTPVTVVSAGVKS
ILDIEKTLEFL--ETQGVCVATYGDSK---------------------------------
------------EFPCFWTRS--SGHEAPWNVRDPSEAAAVIASRLSLNLQ---------
-SGMLIANPIPTNHEAD---GKFIEACVQDALKESQIQNIRGKDITPFILNRVHHATSGA
SLRSNVALVKHNALVGSLIAKELSNILPDKLPQQQESAD--------VHSFYIGS--QTK
S----------PLTIN----------------------PSRPVVVGGCMVDFNIKLAEDK
--IEIDGKTYKGRVFQGYGGVGRNIADCTSRLGLSPLLISAVGSDLNGKGLLGHNPLMDK
SGIEILRDATTATCCAVHNRAGQLLY-NVGDMLIHDRITPELLLKYEKDIEAAPIVVLDA
NIPEDTLRLAVDMCTRLKKPLWYEPTIVNKSTKAFD--KKRISGVWYTSPNRDELEVMYR
DLTGGNDVQ--------GDEVTRAAKMAKELLRSGAITRAVYATLGPKGLV---------
------RVTKTNDLFDAIHFEAPQAATIKTSN--GAGDCQASTIITGLALQLPEEEYMGA
AMDIPLLTLASYSAVPDTLSKDDLKV--KNVVKTRRIII----
>Dmel.FBtr0078067 /organism=Dmel {i i}
ML------LRRCFLFPFPAVRLVR---------------RSLH-----------------
---------------RKHDHIVLHPEIRQALQLQ-KPVVALESTIITHGMPMPENVVTAL
AVEEQVRQ-------------NGAIPATIGILDGRIKVGLTREELTSLAEK-PRDQVIKC
SR--RDLPFVVSRRQSGGTTVAATMIIA--------------HRVG--------------
--------------IHVFATGGIGGVHRDGHE---SMDVSADLTELGRTPVAVVCSGVKS
ILDIPRTLEFL--ETQGVCVASFDSPG---------------------------------
-----------GVFPDFYTRD--SGCTVPYNLKSAQEAAELLRSWRELKME---------
-SGLVIGVPIPEEFAAD---KFKIEEAIKEATAQARAQGISGKEVTPFLLAAIAKITEGR
SLKSNIALIKNNAKVAAQIAASLCDVSTKLESPV-----------------------QKA
I-------------------------------------DKKPLVVGASILDLSFKVDDQK
RDMKLDGATYSAVAKQAAGGVGRNIAEGIYKLYGDVNLISAVGNDQMGQTLLQMMPKALK
RGLIVADNHNTSLCSLIFDKFGDCKL-ILGNMEIHQSITAETLQAHHQLFREAPLIIMDS
NISEQAMASILQQAQINKIPVFFEPTDMFIAGKPFKLLPELTKNIRLIKPNMQELKTITE
AITGETVKWNPETKQPQTELVQQAKSLIKKIDSH---FNCIIATLSDHGVLLSYRGDAEN
DARLLLDVSKPTPPHSTRFYPAPMVH--NIVNVSGAGDSFCAGFITALLRGRSLDECIAG
GFVAAERALQSESAVPATYFSNQESFE-SRYKHTARIIQQQSI
>Phum.transcript:PHUM168460-RA /organism=Phum {i 204,421,564,766,898 i}
ML------PSKIL----------------NFQHCSKNFLSK-------------------
---------------RYNSIICVNNEVRQALFEK-KGVVALESTIITHGMKFPENYKTVI
SVQ----N-------------RKAIPATIAVIKGKVKVGLTDLELQELSE--NQKNCLKI
SR--RDYPFAISKKLTGGTTVSGTMLIA--------------HKVG--------------
--------------ISIFVTGGIGGVHREGES---TMDISADLTELGRTPVAVISSGVKS
ILDIGRTLEYL--ETQGVAVATYGSSK---------------------------------
------------EFPAFFCRK--SNFESPYNLIDEIEAAEFIQSIFDLQLG---------
-SGILIGVPIPKNDSLN---ETDILNAIEEGLKAAKNKNIKGKEVTPFLLSHISSLTKGK
SLAANMALIKNNATIGSKIAVELSKLRLQNNY----------------SSNAYLSKLNYS
S----------DVSYNNDNVFNEFCGGSSEKKSE----KFSAVVIGGSNVDLVVNIMDDD
--FKV-G-----------------------------------------------------
------------------------------------------------------------
------------------------------------------------------------
------------------------------------------------------------
------------------------------------------------------------
-------------------------------------------
>Cscu.CSCU012174-RA /organism=Cscu {i 7,21,162,222 i}
------------------------------------------------------------
------------------------------------------------------------
------------------------------------------------------------
--------MILDENLHDGRSYSGKI-----------------------------------
-------------------QSSAGGVGR---------NIADCLSRLGKDPLLI-------
--------------------STIGDDR---------------------------------
------------------------------------------------------------
---------------------------------------------------------NGK
TIRKREKL--------TQLTLFLDCVENCT------------------------------
------------------------------------------------------------
--YRL-------------------------------------------------------
------------------------------------------------------------
------------------------------------------------------------
------------------------------------------------------------
------------------------------------------------------------
-------------------------------------------
>Cele.Transcript:T24C12.3 /organism=Cele {i 152,228,327,439,673,794,880,1005,1062,1142,1224,1353,1468,1727 i}
MC-------SRFF------------GQKRSF-----------------------------
-----------------SKFLQISPQVKEALASG-EGVVALESTVITHGLPYPHNLSTAR
SLEQKVRS-------------SGSHPATIALFDGKIHVGLDDEKLELLA---SSQNAVKV
SS--RDIAKTLIKKEVGGTTVASTMKIA--------------HAAG--------------
--------------ISVFATGGIGGVHRGADQ---TFDVSADLQELSQTPVCVVCSGVKS
ILDIPKTVEYL--ETHSVNCIVYGQEN---------------------------------
------------VFPSFFTRT--SDRKAQFCTESLEEVVHLLKTSKSLGLP---------
-YGTILACPIPEKYAAD---GDAIQKAIDQAVQEAIEQNIASQSVTPFILARVNELTQGA
SMATNIALLENNASIAGRLAAKLCDRRPLTIS----------------QSQPTASTTRKP
K----------------------------------------VVSIGATIVDFEAITSED-
--VKDDGGSYNGQVVQRMGGVARNHADALARLGCDSVFISAIGDDNNGHFFRQNSHKIDI
NRVKIISNKPTCTYLAV-NVKGNVKYGIVTCEPLLSVITPSLVESNEDALESSDFILLDS
NLSVPVMARVLEIAKKHDKQVWLEPTDIDKVKKVFD--TGLVGAVTAASPNANEFLKWAK
LCHVSVDPSVIDTAD---GVLELIEKEKTKLLLN---TSIFIVTLANKGSAVVYRNKLGQ
-LEFQSLP------------PPLQMN--KVVSVSGAGDSFNSGVIAGLAHNKTVVESLQI
GQECARLTLQTSLAISDAITPNLLA------------------
>Alyc.aculy01g07320.1 /organism=Alyc {i i}
MT-IAIQLGRLSWL------------TSSKA-SLTS---ASFHRPIYGNTLARLLFSHSP
ICMNSKSYYDTKPRTTTKAKLRVGRHVQEALANG-EPIVALESTVITHGLPEPENLRLAL
SLEEVIANMPGGRGVGGSDVATKVTPATIGIIKGQLVIGLSRGEIEFLAKV-EESRPIKA
SR--RDIPIAMALGLSAGTTVAATMAIACSLVWPMNMEFTLNQTVGASGESGGGGSNLYG
VVKGGIQTGKSWQPIRIFATGGTGGVHIGAET---SMDISADLFEFSRSPVCVVSSGFKS
FLDTRKSLEVL--ETYGCTVMSLSSSWPADDEADHNNSESLSSSQAHQSGQQSRRSTDQI
EGNSHENLERSPLFPGFFFESDWQGTKSPRVVDRIHEVASILYHNFEGPLNAVSNFNGQR
TSGALLAVPIPREFALNLLEDPKLAAAMEGISQIDRRTDLEGKEKTPLILAELNRATGGK
TMASNIGLLKNNARIGARLALSYANLQTGR------------------------------
-------------------------------------------------VNFVSPGE---
------------------------------------------------------------
------------------------------------------------------------
------------------------------------------------------------
------------------------------------------------------------
------------------------------------------------------------
-------------------------------------------
>Dpte.g304.t1 /organism=Dpte {i 36,210,342 i}
MF----------------------------------------------------------
---------------------------------------------FSHKFIHAVQLNGST
--------------------YDGSVAATLG--------GVGRNIAESIQR--LQQPCLLI
TAVGHDQP--------------GQMIIS--------------SVASA-------------
--------------IN-------------------NQDMTNGI-----------------
-----RLLEQL--PTSSCTVIIDNDGE---------------------------------
------------------------------------------------------------
------------------------------------------------------------
------------------------------------------------------------
------------------------------------------------------------
------------------------------------------------------------
-----------------------CRL-IVGDFRANQCIDKNFVFRFETELKQAPIVITDA
NLPTETMNYVCQQCRLSKIP----------------------------------------
----------------------------GKLLFFSF--------------LICKCNEF--
------------------------------------------------------------
-------------------------------------------
>Bmor.transcript:BGIBMGA007780-RA /organism=Bmor {i 228,451,543,745,1041 i}
MAYRLNGIPKL---------------VQRNL-GFLRNYSESRHP----------------
--------------------FVYSKEVSRAKSEN-MPIVALESTIITHGMPYPQNLETAL
EVENIIRQ-------------RGAVPATVAILKGQLTVGLTEDQLRYLA---QAKGVIKA
SR--RDLAYIAAAKLDGATTVAGTIIAS--------------ELAD--------------
--------------IPVFVTGGIGLALAHSTRPYMNYEKKSNVNKLFQGASIV-------
------------KETQGVCVCSFGESN---------------------------------
------------EFPAFYTVR--SGHRAPYSVADAKHAARILHESHRFHLN---------
-SGVVIAVPVPRRDAMD-------------------------------------------
----DIALIKNNARVGADIAVEFKKLKNADNV---NDSNIGFRKGAENISNFTRTFHTSS
NTR-------SGAENCGD---------DTPMLALDMKADGDVLVIGGANVDRTYRVSEDT
--IQH-------------------------------------------------------
------------------------------------------------------------
-------NYVRVSERDSEI-----------------------------------------
------------------------------LLLHTN-SHC--------------------
------------------------------------------------------------
-------------------------------------------
