# Supplementary material for: Genome streamlining in a minute herbivore that manipulates its host plant
Source: eLife. 2020 Oct 23;9:e56689. doi: 10.7554/eLife.56689 (PMC7738191; doi:10.7554/eLife.56689)
Supplement: Supplementary file 2. [file elife-56689-supp2.zip › Malin_Input/OG0002080.fasta]

>Agam.AGAP000672-RB /organism=Agam {i 185,242,370,546 i}
------------------------------------------------------------
------------------------------------------------------------
------------------------------------------------------------
------------------------------------------------------------
------------------------------------------------------------
------------------------------------------------------------
------------------------------------------------------------
------------------------------------------------------------
------------------------------------------------------------
------------------------------------------MPP---------------
-----------------------------------------------------KKLAE--
--------PEI-------------------------------------------------
------------------------------------------------------------
------------------------------------------------------------
------------------------------------------------------------
------------------------------------------------------------
------------------------------------------------------------
------------------------------------------------------------
------------------------------------------------------------
------------------------------------------------------------
------------------------------------------------------------
------------------------------------------------------------
---------------------------KPLIGR---------------------------
----------------------------------IGTNL---------------------
------------------------------------------------------------
---------------------RIGIVGVPNVGKSTF------------------------
------------------------------------------------------------
------------------------------------------------------------
------------------------------------------------------------
-----------------FNVLTKSAAP---------------------------------
--------------------------------AENF------------------------
------------------------------------------------------------
------------------------------------------------------------
---PFCTID-------PNES------------------------------RVPVPDARFD
YLCEYHKPAS-KVPAYLNVVDIAGLVKGAAEGQGLGNAFLSHISACDAIFHLCRGFDDPD
VTHVEGEVDPVRDLSIISEELRLKDEEKLMINLDKLEKLVTRGGDKKSKPEYETLLKIKE
VLVDEKKHIR-FADWSAHDIEV--LNKYLFLTSKPCIYLVNLSDKDFIR-KKNKWLPKIK
EWVDKNDPGAPIIPFSGAFEQQLTELE-TD-ADRKAYEEEHKC-VSVLDKIITTGYKALQ
LEYFFTAGPDEVKAWTIQ---------KATKAPQAAGRIHTDFEKGFIMAEVMHFADFKE
EGSEAAAKAAGKYRQQGRNYVVEDGDIIFF------------------------------
--------------------------------------------------------KFNA
GAGL--------------------------------------------------------
------------------------------------------------------------
-----------------KDAKKK-------------------------------------
------------------------------------------------------------
------------------------------------------------------------
------------------------------------------------------------
------------------------------------------------------------
------------------------------------------------------------
------------------------------------------------------------
------------------------------------------------------------
------------------------------------------------------------
------------------------------------------------------------
------------------------------------------------------------
------------------------------------------------------------
------------------------------------------------------------
------------------------------------------------------------
------------------------------------------------------------
------------------------------------------------------------
------------------------------------------------------------
------------------------------------------------------------
------------------------------------------------------------
------------------------------------------------------------
------------------------------------------------------------
------------------------------------------------------------
------------------------------------------------------------
------------------------------------------------------------
------------------------------------------------------------
------------------------------------------------------------
------------------------------------------------------------
------------------------------------------------------------
------------------------------------------------------------
------------------------------------------------------------
------------------------------------------------------------
------------------------------------------------------------
------------------------------------------------------------
----------------------------------
>Dmel.FBtr0089383 /organism=Dmel {i 181,242,624 i}
------------------------------------------------------------
------------------------------------------------------------
------------------------------------------------------------
------------------------------------------------------------
------------------------------------------------------------
------------------------------------------------------------
------------------------------------------------------------
------------------------------------------------------------
------------------------------------------------------------
------------------------------------------MPP---------------
-----------------------------------------------------KKHDE--
--------PER-------------------------------------------------
------------------------------------------------------------
------------------------------------------------------------
------------------------------------------------------------
------------------------------------------------------------
------------------------------------------------------------
------------------------------------------------------------
------------------------------------------------------------
------------------------------------------------------------
------------------------------------------------------------
------------------------------------------------------------
---------------------------KPLIGR---------------------------
----------------------------------IGTNL---------------------
------------------------------------------------------------
---------------------RIGIVGVPNVGKSTF------------------------
------------------------------------------------------------
------------------------------------------------------------
------------------------------------------------------------
-----------------FNVLTQSAAP---------------------------------
--------------------------------AENF------------------------
------------------------------------------------------------
------------------------------------------------------------
---PFCTIK-------PNES------------------------------RVPVPDERFD
YLVEYHKPAS-VVPAYLNVVDIAGLVKGAAEGQGLGNDFLSHISACDAIFHLCRAFEDPD
VTHVEGEVDPVRDLEIISEELRLKDEENLLKNLDKLEKVVARGGDKKLKPEYDSMLKIKD
ILIDQKRHLR-FEDWNAHDIEA--LNKYLFLTSKPVIYLVNLSDKDFIR-KKNKWLPKIK
EWIDKNDPGALLIPFSGAFEHQLTEKD-EL--ERKAYETETKC-KSMLEKIVVTGYKGLQ
LEYFFTAGPDEVKAWTIQ---------KGTKAPQAAGRIHTDFEKGFIMAEVMHFEDFKA
EGSEANAKAAGKYRQQGRNYTVEDGDIIFF------------------------------
--------------------------------------------------------KFNA
GAGL--------------------------------------------------------
------------------------------------------------------------
-----------------KDAKKK-------------------------------------
------------------------------------------------------------
------------------------------------------------------------
------------------------------------------------------------
------------------------------------------------------------
------------------------------------------------------------
------------------------------------------------------------
------------------------------------------------------------
------------------------------------------------------------
------------------------------------------------------------
------------------------------------------------------------
------------------------------------------------------------
------------------------------------------------------------
------------------------------------------------------------
------------------------------------------------------------
------------------------------------------------------------
------------------------------------------------------------
------------------------------------------------------------
------------------------------------------------------------
------------------------------------------------------------
------------------------------------------------------------
------------------------------------------------------------
------------------------------------------------------------
------------------------------------------------------------
------------------------------------------------------------
------------------------------------------------------------
------------------------------------------------------------
------------------------------------------------------------
------------------------------------------------------------
------------------------------------------------------------
------------------------------------------------------------
------------------------------------------------------------
------------------------------------------------------------
----------------------------------
>Alyc.aculy01g11230.1 /organism=Alyc {i i}
------------------------------------------------------------
------------------------------------------------------------
------------------------------------------------------------
------------------------------------------------------------
------------------------------------------------------------
------------------------------------------------------------
------------------------------------------------------------
------------------------------------------------------------
------------------------------------------------------------
------------------------------------------MAP---------------
-----------------------------------------------------KGKKDSE
I-------DQK-------------------------------------------------
------------------------------------------------------------
------------------------------------------------------------
------------------------------------------------------------
------------------------------------------------------------
------------------------------------------------------------
------------------------------------------------------------
------------------------------------------------------------
------------------------------------------------------------
------------------------------------------------------------
------------------------------------------------------------
---------------------------ALLLGR---------------------------
----------------------------------LGTNL---------------------
------------------------------------------------------------
---------------------RVGIVGVPNVGKSTF------------------------
------------------------------------------------------------
------------------------------------------------------------
------------------------------------------------------------
-----------------FNVLTASQAA---------------------------------
--------------------------------AENF------------------------
------------------------------------------------------------
------------------------------------------------------------
---PFCTID-------PNES------------------------------RVPVPDERFD
YLCKYHKPAS-KVPAFLNVVDIAGLVKGASEGQGLGNAFLSHISACDAIFHLCRAFEDED
VIHVEGDVNPVRDIEIINEELRLKDLDYCNGVVEKLSRFVLRG-DKKDKPEYDVLVKVKT
LLEEKKSPVR-FGEWSATDIEV--LNKHLFLTAKPMIYLINLSQNDYIK-RKNKWLAKIK
EWIDKNDPGAIAIPFSGAFEAKLIEMP-DD--ERQAFLDENKT-TSNLAKIIVTGYKTLN
LCYYFTAGEDEVKAWTIQ---------KGTKAPQAAGRIHTDFEKGFIMADVMKFADFKE
LGSENAVKAAGKYRQQGKTYVVEDGDIIHF------------------------------
--------------------------------------------------------KFNA
GAGL--------------------------------------------------------
------------------------------------------------------------
-----------------TGGKKK-------------------------------------
------------------------------------------------------------
------------------------------------------------------------
------------------------------------------------------------
------------------------------------------------------------
------------------------------------------------------------
------------------------------------------------------------
------------------------------------------------------------
------------------------------------------------------------
------------------------------------------------------------
------------------------------------------------------------
------------------------------------------------------------
------------------------------------------------------------
------------------------------------------------------------
------------------------------------------------------------
------------------------------------------------------------
------------------------------------------------------------
------------------------------------------------------------
------------------------------------------------------------
------------------------------------------------------------
------------------------------------------------------------
------------------------------------------------------------
------------------------------------------------------------
------------------------------------------------------------
------------------------------------------------------------
------------------------------------------------------------
------------------------------------------------------------
------------------------------------------------------------
------------------------------------------------------------
------------------------------------------------------------
------------------------------------------------------------
------------------------------------------------------------
------------------------------------------------------------
----------------------------------
>Isca.ISCW007252-RA /organism=Isca {i i}
------------------------------------------------------------
------------------------------------------------------------
------------------------------------------------------------
------------------------------------------------------------
------------------------------------------------------------
------------------------------------------------------------
------------------------------------------------------------
------------------------------------------------------------
------------------------------------------------------------
------------------------------------------MPP---------------
-----------------------------------------------------KKKEDE-
--------CER-------------------------------------------------
------------------------------------------------------------
------------------------------------------------------------
------------------------------------------------------------
------------------------------------------------------------
------------------------------------------------------------
------------------------------------------------------------
------------------------------------------------------------
------------------------------------------------------------
------------------------------------------------------------
------------------------------------------------------------
---------------------------PVLIGR---------------------------
----------------------------------VGTNL---------------------
------------------------------------------------------------
---------------------KVGIVGLPNVGKSTF------------------------
------------------------------------------------------------
------------------------------------------------------------
------------------------------------------------------------
-----------------FNVLTANQVP---------------------------------
--------------------------------AENF------------------------
------------------------------------------------------------
------------------------------------------------------------
---PFCTID-------PNES------------------------------RVSVPDSRFD
YLCDYFKPVS-KVPAFLNVVDIAGLVKGASEGQGLGNAFLSHIRACDALFHLCRTFEDED
VTHVEGDVNPVRDMDIINEELRKKDEEYLLAIVDKMERTVLRGSDKKAKPEYDVLVKIRG
VLCDDKKHLR-FCDWNANEVEV--LNKHLFITAKPMIYLVNLAEKDFIR-KKNKWLIKIK
EWVDKNDPGAAVIPFSGAFEHKLIDMT-PE--QKAAYEDEHKC-TSVLDKIIVTGYKALQ
LMYFFTAGKDEVKAWTIQ---------KHTKAPQAAGKIHTDFEKGFIMAEVMKFDDFKE
EGSEAAVKASGKYRQQGRNYVVEDGDIIFF------------------------------
--------------------------------------------------------KFNA
GAGL--------------------------------------------------------
------------------------------------------------------------
-----------------QAKKK--------------------------------------
------------------------------------------------------------
------------------------------------------------------------
------------------------------------------------------------
------------------------------------------------------------
------------------------------------------------------------
------------------------------------------------------------
------------------------------------------------------------
------------------------------------------------------------
------------------------------------------------------------
------------------------------------------------------------
------------------------------------------------------------
------------------------------------------------------------
------------------------------------------------------------
------------------------------------------------------------
------------------------------------------------------------
------------------------------------------------------------
------------------------------------------------------------
------------------------------------------------------------
------------------------------------------------------------
------------------------------------------------------------
------------------------------------------------------------
------------------------------------------------------------
------------------------------------------------------------
------------------------------------------------------------
------------------------------------------------------------
------------------------------------------------------------
------------------------------------------------------------
------------------------------------------------------------
------------------------------------------------------------
------------------------------------------------------------
------------------------------------------------------------
------------------------------------------------------------
----------------------------------
>Lpol.rna17574 /organism=Lpol {i 101,184,245,373,549,627 i}
------------------------------------------------------------
------------------------------------------------------------
------------------------------------------------------------
------------------------------------------------------------
------------------------------------------------------------
------------------------------------------------------------
------------------------------------------------------------
------------------------------------------------------------
------------------------------------------------------------
------------------------------------------MPP---------------
-----------------------------------------------------KKKDSE-
--------IEK-------------------------------------------------
------------------------------------------------------------
------------------------------------------------------------
------------------------------------------------------------
------------------------------------------------------------
------------------------------------------------------------
------------------------------------------------------------
------------------------------------------------------------
------------------------------------------------------------
------------------------------------------------------------
------------------------------------------------------------
---------------------------PPLIGR---------------------------
----------------------------------VGTNL---------------------
------------------------------------------------------------
---------------------KVGIVGLPNVGKSTF------------------------
------------------------------------------------------------
------------------------------------------------------------
------------------------------------------------------------
-----------------FNVLTASQAQ---------------------------------
--------------------------------AENF------------------------
------------------------------------------------------------
------------------------------------------------------------
---PFCTID-------PNES------------------------------RVPVPDARFD
YLCNFYKPVN-KVPAFLNIVDIAGLVKGASEGQGLGNAFLSHIKACDAIFHLCRTFEDKE
VTHVEGDINPVRDIEIINEELRLKDEEYILGTIDKMERTVLRGGDKKAKPEYDILCKIKH
LLVEEKKHVR-FSEWNAHEIEV--LNKYLLLTSKPMIYLVNLSEKDFLR-KKNKWLLKIK
EWVDAHDPGAAVIPFSGSFELKVTEMEDPE--EKDKFLKEHNV-QSTLDKIIVTGYKALQ
LIYFFTVGKDEVKAWTIQ---------KGTKAPQAAGKIHT-------------------
------------------------------------------------------------
------------------------------------------------------------
------------------------------------------------------------
------------------------------------------------------------
------------------------------------------------------------
------------------------------------------------------------
------------------------------------------------------------
------------------------------------------------------------
------------------------------------------------------------
------------------------------------------------------------
------------------------------------------------------------
------------------------------------------------------------
------------------------------------------------------------
------------------------------------------------------------
------------------------------------------------------------
------------------------------------------------------------
------------------------------------------------------------
------------------------------------------------------------
------------------------------------------------------------
------------------------------------------------------------
------------------------------------------------------------
------------------------------------------------------------
------------------------------------------------------------
------------------------------------------------------------
------------------------------------------------------------
------------------------------------------------------------
------------------------------------------------------------
------------------------------------------------------------
------------------------------------------------------------
------------------------------------------------------------
------------------------------------------------------------
------------------------------------------------------------
------------------------------------------------------------
------------------------------------------------------------
------------------------------------------------------------
------------------------------------------------------------
------------------------------------------------------------
----------------------------------
>Ptep.aug3.g2327.t1 /organism=Ptep {i 98,185,267,332,460,636,714,812,956,1053,1176 i}
------------------------------------------------------------
------------------------------------------------------------
------------------------------------------------------------
------------------------------------------------------------
------------------------------------------------------------
------------------------------------------------------------
------------------------------------------------------------
------------------------------------------------------------
------------------------------------------------------------
------------------------------------------MPP---------------
-----------------------------------------------------KKKEE--
--------PER-------------------------------------------------
------------------------------------------------------------
------------------------------------------------------------
------------------------------------------------------------
------------------------------------------------------------
------------------------------------------------------------
------------------------------------------------------------
------------------------------------------------------------
------------------------------------------------------------
------------------------------------------------------------
------------------------------------------------------------
---------------------------PALLGR---------------------------
----------------------------------LGTNL---------------------
------------------------------------------------------------
---------------------KVGLVGLPNVGKSTI------------------------
------------------------------------------------------------
------------------------------------------------------------
------------------------------------------------------------
-----------------FNILTSSQVA---------------------------------
--------------------------------AENF------------------------
------------------------------------------------------------
------------------------------------------------------------
---PFCTID-------PNENNVRASARAVNIPDLTLHSPLMKLQNPAKIRRVPVPDTRFD
YLCEYYQPLS-KVPAFLNVVDIAGLVKGANEGQGLGNAFLSHIKACDAIFHLCRCFEDED
VSHVEGDINPVRDIDIINEELRLKDEEYLLGIVDKLERTVLRGSDKKSKPEYDILCKIKA
LLVDEKKHIR-FADWNAAEIEV--LNKHLFLTSKPMIYLINLSEKDYIR-KKNKWLPKIK
EWVDKHDPKAAMIPFSGAFEHKVSEIEDAE--EKKKFCTEAGA-NSNLEKIIVTGYRSLQ
LCYFFTAGKDEVKAWTIQ---------KGTKAPQAAGRIHTDFEKGFIMAEVMKFDDFKE
EKTEAAVKAAGKYRQQGRNYIVEDGDIILF------------------------------
--------------------------------------------------------KFNA
GAGL--------------------------------------------------------
------------------------------------------------------------
-----------------QAKKK--------------------------------------
------------------------------------------------------------
------------------------------------------------------------
------------------------------------------------------------
------------------------------------------------------------
------------------------------------------------------------
------------------------------------------------------------
------------------------------------------------------------
------------------------------------------------------------
------------------------------------------------------------
------------------------------------------------------------
------------------------------------------------------------
------------------------------------------------------------
------------------------------------------------------------
------------------------------------------------------------
------------------------------------------------------------
------------------------------------------------------------
------------------------------------------------------------
------------------------------------------------------------
------------------------------------------------------------
------------------------------------------------------------
------------------------------------------------------------
------------------------------------------------------------
------------------------------------------------------------
------------------------------------------------------------
------------------------------------------------------------
------------------------------------------------------------
------------------------------------------------------------
------------------------------------------------------------
------------------------------------------------------------
------------------------------------------------------------
------------------------------------------------------------
------------------------------------------------------------
----------------------------------
>Mocc.rna13908 /organism=Mocc {i i}
------------------------------------------------------------
------------------------------------------------------------
------------------------------------------------------------
------------------------------------------------------------
------------------------------------------------------------
------------------------------------------------------------
------------------------------------------------------------
------------------------------------------------------------
------------------------------------------------------------
------------------------------------------MPP---------------
-----------------------------------------------------KKKDDG-
--------PER-------------------------------------------------
------------------------------------------------------------
------------------------------------------------------------
------------------------------------------------------------
------------------------------------------------------------
------------------------------------------------------------
------------------------------------------------------------
------------------------------------------------------------
------------------------------------------------------------
------------------------------------------------------------
------------------------------------------------------------
---------------------------PVLLGR---------------------------
----------------------------------VGTNL---------------------
------------------------------------------------------------
---------------------KCGIVGLPNVGKSTF------------------------
------------------------------------------------------------
------------------------------------------------------------
------------------------------------------------------------
-----------------FNVLCSQSIP---------------------------------
--------------------------------AENF------------------------
------------------------------------------------------------
------------------------------------------------------------
---PFCTID-------PNES------------------------------RVAVPDPRFD
YLVDSFKPAS-KVPAYLNVVDIAGLVKGAAEGQGLGNAFLSHIKACDALLHLCRTFEDED
VTHVEGDVNPVRDIEIINEELRRKDLEYLNSNIEKMERTVVRGNDKKMMPEYHCLVKVRE
ILDTEKKHIR-FADWKSDEIEV--LNKHLFITAKPMIYLVNLSENDYIR-KKNKWLPKIK
EYVDKTDPGATIIPFSGAFEHKILDMS-PE--ERAAFIKEKGV-GSALDKIILTGYKALQ
LMYFFTAGKDEVKAWTIQ---------KNTKAPQAAGRIHTDFEKGFIMAEVMKFEDYKE
EGSENACKAAGKYRQQGKTYIVEDGDIIVF------------------------------
--------------------------------------------------------KFNA
GAGL--------------------------------------------------------
------------------------------------------------------------
-----------------QSKKK--------------------------------------
------------------------------------------------------------
------------------------------------------------------------
------------------------------------------------------------
------------------------------------------------------------
------------------------------------------------------------
------------------------------------------------------------
------------------------------------------------------------
------------------------------------------------------------
------------------------------------------------------------
------------------------------------------------------------
------------------------------------------------------------
------------------------------------------------------------
------------------------------------------------------------
------------------------------------------------------------
------------------------------------------------------------
------------------------------------------------------------
------------------------------------------------------------
------------------------------------------------------------
------------------------------------------------------------
------------------------------------------------------------
------------------------------------------------------------
------------------------------------------------------------
------------------------------------------------------------
------------------------------------------------------------
------------------------------------------------------------
------------------------------------------------------------
------------------------------------------------------------
------------------------------------------------------------
------------------------------------------------------------
------------------------------------------------------------
------------------------------------------------------------
------------------------------------------------------------
----------------------------------
>Turt.mRNA:tetur22g00620 /organism=Turt {i 370,543,621,719,860,942,1065 i}
------------------------------------------------------------
------------------------------------------------------------
------------------------------------------------------------
------------------------------------------------------------
------------------------------------------------------------
------------------------------------------------------------
------------------------------------------------------------
------------------------------------------------------------
------------------------------------------------------------
------------------------------------------MPP---------------
-----------------------------------------------------KKKEE--
--------EPK-------------------------------------------------
------------------------------------------------------------
------------------------------------------------------------
------------------------------------------------------------
------------------------------------------------------------
------------------------------------------------------------
------------------------------------------------------------
------------------------------------------------------------
------------------------------------------------------------
------------------------------------------------------------
------------------------------------------------------------
---------------------------QLLLGR---------------------------
----------------------------------MGTNL---------------------
------------------------------------------------------------
---------------------KCGVVGLPNVGKSTF------------------------
------------------------------------------------------------
------------------------------------------------------------
------------------------------------------------------------
-----------------FNVLTASQVK---------------------------------
--------------------------------AENF------------------------
------------------------------------------------------------
------------------------------------------------------------
---PFCTID-------PNES------------------------------RVPVPDARFD
YLCEYFKPAS-KVPAYLNVVDIAGLVKGASEGKGLGNAFLSHIKACDALFHLSRAFEDDD
VIHYEGDVNPVRDIEIINEELRLKDVEYLESRLSQVERTVLRG-DKTHKAEYDVLMKIKK
LLVDEQKHVR-FGEWDANDIEV--LNKHLFITSKPMIYLVNLSEKDYIR-KKNKWLLKIK
EWIDAHDAGAVLIPFSGALEMKLVEMP-DD--ERKRFLDENKC-TSALDKIIVTGYKALQ
LCYFFTAGADEVK--------------KGFKAPQAAGRIHTDFEKGFIMAEVMKFDDFKQ
EGSEAACKSAGKYRQQGRGYVVEDGDIILF------------------------------
--------------------------------------------------------KFNA
GAGL--------------------------------------------------------
------------------------------------------------------------
-----------------SSKKK--------------------------------------
------------------------------------------------------------
------------------------------------------------------------
------------------------------------------------------------
------------------------------------------------------------
------------------------------------------------------------
------------------------------------------------------------
------------------------------------------------------------
------------------------------------------------------------
------------------------------------------------------------
------------------------------------------------------------
------------------------------------------------------------
------------------------------------------------------------
------------------------------------------------------------
------------------------------------------------------------
------------------------------------------------------------
------------------------------------------------------------
------------------------------------------------------------
------------------------------------------------------------
------------------------------------------------------------
------------------------------------------------------------
------------------------------------------------------------
------------------------------------------------------------
------------------------------------------------------------
------------------------------------------------------------
------------------------------------------------------------
------------------------------------------------------------
------------------------------------------------------------
------------------------------------------------------------
------------------------------------------------------------
------------------------------------------------------------
------------------------------------------------------------
------------------------------------------------------------
----------------------------------
>Tcas.transcript:TC034458_001 /organism=Tcas {i 5463,5713,5777,5905,6081,6159,6257,6404,6501 i}
MS-----HDSDY-VHKRNHLTNITPDQTVVIKKS---LFRFLPGVKYEEDQKISPPPAG-
----EWYPYVNSYYPFTEDVDAYARVSHLLESKRSMDSLDKELTYREMNEYSDRKIYRQF
LRKKPVSFLVLGKPGMGEEEIGRRLAEYWKCVYIDPLTLLEEEIALETRAGQCIEFNLRC
GRAVGIDILLRLLTKKVQTAAVLHRGFVCCGFPLVPNDLYEEDPISS---ESAIFNVREI
FEELIDQTIRFTDFSNKVEVSMIASSKE----------SSQQTEKESVEGPQSMDESGLK
MSLEWS---IENQICGPTDISTDLEKQLNCLFGVFHEPYLLIYIYGKNSDVITKRDN-YF
YDVYSKNTLDMQKINLFYEIGASNEFLTEDLFDGGRNPFAE---NPDLKHLVKVPENMPA
NVSTQLDQY-HTIANQIDGRVLVHDIQYYLKLDGRSFISQMMNSIKLRLEVLPLQKAIIP
ERFVSTFQLVGEGVEIEETLTLEEAFLKFSKQ----NTIAPIFKWSWSDWGTLCPVSMFQ
GIYQNGSPKYAVHFLNKLYFLNNEDALVKFEENPRPYL----LPPFPKPGSRVLVFGPPV
SGKSAVSKCLGYLLNSRVLTASSLHKEFFDQMVNEQKERVKQMAIGEAMELLRAQKSDE-
--------REKRLEERKEKIQKWEEQVVELLSTLVQLWQKGGEESVEISSFPLPMSQALM
HRRSMDEDKMIRESLISLN--------LPYIQDLDHCSKFLKNRSVLFEHLPKSLKAEVA
E-EIPSIFDSFVLDYVQSKVQTLDLDEIKQKVHDNVFEMYARGIKASEEQPDHD------
GWIVDGMTTDLSLLKQVLEEFSVDDIIVLDCSDYDYLLQRFKQFKKNQMHFRNFREFFLK
IGEKDAAWRTPSVVSTLSYKKEIVEEVLSDIIRSGFDEEVVESEREVLTEDYKHDLELYQ
KEIADVKAFFDETQVHANYIDVKDLPIE--DLLREAIDAVQGRYRRKATEFTDEDRAEEI
QQMLANLVQ----------GNEGEGGASQV---DDFLARNRRYGDTYYYCPVTFTEKFVL
WRGKEQFAAKFKDTIYLMANETNLKKFIKYPRRYLIQNGPSPRFPPPRICIVGCAAKDRT
LVSKKLAKNLGVQYLSFKTIKKSALDALSSISLLINAEDREVPDALTLEFFDSIFQLAFF
GNGLKYIGFVFDGFPQSANNLNYMVFRGAIPDAIICLTPNFESYSKQELESSLEEWRARQ
EKQRKEEEIINSIILQDWEEKRKVRYNELMDAKRQSRYSKKLQDEVLPRVDEEPEVGFTS
DTQVSFDSVTEQQEHDETMKILDEEFPEPLLEQSQETEEEFIENTTRHIEEKYDNYLKFI
EEVKSICNAELIPYHEINTSQDQGMDKVLRQAYIIGNELKFRGPSFFERCYDVSLDQANK
LLNCGYYVLSTYGRLCPVESYKGENPLHCYIASQQKNELYPVIHRQYIYFVSGEKNRDKF
FKNPLKYTTRKKNTEFALIPARVSIIGPPKSGKTSLSYRFQRDLGFRVVTLGESVRYVLS
HPLFTNLRHDLEKVLRKG-----HALPYDLLAECVNAASFCGECVTQGLVFDGFPNSITG
MTLLTRFGLVPHLIFDLQINKERVLELASNPCGKYPQYSQRFVRHLYNEWEKSQELFRIW
CDREYQNIYKVAVDRSIWGVWEQAKIVTLSVMFERKHYYQHIKADWPLRLANMLVTPFEF
LERRSGYKTFCPGCLFYFRKLTNGGDPPDRTGLVQYLSHFYWLCQEHIEDFLKNPDVFLP
PSNVCLPQELPTVVQLSGPVKAVEDGYCVVCYQRNFPKKVLTRGSLDLAVQYRDKIFLFD
EKPCLQEFMATPEALCCMTINFKEDIKVSLDYKDLPVLGMLEQFVARTLRSICIGLNMKI
HNLATKHNEKYVKALEVFHERRTNLIKFLDLMKKYRNPAVFYTEPDTPSSTDADSDEVVD
EIQPLTKVY-------SSAR------------------------------RVPVPDDRFD
YLCDYFKPAS-KVPAFLNIVDIAGLVKGASEGQGLGNAFLSHISACDAIFHLCRAFEDDD
VTHVEGEVNPVRDLDIIAEELRLKDEDTLLKNMEKLERTVLRGGDKKLKPEYDTLVKIQG
VLCGEKKHIR-FGDWDAKDIEV--LNKYLFLTSKPTIYLVNLSEKDYIK-KKNKWLIKIK
EWVDKNDPGSLIIPFSGAFEHKLVEEY-PEAAERKKYLEELNT-TSALDKIIVQGYKALQ
LEYFFTAGPDEVKAWTIQ---------KGTKAPQAAGRIHTDFEKGFIMAEVMKFSDFKE
EGSEAACKAAGKYRQQGRNYVVEDGDIIFF------------------------------
--------------------------------------------------------KFNA
GAGL--------------------------------------------------------
------------------------------------------------------------
-----------------KDAKKK-------------------------------------
------------------------------------------------------------
------------------------------------------------------------
------------------------------------------------------------
------------------------------------------------------------
------------------------------------------------------------
------------------------------------------------------------
------------------------------------------------------------
------------------------------------------------------------
------------------------------------------------------------
------------------------------------------------------------
------------------------------------------------------------
------------------------------------------------------------
------------------------------------------------------------
------------------------------------------------------------
------------------------------------------------------------
------------------------------------------------------------
------------------------------------------------------------
------------------------------------------------------------
------------------------------------------------------------
------------------------------------------------------------
------------------------------------------------------------
------------------------------------------------------------
------------------------------------------------------------
------------------------------------------------------------
------------------------------------------------------------
------------------------------------------------------------
------------------------------------------------------------
------------------------------------------------------------
------------------------------------------------------------
------------------------------------------------------------
------------------------------------------------------------
------------------------------------------------------------
----------------------------------
>Drer.transcript:ENSDART00000045299 /organism=Drer {i 101,245,373,549,630,728,869,966,1089 i}
------------------------------------------------------------
------------------------------------------------------------
------------------------------------------------------------
------------------------------------------------------------
------------------------------------------------------------
------------------------------------------------------------
------------------------------------------------------------
------------------------------------------------------------
------------------------------------------------------------
------------------------------------------MPP---------------
-----------------------------------------------------KKGGDG-
--------PKQ-------------------------------------------------
------------------------------------------------------------
------------------------------------------------------------
------------------------------------------------------------
------------------------------------------------------------
------------------------------------------------------------
------------------------------------------------------------
------------------------------------------------------------
------------------------------------------------------------
------------------------------------------------------------
------------------------------------------------------------
---------------------------PPLIGR---------------------------
----------------------------------FGTSL---------------------
------------------------------------------------------------
---------------------KIGIVGLPNVGKSTF------------------------
------------------------------------------------------------
------------------------------------------------------------
------------------------------------------------------------
-----------------FNVLTKSQAA---------------------------------
--------------------------------AENF------------------------
------------------------------------------------------------
------------------------------------------------------------
---PFCTID-------PNES------------------------------RVPIPDERFD
FLCQYHKPAS-KVPAFLNVVDIAGLVKGAHAGQGLGNAFLSNIFACDAIFHMTRAFEDED
IIHVEGCVDPVRDIEIIHEELRMKDEEMIGPIIDKLEKTAVRGGDKKLKPEYDIMCKVKS
WVVDEKKHVRYYHEWNDKEIEV--LNKHLFLTSKPMIYLVNLSEKDYIR-KKNKWLVKIK
EWVDAHDPGALVIPLSGGFESKYQDMS-DE--EKQKYCEENKT-QSILTKIIKSGYSALQ
LEYFFTAGPDEVRAWTVR---------KGTKAPQAAGKIHTDFEKGFIMAEVMKFTDFKE
EGSENAAKAAGKYRQQGRNYIVEDGDIIFF------------------------------
--------------------------------------------------------KFNT
P-----------------------------------------------------------
------------------------------------------------------------
-----------------NQPKKK-------------------------------------
------------------------------------------------------------
------------------------------------------------------------
------------------------------------------------------------
------------------------------------------------------------
------------------------------------------------------------
------------------------------------------------------------
------------------------------------------------------------
------------------------------------------------------------
------------------------------------------------------------
------------------------------------------------------------
------------------------------------------------------------
------------------------------------------------------------
------------------------------------------------------------
------------------------------------------------------------
------------------------------------------------------------
------------------------------------------------------------
------------------------------------------------------------
------------------------------------------------------------
------------------------------------------------------------
------------------------------------------------------------
------------------------------------------------------------
------------------------------------------------------------
------------------------------------------------------------
------------------------------------------------------------
------------------------------------------------------------
------------------------------------------------------------
------------------------------------------------------------
------------------------------------------------------------
------------------------------------------------------------
------------------------------------------------------------
------------------------------------------------------------
------------------------------------------------------------
----------------------------------
>Hsap.transcript:ENST00000409546 /organism=Hsap {i 60,161,305,433,609,690,788,929,1026,1149 i}
MS------------------------RTFSAKGG--------------------------
------------------------------------------------------------
------------------------------------------------------------
------------------------------------------------------------
--------------------------------------------RDLVEGPQ--------
------------------------------------------------------------
------------------------------------------------------------
------------------------------------------------------------
------------------------------------------------------------
------------------------------------YL----MPP---------------
-----------------------------------------------------KKGGDG-
--------IKP-------------------------------------------------
------------------------------------------------------------
------------------------------------------------------------
------------------------------------------------------------
------------------------------------------------------------
------------------------------------------------------------
------------------------------------------------------------
------------------------------------------------------------
------------------------------------------------------------
------------------------------------------------------------
------------------------------------------------------------
---------------------------PPIIGR---------------------------
----------------------------------FGTSL---------------------
------------------------------------------------------------
---------------------KIGIVGLPNVGKSTF------------------------
------------------------------------------------------------
------------------------------------------------------------
------------------------------------------------------------
-----------------FNVLTNSQAS---------------------------------
--------------------------------AENF------------------------
------------------------------------------------------------
------------------------------------------------------------
---PFCTID-------PNES------------------------------RVPVPDERFD
FLCQYHKPAS-KIPAFLNVVDIAGLVKGAHNGQGLGNAFLSHISACDGIFHLTRAFEDDD
ITHVEGSVDPIRDIEIIHEELQLKDEEMIGPIIDKLEKVAVRGGDKKLKPEYDIMCKVKS
WVIDQKKPVRFYHDWNDKEIEV--LNKHLFLTSKPMVYLVNLSEKDYIR-KKNKWLIKIK
EWVDKYDPGALVIPFSGALELKLQELS-AE--ERQKYLEANMT-QSALPKIIKAGFAALQ
LEYFFTAGPDEVRAWTIR---------KGTKAPQAAGKIHTDFEKGFIMAEVMKYEDFKE
EGSENAVKAAGKYRQQGRNYIVEDGDIIFF------------------------------
--------------------------------------------------------KFNT
P-----------------------------------------------------------
------------------------------------------------------------
-----------------QQPKKK-------------------------------------
------------------------------------------------------------
------------------------------------------------------------
------------------------------------------------------------
------------------------------------------------------------
------------------------------------------------------------
------------------------------------------------------------
------------------------------------------------------------
------------------------------------------------------------
------------------------------------------------------------
------------------------------------------------------------
------------------------------------------------------------
------------------------------------------------------------
------------------------------------------------------------
------------------------------------------------------------
------------------------------------------------------------
------------------------------------------------------------
------------------------------------------------------------
------------------------------------------------------------
------------------------------------------------------------
------------------------------------------------------------
------------------------------------------------------------
------------------------------------------------------------
------------------------------------------------------------
------------------------------------------------------------
------------------------------------------------------------
------------------------------------------------------------
------------------------------------------------------------
------------------------------------------------------------
------------------------------------------------------------
------------------------------------------------------------
------------------------------------------------------------
------------------------------------------------------------
----------------------------------
>Phum.transcript:PHUM454020-RA /organism=Phum {i 185,242,370,546,624,722,863 i}
------------------------------------------------------------
------------------------------------------------------------
------------------------------------------------------------
------------------------------------------------------------
------------------------------------------------------------
------------------------------------------------------------
------------------------------------------------------------
------------------------------------------------------------
------------------------------------------------------------
------------------------------------------MPP---------------
-----------------------------------------------------KKTEE--
--------PEK-------------------------------------------------
------------------------------------------------------------
------------------------------------------------------------
------------------------------------------------------------
------------------------------------------------------------
------------------------------------------------------------
------------------------------------------------------------
------------------------------------------------------------
------------------------------------------------------------
------------------------------------------------------------
------------------------------------------------------------
---------------------------KPLIGR---------------------------
----------------------------------VGTNL---------------------
------------------------------------------------------------
---------------------KVGIVGIPNVGKSTF------------------------
------------------------------------------------------------
------------------------------------------------------------
------------------------------------------------------------
-----------------FNVLTKSSAA---------------------------------
--------------------------------AENF------------------------
------------------------------------------------------------
------------------------------------------------------------
---PFCTID-------PNEN------------------------------KVPVPDERFD
FLCDYFKPLS-KVPAFLNVVDIAGLVKGAAEGQGLGNAFLSHIKACDAIFHLLRAFEDED
VTHVEGEVNPVRDLEIIAEELRLKDEEYLNQQLEKLERTVLRGGDKKLKPEYDILCRIKT
MLVDEKKHLR-FGEWNANDIEI--LNKHLFLTTKPVIYLVNLSEKDYIR-KKNKWLLKIK
EWVDKNDSGASIIPFSGVFEHKLSEMP-ED--ERSAHLKEINA-TRKVRKPLK-------
--------------------------------------------------RLVKFTRISK
KVS---------------------------------------------------------
------------------------------------------------------------
------------------------------------------------------------
------------------------------------------------------------
------------------------------------------------------------
------------------------------------------------------------
------------------------------------------------------------
------------------------------------------------------------
------------------------------------------------------------
------------------------------------------------------------
------------------------------------------------------------
------------------------------------------------------------
------------------------------------------------------------
------------------------------------------------------------
------------------------------------------------------------
------------------------------------------------------------
------------------------------------------------------------
------------------------------------------------------------
------------------------------------------------------------
------------------------------------------------------------
------------------------------------------------------------
------------------------------------------------------------
------------------------------------------------------------
------------------------------------------------------------
------------------------------------------------------------
------------------------------------------------------------
------------------------------------------------------------
------------------------------------------------------------
------------------------------------------------------------
------------------------------------------------------------
------------------------------------------------------------
------------------------------------------------------------
------------------------------------------------------------
------------------------------------------------------------
------------------------------------------------------------
------------------------------------------------------------
------------------------------------------------------------
----------------------------------
>Smar.transcript:SMAR004953-RA /organism=Smar {i 98,185,269,397,570,648,746 i}
------------------------------------------------------------
------------------------------------------------------------
------------------------------------------------------------
------------------------------------------------------------
------------------------------------------------------------
------------------------------------------------------------
------------------------------------------------------------
------------------------------------------------------------
------------------------------------------------------------
------------------------------------------MPP---------------
-----------------------------------------------------KKEAQ--
--------PEA-------------------------------------------------
------------------------------------------------------------
------------------------------------------------------------
------------------------------------------------------------
------------------------------------------------------------
------------------------------------------------------------
------------------------------------------------------------
------------------------------------------------------------
------------------------------------------------------------
------------------------------------------------------------
------------------------------------------------------------
---------------------------KPVIGR---------------------------
----------------------------------IGTNL---------------------
------------------------------------------------------------
---------------------KVGIVGLPNVGKSTF------------------------
------------------------------------------------------------
------------------------------------------------------------
------------------------------------------------------------
-----------------FNVLTKSQAA---------------------------------
--------------------------------AENF------------------------
------------------------------------------------------------
------------------------------------------------------------
---PFCTID-------PNENN--------NVIFYFL-------------RRVPVPDARFE
FLCDYFKPLS-KQPAYLNVVDIAGLVKGASEGHGLGNAFLSNISACDAVFHLCRAFEDDD
VTHVEGEVNPVRDLDIIGEELILKDLEYLNNAIDKLEKSL-RGAEKPKSKDHELLVKIRT
QLKDERKQVR-FSDWSASDIEI--LNKHLLLTAKPAIYLVNLSEKDFIR-KKNKWLIKLK
DWVDKNDSGAVMIPFSGELENKLIDMD-AS--EKEKFLNENKT-SR--------------
------------------------------------------------------------
------------------------------------------------------------
------------------------------------------------------------
------------------------------------------------------------
------------------------------------------------------------
------------------------------------------------------------
------------------------------------------------------------
------------------------------------------------------------
------------------------------------------------------------
------------------------------------------------------------
------------------------------------------------------------
------------------------------------------------------------
------------------------------------------------------------
------------------------------------------------------------
------------------------------------------------------------
------------------------------------------------------------
------------------------------------------------------------
------------------------------------------------------------
------------------------------------------------------------
------------------------------------------------------------
------------------------------------------------------------
------------------------------------------------------------
------------------------------------------------------------
------------------------------------------------------------
------------------------------------------------------------
------------------------------------------------------------
------------------------------------------------------------
------------------------------------------------------------
------------------------------------------------------------
------------------------------------------------------------
------------------------------------------------------------
------------------------------------------------------------
------------------------------------------------------------
------------------------------------------------------------
------------------------------------------------------------
------------------------------------------------------------
------------------------------------------------------------
------------------------------------------------------------
----------------------------------
>Bmor.transcript:BGIBMGA006945-RA /organism=Bmor {i 3392,3511,3575,3703,3879,3957,4055,4196,4293,4441 i}
MSINIKENNSKYDVLDSNGVKDIKIEKNATYRGPIDIIYKLARPIEFKHGVPLGATTVGI
NNTDAPLPRETKYYTAWNDLDA-------------------------------QEIY---
LNTKPTCYLIVGKPGSGAYSLGEALAKRLKCIHLSPLTILRDELEQQGPTGICLDFNMRH
NMKCIFNILLLILKKKLESPVVQHRGYILTGFPLISNKTDSRLVITSQHGEEALNTSSEI
CNFLVNNIKRKEKKGSIVQKTNTSSFIEMEEEELTETLEEEHEHEEAIEEQEELPKEFPK
SMLEFCSNIVFNQKTHICDNESTFLKQFEEIFNLDLSPDVIINITSPDCDLITKKSSKYF
NYLNSQIVMEPFNNNPVSESRWPSKYTVKDFI----NPFDSHIFNP--KYMCRQPYNFKL
HSTQQMCNYKNTIKSAIDKKLEEYGYN-AIKLDSRMSLHEMIHNAMERLILIPNNSVLIP
EPLY-----------LDEPSDNIEDFTKSIEQLNIINSCGVNFHRYMSPWNFRCPVELRK
RKSMKGNSKFAVTFFKHVYCLSSFDAMLQFCKNPRPYLKLEYLEP----TCRIIIVGTKS
SGKSMIAQCLSWIFNTPIIC----YKTFLEQQKSKKYFDFSKSILSS----ISAKIEDDR
FSQWQSAEIER-----YQKIEMWYDTTASIIQE--YLWLQSNMEPRQNETISLNQTEQRT
NAIVSVENTDLTDNIKRLEYLQSELSFLPFENDEEQLKRALDDKQFLCQFIPAELKISAR
KPEMPMIGDEDVSKAVAEFIVANDLQNEVEPTNEELINEIINITSSDNESNKTDLDSKYS
KYIIDGFTTNPECWEYLITAKSLPDYTIALVENKEIDSQLAKYYFNIENSVKNYVEKF--
------SLAQDPLITQKMISGEVPDKINSSLKIAHDNEQVVRDQ----TED---------
-ETTQMNTIFDETAFTTALSESIDKFKEEWDVLKTRLDEFYKGYIE--VELETKSDVEII
DEVLLKLRKCYFAPCEPCYENESRDSISDTFTKDVMTNKPSFVSETNIYCPVTYYDYGVL
WEGKKDFSLRLNNQNYRFCNE---------------------------------------
------------------------------------------------EF----------
------------------------------------------------------------
------------------------------------------------------------
---------------------------SVLFQK---------------------------
---------------------DPGRYQV------LKTPYK--------------------
------------------------------------------------------------
----------------KLPPLRICVIGCIGLGKTTLSKYIAKELGLIHIDFVEILNEELV
PKHFKKVGRKYENSFTDNPIDDEGAVEYQMDEENMNAS----------------------
-----------------------------------------LVNVLYNETEI--------
--------------RSI-------------------------------------------
----------------IYNYLEKSTKA---------------------------------
--------------------KIIEN-----CRCENY-------------------LDIIK
QKPHF-------------------------------------------------------
------------------------------------------------------------
---PEILIEKRYSIWKENSR------------------------------RVPVPDERYD
YLCEYHKPAS-KVPAFLNVVDIAGLVRGAAEGQGLGNAFLSHIKACDAIFNLCRAFDDED
VIHVDGDVNPVRDLETIAEELRLKDEEQLLQHIEKLDRVVNRGGEKKLKPEYDSLAKVKT
ILVDEKKHIR-FGDWSAADIEV--LNKYLFLTSKPALYLVNLSEKDYIR-KKNKWLPKLK
EWIDKNDPGSPLIPFSGVLESKLLDMD-PT--ERVSYLKEHGI-TSALDKIIVQGYKALQ
LEYFFTAGADEVKAWTIQ---------KGTKAPQAAGRIHTDFEKGFIMAEVMHFKDFKE
EGTEAACKAAGKYRQQGRNYVVEDGDIIFF------------------------------
--------------------------------------------------------KFNA
GAGL--------------------------------------------------------
------------------------------------------------------------
-----------------KDAKKK-------------------------------------
------------------------------------------------------------
------------------------------------------------------------
------------------------------------------------------------
------------------------------------------------------------
------------------------------------------------------------
------------------------------------------------------------
------------------------------------------------------------
------------------------------------------------------------
------------------------------------------------------------
------------------------------------------------------------
------------------------------------------------------------
------------------------------------------------------------
------------------------------------------------------------
------------------------------------------------------------
------------------------------------------------------------
------------------------------------------------------------
------------------------------------------------------------
------------------------------------------------------------
------------------------------------------------------------
------------------------------------------------------------
------------------------------------------------------------
------------------------------------------------------------
------------------------------------------------------------
------------------------------------------------------------
------------------------------------------------------------
------------------------------------------------------------
------------------------------------------------------------
------------------------------------------------------------
------------------------------------------------------------
------------------------------------------------------------
------------------------------------------------------------
------------------------------------------------------------
----------------------------------
>Cele.Transcript:W08E3.3a.1 /organism=Cele {i 186,406,1074 i}
------------------------------------------------------------
------------------------------------------------------------
------------------------------------------------------------
------------------------------------------------------------
------------------------------------------------------------
------------------------------------------------------------
------------------------------------------------------------
------------------------------------------------------------
------------------------------------------------------------
------------------------------------------MPP---------------
-----------------------------------------------------KKNVV--
--------EEK-------------------------------------------------
------------------------------------------------------------
------------------------------------------------------------
------------------------------------------------------------
------------------------------------------------------------
------------------------------------------------------------
------------------------------------------------------------
------------------------------------------------------------
------------------------------------------------------------
------------------------------------------------------------
------------------------------------------------------------
---------------------------PALIGR---------------------------
----------------------------------LGTNL---------------------
------------------------------------------------------------
---------------------KVGILGLPNVGKSTF------------------------
------------------------------------------------------------
------------------------------------------------------------
------------------------------------------------------------
-----------------FNVLTKSEAQ---------------------------------
--------------------------------AENF------------------------
------------------------------------------------------------
------------------------------------------------------------
---PFCTID-------PNES------------------------------RVAVQDDRFD
WLVNHYKPAS-KVPAFLNVTDIAGLVKGASEGQGLGNAFLSHVSACDALFHLCRAFDDDD
VTHVEGEVDPVRDLEIISNELFAKDLQFIDGPLDKVEKLFTRANDKTKKIEYDTLVRVKK
CL-EEKKPVR-QELWNEKEIEI--LNKHLFLTAKPIVYLVNLSEKDYIR-KKNKWLPKIK
AWIDTNDAGAVLIPFSGAFELKLLDMP-ED--ERQKYLKEQGV-TSNLDKIVHTGYKALQ
LEYFFTSGEDEVKAWTIQ---------VGTPAPKAAGRIHTDFEKGFIMAEVMKVADLIE
LGDEAKCKAGGKYRQQGKTYIVQDGDVIFF------------------------------
--------------------------------------------------------KFNA
GAGL--------------------------------------------------------
------------------------------------------------------------
-----------------QAKKK--------------------------------------
------------------------------------------------------------
------------------------------------------------------------
------------------------------------------------------------
------------------------------------------------------------
------------------------------------------------------------
------------------------------------------------------------
------------------------------------------------------------
------------------------------------------------------------
------------------------------------------------------------
------------------------------------------------------------
------------------------------------------------------------
------------------------------------------------------------
------------------------------------------------------------
------------------------------------------------------------
------------------------------------------------------------
------------------------------------------------------------
------------------------------------------------------------
------------------------------------------------------------
------------------------------------------------------------
------------------------------------------------------------
------------------------------------------------------------
------------------------------------------------------------
------------------------------------------------------------
------------------------------------------------------------
------------------------------------------------------------
------------------------------------------------------------
------------------------------------------------------------
------------------------------------------------------------
------------------------------------------------------------
------------------------------------------------------------
------------------------------------------------------------
------------------------------------------------------------
----------------------------------
>Dpul.mRNA9762 /organism=Dpul {i 97,183,239,370,540,618,716,954,981,1104 i}
------------------------------------------------------------
------------------------------------------------------------
------------------------------------------------------------
------------------------------------------------------------
------------------------------------------------------------
------------------------------------------------------------
------------------------------------------------------------
------------------------------------------------------------
------------------------------------------------------------
------------------------------------------MPP---------------
-----------------------------------------------------KKETA--
--------LEP-------------------------------------------------
------------------------------------------------------------
------------------------------------------------------------
------------------------------------------------------------
------------------------------------------------------------
------------------------------------------------------------
------------------------------------------------------------
------------------------------------------------------------
------------------------------------------------------------
------------------------------------------------------------
------------------------------------------------------------
---------------------------KPLIGR---------------------------
----------------------------------IGTSL---------------------
------------------------------------------------------------
---------------------KIGIVGLPNVVQHQL----------------KIF-----
--HFA-------------------------------------------------------
------------------------------------------------------------
------------------------------------------------------------
-----------------QSILMKISASLN-------------------------------
--------------------------------SDFF------------------------
------------------------------------------------------------
------------------------------------------------------------
---PV----------------------------------------------VGVPDERFD
WLLQHYKPSSPKIQAYLNIVDIAGLVKGAHEGQGLGNAFLSHIRSVDAIFHLCRTFESEE
ITHVEGDVNPVRDIEIINEELRLKDEESLNAAIKKTESLM--RSDKKLKAEYDILCKIKT
HLVDQAKHIR-YGDWNVQEIDV--LNKHLFITSKPVIYLVNMAEADYIR-KKNKWLPKLK
EWIDSNDPGAIMIPFSGAFEAKIADMD-ED--SRKTFCEENKA-NSTFDKIIAQGYKSLN
LMYFFTAGPKEVKAWTIQKKETDNWFLKGTKAPQAGGRIHSDFEKGFIMAEVFKFSDLKE
EGSEAAVKAAGKYRQQGKLYVVEDGDIILF------------------------------
--------------------------------------------------------KFNA
GAGL--------------------------------TAG---------------------
------------------------------------------------------------
-----------------KDAKKK-------------------------------------
------------------------------------------------------------
------------------------------------------------------------
------------------------------------------------------------
------------------------------------------------------------
------------------------------------------------------------
------------------------------------------------------------
------------------------------------------------------------
------------------------------------------------------------
------------------------------------------------------------
------------------------------------------------------------
------------------------------------------------------------
------------------------------------------------------------
------------------------------------------------------------
------------------------------------------------------------
------------------------------------------------------------
------------------------------------------------------------
------------------------------------------------------------
------------------------------------------------------------
------------------------------------------------------------
------------------------------------------------------------
------------------------------------------------------------
------------------------------------------------------------
------------------------------------------------------------
------------------------------------------------------------
------------------------------------------------------------
------------------------------------------------------------
------------------------------------------------------------
------------------------------------------------------------
------------------------------------------------------------
------------------------------------------------------------
------------------------------------------------------------
------------------------------------------------------------
----------------------------------
>Dpte.g4726.t1 /organism=Dpte {i 1118,1410,7770 i}
------------------------------------------------------------
------------------------------------------------------------
------------------------------------------------------------
------------------------------------------------------------
------------------------------------------------------------
------------------------------------------------------------
------------------------------------------------------------
------------------------------------------------------------
------------------------------------------------------------
------------------------------------------MSI---------------
-----------------------------------------------------AKKEK--
--------AAS-------------------------------------------------
------------------------------------------------------------
------------------------------------------------------------
------------------------------------------------------------
------------------------------------------------------------
------------------------------------------------------------
------------------------------------------------------------
------------------------------------------------------------
------------------------------------------------------------
------------------------------------------------------------
------------------------------------------------------------
---------------------------TILLGR---------------------------
----------------------------------PKGTL---------------------
------------------------------------------------------------
---------------------KMGLVGLPNVGKSTT------------------------
------------------------------------------------------------
------------------------------------------------------------
------------------------------------------------------------
-----------------FNFLSKLSVP---------------------------------
--------------------------------AENY------------------------
------------------------------------------------------------
------------------------------------------------------------
---PFCTLE-------PNLA------------------------------RISVPDEYFD
NLCRIYQPKS-QVSATLSIMDIAGLVKGAHKGEGLGNSFLSHIQQVDGIFHVVRAFDEDN
IVHSEGAVNPVNDLQIIYDELRLKDLDRCQKLYDDMKKLVDRGQNKNLAGPFEMLQTFLN
HLKNGNWISN-RMNWSLKEVEA--LNDYCFLTAKPVIYLVNMNIKDYLR-KKNKYLVKIH
EWVEKNMRGP-IIPYSADYEKTLIDDP-AS--LQQH--------VSAVQKIILTGYSTLQ
LIHFYTTGKDEVKCWTIR---------EGTKAPQAAGVIHTDMEKGFICAEVTRYDDLIE
LGSEQAVKNAGKVATKGRDYIVQNRDIIINKLVDDGKLQQGTSMSVIIENENYTLGNFLR
YMLNRKNYVELAGCTIPHPSVSELNFRLQVCDGYVASEVFSEAIDESITYISALIDKFNS
ELGLNKLFQEFLVKILLFLTGWIKVNELLILLDFSLSANFIKRHSITKDDKILNTQPIEV
SLHDIYNINTDKLSFSIKQIRIKIHESISTIDQINCKVISTDNKTCVLGCIIDNTSFNIS
YNSLEYLCLLLGSWNFEKNSRKKITNQNLNESGDFNDTLLFDENNYLDKPQDNENSLTAL
VQAIIKAVNSLNNKKNTSFSKIKCIFKLMKLNKIHLECNNGEGYKTNIPIRTTLTAGFHL
KRFIIDIEKDNTCQDCNVWTIGQNIFLTNVLMTNLVVLIDHDDNKFPYQYLSLKECEIKL
QLAKRNIYVTVRNTKNITVLVDPNSDCDLLTWSVIMQQVYKFYKYYLNSSISHYEKSIND
AALYTYEKLRKKSDEIHKNPATKYPCIYEELLHTHECWSSYLASNRFVFDAELCHVDLLL
KTDFPNIKLDTSKKGFSFTAIYDLINFCISANKLIPEALINDKYVHIHMDKTLLHYSSSI
KKYILIVNEAIFLHTVNSIYQAQAYYRNKNYNFSTQNSNLLNSDYKHDPILENDKSKCKV
NWGELNISDMKELNYTLVNFNEICMSYSTYSDLTEIVIENIILQDMNYKELNIFQNPFNG
ITSDGATSYNIFYYLLSRSYYFKYLLSQQSSAKTIITNISPNFLFHVNYMQLALDKDSFN
VLNLRIFKDIYYNSVLTYLESAYLVDANMNMLALKMQNLNLLSYSAFVNDKPEMKYSSDE
FQRLKTQDIKFLTNANHLNLLQNIKYSINTPKSWIKETQYRRTIFNVDLIEVSLVSVTKN
LNKSFATLTTTTEFIYSIIMIPEKYITYSTLLKQKFKLTTYVFSQLAIRIKNFNTCFESQ
QKKYLERLYQQSPRSVSPESMFFKSMLDTNNSFSNYIYIDDYETNDSSEESKNLAENKQL
QNENLSVYICDDNATDKVYNHETIYSSIRTILNITPLYSKTTNQYLQHRSQEGKANSKIN
ELISKTLNEIILIENTFKDYLIDSLNKSFDRILKKITADQNISWIDALYVKKITFKKYFL
LKNEFIVKEYFNFKSSSDKPHDNKSSLPLIYDNFCISAIKLTCNVDPDPEAVNFETIEKI
IVKLANLESSYKPNLFHFALSQLTLQYHRNRELSAKIKQFKLNITKLPNLLLITDYLHSA
TVIANHLKDFNQKFNISQMPANRSGLVNAEINAVFTINVANIQLSNFSLELKENIIFNFK
KDKNKFNYYALKTSKASTLFLKIDFYSLVQFFGIVNLEYKSGDVLNLNTHPTSKILIDST
PIIIHRLLLFIVNYVKEFSSKINQYRQLGGILNIFANEKQKQSFSECIYKEAKSQECLVD
GSDNMIVLDMLIPKVNQDSDEIGMPSDNYSKISSDHDNNNNLNMLNKNTFNLVLHVNSIN
VKFFNGIYLNISSLCFNKAKFNVKDFKLCCFNEENVQICLFCHFKNVKYNFITDHEAINN
PEIIIEYVFMSVILDEVFELVYNLLLSYYFLNNVFSFSDLFNNLQPITKLSDQTTKSALT
TYFNSITIMYVTINLINKGSRLYELLEKSIYNCSPFDESFQKKYVNLYKKNDKVLKISLN
QHLKTVSDGRTMKSSKLYEYFNYVSDIFLNLESIIDYDADNLLLYFLAIRKPATFNLDSQ
ESCNVIINIPKLTCSHEPDGNIDLKTYDKIPLDNLNVIIGFSVIINKTAITDVRATVKTK
FVDHTTHIYTSIKRIIFQMHQTDAIILMTIQNSLSQLYKNISLLPLWNLRDITSECVAIS
QPSSHKSNYPMRHQCLLKNINETITLEKAFIRLLLHDGTILFSCCLENLGYKRKVISPTK
GIIKFIIRNIIIEAPEKYISKNSQNNNRLKSIFHKLPVQIENAKSVRPTNSASVEAISLL
FLELLFENQIIEKHVKRSQERRFINKILGSKHSIRICKQSTYLFKPELQFQKITIYNSTK
LSLTPIQININQKFLLHLNQYFSSSRKDQVEFLREVINSKKYYTSDRDSEAISQNTSAYF
SEDSAQKNVDDGKNLENDITECNLSADTNKIGADSKYHALVMKNKRKNAKNNFPKHLENS
KNKLLDYSYQLAHSLSNIFSAEKAQEKTGEGASQNSENKIDPYDELIKLQTAFPFYIPYN
VMEWNFISEAYFTIGENELGNSTDTSLVQQRSKT
>Cscu.CSCU029867-RA /organism=Cscu {i i}
------------------------------------------------------------
------------------------------------------------------------
------------------------------------------------------------
------------------------------------------------------------
------------------------------------------------------------
------------------------------------------------------------
------------------------------------------------------------
------------------------------------------------------------
------------------------------------------------------------
------------------------------------------------------------
------------------------------------------------------------
------------------------------------------------------------
------------------------------------------------------------
------------------------------------------------------------
------------------------------------------------------------
------------------------------------------------------------
------------------------------------------------------------
------------------------------------------------------------
------------------------------------------------------------
------------------------------------------------------------
------------------------------------------------------------
------------------------------------------------------------
------------------------------------------------------------
------------------------------------MSL---------------------
------------------------------------------------------------
---------------------RAGIVGLPNVGKSTL------------------------
------------------------------------------------------------
------------------------------------------------------------
------------------------------------------------------------
-----------------FKTLTKLSVE---------------------------------
--------------------------------IANY------------------------
------------------------------------------------------------
------------------------------------------------------------
---PFATIE-------PNVG------------------------------VVEVPDQRLN
QLAQIVKPKQ-TLPAIFEFTDIAGLVKGASQGEGLGNQFLSNIREVDAIVHVVRCFTDPS
VIHVANQVDPVLDVQIVNLELIQADLESAKKIRARLHKKA--QSDKKVALEFNFVEKLIF
HLGQDQM----VHDLDVSEIEKGWLKSYHLLSAKPVLYLANVDEQHLANPEQSKPFQRLK
SYLESS--GNQVLALCVQAESDLADLE-GQ--EKDEFLTQLGVQTSGVDKLIQASYALLN
LATFFTAGPQEVRA----------------------------------------------
------------------------------------------------------------
------------------------------------------------------------
------------------------------------------------------------
------------------------------------------------------------
------------------------------------------------------------
------------------------------------------------------------
------------------------------------------------------------
------------------------------------------------------------
------------------------------------------------------------
------------------------------------------------------------
------------------------------------------------------------
------------------------------------------------------------
------------------------------------------------------------
------------------------------------------------------------
------------------------------------------------------------
------------------------------------------------------------
------------------------------------------------------------
------------------------------------------------------------
------------------------------------------------------------
------------------------------------------------------------
------------------------------------------------------------
------------------------------------------------------------
------------------------------------------------------------
------------------------------------------------------------
------------------------------------------------------------
------------------------------------------------------------
------------------------------------------------------------
------------------------------------------------------------
------------------------------------------------------------
------------------------------------------------------------
------------------------------------------------------------
------------------------------------------------------------
------------------------------------------------------------
------------------------------------------------------------
------------------------------------------------------------
------------------------------------------------------------
------------------------------------------------------------
----------------------------------
