# Supplementary material for: Genome streamlining in a minute herbivore that manipulates its host plant
Source: eLife. 2020 Oct 23;9:e56689. doi: 10.7554/eLife.56689 (PMC7738191; doi:10.7554/eLife.56689)
Supplement: Supplementary file 2. [file elife-56689-supp2.zip › Malin_Input/OG0002082.fasta]

>Agam.AGAP011766-RA /organism=Agam {i 215,615,747,906,1071 i}
--------------------------------------TMYFYKQK--------------
--LLHAAQLKKLYDHKYSCTNVSLMDPF-LQPWWCWLVSK-VPLWLAPNLITIVGLAINI
ATTLILISYSPTGREEPPRWSSALCGIGLFIYQSLDAIDGKQARRTNSSSPLGELFDHGC
DSISTVFVALSACISVQLGYYPRWMFFQCFCAMTLFYCAHWQTYVSGTLRFGRIDVTEAQ
CTIIGIHMISAIFGPSIWMTKM--------------------------------------
------------------------------------------------------------
------PLLGGSWNYAVCAIFTFGFVQVFTTFCQSFRAGGVGKNGSTVAGTSVLSPIIPF
LFVVVPAYVISQKSTDQIYENHPALYIMAFGMITAKVTNRLVV-----------------
---------------------------------------AHMTKSEMEYLDWGLIGPLCL
FLNQYFNSFLPEYYVLWFCLLWCTVDLIRYCGQVCLEICDYLKIELFRIPYPP-------
-----------KPVMTSQGTNPPQHHHHHHHHSH------------DNKNGTHSLTNNNN
SAATSAQQQQQQSINRKQTRASSRKHNAAAH
>Dmel.FBtr0087700 /organism=Dmel {i 221,462,621,753,912 i}
MA------------------------------------LLAYRDKH--------------
--ILSAQQLRKLSEHKYSCFSVSLLDPL-LQPWWNWLVAQ-TPLWLAPNLITIVGLILNV
VTTLILICYSPNGVEAPPRWTCLLCALGLFIYQSLDSIDGKQARRTNTSSPLGELFDHGC
DSISTVFVALSACISCQLGHYPNWLFFQCFCAIALFYCAHWQTYVSGTMRFGRIDVTEAQ
FSIIAIHLVSAALGPEIWLTKI--------------------------------------
------------------------------------------------------------
------PIVGLSWNYTILVFITFGYTLNIINFLKMFTQGGSGKNGSSVAGTSVLSPSIPL
TLVVLPALMIAQKSPQNLFTEHASVYIMAFGMVAAKVTNKLVI-----------------
---------------------------------------AHMTKAEMEYLDWSLLGPSLL
FLNQYFNCIVPEIWLLWFTLIWGTQDLLRYCAQVCLEICQHLRIDLFRIPYTPKGATPHP
ATASVSSQSN-FGSSADKNGGSAHRKSKSKPH----------------------------
-------------------------------
>Bmor.transcript:BGIBMGA001073-RA /organism=Bmor {i 212,453,612,741,873,1032,1158 i}
---------------------------------------MQFYKER--------------
--ILNAAQLKRLSEHKYSCTSASVLDAW-LQPWWCWLVSK-TPLWLAPNLITILGLIVNI
VTTLILVWYSPDARQDPPRWACALCALGVFVYQSLDAIDGKQARRTGSQSPLGELFDHGC
DSISTVFIALGACIAVKLGEYPTWMFFQCFCAMTLFYCAHWQAYVTGTLKMGRIDVTEAQ
FSIIGIHLISAVLGPDFWSTQV-GGGLEIRYSVALAAIVGAFLTIGTLAAAIVSGGVGKN
GSTVA-------------------------------------------------------
-----LPTIKISVNLISNYVVVLFTLYLVAAYINVIVKGGVGKNGSTVAGTSILSPVIPF
SLVVVPAFIIFQKSESHVYENHPALYILAFGMVTAKVTNKLVV-----------------
---------------------------------------AHMTKSEMEYYDWSLLGPAML
FLNQYFNNALPEYWVLWLCTVWVCGELVRYCGQVCREICDHLDIQLFRIPRAA----PAP
ASASAPAHSKAAPDR-NGTRRHAAKHARRQPAN---------------------------
-------------------------------
>Phum.transcript:PHUM503300-RA /organism=Phum {i 237,385,612,744,903,1029 i}
---------------------------------------MLLYREK--------------
--LLSNGQLKRLSEHLYSCENIGLLDKY-LQPFWNFLTSK-TPLWLAPNVLTISGLIVNI
ITTLILVWYSPDARAEAPKWACFLCAVGLFIYQSLDAIDGKHARRTGTSNALGELFDHGC
DSVSTVFVALSACVAVQLGQYPTWMFFQCFCAMTLFYCAHWQTYVSGTMKFGRVDVTEAQ
CAIILIHLTSAIFGPSIWMTEV--------------------------------------
------------------------------------------------------------
------FVLHVELKLIVIVFTVVIYGGLAYSKIKVIFGGGVGKNGSTVAGTSVLSPIIPF
SLVIVPAYIIYKKSDNQLYENNPALYILAFGMVSAKVTNRLVV-----------------
---------------------------------------AHMTKNELDYLDTALVGPAML
FLNQYFNFFFDEYYVLWACLIWVALDLLRYSTEVCHEICDHLKVKLFKIPYPN----IGV
TGKLMVNNSSRTPQTTNGQQPHHHHHHQQQQQQQ--------------------------
------------SGNLRTKRHSRTRQ-----
>Tcas.transcript:TC008273_002 /organism=Tcas {i 215,456,615,747,927,1059,1218,1344,1483 i}
--------------------------------------MMKLYKER--------------
--LLSDAQLKRLGEHQYSCQSVSILDKL-LQPYWNWLTSK-VPIWLAPNLITILGLIVNI
VTALILIWFSPDAKQEAPRWACGLCGFGLFVYQSLDAIDGKQARRTGTANPLGELFDHGC
DSISTVFVALSACIAVQLGYYPGWMFFQCFCAMTLFYCAHWQTYVSGTLRFGRIDVTEAQ
YTIMGILLLSTIFGPSVWSTKFFSGTVCLWYLIPLSTLICGLWSLYQSIIVIFTGGVGKN
GSTVAVFGFTFHWAHVVCTVFYLGFFQLFYTFFERIKEGGCGKNGSTVAVRLNLGLQNCT
YCSAEIPGLDMEVKLIPIGVACAVALLLAQANVSIIFTGGVGKNGSTVAGTSVLSPVIPF
SMVLVPAFIIYQKSTQHVYEEHPALYILAFGLVAAKVTNRLVV-----------------
---------------------------------------AHMTKSEMDYMDWSLLGPTML
FLNQYFNTFIKEYYILWLCMIWVIVDLLRYCYQICQEICDFLHVELFRIPYPG-------
-----------GPQRVVTLPSEKNGKSEKKIHLS------------DGEDVVPLLQSEEN
S------------------------------
>Dpul.mRNA16474 /organism=Dpul {i 231,379,502,606,738,897 i}
-----------------------------------------MKFKP--------------
--VLDDTQLKRLSEHKYSCTSSSILEPF-LQPWWNWVVQC-LPLWLAPNLITITGLFVNI
LTSLVLVYYNPDGKEESPRWAALMCAAGIFIYQTLDAIDGKQARRTNSSSPLGELFDHGC
DSLSTVFVALAACVTVGLGTHPWWMFFQCFTGFALFYCAHWQTYVSGTLRFGKIDVTEAQ
YGIMGLHLLTFIFGSNMWQQNL--------------------------------------
------------------------------------------------------------
------SWLNCSCVLLPGTLTLTIYAIIGISSMRVILRGGAGKNGSTVAGTSVLSPAIPL
GLVIVPAYIIACKSEEHIFEEHPSLYIIAFGLVVAKVTNRLVL-----------------
------------------------------------------------------------
---------------------WAAIDLYRYCHRVCLEICGALNIELFRIKARL----AVP
AGAASAALDFAAASTNSSRNGRHRRT----------------------------------
-------------------------------
>Isca.ISCW005628-RA /organism=Isca {i 237,385,434,579,711,870,996,1138 i}
---------------------------------------MIFSSSD--------------
--VLTPQQLKRLSEHRYSCSGSSFVDPF-MQPFWNWVTTK-CPLWLAPNLMTITGLAVNI
ATSLLLVCYSPTATQEVPRWAFLLCALGLFVYQTLDACDGKQARRTGTSSPLGELFDHGC
DSISTVFVALAVCIAVKLGYYPCCM---------LQVSVTLANVLSGIPR--RFDVTEAQ
FSVMIIHLVSAIFGPGVWATRM--------------------------------------
------------------------------------------------------------
------PPLGLPLKFLPLILGVSAAAVALCSYVGIIFTGGVGKNGSSVAGTSVLSPSIPI
ALVVVPAFIIYQKSTTSIYENHPCLYIIAFGMVAAKVTNRLVV-----------------
---------------------------------------AHMCRSEMDYMDSILIGPGML
FLNQYFNTFINEYVILWICLVYSAADLLHYCTIVCNQICGHLQIPLLRIAPKF-------
-----------PPSLVDRSPPNPS---------------------PDVRRPTSLLQPHRL
RS-----------------------------
>Lpol.rna15901 /organism=Lpol {i 237,385,527,612,744,903,1029,1171 i}
---------------------------------------MIFSSAD--------------
--ILSPAQLKKLKEHKYSASGSSFLDPF-MQPFWNWLVKK-FPLWLAPNLMTIAGLVINI
FTSLILVFYSPDARHEAPRWAFLICAVGLFVYQTLDACDGKQARRTGSSSPLGELFDHGC
DSMSTVFVSLGVCIAVQLGAYPAWMFFQCFAAFALFYCAHWQTYVSGTLRFGKFDVTEAQ
FTVMSIHLVSAVFGPSIWTTRL--------------------------------------
------------------------------------------------------------
------PFLHVELRLLPVIIALSVSAVMCYSNFVIILSGGVGKNGSTVAGTSVLSPFIPM
GFVVIPAFIIYQKSTTGIYEHHPCLYILAFGMVVAKVTNRLVI-----------------
---------------------------------------AHMSKSEMDYFDSVLVGPGML
FLNQYFNTFFKEYIVLWLCLVYSTSDLLHYCTIVCSQICNHMNIQMFRITPNP-------
--NSSQARSIASPTQKEEAESHPLIANEQVPPHEQPFSDSPTPT--EDRPPTPTDTPTQG
MTAL---------------------------
>Smar.transcript:SMAR012002-RA /organism=Smar {i 237,385,527,612,744,876,1035,1161 i}
---------------------------------------MIFSTHD--------------
--VMSPSQLKRLADHKYSCCSSSVMDPI-MQKYWNWLVNK-IPFWFAPNLITITGLFINI
VTSLLVVFYSPDARQDAPRWTFLLCALGLFVYQSLDAIDGKQARRTGTSSPLGELFDHGC
DSISTVFVAISVCVAIQLGSHPAWMFFQCFAAISLFYCAHWQTYVSGTLRFGRFDVTEAQ
FGVMFVHLTSAILGPEFWLTKIPVLHLEIKLLIFILGGAAGSIALLSYFRTIFTGGIGKN
GSTVA-------------------------------------------------------
-----IPMLLIEWKMCLVLLVSSFASVLCYFNFSVIFTGGVGRNGSTVAGTSVLSPFIPF
SLVVLPAFIIYRKSESHIYENHPCLYILAFGLVAAKVTNRLVV-----------------
---------------------------------------AHMTKSEMDYLDSVLIGPGML
FLNQYFNTAFNEYIVLWLCLIWSTFDLIRYCTVVCTQICGHLNIHLFKITPKL-------
--VSNVSQVPATPTSKNGTFLRKAVKR---------------------------------
-------------------------------
>Ptep.aug3.g5322.t1 /organism=Ptep {i 234,382,524,609,741,900,1026,1195 i}
----------------------------------------MFLTKD--------------
--ILTPFQLKRLSDHRYNSCGRTLLDPI-VQPFWNWAVLK-LPLWLAPNLMTIAGLLINI
LTSLILICYSPDGLKEAPRWGFVLCAVGLFVYQLLDACDGKQARRTGTSSPLGELFDHGC
DSLSTVFVSLGVCVAVQLGSYPSWMFFQSFTAITLFYIAHWQTYVTGTLRFGRFDVTEAQ
YTVMLIHIISAIFGPHIWSIHI--------------------------------------
------------------------------------------------------------
------PSLYIEIKLIPVFVGFIAATFAFYSNFMRIFTGGAGKNGSSVAGTSILSPFIPL
ALVVVPAFVIYQKSITRVYEHHPCLYILAFGVVASKVTNKLVI-----------------
---------------------------------------AHMTKSEIEKLDSILVGPGML
FLNQYFNTFIDEYIVLWICLAYSVANFLHYSSIVCMQICSHLHIQLFTIVPQT----GSL
PEANTENQFLSTPLLQSASNDVTDEPCESISVDQ-----SPSSYQHSFLADSESLTECKL
DDEIP--------------------------
>Turt.mRNA:tetur10g03530 /organism=Turt {i 237,612,744,903,1029 i}
---------------------------------------MLLCGGD--------------
--VLTERQLHRLNEHKYRSAGNTLLDPV-MQKFWNWFTKR-LPLWLAPNLMTLVGLCVNA
LTTVVLILYSPDGKQPIPGWALIFFAIGLFIYQTLDATDGKQARRTGTSSPLGELFDHGC
DSISTVLASIATCLTFQLGYYPGWMFYQCIAASFLFYLAHWQTYVSATLKFGRFDVTEVQ
FSIMFFNILTACTSQDFWASTV--------------------------------------
------------------------------------------------------------
------PGLNMELKILPAIAIAIAHAIVAFNNFSVILAGGVGKNGSTVAGTSVLSPCIPI
AIVIVPAFIIYQKSSPHLFEEHPCLYLITFGLIIAKVTNRLVV-----------------
---------------------------------------AHMTKSEMDYLDTVLIGPAML
FLNQYFNNFLPEYFVLWLALIYTLADLIHYAVVICRQISSYLHINVLTIAPNS----PS-
-WNAQKSDKHNKGSLNGRDKKYNLRQGRHQ------------------------------
-------------------------------
>Cscu.CSCU016032-RA /organism=Cscu {i 237,385,471,603,766,908,930,1056 i}
---------------------------------------MIFSSND--------------
--ILTPTQLKKLSNHEYSALGLTLLDPY-VQPYWNWIVEK-FPIWFAPNLMTILGLLINV
VTSLLLVYFSPDARQEAPRWSFFLCALGLFIYQTLDACDGKQARRTKTSSPLGELFDHGC
DSLSTVIVVVSVVM----------------------------------------------
YGYM-IIIFTGGAGKNGSTVAI--------------------------------------
------------------------------------------------------------
------PYLHVELRLLPVALALTVSVIICYSLLTIILSGGVGKNGSTVAGTSVLSPSIPI
SLVVIPAFIIYRKSTYNIYENHPCLYILAFGMVASKVTNRLVVIFVSLGVCIAVQLGTYP
AWMFFQCFTAITLFYCAHWQTYVSGILRFGNSCKKLDLIAHMTKSEMDYLDSILIGPGML
FLNQYFNTFMNEYVVLWLCLVYSAADLFHYCMIVCNQISAHLKIHLFSIAPRT---TVVP
ACTFSTNGTKRTGSTISKLK----------------------------------------
-------------------------------
>Drer.transcript:ENSDART00000081601 /organism=Drer {i 351,499,641,726,858,1017,1143 i}
MSSHKRPVRARSDSDSSSSAPRDPI-VAATEEGPSLLTRLMELPVA--------------
--RLSRQQLKRLEEHRYSSEGRSLLEPF-MQGFWCWLVSK-VPLWMAPNLITIVGLATNI
VSTLILVYYCPTATEQAPTWAYLACALGLFIYQSLDAIDGKQARRTNSSTPLGELFDHGC
DSLSTVFVVLGTCIAVQLGTYPDWMFFCCFVGIFMFYCAHWQTYVSGTLRFGIIDVTEVQ
IFIISMYLLAAIGGTAFWQSMI--------------------------------------
------------------------------------------------------------
------PVLNIQVKIIPALFTLLGAVFSCTNYFRVIFTGGMGKNGSTIAGTSVLSPSFHI
GVVITLALMIYKKSSVQLFEKHPCLYVLAFGFVSAKLTNRLVV-----------------
---------------------------------------AHMTKSEMHRYDLAFTGPALL
FLNQYFNSFINEYCLLWVALVLSAFDLVRYCVSVCNQIATHLNIRVFSIQPPS-------
------------PSRVQTDGRNHH------------------------------------
-------------------------------
>Hsap.transcript:ENST00000357172 /organism=Hsap {i 339,487,629,714,846,1005,1131 i}
MSGH-RSTRKR----CGDSHPESPVGFGHMSTTGCVLNKLFQLPTP--------------
--PLSRHQLKRLEEHRYQSAGRSLLEPL-MQGYWEWLVRR-VPSWIAPNLITIIGLSINI
CTTILLVFYCPTATEQAPLWAYIACACGLFIYQSLDAIDGKQARRTNSSSPLGELFDHGC
DSLSTVFVVLGTCIAVQLGTNPDWMFFCCFAGTFMFYCAHWQTYVSGTLRFGIIDVTEVQ
IFIIIMHLLAVIGGPPFWQSMI--------------------------------------
------------------------------------------------------------
------PVLNIQMKIFPALCTVAGTIFSCTNYFRVIFTGGVGKNGSTIAGTSVLSPFLHI
GSVITLAAMIYKKSAVQLFEKHPCLYILTFGFVSAKITNKLVV-----------------
---------------------------------------AHMTKSEMHLHDTAFIGPALL
FLDQYFNSFIDEYIVLWIALVFSFFDLIRYCVSVCNQIASHLHIHVFRIKVST-------
------------------AHSNHH------------------------------------
-------------------------------
>Alyc.aculy01g11900.1 /organism=Alyc {i i}
MKQQ-RDN----------------------------------SKMM--------------
--MLTGKQLKRLKEHSYKSCGNTILDPY-LQVWWEWVVHK-LPLWLAPNCMTLAGLLVVI
STTILFIIHSPDAKQDVPPWLLLLGALSIFIYQTLDACDGKQARRTQTQSQLGELFDHGC
DSLSTIFIALIVAVTCKLGTSPSILFFQCSFAICLFYTAHWQTYVSGTLRFGSFDVTEIQ
FSIMFMLILTALFGSSIWSYTI--------------------------------------
------------------------------------------------------------
------PFVNIELGALPIIGSIIGGLVALYDNLPIILTGGVGRNGSSVAGTSVLSPSIPL
MLFVMLTVMIWKKSPSLLYENHSCLYLLFIGLIASKITIRLII-----------------
---------------------------------------CHMSRSEIGYLDSSMLGLLGL
ILNQYFDCYFDEFTILRLAFGYTIYDLINYSTRLCLEISSYLKIYIFSTAKKM----KA-
----------------------------------------------DN------------
-------------------------------
>Dpte.g8691.t1 /organism=Dpte {i 80,421,648,774,933,1059 i}
MAGR-----CKT-----------------------VLNSASHVVCE--------------
--KLSDAKLKRLGDHKYSATGSTMCDCI-MQKFWRWCIDYCIPEWWAPNSMTLVGLIVNV
LTCSLLVYYSPDAKQDIPPYALVLAAIGLFIYQTLDACDGKQARRTKTSSSLGELFDHGC
DAISTIFVSLSVCLTVQLGHYPNWIVILCAGATSLFYIAHWQTYVSGTLKFGFFDVTEAQ
FTIITMHLISAIFGLSFWSNKI--------------------------------------
------------------------------------------------------------
--------FGVELKMIAMIGVAGNECYLFVRDLKSILSGGAGKNGSTVAGTSILSPIIPL
MLVYSFTLIIYSKSMSNAFVDYITIYVITFGFVCAKITCKLVV-----------------
---------------------------------------AHMSKSEMSKMDTIFIGPLIL
FFNQYFNFYFDELIMLWVALAYILLDFTYFGFSTCRQLAKYLRVSILTIRPKE----MS-
-TNISTSSSLSSPTSTTATTTTTTNGRQQYGTRQ--------------------------
----------------RTGNHLRR-------
>Mocc.rna17578 /organism=Mocc {i i}
---------------------------------------MIRPPLE--------------
--PLNVEQLKRLQQHQYRATGKSFLDPY-MQPFWEWVVLQ-LPEWLAPNLMTILGLIVNV
VTCLLLVILAPDARTDVHPVFFIACAVGLFFYQTLDACDGKQARRTNSSSPLGELFDHGC
DAISTIFVALGVCVATKLGLSPNIMLFQCLLAMYLFYCAHWQTFVTGTLRFGRFDVTEAQ
FSVMLVHLITAIFGQDVWSANV--------------------------------------
------------------------------------------------------------
--------LFFEARYIPFLSCVAGALTAMISYLRV----SLSSQTPHVCEGSTLCPLTPS
LLTVVPALVMSYKSPALMLE-YPCLFMLTFGLVAVKMTFRLIV-----------------
---------------------------------------SHMTHSELQAWDSTLLTPLVI
FFNQYLDFPVAERLLLWVGLVYTATDLLLYANALCSQICDHLKIELFRIAPMV----AD-
-KKNSAEDLTGKPLLKSAATTSPSPGEAPPRYQDVIV---------DNS-----------
-------------------------------
>Cele.Transcript:Y49A3A.1 /organism=Cele {i 65,307,519,653 i}
MVTT-RSR-----SKNNRAADKDRS-KERYAYRP----RSTFEESDALVGFKTIDHYLQY
DCLLTREELHRLDEHVYSAVDTSWLDELCMKKFWEAVVLY-YPLWVAPNLLTLIGLIVNL
TTVLVLSFYCPTATETAPAWAYFLAAFGLFVYQTLDATDGKQARRIGASSPLGELFDHGC
DSASQVFVTLNVCYALQLGSVRCGVFIACLISVSLFYTAHWSTYCTGQLRFARFDVTEAQ
WSIISMLLCTSLFGPKLWSVGI--------------------------------------
------------------------------------------------------------
--------FGYALKHLLLACVGLGTIYQALGYLSVIFTDGVGKNGSTVAGTSVLFPACPL
LAVIVPYCMIYSKSASGVYDDLIVIFVLQFGAVAAKATNRLIV-----------------
---------------------------------------AHMSRSELSLWDWIYMGPIAL
MINQYYDIKINEPTLLKYTTVYVYASLLVYCLFITRQICDHMGIYCFKVTAPR-------
-----------AGSSK--------------------------------------------
-------------------------------
