# Supplementary material for: Genome streamlining in a minute herbivore that manipulates its host plant
Source: eLife. 2020 Oct 23;9:e56689. doi: 10.7554/eLife.56689 (PMC7738191; doi:10.7554/eLife.56689)
Supplement: Supplementary file 2. [file elife-56689-supp2.zip › Malin_Input/OG0002085.fasta]

>Agam.AGAP002073-RA /organism=Agam {i 1054,1227 i}
----------------M-------------------------ASIEPL------------
-------------------------------QNKTWDLSLYELHR---------------
TPQEAITDNTEIAVSPRSLH---------------------------------SELMCPI
CLDMLKKTMTTKECLHRFCSDCIITALRSGNKE----CPTCRKKLVSK-RSLRPDPNFDL
LISKIYPSRD-----------------------------------------EYEAHQE--
--------------------------------RVLAKF----------------------
------------------------NQSHSQ-QALVHSINEG-------------------
-------------------------IKLQSQNRP----------------NRKQKG----
------------------------------------------------------------
------------------------------------------------------------
------------------------------------------------------------
--------------E-------NDGLA----PANPT------------------------
------------------------------------------------------------
------------------------------------------------SSSNAAAAPASA
AAPAATANGTGE-----------PGKDNQVAGGN----------------VA-------P
AGAGTGSTGSA--TTGSGGGG---------------------------------------
----------------GGGGGGSGGSTAGGDQMRQSSNPPSVRSTPSPV-----------
---------------PSNISSASK---------------------AKRARSVLTSE----
----------------------------------RSEESESNS----EMDMRTEENDSN-
------------------------------------------------------------
--------------LDTEGEGNS--EHGSDEIEL--------------------------
------------------------------------------------------------
-------VFKP---HPT-------------------------------------------
-------------------------EMAGDNPLLKALKENSIRYIK---TTSNA------
------------------------------------------------------------
------------------------------------------------------------
-------------------------------------TIDHLSKY---------------
----LAMR----------------------------------------------------
-------------------------------------------------------LTLD-
------------------------------------------------------------
------------------------------------------------------------
--------------------------LDPALPET----------YRLLNFCIY-------
------------------------------------------------------------
------------------------------------------------------------
-IAQQPNQLVVL-SGNQTLQQVNEKF----------------------------------
------------------------------------------------------------
------------------------------------------------WKVNKPLEMY--
------------------------------------------------------------
------------------------------------------------------------
------------------------------------------------------------
------------------------------------------------------------
-------------YSWKKS-----------------------------------------
------------------------------------------------------------
---
>Tcas.transcript:TC001392_001 /organism=Tcas {i i}
----------------M-------------------------TTSEQI------------
------------------------------GLNKTWELSLYELHR---------------
TPQDVITDNTEIAVSPRSLH---------------------------------SELMCPI
CLDMLKKTMTTKECLHRFCSDCIITALRSGNKE----CPTCRKKLVSK-RSLRPDPNFDL
LISKIYPSRD-----------------------------------------EYEAHQE--
--------------------------------RVLAKL----------------------
------------------------NKSHSQ-AALVNSITEG-------------------
-------------------------IKIQSQNRP----------------NRSRKN----
------------------------------------------------------------
------------------------------------------------------------
------------------------------------------------------------
--------------NEVER---NQGEN----PENPVP-----------------------
------------------------------------------------------------
------------------------------------------------PNENTVGAPQP-
-------------------------APGVVNNGS----------------PA-------P
SGRST-------------------------------------------------------
-----------------------------------------PSQPPSPV-----------
---------------SSNVSSISK--------------------SIKRPKSTLTSE----
----------------------------------RSEESESSE--------RTEQT----
------------------------------------------------------------
---------------DTEGEGPS-EPMTLNEIEL--------------------------
------------------------------------------------------------
-------VFKP---HPT-------------------------------------------
-------------------------EMSGDNPLVKALKENSIRYIK---TTANA------
------------------------------------------------------------
------------------------------------------------------------
-------------------------------------TVDHLHKY---------------
----LAMR----------------------------------------------------
-------------------------------------------------------LTLD-
------------------------------------------------------------
------------------------------------------------------------
--------------------------LDSQLPTT----------HSLLNFCIY-------
------------------------------------------------------------
------------------------------------------------------------
-ISPTAGQYVQL-NGNQTLGQVNDKY----------------------------------
------------------------------------------------------------
------------------------------------------------WKVNKPLEMY--
------------------------------------------------------------
------------------------------------------------------------
------------------------------------------------------------
------------------------------------------------------------
-------------YSWKKT-----------------------------------------
------------------------------------------------------------
---
>Bmor.transcript:BGIBMGA006985-RA /organism=Bmor {i 743,916,1089 i}
----------------M-------------------------SSTEPS------------
-------------------------------QNKTWELSLYELHR---------------
TPQEVITDATEIAVSPRSLH---------------------------------SELMCPI
CLDMLKKTMTTKECLHRFCNDCIITALRSGNKE----CPTCRKKLVSK-RSLRPDPNFDL
LISKIYPSRD-----------------------------------------EYEAHQE--
--------------------------------LVLAKL----------------------
------------------------SMSHSQ-ASLVNSITEG-------------------
-------------------------IKLQSQNRP----------------QRSRKN----
------------------------------------------------------------
------------------------------------------------------------
------------------------------------------------------------
--------------H-------DESSN----ASNSN------------------------
------------------------------------------------------------
------------------------------------------------GNVETAQNGSNS
ATP----------------------KDGTSSSGN----------------PA-------Q
SGQST-------------------------------------------------------
------------------------------------SNPASVRSTPSPV-----------
---------------PSNVSSVSK-----------------NTSTTKRAKSVLTSE----
----------------------------------RSEESESSD-------GRTEGENS--
------------------------------------------------------------
--------------MDTEGEG---EPLNPNEIEL--------------------------
------------------------------------------------------------
-------VFKP---HPT-------------------------------------------
-------------------------EMTGDNQLMRALCDNSVRYLK---TTPNA------
------------------------------------------------------------
------------------------------------------------------------
-------------------------------------SVDHLSKY---------------
----LAMR----------------------------------------------------
-------------------------------------------------------LTLD-
------------------------------------------------------------
------------------------------------------------------------
--------------------------LDAELPEA----------LRLLNFCIY-------
------------------------------------------------------------
------------------------------------------------------------
-VAPSPGQFVLL-AGSQTLRQIIDKF----------------------------------
------------------------------------------------------------
------------------------------------------------WKVNKPLEMF--
------------------------------------------------------------
------------------------------------------------------------
------------------------------------------------------------
------------------------------------------------------------
-------------YSWKKT-----------------------------------------
------------------------------------------------------------
---
>Dmel.FBtr0085245 /organism=Dmel {i 1263 i}
----------------M-------------------------TSLDPA------------
-------------------------------PNKTWELSLYELQR---------------
KPQEVITDSTEIAVSPRSLH---------------------------------SELMCPI
CLDMLKKTMTTKECLHRFCSDCIVTALRSGNKE----CPTCRKKLVSK-RSLRADPNFDL
LISKIYPSRE-----------------------------------------EYEAIQE--
--------------------------------KVMAKF----------------------
------------------------NQTQSQ-QALVNSINEG-------------------
-------------------------IKLQSQNRP----------------QRFRTK----
------------------------------------------------------------
------------------------------------------------------------
------------------------------------------------------------
--------------GGG-----GGGGG----GGNGN------------------------
------------------------------------------------------------
------------------------------------------------GAANVAAPPAPG
APTAVGRNASNQMHVHDTASNDSNSNTNSIDREN----------------RD-------P
GHSGTSAASAI--TSASNAAP---------------------------------------
----------------SSSANSGASTSATRMQVDDASNPPSVRSTPSPV-----------
---------------PSNSSSS----------------------KPKRAMSVLTSE----
----------------------------------RSEESESDS----QMDCRTEGDSN--
------------------------------------------------------------
--------------IDTEGEGNG-ELGINDEIEL--------------------------
------------------------------------------------------------
-------VFKP---HPT-------------------------------------------
-------------------------EMSADNQLIRALKENCVRYIK---TTANA------
------------------------------------------------------------
------------------------------------------------------------
-------------------------------------TVDHLSKY---------------
----LAMR----------------------------------------------------
-------------------------------------------------------LTLD-
------------------------------------------------------------
------------------------------------------------------------
--------------------------LGADLPEA----------CRVLNFCIY-------
------------------------------------------------------------
------------------------------------------------------------
-VAPQPQQLVIL-NGNQTLHQVNDKF----------------------------------
------------------------------------------------------------
------------------------------------------------WKVNKPMEMY--
------------------------------------------------------------
------------------------------------------------------------
------------------------------------------------------------
------------------------------------------------------------
-------------YSWKKT-----------------------------------------
------------------------------------------------------------
---
>Dpul.mRNA3662 /organism=Dpul {i 826 i}
----------------M-------------------------ASVDAS------------
------------------------------GANKSWELSLYELQR---------------
TPQEAITDNTEIAVSPRSLH---------------------------------SELMCPI
CLDMLKNTMTTKECLHRFCSDCIITALRSGNKE----CPTCRKKLVSK-RSLRPDPNFDM
LIAKIYPSRD-----------------------------------------EYEAHQE--
--------------------------------RVLANL----------------------
------------------------SKSHSQ-SALLNSIEEG-------------------
-------------------------MKIQSQNRA----------------TRIRKN----
------------------------------------------------------------
------------------------------------------------------------
------------------------------------------------------------
--------------A-------PENET---------------------------------
------------------------------------------------------------
------------------------------------------------ANSITT------
-------------------------TPNVSA-----------------------------
------------------------------------------------------------
------------------------------------------PSTPTPT-----------
---------------ESVPSSKKK--------------------------PKLSTN----
---------------------------------LSENESTGSGAEGPSDHGATEKLCE--
------------------------------------------------------------
---------------EQSGPSCS-GGKSFNEIEL--------------------------
------------------------------------------------------------
-------VFKP---QPV-------------------------------------------
-------------------------EMGNDNDLIKALKENSIRYIK---TTSNA------
------------------------------------------------------------
------------------------------------------------------------
-------------------------------------TVEHLSKY---------------
----LAMR----------------------------------------------------
-------------------------------------------------------LTLD-
------------------------------------------------------------
------------------------------------------------------------
--------------------------LESEIPDS------------LTNFCIY-------
------------------------------------------------------------
------------------------------------------------------------
-ISPGPNQFVVL-SGMQTLDDVNEKY----------------------------------
------------------------------------------------------------
------------------------------------------------WKSNQPLEMF--
------------------------------------------------------------
------------------------------------------------------------
------------------------------------------------------------
------------------------------------------------------------
-------------YSWKKSSV---------------------------------------
------------------------------------------------------------
---
>Phum.transcript:PHUM464900-RA /organism=Phum {i 835 i}
M--------------SL-------------------------SSQEQI------------
------------------------------GLNKTWELSLYELQR---------------
TPQEAITDHTEIAVSPRSLH---------------------------------SELMCPI
CLDMLKKTMTTKECLHRFCSDCIITALRSGNKE----CPTCRKKLVSK-RSLRPDPNFDL
LISKIYPSRD-----------------------------------------EYEAHQE--
--------------------------------RVMAKI----------------------
------------------------NKSHSQ-AALVSSITEG-------------------
-------------------------IKLQSQNRP----------------NRKNKI----
------------------------------------------------------------
------------------------------------------------------------
------------------------------------------------------------
----------------------GDADS---------------------------------
------------------------------------------------------------
------------------------------------------------VDSLSSQPSAA-
-------------------------NQNLST-----------------------------
------------------------------------------------------------
------------------------------------------NSVQPPT-----------
---------------STSFGLENQ--------------------TSGQPTLNIPCS----
---------------------------------APSSSRTRPP---------SLSDDSP-
------------------------------------------------------------
--------------GSPDSAGSS-ESLAADQIEL--------------------------
------------------------------------------------------------
-------VFMP---HPT-------------------------------------------
-------------------------EMLADP-LMRRLK-DSIRYIK---TPDHA------
------------------------------------------------------------
------------------------------------------------------------
-------------------------------------TIDHLSKY---------------
----LAMR----------------------------------------------------
-------------------------------------------------------LTLDN
------------------------------------------------------------
------------------------------------------------------------
--------------------------MDSDLSDS----------LGLVNFCIY-------
------------------------------------------------------------
------------------------------------------------------------
-IAPSPGQLILL-TGNQTLRQVNDKY----------------------------------
------------------------------------------------------------
------------------------------------------------WKADKPLEMY--
------------------------------------------------------------
------------------------------------------------------------
------------------------------------------------------------
------------------------------------------------------------
-------------YSINKKT----------------------------------------
------------------------------------------------------------
---
>Isca.ISCW016231-RA /organism=Isca {i 185,387,631 i}
----------------M-------------------------SSSDTQ------------
------------------------------TTNRTWELSLYELHR---------------
TPQDVITDGTEIAVSPRSLH---------------------------------SELMCPI
CLDMLKNTMTTKE-----------------------------------------------
---------------------------------------------------------E--
--------------------------------RVLAKL----------------------
------------------------NKQHSQ--ALAHSIEEG-------------------
-------------------------MRMQALNRG----------------QRVRKN----
------------------------------------------------------------
------------------------------------------------------------
------------------------------------------------------------
--------------A-------SEEN----------------------------------
------------------------------------------------------------
-----------------------------------------------------STGGQAP
STP----------------------TAGTACVST----------------PV--------
------------------------------------------------------------
--------------------------------------------ANSP------------
---------------SSTSSTTSQ--------------------PRKKPKTSVPTT----
---------------------------------AQSNDTESAG-------GETEET----
------------------------------------------------------------
---------------DADDAGS--DAAQTSEIEL--------------------------
------------------------------------------------------------
-------VFKP---QPQ-------------------------------------------
-------------------------LLLEDS-------SAQVRYIK---TTANA------
------------------------------------------------------------
------------------------------------------------------------
-------------------------------------TVDHLSKY---------------
----LAMR----------------------------------------------------
-------------------------------------------------------LALDK
LE----------------------------------------------------------
------------------------------------------------------------
--------------------------QDASAPRS------------VPPFTIY-------
------------------------------------------------------------
------------------------------------------------------------
-IAVTPGQFTPL-SGNMTLDQVNEKY----------------------------------
------------------------------------------------------------
------------------------------------------------WKVNKPLEMY--
------------------------------------------------------------
------------------------------------------------------------
------------------------------------------------------------
------------------------------------------------------------
-------------YAHRKT-----------------------------------------
------------------------------------------------------------
---
>Lpol.rna18989 /organism=Lpol {i 841 i}
----------------M-------------------------SSTDTQ------------
------------------------------TTNRTWELSLYELNR---------------
TPQEVITDNTEIAVSPRSLH---------------------------------SELMCPI
CLDMLKNTMTTKECLHRFCQECIITALRSGNKE----CPTCRKKLVSK-RSLRPDPNFDM
LISKIYPSRD-----------------------------------------EYEAHQE--
--------------------------------RVLAKL----------------------
------------------------SKT-----ALAHSIEEG-------------------
-------------------------MRIQQMNRG----------------QRVRKS----
------------------------------------------------------------
------------------------------------------------------------
------------------------------------------------------------
--------------V-------PDENA---------------------------------
------------------------------------------------------------
-----------------------------------------------------SMPTSAA
GTP----------------------TGNLSA-----------------------------
------------------------------------------------------------
------------------------------------------RQTPTPG-----------
---------------SSSDAANGN--------------------PRKKPRPQSKMENDSG
GS-----------------------------EVEQETESYEAQ---PPEQDETAETGQ--
------------------------------------------------------------
---------------DVDCETTS--ECSPNEIEL--------------------------
------------------------------------------------------------
-------VFKP---HPN-------------------------------------------
-------------------------EVEEIE-----PNLTQVRYIK---TTANA------
------------------------------------------------------------
------------------------------------------------------------
-------------------------------------TVDHLCKY---------------
----LALR----------------------------------------------------
-------------------------------------------------------FALDK
HSDE--------------------------------------------------------
------------------------------------------------------------
--------------------------YGMQSPPE------------SSPVIIY-------
------------------------------------------------------------
------------------------------------------------------------
-MAVTQGQFHPL-NGNMSLDQVNDKY----------------------------------
------------------------------------------------------------
------------------------------------------------WKINKPLEMY--
------------------------------------------------------------
------------------------------------------------------------
------------------------------------------------------------
------------------------------------------------------------
-------------YAFRKT-----------------------------------------
------------------------------------------------------------
---
>Ptep.aug3.g777.t1 /organism=Ptep {i 925 i}
----------------M-------------------------SCSDTQ------------
------------------------------TSNKTWELSLYELHR---------------
TPQEVITDATEIAVSPRSLH---------------------------------SELMCPI
CLDMLKNTMTTKECLHRFCQECIITALRSGNKE----CPTCRKKLISK-RSLRPDPNFDM
LISKIYPSRD-----------------------------------------EYEALQE--
--------------------------------RVLASL----------------------
------------------------NKKHNH--ALAHSIEEG-------------------
-------------------------MRIQALNRA----------------QRVRKN----
------------------------------------------------------------
------------------------------------------------------------
------------------------------------------------------------
--------------A-------PEEPN---------------------------------
------------------------------------------------------------
------------------------------------------------DTNNNSNPPTAI
ATP----------------------TVNDSIIPP----------------PV--------
NENSN-------------------------------------------------------
----------------SMSAPPSTMTP-----------VPTPRQTPTPG-----------
---------------SSSDANSSQ--------------------PARK-RLKTLSENESI
GS-----------------------------GVDQDNDNDLAE-------ESTEGTNQ--
------------------------------------------------------------
---------------DAEVESTSDSTSTVNEIEL--------------------------
------------------------------------------------------------
-------VFKP---YPQ-------------------------------------------
-------------------------DDSEPT-------YAQVRYIK---TTANA------
------------------------------------------------------------
------------------------------------------------------------
-------------------------------------TVDHLSKY---------------
----LAMR----------------------------------------------------
-------------------------------------------------------FALDK
QDE---------------------------------------------------------
------------------------------------------------------------
--------------------------LGSEAPTE------------ISPFAIY-------
------------------------------------------------------------
------------------------------------------------------------
-IAVTPGQFSLL-DGNVTLDQVNEKF----------------------------------
------------------------------------------------------------
------------------------------------------------WKVNKPLEMF--
------------------------------------------------------------
------------------------------------------------------------
------------------------------------------------------------
------------------------------------------------------------
-------------YAIKKT-----------------------------------------
------------------------------------------------------------
---
>Smar.transcript:SMAR002161-RA /organism=Smar {i 674,1030,1253 i}
MKNRHSPVVGSSELVKM-------------------------VSSESS------------
------------------------------SFNKTWELTLYELQR---------------
TPQEAITDATEIAVSPRSLH---------------------------------SELMCPI
CLDMLKNTMTTKECLHRFCQECIITALRSGNKE----CPTCRKKLVSK-RSLRPDPNFDM
LISKIYPSRD-----------------------------------------EYEAHQE--
--------------------------------KVLAKL----------------------
------------------------NRTHNQ--NVIASIEEG-------------------
-------------------------IRFQALNRI----------------QRVRKH----
------------------------------------------------------------
------------------------------------------------------------
------------------------------------------------------------
--------------A-------QDEAPLVNNVPNSVPNIAPNN-----------------
------------------------------APNS--------------------------
-----------------------------------ASNSAP-------NNAPNNAPSNAP
LLP----------------------TINNSNVST--------------TPPV-------E
NGNGN-------------------------------------------------------
----------------CNDRVVAAVVPL---------NIAVSEQSLNPI-----------
--NFVVT--------PSSSCDSSI--------------------PRKRQKMTSGEE----
-------------------------------------------------SGSGVDAGQ--
------------------------------------------------------------
---------------ESVGEETGSDSALSNEIEL--------------------------
------------------------------------------------------------
-------VFKP---HPQ-------------------------------------------
---------------------------------VEDLGEGFIRYIK---TSANA------
------------------------------------------------------------
------------------------------------------------------------
-------------------------------------TVDHLTKY---------------
----LIMR----------------------------------------------------
-------------------------------------------------------LALDS
KLEEI-------------------------------------------------------
------------------------------------------------------------
--------------------------TGSEIAAA------------DTEFTIY-------
------------------------------------------------------------
------------------------------------------------------------
-IASTPGQFTVL-NGNMTLDQVNEKY----------------------------------
------------------------------------------------------------
------------------------------------------------WKVNKPLEMY--
------------------------------------------------------------
------------------------------------------------------------
------------------------------------------------------------
------------------------------------------------------------
-------------YLLKNQT----------------------------------------
------------------------------------------------------------
---
>Cscu.CSCU016265-RA /organism=Cscu {i i}
----------------M-------------------------SCSDSQ------------
------------------------------SSNKTWELSMYELHR---------------
TPQDLITDNTEIAVLPRSLR---------------------------------TELRCPI
CLDLLKNTMTTKECLHRFCQECIITALRSGNKE----CPNCRKKLVSK-RSLRPDPNFDM
LISKIYPSRE-----------------------------------------EYEAHQE--
--------------------------------RELAEL----------------------
------------------------NVQHSQ--AVAHSIEEG-------------------
-------------------------MRMQVLNRT---------------NQKVKKQ----
------------------------------------------------------------
------------------------------------------------------------
------------------------------------------------------------
--------------F-------GEENG-----SLPVPLPV--------------------
------------------------------------------------------------
--------------------------------------------------------PASK
PNP---------------------------------------------------------
------------------------------------------------------------
------------------------TVP-----------VSIPVSIPVP------------
---------------VSVDGASSQ--------------------PRKKQKLRLEVD----
---------------------------------LPSRERDDHD-------GGTESETL--
------------------------------------------------------------
---------------EAVGQDVEIGPGAPNEIEL--------------------------
------------------------------------------------------------
-------VFKP---HPD-------------------------------------------
-------------------------DVDDTD-----LNLLQVRYIK---TTANA------
------------------------------------------------------------
------------------------------------------------------------
-------------------------------------TGKICFKI---------------
----M-------------------------------------------------------
------------------------------------------------------------
------------------------------------------------------------
------------------------------------------------------------
------------------------------------------------------------
------------------------------------------------------------
------------------------------------------------------------
------------------------------------------------------------
------------------------------------------------------------
------------------------------------------------------------
------------------------------------------------------------
------------------------------------------------------------
------------------------------------------------------------
------------------------------------------------------------
------------------------------------------------------------
------------------------------------------------------------
---
>Mocc.rna1605 /organism=Mocc {i 78,456,603,743 i}
----------------M-------------------------TAMDPL------------
------------------------------GAARTWDLSLYEMNR---------------
TPQEVCTDSTEIAVSQRSLH---------------------------------SELMCPI
CLDILKTTMTTKECLHRFCQDCIITALRSGNKE----CPTCRKKLVSK-RSLRADPNFDA
LIAKIYPSRD-----------------------------------------EYEHYQE--
--------------------------------RVLAKL----------------------
------------------------NKTCGQ--AFASSIEEG-------------------
-------------------------LKAQALSRK----------------MTNRKR----
------------------------------------------------------------
------------------------------------------------------------
------------------------------------------------------------
--------------PTGERLGEGDEPS---------------------------------
------------------------------------------------------------
------------------------------------------------ASSQTSQAANSP
Q------------------------NQNDGSVSD--------------------------
------------------------------------------------------------
------------------------------------------------------------
---------------GSSRSSTPQ--------------------PPLRKKGRAVAP----
---------------------------------------DDTD-----------------
------------------------------------------------------------
-------------------ESSTDNVVTVNEVEL--------------------------
------------------------------------------------------------
-------VAKP---HPH-------------------------------------------
-------------------------EASQD---------SQIRYMK---TTANA------
------------------------------------------------------------
------------------------------------------------------------
-------------------------------------TAEHLAAY---------------
----FATR----------------------------------------------------
-------------------------------------------------------FDIDW
SE----------------------------------------------------------
------------------------------------------------------------
--------------------------RGQSSDSE------------KVSYTLY-------
------------------------------------------------------------
------------------------------------------------------------
-VSTGPQSYLAL-PGNITLEQINDKY----------------------------------
------------------------------------------------------------
------------------------------------------------WKQNRPLELF--
------------------------------------------------------------
------------------------------------------------------------
------------------------------------------------------------
------------------------------------------------------------
-------------YVAKRVRE--------------------------------DD-----
------------------------------------------------------------
-PK
>Hsap.transcript:ENST00000374656 /organism=Hsap {i 78,239,455,845,1119 i}
----------------M------------------------TTPANAQ------------
------------------------------NASKTWELSLYELHR---------------
TPQEAIMDGTEIAVSPRSLH---------------------------------SELMCPI
CLDMLKNTMTTKECLHRFCSDCIVTALRSGNKE----CPTCRKKLVSK-RSLRPDPNFDA
LISKIYPSRE-----------------------------------------EYEAHQD--
--------------------------------RVLIRL----------------------
------------------------SRLHNQ-QALSSSIEEG-------------------
-------------------------LRMQAMHRA----------------QRVRRP----
------------------------------------------------------------
------------------------------------------------------------
------------------------------------------------------------
--------------I-------PGSDQ---------------------------------
------------------------------------------------------------
----------------------------------------------------TTTMSGGE
GEP----------------------GEGEGDGED--------------------------
------------------------------------------------------------
------------------------VSS-----------DSAPDSAPGPAPK-RPRGGGAG
---------------GSSVGTGGG--------------------GTGGVGGGAGSE----
---------------------------------------DSGD------RGGTLGGGTL-
------------------------------------------------------------
--------------GPPSPPGAPSPPEPGGEIEL--------------------------
------------------------------------------------------------
-------VFRP---HPL-------------------------------------------
-------------------------LVEKGE-------YCQTRYVK---TTGNA------
------------------------------------------------------------
------------------------------------------------------------
-------------------------------------TVDHLSKY---------------
----LALR----------------------------------------------------
-------------------------------------------------------IALER
RQQQEAGEPGGPGGGASDTGGPDGCGGEG-------------------------------
------------------------------------------------------------
-----------------------GGAGGGDGPEEP-ALPS-LEGVSEKQYTIY-------
------------------------------------------------------------
------------------------------------------------------------
-IAPGGGAFTTL-NGSLTLELVNEKF----------------------------------
------------------------------------------------------------
------------------------------------------------WKVSRPLELC--
------------------------------------------------------------
------------------------------------------------------------
------------------------------------------------------------
------------------------------------------------------------
-------------YAPTKDPK---------------------------------------
------------------------------------------------------------
---
>Dpte.g11926.t1 /organism=Dpte {i 478,618 i}
----------------M-------------------------SQLDSTIN----------
------------------------------FGGKTWELSPYELHR---------------
QPQEVITDNTEIAVSPRSLH---------------------------------SELMCPI
CLDMLKSTMTTKECLHRFCHDCIITALRSGNKE----CPTCRKKLISK-RSLRADPNFDM
LISKIYPSRE-----------------------------------------EYDAQQE--
--------------------------------RVINSV----------------------
------------------------NKH------FVQNIEET-------------------
-------------------------LRMQALNRT----------------RGKRSL----
------------------------------------------------------------
------------------------------------------------------------
------------------------------------------------------------
--------------N-------NDED----------------------------------
------------------------------------------------------------
------------------------------------------------------------
------------------------------------------------------------
------------------------------------------------------------
------------------------------------------------------------
--------------------------------------------PVENRRIRPDSN----
---------------------------------GFSNETNNVD---------NQDT----
------------------------------------------------------------
-------------------------DNNIQEIEL--------------------------
------------------------------------------------------------
-------IIKP---LPQ-------------------------------------------
-------------------------VERRDP------SLNQTRFMK---TTTKA------
------------------------------------------------------------
------------------------------------------------------------
-------------------------------------TINHIAKY---------------
----LKMR----------------------------------------------------
-------------------------------------------------------YNFES
SEDD-----GTRNNDNDDDNDNDVVDNKDTNVT---------------------------
KSVDKSMN----------------------------------------------------
---NNSKMNDTNQ----------STSNSSTTSSS------------AFPFTLY-------
------------------------------------------------------------
------------------------------------------------------------
-IAAGPGQYNPL-QGSITLAQVDEQY----------------------------------
------------------------------------------------------------
------------------------------------------------WKINKPLELF--
------------------------------------------------------------
------------------------------------------------------------
------------------------------------------------------------
------------------------------------------------------------
-------------YAYKVNPT---------------------------------------
------------------------------------------------------------
--S
>Turt.mRNA:tetur15g03150 /organism=Turt {i 466 i}
----------------M--------------------------GVDLS------------
------------------------------GNNKPWELSLYELNR---------------
KPQPLITDDTEIAVKPRSLQ---------------------------------SELMCPI
CLDMLKNTMTTKECLHRFCNECICTALRSGNKE----CPTCRKKLVSR-RSLRADPNFDM
LISKIYPSRE-----------------------------------------EYEKHQE--
--------------------------------MINSRL----------------------
------------------------GRS--------IGIEEN-------------------
------------------------------------------------------------
------------------------------------------------------------
------------------------------------------------------------
------------------------------------------------------------
------------------------------------------------------------
------------------------------------------------------------
------------------------------------------------------------
------------------------------------------------------------
------------------------------------------------------------
------------------------------------------------------------
----------------------GQ--------------------PTRKNSLGRKSN----
---------------------------------GVNHYQDTTN-------ADTTEA----
------------------------------------------------------------
---------------ESCASSTSYQDNNQQEVEL--------------------------
------------------------------------------------------------
-------VFKP---LTQ-------------------------------------------
-------------------------DVDNPEN----SSLIHTRFLK---TTTNA------
------------------------------------------------------------
------------------------------------------------------------
-------------------------------------TVDHLIKY---------------
----LSMR----------------------------------------------------
-------------------------------------------------------HFLET
NPNNCE------------------------------------------------------
------------------------------------------------------------
--------------------------NNQDLKDT-----------ETSLFTIY-------
------------------------------------------------------------
------------------------------------------------------------
-KATGPGEYRPL-QGQSTLDEIKQKF----------------------------------
------------------------------------------------------------
------------------------------------------------WKSDKPLELY--
------------------------------------------------------------
------------------------------------------------------------
------------------------------------------------------------
------------------------------------------------------------
-------------YGYNVLTQ---------------------------------------
------------------------------------------------------------
---
>Alyc.aculy01g15190.1 /organism=Alyc {i i}
----------------M-------------------------------------------
---------------------------------DTWELTEYELQR---------------
EPQK-ITLDSEIVISPPAFY---------------------------------REILCPV
CQEILKDTRAAPECLHRFCKKCVEKVCR---KE----CPVCHKKLPAQAKSFRPDIRFDR
TIALICNGYQ-----------------------------------------EQQ------
------------------------------------------------------------
------------------------------------------------------------
------------------------------------------------------------
------------------------------------------------------------
------------------------------------------------------------
------------------------------------------------------------
----------------------TDAAT---------------------------------
------------------------------------------------------------
------------------------------------------------------------
------------------------------------------------------------
------------------------------------------------------------
------------------------------------------------------------
------------------------------------------------------------
------------------------------------------------------------
------------------------------------------------------------
------------------------TANQAPMIEI--------------------------
------------------------------------------------------------
-------VLKQ-------------------------------------------------
------------------------------------LNGQKTRYLK---LPEDS------
------------------------------------------------------------
------------------------------------------------------------
-------------------------------------TVEHITRF---------------
----LAMK----------------------------------------------------
-------------------------------------------------------SSEFL
R-----------------------------------------------------------
------------------------------------------------------------
--------------------------HPPDLTNN-----------EQYKLCIV-------
------------------------------------------------------------
------------------------------------------------------------
-ANISIGRYEML-TGNMTLEEIKRSYQ---------------------------------
------------------------------------------------------------
------------------------------------------------LPLDRPLELY--
--------------------------------F---------------------------
------------------------------------------------------------
------------------------------------------------------------
------------------------------------------------------------
-------------YKPSEQSR---------------------------------------
----------------------------------------------EFSIN---------
--N
>Cele.Transcript:T13H2.5a /organism=Cele {i 54,405,528,1486,2101,2470,3181,3426,3576,3957,4966,5122,5295,5349,5819,7062,7171,7245 i}
----------------MDDSPGPSTSKSARDKAENAEENTSDSSSDSEVSSASEKSEESR
PSSEKKKVITRVIPVRPPTRDKGHRVNLLESGNESETKSLYQRAKEGIPSYKGKPEIKLP
TTSEQYYDLEEVLMNPARMEGRELTLNAYDAVRNKYNVLPGKSVCEADLQKVIGSFSCDV
CQELIQGSIMTKKCGHRFCDQCILVAFMRSGNT----CPTCRQNLGSK-RELQQDPRFDQ
LIYQVVESRSIVG----------------------RMM------------AENREHEKDV
YFGRKGYIEGGSDWNKRYGIDPNSKLK---APRPLKSAGRKKIRWFHESDEDGSVRKVME
SKKGAPKEDDTNY--------LENDKEGTSVAAEKEVLEEGEMDFPIEIKSSDEEQTDLD
DEEESMLDSDFEISDNEDVSKPSCSTSKKTTNRSRDSSESDNDSRDNELQKKKRKMKRKN
VPKTDGSDVSNESFDEDASGEVVATKLIKESKKKPCGRPKKKFAPELIEGDIPTPSEDSL
TSSDEERDDNAADPYAFVFQKEFNRDPRRDGHPEKDKLYNFDFMIDMNHQVDRKFEKDGE
IHVISDDSNSEHESDEAEDRESSIDSEHEKEISKFLSHRQPLPNPTSVDDDCQVITVVKK
DVKQSAITSKPGETS-------PDSSSKIEEKPDKVSEEVSDDEMTPEHITADKGTDTFL
NNIMEHDDEMYGGYLFRPGDTGISRPKVQRAPGTNRLSMNVCPEAVYVVYPQPVLKEGKK
KLVIPPEDYEISSDETVTLSDSEETSPSAEMEQSETSEAGPSTIIKTSGTERETQGSSSP
SEPSTSRDRKMHKRKLDTRR---RKLADDSDLSDFDVFSIDGNELVATGKPIIKHKVFYD
SANRMPSKSNLDFTGRRNAREIPMEEISRLAEEQVAHEEYKIHRRRQVVLEAVEAASKKL
NVYVDTTEEEEIEEEETPEEEVVKVAS-----------PTAPIATENPTTSTAPFEEGVA
MKETPIEEIFFDPDEPCSSAQAAQRELIIERVGKEQQIIEDSLEQNRKPSSKTVKESESR
EAQEPRIEKDEMESEQQKKDADNPTVEVDKESEASSSESDKSD-----FEDETLDAQSKT
VKISLKHEKTVSDEEIEDFDTKFGEFVATADAKMIKRTIGEYVSTEFLKLVAQQPAVTDE
VLALGFCVRNTDQEFSTIKETGKRTNKNPDDVRLESMVKNFRESFAAKHRPVPRKLPTNI
ERMYIERAHMVKYKHVVDMEPLHMKILIALQKQQIAATCANLSQPVTVTPEEHAEQVQLL
HNLQNPSILRPLLNNPQFALTLHKAQQQAIQQQRAQQKAQTQKELAARQAEQARVEELAR
KRIAQEDAEKALRQKGEQMSNVSGIPVSSDQN-AQSSNAQQTGLIENQTTTTNSDSLTRP
NTLADNSHLGESQQIPVIESIQSSTSEALKESENYKDMPILTPASTVSSKSSAPATRRPS
RPCSSYDRPSSPSVVIRERLGSDGALINRPPNRCNIDKSRSRSPISRAPVETVRINDHGQ
NETILAGNITHTVETTILEEGTSIGQDSTIRYDGECSTTQYIDKTIDLDNSKNGTNVDEE
QSNVLKLRENDLNREMLRYANRYHPSTMLAMGNLSINERHNKVQQVLASQELQDLIARHT
SGAVSQTQVEVVGGEGVCAGTSDAIGETDEDDDVEEEPEFTVDQLELAKKILKQRQGLES
SEDS-------------DSDEDMVYDNVDGSVIRRAPHKKRETRKKKNIFVPNIPPKIRR
KYVDKKIEMERAKYRARIKSQKMASIRIAVPQKPTQQFATPQQPVRGPGKHSAAAAARAT
PKPKKAKMSNVQMSIVQPPLPLHQLQGHMSAPTKITAVPNVAAGFHQNQQQLYSDMAQAP
QSTPIRTTPQPGTGSAPQAQTPQSHLAQLGQFVNGANQQQAPQQQGMYTAAQLQAMQAAV
AQTAQAAQAAYAAEAAYQAQVAQQARAAPPQQLVQRQVPVGHPGQVNVPMPAQMLNQGNP
QMAVNPAQAQMM-DERRKMEEVNAVYHLMQSRGQFPPTNQELFQVQFAQAQADLRSAAAQ
AAQAAQAQAQMTNMRAQAEAVARQQAMMKQEQARAQAAAKEAARLKAETEAAKAKVQAEA
EARRKAEQEMRVRQAQAAQTQAAQAQAQSQAHAQNQAQTQAIVEIQRMIQSGQPLSMQQM
QQLQQMSQVQMQHAQQVQQMQQMQMQQLQMQQFAARMQQGTPKPAVSQQAVQQGMPAGIQ
GMPTGMGMQQLQGLGMPGMQLPQQAGQSQQTSQAQQQQLFMQLQLQQQQLMQHQLQQQLQ
MQQHQQHQQQQQQIQMQQQQQLAQQGLVPNVSSAWLQQQAQLAQQQQQVVQQNLLMRVPS
AQTPVAPRAPTVAPQSVVQQAPAPATPIAISVATTQVTRPETVEPFRSISSGTGTGTERI
NNNVELELWPTNGYSEKKRKEGSQASPIFGASAGDSTFYHVACLIRSRSACNADDVGSLW
VLRLEDQTLLQFQLQQTLAEAQRFVGKQHLVIFYDDVMSGEVQQSKEYVINREFKPSNRQ
IPN
>Drer.transcript:ENSDART00000143980 /organism=Drer {i 591,687,921,1081,1141 i}
----------------MA------------------------------------------
------------------------------------------------------------
--------ESSVSVA----H---------------------------------REFSCAV
CLDLLKDPVST-ACGHNYCMSCITNCWNQEDQKRVYSCPQCRQTFSPR-PALAKNTMLAE
MVEKLRKSKLQAAGPAQSPAASGDVECDVCSGAKNRAVKSCLVCLNSYCHTHFQLHQQ--
-------------------LNPGNQHKVTEATHRLKKL----ICPQHEKPLEIFCR----
----------TDHCCICYLCTMDQHKNHNTVSAVAERTEQQ-------------------
-------------------------RRLKNIQSS--------------FQQRLQERQ---
-----------------------------------------KELEELREA----------
------------------------------------------------------------
-----------------------VESH---------------------------------
--KRSA------QAA-------VDHTERI-------------------------------
------------------------------------FTQLIC------------------
---------------WIERSRSELTQ--------------------MIRDGEKTAVSGAE
ERL----------------------ERLEQEIND--------------------------
-------------LRRRNAEL-----------EQLSHTEDHIHF----------------
--------------------------------------LQSLQSLSVPP-----------
---------------GSTDSSSFI--------------------SSSQLSFNKVTE----
---------------------------------SVSRLRDKLQ-----------------
------------------------------------------------------------
---------------QFCTEEMKTISSRVSSISI--------------------------
------------------------------------------------------------
-------IPAP---EPQ---------------TREQ------------------------
-------------------------FLQYSQQFTLDPNTAHTYLVL---SEGNT------
---------------------------------------------AVENKGSV----QP-
------------------------------------------------------------
-------------------------------------YPDHPDRF-DCWHQ---------
----VLCR----------------------------------------------------
--------------ESVCGRSY---------------------------------WELEW
SGVDVL------------------------------------------------------
------------------------------------------------------------
------------------------------------------------------------
------------------------------------------------------------
------------------------------------------------------------
-ISVSYKSISRKGSGNECLFGLNDQS----------------------------------
------------------------------------------------------------
------------------------------------------------WSLCCSADSF--
-------------------------------SF---------------------------
------------------------------------------------------------
------------------------------------------------------------
------------------------------------------------------------
-------------YHNNIKTDLPKPS----------------------------------
-----------------------------------------VSSSRR-------------
--G
