# Supplementary material for: Genome streamlining in a minute herbivore that manipulates its host plant
Source: eLife. 2020 Oct 23;9:e56689. doi: 10.7554/eLife.56689 (PMC7738191; doi:10.7554/eLife.56689)
Supplement: Supplementary file 2. [file elife-56689-supp2.zip › Malin_Input/OG0002089.fasta]

>Agam.AGAP004310-RA /organism=Agam {i 639,795,3499,6406,6481,6636 i}
MG----------D--AINFGPAWLRKVASD-----------SNTTSNHHSTNSSSSSSSH
HSSHSMVNSNSSSTVANNAGGGGGVGLHHQHLPHHHSQSPSSSHSSSHHS--LSHSSSGS
AIGGGGSVGGGGSSAAAGGGGGGLSNSSYGGSSGGGGGAAANN--GGTGPGGAVTSTAIR
YPL------------------AEFRYGREEMLALFDGRTTK----TPEILVH---YKGLF
VEKPQPPLALTPCPEEELIVEPEARRAWP-SRSI--------------------------
---------------------------------------SLGIPG---------------
-----------------RGARG---GSVDRGR--GRGRG-----LYTS------------
-------YQRSS--SFYDDESRG---------------VGRG------------------
-----------------------------ERPWLER----------NG-TGGIGGV----
--GGDAEWNN-SSSSPRKEYGSRV--------IRTSGGLESWRRSRTDDENAGAT-----
--SNGISDWRS--GGGTGGSITGVA------------REKW-------TRSTSWRDEDSS
SHHG--------------------------------------------------------
-VERGLNSSI-------------------GGDRMIPPYKSRLS------------SGGGL
GSG---GGD---------------------------------------------------
-----------------------PNSGHSMGAGGMRRPNWD-----------TDELPEWA
TENPSDF----GGSFDATGAFHDSD-----------NDGENGGGGGSSSGGTTASRYGGD
GSDANGGKT----NHLTKGGDERSKNN-----IRHRADDSESGGEPHRDGTEDTTGKNRS
DKSTPASAQGR----EIGKSMNHIDGRVDDATALAVGKKGDAHNEKQHS--------SAN
ELQQKQKQKQQLDKDGNHHVSESSPEKLSSSERNDGSG-LVQSSTTTKGISSSRESIESS
VSSSISGTAAVIEPDAR---------QNS-----PSSWHKANAASVAT------------
-------------------------------GAKIASEHASLSAKGGEAGNENDNNDGQK
------------------------HSSQQEKRDGPKKSPSSTSVDRMQEVADDM-VAQLI
---MDDEFLATDGDPSVISSIAASTSGLVGAGGSLGKSPVFGMSAAGATSAATTLAAGGL
PMNVVLPKAHPMQQLFGNGNLSR-VN-----------------------PLLLS--DPVA
ANRAVVAGVNPMAQLHHLMGP-------PAP----PPGSDIWFYRDPQGKLQGPFQAAE-
MTEWYRAGYFD-ESLSVRRACDEVFNTLGTLVALC-GGMPFLNSV---------------
--------------IIQPFKASGG------------------------------------
---------------GGG----MAKHSPQQQ-----------------------------
-------QQTQSSTATQGQQKQAAPGTN--------------GNNVMPSPNQQPTAGQGS
SQQQQQQQQGSLHPGNAGSSAGGGPNVSGISSIHLMRQ------------HQMVVQKLQS
TEGWAVLT------------PEQQNMIIQQQMNQLMSSDVAGIGMISPSSSLPGANAGSA
AGANQHQQQPGGIFGAGTAAAGMIPSNQETLVHQKMREMHQQQGQPLQPPQPQQQP----
--------PAHVMMEQLQKSVSSNHNNSAFLKLHLPDFNQSSQVPGGRPMLGNMNVDPTT
AAAVAAAAAAGHDPLGHLM-HGIGYNPQAAGQNL-GPLGPNNLLMNRGSLLGAGAGVPTQ
QQQPPSQHQQPPHPNAGKPGAEDPIQSLFMQLSLHKNQQTPQQMPNHQPPSKPGGEMM--
----GAPAGWLQTGAGQPQTANNGGGLPGLVGPRGPMIGAASSWGDLPPPTSASFASLMQ
QQQPPHLPLAGHHPLLLGGSGPSNEPQAPSVVSLFKHHQQAEKQQQMEKEQQQQLI----
-----QQQQQQQQQQQQQQQQQ----------------QQQQQQQQQQ---QQ-QQQQ--
----------QQQQQQQQQQQQQQQQQQQQQQQQQLQQQQQQQMQQMHQENAL---AQQK
QQHQVQQSQHVQENQQHLQHM-QQHQMQQLQ-------------HQQEHQQQISQQQQQP
QQQPQPPQQPEPQLQQQQQQQQQ----QQQQQQQQQQQQQQQQNQQ--QQQQLQH-----
QQQQQQ--QQQQQQQ---------QQQQQQQQQQQQQQQQMQQQQMQQQQQQPQQQQLQQ
QQPP--QQQQQPPQQQQQHLQQQQQHQQQQTQQQKQPKENQKKESIAIEASNQQQSGNNK
KQSNKQHHQQHVNNHVETVEEKTGTSQQNQKSKKQQKNNHLASGGASNGQATITSEEESE
FIIVKKEMEEKKRQKEMKKQQQEEQKRKLAEEKKLLEELEAQKKAKLLESQRREAMKIQE
QQQQQQQRSAPKAV-----------PAPWSGAMAE-------IANSKLSLSEIQKTERAL
LARREHSMREQQEQQQM-------------------LEMQTQLVD-----GRLKWNAQN-
--LMPAKVKPLAEIQAEEAAAAER-------AREKNANASGLTVAA---IAAQGGVKGSK
KEDNLASLLGGAGASGAGSAVWRGAGSMLYFNS---------TKAWTGDGEASSLL----
-------GGGAGGGSSGLSNNVSS-----------GGFWEEPTQPSVVTA----------
------ASIVASAGKGTG-------------------NSA--------------------
------------------------------------------------------------
-----RK-QSANANVTTSGGASGKQQ-QQQLLSKSKTMGSIST--SSSSTVAAAKQQKQQ
H--QGSAKGSGSSGTGKAG-----------GKNGNV-SGGNSDRKDDRKHPSES------
-----TNEFTDWCTRAL-SSLNS--NVDIPTFVGFLQDIESPFEVKDYIRLYLGET-KEC
SEFAKQFLERRSKYKNQQRQKN-------------------AHIDDMCK----PAPAINP
SS-------------NDFQEIKGKNKKVKKNKMMKLDSRILGFSVTAAPDRLNVGERDYG
DNV-------
>Tcas.transcript:TC007086_001 /organism=Tcas {i 116,768,912,1079,1599,1686,2070,3010,3244,3474 i}
MT----------DS-SMNFGPAWIRNLRSE-----------GTTGG--------------
--------------------GG-----------------PS-------------------
-------------------------------------GGS-------------------R
YQL------------------AEYRYGREEMLALFE-RNAK----PPASLLT---FKTLY
SEQTMVPLALLPTTEEE-------QRGWQ--SRPTSIS----------------------
------------------------------------------------------------
-----------------GAPRGRG-SSLERGGRVSRGRG-----GYQG------------
-------YGRAA--SSYDSG------------------WGNG------------------
-----------------------------EQ-----------------------------
-----------PDWSPRKEF------------ASRSALIDNWRRVRNN------------
--NEEDDGWRNISSGRAL-------------------HEKW-------GRSASWRGEGDS
EE----------------------------------------------------------
-------------------------------------------------------RNGPP
ERGA--------------------------------------------------------
-----------------------RANWHENNRGAPLRRSWD----------NEDHLPEWA
TENPTEG----GGTFDERGAFHGSD----------------------------------D
EQDGKRDKR----DMLQKSTSQQHIPN--------------RGNPPSLSSSKSTTSLSRS
E---------------------------------------DSDKYKEEP--------SGK
ELKEE----LFKPK-------ESSPPENDKSKASDE------------------------
--------------------------KDERNFEENKFQSCNNAVQDQITPN---------
------------------------------------------------------------
-------I-----------------------------DKVDEDFDRLQ---EDL-VLKLV
---VDEE-----------------------------------------------------
-----TPKSQQPSANFD-------VA------------------------------GVQP
PPNLAPP------------------------------SQDKWYYQDPQGTRQGPFANVE-
MAEWYKAGYFS-NQLHVMRECDERYFLLGELINLCGGENPFLSNI---------------
--------------RFPVLKNEAK----------------LPDDM---------------
--------------------------LPYQFLSQLAFKQQVSLR----------------
------NLAEPWSALTLQQQEL---------------------------------AAQRL
LMQQQQQQLPPDLP-------------------FMQQT----------TPSNPLMFMINQ
MQQSNKLPGSVLVDKPPSSVPNQLDPLLVQM--------------------------GNM
---------------------------------HSLQNRMQTP-----------------
-----------GLHNHLPGSGVPSN-----LTSSLPPDGLGNTLP-------NLQTSP--
----------------------IPTLPGMHGNLPTGLPGPINVNRPSMDQL---------
---PP-------------GQDNDPITNFLKQFQ--------------QQRQLPLDSLWQK
QNQFGAPPVSTP--NQWPQQTD----------------ASISMW-DMQTP----------
------------------------EGVEKPV-----------------------------
-----QD-------------------------------KEQEKKPKEE---LS-QKEL--
---------------------------KKRKEQEEKQAKKEAD--------------ERR
KQEQKKQ----------------EAERKAAE-----------DKKKKEEEKIRKELE---
--------------KAKKEAEEK--------RLRELDEKRRLKEQR--KVEEEMR-----
KKNEEL----KKIE------------------EEKNRREKEKEEKK--------------
----------------LAEVAKLNQSQAR-------------------------------
------------------------------------------------------------
------------------------------------------------------------
-----GASK----------------TAPWCQS----------NFTSNLNLTDIQKAE---
---KEKRAMEAALQLQ------------KQQLQEL--QQQQQIEK--TGGLQLNWAKKP-
--IEPRKVKSVAEIQAEEQERLAK-------LTAEARMAAQLKEKE--------------
------------APVSNSGSIWNGQ-----------------SLTWANASSTS-------
------------------QWSTNS----------AGGFWDEVPTKASN------------
------------------------------------------------------------
------------------------------------------------------------
----------------------------------KPSTVSKSN--STSAMTTTSKQP---
------------------------------KQSKSKTKKEESPKSVNNNNNQT-------
-----KDEFTDWCYKTL-ANISA--DVDIPTFVTFLRDIESAYDVRDYCKEYLGES-PAT
QQFASNFLEKRRSFKPKNN----------------------AHKDDMCS----PAPAITP
SL----------QHSTEFQEVKGKNKKNKKSRMLKVDSRILGFNVTSAPDRINVGDRDYG
DNS-------
>Bmor.transcript:BGIBMGA012331-RA /organism=Bmor {i 339,558,639,770,843,1068,1155,1273,1480,1604 i}
MK----------E-----------------------------------------------
------------------------------------------------------------
-------------------------------------RAPRN-----------------K
YKQ----KI----------------------------RNLQ-------------------
-PSAITPHALLP---EE-------------------------------------------
------------------------------------------------------------
------------------------------------------------------------
------------------------------------------------------------
------------------------------------------------------------
------------------------------------------------------------
------------------------------------------------------------
------------------------------------------------------------
------------------------------------------------------------
------------------------------------------------------------
------------------------------------------------------------
------------------------------------------------------------
------------------------------------------------------------
---------------------------------------------------------IAK
EMKTE-------------------------------------------------------
------------------------------------------------------------
------------------------------------------------------------
---------------------------------------------------DQI-LAQLR
---ASQN-----------------------------------------------------
------------------------I-----------------------------------
------------------------------------------------SSTQVPFLSDQA
TTSTSNKSDFT--------QTTSATPTLEELQKLM-QKESLIATPK--------------
----------------PTVSESSV---------------------AVE------------
--------------------------QPKTEKPPKP------------------------
------------------------------------------------------------
------------------------------------------------------------
-EAVETLV------------TKQQQQ----------------------------------
------------------------------------------------------------
------------------------------------------------------------
------------------------------------------------------------
------------------------------------------------------------
---------------KNPEPKAKS------------------------------------
------------------------------------------------------------
-----------RNENEKNVKKQENNAK-------NKTKKSKDDKKD--------DSDLKV
-------------------KDDDVKLEKRSSEPSPTKSKKEEKVN------------KKD
IEKEKKEW--------------IKEGFTIVKG----------------------------
-----------------------------SEKGNNKDVKRKAIEAR--AVEEAER-----
KRQVRD---HLKEE------------------EKLAADEEKKK-----------------
------KQSEAI-----KKQQDVQQ-----------------------------------
------------------------------------------------------------
---------------------------------------------PPPKP----------
----STVESVAK-------------KAPWSVANHT----LHAPNKDGLNLAEIQRLE---
---REKKLEQMKEQQQ----MMHII--AQQQAVAM---ARDQEMQ----AGLGGWGKKKT
TLPIGTPSQTLAEIQAEAKKQAAT----LAAVAASIMEEPLISNQP--------------
---------------------------------------QPNHAPWNN------------
----------------------SA----------NGGFWDTPQTSQPTKV----------
------------------------------------------------------------
------------------------------------------------------------
--------EKPQAVESSPKP----------------------------------------
------------------------------AETNKN-KKKLTFVPLVKKEISP-------
-----AVEFENWCTSAL-SSWSS--KVDVPTFVGFLKDIESPYEVKDYVKCYLGES-KDL
NDFSRQFLERRSKLLRVGMV---------------------TPSDDLCS----PAIAINP
RT----------NSGSDYQEVKGKGKKAKKNKMLKVDARILGFSVTASEDRINVGDIDTV
----------
>Phum.transcript:PHUM498170-RA /organism=Phum {i 234,483,601,891,1462,1516,1769,1950,2118,2284,2556,2792,3042,3234,3480,3670,3931 i}
MT----------D--SLKFGPEWLRNLSSE-----------GNT----------------
------------------------------------------------------------
------------------------------------GGAP-------------------K
YQL------------------AEHRYGREEMLALFD-RNVR----APDPLVK---LQGLY
VEKTQTPMALLTMTEEE-------TRQWH--KGINSDVVLRLNGKTL-------------
----------------------------------------AGPPG---------------
-----------------GVLRGRG-GLIDRGR--GRLRGSG---GFH-------------
-------YSRGL--SCEEQSDNVKDG-------------------------PPERPFSRS
LRSYDRSQ-----G--------------SERSWGER----------NG------------
--GDPGDWNG--STSPRKEFVSM-----------------------------------KD
FTGSGRNSWRK--------------------------SDKW-------GRSNSWRDESDS
GEGG--------------------------------------------------------
----SLSKS-----------------------------ASRTS------------SWGRG
WAD---EGL---------------------------------------------------
-----------------------RGRSHDEDSLSSK------------RSNFVDEVPEWA
MENPSES----GGSFDASGAFHGGN-----------YSDEEEENFGSRS--IRHRL-SDD
GNVQHKTKSPPR-SKKNED-----------------------------------------
----------------CGDDPNV-------------GLVKDRKLLRSQT--------AQG
NLTES-----------------PKPSSSSSLHS-------ISKSQSSSNLKSDSSE----
---NSITISSKR--------------TEAQNFDR------------------IIRVQHQN
------------------------------------------FVDKLDT-----------
------------------------NKEPSESGDVKNSRKKDDKVVLEPNGGGVM-KETLV
---KSEK-------------------------------------SVHL------------
--NSGGPDVKEKTTDFN-------V--------------------------------NDN
INNLSIDAVNV--------------------------ENTKWYYRDPQGNVQGPFKPSE-
MLGWFMNGYFQ-LSLLVRREQDEVYVKLGDLMVRY-GTIPFLPGV---------------
--------------NIPVIK----------------------------------------
--------------------------APVAVLSRPD------------------------
------------------------------------------------------VFKEKY
HQYQLWHEQ------------------------FLLSQ-------------QLALNKLSQ
SEVWNALN------------SVQQRNLLMQKL----------------------------
----------------------------------AMAQQSSLSMDQLAQMEKNSFS----
-----------QLLNQMQQNKMPM-----------PEVRDNKNIDPLRQLIQNMNV---M
QAPQQPPVVNPMNPMGMVLNHNINAQPHM-----------NPVLANKG------------
------MNPAAPYVCAEESETEDPIQKIFRQLGK--------LNVANSPAPAPSDSLW--
----GAPGRA----QHWPQTNQPANA------------GGLPMW-EMKT-----------
-------------------------------------------EQQILAEQHLRLE----
-----EE----RRQEELRKRKEEEEEA-------VRKQKELEEKKR--------KEEE--
----------KKEEMKKLEKKKLEEEKIREKEKEEKKKAEELKRKQQ-QEEAA---LKKK
QEAAKKL---------------QEAQKKMQEA------------QKKKEEKERKKEE---
------------EREKKRLLEEG------KKKAQETEKKKKEEEQQ-----RLKK-----
KQQQQQ--QQQHEE------------------EETAKKQEQVK-----------------
------KQTETH-----KKVQQDQQQIES-------------------------------
------------------------------------------------------------
------------------------------------------------------------
-------FKKPL---------------PWCQPA---------VTNPSTSLSDIQKMQ---
---EKEKKQQMLREQQ--------IAIQKAQEKEM-QQQMQKEAENQGNSLNLKWAEQM-
-PKVNPSVKSLAEIQAEEQLQLAK-------QLEKERLERAQQQKE--------------
------------AALTANTSIWGSASQSLNWTSS--------PAPWVGVTN---------
------------------SQNNNA----------ASGFWEEVAPNNSK------------
------------------------------------------------------------
------------------------------------------------------------
-----NKTKVPSSPQKQKTQ--------------PASSQKTGGGGGGGNNSGNAQKGSK-
------------------------------PKSSNK-KEEAAVMKLFER-----------
----VDDEFTTWCSASL-QSIQS--DIDIPTFVSFLRDIESPYEVTDYVKCYVGEG-KEA
QEFAKQFLERRSRWMSSKRGGN-------------------GGDENRNG----KFQGLNT
GSQCQV-----NNSGQEFQEVKSKGKKSKKGKMLKVDNRILGFSVTAAPDRINVGDRDYV
NHNL------
>Cscu.CSCU011429-RA /organism=Cscu {i 213,356,482,622,744,909,1014,1097,1242,1409,1500,1606,1653,1770 i}
M-----------------------------------------------------------
------------------------------------------------------------
------------------------------------------------------------
---------------------CYFQHQRQLELEL--------------------------
------------------------------------------------------------
------------------------------------------------------------
------------------------------------------------------------
-----------------------------------------------------KRELEAK
KELELQ-----------------------KERERQK--ELELER----------------
------------------------------------------------------------
------------------------------------------------QKELEWQKEMQK
QRQQ--------------------------------------------------------
------------------------------------------------------------
------------------------------------------------------------
------------------------------------------------------------
------------------------------------------------------------
-------------EALRKLQEQQ-------------------------------------
-----------------RSKPQV-------------------------------------
------------------------------------------------------------
------------------------------------------------------------
------------------------------------------------------------
------------------------------------------------------------
------------------------------------------------------------
------------------------------------------------------------
------------------------------------------------------------
------------------------------------------------------------
----------------------------------------NPMSNPIS------------
--------------------------PPLTQNNVPP-PAL--------------------
-------QQSNKEIMRMIQQHL---------------------------------LQQQI
AQQMIRQQ----------------------------------------AQIQQLINQLKQ
EESFNNLT------------PQQQQMVVTQH-----------------------------
----------------------------------LIAQQ-QLQRSTSGALGEQQ------
-----------NILDLLSRNQLPP------LNLSLPQMLKN-------------------
------------------------------------------------------------
----------------------------------------------------DGSSLW--
----GSPPTGFP--VSWPFNANNTNQT-----------GGGSIW-DIDP-----------
--------------------------------------------------HQNRML----
-----EDL-----ENERERKKKE---------------KEEEERRK--------AEEE--
----------KRRLLEE----------------------------------------QRR
AEEEEKQ-----------------------------------------------------
------------------------------------------------KREEEKR-----
RQEEEE---RRRQE----------------------------------------------
------------------------------------------------------------
------------------------------------------------------------
------------------------------------------------------------
----EFKKQAPA----------------WGGQTPT-------TQLSALSLTEIQKLQ---
---EEKEKQEQNEKRL-----QL----QLQQMQVL---QQTQSNK-----SSLTWAQRS-
-GNCNAPVKSLLEIQQEEAQRIAW-------QQKQLKQQQQQQQQQQQQQQQQ-------
----------HTNLNLGNSGVWGNSTNQLLRSTS--------NAPWNANDI---------
--------------------GNSV----------MAGFWDDAVTVNNSR-----------
------------------------------------------------------------
------------------------------------------------------------
--------KNAKSN--------------------DSAFPSLCN--IVHPVNETSNKA---
------------------------------KIIKAK-KEEENVLKLFETHTKPT------
-----TDKFTQWCFDTL-SNLPG-LSVDVPTFVVFLKDIESPYEVHDYVKSYLGES-KEA
REFAKQFLERRSKFRNQSKQT--------------------PAEENMWG----PAPAITP
SVNKSSS----QHEFESGVG-GGKGKKKKKNRMQKVDNSMLGFTVQPDPDRINVGEIDHI
EGI-------
>Ptep.aug3.g10428.t1 /organism=Ptep {i 35,264,376,503,532,667,808,900,966,1425,1522,1624,1689,1853,1979,2110,2211,2349,2739,2904,3006,3086,3186,3359,3450,3550,3597,3714 i}
MA----------ET-ALTFGPDWIRAYSAG-----------AAASS--------------
------------------------------------AANPPTVM----------------
-------------------------------------NIP-------------------K
YSL------------------AEYRYGREEMLALIP-KDAK----VPTCMKD---FPHLV
REQFQMPLALIPMTEDE-------QRLWT--R-VNSDAALRASG----------------
-----------------------------------NPRGGMG------------------
-----------------RIGRG---GSVDRGR--GRGRG-----GY--------------
-------YQRGL--IHDD--DDGLHGFSR------------------------PKQVERS
LSANER-----------------------DMRWDDR--DRRYDRPYSG-RGSGGDDG---
----------------------------FLKQDNPRAPHDYWRKFD--------------
--KDDEGDWRS--SGSRS-------------------SDRI-------GGRGSWRNNSER
DRQG--------------------------------------------------------
----ASDRNL--------------------HNRN----INPNS------------RSGPS
P-----------------------------------------------------------
----------------------------------HKNHSW--------KEPSGNNLPEWS
VEETNETD--TVGTFDSSGAFLETK-----------TSEDA----------------SVD
EIYLSDSAD----EGSSKENPEADKKN--------------LKKLPK-------------
------------------STPNI------------SSNKTSSNKKKIDS--------TSR
ENKTEVKQAQNSPE--------LSKNNSKNSKT-------GVTKSASEVIRTKS---DAQ
LQQLRSQPESEFIPDPN---------TNV-----PVVNSKCNKVEESVVLSTL-------
------------------------------------------------------------
--------------------------RTSDNATPTSGTAEEDAFAHHKKATENM-VAQWT
---EEEE-----------------------------------------------------
--------------------------------------------------------QQAI
SHTVDIHAPHE--------------------------KETKWFYQDPQGDIQGPFKSPE-
MLEWFTAGYFT-EDLMVRRNYDETFHKLGDLIKVW-DRVPFLPGN---------------
--------------LPPPIRV-------------------TPLSSSIP------------
--------------------------TPITQTNVPN-PATTSTP----------------
------SQLPKQDDLLALQRQL---------------------------------YQQQL
MQQQL----------------------------IMRQQ----------AQMQALLSQLKQ
QDNFSSLP------------SQQQQQVLLQQ-----------------------------
----------------------------------FMSQQ-QMARPNVNPLADQP------
-----------PMLDPLSTLPLPM------LGMSMPPMMSDMN-----------------
------------------------------------------------------------
--------------------------------------------------------LW--
----NTAGSG-----AWPMNMSNPQP------------TGASIW-DMDLLKSK-------
--------------------SEDSESGKKMT----------EEQEKLKKAEELRLE----
-----QELEEKRRQEEIKRKQEEAKLL-------QELQKQEEEKRR--------LEEL--
----------KRHQEEERRRQEELRILEEKKRQEELKRLEELKRQEE----------LRK
QEELRKQ-----------------EELRRLE-------------ELRKQEELRKQEE---
--------------LRKQ---EQ----RRLEELRKQEEQRQMEELR--KKEEQHR-----
QEQEKKLEEKRKREEALKEEKRKLIEKEQEKILEIERQKEALRIKEIERE----ERYLAE
K-----REREEL---------ELMKLAEL-------------------------------
------------------------------------------------------------
------------------------------------------------------------
----KLGSQGPV----------------WGIQNS--------QSSNELSLADIQRLQ---
---EEKEREERQEKLR-----Q-----QSLQQQTV---KTVQQNK-----SSLSWAKRA-
-TDTQPAVKSLFEIQQEEAERLAQ-------IQRTSKPQPPPQTLS--------------
----------------SNAGVWGNTSHLNKITAA--------PQTWNTSNV---------
----------------------SS----------TTGFWDDVISNNSHSR----------
------------------------------------------------------------
------------------------------------------------------------
--------KQPQKTSE------------------TSAFPALAN---RGQPATVNNKS---
------------------------------KNVRAK-KEEDAVTRLFGSHHKP-------
-----TDEFTKWCTDAL-SSMPS--SVDVPTFVAFLKDIESPYEVYDYVKSYLGEG-KEP
REFAKQFIEKRSKYRNQTKQAP-------------------TEENTLWG----PAPAITP
TVNKTPVQ--TSNDCDGNSN-AKSRAKKKKNRMQKLDSSMLGFTVQSNPDRVNVGEIDHI
EGN-------
>Smar.transcript:SMAR004036-RA /organism=Smar {i 38,267,397,530,634,835,927,993,1077,1647,1917,2219,2308,2760,3009,3114,3224,3396,3608,3808,3969 i}
MT----------ETAALKFGPEWLRALSHG-----------NAVAS--------------
---------------------------------------PPPSP----------------
-------------------------------------GLP-------------------K
YKL------------------AEYRYGREEMLALFD-KNAR----PPEDMLE---LEGVA
TEKCQLPLALVSISEEEQV----CNRTWA--RSVNSDAVLRLMNRG--------------
-----------------------------------SERSAAPPPT---------------
-----------------RGGRG---GSTERGR--GRGRG-----TY--------------
-------YQRGL--SNDEGTDGSPGGFSC------------------------PRPFERS
QSMHER-----------------------SQSWEDK--ERRFEKVYVD------------
-----------------------------------SGRNYTWRKDS--------------
--DNDDGGWRT--TSTRAD-------------------------------RSSWRNSDRN
EREQ--------------------------------------------------------
----DPEREW--------------------NNNREYSVHSSNS------------RDGSS
STG---------------------------------------------------------
-----------------------SDKPFNQKSSRISKTSWDCD-----HEGGGDQLPEWS
TEDNGDVG--FVGTFDSSGAFLESK-----------VSDSQ-------------------
---ISGTEEE---EKPKLSSDDKDSVL--------------VERVKKRPDDATSVGLQHK
EERDVESLQER-----YKKRPDDA----------ISNRLHKGEREKVCSDNIVNHPLTAN
DDKQFSTQRIIEPS--------TRKPSVDNSTR---------CKSSPPISHSER---ESP
VPSNIQETQSKRTCLTE---------TNSFNHHNPTYNMKISSVPQSGMPTQI-HKDMKG
ISGVPTVDNPMTVPTRVITQG---PNLTGVL-----------------------------
-----------------------------TAGSDCDKHSEDVNFDHLEKAAENL-VAKWT
---AEDD-----------------------------------------------------
-----EKV-------------------------------------------------AQT
SRSSALPLQHE--------------------------DAFKWFYRDPQGQVQGPFTRTE-
MAEWFTAGYFT-MNLSVRRGCDERFAQLGELIKRW-DRIPFSPGP---------------
--------------APPPLLNTPP---------------PVPPTMA--------------
--------------------------PPTEHLTAPPIPPH--------------------
-------LNEQEQRLYVLQQQI---------------------------------LQQQL
VQQMLQQQM------------------------FMRNQ----------VHLQQAINNLKE
TEGFNNLN------------PVQQQQLIMQH-----------------------------
----------------------------------LLLQQLQLPARPPGQE----------
-----------VIHPEMLQQQFQR------LPNINPAVMKDGAVP---------------
------------------------------------------------------------
--------------------------------------------------------TW--
----DGNAKAQP----------------------------NSVW-DVAGG----------
-----------------------GIPGGNPTV--L-------------------------
-----QDLERKIKDENDRVEEERQRLM-------QQR-QEEEERKR--------QEDL--
----------KREEALKIQKEEELR---KQKEEAERQRLEEILKEKE----------RQL
AEEQRRK---------------IEEELRRKE-------------QQRLEEEMKRKEE---
-------------------------------------EKRRKEERR--RQEEERK-----
KKEQQELELQRQKEA--EQLKEFQRQQMEMQQLELQRQQEIQRQEMLQKEILAKQQEMQR
Q-----QQLEAL-----QKLQEKQKAERA-------------------------------
------------------------------------------------------------
------------------------------------------------------------
----KVQARVPA----------------WGVKIAP-------TTNETVSLVEIQKLQ---
---EEKERHEREEQRQ----RVIQS--QQQQAALL--QKQQQQQQECKSNSSMPWSRVS-
-AVPGKQVKSLLEIQQEEAENLTK-------QQKQQQQQQQQQQQQQQQQQQQQQQQSQQ
K--------AQNNVSLLNAGVWSNASTHLSWATTTATATTPTASKWGSENV---------
------------------SNSVSS------NSTAAGGFWDEALAAANRTS----------
------------------------------------------------------------
------------------------------------------------------------
--------RANKIT--------------------EPTSNATQNAHVNSSSSSVASKTP--
------------------------------KNTRNK-KEEDAVLKIFESRTQK-------
-----TDEFTQWCIQAL-SALQS--TVDIPTFVAFLKDVESSFDVHDYVRSYLGEN-KEA
QDFAKEFLERRSKHKNRAKK---------------------HEEENMWG----PAPAINP
ANKIQP-----MQNSEDGQ--RAGQKKKKKNKMQKVDNSILGFTVHAAIDRINVGEIEHL
EGV-------
>Lpol.rna5281 /organism=Lpol {i 35,258,394,527,553,703,847,936,1005,1452,1543,1645,1710,1874,1894,2202,2361,2718,2871,2973,3065,3159,3359,3456,3559,3606,3723 i}
MA----------ES-ALKFGPEWLRNLSHG-----------NSLTS--------------
---------------------------------------PPPML----------------
------------------------------------GGPP-------------------K
YKL------------------SDYRYGREEMLALFE-KNTK----PPEELQD---FPSLL
IEKCQIPLALVPMLEDE-------QRLWA--RSVNSDAVLRLNSKGVL------------
-----------------------------------SERGNGAPPV---------------
-----------------RGGRG---GSVDRGR--GRGRG-----GY--------------
-------YQRGI--EYEDGIDAPPGGFSR------------------------TRHFERS
QSIGEK-----------------------EQRWNER--DRRLDRI-PG-RGGSIDDA---
------------SNIPRKD----------------GARLDNWRAGPRDLER---------
--GDEDGSWRT--AGSRG-------------------LDKW-------GRGSS-KHHADR
DRDS--------------------------------------------------------
-------------------------------------LHETEPGFI---------RNGP-
------------------------------------------------------------
------------------------TKPPFSHRRSAPVESWDD------ELVGGDQLPEWS
VTDPE-----KVGTFDSSGAFRENK-----------DWGSP----------------SGD
ESEGENHKNNLQISKPKQDMPKSSETN--------------SKEVPRHP-----------
-------------------SPSS------------PSGKNVEGKHKVEP--------MVQ
ENKVT---EHFKPK--------SDTPSVSNNIE---------RGHSPDVTKTKVS--ESP
VIAT--------------------CIGNSVNLVN----------SQLRLPAGITHNDLGN
----NSVQNSVKLE----------------------------------------------
-------------------------------SSQTLRSQEEDGFAQLEKAAENL-VAQWT
---AEED-----------------------------------------------------
----------------------------------------------------------AV
DKTAVFPPHHE--------------------------DAYKWFYRDPQGRIQGPFTSPE-
MLEWFRMGYFS-MALMVRRGCDERFAQLGELIKSW-NRIPFSSGP---------------
--------------NPPPLRAGPP--------------LPTPLTIPMT------------
--------------------------TPLPQGGVHPLITQ--------------------
-------PTDQEQKLRLLQSQI---------------------------------LQHQL
QQSVLQR-------------------------------------------MQLAFMAVVE
VGVLVLCL------------AVVEVGILVLCL----------------------------
----------------------------------AVVEV---------------------
----G------VLVLCLAVVEVGI------LVLCLAVVEVGVLVL-------CLAV----
--------------------VEVGILVLCLAVE---------------------------
------------------------------------------------------------
--------------------------------------VGVLVL-CLAVVEVGVLV----
-------------LCLIVLE-----------------VGVLNFFPHLVQEKEQR------
-----EEEERRKREEEEEKLKKEEELK-------RQR-EQEEERRR--------QEELRI
KAE-------EERRQEELRRQEELR---RKQEEEERIRLEEQRRLEE----------QRR
LEEQRRQ----------------EEIQRRLE-------------EQRMQEELQRRQE---
---------------------EQ----RQLEELQRQQEQKRLEEER-LAREEERR-----
KQEEKE---RRKRE---EEERKKRAEEEERRQRELEHQRQLEEQRELEQREIEKQRELQR
QL----QQQEAL-----RKLQEQQK-----------------------------------
------------------------------------------------------------
------------------------------------------------------------
-----AKAQVPA----------------WGGQKP--------VVHSNLSLVEIQKLQ---
---QEKEQEEREERQR-----QQQL--LQQQLQTL--QQVQQQNK-----TSLTWAQRP-
-NSAGGKVKSLAEIQLEEAELARK-------QEQKQQNHQPTSVQN--------------
----------------LTSGVWSNAATSLSWGSISPPS---NSNPWGGREN---------
------------------SLVVSA----------TGGFWDDAVSISNSK-----------
------------------------------------------------------------
------------------------------------------------------------
--------KSTKSS--------------------ESAFPVLGNKNSTPAATSMSNKM---
------------------------------KAMRAK-KEEDNLKKLFETHTKKQ------
-----TDEFTRWCNDAL-TSLPS--SVDIPTFIAFLKEVESPYEIHDYVRSYLGES-KES
TEFAKEFLERRSKYRNQSKQA--------------------PAEANMWG----PAPAITP
IVNKSVIQ---QQELDGGTG-GGKGKKKKKNRMQKLDNSLLGFTVQADPKRTNVGEIDMP
PVL-------
>Drer.transcript:ENSDART00000056277 /organism=Drer {i 38,177,273,382,488,529,562,733,957,1108,1360,1557,1708,1875,1970,2075,2215,2313,2454,2613,2859,2988,3243,3431,3580,3762,3922 i}
MA----------ETQTLNFGPEWLRALAGGVGS--------SIVAS--------------
---------------------------------------PPLSP----------------
-------------------------------------ALP-------------------K
YKL------------------ADYRYGREEMLALYV-KDNM----IPVDLHD-KEFLPIL
QEEPLPPLALVPFTEEE-------QRNFS--MSVNSAAVLRLTGR---------------
---------------------------------------GGGTVA---------------
-----------------GAPRG---RSSSRGR--GRGRGD----GF--------------
-------YQRSF--DDVEGG------------------FGRG-----------GREMHRS
QS------------------------------WEERG-DRRFEK--PG-RKDPDGAPAHF
-----------PLNHIRANYED--PAAVNAR-KFIHAECDNWRTTRDELNG---------
--EEDDNGWRL--AGARRE------------------NERWCPPSPDGPRSAGWREHPDQ
RRRFG-----------FG------------------------------------------
----DEERS-----------------------------GYRRP------------RSGSG
S-----------------------------------------------------------
------------------------------------------------AEEERDSLPEWC
LEDAEEE----TGTFDSSGAFLSLKVRALEKAPKEPILEEAELDFRPLE--ENDEYAEKD
DSETEQTKDTD--TNTRHESDRNEENC------------------------------KSE
EPSPVAVPFSAVVTPPKATTPAPI--------------------QPVHL--------EKA
EDKERPSERTTLPEI----RHELSKAPLHTALS----------NSIVEAIS------IPH
VANKLPDLPVPA--------------------------------PSVLPVKSVPPQSQQV
----KPIEMPVSVPPALLRST---GSVGPI------------------------------
----------------------------SRPSALPSDLDEDEGLKHFEQEAEKM-VAYLQ
DGGVDDE-----------------------------------------------------
--------------------------------------------------RLAS---KIG
PKPSALPITNE--------------------------AAFKWFYKDPQGEIQGPFNNQE-
MSEWFQAGYFT-MTLQVKRGCDEMFQPLGEMIKLW-GRVPFTPGP---------------
--------------TLPPILGDAD------------------------------------
------------------------------------------------------------
------------QERMKRQQEINALNM----------------------------YQLQQ
MQYQ-----------------------------YLLRQ--------------QYALQQKV
LNSAPPPP------------PPPQQQL---------------------------------
------------------------------------------------------------
----N------LLLHQALKIRTPEP-----QQSLLPPVTRSMSVP---------------
------------------------------------------------------------
----------------------------------------------------DSGSVW--
----EMQNPSTQ--ASCSPNMQPAAPST---------WEGSSVW-DLPLD----------
-----------------------NMPQASSI-----------EQLQLEKAKALKLE----
-----ME----RREAELRAK------------------REEEERKR--------LEEA--
----------LRARQEEERKRLEEEELARRKQEEALKRQREQEEAQR----------RKK
EEEERLA---------------QEEALRRLE-------------ERRREEEERRQRE---
------------EFLRKQQEEER-------RKQEELEAQRRREEEK-RLEEEAAAAAAAL
LRQQQE--EQKKRE------------------QEAQRQQELQRQRQ--------------
------QQQEAL-----RRLQQQQQQQQL-------------------------------
------------------------------------------------------------
------------------------------------------------------------
-----AQMKLPS-------------SSKWGQQSTTA--NSLSQSQNALSLAEIQKLE---
---EERERQTREEQRR-----------QQQELQRV---QQQQPQT-----KLPGWGSVA-
--KQPMATKSLLEIQREEAQQMKQ----RKDQQQQQQQQQQPPPQP---QPQQHSTNTQQ
---NRTQ-----NRAAINTSVWGSVNNV--------------SSNWMMDSS--VW-----
------------------GDTQNS----------NIGFWDEAVKEAAPPQ----------
------------------------------------------------------------
------------------------------------------------------------
--------TTRKSHTPKNKG-------------------------NANLSNS--SSG---
------------------------------KASKKV-EEEEKLLKLFQGANKN-------
-----QDGFMQWCEQTL-HTLNTANNLDVPTFASFLKEVDSPYEVHDYVRAYLGDT-PQA
KDFAKQFLERRAKQNDNQQKPQ-----QGQQQ---------KQQESVWGIREVPQSVLLQ
QQQQQQLQ---QQQQQRFET-VTSGKKKKKQKMVRADPSLLGFSVNASSERLNMGEIETV
EDF-------
>Hsap.transcript:ENST00000409480 /organism=Hsap {i 41,171,267,379,491,532,598,778,996,1159,1348,1545,1705,1872,1964,2072,2173,2274,2436,2595,2832,2955,3165,3371,3526,3750,3898 i}
MAA---------ETQTLNFGPEWLRALSSG-----------GSITS--------------
---------------------------------------PPLSP----------------
-------------------------------------ALP-------------------K
YKL------------------ADYRYGREEMLALFL-KDNK----IPSDLLD-KEFLPIL
QEEPLPPLALVPFTEEE-------QRNFS--MSVNSAAVLRLTGR---------------
--------------------------------------GGGGTVV---------------
-----------------GAPRG---RSSSRGR--GRGRGEC---GF--------------
-------YQRSF--DEVEGV------------------FGRG----------GGREMHRS
QS------------------------------WEERG-DRRFEK--PG-RKDVGKKNGYY
CMYSPVLLLGQPLCQGRPNFEEGGPTSVGRKHEFIRSESENWRIFREEQNG---------
--EDEDGGWRL--AGSRRD------------------GERWRPHSPDGPRSAGWREHMER
RRRFE-----------FDF-----------------------------------------
-RDRDDER------------------------------GYRRV------------RSGSG
S-----------------------------------------------------------
------------------------------------------------IDDDRDSLPEWC
LEDAEEE----MGTFDSSGAFLSLK-----KVQKEPIPEEQEMDFRPVD--EGEECSDSE
GSHNEEAKEPD--KTNKKEGEKTDRVG-----------------------------VEAS
EETPQTSSSSA-----RPGTPSDH--------------------QSQEA--------SQF
ERKDEPKTEQT------------EKAEEETRME----------NSLPAKVPSRGDEMVAD
VQQPLSQIPSDT------------------------------ASPLLILPPPVPNPSPTL
----RPVETPVVGAPGM-------------------------------------------
-------------------------------GSVSTEPDDEEGLKHLEQQAEKM-VAYLQ
DSALDDE-----------------------------------------------------
--------------------------------------------------RLASKLQEHR
AKGVSIPLMHE--------------------------AMQKWYYKDPQGEIQGPFNNQE-
MAEWFQAGYFT-MSLLVKRACDESFQPLGDIMKMW-GRVPFSPGP---------------
--------------APPPHMGELD------------------------------------
------------------------------------------------------------
------------QERLTRQQELTAL------------------------------YQMQH
LQYQQ----------------------------FLIQQ----------QYAQVLAQQQK-
----AALS------------SQQQQQL---------------------------------
------------------------------------------------------------
----A------LLLQQFQTLKMRIS-----DQNIIPSVTRSVSVP---------------
------------------------------------------------------------
----------------------------------------------------DTGSIW--
----ELQPTASQ-------------PTV---------WEGGSVW-DLPLD----------
-----------------------TTTPGP----------ALEQLQQLEKAKAAKLE----
-----QE----RREAEMRAK------------------REEEERKRQEELRRQ-QEEI--
----------LRRQQEEERKRREEEELARRKQEEALRRQREQEIALR----------RQR
EEEERQQ---------------QEEALRRLE-------------ERRREEEERRKQE---
------------ELLRKQEEEAA------KWAREEEEAQRRLEENRLRMEEEAAR-----
LRHEEE--ERKRKE------------------LEVQRQKELMRQRQ--------------
------QQQEAL-----RRLQQQQQQQQL-------------------------------
------------------------------------------------------------
------------------------------------------------------------
-----AQMKLPS-------------SSTWGQQSNT----TACQSQATLSLAEIQKLE---
---EERERQLREEQRR-----------QQRELMKALQQQQQQQQQ-----KLSGWGNVS-
--KPSGTTKSLLEIQQEEARQMQK-------QQQQQQQHQQPNRAR--------------
---NNTH---SNLHTSIGNSVWGSINTGP-------------PNQWASDLVSSIWS----
-----------------NADTKNS----------NMGFWDDAVKEVGP------------
------------------------------------------------------------
------------------------------------------------------------
-----------RNSTNKNKN-------------------------NASLSKSVGVSN---
------------------------------RQNKKV-EEEEKLLKLFQGVNKA-------
-----QDGFTQWCEQML-HALNTANNLDVPTFVSFLKEVESPYEVHDYIRAYLGDT-SEA
KEFAKQFLERRAKQKANQQRQQQQLPQQQQQQPPQQPPQQPQQQDSVWGMNHSTLHSVFQ
TNQS-------NNQQSNFEA-VQSGKKKKKQKMVRADPSLLGFSVNASSERLNMGEIETL
DDY-------
>Turt.mRNA:tetur11g03200 /organism=Turt {i 35,2198,3018,3103,3458,3954,4048,4212 i}
MA----------ET-VLRFGPEWLRALTDGGVSHQS--SSVNPVSS--------------
-----------------------------------HQNTPSSAHTITTDS----------
----------------------------------SSSILPSN-----------------K
YKL------------------AQYRYGREEMLALFD-NDIE----MAPELRE---IPTLT
VDKCQLPLALIPITEEE-------HRLWS--KSVNSEAMLRLNKMNATGSSVERDRTERT
-----ATVSSV------------------------NNERTTGPPI---------------
-----------------RTIRG-G-MTSERSR--GRGRP-----TY--------------
-------YQRTG--TFDENGETGEPREAF------------------------RKNYEKS
TSVSED---------------------------GPR--EKSFDRSLS--RGESSDE----
------------GNRNRKDV----------------RLADNWRSGGR-------------
--NDDRNNWRA--RGRT--------------------DDNWQ------RNHDSWRTDDRD
G-----------------------------------------------------------
-------------------------------------LGDDNH------------RNGP-
------------------------------------------------------------
-----------------------IMRRGYGNHYKRNSEGWDDVD----DEERRGNLPEWS
LDDDMSCE-ARVGTFDASGAFREGT-----------MDDDL-----------------KD
ISSGHNSKE----NSVKKNTVDQNSSL-------SSDSVNMDKNESSQNDSKLQSNLDED
RISTHSYEESK-----GMMAPPI-------------SNLPDNNIDSQYQ--------LQS
QLSSQTHQSSLLPQIQN----------------------QLQNQQISSQLHSSL---QQP
LQSQLQAQAQ----------------TQFQSQMQPQLQSQLQSLAQSQMQPQL-QQQLQS
-QLQPQLQQHLQSQLQSQLQSQLQPQLQSQLSSQLLHQHQTQSLSQQQPQSQH-NTQHHL
------------------------QSLLENSHINHKPHPEEDGLSHLEKAAENM-VAQWT
---AEAD-----------------------------------------------------
-----QEE------------------------------------------RVMR--DKQS
NKMTVVPLHHD--------------------------DAYKWFYRDPQGEIQGPFLPQE-
MYEWSCSGYFT-LDLLVRRGCDERFSQLGELIKAW-GRMPFITDK---------------
--------------NPPPVVSITP--------------QTQPI-----------------
--------------------------KPINADAIPSALSPNSLY----------------
------------SQNPFRQQQI---------------------------------IQQR-
QQDQIQRQL------------------------FLNQQ------LQMQTQLRQLLDQLKK
QDGFSTLS------------AQEQQCVLVQQ-----------------------------
----------------------------------YVTSQHQADQRRMQPTPPQPTNIPD-
--------EPKSVMEQLSRLGVPVV-----------------------------------
------------------------------------------------------------
------------------------------------------------------------
--------------RSGPLLTQ----------------STSSIW-DLNGG----------
------------------------VITASAL-------------EELQRRERDKLEL---
-------------EEKKKLLEKEQLEA-------QKRAQLEAQRKR--------EEEMRI
-----------EELTRKLEHEKKLREELLRDQEERRRREEEEE--------------KRR
LDQERME---------------LEREKKRLEE------------ERRRHEEMLRAEE---
--------------HARKQREEE----RQRRQKEAEENERILRQEQ--MQQEMTR-----
KSKQSS--QQKQNQP--ALQKQLQAQQNQQVKERKENQKQVQNQQAHSQ-----------
------KESKRI----WPDLAKSEKNDGW--------------------------SYN--
------------------------------------------------------------
------------------------------------------SDSPSPDP----------
--NAVSSVEFPSQNQLWKPDNLSSEKHIWGQACS--------KNSTTISLAEIQRLQ---
---EAKEREEKIKQAQAQTERQNIYLEKQSNAQQLFEQQQKQQMK-----NQLTWARSHL
-QQTQAPVKTLTEIQREEAQKLEK-------QKKVEEKKTVKQNTV--------------
----------------TSCGIWSNAASQLSWKGSS-------TNAWNQSSV---------
--------------NTGSSNQTSSSSGPNFSSNMGEAFWETPAVKESKS-----------
------------------------------------------------------------
------------------------------------------------------------
--------NAPKQQ--------------------KSSALQHSNKSSGGNNSGCS------
------------------------------GKSKSR-KDEEAVKKVFNR--QK-------
-----TDEFTQWCTEAL-SKYKS--SIDIPTFVAFLKDVESPFDVNDYVNSYLGDT-KET
KDFANQFLEKRSFFRNQAKKE--------------------ASEELMWG----PAPAITP
SVIKSSHNNPSSNNGGDGN--SGAASKKKKKKAKKVANSILGFTVQSDPDRINAGEIETV
DK--------
>Isca.ISCW014230-RA /organism=Isca {i 1600,1949,2136,2328 i}
MG----------ET-ALKFGPEWLRALTQT-----------NGVTA--------------
---------------------------------------PAPTA----------------
-------------------------------------GLT-------------------K
YKL------------------SNYRYGREEMLAMFD-QSAP----MPETLRE---FQQLA
VENTQPPLALVTMTEEE-------QRIWA--RSVNSDAVLRLTVGK--------------
-----------------------------------GAVPGAGPGR---------------
-----------------GGPRG---GSVDRGR--GRGRG-----GV--------------
-------YQRGLGGSSEESGDTSQFGAFI-----------------------RARPFERS
HSLTER-----------------------DQRWDDKKPDRQFPAR-PGFDGDTFRKEGAA
AASGA------PGGGAGATS------------ATTSRPAENWRSGH--------------
--SEEDENWRSKVSSAQP--------P----------TEKW----------KSWRNHAKG
DEDD--------------------------------------------------------
--------------------------------------GTTAA------------TNGP-
------------------------------------------------------------
---------------------------------AKKDRHWIEDH----GSVPPEQLPEW-
IQDQGDTE--KVGSFDAKGAFLDTR-----------EFEEE----------------SWE
GDLLPPAQAEARPPAKREDKPTREAAL-----------AKRVSEPPA-------------
------------------EKPK--------------------------------------
----------------------SPPPQ---------------------------------
---RTHQVPPRK----------------------------ADKSPVRSPPKPIPPAQPQC
------------------------------------------PLEGPQP-----------
------------------------KSRPEEASKTVSTSPKDDSFAHLAKAAENM-MAEWT
---AEEE-----------------------------------------------------
-------------------------------------------------KKFVS---QSV
AGEQNLP---E--------------------------HLYRWLYKDPQGDIQGPFSSPE-
MMEWFQAGYFT-MDLMVKRVCDMGFSKLGALIKSW-GVVPFAASQ---------------
--------------QPAPMK----------------------------------------
--------------------------SPLGLASLPPNQVTYA------------------
-------------------------------------------------------FQQHY
MQEVYRA-----------------------------------------AAMQQIQNHLKT
NDAFANLS------------PIDQNRICLQY-----------------------------
----------------------------------YMASH---PMSRPAGFGDHA------
-----------PVVNLLSSMGLPP------VYGIPHSLAKDSSLPEG-------------
------------------------------------------------------------
------------------------------------------------------------
--------------PSWPPQ----------------------------------------
-----------------------PVSTAAPT-----------------------------
--------------------------------------KEEAEKKR--------QQEE--
-------------------------------EEERRRREEEER--------------QRR
EEEERRR-----------------------------------------------------
------------------------------------------------MEEEEER-----
RRRQKE--------------------------EELLRQQRIEEEKR--------------
------KAAAAA------------------------------------------------
------------------------------------------------------------
------------------------------------------------------------
----AAAAKAASAMA----------AAP--------------PTGAFTAMA---------
------------------------------------------------------------
--SSPAAKKSPSKVSLMDADEFMA-------LKQPPKQQPARVEPE--------------
------------SSVLQLSGAWGTTSNSL-------------LKSFNNSFQ---------
--------------YLDMVQDEDN----------TRGFWDEAVTTTPAPK----------
------------------------------------------------------------
------------------------------------------------------------
--------PAPKSTSKPAAG--------------DGSFPSLAGNPVAGASSGRSS-----
------------------------------KSQQSK-KAEEQVMKLFEVHAKAAP-----
-----TDELTAWCVQVL-GGIQS--YLDIPTVVAILKDVESPAEVQEYVHNFFGNS-LDT
KDFVQQFLQRRERYLKSCGSVP-------------------RPEDTFTL----AASSIAS
MAAREASA---TTQGDGFT--AARSKKKKKSKMQKVDSSLLGFTVQADPARLNAGEIDRV
EGI-------
>Dpul.mRNA16823 /organism=Dpul {i 5,65,291,588,817,1097,1634,2059,2442,3801,4011 i}
MSTTTAKPLKMSDT-ALKFGPEWLRALSHG-----------DTAVS--------------
---------------------------------------PPPSPSL--------------
-------------------------------------GAP-------------------R
YKL------------------AQHRYGREEMLALYD-KMMK----APDDLTT---APPIY
IEKTQTPLALIQMSDEE-------MRMWQ--RGVNSDVVLKQMGRTAG------------
-----------------------------------PPVGGSGPPV-----------GA--
-----------------GASRGRGGGSMDRGR--GRARGVGSAVGA--------------
-------YNRGT--SYEDGGDPGDHGTRR---EGPPTGYGRG----------TTRPFERS
QSSSER-------------------------VWIERP-ER------NG-GGAESET----
-------WNG--STSPRKEFGT----------ARPAAGDNNWRSREAMRERAERAEN---
--KEEEDGWRT--AGR---------------------GERW-------GR-TGWRSEREG
GERDP-------------------------------------------------------
----------------------------PGGEKRDPWVEGSNN------------SGGGG
GVG---GGGTGERSERVHRTWDDDGRPTGSAGYYS-------------------------
-----------------------NSSRGGRGGHHPNRRGWD----------ENDSLPEWV
AEEHLQG----GGTFDSSGAFRDER-----------WSEED-------------------
--DGEGKKR----RVLRKRAEPSHDGG--------------VGDEDGGPVTV--------
------------------DSPSK-------------DNVKDSQIHEEQP-----------
---------------------AASPPAA-----------------------------VTP
VQVAAHQISATSAAAA----------ATVLNSSPPVLRGPSPESSSMLSQPNL-------
------------------------------------------------------------
-------------------------------------RVDEDGLEHAQAVVSTL-VAQLV
---EDED-----------------------------------------------------
--------------------------------------------------------QPKP
SPSPPNPQLNL--------------------------SMDQWFYRDPQGEVQGPFATAE-
MSEWFNSGYFT-MALSVRRACDERYAQLGELTKMW-GRLPFMPGP---------------
--------------PIPPMKNSDL------------------------------------
--------------------------HPL-------------------------------
-------VSAEQEKLQMLQQQL---------------------------------IQQQM
FQQQMMQQQ------------------------HMLRQ-------------QTIIAKLSQ
MEGWNTLS------------PIQQQQVVNQHMANMPHP---------LPEAQVVLD--PI
---------------------------------QSLIQQAQWNANHVAAQSVGGT-----
-----------IVDPVMGNHVAPG------FHGLPPGV----------------------
------------------------------------------------------------
------------------------------------------------------GVPW--
----HNHSALFQ---AGPAELQP---------------PMTSVW-DLESA----------
--------------------------------------KVEEAKRQMEQQHQQQMAA---
----EMH----RREMEEKRMKE----------------EEEERRRRLE---IQ-EREE--
----------ERMRIEE-----------MRRETERQQQAEEMR--------------RRE
LAQQQQQ---------------QQHQMQAME-------------EKRRREEEKRKRE---
------------EELKQQQLEEERI---------RREEERIRKEEE--KAAEQHR-----
RQQEAL--QRLQEQ------------------QAVAQAQARAA-----------------
------AQQAAA----AAAAAAQQQAQAQ-------------------------------
------------------------------------------------------------
------------------------------------------------------------
-----AQAKAAQAM-----------MAPWAQQQQQQ-QQQQQQTGESLSMAEIQKLQ---
---EEKEAKERAIAQA-------QKAEQAARAAAL-LQQQQQQAA-----IKLRWAKQN-
-TPTPSNAKSLAEIQAEEAAQLAQ-------QKEKEAKEKANQQVN--------------
----------MAHLNLAAASAWGSSHHS--------------NSAWSSGRTVAAVVAQQQ
PPPPPPSAAAATAATTTAKTNHSTTTNADWKIGLTVGFWEDPTP----------------
------------------------------------------------------------
------------------------------------------------------------
--------PPPKATSKPAQQ--------------QAAAKSAGGGGGKSAAAAAASKQPQQ
Q--AAGAKQQQQPATSKTSGSTTTAAASN-NKNRSN-KEEEAVRKLFNQTAAAAA-----
---EKKDSFSQWCFEYL-KKVQA--QIDVPTFVAFLKDVESPFEVQEYVRLYLGEG-KDA
KEFAKQFLDQRSRWRQMQRNVQ-----Q-------------YEEDNMCI----PAKAINP
GQ------------SSDFHEVKSKSKKSKK-KMQKVDASLLGFSVSASTDRINVGERDFV
DGM-------
>Dmel.FBtr0300886 /organism=Dmel {i 336,507,802,3421,4369,4444,4599 i}
MT----------D--SMKFGPEWLRNMSAE------------------------------
---------------------------------------PSGSPSTYN------------
-----------------------------------VGNAAQNNSIGGHNLGNNTAASASR
NLF------------------PEYRYGREEMLSLFD-RNCL----LPQILPS---FKKLF
VEKVQCPLALTPSSEED-------INQNS--LGNNSRPAW--------------------
--------------------------------LQRSPSGFGSASR---------------
-----------------GSGRG---GTVDRGR--MRGKS-----AYHP------------
------IYQRPS-----------------------------GL-------------YDES
LSVISK----------------------AERTWSDR----------NG-TGDSAATTTST
SGSGALDWNGTPSSSPRKDY------------SNNHRNLENWRRTRNEDGSGDGPSSSGS
MSGPDIAGWRSGVVGGSTNAGFGT------------NSHRW-------GRSTSWRDEDPS
VDNA--------------------------------------------------------
---ASLQRSISTV----------------------ATLSTDRTGN----------NKGSG
IGAA--EGV---------------------------------------------------
-----------------------GSISHPRLSSSKISQLWTVNNA--AGVDADENLPEWA
IENPSKL----GGSFDASGAFHGDT----------------------------------D
LKPIKSSHN----TLKTKSLDSYDDVK--------RPKSKDLSDPDSGNDITPETSLTKD
TNTTA----------------------------------------------------VQE
EVESS-----------------LSPISSTTTKE-------VIHGDISDRIKEVADEVEKL
IMDDDHKISSNQ--------------SQHQNH----------------------------
------------------------------------------------------------
-------------------------------------DGFTAALPRMADIEINV-KPSVT
---AVHR-----------------------------------------------------
----QAPSTMPIQITPT-----------------------------------IT--DVAP
PSHAVVSFSDHETMQHHNMHHLPQFPMIPTPHIITPNLNELWFYRDPQANVQGPFSAVE-
MTEWYRAGYFN-ENLFVRRYSDNRFRPLGELIKFCHGNMPFTHSH---------------
-------------LLPSPIELENIP--------VG-QI-PAPLTASLSI-----------
--------------------------TPHKPSPIPI------------------------
------ALSVVEQQLQQQRDEQLKANVTATAEALRAAIKGSFGGNSIGNTSHLLTMRFQM
LQDQY----------------------------IQHQE-------------YQILAELSK
NECFQRLS------------AVEQETVVRRKVQLLGLPE-YLISLNGLSNSLSVLN--PV
AGRQ---------------------------LYRAVVEHAKKDQQHIFANTEQQRSVGNL
LDANNFILNAQIMIQQSQQEVGP-------LVSSVDCIMQGGTAA-------DLN-----
--------------------------------------KPNEIPRNELDLINE-------
---------------------------------------------------YNLRMLL--
----RGQPTSTQ---QQPPALTNSATE------------------NLPGV----------
---------------------------------------DFLTETQLLERQNLMIPIWLP
----PNN----NKQQETDQQWAEMSNADASLWETANLNEERNEDQQLL---IQKSSEACF
ADTEKDVKIAQLFQVQSGNVVNHTALEELDQSPQNLKGSHNQKIVKSLVSDI-----QQN
HNEELNS---------------HQHQVKQAN-------------KQNLNTKQNAAQS---
---------------------------ALKPINNENDRKREQTEEK--KRQREER-----
KRQQLEDDKRRALNE--SE------EQTRQIQEEKERQQQIQAQRR--KALLGNVHSL--
------SVQNGM----SGTLASAQSKKND-------------------------------
------------------------------------------------------------
-------------------------------------------DAKTAEP----------
----QVSSRLPSTS-----------VAPWSFQLQN-------SMRSAPGLAEIQKAE---
---RRERRADQQRHQE--------LLDKQLRANAA---AAAEAND-----ALLKWQS---
-TPASAPVMSLAEIQAEEARRLANDLVDRQRRRELEHHQQAPLSSA--------------
-----------VLVTSATSNIWGNA-----------------NKAWSSSAAQS-------
-----------------LSLKTSS----------GTGLWDEPNPLGSNGSGTSGTSSVTA
------AAVLA----GGL-------------------NSA--------------------
------------------------------------------------------------
-----NK-STLQAQNKSSALFASPRN-----LRKSQTLPALSN-PEKSNKNGPGQRPEKQ
KLAQTRSK----------------------GAAVSI-EEKDRERKLNAKSQQSSTDQAIS
KVNEYENEFTSWCIKSL-DNMSA--KVDVPTFVAFLQDLEAPYEVKDYVRIYLGDG-KDS
LDFAKQFLERRSKYKSLQRAQK-------------------AHNDDMCK----PAPAITP
SA-------------NDYADSKNKQKKIKKNKMTKMDARILGFSVTAAEGRINVGIRDYV
EGP-------
>Dpte.g9640.t1 /organism=Dpte {i 178,1384,5757,5860,6024,6288,6385,6552 i}
MA----------KT-ELKFGPDWLRALTDGAGSNNSGGGGTGSVTSSGGGTKSTSSGSNN
------------------------------------SSSSSSSN----------------
-------------------------------------SLSTTN-------------TTFK
SKMFNTKSITKHHSHSHHQNDVKYRYTKEEMLSLYQ-QSSSSL-ALPKDLIQ---HDEVY
IEDCQYPLALIELTNDE-------IDLMS--QNINPDFVVKKSNDQSSSSNLNNNSNNQQ
NHSGPTTVLSNNNQQHHGSSYKDRISKLSSSDLLRSPSGGGATKLVSSSSSPLSSNGFIA
ERNNTNNTNSYSIRGSGGSSRG---SSLNNNRIGGRSGG-----GNIA------------
-------FTRLS--SMDSSTSDNNNNNNNTSTSASSAIRSIGAI-----YAGSKKYLELA
ASGGQQ--------------------------HDDN--DNNNASSKTN-SGSSSLDSSSA
D-------NNSASGGIRSIYSGS-KKYLELATAGVHHRDDNETTTVAKANS-NSSSNSSS
SASLFMPSWRSSTSTSTTNKNESATNPDCSSVKEAGSSSSW--------KTNSWRTNDNN
NASGSRNSVSIRLKDFFGDPILDDHHDNSISSRIGAIGKQSAVNNSKSGKSFQKRSSFTT
SSSSSSERHLSSFPSNIDGSALDAERDLFGGRSQSSSTSSSTTATSKGLTSRDRYRGGGG
SSDHRGGGGDETKTTENSKFSHHSSSSSSTKGYYGRSYDRFNSRTRGGGSGGGNDGNHHH
NHHHNHHSNNDSDFFSDRFAGTNRSNNSGSNHHQHHHHSQNDNDDGGDSYRRKDSLPEWS
LEDPSCIDVTRVGTFDATGAFHEA------------FDDDLMTPLEPDGVD------NDN
EDDGAANNN----DNVNDDKDEQDFFGRKISKSKKDLHIDKNSTTASEKSTESSKANNDD
KASEILSSTTK----TTNSKPKPIDYF------------NDPSLSPNYH--------TRL
EQKSNDKTVSTMNND----VEEDKTKSMDGNNTNSNDLISMMTKQHSNNLSNDGDRLESN
SLFNPNQTSSTSTSSSLANNSTFPFVTNVASMLE----------QQQQPPINIGQVLNAR
----NAISNLLESSSST--------------ADNILSGSPTTFKSTMQTNNNNERNSSLF
IADDDNLLLNDSLKFSSLLNDFNFDFVNSTTSNNNSKTATTSAATNDSSTADHQLFMRLT
---SQQQ-----------------------------------------------------
-----QPTPP---VAFNNQNIGHHIGGNNNLLDSDNGQQQRYNLLTSKPKELLD--DHQH
QTPSLSSNHHT--------------------------MIIKWFYCDPQGQTQGPFTSQE-
MFEWYNGGYFN-PDLLVKRSTDNKFTKLGELIQALGGRCPFNLIPPSTTTTSSSVAPQQQ
TSIGRIALAQQQQQAPPPVQSIQQ----------------QPPSSSIQHPNFPLRTTNNN
EALLSATATTGSGGVGGH-----HRGPPLMTAAQPSSSSSTSTAGAAAPFQFDENLMNSL
NLFQNLSKNIDTNQLMNDDQLLGADHL------------------------IEQLIQQQR
NQQQLHAAA------------------------IPQQQIPPPNHLHPPHHHHHQQQQQQH
SSSASTLS------------DNNQMRLLLNH-----------------------------
----------------------------------LIRQPPNQPQHYSTTKDE--------
-------FLALNTHQQREQYLLDR------------------------------------
------------------------------------------------------------
----------------------------FEQFN------------------LAAAASN--
----ASNASNNN---------------------------------NLNSS----------
---------------------------------------MIKDQLQVLNEQQQQQQF-LP
----SHH----QQQQPPPPLYH----------------QQHIDDDQLS---TA-SSSGGI
IGTGRSIMTAKKLSLDETSSSTMTTAIAAAARPQPIAQPQPQQLLQRAQSYEPVNFIQQP
AQQQSIANHPPYGSDSVVTHGGHGPQLALSQS---------VDDPLQMLTKYVGGNE---
-----------------------NFVPGALSVTDVEDLQRREAEER--YHHEQEQ-----
KRHQQDDQYQMTNND--SA------GANEMEFIEVQRNKHRNQQKHQPNQ----------
------KVQKTI----NKQLEQSQSSPQPPI-----------------------------
------------------------------------------------------------
-------------------------------------------KTPPPQPA---------
AVILPQMPQLPK-------------KAVWGSQSVDNVEQQQQPLQPQLSIAEIQRLQ---
---EEKEEEERRLRQE-----------QQIQMNAA--AILAQQQQ-----RSMKWATQPW
-QEQQQQIKTLAEIQAEEAEKQAI----LLRQQQQQQQEAMESAIR---RPHSQ------
----------AVLTPLSVIVAKGSSNQSIPPTSTQ------QTDTWVKPIP---------
------------------KPVVRS----------TGGAWDTGIVADDES--QNHQSQISS
QQINYKAAVAA----GQKPKIDSSTIRQVLKTIPKVKNSAPMMSVRNEIDNPEELYRLSV
EMLNNHFDNIDAVGFLNILKDLGSPAEVSEYGQSYLGGSPTAKSFVKFFITRKAYLFKLK
QQQDQERNKQPQTTTKKVSNWSNTQEHEQERVINYKSALSISN--SNNNNNKTPGKSPGQ
S--SNNGNNHSSAHIKPATLKPQI--ANNLNNKSAN-KANDDI-NLMTVQVES-------
-----MEEFDKWCLDVLRQNFEL--TIDAETFVGFLKDIASPDEINDYVQTYLGSN-KIS
RDFAKNFITKRSYLRNKARQI--------------------EPYEDMCG----PAPALTP
GG----------ADNNGFVT-VSSSNKKKRSKNKQSSTS---------------------
----------
>Alyc.aculy01g17400.1 /organism=Alyc {i i}
MS----------GT-IMKFGPQWIRTLTDGAAPNPT---TTSTTTNNNNPTSNASASVAA
VVANNISNSSSGSNLNNLA----NIGNHHH---HHHRSSINSNNSIGNNHHHNNINSSTN
A---------------------------------NSSSLPSNN----------------K
CKL------------------PDYRYGREEMLALFE-ADME----PPEELKK---YTGLY
VEKPRMPMAMTQMTEDE-------IKLST--KNWNSEVVLRSSSKAAGGVQVPGGTTGIA
GGPGTGTVGGGGRDPGSLGVMGDRDSRQM------SERGNASSGMTAA--------GILS
-----------------SSPRGPP-GSLARIP--LEQRGLLSSLGARPS------GIRNL
IGRNPNLYMRSQ--SHDEDGAEGDGTTTGATAGGFETRFGAGLPGQPRQPNSLRARFENS
SRVPAGVSGGAAAGGTKTIDIKTGNPIDGEPGSEQR--RSVFDRPLPASKYGTSAE----
------------DRSIRKDI------------NGRPIQANDWRSREWSGAPDGRGPKM--
--TSEDRSWRSTRSGA----------P----------TDDWRSNNNSTNAPSSWYTKADD
QRNS--------------------------------------------------------
-------------------------------------------------------VRGPG
PQNQ--------------------------------------------------------
------ENLNPS------FGGKPDPTRKPSGEERQDEDGQDGTS----GRHRRDSLPEWS
MADPLPGD--KIGSFDASGAFRETVR---------PTSNNN----------ASSMFNRTD
DAGLHSNLR----EAAQKQQQQQGNLN---------------------------------
--------------------PGF-------------------------------------
--KQGKPEAQTRP---------GIATTNQQERPGHDE--------------------DED
ILGASSRRRRDS--------------LPEWSMADPLSGDKIGSFDASGAFRETARA----
------------------------------------------------------------
------------------------GNALSNKERSNQQQQEQPSTFDMKSVAAAV-DSTFD
---SNQQ-----------------------------------------------------
-----QQQ-------------------------------------------------QQQ
QKPIFLPFNHE--------------------------DSQQWFYRDTQSVVQGPFSTTE-
MFEWYKAGYFV-KELLVRRACDEIFYPLGEVIKMW-DRIPFAPIP---------------
----------MNVPPPPPITGQML-----------LQFRAMTKQLELA------------
-TLSSQGQI-----------------PPNAFGLAHPGAATVLLREPAALLQQQQQ-----
QQVHQVLAPTSLSQVSVTNSEQQQAGIRQILEAARQH------------------DQQSL
VQQQQQQQQQRAGPQ-----------------ANAVDQ------NEMQTQLRQLLAQLKD
REGFANLN------------AQEQQEVLVRQ-----------------------------
----------------------------------FVAAR---------------------
----G-------------------------------------------------------
------------------------------------------------------------
------------------------------------------------------------
---------------------------------------------AMPGVGGL-------
--------------------------------------AQDREQAAMLQQRAQMIPF-LP
FFNPEQDRVRFQQQLELERRQKEEADK-QNRFMMEQRMKAEEEKQRI-------MDEL--
----------------------------QQQQRKQKAAETELA--------------RQE
AEQERIL---------------KLSQLKQQQ-------------LAKQQEEFRQQMQ---
------------------------------------NQQRIQQQQQ----QEKTR-----
QLQQQQ-----------------------------QSQQQLNSIQ---------------
------QQQQQIE-RAKKAAQTQQQVQQQ-------------------------------
------------------------------------------------------------
------------------------------------------------------------
----EQQSRKPA----------------WSTVSK--------PDQEPVSLATLQKLQ---
---EEEKERERQRQIQ-----------QQLQSNQS-QQQIQQQLA-----RQMTWASAAQ
-QPKVAPVKTLAEIQKEEEERLAK-------EKQKNKTKVQP------------------
--------------TIPNAGVWNNAASHLSWKNP--------------------------
------------------------------------------------------------
------------------------------------------------------------
------------------------------------------------------------
------------------------------------------------------------
------------------------------------------------------------
------------------------------------------------------------
-----------------------------------------------------PADS---
------------------------------------------------------------
----------
>Cele.Transcript:C18H9.3 /organism=Cele {i 56,153,322,628,1309,2496,2769,2886,2985 i}
MSSVS----SAEPTAQQNFNPSWMRPNAANRG---------GSISS--------------
--------------------------------------GNNRSSGF--------------
------------------------------------GGGGFDDG---------------G
DKL-------------------QHNINSSKAMSLLS-HADRAS----------IAAGAAY
GSGYGAASGALQNGQSP-------TSRWAPKSSWNKGT----------------------
-----------------------------------PDRGTGTTPR-----------G---
-----------------GGSVGRASGAFFAGRGGGRIGGEN---GFGGATNGGSPAAQN-
-EDSPGTYQSKFN-ALRRGGGAGS--------------VGRG------------------
--------------GSTT-----------GSAFNTRA-DALYNPNDPT------------
--------------------------------DRPKAVNPAATRSESD------------
--EEEEEGWSK--VGSTSRTSTNAA-PQSS------ERPAW-------ARSESWIQRTQQ
QQQQ--------------------------------------------------------
----QQQQST--------------------------------------------------
------------------------------------------------------------
------------------------------------------------QQQAQPPITLWN
NRE--------VGS-DST------------------VWKDR----------------NHM
VAAVRKASTENHPPQQQQQQQQRSSAP---------------------------------
------------------------------------------------------------
----------------------VSAPSRQESES---------------------------
--------------------------TDVPNLPIPT------------------------
------------------------------------------------------------
-------------------------------------YPSDPSAWSNNSMGGGI------
-------F----------------------------------------------------
---------------------------------------------------------YQP
TPQPPAPIVKE--------------------------EPVQFYYMDPTETRRGPFPKDQ-
MNVWFKAGYFTDESLRVQRGENGEYKTIGDLKKLHGSSTPFEYLE---------------
-----------DIEPPRPILPSIP----------------YPSATNPL------------
--------------------------YPAAF-----------------------------
------------------------------------------------------------
------------------------------------------------------------
------------------------------------------------------------
------------------------------------------------------------
------------------------------------------------------------
------------------------------------------------------------
------------------------------------------------------------
--------------------------------------GGVNMWSSMGQPTDV-------
------------------------------------YMMQTNFEQQLVAERNRLLD----
-----DHNRRLAEEAEKMAKFQEAMY--------RQLTMQHEQRVR--------EQELLL
--------------------------QKRAEEIEKREAESKREEAAR----------LQK
LEQEARE---------------IEERKAALEA---------EDRRKREIEEYNRMCE---
--------KKKNEIIAKEAADRM-----RLEEATERERRRLEAESR--VAEEKIR-----
RDRVRA--ELEARE------------------REEERKRAAERERI--------------
----------------ARETASLQQQAEL-------------------------------
------------------------------------------------------------
------------------------------------------------------------
-------------------------DAAWAGKKIAT------VTTSNSAFTGAPKQV---
---SPSGSEESDEWIS---------------------TSKEVKHT-----KTAPWAAKV-
-EAPQKSEKTLLEIQKEEERKFKV-------EQEKNAKLKAKEQAS--------------
---NITS--AAAIAGDKSGGLWGA------------------SKTWAAPES---------
------------------NSSKSY----------VSPFLDGPSLEAAN------------
------------------------------------------------------------
------------------------------------------------------------
KMALQKKNSQPKIAVPAKSA--------------PTSAKVATPVKAKATAVAVSSPA---
------------------------------TNQKTK-KTKEQV----------A------
-----TDELQQWFVKRF-QQFST--QVDSSTLFDCIMSLENPNEVEDIVMSYLDES-KTV
KEFVREFIKRRIAMRAAGGR---------------------PDADDLTS---ARTAAAAP
SD---------SNSGSNSNSGNGQGKKKKKTQKQVLDGNILGFRGTAAADRLNKGEIDAV
PSAPVNPSRR
>Mocc.rna14252 /organism=Mocc {i 140,516,1095,1358,1768,3174 i}
MA--------ADSTCSLKFGPEWIRVLSDS-----------SAGQA--------------
---------------------------------------PQAQASQ--------------
-------------------------------------ATPPR-----------------K
YPL------------------AKHRYGKEELIAIYE-QTLYGDTVPPLSTPGFVFCDGVY
IEQSQTPRSLIPMTDEE-------QRLWA-------------------------------
--------------------------------FQ--------------------------
--------------------------RVASSR--GRGRG---------------------
------------------------------------------I---------TPAPWAAA
RSVGGH------------------------------------------------------
------------------------------------------------------------
--LQQTRNWRSPEKPISSTTQMPTSNP---------------------SQFNYWRKN---
------------------------------------------------------------
------------------------------------------------------------
------------------------------------------------------------
------------------------------------------------SLNEDEKVPEWA
DEKVSDDN-DNVGSFDEKGGFLSLE-----------SRGRT----------------TEN
ASANSSTGN----SFPQRPVASADGEA----------HLARPTVESSIESNVCRTLMDKL
SCSSPLQSAKE----RDSSHPQNI---------------------------------REK
EEPLDIPTSKSIP---------GGPAVIQIPTVPLAE--------------------DAR
VCTNQSKRAQVV------------------------------------------------
------------------------------------------------------------
-------ILGDG-----------------------------------SVSVDSITVAAPT
---ADQD-----------------------------------------------------
----SAPTVP-----------------------SD-----------------GS--LQQS
ARWSHANRDIA--------------------------EAPLWYYKDPQGIIQGPFSSTD-
MLEWSTQGYFH-DSLECRRACDSVFNPLGALKKVWNGRLPFVMPN---------------
--------------LHGPIANVILPTVSTSRQNAVFNVSSVPMGLGVN------------
-SLCAVGAMNGFVAAGGASSSVVSSVSPMRALTSAL------------------------
-HPENAYVDEANSQFNALSQRQNDFDG---------------------------------
------RSQ------------------------HMANE-NGIDSSLIGVGHNPALGRAQQ
LESGSSLP------------ENMLETPIRRS-----------------------------
---------------------------------HHEDQFNQSVNNHVTADSGTGGN----
-----------HRRAVISNRLIEH------VTSAAPPLRARSTAA--------LNT----
------------------------------------------------------------
----------------------------LEQRT------------------DPTSSSW--
----FSRSATSSN-LGYPQETE-----------------------AIPPS----------
--------------------ADSGVDRAFGA----S------------TAHHHAIA----
------------------------------------------------------QHEL--
-------------------------PNSWLVQRKNERNAEGNQMAPA----------HLD
EPEQVVL------NKSSWNDFEYSYDISRMNPSADGDVGPAQSRNPRQQDEALLQAQNSD
L------EHQDNHGLYQETPEGA---PF-----------EKVAEKK--KKRDRRE-----
KQQQQDDRLVRERR------------------EPADDQKKHLVQQDSSDE----------
--DADWDSGEQI---AASKMASYQDVIIP-------------------------------
------------------------------------------------------------
------------------------------------------------------------
----APAPAIPA----------------WGNTSE--------KNMSALSLQEIQRLE---
---EERADRERQQRQQ-------------------------EALKNGYYSGIKTWA----
--NAIAPIKSFDQIQKEQQASKSS-------ATQNKHQSKGAPASY--------------
-------------TPLSAADV---------------------------------------
---------------------------------VANGIGCTPTHKSSSS-----------
------------------------------------------------------------
------------------------------------------------------------
-----KATLKMSSVVKGNVA------------ITRPSATAASN--HNNNNSPTGNHNHH-
------------------------------HTINNN-GGEKSVLA--TETTNN-------
-----EQQLIDWCAQIT-KGLNS--YLDMPTVVSILKDVESEAEIEDYVSQFFGETLREP
RQFARQFVQKRAKFNVGLASSL-------------------PKQSEWCT-----------
---------------------TGGNKKRKGAKK---------------------------
----------
