# Supplementary material for: Genome streamlining in a minute herbivore that manipulates its host plant
Source: eLife. 2020 Oct 23;9:e56689. doi: 10.7554/eLife.56689 (PMC7738191; doi:10.7554/eLife.56689)
Supplement: Supplementary file 2. [file elife-56689-supp2.zip › Malin_Input/OG0002090.fasta]

>Agam.AGAP001815-RA /organism=Agam {i i}
MSQ------------EDPTCCGSGCTNCVLDVKPSK-------------------HTLPP
DVVNVFDRTYKQFRCECVTPAADNVFRFRFCYVPAIGDERE------------------Q
LIVPPGCHLMLRALRSALHQPDRKPDRSAEDNPLLRWWEANPVQPGGEEHAKQKTLEKHD
KSEDDLYLSRPYTPI---AFDQEHGTFDVLIKLEPGGQMTNHLVTLSAGSRTEWKGVYGD
FLWTRNRYRHVVAFVQGVAIAPVYSTLRSI-LDDEGDETRLTLCACFRNLAGVLLRDELR
SLAGYWNFAYAIYLSRRTC----------AC-----AAA---------------------
----------GVERCNCLAARLRYNEPIH--DRRLAAAEIERLLQRPLAD----------
-----------GKPSLLVLLCGTESFTSFIKS-TVEKLEIENCYTF--------------
------------------------------------------------------------
------------------------------------------------------------
------------------------------------------------------------
------------------------------------------------------------
------------------------------------------------------------
------------------------------------------------------------
------------------------------------------------------------
------------------------------------------------------------
------------------------------------------------------------
------------------------------------------------------------
------------------------------------------------------------
------------------------------------------------------------
------------------------------------------------------------
------------------------------------------------------------
------------------------------------------------------------
------------------------------------------------------------
------------------------------------------------------------
------------------------------------------------------------
------------------------------------------------------------
------------------------------------------------------------
------------------------------------------------------------
------------------------------------------------------------
------------------------------------------------------------
------------------------------------------------------------
------------------------------------------------------------
------------------------------------------------------------
------------------------------------------------------------
------------------------------------------------------------
------------------------------------------------------------
------------------------------------------------------------
-----------
>Dmel.FBtr0074696 /organism=Dmel {i i}
MLSYLEDLKENEDQLRDSDCCGNGCTNCILDNKPRPSKRVLLAGKRNVI-----------
LSYTKFRLLRRE-------ALGPNGQLLLLHFAHAAEEGDGDGAVDT------------V
LDIPPGHHVMLRVGS---------------------------------------------
-------LLRPYSPY---WSDFVAKEFRILVKLQPEGPMSRHLQAVQPDDLLEFRGPIGQ
YVHEPQPAKCIYIIAQGVAIAPTLPLVRQV-LDNEEDMSRLWHLVCAHDLLHVYFREEML
EFAQFWNYRSCLYLPHQQCDSS-------AC-----QEAGH-------------------
----------CAQQCPQLRDNLRYKETAK--VSRLDATELATHLNPAIPGQRV-------
-----------------LIVAGDSSFQKNIAQIATQSLDVDPANIYML------------
------------------------------------------------------------
------------------------------------------------------------
------------------------------------------------------------
------------------------------------------------------------
------------------------------------------------------------
------------------------------------------------------------
------------------------------------------------------------
------------------------------------------------------------
------------------------------------------------------------
------------------------------------------------------------
------------------------------------------------------------
------------------------------------------------------------
------------------------------------------------------------
------------------------------------------------------------
------------------------------------------------------------
------------------------------------------------------------
------------------------------------------------------------
------------------------------------------------------------
------------------------------------------------------------
------------------------------------------------------------
------------------------------------------------------------
------------------------------------------------------------
------------------------------------------------------------
------------------------------------------------------------
------------------------------------------------------------
------------------------------------------------------------
------------------------------------------------------------
------------------------------------------------------------
------------------------------------------------------------
------------------------------------------------------------
-----------
>Alyc.aculy01g18150.1 /organism=Alyc {i i}
MST---------------------------------LAKY--------------------
----------------------PKATTITIYSL---------------------------
------------------------------------------------------------
-------------------------------------GIFLGLLHVLFGVIA--------
-------------------LSPMIN-------------------------------QDYH
------------------------------------REM---------------------
-----------------KINYNAFSKNLSFLHSFVDRAQLAVFLRYFLAASQIIFGALLA
ENGHFGLPAKVGNYGLVAIDIVFLLFQLLAKS-SLERIAPTVVFSVLLVTRLLIIEQSSK
RTKVGVK-----------------------------------------------------
------------------------------------------------------------
------------------------------------------------------------
------------------------------------------------------------
------------------------------------------------------------
------------------------------------------------T-----------
------------------------------------------------------------
------------------------------------------------------------
------------------------------------------------------------
------------------------------------------------------------
------------------------------------------------------------
------------------------------------------------------------
------------------------------------------------------------
------------------------------------------------------------
------------------------------------------------------------
------------------------------------------------------------
-------------------RSTGKPKSSTP------------------------------
------------------------------------------------------------
------------------------------------------------------------
------------------------------------------------------------
------------------------------------------------------------
------------------------------------------------------------
---------------KKNKN----------------------------------------
------------------------------------------------------------
------------------------------------------------------------
------------------------------------------------------------
------------------------------------------------------------
------------------------------------------------------------
------------------------------------------------------------
------------------------------------------------------------
----------E
>Bmor.transcript:BGIBMGA004702-RA /organism=Bmor {i 891,1030 i}
MKM------DKPVEPNIEDCCGSGCNPCIFDIYKEQLKKYENSLKYGQVTNNTLENGISQ
IKYTNFVVVDNK-------YMNDTHAIIILKRLVCNDNGMS------------------R
LWWNPGDHFLLKYVV---------------------------------------------
---ENKTCTRAYTPIKLKKNETDLWDFFIVVKKGNIGSVSLYLYNLQKGDITSWRGPYGK
YELVPNRFDRIIMIAQGTGLAPFISIIQQI-LENEDDMTKIILIYCTKNIETIILREELY
SYKQYWNFSYKIYLSESSDEFPSKYEEPIICTKFNFNELSHHRPFRISDQYLLCGSVTFM
ESYAQYLINENVQLANIRKEYVRYAKVFPL-TDTLDFKLPSKWYRRTVGGLEILFGLALA
VAPN-HKLKNAANIGLVLLMILAAYSHVMVGD-PFDRCAPALVFFFMLSGRLVVW-----
------------------------------------------------------------
------------------------------------------------------------
------------------------------------------------------------
------------------------------------------------------------
------------------------------------------------------------
------------------------------------------------------------
------------------------------------------------------------
------------------------------------------------------------
------------------------------------------------------------
------------------------------------------------------------
------------------------------------------------------------
------------------------------------------------------------
------------------------------------------------------------
------------------------------------------------------------
------------------------------------------------------------
------------------------------------------------------------
------------------------------------------------------------
------------------------------------------------------------
------------------------------------------------------------
------------------------------------------------------------
------------------------------------------------------------
------------------------------------------------------------
------------------------------------------------------------
------------------------------------------------------------
------------------------------------------------------------
------------------------------------------------------------
------------------------------------------------------------
------------------------------------------------------------
------------------------------------------------------------
------------------------------------------------------------
-----------
>Cscu.CSCU023534-RA /organism=Cscu {i 153,289 i}
MAN--ERDVDKPTNDKDTQDTGK-------------------------------------
------------------------------------------------------------
------------------------------------------------------------
------------------------------------------------GERK--------
-------------------IEISHI-------------------------------QRKQ
------------------------------------RKT---------RKKLL-------
---------EGILALNQRRNFVQYAKVFPL-AKTFAFKVPSKYYRLTVGWTEVICGTILV
FIP--GMIKQLANVLLLMMMTGAFYTHTIMED-KFERTAPSIVFALMLACRLVVFFQVRR
KEKKQSK-----------------------------------------------------
------------------------------------------------------------
------------------------------------------------------------
-------------LLASK------------------------------------------
------------------------------------------------------------
------------------------------------------------------------
------------------------------------------------------------
------------------------------------------------------------
------------------------------------------------------------
------------------------------------------------------------
------------------------------------------------------------
------------------------------------------------------------
------------------------------------------------------------
------------------------------------------------------------
------------------------------------------------------------
------------------------------------------------------------
--------------------------STVS------------------------------
------------------------------------------------------------
-------------------------------NKE--------------------------
------------------------------------------------------------
------------------------------------------------------------
------------------------------------------------------------
------------NLNKETKQ----------------------------------------
------------------------------------------------------------
------------------------------------------------------------
------------------------------------------------------------
------------------------------------------------------------
------------------------------------------------------------
------------------------------------------------------------
------------------------------------------------------------
----------D
>Ptep.aug3.g8857.t1 /organism=Ptep {i 45,181 i}
------------------------------------------------------------
------------------------------------------------------------
------------------------------------------------------------
--------------------------------------------------MK--------
-------------------ISPTIN-------------------------------KEMH
------------------------------------REI---------------------
-----------------RRNFVQYAKVFPL-AKTIGFKIPSKYFRIVVGWMEVLCGLTLV
FIP--GVLKLVANIILLFLMLGASYTHTIIED-KFERTAPSIVFALMLSCRIIVHLQVKR
KEKRAAL-----------------------------------------------------
------------------------------------------------------------
------------------------------------------------------------
-------------EHGRENSHRDL------------------------------------
------------------------------------------------------------
------------------------------------------------------------
------------------------------------------------------------
------------------------------------------------------------
------------------------------------------------------------
------------------------------------------------------------
------------------------------------------------------------
------------------------------------------------------------
------------------------------------------------------------
------------------------------------------------------------
------------------------------------------------------------
------------------------------------------------------------
-----------------------FRTDSIS------------------------------
------------------------------------------------------------
------------------------------------------------------------
------------------------------------------------------------
------------------------------------------------------------
------------------------------------------------------------
--------------NKETKQ----------------------------------------
------------------------------------------------------------
------------------------------------------------------------
------------------------------------------------------------
------------------------------------------------------------
------------------------------------------------------------
------------------------------------------------------------
------------------------------------------------------------
----------D
>Lpol.rna15770 /organism=Lpol {i 111,247 i}
------------------------------------------------------------
------------------------MKSIVLTTL---------------------------
------------------------------------------------------------
-------------------------------------SVFLGLFFIFVGSMK--------
-------------------VTPSIN-------------------------------REMH
------------------------------------REI---------------------
-----------------RRNFVQYAKVFPF-AKALGFKVPSKWMRIVVGWIEVVCGTTLV
LIP--GNVKQVANVILLVLMLGAFYTHSMLAD-KFEKTAPSIVFSLMLGCRLVVFYQVRR
KERQVME-----------------------------------------------------
------------------------------------------------------------
------------------------------------------------------------
-------------QEAKVTTYSEP------------------------------------
------------------------------------------------------------
------------------------------------------------------------
------------------------------------------------------------
------------------------------------------------------------
------------------------------------------------------------
------------------------------------------------------------
------------------------------------------------------------
------------------------------------------------------------
------------------------------------------------------------
------------------------------------------------------------
------------------------------------------------------------
------------------------------------------------------------
-----------------------PTVGHLN------------------------------
------------------------------------------------------------
------------------------------------------------------------
------------------------------------------------------------
------------------------------------------------------------
------------------------------------------------------------
--------------AKSLKQ----------------------------------------
------------------------------------------------------------
------------------------------------------------------------
------------------------------------------------------------
------------------------------------------------------------
------------------------------------------------------------
------------------------------------------------------------
------------------------------------------------------------
----------E
>Turt.mRNA:tetur09g01580 /organism=Turt {i i}
------------------------------------------------------------
------------------------MKSIVLVTL---------------------------
------------------------------------------------------------
-------------------------------------SVFLGLFFLLIGSLK--------
-------------------VTPAVN-------------------------------REMH
------------------------------------REI---------------------
-----------------RRNYVKYAKVFPI-PSHFNIKISPKTYRLIVGWSEIVAGFTLA
IIP--GRIKQLANWILLVLTVLGLYTHIMIKD-KFERTAPSIVFILMLVCRLIVHVQVRR
RETVKP------------------------------------------------------
------------------------------------------------------------
------------------------------------------------------------
------------------------------------------------------------
------------------------------------------------------------
------------------------------------------------------------
------------------------------------------------------------
------------------------------------------------------------
------------------------------------------------------------
------------------------------------------------------------
------------------------------------------------------------
------------------------------------------------------------
------------------------------------------------------------
------------------------------------------------------------
------------------------------------------------------------
------------------------------------------------------------
------------------------------------------------------------
------------------------------------------------------------
------------------------------------------------------------
------------------------------------------------------------
------------------------------------------------------------
------------------------------------------------------------
------------------KT----------------------------------------
------------------------------------------------------------
------------------------------------------------------------
------------------------------------------------------------
------------------------------------------------------------
------------------------------------------------------------
------------------------------------------------------------
------------------------------------------------------------
----------D
>Smar.transcript:SMAR011401-RA /organism=Smar {i 111,247 i}
------------------------------------------------------------
------------------------MASVVLKTL---------------------------
------------------------------------------------------------
-------------------------------------SILLGLFFLFVGAMK--------
-------------------LTPHIS-------------------------------KDMH
------------------------------------KDI---------------------
-----------------RKGFIQYAKVFPL-SQTLGFKVSSKVYRKCVGWAEVCCGFTLI
FIP--GFLKQVANLILLLMMLGAVYTHYAIGE-KFERTAPSIVFTFMLACRFIIYVQDWQ
KRKEGL------------------------------------------------------
------------------------------------------------------------
------------------------------------------------------------
------------------------------------------------------------
------------------------------------------------------------
------------------------------------------------------------
------------------------------------------------------------
------------------------------------------------------------
------------------------------------------------------------
------------------------------------------------------------
------------------------------------------------------------
------------------------------------------------------------
------------------------------------------------------------
------------------------------------------------------------
------------------------------------------------------------
------------------------------------------------------------
---------------------------QII------------------------------
------------------------------------------------------------
------------------------------------------------------------
------------------------------------------------------------
------------------------------------------------------------
------------------------------------------------------------
--------------TKEEKV----------------------------------------
------------------------------------------------------------
------------------------------------------------------------
------------------------------------------------------------
------------------------------------------------------------
------------------------------------------------------------
------------------------------------------------------------
------------------------------------------------------------
----------D
>Mocc.rna17275 /organism=Mocc {i 114,250,326,402 i}
M-----------------------------------------------------------
------------------------AKSVVLIWL---------------------------
------------------------------------------------------------
-------------------------------------SFFLGLFFIFIGSMK--------
-------------------ITPNIN-------------------------------RDMH
------------------------------------REI---------------------
-----------------RRNFLSYSKVFPT-NVLLNMKVSPKIFRLVIGWTEVCCGTTLL
LIP--GCIKQFANLCLLIVCTGAIYTHLMLWD-PFERMAPSLFFTLLLLCRLVVYYQVKK
RENIMEER----------------------------------------------------
------------------------------------------------------------
------------------------------------------------------------
----------RLLKAAREAEPQEVQL----------------------------------
------------------------------------------------------------
------------------------------------------------------------
------------------------------------------------------------
------------------------------------------------------------
------------------------------------------------------------
------------------------------------------------------------
------------------------------------------------------------
------------------------------------------------------------
------------------------------------------------------------
------------------------------------------------------------
------------------------------------------------------------
------------------------------------------------------------
----------------------SAAKKTVAENREGSS-----------------------
------------------------------------------------------------
---------------------QNEHPAGKKESRK--------------------------
------------------------------------------------------------
------------------------------------------------------------
------------------------------------------------------------
------------NRRKIKKE----------------------------------------
------------------------------------------------------------
------------------------------------------------------------
------------------------------------------------------------
------------------------------------------------------------
------------------------------------------------------------
------------------------------------------------------------
------------------------------------------------------------
----------E
>Dpte.g10533.t1 /organism=Dpte {i 370,573,1292,3819,4842,5780 i}
MKF---------------------------------------------------------
------------------NWELWRSRSIVLTAL---------------------------
------------------------------------------------------------
-------------------------------------SIFLGSFFILMGILK--------
-------------------LSPIIS-------------------------------PEIH
------------------------------------REL---------------------
-----------------RRNFIHFAKLTPIWTTYFGWKIPARYYRIGWGTIESSAGFILI
FIPF-RRLKIIANIVLLLLTLFSILNHHSAGH-RFDRIAPCIVFTLMLACRLVVEYQVQR
RTNRAAFITSSVNGNHHPTIDNNHIDDDDQFDDNRIEQPINHAKDSKMNDDQQRASPPNT
PPPLSIDIKPSIISFEDDDDDVDDEMYNDHGNGDEHSNSIHYDIINSEDEFSLPDDSQDH
HNHEHFISRNQSIENIRSEIDNILVVLDDNQKAIAPIHHSTDNQSDNDDDDGIMEECQQI
IRHHYMHRFCRSLNEQDQTRYSEINLQFLNNLLGQDIVCFCGRQFPYRNRQPFYQHLVIE
HGTQYYQCTLCPGKFFQTFDDWLEHLKRDDGLATTSSENEEILRYLENDKIQKLRLWVDE
FYRQTISMQLLFMDGYPYKWCTMCTIYQHHLAIVPHIQQLPLHPNKPPHSLDFNSEFEKR
FDHQCKHLCYYRYVCTDCLQKYQSTTSQHPDDETNDLLSMRTYENCQLLSDINHYQQMFL
SLISATTIRQHFQLKHSSSSCKLSTVSFKRWMSVDSLEYQLRKCYGHYGWNFDGERESYE
FNDIRHLLQTHLLRKRKTKPFINVMTDNKSEWIRKLYQHYTYCSATVRPTISHKHIEQVL
WHVSHLTKEQSNSTGRICTWEGCENILKTLQPIHLHNLVVSNLMKHTIQRKIYLMIEEIH
SQMKQLRIEFSNEQMINVCIHTLIQMYRWMSESFRRQIKPMDEENRAIYHLQQHPNYLIE
LMFEICSKCNIPPSMESSKKFTEETNDESLVGTDENDDGCSIDSGIQLSPRFEKQLIQLA
GPIGIDPLPQTNMITNQGKLKHLKTNQLSQFIQQIVLDNYFHSIRPIVAYDQISKSKSES
NLHHFQHELNLMGSSGNDPIDQLYDDSDDVQSPSLLDQEKMSSYMKRYLRLIDIYDYSLE
KELTECGPGCSMDNNNNDEHCINRDIVGDNQLFTEKANPSNDDATLIRRKSKCKKPLKQQ
KQSMLSYQNKQSGKMNRSKRHSHHHHRSHHHGVIIDNDHHQYDPIFTTKTIIGEDHYSSL
AVKSLLQSNTATLAAQISSSSSSTSESSASESSSTSSPSSSSSSSSSTSDSSSSSNCSTS
NSSSNSSESSSSSSSSTTTASSSTRSDIGSCYLQDISPDQINSVFDPETSLALCCLRQLK
EGESTSHNNLDKHFSSKRDQKEQSPPPTKITTRKNSPKTMTETKFEKKHFDYHGGPPPRQ
PSDDDEKDSFSDVEDIFPSTLTPPPSSTRLTTTIVPVIDEDCNDEKSKLSSGHSNSPLPP
MITTTMMNIHHPETNIKVNPLPMASPPLPPSSTPSNNEDDHQQHETINSMQINRILDEAK
SIDNCNGTIIQQQHLALDHNSEKDFSTCSPLTSSGSSGNIIDNPSQHINNQHSSTNMPRK
AKCPSDQTTSPSNLNWDQKQSLPSNNNQSANSNEANNNSMMISKAIQISPIHQQYLFPKR
SLPDDQQQQQQQSSTNKRIRTSATTSNTNHNDNSIHKNTSDIITPSMSPFQQQQQRPLPP
VQEVLQQIGHEQPQHSSSSTMMVANYSGQSSSYINHYNATQSAIDSSNNSILRQSLRQRN
EASWNAWNSGQQIDCNAMTESNWNNQQQPICLANNNNSIGYYYASGQQPSLSTNAGSSMY
AQTATSSTATRTANNNQLPVYNANNHNQYPDQQYQPNQYCQSSIMAAGGGGGYHRHSSSL
PSGIVAANNTPPISSSPWINNTSMAPPLPPPTLGVTNAIGSSYGQYSYGQSPMAINDLSS
MQQSVAMNVPATPSGGSDDGDEADDDGDEDGDNGDDDHQVDRDIIEYSHNLSRALNAGNV
MGLSNQQQQPIAHYSQYDPIAQQQSSAYYQPQGPSSSSTRIHSPSIHRTITSAKVTAESS
SCHEQLPYAIN
>Isca.ISCW021886-RA /organism=Isca {i 79,253 i}
MPP---------------------------------------------------------
-----------------------KSSLDVLQEL---------------------------
------------------------------------------------------------
-------------------------------------NNSLEQFFFFNFQVP--------
-------------------YDPR---------------------------------AFLF
----------------------------------------------------------FL
Q----------------RRNFIQYAKVFPG-SRLLGMTIDPKLYRLAVGWYEVVCGTILV
LVP--GRVKQASNCALLVLMLGAVYTHAALKD-RFERMAPSIVFVLMLVCRLVVFYQVQS
REKARVP-----------------------------------------------------
------------------------------------------------------------
------------------------------------------------------------
-------------EAARP------------------------------------------
------------------------------------------------------------
------------------------------------------------------------
------------------------------------------------------------
------------------------------------------------------------
------------------------------------------------------------
------------------------------------------------------------
------------------------------------------------------------
------------------------------------------------------------
------------------------------------------------------------
------------------------------------------------------------
------------------------------------------------------------
------------------------------------------------------------
------------------------------------------------------------
------------------------------------------------------------
------------------------------------------------------------
------------------------------------------------------------
------------------------------------------------------------
------------------------------------------------------------
------------------KA----------------------------------------
------------------------------------------------------------
------------------------------------------------------------
------------------------------------------------------------
------------------------------------------------------------
------------------------------------------------------------
------------------------------------------------------------
------------------------------------------------------------
----------D
>Dpul.mRNA13873 /organism=Dpul {i 88,138,277 i}
MGL--------PRHPASASPANGS------------------------------------
------------------------------------------------------------
------------------------------------------------------------
---------------------------------EKGGAIVYG--NAVIRIMK--------
-------------------ITPYIS-------------------------------KELH
------------------------------------KDL---------------------
-----------------RQEYVKYAKIIPL-ARWFNVKIPSKWYRRIVGGLEIVCGIALT
FIPH-RRTKQVANWILLSLMIGAISLHWAVDD-KLERSAPALVFFFMLTCRLVVEWQIQR
QDKAEAA-----------------------------------------------------
------------------------------------------------------------
------------------------------------------------------------
-------------KAAAAALKP--------------------------------------
------------------------------------------------------------
------------------------------------------------------------
------------------------------------------------------------
------------------------------------------------------------
------------------------------------------------------------
------------------------------------------------------------
------------------------------------------------------------
------------------------------------------------------------
------------------------------------------------------------
------------------------------------------------------------
------------------------------------------------------------
------------------------------------------------------------
-------------------PSTGPTPSNIP------------------------------
------------------------------------------------------------
------------------------------------------------------------
------------------------------------------------------------
------------------------------------------------------------
------------------------------------------------------------
--------------AKLAKS----------------------------------------
------------------------------------------------------------
------------------------------------------------------------
------------------------------------------------------------
------------------------------------------------------------
------------------------------------------------------------
------------------------------------------------------------
------------------------------------------------------------
----------E
>Drer.transcript:ENSDART00000147389 /organism=Drer {i 120 i}
M-----------------------------------------------------------
----------------------ASPRTVTIVAL---------------------------
------------------------------------------------------------
-------------------------------------SFALGLFFVFMGTIK--------
-------------------LTPRLS-------------------------------KDAY
------------------------------------SEM---------------------
-----------------KRAYKSYAKALPA-LKKMG--VSSVLLRKIIGTLEVGCGIVLT
LVP--GRPKDVANFILLLVMLAVLFFHQLVGD-PLKRYAHALVFGILLTCRLLIARQAED
HPEREE------------------------------------------------------
------------------------------------------------------------
------------------------------------------------------------
----------------RREEQINAQ-----------------------------------
------------------------------------------------------------
--------------------------------------------EK--------------
------------------------------------------------------------
------------------------------------------------------------
------------------------------------------------------------
------------------------------------------------------------
------------------------------------------------------------
------------------------------------------------------------
------------------------------------------------------------
------------------------------------------------------------
------------------------------------------------------------
------------------------------------------------------------
------------------------------------------------------------
------------------------------------------------------------
------------------------------------------------------------
------------------------------------------------------------
------------------------------------------------------------
------------------------------------------------------------
---------------NKVKV----------------------------------------
------------------------------------------------------------
------------------------------------------------------------
------------------------------------------------------------
------------------------------------------------------------
------------------------------------------------------------
------------------------------------------------------------
------------------------------------------------------------
----------S
>Hsap.transcript:ENST00000372930 /organism=Hsap {i 120 i}
M-----------------------------------------------------------
----------------------ASPRTVTIVAL---------------------------
------------------------------------------------------------
-------------------------------------SVALGLFFVFMGTIK--------
-------------------LTPRLS-------------------------------KDAY
------------------------------------SEM---------------------
-----------------KRAYKSYVRALPL-LKKMG--INSILLRKSIGALEVACGIVMT
LVP--GRPKDVANFFLLLLVLAVLFFHQLVGD-PLKRYAHALVFGILLTCRLLIARKPED
RSSEKKP-----------------------------------------------------
------------------------------------------------------------
------------------------------------------------------------
-------------LPGNAEEQPSLY-----------------------------------
------------------------------------------------------------
--------------------------------------------EKAP------------
------------------------------------------------------------
------------------------------------------------------------
------------------------------------------------------------
------------------------------------------------------------
------------------------------------------------------------
------------------------------------------------------------
------------------------------------------------------------
------------------------------------------------------------
------------------------------------------------------------
------------------------------------------------------------
------------------------------------------------------------
------------------------------------------------------------
------------------------------------------------------------
------------------------------------------------------------
------------------------------------------------------------
------------------------------------------------------------
--------------QGKVKV----------------------------------------
------------------------------------------------------------
------------------------------------------------------------
------------------------------------------------------------
------------------------------------------------------------
------------------------------------------------------------
------------------------------------------------------------
------------------------------------------------------------
----------S
>Phum.transcript:PHUM283330-RA /organism=Phum {i i}
MEE------DKPIKPKDSDCCGSGCKPCIFDVYEENLKKW-KSGRLNKKKNKS--NALKQ
DKYSPFLIIDSK-------YVTDTLIFIQFKGVHLKKNSCDDVRLENTVVDVDYDLLEGK
LNIQSGEYLILKGYN---------------------------------------------
--EENHLISRSYTPV-LNEPENDGCIFAIYVSLIKNGNMSEFIRKVNVNDILFWRGPYTE
FKYDRNSYDHLICFAGGTGIVPLYNITKSI-VLDDDENTRIKFLCSFKSVKHVILKNELI
TLNHYWNFNLKIFISRDDDD---------GC-----DDD---------------------
-----------------KKNKSTYNEIIK--HKKIDESIVS-------------------
-----NEINDYEDENVLVLISGPQSFNESIKN-HVLNIGINETNIFILS-----------
------------------------------------------------------------
------------------------------------------------------------
------------------------------------------------------------
------------------------------------------------------------
------------------------------------------------------------
------------------------------------------------------------
------------------------------------------------------------
------------------------------------------------------------
------------------------------------------------------------
------------------------------------------------------------
------------------------------------------------------------
------------------------------------------------------------
------------------------------------------------------------
------------------------------------------------------------
------------------------------------------------------------
------------------------------------------------------------
------------------------------------------------------------
------------------------------------------------------------
------------------------------------------------------------
------------------------------------------------------------
------------------------------------------------------------
------------------------------------------------------------
------------------------------------------------------------
------------------------------------------------------------
------------------------------------------------------------
------------------------------------------------------------
------------------------------------------------------------
------------------------------------------------------------
------------------------------------------------------------
------------------------------------------------------------
-----------
>Tcas.transcript:TC015171_001 /organism=Tcas {i i}
MEP-----------PDEADCCNSGCNPCILDVYEAQLRKYQ---KLGREKSGAV-NALNP
TSYTVFVLTGRK-------KINESVFFYTFKYADCRERQPN------------------C
LDYKPGQYFLLRGRD-----------------------------PQGE------------
-------FTRAYTPI--PVPQNASLEFTVLVRLYDTGRMSQLFKTMQVGGETSWRGPYGE
FAPD-YAHKFLVFIAQGTGIAPLYALIRDIVVHNEECESFVKLFFCVRNCDDILLRDELY
ELGSFWNFNYEVF-----------------C-----NNC---------------------
-----------------DQNVAKYHETIH--NKKMSFCDLENYVQGKLGQVQ--------
-----------------VMISGSETFGREIKE-IIDRLGIESSHVYVF------------
------------------------------------------------------------
------------------------------------------------------------
------------------------------------------------------------
------------------------------------------------------------
------------------------------------------------------------
------------------------------------------------------------
------------------------------------------------------------
------------------------------------------------------------
------------------------------------------------------------
------------------------------------------------------------
------------------------------------------------------------
------------------------------------------------------------
------------------------------------------------------------
------------------------------------------------------------
------------------------------------------------------------
------------------------------------------------------------
------------------------------------------------------------
------------------------------------------------------------
------------------------------------------------------------
------------------------------------------------------------
------------------------------------------------------------
------------------------------------------------------------
------------------------------------------------------------
------------------------------------------------------------
------------------------------------------------------------
------------------------------------------------------------
------------------------------------------------------------
------------------------------------------------------------
------------------------------------------------------------
------------------------------------------------------------
-----------
