# Supplementary material for: Genome streamlining in a minute herbivore that manipulates its host plant
Source: eLife. 2020 Oct 23;9:e56689. doi: 10.7554/eLife.56689 (PMC7738191; doi:10.7554/eLife.56689)
Supplement: Supplementary file 2. [file elife-56689-supp2.zip › Malin_Input/OG0002095.fasta]

>Agam.AGAP003228-RA /organism=Agam {i 22 i}
------------------------------------------------------------
------------------------------------------------------------
-----------------------------------------------------MGDR---
------------------------------------------------------------
--AD--------------------------------------------------------
------------------------------------------------------------
------------------------------------------------------------
--------------------GAEAFDDAVEER----------------------------
---VIN------------------------------EEYKIWKKNTPFLYDLVMTHALEW
PSLTAQWLPD---VTKP-EGKDYSVHRLILGTHT------SDEQNHLLIASVQLPNEDAQ
FDTGHYDNEKG-EFGGFGSVSGKIEIEIKINHEGEVNRARYMPQNPCVIATKTPSSDVLV
FDYTKHPSKPEPSGECHPDLRLRGHQKEGYGLSWNPNLNGYLLSASDDHTICLWDINATP
KEHRLIDAKNIFTGHTAVVEDVAWHLLHESLFGSVADDQKLMIWDTRCNNTSKPSHTVDA
HTAEVNCLSFNPYSEFILATGSADKTVALWDLRNLKLKLHSFESHRDEIFQVQWSPHNET
ILASSGTDRRLHVWDLSKIGEEQSAEDAEDGPPELLFIHGGHTAKISDFSWNPNEPWVIC
SVSEDNIMQVWQMAENMYNDEDPEVPASEIEGGA----------------------P
>Dpul.mRNA3009 /organism=Dpul {i 19,167,313,518,891,1104 i}
------------------------------------------------------------
------------------------------------------------------------
-----------------------------------------------------MADK---
------------------------------------------------------------
---D--------------------------------------------------------
------------------------------------------------------------
------------------------------------------------------------
---------------------GEPFDEAVEER----------------------------
---VIN------------------------------EEYKIWKKNTPFLYDLVMTHALEW
PSLTAQWLPD---VTRP-EGKDYSVHRLILGTHT------SDEQNHLLIASVQLPNEDAQ
FDASHYDNDKG-EFGGFGSVSGKIEIEIKINHEGEVNRARYMPQNPCVIATKTPSSDVLV
FDYTKHPSRPDPSGECHPDLRLRGHQKEGYGLSWNPNLNGHLLSASDDHTICLWDINASP
RENRVLDAKTVFTGHTAVVEDVAWHLLHESLFGSVADDQKLMIWDTRSNNTSRPSHTVDA
HTAEVNCLSFNPYSEFILATGSADKTVALWDLRNLKLKLHSFESHKDEIFQVQWSPHNET
ILASSGTDRRLHVWDLSKIGEEQSTEDAEDGPPELLFIHGGHTAKISDFSWNPNEPWVIC
SVSEDNIMQVWQMAENIYNDEEPETPASELETPT----------------------N
>Isca.ISCW016118-RA /organism=Isca {i 158,209,304,478,533,594,687,755,882,1095,1206 i}
LCT---------------------------------------------------------
------------------------------------------------------------
-----------------------------------------------------MPRT---
------------------------------------------------------------
------------------------------------------------------------
------------------------------------------------------------
------------------------------------------------------------
--------------------------FAVEER----------------------------
---VIN------------------------------EEYKIWKKNTPFLYDLVMTHALEW
PSLTAQWLPD---VTRP-EGRDYSIHRLILGTHT------SDEQNHLLIASVQLPSEDAQ
FDATHYDSEKG-EFGGFGSVSGKIDIEIKINHEGEVNRARFMPQNPCIIATKTPSSDVLI
FDYTKHPSKPDPSGECSPDLRLRGHQKEGYGLSWNPNLNGHLLSASDDHTICLWDINATP
KENKVVDAKTIFTGHTAVVEDVAWHLLHESLFGSVADDQKLMIWDTRSNNTNKPSHTVDA
HTAEVNCLSFNPYSEFILATGSADKTVALWDLRNLKLKLHSFESHKDEIFQVQWSPHNET
ILASSGTDRRLHVWDLSKIGEEQSAEDAEDGPPELLFIHGGHTAKISDFSWNPNEPWVIC
SVSEDNIMQVWQMAENIYNDEEQETPATELEASA----------------------S
>Lpol.rna18010 /organism=Lpol {i 19,149,200,313,487,542,603,693,761,888,1101,1212 i}
------------------------------------------------------------
------------------------------------------------------------
-----------------------------------------------------MTDK---
------------------------------------------------------------
------------------------------------------------------------
------------------------------------------------------------
------------------------------------------------------------
--------------------------DAVEER----------------------------
---VIN------------------------------EEYKIWKKNTPFLYDLVMTHALEW
PSLTAQWLPD---VTRP-EGKDYSIHRLILGTHTSTSINRSDEQNHLLIASVQLPSEDAQ
FDASHYDSEKG-EFGGFGSVSGKIEIEIKINHEGEVNRARFMPQNPCIIATKTPSSDVLV
FDYTKHPSKPDPNGKCNPDLRLRGHQKEGYGLSWNANLNGHLLSASDDHTICLWDINSTP
KEN-IVDAKTIFTGHTAVVEDVAWHLLHESLFGSVADDQKLMIWDTRSNATNKPSHTVDA
HTAEVNCLSFNPYSEFILATGSADKTVALWDLRNLKLKLHSFESHKDEIFQVQWSPHNET
ILASSGTDRRLHVWDLSKIGEEQSAEDAEDGPPELLFIHGGHTAKISDFSWNPNEPWVIC
SVSEDNIMQVWQMAENIYNDEEPETPASELEAST----------------------S
>Ptep.aug3.g25210.t1 /organism=Ptep {i 19,149,200,295,469,524,585,678 i}
------------------------------------------------------------
------------------------------------------------------------
-----------------------------------------------------MTDK---
------------------------------------------------------------
------------------------------------------------------------
------------------------------------------------------------
------------------------------------------------------------
--------------------------DAVEER----------------------------
---VIN------------------------------EEYKIWKKNTPFLYDLVMTHALEW
PSLTAQWLPD---VTKP-EGKDYSIHRLILGTHT------SDEQNHLLIASVQLPSEDAQ
FDASHYDSEKG-EFGGFGSVSGKIEIEIKINHEGEVNRARFMPQNPCIIATKTPSSDVLI
FDYTKHPSKPDPSGDCSPDLRLRGHQKEGYGLSWNPNLNGHLLSASDDHTICLWDINATP
RDNKVVDAKTIFTGHTAVVE----------------------------------------
------------------------------------------------------------
------------------------------------------------------------
---------------------------------------------------------
>Smar.transcript:SMAR012624-RA /organism=Smar {i 100,198,353,561,679,777,797,863,928,1105,1153,1327,1475,1621,1795,1911,2072,2199,2354,2412,2523 i}
MTSFRKRYDSKPSERKMPNDFSGKRALVTGAGQGIGRAIAIKLNEYGATVIALSRTASHL
QSLKAEYSNIEIVPVDVSNWNETKSAVEKYLPIHLLVNNAGTNIPESFLDVKPESIDKLM
NVNLKAAINVSQVVAKDLIARNEKGSIVNISSIASTLAFVDHTAYSATKAALDMTSKVMA
MELGPKNIRVNCLNPTVILTELAKTFWSSPERLNPLLERIPAGRLGTVDDAVNAVAFLLS
DESDFINGITLPLEGGLSMTYQKHIIFLFVMPAASNMASQKEKSGKSSVNIAQGAVVCNE
CELKGDITIGTRTVIHPRARIIAEAGPVIIGENNLIEEQAQIINRLTPDDTEPKIMYIGS
NNIFEVDCYSESLKIGDNNVLESKCKVGRQTQLTEGCVIGAMCEINTDEVVPKNTVIHGR
NGYRRIQGEMPAVIFLKSVYNLNTFDDAVEER----------------------------
---VIN------------------------------EEYKIWKKNTPFLYDLVMTHALEW
PSLTAQWLPD---VTRP-EGKDYSVHRLILGTHT------SDEQNHLLIASVQLPSEDAQ
FDASHYDNEKG-EFGGFGSVSGKIEIEIKINHEGEVNRARFMPQNPCVIATKTPSSDVLV
FDYTKHPSKPDPSGECQPDLRLRGHQKEGYGLSWNPNLNGHLLSASDDHTICLWDINSAP
RENRVIDAKTVFTGHTAVVEDVAWHLLHESLFGSVADDQKLMIWDTRSNNTSKPSHTVDA
HTAEVNCLSFNPYSEFILATGSADKTVALWDLRNLKLKLHSFESHKDEIFQVQWSPHNET
ILASSGTDRRLHVWDLSKIGEEQSAEDAEDGPPELLFIHGGHTAKISDFSWNPNEPWVIC
SVSEDNIMQVWQMAENIYNDEEPETPASELEAST----------------------S
>Phum.transcript:PHUM268780-RA /organism=Phum {i 19,313,696,969,1104 i}
------------------------------------------------------------
------------------------------------------------------------
-----------------------------------------------------MGDK---
------------------------------------------------------------
---D--------------------------------------------------------
------------------------------------------------------------
------------------------------------------------------------
---------------------GENFDDAVEER----------------------------
---VIN------------------------------EEYKIWKKNTPFLYDLVMTHALEW
PSLTAQWLID---VTRP-EGKDYSIHRLILGTHT------SDEQNHLLIASVQLPNEDAQ
FDASHYDNERG-EFGGFGSVSGKIEIEIKINHEGEVNRARYMPQNPCVIATKTPSSDVLV
FDYTKHPSKPDPSGECHPDLRLRGHQKEGYGLSWNPNLNGYLLSASDDHTICLWDINATP
KENRVIDAKTIFTGHTAVVEDVAWHLLHESLFGSVADDQKLMIWDTRCNNTSRPSHTVDA
HTAEVNCLSFNPYSEFILATGSADKTVALWDLRNLKLKLHSFESHKDEIFQVQWSPHNET
ILASSGTDRRLHVWDLSKIGEEQSAEDAEDGPPELLFIHGGHTAKISDFSWNHNEQWVIC
SVSEDNIMQVWQMAENIYNDEEPETSASELEAVA----------------------T
>Tcas.transcript:TC006775_001 /organism=Tcas {i 22,1141 i}
------------------------------------------------------------
------------------------------------------------------------
-----------------------------------------------------MGDK---
------------------------------------------------------------
--GD--------------------------------------------------------
------------------------------------------------------------
------------------------------------------------------------
---------------------SETFDDAVEER----------------------------
---VIN------------------------------EEYKIWKKNTPFLYDLVMTHALEW
PSLTAQWLPD---VTRP-EGKDHSIHRLILGTHT------SDEQNHLLIASVQLPNEDAQ
FDASHYDNEKG-EFGGFGSVSGKIEIEIKINHEGEVNRARYMPQNPCVIATKTPSSDVLV
FDYTKHPSKPDPNGECHPDLRLRGHQKEGYGLSWNPNLNGYLLSASDDHTICLWDINATP
KENRIIDAKTIFTGHTAVVEDVAWHLLHESLFGSVADDQKLMIWDTRCNNTSKPSHTVDA
HTAEVNCLSFNPYSEFILATGSADKTVALWDLRNLKLKLHSFESHKDEIFQVQWSPHNET
ILASSGTDRRLHVWDLSKIGEEQSPEDAEDGPPELLFIHGGHTAKISDFSWNPNEPWVIC
SVSEDNIMQVWQMAENIYNDEEPEQQA-DMETPA----------------------N
>Mocc.rna13617 /organism=Mocc {i 19,234,500,776 i}
------------------------------------------------------------
------------------------------------------------------------
-----------------------------------------------------MTDK---
------------------------------------------------------------
------------------------------------------------------------
------------------------------------------------------------
------------------------------------------------------------
--------------------------DAVEER----------------------------
---VIN------------------------------EEYKIWKKNTPFLYDLVMTHALEW
PSLTAQWLPD---ITKP-EGKDYSVHRLILGTHT------SDEQNHLLIASVQLPGEDAQ
FDATHYDSEKG-EFGGFGSVSGKIEIEIKINHEGEVNRARYMPQNPCIIATKTPSSDVLI
FDYTKHPSKPDPSGECQPDLRLRGHQREGYGLSWNPNLNGHLLSASDDHTICLWDINAPP
RDGHVVDAKSIFTGHVAVVEDVAWHLLHESLFGSVADDQKLMIWDTRNSKTDKPSHTVDA
HTAEVNCLSFNPYSEYILATGSADKTVALWDLRNLKLKLHSFESHKDEIFQVQWSPHNET
ILASSGTDRRLHVWDLSKIGEEQSAEDAEDGPPELLFIHGGHTAKISDFSWNPNEPWVIC
SVSEDNIMQVWQMAENIYNDDEPDTPATELEGSA-----------------------
>Dmel.FBtr0083052 /organism=Dmel {i 22,583 i}
------------------------------------------------------------
------------------------------------------------------------
-----------------------------------------------------MVDR---
------------------------------------------------------------
--SD--------------------------------------------------------
------------------------------------------------------------
------------------N-----------------------------------------
--------------------AAESFDDAVEER----------------------------
---VIN------------------------------EEYKIWKKNTPFLYDLVMTHALEW
PSLTAQWLPD---VTKQ-DGKDYSVHRLILGTHT------SDEQNHLLIASVQLPSEDAQ
FDGSHYDNEKG-EFGGFGSVCGKIEIEIKINHEGEVNRARYMPQNACVIATKTPSSDVLV
FDYTKHPSKPEPSGECQPDLRLRGHQKEGYGLSWNPNLNGYLLSASDDHTICLWDINATP
KEHRVIDAKNIFTGHTAVVEDVAWHLLHESLFGSVADDQKLMIWDTRNNNTSKPSHTVDA
HTAEVNCLSFNPYSEFILATGSADKTVALWDLRNLKLKLHSFESHKDEIFQVQWSPHNET
ILASSGTDRRLHVWDLSKIGEEQSTEDAEDGPPELLFIHGGHTAKISDFSWNPNEPWIIC
SVSEDNIMQVWQMAENVYNDEEPEIPASELETNT----------------------A
>Cscu.CSCU002326-RA /organism=Cscu {i 76,131,192,285,353,480,621,732 i}
------------------------------------------------------------
------------------------------------------------------------
------------------------------------------------------------
------------------------------------------------------------
------------------------------------------------------------
------------------------------------------------------------
------------------------------------------------------------
------------------------------------------------------------
------------------------------------------------------------
------------------------------------------------------------
---------------------------------------------PCIIATKTPSSDVLV
FDYTKHPSKPDPNGECNPDLRLRGHQKEGYGLSWNPNLNGNLLSASDDHTICLWDINAVP
KENKVVDAKSIFTGHTAVVEDVAWHLLHVSLFGSVADDQKLMIWDTRCNVTNKPSHIVDA
HAAEVNCLSFNPYSEFILATGSADKTVALWDLRNLKLKLHSFESHKDEIFQVQWSPHNET
ILASSGTDRRLH------------------------FIHGGHTAKISDFSWNPNEPWVIC
SVSEDNILHVWQMAENIYNDEEPETTATELESSA----------------------T
>Turt.mRNA:tetur29g01040 /organism=Turt {i 19,149,295,469,585,1197 i}
------------------------------------------------------------
------------------------------------------------------------
-----------------------------------------------------MADK---
------------------------------------------------------------
------------------------------------------------------------
------------------------------------------------------------
------------------------------------------------------------
--------------------------EAVEER----------------------------
---VIN------------------------------EEYKIWKKNTPFLYDLVMTHALEW
PSLTAQWLPD---VTRS-EGKDYSIHRLILGTHT------SDEQNHLLIASVQLPNEDTN
FDASHYDSEKG-EFGGFGSVSGKIEIEIKINHEGEVNRARYMPQNPCIIATKTPSSDVLV
FDYTKHPSRPDASGECSPDLRLKGHQKEGYGLSWNPHVNGHLLSASDDHTICLWDINHPP
REAKNVYAKTIFTGHTAVVEDVAWHLLHDSLFGSVADDQKLMIWDTRTNNTSKPNHIVDA
HAAEVNCLSFNPYSEFILATGSADKTVALWDLRNLKLKLHTFESHKDEIFQVQWSPHNET
ILASSGTDRRLHVWDLSKIGEEQSAEDAEDGPPELLFIHGGHTAKISDFSWNPNEPWVIC
SVSEDNIMQVWQMAENIYNDEEPETPASELEPVA----------------------S
>Drer.transcript:ENSDART00000008144 /organism=Drer {i 16,161,307,484,600,761,888,966,1043,1101,1212,1263 i}
------------------------------------------------------------
------------------------------------------------------------
-----------------------------------------------------MADK---
------------------------------------------------------------
------------------------------------------------------------
------------------------------------------------------------
------------------------------------------------------------
----------------------EVYDDAVEER----------------------------
---VIN------------------------------EEYKIWKKNTPFLYDLVMTHALEW
PSLTVQWLPD---VNRP-EGKDYVVHRLVLGTHT------SDEQNHLVIASVQIPNDDAQ
FDASHYDSEKGAEFGGFGSVSGKIEIEIKINHEGEVNRARYMPQNPCIIATKTPTSDVLV
FDYTKHPSKPDPSGDCSPDLRLRGHQKEGYGLSWNPNLSGNLLSASDDHTICLWDISGAP
KEGKIVDAKTIFTGHTAVVEDVSWHLLHESLFGSVADDQKLMIWDTRSNNTSKPSHSVDA
HTAEVNCLSFNPYSEFILATGSADKTVALWDLRNLKLKLHSFESHKDEIFQVQWSPHNET
ILASSGTDRRLNVWDLSKIGEEQSAEDAEDGPPELLFIHGGHTAKISDFSWNPNEPWVIC
SVSEDNIMQVWQMAENIYNDEEPDTPASELGTGVITDLILNIQPLLTLHILLFSIIP
>Alyc.aculy01g22120.1 /organism=Alyc {i i}
------------------------------------------------------------
------------------------------------------------------------
-----------------------------------------------------MTDK---
------------------------------------------------------------
------------------------------------------------------------
------------------------------------------------------------
------------------------------------------------------------
--------------------------EAVEER----------------------------
---VIN------------------------------EEYKIWKKNTPFLYDLVMTHALEW
PSLTAQWLPD---ITKP-EGKDYSIHRMILGTHT------SDEQNHLLIASVQLPNEDAK
FDASQYDSEKG-EFGGFGSVSGKIEIDIKINHEGEVNRARYMPQNPCIIATKTPSSDVLI
FDYTKHPSKPDPNGECKPDLRLKGHSKEGYGLSWNSNIDGYLLSASDDHTICLWDIKSAT
SDAKTIDAKTIYTGHSGVVEDVAWHLLHSNIFGSVADDQKLMIWDTRSSHSNKPSHRIEA
HDAEVNCLAFNPYSEYILATGSADKTVALWDLRSPTVKLHSFESHKDEIFQVQWSPHNET
ILASSGTDRRLHVWDLSKIGEEQTAEDAEDGPPELLFIHGGHTAKISDFSWNPNELWVVC
SVSEDNIMQVWQMAENIYNDEEPDTPMDELEMK------------------------
>Hsap.transcript:ENST00000380084 /organism=Hsap {i 148,293,439,613,729,890,1017,1095,1172,1230,1341 i}
----------------M-----AAEAGVVGAGAS--------------------------
--------------------------------------------PDG--DWRDQACGLLL
HVH--------------------------------------------------LSSRLG-
--------------------------RAAPVR---------TGR---------------H
LR----------------------------------------------------------
------------------------------------------------------------
------------------------------------------------------------
----------------------TVFEDTVEER----------------------------
---VIN------------------------------EEYKIWKKNTPFLYDLVMTHALQW
PSLTVQWLPE---VTKP-EGKDYALHWLVLGTHT------SDEQNHLVVARVHIPNDDAQ
FDASHCDSDKG-EFGGFGSVTGKIECEIKINHEGEVNRARYMPQNPHIIATKTPSSDVLV
FDYTKHPAKPDPSGECNPDLRLRGHQKEGYGLSWNSNLSGHLLSASDDHTVCLWDINAGP
KEGKIVDAKAIFTGHSAVVEDVAWHLLHESLFGSVADDQKLMIWDTRSNTTSKPSHLVDA
HTAEVNCLSFNPYSEFILATGSADKTVALWDLRNLKLKLHTFESHKDEIFQVHWSPHNET
ILASSGTDRRLNVWDLSKIGEEQSAEDAEDGPPELLFIHGGHTAKISDFSWNPNEPWVIC
SVSEDNIMQIWQMAENIYNDEESDVTTSELEGQG----------------------S
>Cele.Transcript:K07A1.12 /organism=Cele {i 156,740 i}
------------------------------------------------------------
------------------------------------------------------------
-----------------------------------------------------MA-----
------------------------------------------------------------
------------------------------------------------------------
------------------------------------------------------------
------------------------------------------------------------
----------------------TLEDGTSEDR----------------------------
---VAN------------------------------DEYKIWKKNTPFLYDLVMTHALEW
PSLSVQWLPD---VAK--DNSDHTIHRLILGTHT------SDEQNHLLISKICMPTDDAQ
FDASRYDTERS-EYGGFGAVNGKVEPDIRINHEGEVNRARYMPQKSNIIATKSPHADVYI
FDYLKHSAVPR-DNTFNPLIRLKGHTKEGYGLSWNPNKEGLILSASDDQTVCHWDINANQ
NVAGELQAKDVFKGHESVVEDVAWHVLHDGVFGSVGDDKKLLIWDVR---TSTPGHCIDA
HSAEVNCLAFNPYSEFILATGSADKTVALWDLRNLRMKLHSFESHRDEIFQVQWSPHNET
ILASSGTDKRLHVWDLSKIGEDQSAEDAEDGPPELLFIHGGHTAKISDFSWNPNEPWVVC
SVSEDNILQVWQMADNIYNEVDEETPADVVERQQ-----------------------
>Dpte.g10873.t1 /organism=Dpte {i i}
----------------MEIDN--------KSDSS--------------------------
--------------------------------------------SDS--DY---------
-----------------------------------------------------DPDK---
-----------------------------PVD----------------------------
--SD--------------------------------------------------------
------------------------------------DEQ---------------------
------------------NDEES-------------------------------------
--------------------SMDESDDEEEDEEDDDDCDGDDESDDQDGNPDRSELKSTL
MSNVIDQIIDGDCKVELKDEQQQQDDDMPMIDEFDLERYRIWKKNCQFLYDLIITNRLEW
PSMTVQWCHSKQTKTNPYNNREYSTDKLLYGTQVD-----ENNQNHLIVATQYTPVIDRN
QIAAC-------EGGISHTKYAKLENYVRIEHDGDINRARYNPQNSFIIATASSTAKNYI
FDYSKHPSEPS-SKEFKPDLILDHHQQEGYGLCWNTRKSNILATGSQDEKICIWDINSNP
TKSKTLTPVQSFKTN-GQVNDIKWHYYHESYLGSVGSDKMLKFWDSRMNGEMKAAFCSRV
HNQGVNSLSFNQFCEYVILTGSDDHTVGLFDIRNLKHRLHSFDAHRDEVLDVNWSPYGET
VFASSSRDKRLIIWDMTKINSPQSISAAQEGPPEMIFIHGGHTNVIQDFSWHPNNQ-LIA
SVSANNELHVFKPSIDIKLSI------------------------------------
