# Supplementary material for: Genome streamlining in a minute herbivore that manipulates its host plant
Source: eLife. 2020 Oct 23;9:e56689. doi: 10.7554/eLife.56689 (PMC7738191; doi:10.7554/eLife.56689)
Supplement: Supplementary file 2. [file elife-56689-supp2.zip › Malin_Input/OG0002097.fasta]

>Agam.AGAP007826-RA /organism=Agam {i 2024,3102,3702 i}
MN-------------------------------------------------SAAKRRSGA
DGA---------------------------------------------------------
----------NKAAAPQQAPE---------------------------------------
------------------------------------------------------------
------------------PMDADAADDDA------LMSEDEEGGTR--------------
-----------------------------------------------I-GGIYIPPPVP-
PYCSTECKGPRLIIE----------------RITNYNFKSYAGH----------------
----VMLGPFHQRFSSIIGPNGSGKSNVIDSMLFVFGYRAQKIRSKKLSVLMHNSAKHPN
TN------SCTVGVHFKQIVDRED--GSFDEVPNSAFVVARTAFRDNSSYYTIDNKRVHF
K---------EVSKLLKQHG--------IDLDHNRFLIL------QGEVESIAMMKSKAQ
TENDCGLLEYLEDIVGTTRYKVPLLKINERVDALNEERTEKHNRCKLAEREMKDLEKPKT
EAVEYLKQENTLTRTRNQQIQKYLCEQKRKIGEFEVERDQAAGILAKHDETYDALKAERV
EKEKLVKEE-------IKQYDELVSAKESKESTLKNSLDKFAKVQANMRATN--------
------ERRKKTLEQIAAEEKRLLELQDVPKKNKKEIEESEAKIESLTRQKTEVEAKLTA
NLAT-------LKDETKVLLEEKEKLQTELIELKRAVDESKSALSIAESELKICQHDEVT
ERRKLESLRYSYEETEKDLEEKRARLQTLEEALPVTRTELETAKQKLQENANEERELTQT
LRAVQGKLQESMAAMQSTRSQGKVLDALMRQKN-------------EGRIPGILGRLGNL
GGID-ARYDVAIST-CCGT-LDHIVVETIDTAKACIEFLKQHDIGRASFIALEKIQQYER
NCHTQIQTPENVPRLFDLIRVEDQRVLPAFYFALRDTLVAENLDQGQRIA-YGRQR-FRV
VTIGGDVIETSGTMSGGGR-SQQRGRM-----GTSVQTKTSAS-EPAGASSREIEQ---M
QIRAQEIQTQINYLQEQQGELEATIQRLTAKLKQQEMELKRMHMD----VASLTQQMPRL
KEQVDWQAERVARTHSDPEKVRALEAKVAECKQAFDSSSTKADAMQKNVDRYTEQINEIT
NSKVKVLQTKINGLGKQIDKLSANISKLTV-EIKTSERNVQKSKDKINSMEDEVEAAQSA
IRKGNDERTQLEEEANKLREELEEMKLAIEKAHEGSSSIKKEIVALQKREAEGKMKRLEF
EQILQTIETKLQETKDTLPHWRDKLKPLKLHE---------------------------I
PEE----------------------------------------------PPQEPLKEYTE
EELDSY----------------------KLPD----LQYQISILEEKLNANK--PNLSVI
DEFLKKREAYL--MRVAVLEEITAKR----NEMRQLYDDVRKKRFTEFMRGFHIITKKLK
EMYQMITLGGDAELELVDSMDPFNEGIVFSVRPPKKSWKMISNLSGGEKTLSSLALVFAL
HYYKPSPLYVMDEIDAALDFKNVSIVAHYIKE-RTKNAQFIIISLRSNMFELSDYLVGIY
KVKDCTDSVTIKNDPMKTSGSTQQQQQMERQQFGFGNNDNLPGVEEVAAELEN-------
-----------ANESEVAANVE---------NQREDEVAANVEN------AKENEVAANV
ENQNEDEV------QPMEVEEERDEGV----------------------AADDPE-----
------------------------------------------------------
>Cscu.CSCU016209-RA /organism=Cscu {i 41,229,459 i}
------------------------------------------------------------
------------------------------------------------------------
------------------------------------------------------------
------------------------------------------------------------
------------------------------------------------------------
------------------------------------------------------------
------------------------------------------------------------
------------------------------------------------------------
------------------------------------------------------------
------------------------------------------------------------
------------------------------------------------------------
------------------------------------------------------------
------------------------------------------------------------
------------------------------------------------------------
------------------------------------------------------------
------------------------------------------------------------
------------------------------------------------------------
------------------------------------------------------MDRWIP
YTKQRIQTPENVPRLFDLIRVRNEKVLPAFYFALRDTLVAKDLEQATRIGLQGRTR-FRV
VTLKGELIDLAGTMSGGG--KASKGRM-----GK-AIV-SD-------INPEEIEV---M
SKHIDQLMDTLAKLKEKKDTTEEFIDQMKKEYNSLTHLSQKLSVE----IQALSEQQSSL
SQQLKEQKEKLLVVAPDKKKVKMMESTLAEAEKG--------------------------
------------------------------------------------------------
------------------------------------------------------------
------------------------------------------------------------
------------------------------------------------------------
------------------------------------------------------------
-TFENK------------------------------------------------------
------------------------------------------------------------
------------------------------------------------------------
------------------------------------------------------------
------------------------------------------------------------
------------------------------------------------------------
------------------------------------------------------
>Lpol.rna10704 /organism=Lpol {i 91,234,426,603,768,896,1037,1188,1302,1410,1532,1641,1773,1935,1976,2164,2400,2527,2579,2717,2862,3036,3216,3449,3633 i}
MTRK--------------------------------------------------------
------------------------------------------------------------
----------------QKNLE---------------------------------------
------------------------------------------------------------
------------------ESEHMDVDNDT------EEDEEEEGGVR--------------
-----------------------------------------------I-GDIYIAPPPP-
PACTFDSTGPRLIIT----------------HIENFNFKSYAGK----------------
----QVLGPFHKSFTSIVGPNGSGKSNVIDSMLFVFGYRAQRIRSKKISVLIHNSENHSN
ID------SCCVKVHFQEIIDKPE--DGFEIVPNSQFVVSRTAYKDNSSWYAINERRVPF
K---------QIALLLRSHG--------IDLDHNRFLIL------QGEVEQIAMMKPKGQ
TEHDTGMLEFLEDIIGCSRFKKPIEILSQRVEELNEQRAEKLNRVKAVEKEKDELEGAKN
EAVDYLKLENEITSKKNVLFQRYKYESEQQEQEAIKKRDEILEGMKEVNDALDELKKQKQ
AKEKECKKV-------NSAFEQKAKTVEEKKEEYGSLEREDLHCRESLKHAK--------
------SKAKRLTKMLETEKEKLEQLKSQPKKLEEEVENLKRKKEKLEGDKQQEEEKLAK
VMAS-------LNKETQGLQEEKEKFETDLMELQKAVNETKSKMDIAQSELDLYLSTEKT
EKKKLQEITRNRENTIKLLKERQSSLQELESRIPECEKALHAVETELHHVMAEEARISAE
YKLKRMKVEESKSAMQASKSRGRVIQALMQQKE-------------KGILPGIFGRLGDL
GGIS-EKYDVAIST-ACGP-LDNIVTDSLTTAQKCVEFLKKNDIGVATFIALDKMERWIP
YTKQKIQTPENVPRLFDLIEVKDTRVLPAFYFALRDTLVANNLEQATRIGLQGKKR-HRV
VTLKGELIDLSGTMSGGGG-KAASGRM-----GT-AAVNSD-------ITPDELTA---M
ITKLEEMRKITEDLKERKIMLEEKMEQLNKELVALRHSEQKHRLE----VEALSTQERSL
TQQEKEQQERVKTSAPDKNQMKKLEKVVVEATSGYKKSANAASLVEEKVQKIHNQILEIT
EGKIGESQKKVDSLSNQVDGVSSAITKANV-AVKTAIRNIKKGEEKVTSLEKETVENTDD
LEKLKKELENLEVKAQKVMDDLDASDKEKEKLEKELQEMLQEINVIKEKENKLNSDHIEV
KNELDKCTAKVRDNVNKIKHWESQLAKLALQE---------------------------I
DGE-----------------------------------------------TTEPLSTLSP
ENLEKV----------------------DTET----SQYEITVLEERLQNLK--PNMAAI
AEYKKKEALYL--ERVAELDAVTELR----DTQRRHHDDLRKQRLNDFMTGFSIITTKLK
EMYQMITLGGDAELELVDSLDPFSEGIVFSVRPPKKSWKNISNLSGGEKTLSSLALVFAL
HYYKPTPLYVMDEIDAALDFKNVSIVAHYIKE-RTKNAQFIIISLRNNMFELADRLVGIY
KTYNCTKSVTINPAEIGK-----------------------------PNTNE--------
--------------------------------------------------GTEKPVSEKV
------------------------------------------------------------
----------------------------------------------------IE
>Isca.ISCW021852-RA /organism=Isca {i 10,153,345,522,687,815,956,1107,1221,1329,1451,1692,1854,1895,2083,2319,2446,2498,2636,2781,2955,3135,3368,3552 i}
MTNG--------------------------------------------------------
------------------------------------------------------------
------------------------------------------------------------
------------------------------------------------------------
------------------------------------------------------------
-----------------------------------------------I-GDIYVPPPPP-
ASCTFDPSGPRLMIS----------------RIENLNFKSYAGK----------------
----RVIGPFHKNFTAIVGPNGSGKSNVIDSLLFVFGYRAQKIRSKKVGVLIHNSTNNTD
LD------SCSVHVYFQKIIDTDE--NNYEVVPNSEFVVGRTAHRDNSSYYTVNGRRCTF
K---------EANRVLRSFG--------IDLDHNRFLIL------QGEVEQIALMKPKAQ
TEHDQGMLEFLEDIVGSSRYKEPIELLSQRIEKLTEERADKLNRVKLVEKDMEELQGDRD
EAIEFLKIENEMTLIQNRLVQLYRQKEKEAEEAAQKNVEEARQLLGEVEKELKGREEGKQ
EQVAKVKKL-------VKECDKKEKELEGKKQEYLELERKDLQCRETIKYTK--------
------ANGKKLEKALVAERQKMEELESQPTKFEEEIEALKAKKDKLEAEKVEAEEKLAQ
VMAS-------LKTETMELQEEKAVHEQELLGLQKGVNDTKSKYDIAQKELDLYVSTEKK
ATAKLHEIETNLETVTRSLEEKAGALSRLERLVPEKEGQLRDLEADLQQAIAEEREAQEK
LKAERSRVEELRSNANANRSRSRVLDSLLQAKR-------------SGELPGIVGRLGDL
GAID-EKYDVAIST-ACGQ-LDYIVTDTVLSAQRCVEYLKKHDVGVANFLALEKMDRWIS
YTTKKITTPENVPRLFDLVSVKEPSILPAFYFALRDTLVAKDLEQATRIGLQGRTR-HRV
VTLQGELIDVSGTMSGGGG-RVSRGKM-----GK-ALLDES-------VGADDLDA---L
VQQLGALESKCRQLQERKGILEDKGTALRKDVASSRLALQKFQVE----VKGLKSQQSSL
STQLTEQRQKVQQAAPDSGHLAKLEKSAGAFKKEYDKTLSAWKKVEDKVLHLHEKIMEIT
SSRMGSVQQKVDGISNQMDAASFAITRAST-SIKTAERNLKKCKDKIASLEAEIVETKES
SEAAKKEYKDLETQGQELTEIVNKLTEELKTLKQHVAEMTAEMDSGNAEENALRSKQIEL
KNKLELSETALKECRGKVALWNKEMKNLKLHE---------------------------I
DDE-----------------------------------------------PPVELTEFSS
EELATF----------------------DEKN----LSLQKSLLDDKHSSLK--PNMTAI
SEYRRKEEVFK--QRAAELEEVTEKR----ADQRKHHDTLRKERLNEFMRGFCIITAKLK
ETYQMLTLGGDAELELVDSLDPFSEGIIFSVRPPKKSWKNISNLSGGEKTLSSLALVFAL
HYYKPTPFYVMDEIDAALDIKNVSIVGHYVKE-RTRNAQFIIISLRNNMFELADRLVGIF
KVDNCTDSCTINPRSLV-------------------------------------------
------------------------------------------------------------
------------------------------------------------------------
------------------------------------------------------
>Smar.transcript:SMAR008637-RA /organism=Smar {i 112,255,447,624,789,917,1553,1662,1794,1997,2424,2551,2741,3060,3473 i}
MSIDN-------------------------------------------------------
------------------------------------------------------------
----------NEDTPDVENEQ---------------------------------------
------------------------------------------------------------
------------------PVEARVEVIEN------NITEENDGAIR--------------
-----------------------------------------------I-GDIYIPPPPA-
PACTFDSKGPRLIIT----------------HIESENFKSYAGK----------------
----QPLGPFHKSFTSIVGPNGSGKSNVIDSMLFVFGYKAAKIRSKKIGVLIHNSNKHQS
IR------ACTVTVYFKRIIDTPD--DGFEDVPDSKFSISRTADRDNNSFYCINNRKCQF
K---------EVAALLRHHG--------VDLDHNRFLIL------QGEVEQIALMKPKSQ
TEHDTGMLEYLEDIIGSNRFKNPIDILSKKVEELNEQRTEKLNRVKMVEKEKEELEAPKN
EAISYLKEENEIFQLKNIVYQCNTLDAVQQQRKKEEEKEEFLASMKVMMDAIAEISAKVQ
ENEKSYKKC-------AQERDKMLKELDATKARFNKLEAQDVRCREDMKHMK--------
------TQLTKLEQNLTKEKHKLEDLEAAPGKLEADIQELTDHRVNLSDNQKKEEAAVTK
VMAG-------LREETKGLQEEKDVHEAELLKLKENVDAKKSKMDLAQAELNIYLSTEEN
ERKKLQEMQNSYQQVCTDMEQYRNHVKEMKKRIPGLRKSLDSNRKELADVSEKEKKISED
LQNKRMKMEEARVAMQASKSKNRVLNALMEEKA-------------NGNITGIFGRLGDL
GAIE-EKYDVAIST-ACGS-LDNIVTDTIDTAQKCVNYLKHNNVGHATFIGLDKMERWIG
HANARINTPENVPRLFDLVRVNDKRISPAFYFALRDTLVAEDLNQATRIAFQGSTR-YRV
VTLKGELIDQSGTMSGGGN-RVSKGRM-----GTNVVVTTE-------YTPQEVDQ---M
GKRVDELTGQAIQFRRRKEELEEITSKESKEQEILERDHEKLTRE----IETLIQKEGLL
STNIKNQENRIKDVEPDKKKVERMQKDVAERTKKFDEAAEASYAVEKEVQRLHTIIMEVS
GQKMKAAQKKLDAINKKIDDVDSAITKAKV-GMKTAERNTTQTIRKITSLETEAKEAKKK
SVQLQEELVKLEGDASELVENIDKFKSAAEEKEEVVTKAKQDLRTLQTELGKYNNDKVKV
DHKIEHCNKEISERLQRAKYWKKELSNLELHE---------------------------I
DGE-----------------------------------------------TNESFKTYSE
DELAEK----------------------DVKA----LKYRIVLIEEQLGKKK--VNVGVI
DEYKKKDKIYK--QRVTDLDNVTSQR----NAQRNAFDDLRKRRLNEFMTGFGIITQKLK
EMYQMITLGGDAELELIDSLDPFSEGITFSVRPPKKSWKNISNLSGGEKTLSSLALVFAL
HYYKPTPLYVMDEIDAALDFRNVSIVGNYIKE-RTRNAQFIVISLRNNMFELADRLVGIY
KTDDCTKSVTINPGQLGD-----------------------------EVVED--------
--------------------------------------------------SRELTTS---
------------------------------------------------------------
------------------------------------------------------
>Drer.transcript:ENSDART00000056765 /organism=Drer {i 124,315,507,684,849,977,1118,1269,1434,1668,1854,2016,2242,2322,2475,2602,2792,2922,2930,3111,3294,3527,3711 i}
MP---------VKTSKTAG------------------------------------RRAAE
DSDEEVSKPRKAPSTA--------------------------------------------
---------VQSSPPPALNDG---------------------------------------
------------------------------------------------------------
------------------AAGESAEVVDS------RSLEEILGS----------------
-----------------------------------------------------IPPAPP-
PAMSSEPGAPRLMIT----------------HIVNRNFKSYAGE----------------
----QILGPFHKRFSCIIGPNGSGKSNVIDSMLFVFGYRAQKIRSKKLSVLIHSSDGHPD
IQ------SCTVEVHFQKIIDKEG--DDYDVIPDSSFYVARTAGKDNSSAYYINTKKATF
K---------DVGTLLRSHG--------IDLDHNRFLIL------QGEVEQIAMMKPKGQ
TEHDEGMLEYLEDIIGSCRLKEPINILCRRVEALNEQRGEKLNRVKMVEKEKSALEGEKN
KAVDFLSLENDIFKKRNLLCHFYVHDLQSRVSVKEAEKQQIQEDTKDLSDKSSQLTEEMK
SKNEDLKAV-------EKKLTKLTKYIESQKEKFTQLDLQDVEVREKLKHTK--------
------SKTKKLQKQLQKDQEKLEEVRGVPASSEKIITEASAQKEELEKKKLLEEQKLAE
VMES-------LKEETKGLQEDKEKKEKELLELSKSVNETRSRMDVAQSELDIYLSQHNT
AINQLNQAKSALQETVDTLRERRAAIKDLQVKIPAQEEQLKKDERELEQISEQDKQTRAQ
VGDMRQKVAEAKSSLSSNRSRSKVLDTLMQQKR-------------SGKIPGILGRLGDL
GAID-EKYDVAISS-SCGS-LDNILVDTIDTAQKCVTFLKAQNIGVATFIGLDKMKVW-Q
QSMGSISTPENIPRLFDMVRVKDESVRPAFYFALRDTLVAKDLEQATRVAFQKDKR-WRV
VTLQGQIIEQAGTMTGGGG-RVMKGRM-----GS-SVC-AD-------VTQEQLDK---M
ESALNKEVTQLQDCQKRKNQLEEKVHKARCELRDMKNTLEKYTAT----IQSLTEQELHL
KPQIKDLEANVIAAAPDKAKQKQMEKSLEAYRKDFEAASNKAGKVEAEVKRLHTLIVDIN
SHKLKAQQDKLDQINTQLDQCSSAVTKAQV-AIKTAGRNLKKSEDGVSRLEQEISENEKL
MEELTEQLKKLEEQAGEIMQSTSSVQEALPEVQDQHRAVVQEIKALQEQEHALQKESLSV
RLKVEHIDTAITECHNKIKHWQKEASKLCLHH---------------------------I
DGV-----------------------------------------------PAEELPALNP
DQLQDI---------------------GNPDV----IKNEIALLEDRCANMK--PNLGAI
AEFKKKEELYL--QRVAELDDITTQR----DSFKRGCEDLRKQRLHEFMAGFNIITNKLK
ENYQMLTLGGDAELELVDSLDPFSEGIMFSVRPPKKSWKKIYNLSGGEKTLSSLALVFAL
HHFKPTPLYFMDEIDAALDFKNVSIVACYIYE-QTKNAQFIIISLRNNMFEMADRLIGIY
KTHNTTKNVAINPKTIIL------------------------------------------
---------------------------------------------------REIQTA---
------------------------------------------------------------
------------------------------------------------------
>Hsap.transcript:ENST00000357388 /organism=Hsap {i 139,318,510,687,852,980,1121,1272,1437,1671,1857,2019,2245,2325,2478,2605,2795,2940,3114,3297,3530,3714 i}
MP---------RKGTQPST------------------------------------ARRRE
EGPPPPS-PDGASSDA--------------------------------------------
----------EPEPPSGRTESP--------------------------------------
------------------------------------------------------------
----------------ATAAETASEELDN------RSLEEILNS----------------
-----------------------------------------------------IPPPPP-
PAMTNEAGAPRLMIT----------------HIVNQNFKSYAGE----------------
----KILGPFHKRFSCIIGPNGSGKSNVIDSMLFVFGYRAQKIRSKKLSVLIHNSDEHKD
IQ------SCTVEVHFQKIIDKEG--DDYEVIPNSNFYVSRTACRDNTSVYHISGKKKTF
K---------DVGNLLRSHG--------IDLDHNRFLIL------QGEVEQIAMMKPKGQ
TEHDEGMLEYLEDIIGCGRLNEPIKVLCRRVEILNEHRGEKLNRVKMVEKEKDALEGEKN
IAIEFLTLENEIFRKKNHVCQYYIYELQKRIAEMETQKEKIHEDTKEINEKSNILSNEMK
AKNKDVKDT-------EKKLNKITKFIEENKEKFTQLDLEDVQVREKLKHAT--------
------SKAKKLEKQLQKDKEKVEEFKSIPAKSNNIINETTTRNNALEKEKEKEEKKLKE
VMDS-------LKQETQGLQKEKESREKELMGFSKSVNEARSKMDVAQSELDIYLSRHNT
AVSQLTKAKEALIAASETLKERKAAIRDIEGKLPQTEQELKEKEKELQKLTQEETNFKSL
VHDLFQKVEEAKSSLAMNRSRGKVLDAIIQEKK-------------SGRIPGIYGRLGDL
GAID-EKYDVAISS-CCHA-LDYIVVDSIDIAQECVNFLKRQNIGVATFIGLDKMAVW-A
KKMTEIQTPENTPRLFDLVKVKDEKIRQAFYFALRDTLVADNLDQATRVAYQKDRR-WRV
VTLQGQIIEQSGTMTGGGS-KVMKGRM-----GS-SLV-IE-------ISEEEVNK---M
ESQLQNDSKKAMQIQEQKVQLEERVVKLRHSEREMRNTLEKFTAS----IQRLIEQEEYL
NVQVKELEANVLATAPDKKKQKLLEENVSAFKTEYDAVAEKAGKVEAEVKRLHNTIVEIN
NHKLKAQQDKLDKINKQLDECASAITKAQV-AIKTADRNLQKAQDSVLRTEKEIKDTEKE
VDDLTAELKSLEDKAAEVVKNTNAAEESLPEIQKEHRNLLQELKVIQENEHALQKDALSI
KLKLEQIDGHIAEHNSKIKYWHKEISKISLHP---------------------------I
EDN-----------------------------------------------PIEEISVLSP
EDLEAI---------------------KNPDS----ITNQIALLEARCHEMK--PNLGAI
AEYKKKEELYL--QRVAELDKITYER----DSFRQAYEDLRKQRLNEFMAGFYIITNKLK
ENYQMLTLGGDAELELVDSLDPFSEGIMFSVRPPKKSWKKIFNLSGGEKTLSSLALVFAL
HHYKPTPLYFMDEIDAALDFKNVSIVAFYIYE-QTKNAQFIIISLRNNMFEISDRLIGIY
KTYNITKSVAVNPKEIAS------------------------------------------
---------------------------------------------------KGLC-----
------------------------------------------------------------
------------------------------------------------------
>Dmel.FBtr0080935 /organism=Dmel {i 1136,1761,2075,3759 i}
MQKAR------PSKGTPKA--------------------------------AGGARQSGQ
FRVPQLTA----------------------------------------------------
---------QQQLRAQQQQEE---------------------------------------
------------------------------------------------------------
------------------EDAAVDALDDA------LIFDDEEGGTR--------------
-----------------------------------------------I-GDIYIPPPVP-
PHCSMESTGPRLIIS----------------KIVNRNFKSYAGE----------------
----VELGPFHQSFTAIIGPNGSGKSNVIDSMMFVFGCRANRIRCKRVSTLIHSSSSYPN
LR------SCSVAVHFKQIVDKGD--GTCEDVPDSSIVIERTAMSDNSSYYQINDKRAQL
K---------DVAKLLKKHH--------VDLEHNRFLIL------QGEVESIAMMKPKGQ
TENETGMLEYLEDIVGTQRYIRPLQQINQRVDQLTDDRTEKHNRCKLAEREMKDLEQPFN
EAVDYLKKENELVRTKSFHIQKIISIKKSKLEQYTQEHEACAEELKTHDEGTAALKQSRA
EKETIIRKE-------IEEYEALVKKREQIKKRLVTVESAYTEIQSTMENTN--------
------KQRKKDKAQIEKNEKELEDLHKLPEKNQREIEDCNKKLESLEVSKVTLNEELEK
QQAE-------LTKTTAPLTEKRLKLSDELVGLKEKVNTAKGEVQVFESQLKILKQAETT
ESRKYETLKSSYEQSQKSLEEKVTRVDELKESIPRMKTEIASKSAEVDKMVKEERNLSMQ
CNKLRTEINERSSVMQAQRSNNKVLDFLMRMKM-------------EGKIPGILGRLGDL
GGID-AKYDIAIST-ACGR-LDNIVTDNYETASAAIGALKEYNVGRATFITLDKIEHHRR
EANSRINTPENVPRLYDLVKVEDDRVRTAFYFALRNTLVCDDLEQGTRIA-YGRER-YRV
VTLRGEMIEMTGTMSGGGS-RPIRGKM-----GTQVRTKTAESADSSQISQKALED---M
QIQAEELQARVNYCQEQQGSLEREIQTLKNGLQRDEAEYKRLAVS----ITSLEQQMASN
LKQCEAQRQRMLKKTTDERAVKEREEQIEAAKQELEQAQFAEQAVSSQIEEIQNQYDTLR
NESVKPVEAKIKKVNSQIEKLAANVRSLNV-GLATADRNITKITGNNNNLRENIKAAEEK
LKSLNEDRNKAKEKKEELEKEIEESEASIEGAKSQSSDIKKEIDEITKEENKRNIERIEI
DTKLQAAAGKMNKVKNDIPGWQAQLAPLKLNE---------------------------I
PGE---------------------------------------------TEPQAPLKELNE
EELEAE----------------------TLEA----LQYKQTMLEEDLKTKK--PNLSCI
KEFNEKRLVYL--DRVRVLEDITSKR----NEMRDKYEEVRKRRYKEFMDGFSIITRKLK
EMYQMITLGGDAELELVDSMDPFTEGVNFTVRPPKKSWKYISNLSGGEKTLSSLALVFAL
HYYKPSPLYFMDEIDAALDFKNVSIVGHYIKE-RTKNAQFIIVSLRVNMFELANFLVGIY
KVSDCTDSITMLNYPPTL--PTQSPVVANSQYVG----GTIEGDNTIAAENQD-------
-DTPTKKSQSPPSEQIVRLISE---------LGRDTTFAPPLEST-----VRDTILAQNL
-KQAATEVA----AQPSDATGRVTTDV----------------------SLASPPSSP--
--------------------------------------------AILN----V-
>Dpul.mRNA17637 /organism=Dpul {i 402,579,1074,1299,1629,1834,2103,2370,2630,2895 i}
------------------------------------------------------------
------------------------------------------------------------
------------------------------------------------------------
------------------------------------------------------------
--------------------------------------------MY--------------
-----------------------------------------------F-GDIYIPPAPA-
PSLTMDASGPRLVIT----------------HIENFYFKSYAEK----------------
----QVLGPFHKSFTSIIGPNGSGKSNVIDSMLFVFGYRANKIRSKSVAVLIHNSENHPN
VQ------SCSVAVHFQMIEDIND--DEFNVVPGSQFVVSRSAFK---------------
------------------------------------------------------------
----------------------PTEELSQRVESLNTLRTEKLNRVKLVEKEKDELEGPKN
EAMAYIKLENDLAQFKYNLQQLYTHQSLKVIADSEQKKEKVNEEMSDLKTRLEELTLFKS
EKKKDFKQY-------SKEYEEANRKLEKSVEKVASLIKDDEKMVEDYRLIN--------
------TSRKKAKETIVSEKAKFEELSKIPEKNTKEIAELEKVLVDLEKKKEKEEKHFNE
IMSN-------LQTETQGLQDEKQQHELELVQLKKAVNETQAQMDVAQSELDIYLSTEKK
EKNVLDSMKEQLEKASQNYTERHRNLQELESNNPKWAKSLSEKQTELQKVTNEDKTKSEE
LRNIRIRLEQSRSTFSANTSRGRILDGLMEQKR-------------KGTLPGIYGRLGDL
GAID-EKFDGAVST-ACGP-LDNIVVDTVDTAQKCIAYLKNGNLGRASFIALEKMHHLID
VARQPFDAPESVPRLYDLIRVKDERVKPAFYSGLRNTLVAEHLEQATRIGYGSRTR-HRI
VTLKGELIEPSGTMSGGGN-GCQRGRM-----GRNVTTDTSGN----ETSAKDIVL---M
EEKMQHLTEQCSQLRQKKQTLEDELVELKKLTRDGTTNLQKWKME----IRASEEQQKTL
KEQINIQEKKVADSMADKKQVRTMEMSIAEKRKGYDAATETASKIQSKVQKVHSQTMELT
EGKMSKAREKLDAFTSQISKVSSEKTKLRV-AIKTSERNAKKSEDKIATLEQEVKDAEDD
LRKLQERRKEIEEEAMNHKSSQQTLEATEKEMKTQLVNLKSELDAALKEENKVRAEKIDY
DQKIEKFDEAIASHRAKVEHWKREMSKIKLNA---------------------------V
DGN-----------------------------------------------PAPEIKQIAE
EELDGI----------------------RVDT----FQNQITKTKAELGKMS--PNLQAI
ADYRKKEEIYL--ARVAELDEVTQQH----DEQRKHVDGLRKARLSEFMTGFAIITTKLK
ELYQMITLGGDAELELVDSLDPFSEGIVFSVRPPKKTWKNISNLSGGEKTLSSLALVFAL
HYYKPTPLYVMDEIDAALDFKNVSIVGNYIKE-RTRNTQFIIISLRSNMFELADRLVGIY
KTHNTTKSVAINPNTIEK-----------------------------RCETEN-------
-----------TN--------------------------PASNS------NTNVTAVSNV
-----------------TVVRSLDS-----------------------------------
------------------------------------------------------
>Ptep.aug3.g23626.t1 /organism=Ptep {i 64,207,399,573,738,866,1007,1158,1272,1380,1502,1611,1743,1905,1946,2134,2367,2494,2546,2684,2829,3003,3180,3413,3597 i}
MD----------------------------------------------------------
------------------------------------------------------------
---------EGEVESQQK------------------------------------------
------------------------------------------------------------
-----------------------------------ECILNPDGSIT--------------
-----------------------------------------------L-DDVTIPPAPT-
PALTVDATKERLIIT----------------DLLVRDFKSYAGS----------------
----HTLGPFNKNFSCIVGPNGSGKSNVIDALLFVFGYRAQRIRSKKVSVLIHKSDKFTD
LT------SCSVTVNFAMIKDQG---DDCIVLPDSKFCVTRTGHKDNSSTYEINGRRAQY
K---------DVANLLKSYG--------IDLEYNRFMIL------QGEIELISMMKPKGV
TDQDTGMLEYIEDIIGSNRFIKPIQHFNEKMEAANEKRLEMLNNLKIIEKERADAEKPRN
KALEYLELANNLTLMQNSVLQAEIKASTEAGEILSDKKNGLVQKTNELSTSLNEVEDIKN
LKENDLEKI-------VREYENCLKTVEEHQVQFTKLEHTDAACRENLKNNK--------
------DKLKKLAKNLETEELKISKLKKQPETLKGEISELEEKKKKIEATKAVEEDKLTE
LMGS-------MKDEIQGFQEEKDSLEKELVQLKDTVNQKKSELDLAQSELDLCLSSERK
EIEKLESMQTDYDKVTSLIQDEDRAIKKANERLPEVQCKLKSAKVELVEKEKNENTLNEE
LKHLRIKLDETTNSLSSSQNRSTLTKAFLDEKK-------------KGRLTGVYGRLGDL
GAID-PKYDIAIST-ACGP-LDNIVTDTIDTAQDCVEYLKQNNLGYTTFIALDKMKIYEP
HTKEKMSTPENVPRLFDLITVKDKNILPAFYYALGNTLVAKDLEQATRVGLQGDTR-HRV
VTLKGELVDVSGTMSGGGG-KVLKGRM-----GQ-CIV-EN-------VSQEEVDQ---L
NKEINSIVSKLADIKRTKKELGELVEQATKEIGTLQLSIKKSQMN----YDGYIDQEKSL
KHQISDQEKNIVAAAPDKKLVKKLEKEIAQHQENYAKATSTASVVENKVKSIQDQILAVT
KGKYGAAQKKIDSLAKEIASITQNITKNSA-LLKNSDKNLKKAEEKIASLKEEIEKCDKA
KESLKEELKTLETKGAEVTQKKSVAEEALREQEELKMKVSVEIKSLTKAVTQVKSEILDL
KNQVKLTDIEIKTNEGRIKGFKSQLSKLELQQ---------------------------I
EDE------------------------------------------------STELPVLTS
EELDEV----------------------NVNK----MNYKIGELQSRVKEMN--PDLRAI
EEFKKKEEMYR--AKLKDLEMAVAER----DHFRQHYETLRKFRMQEFMRGFNIITLKVK
ELYQMMTLGGDAELELVDSLDPFSEGIEYSVRPLRKSWKMIRNLSGGEKTLSSLSLVFAL
HYYRTTPFFVMDEIDAALDFRNVSIIGSYIKD-RTKNAQFIVISLRENMFLLADHLVGIY
KTNNRTKNVYLSPPTETG--ESDSISELTK-----------------GRKTNN-------
-----------VNET----------SKNG-RATRVTFKSPEKENETRTTQGTPRNSLQKI
-SQNTERIS----TPPVLHNHSTGDSL----------------------LISTPTKTPDK
SNLDENRLHTSLESIENVIPLNEDDSLIIGVETEKENNLNESDSFIIAEKC---
>Turt.mRNA:tetur02g03120 /organism=Turt {i 67,213,405 i}
MPER--------------------------------------------------------
------------------------------------------------------------
----------NEEATDPD------------------------------------------
------------------------------------------------------------
-----------------------------------EELFDEPGGYY--------------
-----------------------------------------------L-DDIYIPPPPPL
PSYRGDETGTRLIIT----------------HIENVNFKSYAGL----------------
----QVLGPFHKSFTAIVGPNGSGKSNVIDSMLFVFGFRATKLRLKKLSSLIHKSDTYPD
FD------FCSVIVHFTLIEDTEG--EEFTIVEGSQFTVSRTVHKNNNSYYKISDKVVQF
K---------DVSQRLQSYG--------IDLRYNRFLIL------QGEVEQIALMKPKAE
SENDTGMLEFLEDIIGSNRLKTPISQLQVKLEAKNEIRAEKMNRVRTIQKEKDSLEKAKN
EAVAYLEIENNLTLERNKQFQLCKAEAIANMSDVVEEYERAKSIFQEIQDKAEELKKKRV
ELEEGMKKL-------SEELTSATKQAEEYNEAYKAIERKDVQLRDKIKHTK--------
------TKSKRLVTDIEKERQHLEELQALPERVAQEVEQLEQEKAELEMQKIKAGEQLSA
AMEL-------VKTETKASQESKDKYEKELLDLQAGLNEARSNLELAQSELDLYLSREKT
EKAKLDQLQMKYERNENDVKEKEKALKEFESKVPDLEKKLSTLEREMAKIEEEKTRIEEN
LQRKSQKLEEVRHTLTSSTSRSRVLNALMEQKR-------------NGSLHGVYGRLGDL
GAID-KKYDIAIST-ACGP-LDNIVTDTMENAIKCSEFLKANNIGTATFIALDKMDRF--
SNFEEIDTPENVPRLFDLIQVKDNAVLPAFYYAIRDTLVANDLTQATRIGLRGSQR-WRV
VTINGELVEASGAMTGGG--RPLKGRM-----GS-SIADSE-------YSEDDLSA---M
EDEVRSLEEQFHQLRSKKDLIQADFNKSKDQLDGIKKNRPKYEMD----LQMAANSQQEL
AKVIKELEGVVESVASDPREVKKMESKVEKLSKIFDEKEKQCSVIKEKVTEIDKAMKKLI
DEKVGTARKKADSLDKKINDLVNSITKANV-SLKMNTRNVEKCEEKIKNLEQEIENSKTL
IEESKKEMSELEAQATEAVEKYKVALDTKEQCEQKYKEQAENVSSIKTKEGKLKSENLDA
KNELDAHEKAVKERQSAVDHWQAKINELKINE---------------------------I
EGK----------------------------------------------TSIEQLPILSD
EELSEL----------------------NIRG----LEKEIETIKKTLAGMK--PNMASI
AEFKKKEAIWC--ERVKELTEVTAQR----DEIRAKMDQLKAKRFEEFKDGFVIIARKLK
EIYRALTSGGDAGLEWMDSLDPFSEGINFTVRPNKKTWKRMANLSGGEKTLSSLALIFAV
HHFKPSPLYVMDEIDAALDFKNVSLVGNFVKQ-RTRNTQFLIISLRYNMYELADRLVGIY
KTHNATKSVTINPDKIESV-----------------------------------------
------------------------------------------------------------
------------------------------------------------------------
---------------------------------------------IVT------
>Tcas.transcript:TC000075_001 /organism=Tcas {i 228,420,597,702,890,1031,1221,1404,1767,1970,2391,2887,3027,3437 i}
MTENR-------------------------------------------------------
------------------------------------------------------------
----------GKKREHPDNSQ---------------------------------------
------------------------------------------------------------
--------------------------VEE------DLNFSDEEGIY--------------
-----------------------------------------------V-DDIYIPPPL--
KRRNVEKSQTRLIIT----------------KIVNNYFKSYAEN----------------
----VVLGPFSKCFNAIIGPNGSGKSNVIDSMLFVFGYRATRMRCKKLSVLIHNSERYPN
VQ------SCNVAVHFCEIVDKPG--EEYEVVPGSEFVVSRTANRDNSSFYELNGRRVQF
K---------EIGKLLKGHG--------IDIDTNRFLIL------QGEVEEIAMMKCKGA
NENEIGMLEYLEDIIGTHRYKKPLEQLNERIEYLSDLRTEKLNRLTLIEKQLEQLKGPME
EALTFLKTENKIAVCKNFLHQKELHDLEAEVKEVEEDKAKLTQSRDGLIAELKTISDEKI
EKEKILKQE-------AGKYEKLQQKKDQLKDAFNAADKKDAQLQAEMTNTN--------
------NNRKKFKQQLEDEKKKLIKLQKVPEENAKLIGECEKRERDLTSQHEKLQAEKAK
LMEN-------IGHETKDLQVKKEQFETKLGKLKKTVDTTKNEYDLASTQLNFARSSEET
EQEKLNQLRETIKNKEACIKERSGEVSQLKKKIPLTEKSLNDAQHELDAVKSEQNQIEHE
IRRQRMSLEETRASMNSSKSRGRVLDALMQQKR-------------EGKCPGLYGRLGDL
GGID-QKYDVAIST-ACGP-LDNVVVDTADTAAWCIDFLKTHGIGRVTFIALDKQEYLRE
RANTRIQTPENVHRLYDLIQVQDDTVKTAFYYALRDTLVADDLDQGTRIAF-GAQR-FRV
VTLKGEIMEPSGTMSGGGK-TVSRGRM-----GR-TVLTST-------VDPKELEK---M
QVNIEKKEERLRQLTQKMNSLESQIRTLKPEFDQMRINYEKFSKD----LQSLNEEQPLL
YQKLRQQETVAKSTKSDPKEIKKLAAIVDEKKAEYEKALNIMKEIQDEVDNLNKAIKEKT
SGKLVGVEKKIDEAVKMIEKCKTEITRLKV-AITTSQRNVDKTTQKIATLEQNIVDCENR
LRTMKQERDEIEADGQQLLKCIEDITEKLTQGKDDNVALKEEVTVLTSKEKELLLKKVDI
DQAFKAINKKVQDYKTTTNHLYAKLKQLKVHD---------------------------V
PEE------------------------------------------------PSELKTYTE
EELESI----------------------NVEQ----IKLDLHAAQTAIKDME--PNLNVI
EEYRVSQNVYM--ERSRDVEEVTRRR----SEVKNVLDNVKTQRRNEFMQGYNTIRLKLK
EMYQMITLGGDADFEIVDPCDPFAEGVQLNVRPPRKCWKTISNLSGGEKTLSSLALVFAL
HYYKPSPLYVMDEIDAALDFKNVSIVAHYIKE-RTKDAQFIIISLRANMFELCDLLVGIY
KIFNCTRSITVDPHAFEK-----------------------------ERKQQN-------
------------------------------------------------GENKENQVEQNG
------------------------------------------------------------
---------------------------------------------IVNGNC---
>Phum.transcript:PHUM319270-RA /organism=Phum {i 636,1093,1437,2293,2601,2970,3542 i}
MPDND------IDDSDPFK--------------------------------KDSIKKSDR
QIKNTVS-----------------------------------------------------
---------SNSSVSDVNQDIN--------------------------------------
----------LE------------------------------------------------
-----------------------NDNNDK------RDDSFEEGGIK--------------
-----------------------------------------------F-DDIYIPPPPA-
TAFQANPDGSRLIIT----------------HIVNENFKSYADV----------------
----QELGPFHKYFTAIIGPNGSGKSNVIDSMLFVFGYRASKLRSKKISALLHDSPNHAK
VT------SCTVTVHFALMIDIPDDVDAFELKPGSEFYISRTACIDNSSYYTISGKKVQF
K---------EVGKLLRKHG--------IDLDHNRFLIL------QGEVEQISLMKPRAE
NEHDVGMLEYLEDIIGSSRFKEPIAELIKRVEIQSEIRDEKWNRCKMVKNELEELKTPME
AALKYVRLENSITFLNHKLLQKKIF-------LGEKDNEKKNEMLKSIEEKLKKLKQCLD
TKRKEIKEMEASNSDKIKELERLTTLKENIKAMFDSNKLNDIALQQAVENAN--------
------KKRKETTKALTAEEEKKVKLEKSSVKNEQLILELEELEPKLVEERQIAQEKHEE
IIKS-------LAQDTQSLQEEKESLQSELVELKKVVDKTKSKYDMSKTELNLYKSQEEN
EKSKLTEFKKRFEETTQELNAREEEMKKLCKEIPYKEQKIKKSQAELINIKQEENHLSEE
RRKHQLKVEEVRVALHSNRGRGKVLDALMQQKL-------------EGKIPGIFGRMGDL
GGID-EKYDVAVST-ACGP-LDNIVVDTVDTATACIQYLKEKNIGSATFVALEKQERFRE
IYSRPFRSPENVPRLFDLIRVADERVKPVFYYALQDTLVANNLDQAVRIA-YGKTR-YRV
VTLTGDLIEIAGTMTGGGN-QVFRGRM-----GRKAESQSD-------VNPKEFER---M
ERNLEDVNKKLSEYRNRINLLEEETINSENELKTLIPKKNKLEIE----IQSLKSQVPMI
QEQIKNQVIKCKESTLDQKKLKELDKAVIANEKDYEKAKGEADVIESQVNKLHSEIIAKT
KGRLESAQKKLDDVTQKLEKLRKEKTSLKV-AITTGERNLKKMQDRIVRMKQEIEESAEK
IKKSAAELKENEIKAQKTLEEFQSCEEELQALQEENSEKKQEMDALLEEENKLKAEEIDL
KQDLQKAKNEVEQRLLKISTDRKRMQSLKLIE---------------------------E
PLN----------------------------------------------EEKMELKILTD
EEMEET----------------------DMED----LMNDIKNKEGSLPKNS--PNLGVI
QEYTKLQNVYL--DREKDLEKATNER----NKTRNALEEFRKTRLTEFMKGFSVISQKVK
ECYQMLADGGDAELELVNTLDPFLDGIRFTVRPPKKSWKEIQYLSGGEKTLSSLSLIFAL
HYYKPTPLYFMDEIDAALDWKNTAIVGLYLKE-QTKNAQFIVVSLRENMFEIADQLVGIY
KTNNCTKSVTIIPHTYTD-----------------------------LVDEEI-------
------------------------------------------------------------
-------------------------------------------------SAECPA-----
------------------------------------------------------
>Bmor.transcript:BGIBMGA014008-RA /organism=Bmor {i 279,460,579,767,908,1077,1190,1403,1526,1644,1847,2032,2162,2304,2433,2591,2730,2910,3093,3223,3341,3525 i}
MGKTK-------------------------------------------------------
----MIDEPMDVD-----------------------------------------------
---------EGPSTSSAIQKAN--------------------------------------
----------VE------------------------------------------------
-----------------------ETEDFD------HISDDEEGGIR--------------
-----------------------------------------------I-GDIYIPPAPK-
PALTFDTTGPRLIIT----------------HIVNENFKSYAGV----------------
----QALGPFHK------------------------------------------------
----------------------EG--DDFKVVPNSEIVVSRTAFKDNSSYYMLNGRRVQF
K---------EVAKMLRSHN--------IDLDHNRFLILQANFYFQGEVEQIAMMKPKAL
TEHESGMLEYLEDIIGTSRYKEPIEKLSIKVEEYTEIRKEKLNRVRLVEQEKLKLEQPMR
EAVELMNLTNAALRTRNTLLQKYIYEINKIIEAKEKEMVELKDNLAKIDEKLARLNEILI
EKTTALKNG-------TQKYDKLRKKKDEIAEKLQNCKRKTVTVQADTAQSN--------
------KKKKNLEHLLEQERGKLIELELIPEKNEREIRDCDELLIKHNEAKRVADEELQA
AVAG-------VRAKTQTLQEKKDKLQIKLIGLKNIVHEANKKFKLTESELKIYLSTEQK
ENAKLVNMKNAYDKARSEIEEKKRLLQELTTSVPADENMIGEMKTKLDGLKREEASVSSE
LRTLRIQLEESRQAMSANKSRGRVLDALMKEKR-------------NGNLPGIFGRLGDL
GGID-QKYDVAIST-CCGA-LDNIVVDTVETAQACVEFLKRHDVGRATFIALDKQEHLKR
NYEDRSTYPENVPRLFDLIKVKDARVLPAFYFGLRDTLVAADLEQASRIA-YGSTR-YRV
VTLKGDVIEIAGTMSGGGR-STMRGRM-----GSSVQQNTC------ELDPAAVQT---S
ERKLAELEQRLSELRNEQSNVEESLSDLQRKAKEGMSNLNKVKIE----VKSLSQLIPEL
EQQIKAQERRASSSKVDQQRKAELEAVLQDAQEKLYEATGNAAEVEEQVNEVEAQISKIA
GGKVKDLQKKVTELTAKIDKIVTETTKLKV-AISTSKRNANKSKDKINQMDADLKETDKT
LESLKTQKKQLVLDSEQYQKQFEELEEEINEGTSEFSELKQEIAKLQSKENKLKSERLEA
ANAVSKMEKSVLDCKSKIPLWEKELSSLRLED-----------------SGLDG-----I
PGV----------------------------------------------ERPEPLRQHTP
EELEES----------------------SVDD----LRNKLAAQKNRVGDNK--PNIQAI
QDYKAKEDLYI--KRAAELDEITTKR----NEMRALYEQLRKKRSTDFLSGFNTITMKLK
EMYQMITLGGDAELELVDSLDPFSEGIIFSVRPPNKSWKNISNLSGGEKTLSSLALVFAL
HYYKPTPLYVMDEIDAALDFKNVSIVANYIKE-RTKNAQFIIISLRYNMFEVSNRLVGIY
KTEDCTKSITIENQLPEQV-----------------------------------------
------------------------------------------------------------
------------------------------------------------------------
---------------------------------------------RVDGA----
>Mocc.rna1100 /organism=Mocc {i 66,123,511,728,874,1614,1761,1995,2216,2360,2634,2868,3026,3282,3464,3669,3902,4086 i}
MADNSECPPNKKRTSNSRRTEESMSSAGDAEEAD----------------VSKRARRSTR
SRLPLAGNSLKPPEGSQADNSTDDPLVLELNETG--------------------------
---------EGPSESQEPERAD--------------------------------------
------------ATQGAPEPEVFAEK------PSPTETSTTGN-HPVQSPTPPET-QPRS
QSAAEQSRQL---QSLEGARQTSQKTVEAVF---ADCERDEDGGIK--------------
-----------------------------------------------I-GDIYLPPPPP-
PACTFDAKGPRLIIS----------------KIENSFFKSYGKN----------------
----VTIGPLHKNYSAIVGPNGSGKSNVIDSMLFVFGYRSKKVRAQKVSNLIHNCDVHKT
IP------RCSVDVHFETIIDRGD--AGFEVVPNSHLVIGRVAHRDSSSYYTINGMQVSQ
K---------VVTRTLREKG--------IDIDHDRFLIL------QGEVEQISMMKPKGE
NENDEGMLEYLEDIIGTNRYKEPIEKFVKNVDELQEERNRALDRVQMAEQDMQGTKKLRD
EALEFINLCNDLVRCDHKLYAIKALNESEKKAGIEARYNEENEALEKLMKKMDDFVKENE
ELTVKHKAL-------CREEADAVKKYEDLQAQYRELEKQDVKCREDVKHGK--------
------TAIAKLEKDREAQTKKIEKLKSETEKLPEERAKAEKDEEELTEKVAALKTDLHS
RMED-------LNKKVSPIQTQKESLEKKLLELQRSVNTAKSAFTMAQVELDVMTSSERN
EKEKLEASTKQLSEAEKDLVEKEQAAAKLNEALPKYKQELEKVRSDLANVDKEYERYHSK
LNHDLMKLEEMKVSNAATRSNNRLLDALMSEKQ-------------R-SLKGVVGRLGDL
GGID-KKYDVAISM-SCGL-LDSIVVDTTQTGKACIKFLQRNQLGKANFLALEKMQHLIG
QAQQRIKTPENVPRLIDLVQVSDPQYLGVFYYALRDTLVADEIDQATRVGLHGQQR-FRV
VTLRGEIIDPSGTLTGGGN-RVVSGKM-----GTKAKLDTT-------IDQEEVDA---L
AAAVRDVEQKVTELGNKKNDLEKSSYQKKKDFEQVQQQQQKVSFE----IENLTQSISSL
KMGIKIQQASVKEKTVDKAKLAKQQEKVDETKEAYEAAVESTEEDRQAIEKLDEKINKIK
EESIGDVKAKLEDAQAKLRKASSKKTECQV-GMNNSKRKIDQAQQKFESIEAELVSVRER
RKQNLELYNELTAQGSELRDQIEAITESKQALSNQVAESARSLHEFNKQENKLKIRQIEQ
QNIVKDLSKELEQCLRAVEHLQQKMNGLRLEV---------------------------V
DDG-----------------DD-------------------ESAELVQNEAALKVPELDS
ESVKSL----------------------DFNE----ISQEKADLEERKKALR--PNLNCI
QEYKKKMGHYR--KLSEVYLGKQKTL----DTHKGYLQALKKARLQEFMTGFKIITQKVK
EMYRTLTLGGDADLELVDSLDPFSEGIAYSVRPPRKTWKNISNLSGGEKTLSSLSLVFAL
HYYKPAPFYVMDEIDAALDHKNVSIIANYINE-RTKNTQFIIISLRDEMFSLARKLTGIY
KPYNDTRTLTLDIDKFVS-----------------------------DVNKE--------
--------------------------------------------------NAPANVADS-
------------------------------------------------------------
------------------------------------------------------
>Alyc.aculy01g22390.1 /organism=Alyc {i i}
MP----------------------------------------------------------
----VADHPMAPP-----------------------------------------------
----------SPQPPAPPAPVD--------------------------------------
----------------------------------------------------PDC-----
--------------------------TEE------DDYEVEEGGDK--------------
-----------------------------------------------VCEDIYIPPPPK-
PLGIQD--GRRLVIT----------------KIEIHNFKSYGRT----------------
----QILGPFHKCFTSIVGPNGSGKSNVIDAMLFVFGYRAQKLRLKKLSLLIHNSDTYPD
CT------SCSVKVFFASIYDKIE--DQMDIIDGSEFTISRTAHKDNSSYYCIDDRRVQF
K---------EVSNRLQSHG--------VDLRYNRFLIL------QGEVEQISLMKPKAE
SDGESGMLEFLEDIIGTTRLKEPLEKINERVNELNELRAEKINRCKLVQKEKESLETVKN
EAITYLRLENKLIQKQATLYGKQKQKSVGVLNQVKEEFSQAQTVLEEAMKGLTEIKEKQE
LKQKECDEI-------NAQFQAISKELEGVNERQKALEKEGEQNRCKNTNTF--------
------EKGKKILADKTGVEAMLKEALEQLPILEGQLEENQKKHEQMKNELTKAEEELAK
QRGS-------LEGDLKPLRDTREKYETELMAMQKSINDAKASLDLKRSDLDQYLLTERQ
EKSKLLSLESDLRSNLTKLDEKKKLVEGCTSDLPESERRIEANLKMAKELEVKRKELEAK
LNQENQILMDAKSLVRDKESRNRVLTRIMEQKR-------------SGAIPGIFGRLGDL
ATID-RKYDVAISTIAGGA-LDKILTDCPQTSSQCIDFLKKNNIGQATFSALDQKQKY-R
HADFDFNLPAE--RLIDLIEVQDDRFIPAFSDILRDTLVVETSELANKIAFSG-RG-WTV
VTLKGHIYRSYGVMTGGG--RPVSGKMRITSSDKRQSLAAG-------MSDEDIER---L
EREVRELRSELVEITSACNRLQQDAAQAKKDNEFIKFQLPTFQME----VEEIGKMVKSL
EKEIEESKVRLEKVRPDPKRVTELEGEIEDLQDNYDRVKEQARAIETQVAEVDQQIKSLI
SGKVGPAEREVNKLKKDMEEVSFAMSKAEA-GKKNVARTVEKCQEKVAQYRKEVRESNEV
LTQLKERRHEIKEELGNIEKESEELNEKRNALAEKVKEEMAILSELKQDESKFQASNLDI
KHKADNLKKKVDEKENEVKRWDHLIGELKPNT---------------------------L
EGVD---------------L-----------------------------EENDDVAKEEQ
ENDSQM----------------------DIAQ----LQKSIEHLDREVKKIK--PNLGAI
EEFKQKHALYI--ERTKEMEVVTKRR----DEHREAYERVKNMRMQEFSEGFKVINRKLK
EMYRMITLGGDAELEYCDSLDPFLEGIAFSVRPNKKTWKRISNLSGGEKTLSSLALIFAL
HYYKPSPLYVMDEIDAALDFKNVSIVGNYIKE-RTKNTQFLIISLRNNMYELSDRLIGIY
KTYNSTKSLAYSLV----------------------------------------------
------------------------------------------------------------
------------------------------------------------------------
------------------------------------------------------
>Cele.Transcript:F35G12.8.1 /organism=Cele {i 150,216,531,705,998,1743,2001,2436,2644,3150,3669,3893,4432,4524 i}
MPPKT----------------------------------------------SAAPPQSDE
SDSDFDDAPVKKP-----------------------------------------------
----------QKKTTKPVNRHK--------------------------------------
------------------------------------------------------------
-------------EGSKDPEEELQRAVNEKF----DGSDGEDDDSD--------------
-----------------------------------------------L-FSLQLPSRP--
DFLTKPNRADRLMIR----------------NVEVDNFKSYFGK----------------
----ASIGPFHKSFTSIIGPNGSGKSNLIDSLLFVFGFRASKIRSAKVSNLIHKSAGR-N
PD------KCTVTIHFQRIVDIP---GHYEVVKDSEFTISRTAFQNNSSSYAIDGRPATK
N---------EVEARLRRVD--------IDIEHNRFLIL------QGEVEQIAMMKPVKT
TKSETGMVEYLEDIIGTNRLEPFVKLFQRRVNRLTCDLSQQRIARDHARNSKVAMENPVR
AAIEFLMKENEATTIHMKLEQRRRQRYLDKIAPKQAELDKMKEEMKSIAETLDTNKNEYK
QSEEAQKVM-------IEERSKLDKNFDSLSKELSDLGTEETRRKEALKRHQ--------
------ANISKAEAEKEKEVKKRSNLEAAPEKAERKIAKCQEEVEQLLEIEKTANEEADK
NLDE-------FEKRSEAPKEEQKKIQETWAQKSNEFNKVRGEARIAREDFEDLKKLANS
GTDKLIELKKRLESSEESYAKEKDELDKLKPEFDSWNDKLKQLSTELPTLRNTARQKNQD
LAKTRDRLETLRQQNSSCSSSNKVIQALMKEKE-------------AGRIKSFHGRLGDL
GVID-PKYEGAICT-NFGARLNYLIVGKEEDAKNVINFLVANKLPRQTVQPLDKIKCDKR
DLAPNPTNPLPAPRLIDLIDC-DPVLKPAFYDMVRSAIVGDSTQEAQRMHRMPACRGVTV
CTLEGSMIHPSGSFTGGG--KTVKGLI----LTDKNKMAKQ-------VTPEDKAAERDL
AEKLGKLRDEADELKGQEHEMDGQLIEARRKVAEMSNRLSIVTSS----VQSAAPAIETL
KKTIANQEKEAAKVKVDAKTLEDKQKIVEELEKKRDELGEEAAKVKARQAEIQSKLDGIF
KELVQCHRDEAKESLQKRQKLEKDIAKETA-NISNSGRNIAKCDENISRHDKDIEKMKKK
CEELMEKAID-DEEVKSKKETVERFEKQIKKLQTKGEEMTKKQSELSAAETKLEGELKKC
SEGIKELKESMLADRLKVEDIEKKLAALKVNRIPRFQFLIESSRPEDLEMQIDDKMPV-V
DENQSPEEVERQKKHMACVMSD--AAYALEFEMRQKVLENTESYENVDGEDRVPVELLSD
EKINEI-------------------SSRDAEE----MQMKLKVCEQQVEALKAKVDISSI
KAYVDKVKQYN--EQVIKLTIATEVH----RKHNQELQRIKQMRLEEFHSAFEFIGKHLV
AVFKMLTDGGDAKLEYIDKDDPFRQGISFMVRPAKKAWKQIQFLSGGEKTLSSLALIFAL
HMFRPTPFYVMDEIDAALDYRNVSIIAQYVRQ-KTENAQFIIISLRNNMFELANRLVGIY
KVDGCTRNVAIDPLRVCE--MAKQITDSLGQATCTLPDEVTQRFNE-TMSRQNKEMIAQE
KQYPNFPSSNEISKAEKIVNVEGRVRKELIQTTRDVTSRPQSKATT-SGDGTERPASRSA
-SRPESRINQMKYPAPRLVERSSSQNVRSPRKARNIEADETTPPSKRSNSASTPKRSPMK
P------LTPSSKKKE---------------------------KAIVDDDDDME
>Dpte.g2950.t1 /organism=Dpte {i 547,1582,1695,3014 i}
MGISRDSRHKRRETGGKRAIHQKKKKYELGRPAALTKLGNERVHVVRTRGGNHKYRALRL
DSGSFSWGSQQISFKTKINNVVYNPTSNELVRTNTITKSSIVTIDANPFITWYYTRYGVN
LGKNEIPDEESKSRSVQAKHAERLENENVCPFLLEQFKSGRLFAIITTRPGQSGVCNGYI
LEVECFMGQTVSSTEALSVDELFSKVNVRDHLKEYRETDFTKNLKIINGETFTSTLQLLR
EKKAEREKQINDDFVDKALQNNIKSEDDEILSDDDDDADYEQGNKTRFKLHKEQVIKDLK
SEEEAKLAQAESHPIFIKGQCLIGETVEVKDHSKYTNLFPITTIKWCI-GDYHLDQYAFS
NAVVYNSV--KLLITENYFGYYIRCSVTRIVQVEVSNKAEYSGKIINVFNLNHKIIKDIP
VTSHYVIGPVSIHPSYLLRPVIEKKVFKLLNITFV---NIQQLKKLQIQFETHKESYNID
ILKQDKYFECTLSVYSGWVVLSKM--SNDVVRKDSNF-------KWLKKYETADAIEIPL
NIYWLHLVITQVSSALKDEDPIKGVFDLINKTPTLLLRE------NGEIEKFSLLRPKAS
ENCSEGLLEMCEELIGTNKFIEEIKRLELDLVDIKECVKDTMSMLTRCKVNLKAVSGDVQ
KAIEYIYLKKQYIIAKLSLVIKERNEQLVVLDQLNDKYEQSQAHLAEIEKSLS-------
-------DC-------ISDYKTIEDEYLVVKTELESVNARHAELYELIQSFNNNLQSLET
KKENFLKNEAKIRFDLEVENKLLVKLEQEFADYNKMYAESDLMLAELEKENFQINSKIAE
LMESENNSNLDLQNELKHLYVELNSYEESYILLSKQMAEINTRMQLEENEKSCLLSELEN
KKQEIKNIRLQIVSRAREINDLHEQKKVYELQITQKQKTLDEIGQNLVENNKEVSHL---
----------------IASSKNKNINQLILRNKKLYRGLAAEFNSPSSTLSGLGLFLLDN
IETDVDKYGVALSA-AGLA-DELVITEDQTSSELIINHVKKNCLGRVTLGM---------
-----------------------------------TILCLTSIEDAKNLSKSFTER-LKI
VTLNGEVIEKSGSITGGNAINYLSARH--LYLNK---------------DVDDFSK---L
HDKINLINQKIDEQQNKVIELKRDINYLTVNCVETSKVEMKYKIDEGVKLQNKLEKQKEL
YK-VKSKQYEEVCVRLENVEFKEQLSKLDDLKKEEIFISTKKNMLTSRIQELESKIDKES
SSEKNILLKKLNKNMELISQYTSIKTNYHVDSEIKKQRSVRLKDEKIEKLKSDLDRIEKS
IQELEEELAETQRNLKTISNTKLSIKTGQTE-KDRLKQLSETKENLLILQKNFQRDKITV
EKVLEDIFNEHKTESEKVSHIESKINQLCVSF--------------------DKLPPILL
QDDQ-------------CLINDINATR----------------------TAQTDIYQLEY
DDNDDNNLVIGEEEPYKFDLVKAGLTLPDINDKKLFLKVSYTDLNNELSKVKVLAETAKM
ADLKILDEYYLLKHKLDEAQEILRLRHSTMTNTMNMLEQAKAKRLSEFEVGFNKISNHVR
DYYQLLTQLGDAELEYVD-VDPFESGINFSIRPPGKSWRSLRNLSGGEKTIGSLALIFAF
QEYLPTPFYCLDEIDAALDSKNVFLLAKFISVIQSHKSQFLIITQRHELFQLADRLFGIV
KLNGIGSIFSIEPSEFKK-----------------------------NADKLD-------
-----------------------------------NDIDPIKND------NNNTIIYE--
------------------------------------------------------------
------------------------------------------------------
