# Supplementary material for: Genome streamlining in a minute herbivore that manipulates its host plant
Source: eLife. 2020 Oct 23;9:e56689. doi: 10.7554/eLife.56689 (PMC7738191; doi:10.7554/eLife.56689)
Supplement: Supplementary file 2. [file elife-56689-supp2.zip › Malin_Input/OG0002098.fasta]

>Agam.AGAP006461-RA /organism=Agam {i 608,803,1469,2323,2804 i}
M-----------------------------------------------------------
------------------------------------------------------------
------------------------------------------------------------
----------------------ISIQEELDQLGLN-NEQQQPAP-----------PYPQV
IYGNEYHHHHHHQQQ---VGNDDSSSPDYLQHHLPHH------------HHQHHPAMCAN
GWPQLPVGMVAAGGPGVGPVGVGIGVGVGVGMSSKPA-----------------------
-TAGWMDGLFGCMRPVLSLIG-KSHIMEMKSKQTEDWEIPYETIT--DMVWLGSGAQGAV
FCGKLRNELVAVKKVRELKETDIRHLRKLDHENIVKFKGVCTQAP-VFCIIMEYCAHGPL
HKKLQDSGGV-ITPQQLVSWSQQIALGMQYLHTHKIIHRDLKSPNILIGENDVIKISD--
----FGTSREWNEI-STKMSF--AGTVAWMAPEVIRNEPCN-EKVDIWSYGVVLWELLTG
EVPYKNVDSSQIIFGVGNNSLYLPIPDTCPEGFKLLIKQCWSAKPRNRPSFKIILTHLDI
AGRELLQACEKGQYELYYQTQ----------RSWREDIRSHMQK-LTSNG---------M
DIQKH-------------EQDLIQKRKDEWKHAQDVRMTYERKLERTNMLCMQLSQLILQ
VEQKEQEILKREKLLAPEQ-RKCG----------------FLK-RGGDKANRKRPF----
-SFPA-MTTALPGRGGYGYSTTPSPTAA--------GVTPAKATLYAEL--------NPS
GHQGAKSVVVPVAAAPPPPYSTLAPLQTAAAAVPVTSPITSPEAVPVQPMAPST------
------TSSGRVKKLRHRRVGS-------------------G---TINCSPKCSPCRDRR
VQSE----------------------------------------PES-RHVKLVDTETQT
----------EPMDISEPDVSPC-PNL---------------ASKRMSASLREEE-----
----------------------------EEEQEKVEPEVIEEALRRLSVSERLAGDRVLP
VE-----------------------TRVSAYRCSSKPQSEDDGE-VPEDEENGNSISIST
MTNSRSSDM-MTTSSSPDPIM----DAMNRNERFDRA----------CSDDDKIDTLDRK
VNIIS------EKLQQSAAYGNLLNDNNVIVYRAALKQPNGPPS-------GGKTILLKH
PGAGSNLK--PAGAGGAGIGAYLYSGPHAGGLAVVGGGAGAVPAEVEQHHEPKLGEQEEE
ESWTDEEGEEPDQKQYYVLRRKSVGRLPIKRGRRTKYSVGSGPSVVSGGGGVGISGSSAM
VHHH--------HHHHHHHASPGGADHLAIVHRKIHSNVTIS--DEEN------TSEYSH
A--------PSSQRSTLE------------SNPDLPSVVMMKAGRRVD---RIKQQQQQQ
PMHK----STTSAKDT-----------------------------DDDDDEDEDADDDGH
VPDSDVE-QDSSDSSSSSDEVERVDRRPVADVVNGN---------------------RM
>Bmor.transcript:BGIBMGA002032-RA /organism=Bmor {i 193,395,734,872,1049 i}
M-----------------------------------------------------------
------------------------------------------------------------
------------------------------------------------------------
----------------------LFLS----------------------------------
------------------------------------------------------------
------------------------------------------------------------
---------------------------------EEDWEVPFESIT--DMMYLGSGAQGVV
YSGNLRGEMVAVKKLREKEETDIMHLRKLNHDNIVRFRGVCSEGE-NYCIIMEFCQYGPL
YDFLH-SGAS-FTPRQIIRWAKDIAQGMVYLHNRKIIHRDLKSPNVLVADNLVAKVSD--
----FGTSREWDNE-SAVMSF--TGTVAWMAPEVIRHEPCS-ERVDVWSFGVVLWELLTQ
EIPYKTLETHAILWGVGTETILLPVPNSCPESLKLLLNQCWDRVPRNRPPFKIILAHLDI
AGAEFSRVLP----DRFSVTQ----------ATWRKEIENEMKE-IYTRN---------K
EKFEQ-------------AQKLQSVRREELRLARDTRLIYEQQLSRANELYMEVCAVRLQ
LEQKEKHLDEREKALKLC---RCG------------------------------------
------------------------------------------------------------
------------------------------------------------------------
--------LRKTLKYYQRQNSSSSDGKSPLEVI------------TEVPRRRKRPEAH--
------------------------------------------------VIVSYIEEDRQT
----------VTTVMEECE-----------------------------------------
------------------------------------------------------------
-----------------CI-----------------------------------------
------------------------DNCKNNNLDVIQT--------SVVERNGNIEET---
----------------------------------------------------------TC
AF--------PFGS----------------------------------------------
------------------------------------------------------------
------------------------------------------------------NDNYAP
G-----------------------------QIPDVAHV----------------------
------------------------------------------------------------
-----------------------------------------------------------
>Cscu.CSCU019963-RA /organism=Cscu {i 17,304,488,680,827,936 i}
M-----------------------------------------------------------
------------------------------------------------------------
------------------------------------------------------------
----------------SIFKTMLCIQEELNQISLK-QSPKSPVS--------------SI
PHQTPITSSPTR-----------TSSIQSLTSSLPEQ------------SKGFEVGYRDG
GQQH--------------------------------------------------------
-SSGWFDGLLGCLRPVWSILG-KGSSNEIKG--QDDWEIPFESIR--DLQWLGSGAQGAV
FLGTLNNELVAVKKVRDKSETDIKHLRKLRHPHIVASKGVCTQAP-CYCIVMEYCPYGPL
YEVLR-QGRE-VPPAVVVEWSKQIASGMNYLHSHKIIHRDLKSPN----SNEILKISD--
----FGTSRQWNEI-STKMSF--AGTVAWMAPEIIRNEPCS-EKVDIWS-----------
------------------------------------------AKPRNRPSFRHILMHLDI
SAVEILSTPK----EAYFKTQ----------AAWKAEVKLCMEK-IKYNG---------R
HVSHA-------------EEDLVNRRREELRHAQDVREHYERKLEKANNLYMELTACMLQ
IEEREKDLIK--------------------------------------------------
------------------------------------------------------------
------------------------------------------------------------
------------------------------------------------------------
------------------------------------------------------------
------------------------------------------------------------
------------------------------------------------------------
------------------------------------------------------------
------------------------------------------------------------
------------------------------------------------------------
------------------------------------------------------------
------------------------------------------------------------
------------------------------------------------------------
------------------------------------------------------------
------------------------------------------------------------
-----------------------------------------------------------
>Lpol.rna18778 /organism=Lpol {i 122,152,430,614,806,965,1124,1233,1460,1589,2358,2432,2679 i}
M-------------------------------------AG----STKV------------
----------------NSPDQPE-------------NMGDTQ--------FSLEAV----
--------------PVMLNSTDKEDFG---------------------------------
TSTDK---------EDCFDKGMLCIEEELNQLGVELQIPKSPTI--------------SL
PKTELIPTQVAK-----------STNENIVQNCVPE-------------VKEMEVDYHNE
GPR---------------------------------------------------------
-LASWLQGLLTCLRPMWNIIG-KSVNNENK----DDWEIPFENIR--DLQWLGSGAQGAV
FLGRLDNELVAVKKVREKSETDIKHLRRLNHPNIVAFKGVCTQAP-CYCIIMEFCSYGQL
YDVLQ-AGHD-IPPTKVVDWTKQIAAGMNYLHSHKIIHRDLKSPNVLIASNEILKISD--
----FGTSRQWNDI-SARMSF--AGTVAWMAPEVIRNEPCS-EKVDIWSFGVVMWELLTC
ETPYKEVDSSAVIWGVGNNSLHLPLPSTCPNGFKLLMKQCWNAKPRNRPSFRNILMHLDI
AAVEILSTPT----EKYFKTQ----------ATWKEEIHNYMNQ-IKNEG---------S
RVAKV-------------EEDLLRRRREELRHAQDIREHYERKLERANNLYMELMACMLQ
FEQRERDLIKREQSVLETM--GCK-------PPKKRIVRPLLK--AHERLNKKRTY---K
SQSEL-TSPESPQKIGAIAADPPTPIS------------------------------QGS
AK----------------------------------------------------------
--------MRLR-RMRHRRTGS-CGSSGTYNHL--------GVSESNHSSPRPSPRRH--
-------------------------------------------------LRSFVDSATQT
----------EAFDMLDNSTSTVTCDSCWQEDPLLGRFAG--TLTPSNHVAKRNEYSLSC
PTCQVTYEGSKCPFCLNICVNSNYILGHQQDNIQIAEKQISDQCRT--------------
------SIL--SDDTN-----MNKKTEVSVPDHNKEYVGGISD-----------------
------------VDSSGKLCPTLYNNCSQKSRKL-------------------RKRTDT-
-------------------------------------ESGQSPTDVSPVGISSQQA----
----------------------------------------------CGSQTPGSSQQTIE
ESSSEEEGEVDDSDE-NLRPHRKLYQG------------ES------------GQSISTH
SSEG-----------------------------------NLS--EEEN------TSEYSS
SHN-----TPNEFLSSH-------------SNPDIPHQVEAADE----------------
--AQPSGIHNFAQEES------SSNSSSENDHEILPDIFD-SVVLSQRSSSTSESD----
---------SVSDITIATMYPVTQ--GKSDMW---------------------------
>Smar.transcript:SMAR002048-RA /organism=Smar {i 146,397,584,776,1094,1203,1433,2387 i}
MHT----------------------SPT--------EMAG----SVQL------------
----------------DNPPTKDE----------PLDSRNTP--------SSL-------
---------------VILTS----------------------------------------
TSMDK----------DEFTNSQLCIEEGIAHLSVH-----------------------ST
RASSPVTSVQA------------TTSEQCTSDQVAS--------------DDIQVDYREG
TPR---------------------------------------------------------
-TGGWFDGLLGCLRPVWTIIG-KATVNEIKLQ-ADDWEIPFENIS--DLQWLGSGAQGAV
FLGKLNGEQVAVKKVREQKETDVRHLRKLNHPNIVSFKGVCTQAP-CYCIVMEYCPYGPL
YELLR-TGRE-IPPAVLVDWAKQIASGMNYLHQHKLIHRDLKSPNVLVGKNEVIKISD--
----FGTSREWNEI-STKMSF--AGTVAWMAPEVIRNEPCS-EKVDIWSFGVVLWELLTC
ETPYKDVDSSAIIWGVGSNSLHLPVPSTCPDGFALLMKQCWSPKPRNRPSFRHILMHLDI
AAVEILSFPK----EDYFKTQ----------ATWKEEIRQHMVK-IQSGGN--------H
HLPRI-------------EEDLIKKRRQELLHAQDVREHYERKLERANNLYMELSACLLQ
LEQREKEIIKREQQLQM----YNK-------PYKKHIVRPLIK--AQERLNKKRAY---K
SPPEQ-TSPESPKK-------PPSGEQQ--------QQQQQQASPSYH---------PSA
SK----------------------------------------------------------
--------IRLR-KTRHRRTSSHSGGSGNQGYL--------------VNSPRSSPSHE--
--------------------------------------------------RRVVDSETQT
----------ENMDVSETDTSPN--------------FIGAKFHLPSPKALQRDI-----
-----------------------------------ADTRVSDQNSN--------------
------AVCVSTDDRNHCVNYVNPGGDEATDKCDKTDLGGTS----------GCSTEV--
-----------LDETNRNLVDSNEDNVTKSS------------------SNGNREETETK
TIEII-----KHVVNHSG-------------------ESGGQKRFILDKGINGLHVLVRE
RAGFSRRR--PLVLNGH-----------------------------SETATQGASCHEHD
DSWSEEEGDVDDSDD-YILRSQRIVTNCLNR--------IS------------MHSNSTL
SSEG-----------------------------------ILS--EDENA-----ATEYSS
RFN---------------------------------------------------------
-----------------------------------PGIL--------RSLDPLQSD----
---------GLSDKEQSTVYSQNNRIYLT------------------------------
>Isca.ISCW002017-RA /organism=Isca {i 79,263,455,483,761,900 i}
------------------------------------------------------------
------------------------------------------------------------
------------------------------------------------------------
------------------------------------------------------------
------------------------------------------------------------
------------------------------------------------------------
-----FDGLLGCLRPVWSILN-TASADERKG--QDSWEIPFESIN--NFKFVGSGAQGVV
FLGQLGDECVAVKKVTDKSETDIKHLRKLNHPNIVAFRGVCTQPP-SYCIVMEYCPYGQL
YDALK-NGRV-IPPATVVEWSKHIASGMNYLHSRNIIHRDLKSPKPPLFHPTLLGLSDHA
DCIPFQSSCKCSGA-SKKRCL--NG-----------GRPCALSLVACRSYGVVMWELLSC
ETPYKDVDSNAIIWGVGSNSLHLPIPTTCPDGFRLLMKQCWSAKPRNRPSFRQILMHLDL
AAVEILSTPK----DTYFRTQVRDVARCGLGATWKEEIREYMQN-IKQDG----------
--LPC-------------KEELFQRWREELRHAQDMRLHYERKLERTNNLYIELTACMLQ
VEQRELEVIR--------------------------------------------------
------------------------------------------------------------
------------------------------------------------------------
------------------------------------------------------------
------------------------------------------------------------
------------------------------------------------------------
------------------------------------------------------------
------------------------------------------------------------
------------------------------------------------------------
------------------------------------------------------------
------------------------------------------------------------
------------------------------------------------------------
------------------------------------------------------------
------------------------------------------------------------
------------------------------------------------------------
-----------------------------------------------------------
>Ptep.aug3.g524.t1 /organism=Ptep {i 113,391,575,767,926,1085,1194,1421,1538,2163,2219,2583 i}
MRT----------------------SCS------IADLRS----AKKL------------
----------------HSLSLAE-------------SSLQNG-YRRSNMGGSL-------
---------------LHLSS----------------------------------------
--------------FNEFGSSFSLAQDHSKTLSVE------PTI--------------LF
GSSAVINSTCKK-----------TTSLTRS--------------------KDGDLNYCDN
SR----------------------------------------------------------
-VNRWFDGLLRCLKPVWTVLG-KSTTHELK---EDNWEILFDDIK--DLQFLGSGAQGAV
FCGHLNGELVAVKKVREKIETDIKHLKKLSHCNVVAFRGVCVQPP-CYCIIMEYCPAGTL
HNLLR-QGTE-IPPKKVMEWSKQVANGMNYLHIHKIIHRDLKSENILIGYNDVLKISD--
----FGTSRQWNDK-SVKMSF--AGTVAWMAPEVIRNESCS-EKVDIWSFGVVLWELLTC
ETPYKGVDSSAVIWGVGSNSLHLPVPTTCPEGFKLLLKQCWSGKPRNRPSFRHILMHLDI
AAVEILSTPE----EEYFQTQ----------ATWKVEIGSYMQK-IKNDS---------T
YGIHM-------------EEDLIKQRQEELKHAQDIREHYEKKLERVNNLYLELATCLFQ
VEQREQELIQREQGLKSGI--TYS-------RCSKKNIRRFLK---NNRSCKKRSQ----
-----------------------KPTP-----------EPITAAKSVDSY----SAFHGS
AK----------------------------------------------------------
--------SRIR-RAKNVRSGQFADDKFDYSVP------------PKIIEEFKQDTKH--
------------------------------------------------VISNVVDSETQT
DLRFQ----EQANDLSATIQQSM--------------SISDDFTLLKNTNSSSST-----
-----------------------------------LDVSVHNSYHQ---SSIFTQSSVI-
------KSCNQSYEQNAAI-------NSNEFECHKHLCA------LPS----GTAVNL--
------------GNYSHELLNMSEKSKRNTQQQRFSR--------KFCRMGSFRGKL---
----------------------------------LLKRFGSSL-----------------
----------------------------------------------------------QE
FSATEESCDSDDGRD-SPRHSQ--------------YSLAN------------ISENSLS
SSDE-----------------------------------YFS--EEEN------TSEHSS
SQY-----TAGELMSSI-------------SNPDIPLNIELESS---DDDVSPNQKPYEG
NFAQSVKLHNHSYCSDAHQEFVSNRTSPDIRLEIIPR----------TTDVFSDSDIT--
--------QKVHDVCCAEK---------------------------------------L
>Drer.transcript:ENSDART00000140771 /organism=Drer {i 628,812,1004,1163,1322,1431,1541,1658,1802,2076,2481,2552,2844 i}
MHTHSTMG-----------SSPEVLSWTSCPSLLVGKLKE----ELKLTVVGDSIKKPNN
NISPQALLPPAPPPPPPPPQIITDLAPPTTLPMPL-HHLQLP-VRDEEPGGTS-------
---------------PPCTA----------------------------------------
LSEDST------REQGHFENSVLQLQEQED------------------------------
-AETPGSCGQGG--------CGSGGEEKNEENGCPMEHSG--DDTHHHPHDDIKLHFHRA
GTG---------------------------------------------------------
-SGGFLEGLFGCLRPVWNIIG-KTYSTEYKLQQQEMWEVPFEEIS--ELQWLGSGAQGAV
FLGKFRSEEVAIKKVREQKETDIKHLRKLKHPNIISFKGVCTQAP-CYCIIMEYCAQGQL
YEVLR-AGRK-ITPCLLVDWASGIASGMNYLHLHKIIHRDLKSPNVLVTQNDSVKISD--
----FGTSKELSDK-STKMSF--AGTVAWMAPEVIRNEPVS-EKVDIWSFGVVLWELLTG
EIPYKDVDSSAIIWGVGSNSLHLPVPSTCPDGFKILMKQTWQGKPRNRPSFRQILLHLDI
ASADVLGTPQ----ETYFKCQ----------TEWREEVKKHFEK-IKSEG---------T
CIHRL-------------DEELIRRRRDELRHALDIREHYERKLERANNLYMELSAIMLQ
LEVREKELLKREQAVEKK---YPG-------TYKRHLVRPIVRPNAVEKLIKKKSSMNHK
PGTQQPKRPDLLRSDGI-PSVEPLPAP-----------SPLSGSPKVS---------TPP
GK----------------------------------------------------------
--------TRYRSKPRHRRANS-KGSHNEF---------------PGVLKPNSGPPEEQQ
PL----------------------------------------------QEQNYLQNHPLP
PPEP------PLAKTRENAVATC-ANNL--------RYFGPAAALRSPQTDHLQRR----
-------------------------LSGSSPDLISTAVDADSRLRR---SSIPPGPAPL-
------CPCCQAHPFPGCK------------HCQQ----------TPAAPSHPQLPHYSL
LSTND------GTPPASKRNLEPTAEGQDKEEK---------------------------
------------------------------------------PA----------------
--LLHTLR--PLRKT-------------------------------------------GD
ESSEEEEGEVDSEVE-FPRRQR------------PHRCMSS------------FQSYSTF
SSEN----------------------------------LSVSDGEEGN------TSDHSH
S-------GPLEQLSGSQ---EEHLDELLSHTPEIPIDISTQSDGLSDKECAVRRVKTQI
SLGKLCA-DEHSYEN--------------------P-----------LHFGDSDCD----
----------TSDAECSDATIRNKPPGAPSSW---------------------------
>Hsap.transcript:ENST00000424227 /organism=Hsap {i 475,659,851,1010,1169,1278,1388,1505,1643,2430,2501,2799 i}
MAN-----------------FQEHLSCSSSPHLPFSESKTFNGLQDELTAMGNH------
----------------PSPKLLEDQQEKGMVRTELIESVHSP--------VTT-------
---------------TVLTS----------------------------------------
VSEDS---------RDQFENSVLQLREHDE------------------------------
-SETAVSQGNSN--------TVDGESTSGT--------------------EDIKIQFSRS
GSG---------------------------------------------------------
-SGGFLEGLFGCLRPVWNIIG-KAYSTDYKLQQQDTWEVPFEEIS--ELQWLGSGAQGAV
FLGKFRAEEVAIKKVREQNETDIKHLRKLKHPNIIAFKGVCTQAP-CYCIIMEYCAHGQL
YEVLR-AGRK-ITPRLLVDWSTGIASGMNYLHLHKIIHRDLKSPNVLVTHTDAVKISD--
----FGTSKELSDK-STKMSF--AGTVAWMAPEVIRNEPVS-EKVDIWSFGVVLWELLTG
EIPYKDVDSSAIIWGVGSNSLHLPVPSTCPDGFKILMKQTWQSKPRNRPSFRQTLMHLDI
ASADVLATPQ----ETYFKSQ----------AEWREEVKKHFEK-IKSEG---------T
CIHRL-------------DEELIRRRREELRHALDIREHYERKLERANNLYMELSAIMLQ
LEMREKELIKREQAVEKK---YPG-------TYKRHPVRPIIHPNAMEKLMKRKGV-PHK
SGMQT-KRPDLLRSEGI-PTTEVAPTA-----------SPLSGSPKMS---------TSS
SK----------------------------------------------------------
--------SRYRSKPRHRRGNS-RGSHSDFAAIL-----------------KNQPAQENS
PHPT----YLHQAQ---------------------------SQYPSL-HHHNSLQQQYQQ
PPPAMSQSHHPRLNMHGQDIATC-ANNL--------RYFGPAAALRSPLSNHAQRQ----
-------------------------LPGSSPDLISTAMAADC-WRS---SEPDKGQAGP-
------WGCCQADAYDPCL------------QCRPEQYGSLD---IPSAEPVGRSPDLS-
------------KSPAHNPLLENAQSSEKTEENEFSG----------CRSESSLGTS---
-------------------------------------HLGTPPA----------------
--LPRKTR--PLQKS-------------------------------------------GD
DSSEEEEGEVDSEVE-FPRRQR------------PHRCISS------------CQSYSTF
SSEN----------------------------------FSVSDGEEGN------TSDHSN
S--------PDELADKLEDRLAEKLDDLLSQTPEIPIDISSHSDGLSDKECAVRRVKTQM
SLGKLCV-EERGYEN--------------------P-----------MQFEESDCD----
----------SSDGECSDATVRTNKHYSSATW---------------------------
>Mocc.rna16648 /organism=Mocc {i 1410 i}
M---------------------------------DADNRN----TPSA------------
----------------TPEEDGE-------------KNIEDE-FCQDFFLNPS-------
---------------LEVSFKS-----------ELI------------------------
LTPDS----VFPTSRDSFDSSV---------------------------EF---------
-----------------------SQGVEALESSVPR--------------RDIHVSYQMN
GGQ----------------YKTGIVGG------------------------------FGA
SPSTWLGGLLGCLRPMWNVIN-TRQAE--KQAVNDQWEIPFENIK--DVKWLGSGAQGVV
FLGSYRGEDVAVKKVNKLVETDIRHLKKLNHPNLVRFKGVCSQAP-CYCLVMEYCPNGSL
YDVLH-NGRP-VAPCIVVEWSKHIAAGMQYLHTNKIIHRDLKSPNILIGYNEILKITD--
----FGTSKTLGET-SAPMSF--AGTVAWMAPEVIRQEPCS-EKVDIWSYGVVLWELLTC
EVPYKELDYSAVIYGVGNNLLSLPIPTSCPDGFKLLLMQCWNAKPQNRPSFKHILSHLEI
AAVQILSTPK----DTYFNTQ----------ANWRQEIRTYMSK-VRCTSL--------K
PPVAL----------EEEASVLLKKRLEELRHAQEVRLHYERRLQRANKLYLEATALLQQ
VEQRERNLALRESELNTMG------------STSTHL-----------------------
------RTPTSLEASSS----------------------------------------DQS
SP----------------------------------------------------------
--------KRYSKSLTNKKRTY--------------------------------------
------------------------------------------------RLSHSL------
------------------------------------------------------------
------------------------------------------------------------
------------------------------------------------------------
------------------------SDESNNNFGGLRS----------SRSTTAINRI---
------------------------------------------------------------
------------------------------------------------------------
------------------------------------------------------------
------------------------------------------------------------
------------------------------------------------------------
------------------------------------------------------------
---------AVVDTGTQTVSL--------------------------------------
>Dpte.g9716.t1 /organism=Dpte {i 257,1560 i}
MIIEKTIINSNCNQLEFLYYEMELNSVVIKQNLSLKDDSSSSSLSLQL-FMDNE----NN
DQQQQ-----------QQQQQQEKEKLPSLSSN---HNVDNE-KTRDTFNSDGNGTITKS
TTSTNNQLITINQPQTSLTTKDDDDDGGGGDGGQLMITIQPSSSKNHHQSSIDDEQDSQT
LIEDKNPTAIL-SSSSTSSSSFDRMLEHSKHSTIE-DDDKSSNDSLNKQQISSHRKLTRI
FAQNPIEQQQQ------------QQQQHNDESNIPIYDTQIILDTD---NQDVFVSLQQQ
PKSEI---NEFLSSSSSLPYNSNINNGQSFIFSRQAYRDIPPFNHDYYNSHNLFTTFFGY
NTGRWFNGIIGCLKPFLDMLGSKDSSMNTFHHHDDDWEIPFEHIK--DLQWLGSGAQGAV
FMGKYNNEWVAVKKVKEKRETEIKHLRKLNHSNIVAFRGVCTQSPNCYCIVMEFCPYGQL
YEFLK-SGQQ-LSPQMIIEWAKQIASGMNYLHSHKIIHRDLKSPNVLISYNDTLKISD--
----FGTCKQLNDR-STKMSF--TGTVAWMAPEIIRDELCS-EKVDIWSFGVVLWELLNC
EIPYRDVDSSAIIWGVGNSSLTLPIPSGVPRGFDLLLQQCWNIKPRNRPSFRQVLMHLDI
ASSELINIEA----NQFFIIQ----------QQWRDEIRDCMKR-MKRRR---------S
SVAISNEHQINNENYKEEIEHLICKRKEELMHAQHIREEYVRKRECANNLYMELMTCLLK
LEQREKNLLQREHALISRLAKNCGHPSLTDVSRSPSILSPFVE-----------------
------KVPEVFRQELY-DCNKIIPYSLLD--YNEKQMNCIEPTVSTTITIDDDDDVNES
GNQHLKFIVPQSS----------TNINRRKKRIPA---IHSPKQTKNHNRSSKKSSSLCN
QCHYYHSSIRSRRNRFHHRSLSPKPKSPDL---IV----HNNNN-DKTIELRNTPTPSRP
SVLDKNFIKIHNNNCNKIIKRSDKAIQTNETIFNYNSDNS-NSSPN--IEKNVLNNDKQT
----------TTVLLECSTSNPNSPNN---------------HTKLTTKMSTTST-----
------------------------------------------------------------
------FDSGYGDGYQSCLST----PSTHSNKVRFTDKSPM----TPS------------
----------SIKSPFGDGEFGDLDDNNNNNNNNDKA------------TSTTFNRI---
----------------------------------------------------------KC
RQSNSNTL--PSLSS-------------------------------------------ID
ENSVNEELEKND----LFIINRDSNREP----RIIEESIEE------------MNKVILD
TFEHLDSKNPQKHHHHNHRKDT-------------FICKHCS--SDSD------SSSDSS
FLH-----TYGDDDDSCNC--SDDDDD---GDDDDDEDANEYDNHDHDDSKYLLRKKFHK
AVHQFNE-SSRRYCDS-------------------------------ISLSSSDNFVD--
---------DDDDNDTNDQTIQKIDNKTSTNIIHNHHHHHHYHHCQSKQQTQNSTMANN
>Phum.transcript:PHUM582410-RA /organism=Phum {i 235,419,611,770,1038,1265,1425,1569,2013,2192,2276,2493 i}
M-----------------------------------------------------------
------------------------------------------------------------
------------------------------------------------------------
----------------------LCIQEELGVLGSR-------------------------
-VGSPLENGLTQ---------TDGTTLEESVENMPNL------------DENHE------
------------------------------------------------------------
-SNGWMDGLLGCLQPVWKIIG-KATGNELKSHLQDDWEIPFEAIT--DLTWLGAGAQGAV
FSGKLRGEIVAVKKVQEQKETDIKNLRKLNHPNVVKFKGVCTQAP-FFWIIMEYCPAGTL
YNILK-SGEP-VPPKRLISWSKQIASGMNYLHAHKIIHRDLKSPNVLIGIGEVMKISD--
----FGTSREWNEK-STIMSF--AGTVAWMAPEVILHEPCS-EKVDVWSYGVVLWELLTG
EAPYKDVEESCIIYGVGTKSMTLHIPSTCPEGFRILMTQCWSVKPRNRPSFKIILNHLDI
AAKEVLAESN----EDYFTSQ----------KFWKKEVIDHMQH-MKASG---------S
QLKRV-------------EADLIKKRKDELKHAQDIRCLFERKMERANHLYLELSTVLLQ
LEEREKEIKEREKNINYRS------------GNRRRLERPFQK------FNKRRKG----
-KESL-SVPTSPEHKPSSESLLPSPNE-----------DPIKADLYVQL--------NGS
SK--VESVLLER------------------------------------------------
--------TAQHRKSRHRQISS----------------------------PRQSPGKDRK
QVKC--------------------------------------ILPEKIFRSSLVDCGTQT
DL--------TCSCSSESDIKMP-PEK---------------HSISTSTCCTEGN-----
-------------------------LEEEEDDDDDEGDGVGRSIRRG--GNILKDDKKLY
LMYDKNRIITETDGKEQPVYF----VRSNGERCKYFYRA-----------EDSKSDASSP
NENNTPSPM-LLSTSSLD------EDVQNENKLERNNIDILDRHSRCASDDDNLESLGRK
VSELSLNGNRITSPETADAENN--------------------------------------
-----------------------------------------------ARRTKSLLEDDIL
DSFSE-----DDIYE-QPIRRRSLARKPIGPGTRNCRN---------------LYKHRLI
IQDT-----------------------------------DFS--NEEN------TSEY--
--------VPSSRGSTLE------------SKLEYPNNLLKTPG-----EYKIRQNKRKL
--------SSRKYSD--------------------------------RSESGSDSDVENH
----------------RTVTVA-------------------------------------
>Dmel.FBtr0074964 /organism=Dmel {i 149,638,830,1484,1638,2537 i}
MQP-----------------FSDSLSKS-RDDLVTAASRQ----QQQL------------
-------------------------------------------HGRRRHHGSS-------
----------------------------------------PN------------------
LSLDQ---------TDNLRRSMACLQDEFGHLGIA--------------------ATDLP
FKSSDLDSPPRLQHHNNYAEITDSSAENTCQQRWPPH-----------------------
------VG----------------GAGAAFGHPDK-------------------------
-PIGWMYGLLGCMKPVLSFIG-KTGVIEVKSQRSEDWQIPFESIT--ELEWLGSGAQGAV
FSGRLKNETVAVKKVKELKETDIKHLRKLDHENIIKFKGVCTQSP-VFCIIMEFCPYGPL
QNILK-EEQV-MLPSRLVSWSKQIALGMQYLHSHKIIHRDLKSPNILISTNEVVKISD--
----FGTSREWNEI-STKMSF--AGTVAWMAPEVIRNEPCS-EKVDIWSYGVVLWEMLTC
EIPYKDVDSSAIIWGVGNNSLKLLVPSTCPEGFKLLVKLCWKSKPRNRPSFRQILSHLDI
AGPELLRKTE----KQYFETQ----------KSWKEEVRSHLKE-ITQNG---------T
NIHKY-------------EQDLIKRRTAEWRHAQDIRMVYEDKLQKTNQLFFELSECMSQ
LQEKEKEIAERERKLPGSG-YKPN-------RRFGNTIRKMQH-------YRRRLN----
------PAPAAIQQ----QSTTPDPETT--------PESPVKCMLYAQL--------DSN
CQP--KSYLANI-----------IPSSGLGAPMP--------------------------
--------NKNKKVFRHRRNAS-------------------G---SFGAPPKYSPTRDRR
YQSE----------------------------------------PEN-RKVQLVERQTQT
----------DAMDVSETDISPS-------------------------------------
----------------------------------------AEAPRSQPIDVPVPNHRQLP
LQLQ-R----------------VQKIAQAQARARSGSTSSAAGAVNPACPSNGNSLSTSE
LTYQD-------ACSSPDQLI---DDVMNSNERLDMT--------ECCSDNENLERLGRK
VIEFI-NENRLSIQSNTNSVSNA-DNGNGGASPLELRESGNSPC------------LSRC
SSTHSKRRKHPLGDNPNG-----------------------------SSIGNANGESHEQ
DSWSDEEGETTDYK--YALRRRSIGRQPIARGMRPRRSYKA------------PLSQKIA
IHKR--------------------------------NVVIVSD-EEEN------TSEYSH
S--------PSSQHSTLE------------SNTDIADMKKTQAT----------------
------STSSNSYSE--------------------P---------EDDSSDSSDEEQGNR
PTEAKAEGPALPMGAVRSSDIISIPTFEADGAVN-----------------------MV
>Turt.mRNA:tetur02g05770 /organism=Turt {i i}
M-----------------------------------------------------------
----------------EEPSPSESDQDINHVTS-SASSYEKPLTRKPSISRSM-------
----------------------------------------PD------------------
ITRDT-----------PDDMRLETLRDSKR----------KPLV------------FERL
NVASPAFNGII------------AKGQPMIKQQLPEF------------------NFCNS
PGT---------------------SDG------------------------------FSK
PFNRWFGGFFGC---IMNAIG-KGTSKDKK---IDDWEIPIQRMQ--DLQLIGSGAQGAV
FFGRLEGQPVAVKKVREKVDTDIKHLRKLDHPNIVAFKGVCTQPG-CYCIIMEYCPNGQL
YDILK-I-RK-IPPNTVVDWSRQIASGMNYLHQRKIIHRDLKSPNVLMSSNNVLKISD--
----FGNSRLWDDK-SMKMSF--AGTVSWMAPEVIRNERCS-EKVDVWSYGVVIWEILTR
EIPYKDVDSSAIMWGVGNTSLHLPVPTTCPDGLKLLLNQCWKQKPANRPTFAQILDHLDI
AANEIISIGN----EKFYQMQ----------ATWKEEIDLYVSH-IKRVS---------G
QISPF---------SSDDELDLTRKREEETQAALEEKRLYEKKLENVNNLYLELQAVYLQ
LEQREKQIRQKETLIKKCK-AHYD-------QCISEKVD---------------------
------------------------------------------------------------
------------------------------------------------------------
------------------------------------------------------------
------------------------------------------------RILHVLDNEPPE
----------NPDDLKKII-----------------------------------------
------------------------------------------------------------
------------------------------------------------------------
-------------------------------------------KMEIISLKTSLERF---
------------------------------------KESNDSPDTF--------------
------------------------------------------------------------
------------------------------------------------------------
------------------------------------------------------KSNHSH
E-----------------------------TNPN-------------D------------
------------------------------------------------------------
-----------------------------------------------------------
>Tcas.transcript:TC003645_001 /organism=Tcas {i 134,370,749,1137,1551,1903,2222 i}
MMH---------------------TPVG----------------TLER------------
----------ETIPPPYSPSIRDDLSVMSHVI----------------------------
------------------------------------------------------------
TRKDG---------CNNLTNSVVRLQNELNNFSLH-KSASEPTMVA--------------
-----------------------TTIPQPQQDSSPD------------------------
-------------TPQPAPYDL--------------------------------------
-NKGWMTGIFGCLRPVLSIIG-KGAVSEIKNSHQDDWEIPFEQIT--DLTYLGSGGQGTV
FSGMLNNQKVAVKKVYDIKETDIRNLKKLNHPNIVKFKGVCTQLP-CLSIIMEYCPYGPL
FNLLK-NQKNVVTINRVVSWAKQITSGMHYLHSQKIIHRDLKSPNVLIGEEEVIKISD--
----FGTSRTWSGV-SEKMSF--AGTVAWMAPEAIKELECS-EKVDIWSFGVVLWELLTC
EVPYDGMEQSAIMYMVGCGKLRPPIPKTCPDGFRLIMEMCWKLNPKERPSFKLILNHLQI
ASVEILGKYED---NQFFQTQ----------ESWKEEIKSQITQ-FKAQLQ--------K
HRIEF----------QLKEEQLIKKRENEIKHVRDIRELYDRKLEKVHQLYLELSAVLQQ
VEQYNRQ-GGRKRDI----------------QKNRRLINPFVR-----KMERRRSNHS--
------TTPTSPECSLT------SPDSP--------QTTPVKAPLFAKL--------NTA
TNN--------------------------------------PESV---------------
------TQSSQKFRKRHYRTNS-------------------G-------SPRNSKSSN--
------------------------------------------------RSSSVVDAETQT
----------DSMDLSETELSPS---------------------FDLPVCITSKRV----
------------------------------------------------------------
----------------------PQRVVLHELKAESDDEG-----------CNGN-VQLRY
VSDSHDTEVEVFSRRHSESLIYDQEDTLNQNDATRRE----------FSDEDNLETLGRK
VSALK-NGNIFTDIQNSAENGNV-TDLDVLRKN---------------------------
----------------------------------------------CACSAQDSTEDACN
DSFTDEEGEVYN----NTLWRKSSARRPIYPVRRSNRT-----------------KSSLN
FHQK--------------------------------QQLNGS--DEGD------TSEYSV
S--------PSSKSSTLE------------SNPD-----------------RAKAAALKR
-----------------------------------P---------NEKCSSDSESD----
----------------QNVTIVTQVSYKSESVV--------------------------
>Alyc.aculy01g23130.1 /organism=Alyc {i i}
M-------------------------------------------ETQL------------
------------------------------------------------------------
---------------EIVCKQS--------------------------------------
TESDS---------WTQDSNQLSIFQD---------------------------------
---NPLSNGSNNQI---------SNNNHNKS-----------------ISNNGSINTNNS
DTPW--------------------------------------------------------
-LGISLQGFISKLREITKPES-KS-----HKHVDDDWEIPFERIRMCHNDFQRCGSQGDV
FYGKLSNTPVAVKRVKEVALTKIRHLKELNHKNVIKFRGISENSN-YYYIIMEWCPYGTL
HDHIH-SGRQ-LSSTILSDFAQQIASGMKYLHSKNIIHRDLKPSNILLTHHDVLKISD--
----FGTHKVFNDK-LTVSSVTCAGTHAYMAPEVIRSDPYT-FPVDVWSYGVVLWEMLIG
DEPFKDLDSSAVVWAVGNNSFRQPIPSTFPEGFRRILNGCWKVQASERLTFQQICMILKG
AIHEVNKISK----ERWLPLQ----------AKWKREIRDELNKHLQSKS---------A
PI----------------EDQMIKQKEQVL---EELIEYNQKSRSRNNNIYFQLQECSLH
MQREREEFA-RCKALWEEN-----------------------------------------
------------------------------------------------------------
------------------------------------------------------------
--------MSTREDNMAKREQA--------------------------------------
-----------------------------------------------------LGRSEAE
------------------------------------------------------------
------------------------------------------------------------
------------------------------------------------------------
----------------------------------------------YSDRTHEINGLREE
ISLLN-------------------------------------------------------
---------------------------------------------------DRLGEETLK
NSLIIDE-----------LNRRGI-------------------------------KLDCL
MQDT--------------------------------------------------TDQAST
TL----------------------------------------------------------
-----------------------------------------------SSSSNGNND----
---------------STNTSL--------------------------------------
>Cele.Transcript:F33E2.2a /organism=Cele {i 52,199,359,857,1007,1317,1699,1860,2041,2697 i}
MTS--------------------TTMVT----------------TLDL------------
----------VTPTSEEQPGPAPESSDFSTVV----------------------------
------------------------------------------------------------
LSPDG---------------SELVTQSAPN------------------------------
---TPIQHREQ------------ANAEFGQKEGSPD-------------PKNMVAATGNA
SKPSL-------------------------------------------------NSFYAD
GLGQLRNGLFSCFQPVFGYFG-TKTTVEIEKSEDELWEIPFDAIS--ELEWLGSGSQGAV
FRGQLENRTVAVKKVNQLKETEIKHLRHLRHQNIIEFLGVCSKSP-CYCIVMEYCSKGQL
CTVLK-SRNT-ITRELFAQWVKEIADGMHYLHQNKVIHRDLKSPNILISAEDSIKICD--
----FGTSHMQKKMDSTMMSF--CGTVSWMAPEMIKKQPCN-EKVDVYSFGVVLWEMLTR
ETPYANIAQMAIIFGVGTNILSLPMPEEAPKGLVLLIKQCLSQKGRNRPSFSHIRQHWEI
FKPELFEMTE----EEW---Q----------LAWDS--YREFAKCIQYPSTVTRDHGGPK
SAFAM-------------EEEIQRKRHEQLNHIKDIRNMYEMKLKRTNKMYDKLQGCFTE
LKLKESELAEWEKDLTERE-QWHNQ------NSPKAVAAPRAQ---------LRGY----
------------------------PNEGYDDMSSDEDVQPCRGSPYRCS--------NTS
SSSGVQSSPFSRQ-----------------------------------------------
------SSSRSSAGQQTRRSEG----ANPPKILRNDAIRHSGSYWETLGGARGSPARDSG
FSQDSGMWSAGAGSCTAINGGGQQVCYSQTLYRNGDGRWSDGRIASRRRVSTSVNKSTAV
----------PGQPVFFTRDSPS----------------------RVPHGVISCS-----
------------------------------------------------------------
----------------------SPRSSSKLNRSSYPSRN------APHQLEDGCCCAHAR
APRAKSIAVPMTSSSRARSPTPYDNDFENAESFVDPE------------SPKNLKNLEKI
VNLPE-STSYDEALCNSDVTMN--------------------------------------
----------P-----------------------------------IYTSPITTYSNPCH
VELVDEENANDVDLTSSMDSRRSR-----------------------------SDDADVE
SSEE----------------------------------------DEGNGNNILNTSMESE
DLRYRIDTSQSTMMSSLE------------RSLEIG---ATRSDGLSDNEMRVQAVKMSI
------KTHRRTGSN--------------------PQALIHQCIDEYTTSATDDSDDAGA
V--------------------------------------------------------RI
>Dpul.mRNA2874 /organism=Dpul {i 137,370 i}
MAQ--------------------AMDSNIHPKM-----------DIQM------------
------------------------------------------------------GT----
---------------ALVGPMESRNV--------------PS-----------------T
IHVRN---------LCQNGNNLMDQQYYPHK-------SESPMP-----------LLPGP
IQTRICSSPAGL-----------STGRQHLSSAGTE------------------------
---------ETLTESE--------------------------------------------
-SSGWLGGLFGRIRSAFR-------NWDNHGNKGDEWDIPFEALS--DLEHLASGTQGVV
YKARMRSEIVAVKKVNDK------------------------------------------
------------------------------------------------------------
------------------------------------------------------------
------------------------------------------------------------
------------------------------------------------------------
------------------------------------------------------------
------------------------------------------------------------
------------------------------------------------------------
------------------------------------------------------------
------------------------------------------------------------
------------------------------------------------------------
------------------------------------------------------------
------------------------------------------------------------
------------------------------------------------------------
------------------------------------------------------------
------------------------------------------------------------
------------------------------------------------------------
------------------------------------------------------------
------------------------------------------------------------
------------------------------------------------------------
------------------------------------------------------------
-----------------------------------------------------------
