# Supplementary material for: Genome streamlining in a minute herbivore that manipulates its host plant
Source: eLife. 2020 Oct 23;9:e56689. doi: 10.7554/eLife.56689 (PMC7738191; doi:10.7554/eLife.56689)
Supplement: Supplementary file 2. [file elife-56689-supp2.zip › Malin_Input/OG0002099.fasta]

>Agam.AGAP012407-RA /organism=Agam {i 154 i}
MRLLSAFGLV-LAF----------------------------------------------
------------------------------------------------------------
------------------------------------------------------------
------------------------------------------------------------
------------------------------------------------------------
------------------------------------------------------------
------------------------------------------------------------
------------------------------------------------------------
------------------------------------------------------------
------------------------------------------------------------
------------------------------------------------------------
------------------------------------------------------------
------------------------------------------------------------
------------------------------------------------------------
------------------------------------------------------------
------------------------------------------------------------
------------------------------------------------------------
------------------------------------------------------------
------------------------------------------------------------
---------------ATVALAAEE---------------VKTEDGVLVLT-KDNFDSVIA
NNEFVLVEFYAPWCGHCKALAPEYAKAAKVLADKESNIKLAKVDATVEPELAEKYGIRGY
PTLKFFR-SG---SQVDYTGGREQDTIVSWLEKKTGPAAKELETVEAAEEFLKENNVAVV
GFFKDRDSKEAKAFMSTAVAVDDYPFGVTSSEEVYAK-YEAKC--GSVILFKH--FDEGK
AVF----EGEATE-EALKKFVTAQALPLIVDFSHETAQKIFGGEIKSHLLFFISKEAGHL
KEFVEPAKEVAKKFREQILFVTIDADQEDHTRILEFFGMKKDEVPSLRIIRLEEDMAKYK
PE-TNDLSADKILEFVQSFLDGKVKQHLLSQDLPEDWDKEPVKVLVATKFDEVAFDKTKD
VLVEFYAPWCGHCKQLVPIYDKLGEKYKDS-DSVVIAKIDATANELEHTKISSFPTIYLY
RKGD-NEKVEFKGERTLEGFVKFLEGE---------------------------------
------------------------------------------------------------
------------------------------
>Tcas.transcript:TC003523_001 /organism=Tcas {i 154,624 i}
MNLLSAFCLI-ATA----------------------------------------------
------------------------------------------------------------
------------------------------------------------------------
------------------------------------------------------------
------------------------------------------------------------
------------------------------------------------------------
------------------------------------------------------------
------------------------------------------------------------
------------------------------------------------------------
------------------------------------------------------------
------------------------------------------------------------
------------------------------------------------------------
------------------------------------------------------------
------------------------------------------------------------
------------------------------------------------------------
------------------------------------------------------------
------------------------------------------------------------
------------------------------------------------------------
------------------------------------------------------------
---------------ASLGWASEE---------------IKSDEGVLVLT-KSNFKQAIT
DNEFILVEFYAPWCGHCKALAPEYVKAAKALADQDSKIKLGKVDATEETELAEEHQVRGY
PTLKFFR-NG---SPIDYNGGRQADDIVAWLLKKTGPPAKEIKTVEEAKEFIDASNVAVI
GFFKDQTTDKAKAFLAAAATIDDYPFGITSEDSVYKE-YEAEC--GSIVLFKK--FDEGK
VLF----EGEATE-KNIKKFVAGNSLPLIVEFNHETAQKIFGGDIKSHLLLFLNKGEDHF
EKVSEAARAVAKPFKEQVLFVTIDAGEEDHQRILEFFGMKKEEVPAARLIKLEEDMAKYK
PE-TDELSSESIKKFVEDFLAGKLKQHLLSQDLPEDWDKEAVKVLVATNFDSVVFDADKD
VLVEFYAPWCGHCKQLAPIYDKVGEHFKDD-KSVVVAKIDATANELEHTKITSFPTLKFY
PKGG-NNVIEYNGPRTFEGLVKFIESGGVDGAGVDEPV----------------------
-----------EEETEDDDSPR--------------------------------------
-----------------KDEL---------
>Dmel.FBtr0075648 /organism=Dmel {i 154 i}
MKFLICALFL-AAS----------------------------------------------
------------------------------------------------------------
------------------------------------------------------------
------------------------------------------------------------
------------------------------------------------------------
------------------------------------------------------------
------------------------------------------------------------
------------------------------------------------------------
------------------------------------------------------------
------------------------------------------------------------
------------------------------------------------------------
------------------------------------------------------------
------------------------------------------------------------
------------------------------------------------------------
------------------------------------------------------------
------------------------------------------------------------
------------------------------------------------------------
------------------------------------------------------------
------------------------------------------------------------
---------------YVAASAEAE---------------VKVEEGVLVAT-VDNFKQLIA
DNEFVLVEFYAPWCGHCKALAPEYAKAAQQLAEKESPIKLAKVDATVEGELAEQYAVRGY
PTLKFFR-SG---SPVEYSGGRQAADIIAWVTKKTGPPAKDLTSVADAEQFLKDNEIAII
GFFKDLESEEAKTFTKVANALDSFVFGVSSNADVIAK-YEAKD--NGVVLFKP--FDDKK
SVF----EGELNE-ENLKKFAQVQSLPLIVDFNHESASKIFGGSIKSHLLFFVSREGGHI
EKYVDPLKEIAKKYRDDILFVTISSDEEDHTRIFEFFGMNKEEVPTIRLIKLEEDMAKYK
PE-SDDLSAETIEAFLKKFLDGKLKQHLLSQELPEDWDKNPVKVLVSSNFESVALDKSKS
VLVEFYAPWCGHCKQLAPIYDQLAEKYKDN-EDIVIAKMDSTANELESIKISSFPTIKYF
RKED-NKVIDFNLDRTLDDFVKFLDANGEVADSEPV------------------------
-----------EETEEEEEAPK--------------------------------------
-----------------KDEL---------
>Dpul.mRNA11273 /organism=Dpul {i 139,337,471,843,1175,1344,1434,1512 i}
M-----KFLL-LLA----------------------------------------------
------------------------------------------------------------
------------------------------------------------------------
------------------------------------------------------------
------------------------------------------------------------
------------------------------------------------------------
------------------------------------------------------------
------------------------------------------------------------
------------------------------------------------------------
------------------------------------------------------------
------------------------------------------------------------
------------------------------------------------------------
------------------------------------------------------------
------------------------------------------------------------
------------------------------------------------------------
------------------------------------------------------------
------------------------------------------------------------
------------------------------------------------------------
------------------------------------------------------------
---------------FAVLVRTDD---------------IKKDQGVLVLE-KDTFQSAIT
DNKFILVEFYAPWCGHCKALEPEYIKAAQKLRDINSDIQLGKVDATEQAELAEENKIRGY
PTLKFYR-DG---KPSDYNGGRTADEIVNWLLKKTGPAAKAIATVDEAKEFASASDVAVL
GLFKDLESDAAKQYLAAAQEVDDFRFAISADADVLKE-YEVSSD-AAVFLLKK--VDDPK
VAF----DGEFTS-EAIVKFVKTESLPLVIEFNHESAQKIFGGEIKNHLLIFVGKSHADA
EKITQAARDVAKLFKGKVLFVTVDTDEDDHQRILEFFGMKKSELPAMRLIHLEEEMTKYK
PS-SEELTLDAMKDFVQDFIDGKVKPHLLSEDIPEDWDKTPVKTLVSKNFDSVAFNKDKD
VLVEFYAPWCGHCKQLVPIYDELGEKYKDH-ESIVIAKMDSTANELEHTKIQSFPTIKLY
QKGD-NKVVEYNGERTLAGLSKFLETGGTYGQAAPEEVIPYTGARTLDGFVEFLEQSL--
KT------PSTDEEEEEKDVPA--------------------------------------
-----------------KDEL---------
>Cscu.CSCU028904-RA /organism=Cscu {i 303,369,405,526,705 i}
M-----------------------------------------------------------
------------------------------------------------------------
------------------------------------------------------------
------------------------------------------------------------
------------------------------------------------------------
------------------------------------------------------------
------------------------------------------------------------
------------------------------------------------------------
------------------------------------------------------------
------------------------------------------------------------
------------------------------------------------------------
------------------------------------------------------------
------------------------------------------------------------
------------------------------------------------------------
------------------------------------------------------------
------------------------------------------------------------
------------------------------------------------------------
------------------------------------------------------------
------------------------------------------------------------
---------------------------------------------IVYIN----------
------------------------------------------------------------
---------------YNYLGGRVAEDIVRWLKKKIGPPAESLDNVESAKAFQQSAEVVLM
GFFKDINSDEAKVYLDVALESDDYSFGITSQDEVFKE-FNVEK--DSIVLFKK-------
------------------------------------------------------------
--------TISKQEVSLNIFCHINR------------GIK--------------------
-----------TKNCTYNIISITLSQHLLSESVPENWDKGPVKVLVGNNFDDVALDKTKD
VLVEFYAPWCGHCKQLAPIYEKLGEKYKDK-SNIVIAKMDATANELEHTKIHSFPTIKLF
KKDS-NEVVDFNGERTLEGLSKFIDSGGVDGASPKEEV----------------------
------------------------------------------------------------
------------------------------
>Dpte.g9544.t1 /organism=Dpte {i 76,144,3183,3280,3330,3457,3577,4158,4485,4785,4875,4965 i}
MSSLSSSSLYSMHSPSTQSDYSNFTGSISNDIYTGSSINRSIYSNHMMGSNSYGPTYPLP
SPFRMDLNDDPYSSSTTNIHYATNGNDVVTTGSTSGLVPIGIGNGNGISSIHHYTDNLNL
SSSMAQHNNSSHNNVSMHHSLHHHQHQTYPHDHRLDSLGHSHQSSSSSHQDIYANSCIRN
IQPYPLVSNSLTTMTNNDNRHQTTTTIATTKHPTSSGIDYWQCDSQPLPPPPSSSSSSLP
TLPPPQSPHHCYPTNVINNKITTNNSNHWSRSSPSNNSTPSPIQPITSTSSSICPPPLPP
QSSSMPSHAFHSSPHQHNIIPSSDSSSSSSSSTSVKQFSNPSSSGHLLQQHQQQQQSQQG
SMMMINNNNSGITNPLQSLQKMVQIDSSTSSPSALSQPSNGNDHLRTIHHQQQYETASVP
MTTTQQQQQLGVCPSSSSLDGTIIDTSNTINNYPTYYNLDQNSMSETQVHPQSSYKRTNS
NNSSISASSSMMMMGKEFSPSAKNLSSSSSTSNSPPPLIVEVNNNKHSNKRNGNQISRKN
KNVSLASNILEDCGSPICNQKLADKTTTNIGGPSEVILQTDQTHDHSNHSYRCGSIETTS
SRDSIKSNDSINTTTDGQSSSVYGGMSMSSSQCSTPNNWKLNNNTCSSNNQQKQQIEFRN
FSNSNSIQTPKSSWWSENPSSTSSNRSFTPMLADGNQSSYNNNNNYQMTRSTSSSQSWSK
QQQTISGHHHHHHQMLPFQMSGCIPDGIIKKKRGRPFGSKNRRSLEHAAAVATVSTLNPK
IVTVDTAVTTNASNQLIDSNRTKKRKSSMLIDIGINTNLSFDVHDDWDHHNNNDKKNDQF
DFESNVQHPLPLASKRKKIVGPVIRIDKSDNKTNNSHEIDSSRYSIVNNSLKSINNDSEQ
KSKKSSSIWLSSLNRRKNLQINNQNHNDQKWYCILCQKPPNYKGLGELYGPYYIQMDQKS
RRLFSDLNGHSDKNDNNNNDKHHERRSLRKRTVEQLNNNDEMGNIKGNINEMTGQSIINN
KIDQPMEVWIHEDCIVWSSSVYVEGMKIRNLEPAIIESFDNICTKCKLPGATLGCIFKNC
QMSPLHYLCAKEKDCDLDEEKFILSCSKHKKRRIIDKDSEPNDNQQRSTIINQAQEDGDN
KNNADNNDGDNNLQTTTVHGSVDD---------------IEREDNVLVLT-KENFDDAIA
T-PAVLVEFYAPWCVHCKSLAPEYAKAATELAAEKSEILLAKVDATKETDLAENYDVRGY
PTLKFFR-NG---KPTEYNGERTAEGIIKWLKKKTGPPAQDLQTVEDAEKFRDSQEVVVI
GYFSDKDSANAKIYLDVAAENDAIPFALITDKSIAES-LAITGDNERVVLFKK--FDENR
NDF----DGEYSV-ENLKLFIAANSLPLAVEFNHDTAKKIFGGEIKSHLLLFISQKDSDY
EKKIETYRSAAKEYKGKVLFVILNSDDDEHEKIMEFFGIQKEQVPSMRLIRLEDEMTKFK
PE-SNEFTEQSIKDFVSGVLSGKIKQHLLSQELPEDWDKNPVKILVSDNFDSVAFDKSKD
VLVEFYAPWCGHCKNLAPVYEQLGEKYKDN-SNVLITKMDATANELEHTKIASYPTFKLY
KRDT-NEVIEYNGERTLEGISKFIESGGDYGRAAPDSIVDFNGERTLQGLMEFIESGG--
SKGASPPLEEVVEEEELDKENL--------------------------------------
-----------------KDEL---------
>Isca.ISCW010827-RA /organism=Isca {i 148,346,618,1171,1443 i}
M--LSLKFVT-LLC----------------------------------------------
------------------------------------------------------------
------------------------------------------------------------
------------------------------------------------------------
------------------------------------------------------------
------------------------------------------------------------
------------------------------------------------------------
------------------------------------------------------------
------------------------------------------------------------
------------------------------------------------------------
------------------------------------------------------------
------------------------------------------------------------
------------------------------------------------------------
------------------------------------------------------------
------------------------------------------------------------
------------------------------------------------------------
------------------------------------------------------------
------------------------------------------------------------
------------------------------------------------------------
---------------ALVAVHCED---------------YEKDEHVLVLK-QTNFDKAVT
EHKHVLVKFYAPWCGHCKAMAPEYVKAAKQLVDESSDIKLAKVDATIETQLAETYEVRGY
PTLKFFR-DG---KPYDYKGGRTADEMVRWLKKRTGPAAEDLKSADAARTFVDASKVSVV
GFFKDQASSEALQFLEAAEAIDAHPFAITSDDAVYKE-LGASK--DGVILFKK--FDEGR
SLM----EGAVTS-ESVQSFVKTNSLPLVVEFTHESAQTVFGGQIKLHNLLFVSKKSPGF
EDILKDYREAAKDFRHKVLFVTIDVDDEDHERILEFFGLKKDQVPVMRFVKLEGEMTKYK
PE-KDDLTPENVRSFVQDVLDGKLKQSLLSQDLPEDWDRHAVKVLVNKNFDEVVFDKEKD
VLVEFYAPWCGHCKQLAPIYDELAEKYKEKRPDLVIAKFDGTANELEHTKMQGFPTIRLY
KKGT-NEAVEYNGERTLEGLSKFIDTDGEYGKAAPEEVT---------------------
---------EEEEEEEDKEDKK--------------------------------------
-----------------RDEL---------
>Lpol.rna21931 /organism=Lpol {i 151,349,621,726,852,1053,1174,1353,1443 i}
M-WFRTFGLL-FLC----------------------------------------------
------------------------------------------------------------
------------------------------------------------------------
------------------------------------------------------------
------------------------------------------------------------
------------------------------------------------------------
------------------------------------------------------------
------------------------------------------------------------
------------------------------------------------------------
------------------------------------------------------------
------------------------------------------------------------
------------------------------------------------------------
------------------------------------------------------------
------------------------------------------------------------
------------------------------------------------------------
------------------------------------------------------------
------------------------------------------------------------
------------------------------------------------------------
------------------------------------------------------------
---------------VVIAAGEDD---------------IKKEENVLVLN-KDNFEKVLK
DNKYILVEFYAPWCGHCKALAPEYAKAATQLADEKSDIKLAKVDATEETELAEKHGVRGY
PTLKFFR-DS---EPVDYSGGRSADEIILWLKKKTGPPALTLKTVEETKQFKEGSEVVII
GFYKDLESKEAKIFLEAAAVTDDYPFAITSQDEIYKE-LDVQK--DGIVLFKK--FDEGK
NVY----EGDLTV-DNVKKFVKANSLPLVVEFNHESAQKIFGGEIKSHNLLFISKTASDY
EKILEDFRSVAKEFKSKVLFVTIDTDEEDHERIMEFFGLKKEDTPDMRLIVLEEEMNKFK
PE-TTKITVENIRNFVQGVLDGKIKQHLLSQDIPEDWDKNPVKVLVAKNFDEVAFDKSKD
VLVEFYAPWCGHCKQLSPIYDELGAKYKDN-DKVVIAKMDATVNELEHTKINSFPTIKLY
KRDT-NEVVEYNGERTLEGIGKFLETDGDYGRAAPDEEE---------------------
--------EEEEEEGEDDDQKK--------------------------------------
-----------------RDEL---------
>Turt.mRNA:tetur33g00770 /organism=Turt {i 148,723,1050,1171,1350,1440 i}
M--IFHYSLS-IAL----------------------------------------------
------------------------------------------------------------
------------------------------------------------------------
------------------------------------------------------------
------------------------------------------------------------
------------------------------------------------------------
------------------------------------------------------------
------------------------------------------------------------
------------------------------------------------------------
------------------------------------------------------------
------------------------------------------------------------
------------------------------------------------------------
------------------------------------------------------------
------------------------------------------------------------
------------------------------------------------------------
------------------------------------------------------------
------------------------------------------------------------
------------------------------------------------------------
------------------------------------------------------------
---------------LVTLVSSAD---------------VKKEENVLVLN-KSNFDGVVS
ENKYVLVEFYAPWCGHCKALAPEYAKAATSLANEGSEILLAKVDATEETDLAEKYEVRGY
PTLKFFR-NG---KPTEYNGGRTADDLLKWVKKKTGPPAVTLESVEDANKLKESAEVAII
GFFKDQESDAAKAFLEVATQMDDHPFGITNSEAVFGE-FSVSK--DGVVLFKK--FDEKR
NDL----FEDITQ-ENLKKFISINSLPLVVDFSHETAQKIFGGEIKFHNLLFLSKKASSY
EKLVEAFRKVAKEFRNKVLFVTINTDIEDHERIMDFFGLKIEDAPGMRLIRLEEDMIKYK
PE-TSDITEESILSFVQGVIDGKIKKHLLTQDVPSDWDKNPVKVLVGKNFDEVALDKSKD
VLVEFYAPWCGHCKQLVPIYDALGEKYKDN-SNVVIAKMDATANELEHTKINSFPTIKLF
KKDT-NEVLDFNGERTLEGLSQFIDSGGKLGASPKKEEV---------------------
---------DEEEEKEGKADPR--------------------------------------
-----------------KDEL---------
>Ptep.aug3.g27034.t2 /organism=Ptep {i 142,340,609,714,1030,1209,1299 i}
---MYIKLIF-LTY----------------------------------------------
------------------------------------------------------------
------------------------------------------------------------
------------------------------------------------------------
------------------------------------------------------------
------------------------------------------------------------
------------------------------------------------------------
------------------------------------------------------------
------------------------------------------------------------
------------------------------------------------------------
------------------------------------------------------------
------------------------------------------------------------
------------------------------------------------------------
------------------------------------------------------------
------------------------------------------------------------
------------------------------------------------------------
------------------------------------------------------------
------------------------------------------------------------
------------------------------------------------------------
---------------LFTVAFTDD---------------IKRENHVLVLT-KDNFEGAVK
D-KNVLVEFYAPWCGHCKALEPEYAKAAESLSKEGSELLLAKVDATAETELAEQHGVRGY
PTIKFFR-EG---KVMEYSGGRTADDIIRWLKKKTGPPATEL-TAETAKSFVEGQEVVVV
GFFKDQDSADAKVFKSVASEMDDFNFGITSDDAVYTE-LKASK--DGVTLFKK--FDEGR
NDF----EEEYTE-EALKKFLKSNSLPLVVEFNHETAQKIFGGDIKAHNLLFISKSSSDY
ESKLTTFRKIAKEFKGKVLFVTIDIDEDDHERIIEFFGLKKEEAPTMRLIKLEEEMSKFK
PE-TAGIDESDIRDFVNGVMDD--------------------------------------
------APWCGHCKQLAPIYDELGEKYKDN-PSVVIAKMDATANELEHTKINSFPTIKLY
KKDT-NEVVDFNGERTLEGIRRFIESDGVDGAAVKE------------------------
---------------EGKKLAF--------------------------------------
-----------------RDVS-----VMPQ
>Mocc.rna2414 /organism=Mocc {i 145,285 i}
---MRSGAVL-LSC----------------------------------------------
------------------------------------------------------------
------------------------------------------------------------
------------------------------------------------------------
------------------------------------------------------------
------------------------------------------------------------
------------------------------------------------------------
------------------------------------------------------------
------------------------------------------------------------
------------------------------------------------------------
------------------------------------------------------------
------------------------------------------------------------
------------------------------------------------------------
------------------------------------------------------------
------------------------------------------------------------
------------------------------------------------------------
------------------------------------------------------------
------------------------------------------------------------
------------------------------------------------------------
---------------LLVVLTRAE---------------IKTEENVLVLT-KDNFDSAIK
DHKFILVEFYAPWCGHCKALAPEYAKAATELAEEGSELKLGKVDATEQTELGERFEIRGY
PTLKLFR-EG---QPVEYNGGRTAPEIIRWLKKKSGPPATELATADELAAFKEANEVFVL
GCFKDKKSEAAETFSKVAATSDDFPFAIASEDAVIAA-AEAQD--GQVVLFKK--FDEGR
NVL----DKVENA-DQVKDFVVANSLPLVIDFTHESASKIFGGPIKSHNLLFIDQKAGDF
DAVSNNYRESAKQFRGKVLFVTINTGNDDHSRILDFFGIKKSDKPQMRMIRLEDDMAKFK
PEDETNLDPAAVSAFVQGVLSGEVKQHLLSQELPEDWDRTPVKVLVAKNFDEIAFDKSKK
VLVEFYAPWCGHCKQLVPIYDQLGEAFKDQ-DDVVIAKLDATANELEHTKVGSFPTLKLY
KKET-NEVVEYNGERTLEGLKKFIESDGDYGKAPAEDVQ---------------------
---------EDEEKQEDDEHGP--------------------------------------
-----------------RDEL---------
>Bmor.transcript:BGIBMGA011844-RA /organism=Bmor {i 145,343,615,783,893,1014,1181,1347,1437 i}
---MRVLIFT-AIA----------------------------------------------
------------------------------------------------------------
------------------------------------------------------------
------------------------------------------------------------
------------------------------------------------------------
------------------------------------------------------------
------------------------------------------------------------
------------------------------------------------------------
------------------------------------------------------------
------------------------------------------------------------
------------------------------------------------------------
------------------------------------------------------------
------------------------------------------------------------
------------------------------------------------------------
------------------------------------------------------------
------------------------------------------------------------
------------------------------------------------------------
------------------------------------------------------------
------------------------------------------------------------
---------------LLGLALGDE---------------VPTEENVLVLS-KANFETVIT
TTEYILVEFYAPWCGHCKSLAPEYAKAATKLAEEESPIKLAKVDATQEQDLAESYGVRGY
PTLKFFR-NG---SPIDYSGGRQADDIISWLKKKTGPPAVEVTSAEQAKELIDANTVIVF
GFFSDQSSARAKTFLSTAQVVDDQVFAIVSDEKVIKE-LEAED--EDVVLFKN--FEEKR
VKY---EDEEITE-DLLNAWVFVQSMPTIVEFSHETASKIFGGKIKYHLLIFLSKKNGDF
EKYLEDLKPVAKTYRDRIMTVAIDADEDEHQRILEFFGMKKDEVPSARLIALEQDMAKYK
PS-SNELSPNAIEEFVQSFFDGTLKQHLLSEDLPSDWAAKPVKVLVAANFDEVVFDTTKK
VLVEFYAPWCGHCKQLVPIYDKLGEHFEND-DDVIIAKIDATANELEHTKITSFPTIKLY
SKD--NQVHDYNGERTLAGLTKFVETDGEGAEPGP-------------------------
---------SVTEFEEEEDVPA--------------------------------------
-----------------RDEL---------
>Phum.transcript:PHUM186770-RA /organism=Phum {i 151,353,480,618,819,990,1206,1266 i}
M-LFVKICLV-LGA----------------------------------------------
------------------------------------------------------------
------------------------------------------------------------
------------------------------------------------------------
------------------------------------------------------------
------------------------------------------------------------
------------------------------------------------------------
------------------------------------------------------------
------------------------------------------------------------
------------------------------------------------------------
------------------------------------------------------------
------------------------------------------------------------
------------------------------------------------------------
------------------------------------------------------------
------------------------------------------------------------
------------------------------------------------------------
------------------------------------------------------------
------------------------------------------------------------
------------------------------------------------------------
---------------SISFVSSSE---------------IETDEGVLVLN-KNNFQSAIS
DVEFILVEFYAPWCGHCKALAPEYAKAAKLLEEEGSKIKLAKVDATEETELAEQHNVKGY
PTLKFFK-KG---HVVEYS-GKVADQIVSWLKKKTGPPAKNLESVDDAKAFIDENNVVVV
GFFKDQSSDNAKAFLQTAEVMDNVVFGITSDSAVFTE-YSVDG--DKIVLFK--------
------------------------------------------------------------
----------------KVLFVSINTDDDDHLRILEFFGMKKTDTPSMRLIKLEEEMAKYK
PV-DDKVEPDNVRKFVEDFLSGNLKQHLLCQDLPEDWNKTPVHTLVASNFDEVAFDSSKD
VLVEFYAPWCGHCKQLAPIYDQLGEHFKDD-DKVVIAKMDATANELEHTKISSFPTLKLY
KSGD-NKVVDYSGERTLEALIKFIELGGEDLSGP--------------------------
---------EGNSLVINLNGKL--------------------------------------
-----------------RNHFYLTVIVIIE
>Smar.transcript:SMAR014318-RA /organism=Smar {i 124,702,1150,1329,1419,1500 i}
---MYILVAI-AIA----------------------------------------------
------------------------------------------------------------
------------------------------------------------------------
------------------------------------------------------------
------------------------------------------------------------
------------------------------------------------------------
------------------------------------------------------------
------------------------------------------------------------
------------------------------------------------------------
------------------------------------------------------------
------------------------------------------------------------
------------------------------------------------------------
------------------------------------------------------------
------------------------------------------------------------
------------------------------------------------------------
------------------------------------------------------------
------------------------------------------------------------
------------------------------------------------------------
------------------------------------------------------------
---------------LCAVQISAD---------------IQKDEGVLVLNVKISIRRRRN
TN--------APWCGHCKALAPEYAKAAQKLEEEGSEIKLGKVDATEEPQLAEKHEVRGY
PTLVFFR-DG---KPMPYGGGRTSDEIISWLKKKTGPAAKTLASAEEAEAFKEAHPVVII
GYFQDVTSDGAKTFLEVAASIDDIPFGITSDETVVKKDDEATT--PSVVLFKK--FDERR
NEY----SEEVTT-LGLTKFISINSMPLVTEFSHETAQKIFGGEIKSHALLFSSKAASDF
AEKQKVFLAVAEKFRGRVLFVSIDTDVDENGRILEFFGITTEELPSIRLIRLEDDMTKFK
PE-SNEISESYLTKYVQQFVEGKLKAHLLSQTLPEDWDKNPVKVLVSKNFDQVVFDKSKD
VLVEFYAPWCGHCKQLAPIYDQLGEKFKED-SSVLVAKIDSTVNELEHTKVQSFPTLKLY
KRDT-NEIIEYNGERTMDGLVKFLETKGEYGRAPPERAINYDGARTLEGLTEFLNSGGKI
KKVQE--TEDEEEEDDDDDDKKKD------------------------------------
-----------------KDEL---------
>Cele.Transcript:C07A12.4a.1 /organism=Cele {i 90,474,1281 i}
M--FRLVGLF---F----------------------------------------------
------------------------------------------------------------
------------------------------------------------------------
------------------------------------------------------------
------------------------------------------------------------
------------------------------------------------------------
------------------------------------------------------------
------------------------------------------------------------
------------------------------------------------------------
------------------------------------------------------------
------------------------------------------------------------
------------------------------------------------------------
------------------------------------------------------------
------------------------------------------------------------
------------------------------------------------------------
------------------------------------------------------------
------------------------------------------------------------
------------------------------------------------------------
------------------------------------------------------------
---------------LVLGASAAV---------------IEEEENVIVLT-KDNFDEVIN
GNEFILVEFYAPWCGHCKSLAPEYAKAATQLKEEGSDIKLGKLDATVHGEVSSKFEVRGY
PTLKLFR-NG---KPQEYNGGRDHDSIIAWLKKKTGPVAKPLADADAVKELQESADVVVI
GYFKDTTSDDAKTFLEVAAGIDDVPFGISTEDAVKSE-IELKG--EGIVLFKK--FDDGR
VAF----DEKLTQ-DGLKTWIQANRLALVSEFTQETASVIFGGEIKSHNLLFVSKESSEF
AKLEQEFKNAAKQFKGKVLFVYINTDVEENARIMEFFGLKKDELPAIRLISLEEDMTKFK
PD-FEEITTENISKFTQNYLDGSVKPHLMSEDIPEDWDKNPVKILVGKNFEQVARDNTKN
VLVEFYAPWCGHCKQLAPTWDKLGEKFADD-ESIVIAKMDSTLNEVEDVKIQSFPTIKFF
PAGS-NKVVDYTGDRTIEGFTKFLETNGKEGAGASEE-----------------------
-----------EKAEEEADEEG--------------------------------------
-----------------HTEL---------
>Alyc.aculy01g23290.1 /organism=Alyc {i i}
---MKFTIFM-FIC----------------------------------------------
------------------------------------------------------------
------------------------------------------------------------
------------------------------------------------------------
------------------------------------------------------------
------------------------------------------------------------
------------------------------------------------------------
------------------------------------------------------------
------------------------------------------------------------
------------------------------------------------------------
------------------------------------------------------------
------------------------------------------------------------
------------------------------------------------------------
------------------------------------------------------------
------------------------------------------------------------
------------------------------------------------------------
------------------------------------------------------------
-------------------------------------------LTAQL------------
------------------------------------------------------------
---------------AYADSESDG---------------FERDEGIVVLK-GDNFQKALD
HFDNVLVEFYAPWCGHCKAFAPDYVKIASILKEKGQNVVCAKVDAPEEQELIEKYDIQGF
PTLKLFRKDK---KPDAYQGFRSVDSLVDWVTRKIGPPAVVLDDHETAHKFKDSAEVVVV
AFYKDPASNESLTFSYVADQYDDYKFAITHKDDVATH-IGFTD--EGIKMFKK--FDEGV
VDY----DQDVKSISDMKKFIQANSLPLVVTFDQKNAQKIFGGDIKAHNLLFLSKNDART
PDIIEEFKKGAANFKTKVLFVVIDSDQDEHERIIEYFGLKKEELPGLRFIKLHEEMTKYK
YP-HEELVADKITSFVEGVLDGSIKPHLLTQDLPEDWDKNPVKVLVGTNFDDVAFDKSKD
VLVEFYAPWCGHCKALAPIYQQLGEKFKDH-ESIVIAKMDAASNELEHTRVNSYPTIKLY
KKET-NEAIEYNGERTLEGLSKFLETGGDYGRAAPDDVS---------------------
--------EEADEPEADESGKQAD------------------------------------
----------------KHDEL---------
>Drer.transcript:ENSDART00000005895 /organism=Drer {i 241,448,582,720,837,963,1161,1282,1464,1602 i}
MRFLHILALGLLVC----------------------------------------------
------------------------------------------------------------
------------------------------------------------------------
------------------------------------------------------------
------------------------------------------------------------
------------------------------------------------------------
------------------------------------------------------------
------------------------------------------------------------
------------------------------------------------------------
------------------------------------------------------------
------------------------------------------------------------
------------------------------------------------------------
------------------------------------------------------------
------------------------------------------------------------
------------------------------------------------------------
---------------------------------GLCARA---------------------
--------------DEENTEEKSE---------EKVEDNSE-------------------
------------------------------------------------------------
------------------------------------EDTE--------------------
---------------PEKPEKTDE---------------ITEDKDVLILH-SVNFDRALS
ENKYLLVEFYAPWCGHCRSLEPIYAEVAGQLKNASSEVRLAKVDAIEEKELASEFSVDSF
PTLKFFK-EGNRQNATTFFGKRTLKGIKRWLEKHTAPSATVLNDVKSAEALLEANEVLVV
GFFKDLEGEKAKTFYDVTLIAVDVNFGITSDPELFKK-YEVKT--DSLVLFKK--FDERR
ADMPLSDETKLDK-GEMISFIHSNSMRLVVPFNEENAEQIFNSKVRKHLLLFLNTTVDSQ
NALVEEFREVASEFKEKVIFITVDVTAEKVNHVLKYFSISEDDVPTIRLIN-TEDVVTYA
MD-GSTINKDTLRTFCQGVFDGTVKPYLKSQEIPEDWDKNPVKVLVGKNFNEVAFDESKN
VFVEFYAPWCGHCQQLAPVWDELGEKYKDQ-ENIIIAKMDATENDVEDLTIQGFPTIKYF
PAGTEKKIVDYDGNRDLETFSKFLDNGGVLPKEESKEDED--------------------
--------DDDDDNDDDDEDKPTDES--KEESPKATNETD--------------------
-----------------KDEL---------
>Hsap.transcript:ENST00000302451 /organism=Hsap {i 202,409,543,681,792,918,1116,1237,1416,1506 i}
MDLLWMPLLLVAAC----------------------------------------------
------------------------------------------------------------
------------------------------------------------------------
------------------------------------------------------------
------------------------------------------------------------
------------------------------------------------------------
------------------------------------------------------------
------------------------------------------------------------
------------------------------------------------------------
------------------------------------------------------------
------------------------------------------------------------
------------------------------------------------------------
------------------------------------------------------------
------------------------------------------------------------
------------------------------------------------------------
------------------------------------------------------------
------------------------------------------------------------
------------------------------------------------------------
------------------------------------------------------------
---------------VSAVHSSPEVNAGVSSIHITKPVHILEERSLLVLT-PAGLTQMLN
QTRFLMVLFHNPSSKQSRNLAEELGKAVEIMGKGKNGIGFGKVDITIEKELQQEFGITKA
PELKLFF-EGNRSEPISCKGVVESAALVVWLRRQISQKAFLFNSSEQVAEFVISRPLVIV
GFFQDLEEEVAELFYDVIKDFPELTFGVITIGNVIGR-FHVTL--DSVLVFKKGKIVNRQ
KLI----NDSTNK-QELNRVIKQHLTDFVIEYNTENKDLISELHIMSHMLLFVSKSSESY
GIIIQHYKLASKEFQNKILFILVDADEPRNGRVFKYFRVTEVDIPSVQILNLSSD-ARYK
MP-SDDITYESLKKFGRSFLSKNATKHQSSEEIPKYWDQGLVKQLVGKNFNVVVFDKEKD
VFVMFYAPWSKKCKMLFPLLEELGRKYQNH-STIIIAKIDVTANDIQLMYLDRYPFFRLF
PSGS-QQAVLYKGEHTLKGFSDFLESHIKTKIEDEDELLSVEQNEVI-------------
---------EEEVLAEEKEVPMMRKGLPEQQSPELENMTKYVSKLEEPAGKKKTSEEVVV
VVAKPKGPPVQKKKPKVKEEL---------
