# Supplementary material for: Genome streamlining in a minute herbivore that manipulates its host plant
Source: eLife. 2020 Oct 23;9:e56689. doi: 10.7554/eLife.56689 (PMC7738191; doi:10.7554/eLife.56689)
Supplement: Supplementary file 2. [file elife-56689-supp2.zip › Malin_Input/OG0002100.fasta]

>Agam.AGAP003424-RA /organism=Agam {i 154,1053,1890,1957,2025,2207,2448,2565 i}
------------------------------------------------------------
------------------------------------------------------------
------------------------------------------------------------
------------------------------------------------------------
------------------------------------------------------------
------------------------------------------------------------
-------------------------------METL-------------------------
------------------------------------------------------------
------------------------------------------------------------
-----------------------------SNF----------------------------
------------------------------------------------------------
------------------------------------------------------------
------------------GQVALKWDPKNLEIRTMSVEKTLEPLVLQ------VTTLVST
--KGPSKKKK--GKSKRASALVAAVEKATDIFIERGE------QIAYENPDITQEMLSAV
EEVRKTGSAMSIAAREFSEDPCSSLKRGNMVRAARNLLSAVTRLLILADMVDVHLLLKSL
HVVEDDLDKLRNASSQDELMNNMRQFGRNANELIKQAAKRQQELKDPQLRDDLAAARAVL
KKHSTMLLTAS------------KVYVRHPELDLAKVNRDHILKQVCEAVNTISDVAQGK
SS----QP--------QDVYVGAGELAAALDDFDEGI-IMDPRAYNEVRSRPSLEERLES
IISAAALMADADCT-----------RDERRERIVGECNAVRQALQDLLSEYMSNMGTKDR
TPELERAIGHMYRKTKDLRRQLRKAVVDHVSDSFLETNMPLLDLIDAARGGNEKLVRERA
DIFTKHAEKLVEVANLVCSMSNNEDGVKMVRYAADQIETLCPQVINAALILAARPNSKVA
QENMEAYRQAWENQVRILTEAV----------------DDITTIDDFLAVSENHILEDVN
KCVLAL---------QEGDAQDLRNTAGAIQGRSARVCNVVEAEMDNYEPCIYTKRVLEA
VKVLREQ--VMSKFAQRVDVAVDALSSN------SPKD-----VDENDFIDASRLVYDGV
REIRRAVLMNRDEEDLDPED-IE-DEQ-YTLETRSKSSA--HTGD-QTIDEYPEISGITT
AREAMRKMNEEDKQKIMQQVELFRREKLTFDSEVAKWDDTGNDIIYLAKHMCMIMMEMTD
FTRGRGPLKTTMDVINAAKKISEAGTKLDKLTREIADQCPESSTKKDLLAYLQRIALYCH
QIQITSKVKADVQNISGELIVSG-------------------------------------
-----------LDSATSLIQAAKNLMNAVVYTVKYSYVASTKYTRQ---GTVS-------
----SPIVVWKMKAPEKKPLVRPEKPEEVRA-KVRRASQKKTQNPVHALSEFQSPTDAV-
------------------------
>Dmel.FBtr0070038 /organism=Dmel {i 172,549,867,1071,1756,1908,1981,2049,2231,2472,2589 i}
ML----------------------------------------------------------
------------------------------------------------------------
------------------------------------------------------------
------------------------------------------------------------
------------------------------------------------------------
------------------------------------------------------------
----------------------KP-----DKMGTL-------------------------
------------------------------------------------------------
------------------------------------------------------------
-----------------------------TDF----------------------------
------------------------------------------------------------
------------------------------------------------------------
------------------GQIALKWDPKNLEIRTMSVEKTLEPLVLQ------VTTLVNT
--KGPSKKKK--GKSKRASALVAAVEKATENFIQKGE------QIAYENPDITQEMLTAV
DEVKKTGDAMSIAAREFSEDPCSSLKRGNMVRAARNLLSAVTRLLILADMVDVHLLLKSL
HIVEDDLNKLKNASSQDELMDNMRQFGRNAGELIKQAAKRQQELKDPQLRDDLAAARAML
KKHSTMLLTAS------------KVYVRHPELDLAKVNRDFILKQVCDAVNTISDVAQGK
SS----QP--------TDIYSGAGELAAALDDFDEGI-VMDPMTYSEKRSRQLLEERLES
IISAAALMADADCT-----------RDERRERIVAECNAVRQALQDLLSEYMSNMSQKDN
SPGLSRAIDQMCRKTRDLRRQLRKAVVDHVSDSFLETTTPLLDLIEAAKSGNEKKVREKS
EIFTKHAEKLVEVANLVCSMSNNEDGVKMVRYAAAQIESLCPQVINAASILTVRPNSKVA
QENMTTYRQAWEVQVRILTEAV----------------DDITTIDDFLAVSENHILEDVN
KCVMAL---------QVGDARDLRATAGAIQGRSSRVCNVVEAEMDNYEPCIYTKRVLEA
VKVLRDQ--VMMKFDQRVGAAVGALSNN------SNKD-----VDENDFIDASRLVYDGV
REIRRAVLMNRSSEDLDTDTEFEPVED-LTLETRSRSSA--HTGD-QTVDEYPDISGICT
AREAMRKMTEEDKQKIAQQVELFRREKLTFDSEVAKWDDTGNDIIFLAKHMCMIMMEMTD
FTRGRGPLKTTMDVINAAKKISEAGTKLDKLTREIAEQCPESSTKKDLLAYLQRIALYCH
QIQITSKVKADVQNISGELIVSG-------------------------------------
-----------LDSATSLIQAAKNLMNAVVLTVKYSYVASTKYTRQ---GTVS-------
----SPIVVWKMKAPEKKPLVRPEKPEEVRA-KVRKGSQKKVQNPIHALSEFQSPADAV-
------------------------
>Dpul.mRNA4116 /organism=Dpul {i 23,35,268,606,747,888,1344,1708,1746,1814,1943,1964,2136,2144,2301,2716,2940,3153,3459 i}
MKGLCLCDWELTINIWPKVWKTQTRILDSWSKACLAAIQTHSMTCGAVAGSKQVSIHEST
KTRLGPGGGCMTSVWVLTADHTASCCIVQTSLNQEGTVMSRIALIYPKLAIFRSRTQLTS
SASTARNCDLMKNPSFNTQLNVVLMSLNNIQLTQVNTFSSNSVSNPGFQTASTLIQKDLF
ELASKALLELQESKNSSSLVVEKKAHVFCDLYRTLQHSEKSLILNQFALIWSGKQNTTLN
SVKKYLTAQEKGDEAMIKAEDNLRNTLAVEQNWMLSILARQEGGIKFLIDIRADVLEQIE
SPDATNAVVLRSLSNAIRDLIAPCFGIDMLQLDRVTWSSPGSLLQHVSEGEAVHPMRSWS
DLKKRLGPYRRCFILLHPALPKKPLAILHVALTNEISNNIHTIITRNMSQSFDSETDCSR
LADIDVEDIDRVNTAIFYSISSTQKGLAGIDLGQSLIKRALRELQTEIPSLQQHSTLSPI
PGFRSWLLQQLRETERGRKTVLTDFNWGTALQLISSTKENPLGILRSLLVDSSWMREEAK
AKLMENPLMRLCAHYLFVEKRRGFALDSVANFHLRNGAMMWRLNWASDLSPRGLKNSFGL
MMNYRYYVDACEKYSQLYAEKQHIESSEQIRLLSGVSNSSAASQISHLLGSRQMTTLYNI
SGFEMPVMPVPGLDYMGIPNQAHGPTAMKWDPKNLEIRTTSVERTLEPLVIQFLIRKCML
LNTSKVSAMQNNSNSQDLAPITLKWDPKNLEIKTKSVERTLEPLVIQ------VTTLVNT
--KGSSKKKK--GRSKRAHVLVAAVEKATGNFIERGE------QIAYENPDIQQEMLAAV
DEVRKTGETMSVASREFAEDPCSSLKRGNMVRAARNLLSAVTRLLILADMVDVHRLLKSL
RVVEDDLERLRGASSQAELEEGMRMFGRNASELMAQAARRQQELKDPALRDDLAAARAVL
KKHSMMLLTAS------------KAFVRHPELAAAKANRDYVLKQVCQAVSAISDVAQGK
ST----VGNPA----VQMPYDGPGELAAALDDFDERI-IMDPLAYSEIRTRPSLEERLES
IISGAALMADSSCT-----------RDDRRERIVAECNAVRQALQDLLSEYMSNMGKKDR
SEGLDRALDHMCRKTRDLRRQLRKAVVDHVSDSFLETNVPLLVLIEAAKSGNEKEVEEYS
QVFLEHANKLVEVANLACSMSGNEDGVKMVRYAASQIEALCPQVINAARILAARPRSRVA
QENMDIFRDAWENQVRILTDAV----------------DDITTIDDFLAVSENHILEDVN
KCVLAL---------QEGDPDSLDRTAGAIRGRASRVANVVTAEMDNYEPGIYTERVLEA
VKVLRDQ--VMPNFAQKVEMAVDALSNN------PPRD-----VDENEFIDASRLVYDGV
REVRRAVLMNRADEELDPEEVEL-DEQ-YTIDTRSKSSN--HTLD-YMVDEYPDISGITT
AREAMRKLKEEDKAKIAQQVEYFRTEKLKFDREVSKWDDSGNDIIVLAKHMCMIMMEMTD
FTRGRGPLKTTMDVINAAKKISEAGTKLDKFARLIADQCPESSTKQDLLAYLQRIALYCH
QLNITSKVKADVQNISGELIVSG-------------------------------------
-----------LDSATSLIQAAKNLMNAVVLTVKASYVASTKYTSRQ--TTVV-------
----SPIVVWKMKAPEKKPLVRREKPEEVRA-KVRRASQKKHIAPIKVLSEFQSPAESV-
------------------------
>Smar.transcript:SMAR012826-RA /organism=Smar {i 114,304,471,591,681,864,1068,1395,1552,1753,1905,1978,2037,2219,2325,2460,2553,2583 i}
M-----------------------------------------------------------
------------------------------------------------------------
------------------------------------------------------------
------------------------------------------------------------
------------------------------------------------------------
------------------------------------------------------------
-------------------------------LTSE-------------------------
------------------------------------------------------------
------------------------------------------------------------
-----------------------------PHM----------------------------
------------------------------------------------------------
--------P---------------------------------------------------
------------------PSVALKWDPKNLEIRTRSVEKTLEPLVIQ------VTTLVNT
--KGPSKKKK--GRSKRAHVLVAAVEKATENFIERGE------QIAYENPDIKQEMLSAV
DEVRKTGEAMSVAAREFADDPCSSLKRGNMVRAARNLLSAVTRLLILADMVDVHLLLKSL
QVVEDDLEKVKNASSQSELLDSFKQFGRNAVELIQQAAKRQAELKDPRLRDDLAAARAVL
KKHSMMLLTAS------------KAYVRHPELAAAKANRDYVYKQVCEAVNTISDVAQGK
PS----NGALT-----PAPYDGPGELAAALDDFDERI-IMDPLTYNEVRTRPSLEERLES
IISGAALMADSSCT-----------RDERRERIVAECNAVRQALQDLLSEYMANAGRKEP
TESLDKAIEHMCRKTRDLRRQLRKAVVDHVSDSFLETNVPLLVLIEAAKAGNEKEVEEYA
QVFTEHANKLVEVANLACSMSSNEDGVKMVRYAAAQIEILCPQVINAARILAARPRSKVA
QENMEVFKEAWENQVRILTEAV----------------DDITTIDDFLAVSESHILEDVN
KCVLAL---------QEGDADTLDRTAGAIRGRSARVCNVVTAEMDNYEPGIYTERVLEA
VAVLRDQ--VMPNFAQRVEIAVDALSTN------PAKD-----VDENEFIDASRLVYDGV
REIRRAVLLNRTEDELDPEEIMMVDEN-TTVETRSKSSV--HTEH----DEYPDITGINN
IRDAMRLMAKEDKEKIAQQVEIFRSEKNKFDREVAKWDDTGNDIIVLAKHMCMIMMEMTD
FTRGRGPLKTTMDVINAAKKISEAGTKLDKLARQIADQCPESCTKKDLLAYLQRIALYCH
QLNITSKVKADVQNISGELVVSG-------------------------------------
-----------LDSATSLIQAAKNLMNAVVLTVKASYVASTKYPRSG-LVSVS-------
----SPIVVWKMKAPEKKPLVRREKPEEVRA-KVRKGSQKKHITPIKALSEFQSPAENV-
------------------------
>Ptep.aug3.g13984.t2 /organism=Ptep {i 108,126,483,603,693,876,1080,1314,1407,1606,1758,1828,1887,2069,2175,2310,2403,2427 i}
------------------------------------------------------------
------------------------------------------------------------
------------------------------------------------------------
------------------------------------------------------------
------------------------------------------------------------
------------------------------------------------------------
-------------------------------MTTD-------------------------
------------------------------------------------------------
------------------------------------------------------------
-----------------------------INL----------------------------
------------------------------------------------------------
------------------------------------------------------------
------------------GSVNLKWDPKNLEIRTRTVEKTLEPLVIQLLNPIKVTTLVNT
--KGPSKKKK--GRSKRAHILVAAVEKATENFITKGE------EIAHENPDIQPEMLLAV
DEVKKTGEIMSKASREFAEDPCSSVKRGTMVRAARNLLCAVTRLLILADMVDVHRLLKSL
RSVEDDLDKVKNASSQPELMKSFQDFGKNTAELIQQAAKRQAELKDPRLRDDLAAARAVL
KKNSMMLLTAS------------KVYVRHPELSAAKENRDYIFRQVCEAVNTISDVAQGK
ST----SGALG-----QPPYDGPGELAAALDEFDERI-LMDPLIYNEVRTRPALEERLES
IISGAALMADSSCT-----------RDEHRERIVGECNAVRQALQDLLSEYMKNAGRKDM
SDPLDKAIDHMTRKTKDLRRQLRKAVVDHVSDSFLETNVPLLVLIEAAKNGNEREVEQYS
QVFTEHANKLVEVANLACSMSNNEDGVKMVRFAAAQISNLCPQ-----------------
----------------------------------------------------NHILEDVN
KCVLAL---------QEGDADTLDRTAGAIRGRSARVCNVVAAEMDNYEPGIYTEGVLKA
VAVLRDQ--VMPNFASRVEVAVEALSSN------PSKE-----VDENEFIDASRLVYDGV
RDIRRAVLMNRTAEELDSETEIE-FEA-NTSETKSKSSA--HTDF----DEYPEISGINN
TRDAYRYISEEDKQKIAAQVENFRTEKSKFDREVAKWDDTGNDVIVLAKQMCMIMMEMTD
FTRGKGPLKTTMDVINAAKKISEYGTKLDKLARQIADQCPESSTKKDLLAYLQRIALYCH
QLNITSKVKADVQNISGSLIVSG-------------------------------------
-----------LDSATSLIQAAKNLMNAVVLTVKASYVASTKYPRS---VQVA-------
----SPIVVWKMKAPEKKPLVRREKPEEVRA-KVRKGSQKKHIAPIKALSEFQSPAESV-
------------------------
>Phum.transcript:PHUM450820-RA /organism=Phum {i 18,63,171,361,528,900,1104,1220,1431,1588,1789,1941,2011,2082,2264,2505,2622,2781,2797 i}
MNIFCMC-----------------------------------------------------
------------------------------------------------------------
------------------------------------------------------------
------------------------------------------------------------
------------------------------------------------------------
----------------------VTFGVTLLVFIRI-------------------------
------------------------------MSTMT-------------------------
------------------------------------------------------------
------------------------------------------------------------
-----------------------------EHF----------------------------
------------------------------------------------------------
------------------------------------------------------------
------------------GTIAPKWDPKRLEIRTMSVEKTLEPLVFQ------VTTLVDT
--TGPSKKKK--GRSKRAHVLVAAVEKATENFIEKGG------IIAYENPDIKQEMLAAV
EEVRKTGEAMSLAAREFADNPCLSVKRGNMVRAARNLLSAVTRLLILADMVDVHLLLKSL
RVVEDDLEKVKNATSHSELVDSIRAFGKNASELMNLAAKRQQELKDSHLRDDLAAARAVL
KKHSTMLLTAS------------KVYVRHPELAAAKANRDYVFKQVCEAVNTISDVAQGK
GP----S------------RHGPGELAAALDEFDARI-IMDPLTYNEVRLRPSLEEHLES
IISGAALMADSSCT-----------RDERRERIVAECNAVRQALQDLLSEYMSNMGVKEP
SEGLERAIDNMCRKTRDLRRQLRKAVVDHVSDSFLETNVPLLVLIEAAKAGNEKEVEEYS
LVFTEHANKLVEVANLACSMSGKEDGVKMVRYAAAQIENLCPQVINAAHILAARPRSKVA
QENMDVFKDAWENQVRILTEAV----------------DDITTIDDFLAVSENHILEDVN
KCVLAL---------QEGDADTLDRTAGAIRGRSSRVCNVVGAEMDNYEPGIYTERVLEA
VKVLRDQ--VMPNFAQRVEVAVTALSSN------PNKD-----VDENEFIDASRLVYDGV
REIRRAVLMIRTDEELDPDDVEF-DDH-YIYETRSKSSA--HTGDPHGIDEYPDISGITT
AREAMRKMTEEDKQKIAQQVENFRSEKLKFDLEVAKWDDAGNDIIFLAKHMCMIMMEMTD
FTRGRGPLKTTMDVINAAKKISEAGTKLDKLTRQIADQCPESSTKKDLLAYLQRIALYCH
QLNITSKVKADVQNISGELIVSG-------------------------------------
-----------LDSATSLIQAAKNLMNAVVLTVKSSYVASTKYPRQ---GTVA-------
----SPIVVWKMKAPEKKPLVRPEKPEEVRA-KVRKGSQKKVQNPIKALSEFQSPTESEN
-------LYKMNKKNAFVRIN--I
>Tcas.transcript:TC004609_001 /organism=Tcas {i 1878,1948,2016,2198,2556 i}
MN----------------------------------------------------------
------------------------------------------------------------
------------------------------------------------------------
------------------------------------------------------------
------------------------------------------------------------
------------------------------------------------------------
------------------------------------------------------------
------------------------------------------------------------
------------------------------------------------------------
------------------------------------------------------------
------------------------------------------------------------
------------------------------------------------------------
------------------DHFGLKWDPKNLEIRTMSVEKTLEPLVLQ------VTTLVNT
--KGPSKKKK--GKSKRANALVSTVEKATENFIEKGE------QIAYENPDITQEMLSAV
EEVRKTGNAMSIAAREFSEDPCSSLKRGNMVRAARNLLSAVTRLLILADMVDVHLLLKSL
HVVENDIEKLKNASSQGELLDNIKAFGQNANELMNQAAKRQQELKDPQLRDDLAAARAVL
KKHSTMLLTAS------------KVYVRHPELAAAKANRDYVLKQVCEAVNTINDVAQGR
TP----QPA-------TGPYDGPGELAAALDDFDDHM-VMEPLAYNEVHTRPSLEERLES
IISGAALMADSSCT-----------RDERRERIVAECNAVRQALQDLLSEYMSNIGNKEK
SESLNRAIDNMGRKTRDLRRQLRKAVVDHVSDSFLETNVPLLVLIKAAQNGNEKEVEEFA
VMFTEHSNKLVEVANLVCSMSNNEDGVKMVRYAAAQIDNLCPEVINAARILAARPRSKVA
QENMDAFKQSWENQVRILTEAV----------------DDITTIDDFLAVSENHILEDVN
KCVLAL---------QEGDADTLDRTAGGIRGRSNRVCNVVTAEMDNYEPCIYTKRVLEA
VKVLNDQ--VMPKFSQRVQVAVQALSSV------PTKE-----VDENDFIDASRLVYDGV
REIRRAVLMNRADEDLDPEDVEL-DEN-YTLETRSKSSA--HTGE-HGVDEYPDISGITT
AREAMGKMPEEDKQKILQQVEYFRSEKLKFDREVAKWDDTGNDIIVLAKHMCMIMMEMTD
FTRGRGPLKTTMDVINAAKKISEAGTKLDKLTRQIAEQCPESSTKKDLLAYLQRIALYCH
QMNITSKVKADVQNISGELIVSG-------------------------------------
-----------LDSATSLIQAAKNLMNAVVLTVKASYVASTKYPRQ---GTIS-------
----SPIVVWKMKAPEKKPLVRPEKPEEVRA-KVRKGSQKKVQNPIHALSEFQSPTESI-
------------------------
>Lpol.rna17942 /organism=Lpol {i 108,298,465,585,675,858,1062,1296,1389,1546,1747,1899,1969,2028,2210,2316,2451,2544,2556,2571 i}
------------------------------------------------------------
------------------------------------------------------------
------------------------------------------------------------
------------------------------------------------------------
------------------------------------------------------------
------------------------------------------------------------
-------------------------------MTND-------------------------
------------------------------------------------------------
------------------------------------------------------------
-----------------------------GLL----------------------------
------------------------------------------------------------
------------------------------------------------------------
------------------GGVSLKWDPKNLEICTRSVEKTLEPLVIQ------VTTLVNT
--KGPSKKKK--GRSKRAHILVAAVEKANENFIQQGQ------DIARENPDIQHEMLSAV
EEVQKTGEIMSRSAKDFAEDPYSSVKRGNMVRAARSLLSAVTRLLVLADMVDVHRLLKSL
QTVEGDLDKVKNASSQSELIELFRRFGKNTNELIHQAAKRQAELKNPQLQDDLAAARAVL
KKNTMMLLTAS------------KVYVRHPELSAARENRDFIYKQVCEAVTTISDVAQGK
AV----LSALS-----EPPYKGAGELAAALDDFDESV-ILDPLTYSEVRTRPGLEEHLES
IISGAALMADSSCT-----------RDDRRERIVAECNAVRQALQDLLSEYMANVGKKEP
SEDLDKALDHMNRKTRDLRRQLRKAVVDHVSDSFLETNVPLFVLIEAARAGNEHEVQDYS
QVFNEHANKLVEVAKLACSMSSNEEGVKMVWYAASQIESMCSQVINAAQILAARPCSKVA
QENMDAFKDAWENHVCILTEAV----------------DDITTIDDFLAVSDNHILEDVN
KCVLAL---------QEGDPNTLDQTSGAIRGRSARVCNVVSAEMDNYETGIYTERVLEA
VAVLRDQ--VMPNFAQRVEIAVEALSSS------PQKE-----VDENEFIDASRLVYDGV
REIRRAVLMNRTAEELDSETEIE-YEE-NTYDTRSKSSA--HTDF----DEYPEISGISN
TRDAYRFVSEEEKQQIAAQVETFRTEKSKFDREVAKWDDTGNDVIVLAKEMCVIMMEMTD
FTRGKGPLKTTMDVINAAKRISECGTKMDKLARTIADQCPQSNTKKDLLAYLQRIALYCH
QLNITSKVKADVQNISGNLIVSG-------------------------------------
-----------LDSATSLIQAAKNLMNAVVLTVKASYVASTKYPRS---YTVD-------
---YSPIVVWKMKAPEKKPLIRREKPEDVRA-KVRKGSQKKSIAPIKALSEFHSPADPV-
------------------------
>Isca.ISCW022677-RA /organism=Isca {i 129,319,486,606,696,870,1552,1753,1905,1986,2304,2439,2540 i}
------------------------------------------------------------
------------------------------------------------------------
------------------------------------------------------------
------------------------------------------------------------
------------------------------------------------------------
--------------------------CTLGPQGR--------------------------
-----------------------------KSLKTT-------------------------
------------------------------------------------------------
------------------------------------------------------------
-----------------------------MEP----------------------------
------------------------------------------------------------
------------------------------------------------------------
------------------PPVALKWDPKNLEIKTLSVEKTLEPL---------VTTLVNT
--KGPSKKKK--GRSKRAHVLVAAVERATENFIKKGE------EIATENPDIHQEMMAAV
EEVRKTGEAMSKASREFAEDPCSSVKRGNMVRSARNLLSAVTRLLILADMVDVHRLLKSL
RVVEDDLDKVKNASSQSELMEFFRNFGVNTMELIQQAARRQAELKDSRLRDDLAAARAVL
KKNSMMLLTAS------------KVYVRHPELLAAKENRDFVFRQVCEAVNTIGDVAQGR
AG------AL------VPSYEGPGELAAALDDFDERV-VLDPLTYNELRTRPALEERLES
IISGAALMADSSCT-----------RDERRERIVAECNAVRQALQDLLAEYMASAGRKE-
-ESLDKAVEQMGRKTRDLRRQLRKAVVDHVSDSFLETQVPLLVLVEAARAGDERQVEEYA
RVFAEHAHKLVEVANLACSMSSHEDGVKMVRCAAAHIEGLCPQVVNAARILAARPRSKVA
QENMDAFRDAWETQVRLLTEAV----------------DDITTIDDFLAVSENHILEDVN
KCVLAL---------QENDADALDRTAGAIRGRSARVCNVVTSEMDNYEPGIYTERVLEA
VAVLRDQ--VMPNFAQKVEMAVEALSAS------PHKE-----MDENEFIDASRLVYDGV
REIRRAVLMNRSAEELDSETEIE-YED-NTYETRSKCKLCCPTGT----VIFP-------
-QDAYRFVSEEEKQKIAAQVETFRTEKNKFDREVAKWDDTGNDIIVLAKQMCMIMMEMTD
FTRGKGPLKTTMDVINAAKKISEYGTKLDKLARTIADQCPESSTKKDLIAYLQRIALYCH
QLNITSKVKADVQNISGNLIVSG-------------------------------------
-----------LDSATSLIQAAKNLMNAVVLTVKASYVASTKVPRR---ATAAGLVPTLT
FPLQSPIVVWKMKAPEKKPLVRREKPEEVRA-KVRKGSQKKNIAPIKALSEFQSLAESV-
------------------------
>Mocc.rna16485 /organism=Mocc {i 621,792,924,1132,1311,1455,1797,1959,2267,2508,2628 i}
MM----------------------------------------------------------
------------------------------------------------------------
------------------------------------------------------------
------------------------------------------------------------
---------------------------SLSEL----------------------------
-----------------------------------------------GDG----------
----------------------------LPNMPSS-------------------------
------------------------------------------------------------
------------------------------------NGGSP-------------------
-----------------------------LNG----------------------------
------------------------------------------------------------
------------------------------------------------------------
------------------SGMSLKWDPKNLEIKTLSVEKTLEPLVMQ------VTTLVNT
--KGPSKKVG--GRSKRAHVLVAAVERATQDFIRSGE------EIALENPDIKEEMMLAV
DEVRSAGAGMSETARQFAEEPCSSIKRAAMVRAARSLLSAVTRLLILADMVDVHRLLRSL
RAVEDDLERVRNASSQAELVEFFRNFGSNTSQLIQQAARRQAELKDPRLRDDLAAARAIL
KKNSTMLLTAS------------KVYVRHPELSAAKENRDYVFRQVCEAVNTINDVAQGR
HSGLNGSNGRG-----EYGYDGPGELAAALDDFDERM-FLDPSTYSEQRTRPALEECLES
IISGAALMADSACT-----------RDERRERIVAECNAVRQALQDLLSEYMANAGRREP
SEGLDKALEQMAHKTRDLRRQLRKAVVDHVCDSFLDPHLPLLILIEAAQAGDERQVEDYQ
QVFREHAAKLVEVAQLACSMSSNEDGVKMVRHAAAQIEQLCPQVVNAARILASRPSSKVA
QENIEAFRTAWENQVRLLTEAV----------------DDITTIDDFLAVSENHILEDVN
KCVLAL---------QEGDGETLDRTAGAIRGRAARVAAVVASEMDNYEPGIYTERVLEA
VQALREQ--VMPNFAQKVDAAVAALGQG--------AQ-----TDENDFIDASRLVYDGV
REIRRTVLMNRSAEELDSETEIE-YED-NTYETRSKSSA--H-----DVDEYPDINGISN
TRDAYRLVSEEEKAKIAAQVETFRTEKHRFDREVAKWDDTGNDIIVIAKQMCMIMMEMTD
FTRGKGPLKTTMDVINAAKKISEHGTRLDKLARSIADQCPESDTKKDLIAYLQRIALYCH
QLNITSKVKADVQNISGNLIVSG-------------------------------------
-----------LDSATSLIQAAKNLMNAVVLTVKASYVASTKYPRQG--AIVT-------
----SPIVVWKMKAPEKKPLVRREKPEEVRA-KVRKGSQKKNITPIKALSEFQSPVESV-
------------------------
>Dpte.g8545.t1 /organism=Dpte {i 2068,2550,2670 i}
MQ----------------------------------------------------------
------------------------------------------------------------
------------------------------------------------------------
------------------------------------------------------------
---------------------------AIQQN----------------------------
-----------------------------------------------NNNHYYHQ-----
--------------------PPPP-----PSSSSS-------------------------
------------------------------------------------------------
------------------------------------------------------------
-----------------------------SSQ----------------------------
------------------------------------------------------------
------------------------------------------------------------
------------------HQFQIKWDPKNLEIRTHSVEKTLEPLVMQ------VTTLVNT
--KGPSKKKK--GRSKRAHVLVAAVEKATENFIIRGE------EIALENPDIKMDMLGAV
EEVRKAGEIMSQASREFAEEPCSSIKRNQMVKAARNLLSAVTRLLIFADMVDVHRLMKSL
EIVENDLDKVKNASSQAELMESFRQFGRNTAELINLAAKRQAELKDPKLKEDLAAARAVL
KKNCMMLLTAS------------KVYVRHPEIPAARENRDFIYRQVCNAVTTISDVAQGK
SNN---PDNLN-----GIIYDGPGELASALDEFDDSI-FINPLIYNEIKKRPELEERLES
IISGAALMADSSCT-----------RDERRERIVAECNAVRQALQDLLSEYMSNASKKEP
SESLNKAIDHMTQKTKDLRRQLRKAVIDHVSDSFLETNVPLLVLIEAARKGDINEVEEMA
IIFNEHAGKLVEVANLACSMSNNEDGVKMVRFAAKQIETICPEVINAARILATRSKSKLA
QENMNLFRDSWNNHVRILTEAV----------------DDITTIDDFLAVSENHILEDVN
KCVLAL---------QESDSDTLDRTANVIRGRSARVCNVVAAEMDNYEPGLYTERVLEA
VQCLRDQ--IMSNFAERVSIAVNILKQNQQNSN-PNQNGDKPIVDENEFIDASRLVYDGV
REIRRTVLLNRTVEELDSETEIE-YEDNNTYETRSKSSI--HTDF----DEYPEIHGINN
ARDAYRLVPQEEKEKIAQQVETFRTEKNKFDKEVAKWDDTGNDIIVIAKQMCMIMMEMTD
FTRGKGPLKTTMDVINAAKKISEYGTKLDKFARQIAEQCPESSTKKDLIAYLQMINLYCH
QLNITSKVKADVQNISGNLIVSG-------------------------------------
-----------LDSATSLIQAAKNLMNAVVLTVKSSYVASTKYPRIN--GQLN-------
----YPIFVWKMKAPEKKPLVRRERPDEIRA-KVRRGSQKRNIAPIKALLEFQSNSDRV-
------------------------
>Cscu.CSCU013295-RA /organism=Cscu {i 10,177,297,387,423,606 i}
------------------------------------------------------------
------------------------------------------------------------
------------------------------------------------------------
------------------------------------------------------------
------------------------------------------------------------
------------------------------------------------------------
------------------------------------------------------------
------------------------------------------------------------
------------------------------------------------------------
------------------------------------------------------------
------------------------------------------------------------
------------------------------------------------------------
------------------------------------------------------------
------------------------------------------------------------
---MSFGDVMSKSSREFAEDPFSSVKRSNMVRAARSLLLAVTHLLILADMVDVHCLLKSL
HVVEGDLDKVKNASSQSELLKSFHDFGKNTSDLIHQAAKRQAELKDPHLREDLAAARAIL
KKNSMMLLTASKIDGQHNSIVKGKVYVRHPELAAAKENRDYIFKQVCEAVNTISEVAQGK
TT----AGALG-----HPPYDGPGELAAALDEFDERI-YMDPLTYNEIRTRPALEERLES
IISGAALMADSSCT-----------RDDRRERIVAECNAVRQALQDLLSEYMAN------
------------------------------------------------------------
------------------------------------------------------------
------------------------------------------------------------
------------------------------------VCRI--------------------
------------------------------------------------------------
------------------------------------------------------------
------------------------------------------------------------
------------------------------------------------------------
------------------------------------------------------------
------------------------------------------------------------
------------------------------------------------------------
------------------------
>Bmor.transcript:BGIBMGA011888-RA /organism=Bmor {i 169,316,483,612,693,814,873,992,1077,1193,1311,1404,1493,1630 i}
MA----------------------------------------------------------
------------------------------------------------------------
------------------------------------------------------------
------------------------------------------------------------
------------------------------------------------------------
------------------------------------------------------------
------------------------------TMTDQ-------------------------
-----------------Y------------------------------------------
------------------------------------------------------------
-----------------------------GTT----------------------------
------------------------------------------------------------
------------------------------------------------------------
------------------GTLSLKWDPRNLEIRTMSVERTLEPLVLQ------VTTLVNN
--KDRDAKKKRPGKSKRASALVATVERATEIFIERGQ------TIAYENPEITQQMLTAV
EDVRKAGATMSVSAREFSDQPCASSVRSGMVRAARGLLSAVTRLLILADMVDVHLLLSKL
TAVEQDLDKLKAASSQSEVVELARQFGHSAAQLSAAAGKRQNELKEPRMKDELAAARAVL
KKHSTMLLTAS------------KVYVRHPELAAAKANRDYVLRQVCCAVDTIASVAKGQ
PL----PDG-S-----SRATDGPGELAQALDDFDERM-VMEPLQYSELRTRPSLEERLES
IISGAALMADSSCT-----------RDERRERIVAECNAVRQALQDLLHEYMANAGKKEQ
SSGLERAIESMCRKTRDLRRQLRKAVVDHVSDSFLETNVPLLVLMEAARNGNEKEVEEYA
LVFTEHANKLVEVANLVCSMSNNEDGVKMVRHAADHIEALCPQ-----------------
---------------------------------------------------------DVN
KCVVAL---------QEGDPDSLERTAGAIRGRAARVCSVVTQEMDNYEPCIYTKRVLEA
VTVLRDQ-----------------------------------------------------
------------------------------------------------------------
------------------------------------------------------------
----------------------------------------GQSTRSTLM-----------
------------------------------------------------------------
---------------LSLIQEN--------------------------------------
------------------------------------------------------------
------------------------
>Turt.mRNA:tetur01g16351 /organism=Turt {i 60,2391 i}
------------------------------------------------------------
------------------------------------------------------------
------------------------------------------------------------
------------------------------------------------------------
------------------------------------------------------------
------------------------------------------------------------
------------------------------------------------------------
------------------------------------------------------------
------------------------------------------------------------
------------------------------------------------------------
------------------------------------------------------------
------------------------------------------------------------
---------------------------MALKIETRSIEEALAPLVLE------VTTLVNN
--Q--EKRKG--GRSKRPQVLVATVEKSIQNFISIGE------EIARENDDIQEEMNKCI
EKVREAGQNMCEASRDFADDPFSSAKRSKMVQNARNLLFRVAELIILADSVDVKNLLKSL
EAVEGDLNNVANANSHDELIENFNKFGLNANNLFYHAAKRQNELKDSKLRDDLGAARAVL
KKNSMMLLTAS------------KVFVRHPELSAAKENRDFIFRQVCEAVNTVRDVAKGN
KP----KGI-------GDSYDFPGEMASALDDFDERI-MMEPLTYNESTTRPDLEAQLER
IISGAALMADSSCT-----------RDIRKERIVVECNAVRQALQDLLSEYFANVGSKEP
SENLERAVERMTIKTKDLRRQLRQAVIDHVSDSFLETNVPLLVLDEAARRGDEAEVELYQ
KMFDEHAKKLVEVASLACSMSNNEEGVRMVRYAALQINNLCPQVINAAKILAARPKSKVA
IENMDAFKNLWETQVRILTEAV----------------DDITTIDDFLAVSESHILEDFK
ECVSAL---------NEHDGDKLDRMAGAIRGRAARVCNVVSAEMDNYEPNEYTERVMNA
VFELRNR--IMPAFASKVEKAVELLSNN------RLKE-----LDDNQFIDASRMVYDGV
KEIRRAVHFDRVIDDLDSETEIE-YED-NTCETRSKSSV--VTDF----DEYPEISGLTN
TREAYRMIPEEEKQKIAAQFETFRTEKVRFDREVAKWDEKGNDIVVIAKKMCFIMIEMTE
FTRGKGPLKTTMDVISKAKEISELGTTLDKLAGQIAEQCPESDTKKDLLAYLKRIELYCQ
QLNITSKVKADVQNISGNLIVSG-------------------------------------
-----------LDSATSLIQAAKNLMNAVVLTVKASYVASTKYTRG---GIIS-------
----SPIVVWKMRAPEKKPLVRKEKPEEARA-KVRKGSTKRTDSPLKALSQFQTDDF---
------------------------
>Drer.transcript:ENSDART00000171009 /organism=Drer {i 105,301,468,588,858,1062,1143,1296,1389,1546,1747,1899,2010,2192,2298,2433 i}
------------------------------------------------------------
------------------------------------------------------------
------------------------------------------------------------
------------------------------------------------------------
------------------------------------------------------------
------------------------------------------------------------
-------------------------------MTS--------------------------
------------------------------------------------------------
------------------------------------------------------------
-----------------------------INT----------------------------
------------------------------------------------------------
------------------------------------------------------------
------------------ANINFKWDPKSLEIRTLAVERLLEPLVTQ------VTTLVNS
SNKGPSNKKK--GRSKKAHVLAASVDEATQNFLEKGE------KIAKESQFLKEELTAAV
EDVRKQGESMKMASGEFAEDPCSSVKRGNMVRAARALLSAVTHLLVLADMADVYQLLLQL
KLVEENLMKVRNAGTEQDLGIQYKALKPEVDKLNMMAAKRQQELKDVHHKDQMAAARGVL
QRNVPMLYTAS------------RACLQHPDVAAYKANRDLIYKQLQHAVSGISNAAQAT
SS----EDS-S-----FSQTAGGGELAYALNNFDKQI-IVDPLSFSEERFRPSLEERLES
IISGAALMADSSCT-----------RDDRRERIVAECNSVRQALQDLLSEYMGNAGRKEK
SDALNTAIDRMTKKTRDLRRQLRKAVMDHVSDSFLETNVPLLVLIEAAKNGNEKEVKEYA
QVFREHANKLIEVANLACSISNNEEGVKLVRMAASQLETLCPQVINAALALAAKPNSKVA
QDNMDLFKDQWEKQVRVLTDAV----------------DDITSIDDFLCVSENHILEDVN
KCVIAL---------QEKDVDGLDRTAGAIRGRAARVVHVVTSEMDNYMPGVYTEKVLEA
TKLLTET--VMPRFTEQVEAAVEALSAN------NGQP-----VDENEFIDASRLVYDGV
RDIRKAVLMIRTPEELD-DSDFE-TED---FDSRSRTSV--QTED----DQL--IAG-QS
ARAIMAQLPQEQKAKIAEQVASFQEEKSKLDAEVSKWDDSGNDIIVLAKQMCMIMMEMTD
FTRGKGPLKNTSDVISAAKKIAEAGSRMDKLGRAIADQCPDSACKQDLLAYLQRIALFCH
QLNICSKVKAEVQNLGGELVVSG-------------------------------------
-----------LDSAMSLIQAAKNLMNSVVSTVKASYVASTKYQKSQDMQSLN-------
----MPAISWKMKAPEKKPLVKREKLDDGQTNKVKRSSQKKHINPVQALSEFKAMDSI--
------------------------
>Hsap.transcript:ENST00000402739 /organism=Hsap {i 102,298,465,585,852,1056,1137,1290,1383,1540,1741,1893,2007,2189,2295,2430,2574 i}
------------------------------------------------------------
------------------------------------------------------------
------------------------------------------------------------
------------------------------------------------------------
------------------------------------------------------------
------------------------------------------------------------
-------------------------------MTS--------------------------
------------------------------------------------------------
------------------------------------------------------------
------------------------------AT----------------------------
------------------------------------------------------------
------------------------------------------------------------
------------------SPIILKWDPKSLEIRTLTVERLLEPLVTQ------VTTLVNT
SNKGPSGKKK--GRSKKAHVLAASVEQATQNFLEKGE------QIAKESQDLKEELVAAV
EDVRKQGETMRIASSEFADDPCSSVKRGTMVRAARALLSAVTRLLILADMADVMRLLSHL
KIVEEALEAVKNATNEQDLANRFKEFGKEMVKLNYVAARRQQELKDPHCRDEMAAARGAL
KKNATMLYTAS------------QAFLRHPDVAATRANRDYVFKQVQEAIAGISNAAQAT
SP----TDE-------AKGHTGIGELAAALNEFDNKI-ILDPMTFSEARFRPSLEERLES
IISGAALMADSSCT-----------RDDRRERIVAECNAVRQALQDLLSEYMNNTGRKEK
GDPLNIAIDKMTKKTRDLRRQLRKAVMDHISDSFLETNVPLLVLIEAAKSGNEKEVKEYA
QVFREHANKLVEVANLACSISNNEEGVKLVRMAATQIDSLCPQVINAALTLAARPQSKVA
QDNMDVFKDQWEKQVRVLTEAV----------------DDITSVDDFLSVSENHILEDVN
KCVIAL---------QEGDVDTLDRTAGAIRGRAARVIHIINAEMENYEAGVYTEKVLEA
TKLLSET--VMPRFAEQVEVAIEALSAN------VPQP-----FEENEFIDASRLVYDGV
RDIRKAVLMIRTPEELEDDSDFE-QED---YDVRSRTSV--QTED----DQL--IAG-QS
ARAIMAQLPQEEKAKIAEQVEIFHQEKSKLDAEVAKWDDSGNDIIVLAKQMCMIMMEMTD
FTRGKGPLKNTSDVINAAKKIAEAGSRMDKLARAVADQCPDSACKQDLLAYLQRIALYCH
QLNICSKVKAEVQNLGGELIVSGTGVQSTFTTFYEVDCDVIDGGRASQLSTHLPTCAEGA
PIGSGSSDSSMLDSATSLIQAAKNLMNAVVLTVKASYVASTKYQKVYGTAAVN-------
----SPVVSWKMKAPEKKPLVKREKPEEFQT-RVRRGSQKKHISPVQALSEFKAMDSF--
------------------------
>Alyc.aculy01g23640.1 /organism=Alyc {i i}
MN----------------------------------------------------------
------------------------------------------------------------
------------------------------------------------------------
------------------------------------------------------------
---------------------------GINQQ--------QQ------------------
------------------------------------------------------------
----------------------------VAGLGDGI------------------------
-----------------Y------------------------------------------
------------------------------------------------------------
-----------------------------SNSN---------------------------
----------------------------------------NMNQLHHQQQQQQIYQRH--
------------------------------------------------------------
------------------QLPSMIWDPNNIKIKTLSVEKTLEPLVLQ------MTTLMER
--KGPSNHPK--GQSKRADVLVATMEKATELFVVQGE------AIAAENPMMANEMNQAI
EDVRQSGRQMSQLSRVFAEDPCSSVKRADIVKAARPLLLAVTRLITVADMIDVQNLLDSL
KIVESDLMNIKNASSQQQVVDSRDAFWSNTNQLLARVDARENELKDFQFKGKLAAARAIL
KRNRTLLFTAS------------KVYVRHPELSEAKKNRDFAFAEMCEAINIISDAAQEK
TL----STSGSDIYTIGDEPRNLSKLAYELDEFDAKLQSINIREYNESVMRPILEANLED
IITASAAMADFECSLKDTCRICKDRRYERQDLFVVECNTVRQALQDLLSEYMNNMGANEP
SENLSRALEHMYNKTRDLRRHLHQAAIDHVIYRFVAERGPVSALVDAAKNGDEVSVEEYA
QALRKNSDMLIQVARLNCCMSTNKLGVESVNRSKKQLEKLCSQVINAAKILSLRTSSKAA
IENMEEFQDRWIDQVKEFIDVVYRNILDNRSKTTEDIINTINIIEDLLLLSELHSERDKV
DGLYAL---------QQEDRAAFDRAAQSLSSRFGSLCQAVESEINNYEKCSYTESVLEA
NASMKKSKDTFDRFYQKI---LKQFGDK------NRSD-----MNKADFERTANEMIVNL
KQVRFAV---RPYEDLDSETEVD-YED-NTYETRSKSSI--HTDI----DEFPGVAGISN
TRDAYRFIPDEEKQKIAVYVENFKNEKNKFDQEVGQWDDNGNEIIVMAKKMCKIMMDMTD
FTRGRGPLRTTMDIINAAKKISEYGIELDKIANLIAEQSPETQTKKELIGYLKEIALYCH
QLKITSKVKADVQNISGSLIVSG-------------------------------------
-----------LDSATSLIQAAKNLMNAVVSTVKASFVASTKYNQR--------------
----TTIVKWRVKAPEKKPLVRKEKPGEAWA-RIQKAPKRRNVAPLRVLNEFS-------
------------------------
>Cele.Transcript:R13H4.4b /organism=Cele {i 384,840,1044,1575,2403,2544,2645 i}
MP----------------------------------------------------------
------------------------------------------------------------
------------------------------------------------------------
------------------------------------------------------------
------------------------------------------------------------
------------------------------------------------------------
------------------------------------------------------------
------------------------------------------------------------
------------------------------------------------------------
-----------------------------ANGN---------------------------
------------------------------------------------------------
------------------------------------------------------------
------------------SHAYFNID----EVRSKNVLKQITQLINE------VTNITET
FPLKPGQTTE--G-------LVATLDAAVANFLQTGSFAISKCPIANSDPRAIDLLHEAL
GAVQDTGQVMIQTGRDFVRDSTSTNKRAIATNSGRNLLTAVAKFLILADSIDVKVIVDKV
DEVRETAHQMIEADTKIKVDDLYNLLISQIEELDITVRRRAIDLVKPNQRDDLLAARSAL
RQTAPLLYTST------------RTFVRHPEHEEARRNRDYTADEMHSALNALESVLNGQ
QP----KVT-------FSEYGRIGDLINEIDTFQNRI-EIDPAHYRRGTDRPDLEGHCER
IVSGSASIADAEST-----------RENRKQKIVAECNNLRQALQELLTEYEKSTGRRDD
NDDIPLGIAEVHKRTKDLRRHLRRAIVDHISDAFLDTRTPLILLIEAAKEGHEENTRYRS
KMFQEHANEIVSVARLSCQLSSDVESVSVIQHTAAQLEKLAPQVAQAAILLCHQPTSKTA
QENMETYKNAWFDKVRLLTTAL----------------DNITTLDDFLAVSEAHIVEDCE
RGIKGITANASTPDENAANCETVDCAAGSIRGRALRVCDVVDAEMDFLQNSEYTETVKQA
VRILKTQ--RVDQFAERASALANRQEAHGLTWDPKTKE-----EEMNEFINACTLVHDAV
KDIRHALLMNRSMNDVDSDVE---------YEADGVGAA--------NADANRTISEQEN
QQNLMRRLPEEEKKKIQAQIDIFKVTQTRFEREVAKWDETGNDIISLANNMCKIMMSMTE
FTRGCGPLKTTMDVIRAAQEISLNGSKLNALARQIGEESADSQTKKDLLAYLSQITLYCQ
QLNICSKVKADVTQVGNELVVSA-------------------------------------
-----------LDSAMSLIQTARNLLTAVVQTVKAAYIASTKFRRP----NAN-------
----SVRVEWRMAPPKKQPLIRPQKNNAIIR-VCRRASERRPLQPAKVLAEFTRNEIETG
RDSDDEELDRRHQQ----RINGRL
