# Supplementary material for: Genome streamlining in a minute herbivore that manipulates its host plant
Source: eLife. 2020 Oct 23;9:e56689. doi: 10.7554/eLife.56689 (PMC7738191; doi:10.7554/eLife.56689)
Supplement: Supplementary file 2. [file elife-56689-supp2.zip › Malin_Input/OG0002101.fasta]

>Agam.AGAP007970-RA /organism=Agam {i 71,240,1189,1321 i}
------------------------------------------------------------
------------------------------------------------------------
------------------------------------------------------------
------------------------------------------------------------
------------------------------------------------------------
------------------------------------------------------------
----------------------------------------------------MSDISQKC
F-----GKNGGFSISFNQDYT------------------SLSVVSRTGYRLFSLT--SVD
RVDEIFC-SHD------EDTKIAERLFSSSLVAVVTASEPNKLKVCHFKKGAEICN-YGY
PSEILSVKLNRSRLVVCLVDSIYIH---NIR-DMR--LLHSIKNMAPNPSGLCTLSLL--
----SHLAYPVATDCGELQIFDAANQLRRLKLKAHDSPLSALNFSYNGLLLATASEKGTV
IRVFCVKNGQRVHEFRRGVKRHVSIGSLYFSTCASFVVASSNTETVHIFRIDPKAIEQAE
RRQSVAIDAAAAAATSTGSSSDDDETQGGNDPAAAAAAAGGWGMGFLAKAV---TSYLPT
N--VVTDVFTQDRAYATIQLAE--PGLRYECVMAKLEKETRLLLACEDGFLYIYSFEDSK
GGECKLIRAH-------DLRTPLH----GITEVDIVGNENDEN------TNSLNVNMTKS
ML---------------------PAPG----------TYAGVLKGRPA-----DRMSDSD
WCHDLRE-AVEYPV-------KVTVPIYD------------EMQFPPVTPITVE------
--------------------
>Dmel.FBtr0331678 /organism=Dmel {i 38,769,1315 i}
------------------------------------------------------------
------------------------------------------------------------
------------------------------------------------------------
------------------------------------------------------------
------------------------------------------------------------
------------------------------------------------------------
----------------------------------------------------MT------
----------TYQMNFNQDFT------------------SLSVLSPTGLRLFSIS--SQD
KVEEIFAKDNT------EQIRIVERLFNSSLVVLVTAQKPNCLKMLHFKKKQDICN-CFY
PSEILCVRMNRQRLIVCLAESIHIH---DIR-DMK--ILHSIENIAPNEQGLCALSLN--
----SHLAFPVCQTSGELRIFNASKLRTGMTIRAHDTSLSALAFSPSGALLATASERGTV
IRVFCVKNGQRVQEFRRGVS-CVRIASLVFSASGDFLCASSNTETVHVFKIDTRAVETVE
LKA--IADVAAKSENSAKEAVASTAAEES------CRPVASW-GGMFSKAV--SSLLLPT
---QVSEVLAQDRSFATVQLAQ--GGLKHICALTRVQKEPRLLIACEDGFLYVHEFPAER
GGPCKLMSVH-------DLRGALE----DVIELELSESVQRSQ------TKPSNPSTVTQ
PSLTMLKSCAA------SVLIENPDPMQ-------DNSYASILKGDQA-----DAMSDSA
KFRKLCD-AIDTPT-----------KLYD------------ERQFPPVAITAKD------
--------------------
>Alyc.aculy01g23970.1 /organism=Alyc {i i}
------------------------------------------------------------
------------------------------------------------------------
------------------------------------------------------------
------------------------------------------------------------
------------------------------------------------------------
------------------------------------------------------------
----------------------------------------------------MNLTLDGE
QLDK-GSQSNVQFISFNQDYS------------------SIAIGTKTGYNLYAFENDSID
QLKKQFQ-DEE-----HTDICIVERLFSSSLVVIVSLLSPRRLRLYHIKRTAEISL-HSY
TNTILSVKLNRRRLIICLEDQLYIH---SLKGDLD--VKWVIRNIPPNPNGLFALSPR-E
DR--CLLAYPASQRSGEIQVFDAIELKNKILIPAHDNPLAALSFNQQATMIASASEKGTV
IRVHNVDEGNCLYEFRRGYARCVDIYSLSFSLDSLFLAASSSTETVHVFKLDQSKEDQSA
----------------------------------LVPNQATW-GSYFSNALVQSTTYISS
---HVSDMMHQWRSFATCRLPF--KQLKNVCSITTIDKQPRVLVVSSEGYLYIYDLDINE
GGDCILVKQH-------RLEEIESSSS-------------SGH------RDNTNNTQVVA
FA----NQAAPMTDTTHQIHRHHPNQS--------HHNYNSSDRGSSSSGGTANQTRSSS
HSSSHHS-SHAMPINTLDGTNSAAGRLHQHHHRHHHAEPQYDNEFPPLDQQVN-------
------VGSYGSRSNYSDRS
>Cscu.CSCU011800-RA /organism=Cscu {i 88,217,387,582,675 i}
------------------------------------------------------------
------------------------------------------------------------
------------------------------------------------------------
------------------------------------------------------------
------------------------------------------------------------
------------------------------------------------------------
------------------------------MAGFPIALR-------------FGEIQNQD
RPKRELGGEIPFLIKIYQINICIIYIC-----------RSLAVGTKSGYKLYSLG--HVE
QLDQIYI-NEE-----IKDVCIVERHFSSSLVAIVSLSSPRKLKVCHFKKGTEICN-YSY
SNTILAVKLNRLRLVVCLEESLYIH---NLR-DMK--VLHTIRDTPPNPRGLCSLSIN-T
DR--CYLAYPGSSTIGEVQIFDANTLQTKLMIPAHDNPLAALAFDPNGMKLATASEKGTV
IRVFGASDGQKLYEFRRGMKRFVF---------HLYLCLSF-------------------
------------------------------------------------------------
------------------------------------------------------------
------------------------------------------------------------
------------------------------------------------------------
------------------------------------------------------------
--------------------
>Dpul.mRNA10229 /organism=Dpul {i 71,330,528,791,971,1079,1168 i}
------------------------------------------------------------
------------------------------------------------------------
------------------------------------------------------------
------------------------------------------------------------
------------------------------------------------------------
------------------------------------------------------------
----------------------------------------------------MSQIRQEN
D-----SGTGGFFVNFNQDST------------------SLAVGTKVCYRLFSLS--SVD
RLDLIYE-STS--EL-DEDACLVERLFSSSLVAVVSLSSPRKLKVCHFKKGTEICN-YSY
SNTILAVKLNRARLVVCLEESLYIH---NIR-DMK--VLHTIRDTPSNPQGLCALSPNSN
EH--CYLAYPGSATIGEVQIFDAYNLQAKTMIPAHDSPLAAIAFSITGTLIATASEKGTV
IRIFRVDDGARLHEFRRGVKRCATIYSLAFSADSQYLAASSNTETVHIFKLEDPQRPG--
-------------------SSS--------------EEPQGW-MGYLSKAVSVSASYLPT
---QVADVFSQGRAFATVHLPF--QGIRNVCSLATIQKVMRLLIASAEGYVYVYEVNPVE
GGDCTLLKQH-------RLDGLIE----NGTEN---------------SHSDGYSGAHGK
AK---------------------------------------------------LDAADSE
KFHDMER-ATETPP-------ANPLRLDD------------EGEFPPMTQKLD-------
--------------------
>Hsap.transcript:ENST00000288828 /organism=Hsap {i 74,128,211,381,478,576,669,740,848,1013,1121,1252 i}
------------------------------------------------------------
------------------------------------------------------------
------------------------------------------------------------
------------------------------------------------------------
------------------------------------------------------------
------------------------------------------------------------
----------------------------------------------------MNLASQSG
E----AGAGQLLFANFNQDNTEVKGASRAAGLGRRAVVWSLAVGSKSGYKFFSLS--SVD
KLEQIYECTDT------EDVCIVERLFSSSLVAIVSLKAPRKLKVCHFKKGTEICN-YSY
SNTILAVKLNRQRLIVCLEESLYIH---NIR-DMK--VLHTIRETPPNPAGLCALSIN-N
DN--CYLAYPGSATIGEVQVFDTINLRAANMIPAHDSPLAALAFDASGTKLATASEKGTV
IRVFSIPEGQKLFEFRRGVKRCVSICSLAFSMDGMFLSASSNTETVHIFKLETVKE----
-------------------KPP--------------EEPTTW-TGYFGKVLMASTSYLPS
---QVTEMFNQGRAFATVRLPF--CGHKNICSLATIQKIPRLLVGAADGYLYMYNLDPQE
GGECALMKQH-------RLDGSLE----TTNEILDSASHDCPL------VTQTYGAAAGK
G-------------------TYVPSSP--------------------------TRLAYTD
DLGAVGG-ACLEDE-------ASALRLDE------------DSEHPPMILRTD-------
--------------------
>Isca.ISCW018244-RA /organism=Isca {i 142,366,504,597,668,774,926 i}
------------------------------------------------------------
-------------------------------MPV--------------------------
-------------GLF--------------------------------------------
----------------------------------------------YEF-----------
------------------------------------------------------------
------------------------------------------------------------
------------------------------------------------------------
----------PHSILFCVRFR------------------SLAVGTATGYKLFSLS--NID
RLEQIYE-NET------EGTCLVERLFSSSLVALVGASSARKLKVCHFKKGSEICN-YSY
SNSILAVRLNRVRLVVCLEESLYIH---NIR-DMK--VMHTIRETPPNPRGLCALSIS-N
EN--CYLAYPGSDKIGEVQIFDASNLQAKVMIPAHDSPLAALAFNTAGTLIATASEKGTV
IRVFNVSDGLKLYEFRRGMKRCVSICSLSFSADSQFLCASSNTETVHIFKLEDP------
------------------------------------KEPATW-MGYFGKALMQSASYLPS
---QVTEVFNQGRAFASVHLPF--CGVRTVCALITVQKIPRVLVATTDGFLYVYNLDPAE
GGDCTLARQH--------------------------------------------------
------------------------------------------------------------
------------------------------------------------------------
--------------------
>Lpol.rna4575 /organism=Lpol {i 137,220,387,582,675,746,854,1022,1130 i}
------------------------------------------------------------
------------------------------------------------------------
------------------------------------------------------------
------------------------------------------------------------
------------------------------------------------------------
------------------------------------------------------------
------------------------------MQNLASNLNYLTEGFKTGISSLMNLAGEGG
D-----PNSGVFFVNFNQDCT------------------SLAVGTKTGYKLFSLN--YVD
KFEKIYE-NDS------EDICIVERLFSSSLVAIVSLSSPRKLKVCHFKKGTEICN-YSY
SNTILAVKLNRARLVVCLEESLYIH---NIR-DMK--VLHTIRDTPPNPHGICTLSAS-N
DN--CYLAFPGSNTIGEVQIFDADNLQAKIMIQAHDSPLAAMTFNPSGTKIATASEKGTV
IRVFNVADGEKLYEFRRGVKRCVSIYSLSFSSDSTFLCASSNTETVHVFKLDDPREV---
-------------------RYV--------------EEPQGW-MEYVGKALMQSASYLPT
---QVTDMFNQGRSFATVHLPF--SGLKNVCALALIQKIPRVLVASADGYLYIYNLEPGE
GGNCALVKQH---------------------------------------SCWAWPGGLGT
------------------------------------------------------------
------------------------------------------------------------
--------------------
>Smar.transcript:SMAR003646-RA /organism=Smar {i 82,130,297,498,591,659,983,1088,1134,1304,1387,1554,1749,1842,1913,2189,2297,2464,2521 i}
ALSVGSTQGYKLFSLKSTTNLELIHENTQARYFYLNWKEKQEKKTDQIYIVERQFSNGLV
ATVSYLSDQKLILSHFGVGTEIQSFMYNSRIMSVKLNRSRLVTCLRKSLHIFEISSKEVK
KIYEINDTPQNSRGLFALSNNQENCFLAYPASDTDGKVQIFDATKLKAVIVIDAHKGLLA
ALAFNSSGSKLATASDEGTIIRVFNTSDGYKIAECRRGFSPASIYSLSFSYDSLFLTASS
NTSTIDIYKLETQILPEPELESSIESEGWVWEYFRNSISTLTATVKSVTTTAVDYIPQVI
TDAWNPQRHFASVQLESTGFKNICSLALVGETLCVIVASANGYLYIYDFNPISGYCSFIQ
EHSNRPTLIISPLPQCTACASWRACKQGICMQRLVESADVITEGLKAGILSLMNLASQ-G
D-----QSSGVFFVNFNQDNT------------------SLAVGTKKGYRLFSLN--SVD
KLEKIYE-NES------EEVYIVERLFSSSLVATVSLSSPRKLFVSHFKKGTEICN-YSY
VNTVLSVKLNRVRLVVCLEESLYIH---NIR-DMK--VLHTIRDTPPNPQGLFALSSN-Q
EN--SYLAYPGSNTIGEVQIFDAANLQAKVMISAHDSPLAALAFNPSGTKLATASEKGTV
IRVFEVQDGSKLFEFRRGVKRCVTIYSLAFSADSVFLCASSNTETVHVFKLENPTET---
-------------------KLT--------------EEPQGW-IGYFGQKLMQSAALLPS
---QVSDMLNQGRAFATVHLPF--SGLKNVCSLAVVQKILRILVASADGYLYIYNLDPNE
GGDCTLLKQHSYSSVVNRLDGKQDTPATTPAEVIPSVS--VPAEKSPVSVSPSYASTVRK
TE------------------TSVPLPG--------LPSYARIVKGNAS----VRSTSEND
NFQEMASPSSESPI-------KGNLNLDD------------ESEFPPMTQKND-------
--------------------
>Phum.transcript:PHUM084890-RA /organism=Phum {i 137,220,387,582,869,1031,1139,1225 i}
------------------------------------------------------------
------------------------------------------------------------
------------------------------------------------------------
------------------------------------------------------------
------------------------------------------------------------
------------------------------------------------------------
------------------------------MQNFGKNINVLTEGFKAGISGLMNLATQAS
D-----SANGAYFVNFNQDCT------------------SLTVGTKTGYKLFSLH--SVD
LLEQIYE-NEA------EDICIVERLFSSSLVAIVSLSSPRKLQVCHFRKGTEICK-YSY
SNTILAVKLNRTRLIVCLEESLYIH---NMR-DMK--ILHTIRDTPPNPSGLVTLSVS-A
DN--CFLAYPGSNTIGEVQIFDASNLHAKIMIPAHDSPLAALAFSPSGKELATASEKGTV
IRVFNIQDGTKLYEFRRGVKRCVSISSLVFSTDSNYLCCSSNTETVHVFKLEEPKETQV-
------------------YKFN--------------DENQGW-IGYLTKAVSASANYLPT
---QVTDVFNQGRAFATVHLPF--QGIRNVCAITTIKKVLRLLVAATDGFLYVYNLDTNE
GGDCTLIKQH-------RLGTRE-------------IS--IPA------SDQVDGK----
----------------------VPNDTTKIQGTGSISTYAGIVKGRTS------------
-----------------------NGTMSG------------IGMTNPCLQSNT-------
--------------------
>Tcas.transcript:TC006217_001 /organism=Tcas {i 71,317,516,788,938,1120 i}
------------------------------------------------------------
------------------------------------------------------------
------------------------------------------------------------
------------------------------------------------------------
------------------------------------------------------------
------------------------------------------------------------
----------------------------------------------------MSNITSSD
S-----NGTKNYFVNYNQDST------------------SLVLGSKSGYRLYSLN--NVD
DLELIYS-NDV------EETYMVERLFSSSLVATVALSSPRKLKVCHFKKGTEICN-YSY
SNTILAVRMNRSRLVVCLEESLYIH---NIR-DMK--VLHTIRDTPPNPQGLCALSIN-H
DN--CLLAYPGSATIGEVQIFDADHLHAKTMIPAHDSPLAALAFSPNGTRIATASEKGTV
IRVFSSADGQKLYEFRRGVKRCVDISSLAFSTCSQFLCCSSNTETVHVFKFEEPKESP--
-------------------KRN--------------VEESSW-MGYL-------SSYLPT
---QVTDVFTQGRAFAAAHLPT--QGLRNVISIMTAQNQLRLLVATEEAKLYVYNLDPNE
GGDLTLYKQH-------RLDDSRDT------------------------RDSSKGTAMSE
PQ---------------------------------------------------SIDGESE
KLREMAA-ATESPP-------KGPFHFND------------DQEYPPLTQNSD-------
--------------------
>Mocc.rna14334 /organism=Mocc {i 68,321,451,586,756,1165 i}
------------------------------------------------------------
------------------------------------------------------------
------------------------------------------------------------
------------------------------------------------------------
------------------------------------------------------------
------------------------------------------------------------
----------------------------------------------------MSYSENDP
------FSQQSVFVNFNQDFT------------------SLAVGTKTGYRFFALN--NVD
RLEQIHHSGEQ------EDIALIERLFNSSLVAFVSLPSSRKLKVCHFKRGKEITN-FSY
SNAILAVKLNRSRVVVCLEESLYIH---NIQ-DMR--VLHTIRDTPANPKGVCALSTA-S
DRGVTYLAYPGSTSMGEIQIFDTENLCAKIMIPAHNSPLAALAFNTNGSLLASASEKGTV
IRVFSVTDGTRIYELRRGLKRCATIYSLAFNAESTLLACASNTETVHIFKLDENSASS--
-------------------TASAQPTVGS------FQEDAGW-MNMFGKALMSGSSYLPF
---AVSDVFAQGRSFATAKLTF--SGIPSVVALSTIDRQCRLLVASTNGFLYVYNVNVEQ
GGDCSFWRQH-------NLLEGVS----------------------------GSETTVGA
PT---------------------------------------------------TPSSGGD
QIQDASKASPNSPS------SANSLRLQD------------DAEFPPMSHGVE-------
--------------------
>Drer.transcript:ENSDART00000059533 /organism=Drer {i 86,169,339,436,534,627,698,806,971,1079,1210,1311 i}
------------------------------------------------------------
------------------------------------------------------------
------------------------------------------------------------
------------------------------------------------------------
------------------------------------------------------------
------------------------------------------------------------
----------------------------------------------------METEEGAD
GPGGPGPGLGLCCASFNQDST------------------SLAVGTKTGYRLFSVT--SVD
KLDCIHESAET------PEVYIVERLFSSSLVVVVSQSMPRRMNVYHFKKGTEICN-YSY
SNNILAVRLNRQRLVVCLEESIYIH---NIK-DMK--LLKTLLNTPSNPSGLCALSIN-H
SN--SFLAYPGSDTIGEIIVYDANNLSTVTMIPAHDSPLAAITFSASGTKLASASERGTV
IRVFSIPEGLRLFEFRRGMKRYVNISSLSFSPDAQFLCASSNTETVHIFKLEQHSPSGE-
------------------------------------EEAPSW-SAYVGKMFTAASSYLPA
---QVSGMMSQDRAFATVRLQM--AGQRNVCALATIQKLPRLLVASSDGQLFIYNIDPQD
GGECTLVQKH-------RLFGSDK----EWEETNQSDMTEAPQ------ACQSYAATVAI
PT-------------------SGPVTA--------------TLTGYSE-----DGGAKKG
EVIPEHE------------FAAGPVCLDD------------ETEFPPINWCRD-------
----------GSGRGKGRRP
>Dpte.g10565.t1 /organism=Dpte {i 74,612,782,1064 i}
------------------------------------------------------------
------------------------------------------------------------
------------------------------------------------------------
------------------------------------------------------------
------------------------------------------------------------
------------------------------------------------------------
----------------------------------------------------MSFSSGGR
GD----DDENRVFVNFNHEST------------------SLVVGTRNRFRLYNIK--DVD
NLELLYE-DDS------DYTVIAERLFSSSLLAIVSLSSPRKLRVCHYKKRTEITS-FSY
TNTILAVKLNRLRLIVCLEDSIFIY---NIT-DLK--FIHSIRQTQRNPNGIIALAPS-N
EQ--CYLAYPAKQDKGEVNIFDAHKLDNKLTITAHDNPLVSLTFDTQGTKLATASDRGTV
IRVFDTSTGDCIYEFRRGYARCVSIYSLSFSPDSQFLCASSNTETVHIFKLNETQPQD--
------------------------------------DNLAVM-FKSYVKKICQTAGYFDS
----VADMMNQWRSFATVKLPLVNPGSRTICSISYSNQRSNVLIATTDGYLYVYDLNLND
GGDCTLIRQH-------RLIDDLPDDN-------------DGQ-----RSASLSSTSTTT
AT---------------------------------------------------MSTTNTT
KTTSSSHHLIQSPS---------------------------SSSSSPLDR----------
--------------------
>Turt.mRNA:tetur12g04230 /organism=Turt {i 1117 i}
------------------------------------------------------------
------------------------------------------------------------
------------------------------------------------------------
------------------------------------------------------------
------------------------------------------------------------
------------------------------------------------------------
----------------------------------------------------MSLTENE-
------DQTKYLYVRFNQDST------------------SLCLGSRSGFQLVNFL--STE
DLKMISG-CTE------EEICIAERCFSSSILAYVSLQSPRKLNFLHVERDVMICDPRCY
NNSILAVKLSRKRIVVILEDAIYIHVGLAGD-FMS--DLHRIKQTPSNPKGLCALSSS-D
EN--CLLAYPGGPNTGELIIFDCYNLVDKIVIPAHDNPLAAMAFDANGDKIATASEKGTI
IRVHAIANGNCLYEFRRGFTRCANIYSLSFGINSLFLCASSSTETIHIFKLETPANNRNK
------------------------------------DESTSW-IDYLGRA---SETYLPT
---NISKVFNQERSFAFAKLPL--KNLETVCTITIINETPWLLVASYDGYVYIYDLNINE
GGECNLVRQH-------KLSEIPVAN--------------AER------RDSSTPTGL--
-------------------------------------SYAAAVRGFEI-----KSNRI--
--------TTNSPTI--------------------------ESAVTPIS-----------
--------------------
>Ptep.aug3.g10451.t1 /organism=Ptep {i 65,148,336,537,630,701,812,980,1088,1204 i}
------------------------------------------------------------
------------------------------------------------------------
------------------------------------------------------------
------------------------------------------------------------
------------------------------------------------------------
------------------------------------------------------------
----------------------------------------------------MNISDSE-
------SARDILYLNFNQIAT------------------ALSVGTKNGYMLYDLN--LVY
ECVPTYDTNLTPAKGQVTDVCIIERNFLTSLIAYVTLNSPRSLILYNYNKGTILID-RLF
PNTVLSVKLNRKNVVVCLEDSIFIL---DVM-NLKEDNMHAITGTATNVKGLIALTYG-Y
GN--SLLAYPASSVKGDVQIFDATSKHAKITIPAHDSELAALAFDETGDKLATASIKGTV
IRVFDVVSGKALFEFRRGMKRCVEIHSLSFNKDGEFLCASSNTETVHIFKLQNTEPAE--
-------------------QVE--------------EEAEGW-MEMFGRVLTQSAKYLPT
---QMSDVLTQQRSFAYVHLPF--VTQKTISAISTIQNVPYVMVASLEGFLYIYELNVEM
GGACVLIKQH-------RLEGPVK----PT-------------------TKNSNPALS--
--------------------KFEPHST--------SHPVGSVEKESPI------SNIKSS
PVHNLKL-GYAWPEVEL-NPPYLGLKLNEKY--------TEQENHPNLGVSNGNQLCTND
VPVRYEISSCDTEQTFSSVE
>Cele.Transcript:F41E6.13a /organism=Cele {i 68,166,339,818,986,1174 i}
------------------------------------------------------------
------------------------------------------------------------
------------------------------------------------------------
------------------------------------------------------------
------------------------------------------------------------
------------------------------------------------------------
----------------------------------------------------MSATTSEE
NPD------SINYIGFNQDSK------------------VICVGHKDGYMFYKTA--DIL
ENNTLTYEGENLTHLGLNNCLIIERLFSSALMVVISQKDPRVLHVYHFTSRNIICD-HRF
NKSVLTVRLNRDRIVVCLEDCIYIY---NLK-DMK--MMHNIMDTPTNKLGVLDLTSN-P
GN--ALIAYPGSTDTGSVHLFDAINLSSVSTFNAHEGTIACLKFNQEGNMIATASTKGTV
IRVYSVPNGHRLFEFRRGVTRCVNIYSLCFSSDSKYLTSSSNTETVHVFKLEKTEGVDNK
------------------PEAS--------------TEGGGW-FDAINKTF---SAYMPS
QVLQVGELMTTERSFATAKLPG--AARSNQVSLVSHKNQQYVMAATSDGFVYAYRLDP-E
GGELDLIKQH-------NIGPKSD-------------------------TSRASPTST--
-------------------------------------GSGGAAKSAEA------------
--------SNQSVP-----------NMDD------------PDDFPPMSHTSG-------
--------------------
