# Supplementary material for: Genome streamlining in a minute herbivore that manipulates its host plant
Source: eLife. 2020 Oct 23;9:e56689. doi: 10.7554/eLife.56689 (PMC7738191; doi:10.7554/eLife.56689)
Supplement: Supplementary file 2. [file elife-56689-supp2.zip › Malin_Input/OG0002104.fasta]

>Agam.AGAP028421-RA /organism=Agam {i i}
---------------MDDEEYERFEITDYDLANEFNPNRGR-RRPTKNQQIYGVWAD---
-------DDSENEGDEGSGGRRRGRMG-GKQPKDYSAPIGFIAGGIQQSGKKPE------
-------KDRKPSDEDD--------------DDEGDEANDA----RPRFG-SKAAAANSS
ATSSESEDERRTPPQDMRSMAGFRSLGSGAP-----PKAQGGKHVGNWEQHTRGIG----
-AKLLLQMGYQPGKGLGKDLQGISAPIEAHLRKGRGAIGAYGPEKKTVVAD---------
--------AKQKQKQDDTKALPAAGGKEEETRQWRK------EGGK-Q-SKSRYFFKSVE
DVIEKG--KKTATYAPFDKSSS-KLAQVTVIDMTGPEKRVLSGYHALGQAK-VADEELYE
LGGQAGGKPPPAKETIHFALPELLHNLNLMVEYCEQDIITIDKQKCEAKDREEQLLHEKQ
NLIRISELEKDYLHTLDGALELVRALVEP----AGGSIELEECERIFVRLYADYPAE---
-----CKEFGLSDLAAGVVAPLLASRLRE-WKPFSEP---TRHLDIFKRWKSILASSR--
-------TDTVNSLLDPYSAVVWSGVVPSIRSAASEW-NPR-------AHQPMIALLDAW
APLLPAWILDNVLEQIVLVKLTAAVIEWDPLTDTVPIHCWIHPWTELLGPK---------
------MEGNIYPAIREKLARALKGWHPEDRSARAMLTPWKGVFAEEDLQVFLAKNIIPK
LELRLTELIVNPLQQ-DLE-IFNQVWEWHELISPLQMATVLDKYFFPKWLQTLVIWLNQS
-PNFDQVSRWYQGWKAQFTDDVVRHPNIKECFRKALELMQRSIGLG-GSGAGGPSSSPPV
MESI-----------------PPPPKPPTV-TMMDMQQLD----------TQPTLEFKEL
VSQKCAERGIIFAPMPGRRELGKQVYRVGK--LFCYIDRSVCIVS--PDGGVSWTPISLA
ALLERAVSG------------------------------
>Dmel.FBtr0345545 /organism=Dmel {i 109,2388 i}
---------------MSDNDYERFEITDYDLDNEFNINRPR-GRQSRHQQIYGIWAD---
-------DSEEESGGEGGTK--RRGRA-ARKPKDYTMPVNFVAGGIQQAGKKKK------
-------KALQADDEKG-------SQKEGAEADQGEESDDSAASGRPAFGQNDPGSSNSS
SEEERPTLSRKQPSTTFQH----------------RSHIASERNVGAWEQHTRGIG----
-AKLLLQMGYEPGKGLGKDLQGISHPVQAHVRKGRGAIGAYGPETAASIGG---------
--------KTNKSIKVDEDVREAKEFK-DQLNKWRKGSAGGAEPME-R-QGKRYYYKSVE
EVIAKG---HTSGHLLSEKLSK-KLGNVRVIDMTGPEKRVLSGYHALGQAK-ITPEETL-
--YDTEATEKGSAPACVFAMPELTHNLQLLVSQCEQQIIAIDNQERECSSQQAALESEHR
KLEEIVQLERNHIRTLEESLERVERLID------NPDLSLPQAERLFRELLVDYAAE---
-----FHEFGLADLAAGVIAPLLKRELVQ-WQPLENP---TEPLPLIKKWRGMLQQGD--
-----AAEQQPRNVFDPYSSLIWAGVMPSFRSSAAAW-QPK-------EHPPMASLLDAW
APLLPSWVLDSVLEQLVLPRLVAGVQEWDPLTDTVPIDSWVLPWHAILGSK---------
------LEEAVYPQIRSKLGIALRAWSPHDRSARAMLTPWQKAFPEEEMQEFLQRYIVPK
LQATLGELIINPMHQ-DLE-LWQQVWEWHELIDPMYMAQLLDRHFFPRWMQVLVVWLNQS
-PDYAEISRWYTGWKSMLSEPLLREPSVKEHLRRALEIMHRASD----TL-----LQPTV
TPT------------------PPPPVPPAPVIMMDLIH------------PPAQLEFKEL
VSQQCADLGIIFAPLPGRREMGKQIYRVGK--LFCYIDRHVCMVS--DGSFSNWKPVSLN
HLLERSQTGI----------------------------L
>Cscu.CSCU017907-RA /organism=Cscu {i i}
M----------------EPEMEKFEITDWDLENEFNPNRIR-RPQSKHKQIYGIWAD---
-------DDSDDD---------RPSFG-SKGKKDLSAPISFISGGIKKSGQKEE------
-------EKDGDDDDDD---------------ENSTSDEDT----VPVP-----QKSRYY
Q---RNSFSGKS-------LLGMRGVD------------ISDKEFGGWEKYTKGIG----
-ARLLLQMGYQPGKGLGKDLQGITTPIEAKQRKGKGAIGLYGPEHKHKP-----------
--------TAAADIEEEEKEPK------VLLHQWKK------QDGE-S-RKTKYVYRTID
DVKSDS---IGKKFL---GDPS-KLSKVKVIDMTGPEQRVFAGYHQIHQQH-SKPEEWE-
------DTDKKKERGHHFSLPELQHNLALLVEMTEQEIIRNDRQLSHENDYIVNLKHEKE
RLAKVMEDEKKQIETLKSVMLVIDELNDRNKNDCENPLTIESTLEALKKLQQEFYEE---
-----YVMYGLNDISIAIVYPLMKKHLES-WDPLKDP---LFSIDLFKEWQNLLEIQGSH
SG---KLSGGIDEDFDPYHQLMWIVWMPCVRKAFLSW-NVR-------QCDSVIELLENW
MPLLPAWIMDNILEQLILPRLQKEVEDWNPLTDTMPIHAWLHPWLPLMGNR---------
------LQP-LYAPIRNKLAHALTNWHPSDCSAKLILEPWRAVFPRGTMESFVVANIVPK
LALVLQNFIINPHQQ-HLD-VWHWVMSWEDIIPLPIMANLLEKNFFPHWQQVLCAWLTHN
-TNYEEVTKWYMGWKSMFSEALLNYPLIKEQFRRALDIMNRAVT----SPQGLLSYQPGA
RESIAYLN---NVERQEMDN-PPDRTKRDYDSIAQAIR-----GSSSA--ASLSMNFKDL
IEKKAEEKNIIFMPIPNRFQEGKQVYRFGQ--TLLYLDRGVIFVF----NEKTWVPTSLQ
TLLDTN---------------------------------
>Lpol.rna20588 /organism=Lpol {i 103,261,419,477,681,829,1115,1263,1460,1657,1876,2083 i}
M-----------------DDVEKFEITDWDIENEFNPNRVK-HRQTKQQQIYGIWAD---
-------EDSDDNE--------RPSFR-SKGKHDMTAPISFISGGVKQAGQPDV------
-------KQENSDEDSKIFLILFPHYSF-----------------LPES-----CAALEG
----DNSSSPIS-------LLPMLSIYDCTDPNCLLCLVPAIREIGDWERHTRGIG----
-QKLLLQMGYQPGKGLGKELQGIAAPIEAKQRKGKGAIGCYGPEHKQAPIKLTSM-----
--------ASDEEVEEEV----------KRPRQWKK------SGGD-K-PKVKFNYRTLD
EVTAEG---AMKNQR---GDSS-QLSRVKVIDMTGPEQRILSGYHQIHQQH-TKPEEKE-
-----EPVDTRKGRGHHFSLPELTHNLDLLVNIVEQTILNNDRELKREQDRVINLEHEEE
RLAKVIQEEKKHIDSLKTVLEEIERLHARTEMGCENPMTLEEVIEVFENLQENYYEE---
-----YRMYNLTDLTITIVFPLMKRYMSS-WNPFKDS---KYGMDVFKKWKDLLELEKGM
RF---NQCPALNDEMDPYHQLMWHVWMPCLRTAIFSW-IVR-------QCDPLIDLLENW
LPLLPTWMTTNILEQMILPRLQKEVDTWDPLTDTMPIHSWIHPWLPLMGDR---------
------LEP-LYAPIRHKLANALKNWHPSDCSAKLILEPWRKVFSLGTMQAFVVTNILPK
LAMVLQNFIINPHQQ-HLD-IWQWVMAWEDLLPVASLANLLQKHFFPQWLQVLCAWLNHN
-PNYDEVTKWYTGWKSMFSEALLNDPVIKDQFKKALDIMNRAVS----ATQGMMSFQPGA
RESVSYLT---NVERQQGLD----------------------------------------
--------------VSGSTIRSKKDYEVSG----------------------------LR
VLC------------------------------------
>Ptep.aug3.g15377.t1 /organism=Ptep {i 106,258,398,456,663,814,1103,1248,1420,1639,1846,2007,2085 i}
M----------------TDGIEKFEVTDWDLENEFNPNRVR-HKLTKKQQIYGVFAS---
-------DDSEEDE--------RPGFG-HKAATNSMSHINFISGGVRTIGEKTE------
-------KKASEEEDQS------------------SSEEEA----KPKP-----PPPKQY
----GNQRSGMSGSRNAHQIAGLRSFQ----------KNANNSDFGSWEKHTKGIG----
-QKLLQKMGYEPGKGLGKTLQGITTPIEAKLRKGRGAIGLYGPEQPTMMRV---------
--------GGEQSIETEESSEK------PHQRQWKK------KTGDRK-PKIEYYAQSVE
EALEEG---ATKRFR---GDTSYPISSVKVIDMTGPEQRVLTGYHQIAQQQRRRPEQEV-
-----EESKPQTNKGEHFSLPELEYNLKLLKDDEKNKIIQCERQKQFAEDRIITLEHEQK
RLQQVLIQEEKQILTLEKVLKIVDSLESN-KEEEDCSETLEMAAKIFKDLQDDYYEE---
-----YKMYNLSDLAITIVGPLVEKLISD-WNPLEQH---LHCIDIFKDWKTLLESDS--
-----SAISGMGQEPEPYHHLIWDVWMP--------------------------------
-----------------------------------PVQA-----------R---------
------LEP-LYAPIRHKLASALVNWHPSDCSAKLILEPWKGVFSQGVMEAFVVTNIVPK
LVAVMQTYVINPHQQ-HLD-VWNWVMAWFDMMPEPCMVTILEKNFFPKWLQVLYTWLTHS
-PNYEEVTKWYTGWKSMLPPSLHHHPIIKEQFRQALDIMNRAVS----APQGLLGQQPGA
KESMAYLT---NVERQQELD-RHVKPRRDYEAMIQTVR-----GVTSA--ASLTLSFKEV
IQKKAEESNIIFMPVPGRYQDGKQVHRFGS--SLLYLDRGVIFVF----NQKTWVPTSLQ
SLLDTAG--------------------------------
>Isca.ISCW011007-RA /organism=Isca {i 72,188,246,459,610 i}
---------------MGDVEIEDFEITDWDIANEFNINRRG-SSSEEEVRIPVKSAK---
----------------------KSGFS-GRGG----------AGGVAHG-----------
------------------------------------------------------------
-------------------LLG------------------TQGDFGTWEKHTKGIG----
-AKLLLQMGYQPGRGLGRDLQGISAPIEAKLRKGKGAIGLYGPERAGPKLI----G----
-------VEDGASASTGAAARQA-----ADLNQWRK------RKQEGE-KKVTYVYKTVD
EVKSEG---VYRKGP---GLQS-KLSKVKVIDMTGPEQRVLSGYHELHQQH-SRPDDRE-
-----EAPKQQARIGSGFSVPELTNNLELLVDLTERRIVHNDRETRHEEDRSVNLRHEVE
RLDDLVAQEREQEQRLQRVADIVKG-----------------------------------
------------------------------------------------------------
------------------------------------------------------------
------------------------------------------------------------
------------------------------------------------------------
------------------------------------------------------------
------------------------------------------------------------
------------------------------------------------------------
------------------------------------------------------------
---------------------------------------
>Smar.transcript:SMAR003126-RA /organism=Smar {i 106,273,368,618,1376,1792,1999,2160 i}
M----------------AVEFEKFEITDQDLEEEFSTTRRR-YRLSKNQQIYGIWAE---
-------PESDDDQPSS-----RPSFS----RKSYTAPINFIGGGIQQAGKNAE------
-------KKEEKVFDKS--------------HDSSSSEEEVVSIKYPS------------
-------------------RFGKGKHYRGFN------PAPGPDEFGGWEEHTKGIG----
-QKLLLQMGYQPGKGLGRDLQGRTDPVEAKQRKGRGAIGLYGSERTKPLV----------
--------TKEEVMKVEE----------KKTKQWKK------KPEESR-KRVKYVYKTPE
EVIAEG---SSRKLP---CDMS-QLSKVKVIDLTGPEQRILSGYHAIHQQH-SRPNEQE-
-------DEKTTKRFCNYDLPELIHNLDLLLEITEQDIIRNDRQMKHERDMIVTLSHEEE
QLTQELKLEMDEVKMMEKILCIIEKLEERTKPDSTNPLTLSECADIFRKFQDEFYEE---
-----YKISELANLAVSVVCPILNNYLKD-WDPLADP---KYPLEVMQEWKDILELSNAK
SF--------DGQEMGPYQKLFWDAWMPCLCEVVKKW-NCR-------NCVPFIELLEMW
LPLIPPWILDNILDQLVLPKLQQEVSDWDPLQDQMFIHVWLHPWLPLMGSR---------
------LEP-LYGPIREKLSVAMVNWNALDDSARKILQPWKTVFPSEAMDGFVAKNILPK
LDKCMQELRINPHEQ-HLD-HWQSVMAWEEFLPLPTLVSILERNFFPKWLHVLCVWLGRN
-GNFDEVSQWYLGWKSMFSEKLQAHPVIKERFKQALDVMNRAMQLGPPKGPGFPPNYPGT
PELVAYAA---SLERQREAN-----VTRNFDSIAHGIRT----GGSSA--SNVTLTFRDL
IERRAQELGIVFMPVPNRFYEAKQVHRFGR--FLLYIDRGVIFIQ----NGDIWTPTSLQ
TLIDSVQR-------------------------------
>Drer.transcript:ENSDART00000079506 /organism=Drer {i 209,363,517,645,801,993,1308,1415,1584,1828,1971,2137 i}
MSMSHLYGRRGDEEEEDGVEIEKFEVSEWDLANEFNPDRRR-YRQTKEEATYGIWAE---
-------QDSDDE---------RPSFG-GKRAKDYSTPVSFVSAGLRKTAAEEK------
-------AEREGSDDSD--------------AEEAPPP--------PRA-----AAPKKL
QTGGSFKTSQR--------FAG---------------GIRTGQDLGNWEKHTRGIG----
-QKLLQKMGYVPGKGLGKNAQGIVNPIEAKLRKGKGAVGAYGSERTQQSL----------
--------QDFPVVDSEEEEEEEFQ---KELGQWRK------EPGTAK-KKPKYSYRTVD
DLKAHGT-RANMSMS---RPAG-ELAQVKVIDMTGREQKVYNSYSHMSQKH-SVPEEAP-
-----LSVSTREQKSSGFALPELEHNLKLLIELTEQDILQSARLLQHEKDTVVTLTHESD
ALQVRLAEEEETLGRLEQVMSLVERFEAG-DKEGDPALSLQECAKIFEQLQTEFYQE---
-----YKTMGLGDLAVSVVHPLLKEKLRN-WDPLKDC---SDGLEEVGQWRAILESTLSL
HS------GPDTSNMDPYHRLIWEVWVPVMRTCVSQW-QPR-------NVGPMVDCVECW
APVLPLWILDHVLEQLIFPRLQREVDNWNPLTDTVPIHSWIHPWLPLMQTR---------
------LEP-LYAPIRSKLAHALQRWHPSDSSARLILQPWRDVFTPGAWEAFMVKNIVPK
LALCLGELVVNPHQQ-LLD-PFNWVMDWECMLSVSSMVGLLDKNFFPKWLQVLCSWLSNN
-PNYEEITKWYLGWKGLLSENLLSHPLVKEKLNEALDIMNRAVA----SGLGGY-MQPGA
RENIAYLI---QTERRKDFQCELQPERREVDNSATRPP------GMAAVPASVPTNFKDL
VQAKAEENGIVFMPLVAKRHMGKQLFTFGR--IVIYIERGVVFVQ----GEKTWVPTSLQ
SLIDMAK--------------------------------
>Hsap.transcript:ENST00000405938 /organism=Hsap {i 209,363,520,648,801,1329,1436,1605,1849,1992,2158 i}
MSLSHLYRDGEGRIDDDDDERENFEITDWDLQNEFNPNRQR-HWQTKEEATYGVWAE---
-------RDSDDE---------RPSFG-GKRARDYSAPVNFISAGLKKGAAEEA------
--------ELEDSDD-----------------EEKPVKQDD----FPKD-----FGPRKL
KTGGNFKPSQKG-------FAG---------------GTKSFMDFGSWERHTKGIG----
-QKLLQKMGYVPGRGLGKNAQGIINPIEAKQRKGKGAVGAYGSERTTQSM----------
--------QDFPVVDSEEEAEEEFQ---KELSQWRK------DPSGSK-KKPKYSYKTVE
ELKAKG--RISKKLT---APQK-ELSQVKVIDMTGREQKVYYSYSQISHKH-NVPDDGLP
LQSQQLPQSGKEAKAPGFALPELEHNLQLLIDLTEQEIIQNDRQLQYERDMVVNLFHELE
KMTEVLDHEERVISNLSKVLEMVEECERRMQPDCSNPLTLDECARIFETLQDKYYEE---
-----YRMSDRVDLAVAIVYPLMKEYFKE-WDPLKDC---TYGTEIISKWKSLLENDQLL
SH------GGQDLSADAFHRLIWEVWMPFVRNIVTQW-QPR-------NCDPMVDFLDSW
VHIIPVWILDNILDQLIFPKLQKEVENWNPLTDTVPIHSWIHPWLPLMQAR---------
------LEP-LYSPIRSKLSSALQKWHPSDSSAKLILQPWKDVFTPGSWEAFMVKNIVPK
LGMCLGELVINPHQQ-HMD-AFYWVIDWEGMISVSSLVGLLEKHFFPKWLQVLCSWLSNS
-PNYEEITKWYLGWKSMFSDQVLAHPSVKDKFNEALDIMNRAVS----SNVGAY-MQPGA
RENIAYLT---HTERRKDFQYEAMQERREAENMAQRGI------GVAA--SSVPMNFKDL
IETKAEEHNIVFMPVIGKRHEGKQLYTFGR--IVIYIDRGVVFVQ----GEKTWVPTSLQ
SLIDMAK--------------------------------
>Phum.transcript:PHUM503340-RA /organism=Phum {i 235,325,549,728,918,1134,1388,1585,1807,2017,2163 i}
---------------MSEDEVERFEITDYDLENEFGFKR---TKISKNERIYGIWAE---
-------NESSGDEEASSR---RPSFRGSKKPKNYTAPIGFVAGGIQQSDRDDS------
---------------------GIKSSKMRIKNSSSDESDND----APRM-----------
----------------NNEIAGMRKKKTFV-------NKTMQKGVGNWEKHTKGIG----
-AKLLLQMGYEPGKGLGKQLQGINAPIEAKLRKGRGAIGAYGPEATQKIA----------
---------ELQTNDKDKKEVT------QKLSRWRK------NDETAN-KQVKYIFKSID
EVIEQG---NDKPSF---TDAG-TMSKVKVIDMTGPQQRVLSGYHAISRQQ--RPSDEW-
-------ETRKEMKFANFALPELQHNLNLLVDMCEQDIIQNDRKYKYSSDKIVMLQHETV
QLEKICSNEEIEINKLDKFISIIEEMINS---SQSNTLSLDRVVFVLKQLQENYYEE---
-----YKLYDVAELATTIATPLIKNYLKN-WQPLVNP---EEPIELIKEWKNILESDH--
-----GSVMSSLSNQDPFGKLVWHAWIPSIRFAITNW-ECR-------KPEPVVKLVDTW
ISILPRWIMDNVLEQLILSRITLFVHEWDPMTDTIPIHAWIHPWLPLLNTR---------
------LDSVIYPMIRHKLSLALAAWHPSDRSAKYMLLPWNNVFSKGDMDSFLVRNILPK
LGQILNEFIINPQHQ-VLDEHWKWVMEWEELMPVHSMAGLLEKHFFPKWLQVLSMWLNHT
-PNYDQVTSWYIGWKSQFSDALLKQPNIKEQFKQALELMNRSVG----NG-----QIPGA
MESLSYLK---NVERDTSTS-SNPTSSARFQSLQDAVRTGG---------QAAVSGYKAL
FAKRCEEKNIIFVPIPNKSYEGKQVYRCGS--IQVYIDRNVVFVS--QNGGATWIPQSLG
TALDMAEK-------------------------------
>Tcas.transcript:TC008486_002 /organism=Tcas {i 103,645,990,1200,1460,1879,2086,2220 i}
---------------MSDDEMEKFEITDYDLNNEFY--RGR-KKLSKHQQIYGIWAD---
-------DSDNDEEE-------RPSFK-SRKPKNYSAPIGFVAGGVQQAGKKPE------
-----NVKKEDESDEEK------PTTSFKL-KDSSSDSEDE----RPRP-----GGGTKY
QTFSNLNISGFGGVQESGDIAGLRNKT----------HSQPMQGVGNWERHTKGIG----
-AKLLLQMGFQPGKGLGKDLQGISAPVEAHLRKGRGAIGAYGPEKSASIP----------
--------KKKEVKEEIED---------EPDHKWKK------NDSS-K-KKTRYYYRSVD
DVIEKG--KRPGAFR--TTLGS-ELSKVKVIDMTGPQQRVLSGYHALSGLK-APPGVEH-
------FEDVVHKKCSNFTLPEIQHNLDVLVDMCEQDIIRIDRNTRFNQDKIVALRQEQE
TLKSQVQRESDVVDSLKDVIEIVDKLLNP-----DLGLSLLQVAQIFKNLLENHYEE---
-----FVRYELGELAPGLVGPLLTSALAS-WSPLTNP---KQYMEIFARWKDILEKPR--
---QRGTLEGNNMGIQPYDSLLWHTWMPVMRICVSAW-NPK-------DCDPLITLIETW
MPLLPQWILDNIYDQLIMPRIQAEVNIWNPLTDTIPIHVWIHPWIPLLDTR---------
------LQAIIYPIIQEKLGVALTNWHPSDKSAKPMLKPWQRVLPDGVFVAFLLKHIVPK
LQLCMQNLVINPHQQ-HLD-AWYWVMDWSDMLSVGNMTLILDKFFFPRWRQTLAMWLNHN
-PNYAEVTDWYTGWKNMLSDELLAQPTIKENFHTALEIMNRAVN----IG-----QQPGA
KESISYLS-------MENNA-PPPPPPPRVESFAETVRTV----------SKIPPLYKDL
VAKRCEERGILFVPIPNKYYEAKQVYRIGSNGLQCYIDRNVVFSS--Q-NNTNWVPTSLN
RLLDMA---------------------------------
>Mocc.rna8004 /organism=Mocc {i 1758,2187 i}
MA-------------DDDVEIEDFSVTDWDLENEFNPNRTR-YRQTREDRIYGIWAERAG
PSAAGADDDDDDDGEAAGGG--RPSFR--GAPGGKSTNIAFVSSGSSLYNEKPQ------
-----------EDEDNQ------ESVEFK--------KARK----KPRS-----------
-------------------MAGPSGVFAGE-------RSALGSSIGTWEKHTRGMG----
-AKLLLQMGYQPGKGLGKNLQGISEPVEATVRKGKGAIGAYGPEKAAQRI----------
--------AELEEGETKQK---------REANQWRKG----------E-KKIKYIYKSLE
EVQKESG---------VFVERQ-IGPKGKVIDMTGPEQRVLSGYHQIAQQH-HRPEEDI-
---------GTKGPQGNFTLPELEDNLDVLIKACESDIKRSTRRIESEQDRITNLKFQQE
RVDLEREESEKVARTLSKLAASLAELEAGCGPQAIRRLSVGELCIKFRRLVDEFETE---
-----VNQFELLDLAPLIIFPLMKDFLSA-WNPLENP---RYGIEVFQQWQAILERPHRP
R-----------NAPDYYHNLMWEVWCPPVRHAIFRW-SPRNPVSRLQEENRLVVLLETW
KSLIPAGVLKHLYEQIILPKIQQEVDQWDPLQDTVPIHTWIHPWLPLMSDL---------
------LEP-VYQPIRMKLAHALTKWHPSDSSAKAILEPWVGVMPKGSLEAFIATNIIPK
LGVVLQNFVIDPRNQ-EFK-SWEWFTDWADVAPAPALAAVLDKYFFPKFHPVLFQLLQTS
-RNYEDVSHWFSGWKAAFPDQLLQDVRIREQFRLALDTMNRAVS-----------GQP--
---------FHAVR-------TPETFSAQVPSVQQQARERS-VAALLA--QSSKVTFKEG
LEQRAYEKGILFAPIPNRKQDERQVYQLGN--SILYLERNTIFVY----NGKTWVPTSME
SLLDSC---------------------------------
>Bmor.transcript:BGIBMGA010283-RA /organism=Bmor {i 106,250,447,567,737,921,1125,1289,1486,1705,1869 i}
---------------MSDDEVIKFEITDYDLDNEFNPGRGR--KANKEQQIYGVWAK---
-------DSDDDENEDNVRQ--R-----IRKPKDFSAPIGFVAGGVQQAGKKKD------
-------KTKEIKPAEA-------STS----APKYSDSSDE----EPEV-----------
--------------PVASDTAGIRRQGQGMR------PPSLGGNVGNWEKHTKGIG----
-AKLLLQMGYQPGKGLGKDLQGISAPVEATLRKGRGAIGAYGPEKATIKA----------
--------KKEEERRIKDKEDQDKD-KTEKNYNWKK-----------S-HKGRYFYRDAA
DVIQEG---KPTTYT---IASN-ELSRVPVIDMTGKEKRVLSGYHALRAQA---PRYEH-
---------EPRRKCQNFSAPQLVHNLEVMVECCEQDIIQNARELQQAEDEIVVLERDID
ECDQQLKEHDEVIGKVQAILEKVEELNKP-------DVSLEKAHQVLASLKETYPAE---
-----YEMLGLGTIAGNIVSPLLSALLAT-WSPLENP---EEPLPVFVKWKQVLTEEA--
-----------------------------------SW-NPR-------TPEPMVQALTSW
RAVCPAWLLSSCASRYVVSRVLAAVRVWDPTRDTQPVHQWVLPWHELAGES---------
------LSQAVYRLIRSRLSSALSAWHPADGSARGVLRPWKEAWG-GALVALLHRHVLPK
LEHCLMHAPLDLVGG-ENT-AWQWCVEWREVAGAAALGALAGRTLLARWLAALAAWLNTN
-PPHATVINSYTEFKKMFPEDILKEPAVRDAFRKALDMMNRSAD----IDT---------
---------------------IDPPPPPRFTVITETKETPRIVDVLAS--ATQQKSFSEL
LETRCIENGITFVPIAGKTREGRPLYKIGA--LQCYVIRNVIMYS--DDNGRNFAPIAID
KLLKLVED-------------------------------
>Dpul.mRNA8224 /organism=Dpul {i 311,504,598,700,815,1011,1421,1711,1799,1930,1997,2025,2137,2406,2428 i}
M--------------ANEEEMESFDVSERDLYDAFQPGQRRFKKMTKNQQIYGVFDE---
-------DEGENFTQRSTSSSGRPGFSKSSTAKDYTTPVDFVKGGVQQGSKKEKLPEKKT
KLF--SYSESDEEDDSHN-----SASEINLTAGKKTLQDKK----QPRK-----------
-------------------MFDRFSKD---------AKSSGAGDLGEWEKHTKGIG----
-AKLLFQMGYQPGKGLGKEFQGRSQPVEAQVRKGRGAVGMYGAEHKNEPA----------
--------KKQASDDEEEKEYK------KNLAHWRKDL---VEPSSKK-KKIQYMYRTSE
EVIEEMSKGGVHRMA---REYS-EISKAKVIDMTGREQRVLQGYSALRTKRTEEPSDSE-
-------PAPAGLKVDKFQLEKLCYNLDTLVDHCEHEIIQNAKELSYNQEQILAMESQVK
NMSVEVSKEITRMEMLSSMLGVLEQLELK---QSTNELSLDFLWEQIRNLEQSYPEE---
-----YVSSDLANVTLTYLIPLMKLRLSTYWRPMDSKSTDEACRLIFQRWRPILEFCNKT
QTNSRGGIVKNDSRMDPYHGLLWHAWMPAFRGLVGQW-TCK-------NADPMVDLIESW
EQILPNWIMENILDQLILPRIQKEVDRWNPLTDLIPIHAWIHPWLPRLGSK---------
------LEI-VYPNIRHKMAQALVAWSPSDQSARSVLMPWVPVFSKGSMDAFLIKNILPK
LQVAIANWDINPSRQ-ELD-VWHWIMNWKDLMPSQSLIQLLVSNFFPKWLQVLVAWLNHH
-PNYEEIVVWYTGWKALFPPEIAQNPAVQEQFTRALDLMNRSLA----VG-GQVDFTPP-
---------------------PVPIMTPIIAAPLPVPE------------TVVPHGFREL
VEYRCAQQGILCIPLVNRFQAGRPIFRVGN--VLCYFDRQVVFVL--VNDSVKVTAFLIH
LSLDLVEMNACQMMTIQSGHRFWSSFTKFYIVLRLNALA
>Turt.mRNA:tetur32g00220 /organism=Turt {i i}
------------------------------------------------------------
------------------------------------------------------------
------------------------------------------------------------
------------------------------------------------------------
-----MKMGYKLGDGLGKHGQGIKTPIIPG-QKSKLSTPIVEPEVE--------------
----------------------------------KK------DDSL-K------------
------------------------------------------------------------
------------------------------------------RSLHAKKKKIHSLKLREQ
RLMDRIKSKKESGELLKK--------------------NLARVLNIYHN-----------
----------------------ASVCVKS-WKPLENP---DAPFGSFKEYRTVLLSLD--
--------------IKYYDILMWDIWLPIVESAISDLPSIR-------TFDPVINLLETW
KALLQDWLLEYILNQLVGTRLKDEIIRWDPLNDPVPIHFWIHPWLPLMADK---------
------LEP-IFAPLRQKLAAALVQWHPKDRSAKMILKPWKYVFLEDIWSTFLLNNIVPK
LEVILQSLVINPHQQ-ILD-LWNWFIDWEDMLPIEITVDLLVRIFFPKWLHILYEWLRCS
-PNYDEVSRWYLGWKTMFSDNLRNQIAIQKAFKKALEMMNHAVT----DPGGILTYQ---
----------HNLD-------FDQPNATNVPTPVQTLE------------YKLYLTFEEL
IDLKATELAVPFTQFPNSSYDNKSVYKFGK--FSIYFENDVIYCK----NNDSWNPISLE
DLCNRVINCI-----------------------------
>Dpte.g6032.t1 /organism=Dpte {i 118,328 i}
MA-----------NNDDDDGFIKFEITDQDLEFGQGNHRSK--RMTKNQAIYGIWAE---
-------SESDDDDGDKKQ---------RKKRTDYTSSVSFVKSDKKLQDEVKD------
-------RKPSSSKTNE--------------SSRQTHSKKK----STR------------
-------------------FSGLGSAP--------LSSSNADADFGHWEMYTKGVG----
-SKLLQKMGYQPGKGLGKNLQGIIEPIEAKKRPGTGSIGLYGPETTARKLRKGVE-----
--------DDDDDDDSEQKDQHNNEKKSINEKDWKR------NDGMKKIKTIKVYEKSTD
DIIRDS---VKKSWS--NQNDD-YLTGMKIIDMTGPQQQILSGLTKLHQSKPIKPKDDY-
---------RITEFNTRFDIPELRQNMERLIMLSEKNLVKRKREYDRNCNQIENLNEERE
RLIGLDNVYQRQLKTIQAIETFIESLEET-----KHDLSFEKGLENFENFFTKFSTEEND
ELKRQLRSLKFDTIIKSVFGPIIRRELRT-WHPFDNFA--MDYSGHFERLRSLILKSK--
----------------TFELILWQYWLPIVSRSMQTI-SLK------IQFESIIAFVEKW
QKILPKWLYEYFIANSLLPKMRSEVDDWNPLTDTISIHSWIHPWLPVLLTTKTSTNNNSE
DELNFLFEP-IYEIIRSKLSNALKNWHPNDCSARLILEPWKNVFKESSMQSFLEQNIVPK
LEQTMQQWQLNPNQQ-SLN-EWNWLIQWSSLLSLNTIVSILERTFFPKWLNVLYVWLNSG
VANFQEISNWYQGWKTLMGNDLINHIIVKEFLRKALIMMDHAVN----LETGLKSF----
---ISYYDPNVNIHNQQQ---QPSTTTATVPQTPQQPP------PQSSI-IDDQINFRQM
IEMKAAENGIIFMPLANRFENGHQIFKFGS--FLIYIDNRVIFQNRFQNGQRLWLPVALS
DLLSNQV--------------------------------
>Cele.Transcript:C07E3.1a.1 /organism=Cele {i 112,176,653,1441,2004,2128 i}
M--------------EDDDGRESFEINDMDLEYAMNPGGRR-RFQNKDQATYGVFAP---
-------DSDDDDDEQGTS---RGP---YKKRSKISAPMSFVSGGIQQGNKIDKDDPASL
NLNLGGEKKPKEDDEGS----------IQIDFDKRTKK-------APKQ-----NGAQV-
-------------------FAGMRSSA--------NHGAADINQFGSW---MRGDGNSNK
IMKMMQAMGYKPGEGLGAQGQGIVEPVQAQLRKGRGAVGAYGKESTATGPKFGESAADAQ
KRMAQEGTSSRPTNDDQEKSGL------KIKGSWKK-----------S-QTVKTKYRTIE
DVMEEG---MSASRPASHQQSQ-QYSNIKVIDMTGKQQKIYSGYDSFSMKT-RSEYDTV-
----------DDEERTVFDVPELIHNLNLLVDLTEEGIRRSNQQLISLKDQTTALEYDLQ
QVQKSLGTEEQEAQHIKDVYELIDGFSSN------RSPSMEECQELFRRLRSEFPHE---
-----YELYSLETVAIPTVLPLIQKYFVA-WKPLEDK---NYGCELISTWRDILDDSKNG
RKMTFGHNKTKGDEIRAYDRIIWEGILPSIRRACLQW-DPS------TQMHEMIELVEQW
IPLLSAWITENILEQLVVPKIAERVNQWDPMTDEIPIHEWLVPWLVLLGDR---------
------IQT-VMPPIRQKLSKALKLWDPMDRSALETLRPWQNVWSAATFSAFIAQNIVPK
LGVALDTMELNPTMNPEYP-EWTACMEWLEFTHPDAIANIVTKYFFPRFYNCLCLWLDSP
GVDYNEVKRWYGSWKARIPQVLVNYPTVNENLRRSMIAIGRSLQ---GEKVGGLQATPIA
PMA------------------PPPPMAPHF--------------TQAA--PVQKLSLKEI
IEYTAGKNGFTYHPQKDRYKDGRQVFWFGA--LSIYLDSEMVYVM--DPIEFVWRPSGLN
ELIQMAQGAQ----------------------------G
>Alyc.aculy01g26590.1 /organism=Alyc {i i}
M-----------------------------------------------------------
--------SSNKTGPSGTSGG---------------------SASIHNSG----------
------------------------------------------------------------
--------------------------------------------LGGWEKHTKGIG----
-SKLLEKMGYKAGQGLGKNAEGIVDPVKLQANKGRYTLGHDDERRSSAKS----------
--------------------------------SLKK-----------N-NSKKLNYDDSS
ESSDASSSNDDDDQP---QFVG-QIDAVEDVDEDSPEN-IYRRLKAWRRSE---------
-------------------VHKLRDDLR-LIEAKHQLIQGSVRQLANE------------
-----LEEKNRLITSHFGVLNLIQHLELL-------------------------------
---HRNEKLDMSNI----------------WKPLQAV-----------------------
------------------------------------------------------------
----------------------------SPTTRCHLIQ----------------------
----------IFA--------------------------------------------VPI
LRKTYNKLKFQNKLT-ETD---------------------LEQQLFPDIVEVAKEWLKTK
-SCYNQLIDWYKDWIVTLDPLLSTSDRVKYFRRKLLDCMFLATI---NNHKNLNSFQ---
-----YI--------------PYQNIKESLPTKQSSQRSRG--KHDHS--TVTALNFNQL
VEKKANETGLLFQPLGGRSHDSKQLYKLER--ITFYIDNKVIFVK----QSDKWSPKTLA
EVLTLATG-------------------------------
