# Supplementary material for: Genome streamlining in a minute herbivore that manipulates its host plant
Source: eLife. 2020 Oct 23;9:e56689. doi: 10.7554/eLife.56689 (PMC7738191; doi:10.7554/eLife.56689)
Supplement: Supplementary file 2. [file elife-56689-supp2.zip › Malin_Input/OG0002105.fasta]

>Agam.AGAP009643-RA /organism=Agam {i 95,304 i}
M---------------------------------------------SKHDRVKS-----G
GFLDTLL---GRPHKKLGRHGG---------------------SGVL-------------
------------------------------------------------------------
-NGGRPLSGPDA------------------------------------------------
-----DLASLMEPNE-THRL----------------------------------------
-------------------------------------------SEAEVNKLFLEI-----
-------------------------LEDMNIPKDKRDPLLGKPLEEKR-------KMIDM
HVKGK---ISSEHRANSRFE-----KPSDYVQYL--------------------------
---------HEGD-YLNRTNKLLACLESLRVALTSNPISWIKDFG------EDGINE---
----------------IVSLLRYCKTVPRRM-----------------------------
------------------HKIEYE--CLRCLKAILNNSWGLNVILTPDQHAVVLLLAQCI
D------------TTQPHTMCEAIKLLSALTLLK--------DRNGYEKVLRAITNVSSM
RKP----GAERFRPIVEGLLMDN---------DRNYE-----------------------
--------------------------LTCS-TMIFINCIINTPTD-------------IN
FRLHLRCEI---------MRAG-------------LYERIDQLSE----MVD--------
--------------------------------------------KCGNENLVNHIKIFNS
YREEDFEEFSNRFDN-VRLE-------------------------------LDDMNDCFE
LLKNLVADTASEPYFLSILQHLLF------------IRDDHQY-----RPAYFKLIEECV
SQIVLHKSGYDPNFD-SRDFHIDTSTLLDDMAEK-TKQIESK-KSEDFEKRMTELQTAKQ
EAEARVAALED----RLKEIEATGVVV---------------------------------
------------------SPKGKSKLPQITI-----------------------------
-------PPPPPGL---LPGG---------------------------------------
----------GPPPPPP--CPGAVPV------MMGGGGGG--APPP--------------
------PP------------------------------------------------PPFP
G------AAAGG------------------------------------------------
------------------------------------------------------------
------------------------------------------------------------
-------P---PPPP------------------------------------------PMP
------------------------------------------------------------
-------------------------------------------------GMGGPPP----
-------------PPPPMMMMG------------MRPPGM---PPPFP-----NAAPKPL
PYGLKPKKKWDTDGPMKRANW--NGLDAKNLSENSFWVQVQE----EQL-ADNDMFARLA
LKFSSKPA---KPI-------DKDAADRP------------------------QS----S
KKNVDLRVL-DAKAAQNLSILLGGSLKHLSHEQIRTCLLRCDTSVLSPSVLQQLIQYLPP
PDQL-KRLQEI-RAR--GEDLAGAERFAATIGDIKRLGARLQSLSFK-------------
------------------------------------------------------------
------------------------------------------------------------
--IDLPDMVQDVKPDIVAGTAACEEVKTSKKFAKVLELILL-LGNYMNSGSKK-DPAYGF
EMSFLPKLSSTKDHENKQTLLHYLAEVIESKFPEALTFY-EDLSHVDKASRVSLDTIQKT
MRQMNNALKNLESDLNNNKVPQSEDDRFLDVMGQFAVECRAQVEVLGRMLAQMESLFGSL
SEYYCFDPAKYTMEEFFTDIKTFKDAFVQAHAD-----NCRLREEE-EKKRRAQEAKERS
QREL-LERQQQRKV-----DLINIDAAQTQEGVMDSLLEA------LQTGSAFGNREQRR
RRG-PRPAGAE-------------------------------------------------
------------------------------------------------------------
-------------------------------------------RRAQL------------
------------------------------------------------------------
------------------------------------------------------------
------------------------------------------------------------
------------------------------------------------------------
------------------------------------------------------------
--------------------------------------NRSRSR-----------TGITA
SAFSSREMLS--------------------------------------------------
-------------------------------ELLGPA-----------------------
------------------------------------------------------------
------------------------------------------------------------
------------------------------------------------------------
------------------------------------------------------------
------------------------------------------------------------
------------------------------------------------------------
------------------------------------------------------------
------------------------------------------------------------
------------
>Dmel.FBtr0305961 /organism=Dmel {i 20,337,2293,2824 i}
M-----------RLKKL---------------------------GMSRHEKTKST---GG
GLLDSLF---GRPSKSKGGTIS---------------------SGTL-------------
------------------------------------------------------------
AHGGRPVSADNY------------------------------------------------
-----VVPGVEDFEQYIQQL----------------------------------------
-------------------------------------------SVAELDAKFLEI-----
-------------------------IEDMNIPKDKREPLLAKSKEERQ-------KMIMW
HLKGK---NSLERSANSRFE-----KPIDYVEYL--------------------------
---------QNGE-H--STHKVYQCVESLRVALTSNPISWIKEFG------VAGIGT---
----------------IEKLLARS-KNNASY-----------------------------
------------------EKIEFE--AIRCLKAIMNNTWGLNVVLNPDQHSVVLLLAQSL
D------------PRKPQTMCEALKLLASFCIVY--------ERNGYEKVLRAITTIAAT
SFK----ASERFRPIVDALFASDQQ-------DPKRD-----------------------
--------------------------LACH-SLIFINTLTNTPTD-------------LN
FRLHLRCEI---------MRMG-------------LYDRLDEFTK----IVE--------
--------------------------------------------ASNNENLQQHFKIFNE
IREDDFEEFVQRFDN-VTFN-------------------------------MDDATDCFD
VLKNLVTDTTSEPYFLSILQHLLY------------IRDDFYF-----RPAYYQLIEECI
SQIVFHKGYCDPNFE-NRNFNIDTSLLLDDIVEK-AKAKESK-RSEEYEKKIEQLESAKQ
EAEAKAAHLEE----KVKLMEANGVAA---------------------------------
--------------------PSPNKLPKVNIPM---------------------------
-------PPPPPG------GG---------------------------------------
----------GAPPPPP-------PP------MPGRAGGG--PPPP--------------
------PP------------------------------------------------PPMP
G-------RAGG------------------------------------------------
------------------------------------------------------------
------------------------------------------------------------
-------P---PPPP------------------------------------------PPP
------------------------------------------------------------
-------------------------------------------------GMGGPPP----
-------------PPMPGMMRPGGG---------PPPPPMMM-GPMVP----------VL
PHGLKPKKKWDVKNPMKRANW--KAIVPAKMSDKAFWVKCQE----DKL-AQDDFLAELA
VKFSSKPV---KKE-------QKDAVDKP------------------------TT---LT
KKNVDLRVL-DSKTAQNLAIMLGGSLKHLSYEQIKICLLRCDTDILSSNILQQLIQYLPP
PEHL-KRLQEI-KAK--GEPLPPIEQFAATIGEIKRLSPRLHNLNFK-------------
------------------------------------------------------------
------------------------------------------------------------
--LTYADMVQDIKPDIVAGTAACEEIRNSKKFSKILELILL-LGNYMNSGSKN-EAAFGF
EISYLTKLSNTKDADNKQTLLHYLADLVEKKFPDALNFY-DDLSHVNKASRVNMDAIQKA
MRQMNSAVKNLETDLQNNKVPQCDDDKFSEVMGKFAEECRQQVDVLGKMQLQMEKLYKDL
SEYYAFDPSKYTMEEFFADIKTFKDAFQAAHND-----NVRVREEL-EKKRRLQEAREQS
AREQ-QERQQRKKA------VVDMDAPQTQEGVMDSLLEA------LQTGSAFGQRNRQA
RR--QRPAGAE-------------------------------------------------
------------------------------------------------------------
-------------------------------------------RRAQL------------
------------------------------------------------------------
------------------------------------------------------------
------------------------------------------------------------
------------------------------------------------------------
------------------------------------------------------------
--------------------------------------SRSRSR-----------TRVTN
GQLMTREMILN-------------------------------------------------
-------------------------------EVLGSA-----------------------
------------------------------------------------------------
------------------------------------------------------------
------------------------------------------------------------
------------------------------------------------------------
------------------------------------------------------------
------------------------------------------------------------
------------------------------------------------------------
------------------------------------------------------------
------------
>Bmor.transcript:BGIBMGA011175-RA /organism=Bmor {i 54,237,339,536,702,946,1055,1184,1315,1497,1552,1615,1767,1896,1997,2175,2352,2505,2624 i}
M----------DTIKVV-----------------------------GEFVRERS-----P
FSLDTWF---GRPKKAGAGIDR-------------------GYDTVP-------------
------------------------------------------------------------
-RGAEPRTEDE-------------------------------------------------
-----EPNATAEYTSKIDAL----------------------------------------
-------------------------------------------DDNQLHRRFEEM-----
-------------------------LSDMNLNEEKKEPLRKYSRDQKK-------KMLVA
YKFVN------TQEGRSKFE-----KPSDYVAYL--------------------------
---------NQPE-L--SVGKLHGCLENLRISLTNNPLSWIEDFG------TKGIES---
----------------LLTTLNLCYTNDSRY-----------------------------
------------------DRVQYE--CIRCLSAILNNTVGIRTMF--DCREALPVLARSL
D------------ARKPHCALEAAKVLAAICLI----------PNGHEKVLEAITMAGES
S------RKARFLPIVEGLESKS-----------PES-----------------------
--------------------------LKVCLCTGGRGPLLSG----------------YP
WRNHLPATL---------KSPS-------------SFIFNNELR----------------
--------------------------------------------AGAEGSRLIQVNVFDS
HASADQDEFLAKFDD-VRVD-------------------------------FNDSNECFE
LVKNLVIDTPAEPYLLSILQHLLF------------IRDDELI-----RPAYYKLIEECI
TQIVLHKNGYDPDFRATQRFNIDVQPLIDGLIEK-SRAEEEK-RLEELKSKLEAAIAARQ
EAEARAAPLEE----RLKSTA---------------------------------------
------------------SPTAPGGLSQGNIAA---------------IAKAIG-SPGGP
AP-----PPPPP-----MPGAL---------------------------------ILIYF
GS-----GG-GPPPPPP---------------MPT-AGGG--PPPPP-PLPG-----MG-
-----PPP------------------------------------------------LPMP
G-------M-GG------------------------------------------------
------------------------------------------------------------
------------------------------------------------------------
-----------PPPP------------------------------------------TMP
------------------------------------------------------------
-------------------------------------------------GMG--PR----
-------------PPPPPGGFM---------------------APRMP-------QPDIL
PHGLKPKKKWEVEGPLKRANW--KTITPQKMSEKAFWVNVQE----DRL-ASPDILSGLS
QKFSSKPV---AKK-------TEDAVDKA------------------------HT----L
KKVRDLKVL-DSKAAQNLSILLGGSLKHMSYSHIRTCVLRCDTTVLTGNVLDLLIQYLPP
ADQM-KKLAEL-KGN--SEELTEAEQFAATVADVKRLVPRLRSLAFR-------------
------------------------------------------------------------
------------------------------------------------------------
--EHYAEIISEIKPDIVSGTAACEEVKSSRKFAKILELVLL-VGNYMNTGSNN-AGAYGF
EISFLTKLTATKDLENKQTLLHYLVETIENKFPDVLNFS-EEMPHVDRAARVSMENIQKS
LKKMENDIKALEMDLNNSRVQQCPDDLFYETMSVSFMNVP--------------------
---FLLRPSVLA------------------------------------------------
------------------------------------------------------------
------------------------------------------------------------
------------------------------------------------------------
------------------------------------------------------------
------------------------------------------------------------
------------------------------------------------------------
------------------------------------------------------------
------------------------------------------------------------
------------------------------------------------------------
------------------------------------------------------------
------------------------------------------------------------
------------------------------------------------------------
------------------------------------------------------------
------------------------------------------------------------
------------------------------------------------------------
------------------------------------------------------------
------------------------------------------------------------
------------------------------------------------------------
------------------------------------------------------------
------------------------------------------------------------
------------
>Phum.transcript:PHUM368970-RA /organism=Phum {i 39,195,297,497,663,918,1157,1288,1423,1758,1901,2169,2256,2538,2664,2829,3070 i}
M---------------------------------------------SKQEKLKSS----G
KFLDSLF---VRPKKGNRSSVV--------------------------------------
------------------------------------------------------------
---SRPTSDS--------------------------------------------------
-----EYNDNELQEAILNTM----------------------------------------
-------------------------------------------DENKINEKFEEM-----
-------------------------LQDMNLSEERKQPLREMALMNKR-------KLLIS
HWKNS-----VQQDNKSKFD-----KPSDYIAFL--------------------------
---------STPE-L--SLNKRYSCVESLRIALTNNPLTWVQEFV------TEGLQL---
----------------LLGVLNECYLNDPRH-----------------------------
------------------EKVQYE--CLRCLRAIMNNTIGIKKVF--GQKGAMTVLARSL
D------------ITKPKVMFEVVQVLAATCFI---------PPVGHDKVVEAITMSGEI
K------GKERFQPIVQGLLAKN-----------NEN-----------------------
--------------------------LRVA-CLTLINAIVTQTDD-------------LE
YRLHLRNEI---------MRAG-------------LYDVLEDLE----------------
--------------------------------------------KDAPEDLIVQINVFNE
HKETDFAEWVEKFDSTVRLE-------------------------------FDDVNECFD
MLKNLVMESPAEPYFLSILQHLLF------------IRDDHLI-----RPAYYKLIEECV
SQIVLHKGGCDPDFRANRRFQIDVAPLIDHLVEKESKAEDEK-KLADLKNKLEEAILQRQ
ESEARYLQLEK----RLQEIEQDGSSM---------------------------------
------------------NLSETAKLIQSKL--------------------PPG-KIGGP
PP-----PPPPP-----MPG----------------------------------------
----------GGPPPPP---------------MP-----------------GI----SG-
----GPPP------------------------------------------------PPMP
G-------A-G-------------------------------------------------
------------------------------------------------------------
------------------------------------------------------------
-----------PPPP------------------------------------------PLP
------------------------------------------------------------
-------------------------------------------------GM---------
-------------IPPPPG-------------------GLLGPSPMKP--------PDVL
PYGLKPKKKWDTIRPIKRANW--KAIIPQKLSEKSFWVKVQE----EKL-ASPDILEGLS
EKFSTKPV---LKK-------VEDDTEGM------------------------GT----L
KRKNELKVL-DSKSSHNISILLGGSLKHLSYKDVRKCILRCDETALTENILKQLIDYLPP
PDQL-GKLKDF-ISQ--YDSLTEAEQFAVTISDIKRLHPRLKSLSFR-------------
------------------------------------------------------------
------------------------------------------------------------
--QRFPEIVQEIKPDIVAGTAACEEVKRSNKFARILELILL-LGNYMNSGSRN-GQAFGF
EISFLPKLTSTKDVENKTTLLHFLVETIEKKFPELLNFH-EQLEHVDRASRVSMDNIQKT
LRQMDSSLKNLETDLQNSKVPQCDDDLFYTSMSSFAKEARQQCEILQNMFKNMESLYSDL
AEFYAFDKTKYTLEEFFGDIKEFKDLFLQAHKD-----NVKQRETE-EKLRRARESREKQ
EQEK-QARAARKKA------LIDINT-QTQEGVMDSLLEA------LQSGSAFTRDQRRA
RAN-PRVAGAE-------------------------------------------------
------------------------------------------------------------
-------------------------------------------RRAQL------------
------------------------------------------------------------
------------------------------------------------------------
------------------------------------------------------------
------------------------------------------------------------
------------------------------------------------------------
--------------------------------------NRSRSR-----------TGLVV
NAMLAREIAK--------------------------------------------------
------------------------------------------------------------
------------------------------------------------------------
------------------------------------------------------------
------------------------------------------------------------
------------------------------------------------------------
------------------------------------------------------------
------------------------------------------------------------
------------------------------------------------------------
------------------------------------------------------------
------------
>Tcas.transcript:TC006029_004 /organism=Tcas {i 12,204,837,981,1090,1328,1977,2484,2637,2756,2892,3057,3298,3368 i}
M----------------------------------------------------------Y
AYLESWF----KGGGTKKAPGS-----------------RPASQSST-------------
------------------------------------------------------------
---LRPSSESDF------------------------------------------P-----
---EADDNAIKQFEEQVNKM----------------------------------------
-------------------------------------------SEKEINVKFDDL-----
-------------------------LNDMNLSSDKRMPLTNMSLDQKR-------KMLIL
KCKGS------NQDVGHKFD-----KPQDYISYLEQ------------------------
--------YSKPDFV--NLGKILTCVESLRIALTNNPLSWVREFG------SQGMRS---
----------------IFKILDLAIREKD-------------------------------
------------------NKIQIE--CLRCVEKYMNNTEGLKNFL--QYDKGHEIVAKCL
D------------HSKSQVMIQALKILAALCFLEDN----PSSTLGTDKMLAAVTKVADA
K------DMPRFMPIVNGITKSR-----------NNADLQTDIAETPAKNYHFIAWRPKV
QCVFVCVHVLFIAMKLAEWSKKRILKFMSM-CFQFINALLSQTDD-------------FE
FRMHLRNEI---------VRNG-------------LYDTLIELK----------------
--------------------------------------------NETNPVVKTQFEIFES
QKDNDLDELHERFDK-VRCD-------------------------------MDDMQDCFE
VLKNTTLETAAEPYFLSILQHLLF------------IRDDINT-----RPAYFKLIEECV
SQIVLHKSGLDPDFT-KKHFDLDLQPLLDELKEK-PSEIENG-IIEDLKKQLEEALSAKA
EAEAKV---EL----MLRPSTESGGKL---------------------------------
------------------NPSVVSSVAN------------------------------AL
NA-----PPPPP-----MPGA---------------------------------------
----------GAPPPPP---------------MPG-MGG---PPPP--PMPG-----MG-
----GPPP------------------------------------------------PPMP
G-------M-GG------------------------------------------------
------------------------------------------------------------
------------------------------------------------------------
-----------PPPP------------------------------------------PMP
------------------------------------------------------------
-------------------------------------------------GMG--PP----
-------------PPPLPGMGG------------PPPPPMMGGVPKMPGMVPLPGMTDTL
PHGLKPKKKWDVSGPLKKANW--KTILPQKMSEKAFWVQVKE----EQL-ATPDILDGLA
KKFSSKPA---KNL----EDVSDSSSANT------------------------GT----L
KKVKEMKVL-DGKTAQNILILLNGSLKHMSYDEITRCLLRCDDKVLTENVTEQLIQYLPP
PDQL-SKLQQY-KDK--YDQLTEAEQFCIKISEVKRLLPRLKSISFK-------------
------------------------------------------------------------
------------------------------------------------------------
--HHYVEMVNDTKPDIVAATAACQEVKKSKKFARILELILL-LGNYMNSGSRN-AQAYGF
EMSFLTKLTGTKDIHNKQTLLHYIVETVETKFPELLNFY-DEMQHIDKASRVSLDTIQKT
LKQMDSNIRNLQTDINNNRTPQSSDDKFLEVMEKFASEAREQCDILQNMFKKMDSLYTDL
SEFYVFDKQKYTLEEFFTDLKTFKDSFIEAKKD-----NDKERELL-EKKEKARLAKEKA
ERER-MEREASKRA------LIDMNPKETQEGVMDSLLEA------LQTGSAFSREQKRK
RA--CRPAGAE-------------------------------------------------
------------------------------------------------------------
-------------------------------------------RRAQL------------
------------------------------------------------------------
------------------------------------------------------------
------------------------------------------------------------
------------------------------------------------------------
------------------------------------------------------------
--------------------------------------VRSRSR-----------SGLIA
GRELLSEITA--------------------------------------------------
------------------------------------------------------------
------------------------------------------------------------
------------------------------------------------------------
------------------------------------------------------------
------------------------------------------------------------
------------------------------------------------------------
------------------------------------------------------------
------------------------------------------------------------
------------------------------------------------------------
------------
>Dpul.mRNA420 /organism=Dpul {i 30,210,312,509,819,930,1059,1166,1297,1836,2014,2234,2321,2338,2406,2826,3073,3152 i}
M---------------------------------------------SRQDRK-------G
TFLDKMG--FGWNKKSGRGQMS-------------------GAPGTL-------------
------------------------------------------------------------
---SRPHSEVD-------------------------------------------------
-----FSEMDENAHMAVDNM----------------------------------------
-------------------------------------------SEDEVNTAFEKM-----
-------------------------LDDMNLSEEKKEPLRLQQNHRKK-------EMLAM
HMKGT------VQKHRNRFD-----TPQDYIVYL--------------------------
---------GNPD-L--SVHKIYTCMESLRIALTNNPLTWVHDFV------CEGLNQ---
----------------VLTILNECYRRDARW-----------------------------
------------------DRVQHE--CIRCLKAISNNKVGLKKLF--EHREALTLLARSF
V------------PSLPAVMVEAVKLMAGICLV---------PPEGHERALEAITTSGEL
K------SIFRFQPIIEALSNME-----------NDT-----------------------
--------------------------LTVA-CVQLINTIVLTPDD-------------LD
FRLHLRNEF---------MRVG-------------LADLLDKLA----------------
--------------------------------------------QRDCVDLQLQLKVFEE
HRDEDFYEFAQRFDN-LRLD-------------------------------LDDTVECFE
VLRNSVAETPSEPFLLSILQHLLF------------IRDDPNV-----KVSYYKLIEECI
AQVVLHKSGCDPDFSATKRFQIDVEPLIDILSER-AAKDGEP-RVDEVNKKLEEALTAKQ
EYEAKLAAASQ----RIAELESY-------------------------------------
------------------LGGGKGPVPKPSPP----------------PLAMYG-GAGPP
PPPIPGGPPPPP-----MPGA---------------------------------------
------------PPPPP---------------MP---GC---PPPP--PMPG--------
----CPPP------------------------------------------------PPLP
G-------I-GG------------------------------------------------
------------------------------------------------------------
------------------------------------------------------------
-------P---PPPP------------------------------------------PPP
------------------------------------------------------------
-------------------------------------------------GMGGGPR----
-------------PPPPPGGIPGF----------GPPPGM----PATP------PRPDIL
PFGMKPKRKWQLDMPLKRTNW--KTIQPQKLSEKAFWVNVEE----DRL-VSPDLLEGLS
AKFSSKPP---AKK-------AREGDSDK------------------------PM----S
KKFKELKVL-DGKSAQNLSILLGGSLKYLSYDDIKRAILHCDESVLSDSVLQQLIQYMPT
PEQL-KKLEEY-KEQ--YDSLAEAEHWQVSRGWCRALNPSASD-----------------
------------------------------------------------------------
------------------------------------------------------------
--------------------------STTMKWSRTLSQILLRLRNYLNTGTKN-AQAVGF
EISYLPKLTSTKDAENKTTLLHYLVDVIEEKFADILSFS-EEVLHVDRASRVSMDTIQKT
LKQMDSSIKNLETDLKNAKAAISDEDKFLEVMGNFAREARDQCDVLVRMGKKMESVYHEL
SEYFVFDPQKYTLDEFFTDVKTFKDSFNQCYKD-----NCKLRETE-EKIRRAREAKEKA
EREK-LERQAKKKA------LVDMNIDDDQEGVMDSLLEA------LKTGSAFSRDQRRK
RDRPPRAVGAE-------------------------------------------------
------------------------------------------------------------
-------------------------------------------RRAQM------------
------------------------------------------------------------
------------------------------------------------------------
------------------------------------------------------------
------------------------------------------------------------
------------------------------------------------------------
--------------------------------------NRSRSK-----------GALL-
ESPSSREMKGT-----FGDERPP-----------------VPAITDDLTDGL--------
----AMKAPRPRKAR----PPPKFD---MAAELLMSG-----------------------
-------------------GREREVK----------------------------------
------------------------------------------LNN---------------
-GGGYLAAA-DDGSEADRLMQRLK------------------------------------
------------------------------------------------------------
------------------------------------------------------------
------------------------------------------------------------
------------------------------------------------------------
------------------------------------------------------------
----------AL
>Alyc.aculy01g28050.1 /organism=Alyc {i i}
M-----------------------------------------------------------
------------------------------------------------------------
------------------------------------------------------------
------------------------------------------------------------
----------------MDSL----------------------------------------
-------------------------------------------SDDEFHIRFEAF-----
-------------------------LADTITSEEARKTCRILPMAKKR-------EMLAN
HMKAK----ESSQQSQGKGGKYANYSPSDYIKYL--------------------------
---------QKEE-TKKNHDNVYQCLESLRIDLKSKGVSWVQEFG-----QSSGLNC---
----------------ILSILQNIYRAYETKGKT--------------------------
-----------------NHRVSTHSICIKCLQAFMNNTYGLNQMF--DHQDALVILAKSI
N------------VNYPHVMIDAIKLMAALCLI---------PPHGHEKVLEALTTCAEL
E------GRERFSQIIAGLKLTE-----------NDP-----------------------
--------------------------LVVS-CMQLINAVISSVDD-------------LE
YKLHLRNEI---------VRSG-------------LGEILERFEK-ARQLAEQQQQQQLQ
QQMVQAHNPLRRLAQ--EIPTSNKTSTLDSTTFSV---------PPISLALALQTKIFNE
AKEEDLEELYHRYEN-IRFD-------------------------------LDDPHECFQ
LLKSSLTDTPADQHFLSILQHLLL------------VRDDPYA-----RPAYYRLIEECV
SQIVLHRNGLDPDFSYTKRFNVDVDYVVDHIVER-SKMEEHS-QSTELLKKLEEVLTLKE
ELEARLDSANN----KLDNVEKEKEQL-------IQAYTQAKQQLQQL----------AQ
QSK---------------QQQQSQQIPPPPPQPNGLSNGNHQQAQIPIPPPLPGPTTTGV
AA-----PPPPP------------------------------------------------
----------PPPPPPP------MPPSMA-GDLP---GSAA-PPPP--P-----------
-----PPP------------------------------------------------PPPP
S-------F-GG------------------------------------------------
------------------------------------------------------------
------------------------------------------------------------
---GSSAP---PPPP------------------------------------------PPP
PPMQMN------------------------------------------------------
-------------------------------------------------GAGGPPP----
-------------PPPPPPMGGGGGPISAFQQQQPGQPPM---GPPQP-----PGEPPGL
PFGLKPKRTWDLKTPVKRTNW--NKIPVHKLTQEAFWVQVDE----TKLDTSGEICEALA
NKFSSDPK---SRITK--QDSQRKGPEQC------------------------ST----L
KRSRELKVL-DQKAAQNLMITM-SSSK-MTPDEIIKYIITVDESHLNAATLQQLIHLLPQ
PQQL-VKLEEY-RCQ--MDELHEAEQFALSLGSIKRLEPRLTSIIFK-------------
------------------------------------------------------------
------------------------------------------------------------
--LRFEEYVSDIKPAIVAATTACEEVKKSKKLAKILKYVLL-IGNVLNSGSNR-GGAYGF
EISFLPKLVTTKAEDNKTTLLHFLADTVEKKAPDALNFY-EEIHHVDRASRISPEQLQKS
LEVMKRSIGDLEKDLRIFK-PHNSSDRFGDVMTKFCKEASDRFQLLQTMFSKMEKLYKNL
ATYYAFDPKTYTMDEFFTDIKTFKDQFIGAHKE-----NAKLREQE-EKMRRALKDREKR
EVER-QKKLQFHNL------ANNEMNGDCDKGLMDNLMNR------LETGTAFALKPKRT
RIA---------------------------------------------------------
------------------DV----------------------------------------
-------------------------------------------RNKSG------------
------------------------------------------------------------
------------------------------------------------------------
------------------------------------------------------------
------------------------------------------------------------
------------------------------------------------------------
--------------------------------------PRTRPT-----------PGIGN
NVLMASR-----------------------------------------------------
------------------------------------------------------------
------------------------------------------------------------
------------------------------------------------------------
------------------------------------------------------------
------------------------------------------------------------
------------------------------------------------------------
------------------------------------------------------------
------------------------------------------------------------
------------------------------------------------------------
------------
>Cscu.CSCU000258-RA /organism=Cscu {i 69,180,305,422,541,696,1167,1282,1372,1569,1722 i}
------------------------------------------------------------
------------------------------------------------------------
------------------------------------------------------------
------------------------------------------------------------
------------------------------------------------------------
------------------------------------------------------------
------------------------------------------------------------
------------------------------------------------------------
------------------------------------------------------------
------------------------------------------------------------
------------------------------------------------------------
-----------------------------------------------------------L
V------GKERFAPIIQGLRAKD-----------NDG-----------------------
--------------------------LRVA-CIQLINALLSSPDD-------------LD
FRLHLRNEF---------MRSG-------------LADVLENFQ------GE--------
--------------------------------------------ESKNQELSIQLKVFQD
HKEEDFDEFSQRYDN-VRLE-------------------------------FDDPIECFE
LIKQTVMETSAEPYFLSILQHLLC------------IRDDVTV-----RPAYYKLIEECI
SQIVLHKSGVDPDFRHTKRFKIDVEPLIENLVEK-SKLEEVR-ATGELTKKLEEALTAKE
EFEAKLAQAEI----RLKEYETGKIPV---------------------------------
------------------SSSLPGSIPPPPPPP---------------PPPPFG-GSGAI
PP-----PPPPPPPLFGGPG----------------------------------------
----------GIPPPPP---------------LP---GSGIPPPPP--PPPG-----SGT
I-PPPPPP------------------------------------------------PPPP
F---------GG------------------------------------------------
------------------------------------------------------------
------------------------------------------------------------
-------PGGIPPPP------------------------------------------PLP
------------------------------------------------------------
-------------------------------------------------GSGIPPP----
-------------PPPPPGSGF----------IPPPPPPFPG-APLPPPM-PSLSTERKL
PYNLQPKQKYELDTQIKRINW--DPIDVQKLTEKAFWVKVQE----EKL-ASEDIFDEIS
CRFSSVPR---IKN-------DEKPKEK-------------------------KV----S
KKIKELKVL-DAKSAQNLMILL-GSVK-MSSEEMKEYIITMNEEHITEAMLQQLIRYMPE
PDQL-KKLEKF-GDQ--FNDLAEAEQFAIT------------------------------
------------------------------------------------------------
------------------------------------------------------------
--------------DVVAATAACEEVKNSKKFSRILELVLL-IGNYMNSGSRK-GQAFGF
QINFLTKIKNTKASDGKTTLMHFLAQIVENKYPDILNFS-EELIHVDHAAR---------
------------------------------------------------------------
------------------------------------------------------------
------------------------------------------------------------
------------------------------------------------------------
------------------------------------------------------------
------------------------------------------------------------
------------------------------------------------------------
------------------------------------------------------------
------------------------------------------------------------
------------------------------------------------------------
------------------------------------------------------------
------------------------------------------------------------
------------------------------------------------------------
------------------------------------------------------------
------------------------------------------------------------
------------------------------------------------------------
--GD--------------------------------------------------------
------------------------------------------------------------
------------------------------------------------------------
------------------------------------------------------------
------------------------------------------------------------
------------------------------------------------------------
------------
>Lpol.rna235 /organism=Lpol {i 39,210,312,446,515,582,716,825,936,1076,1193,1312,1479,1836,1951,2041,2238,2325,2478,2608,2730,2895,3031,3133 i}
M---------------------------------------------ASRERDKK-----G
GNLRDMF---GGLGKSKKERGK--------------------YPQSV-------------
------------------------------------------------------------
--NPRPQSED--------------------------------------------------
-----FSDHLDAAEHMLVTL----------------------------------------
-------------------------------------------TDEEINNEFEKM-----
-------------------------LDDMNLSEEKKEPLRSRPMMIKK-------EMLSM
HLKGN----PPKGSNRSQFD-----SPENYVRFL--------------------------
---------CNPE-M--SLDKLLRGIESLRIALTNNPVSWVVEFG------SNGLDK---
----------------LLQILNACYGRENKY-----------------------------
------------------EKIQHE--CIKCLKAIMNNTAGLKQVF--THKDALTILARSI
N------------FSQPNIMVDAVKLMAAVCLI---------PPSGHERVLEAITTSAEL
E------DRDRFSAIVQGLGRKD-----------NDA-----------------------
--------------------------LRGS-CFALINCIVSTPDD-------------LE
FKLHLRNEF---------MRSG-------------LSDILEDLQ------AE--------
---------------------------------------LGKEQDSKTEELSIQLKVFLE
GKDEDHDEFLQRYDL-VRFE-------------------------------MDEPGECFE
LIKQTVTDTAAEPYFLSILQHLLL------------IRDDALA-----RPAYYKLIEECI
SQIVLHKSGCDPDFRSSKHFKIDVEPLIENLVER-AKQEEEK-QSQELTKKLEEAVTAKQ
EADAKLAQAEQ----KLVEIENQLNEI---------------------------------
--------------------KSTGVVP-----------------------------SQKI
LA-----PPPPP-------GS---------------------------------------
----------GIPPPPP---------------LP---GSTIPPPPP--PPPG-----SG-
----IPPP------------------------------------------------PPPP
G-------G-GG------------------------------------------------
------------------------------------------------------------
------------------------------------------------------------
------IP---PPPP------------------------------------------PPP
------------------------------------------------------------
-------------------------------------------------PGGGPPP----
-------------PPPPPGLGG---------LKFNVPQG----SPSPV-------AMDVL
PFGIKPKKKYQLETPLKKANW--KKIQPQKLSEKSFWVKVAE----ETL-ADEDVLDSLT
LKFSSAPP---AKK-------PKQQTEE-------------------------KS----V
KKAKELKVL-DNKSAQNLMILL-GSVK-MSAQEMKDMILCINEDHLTDAMLQQLIRYMPE
PDQL-KKLDDF-KNQ--YDDLAEAEQFAITMGSIKRLVPRLKSVSFK-------------
------------------------------------------------------------
------------------------------------------------------------
--LNFAEKVQDIKPDIVAATAACEEVKTSEKFSLILKLVLL-IGNIMNSGSKN-GQAIGF
EVSFLPKLSGTKAQDQKTTLMQFLADIVEKKYPDALNFG-EELLHVTRAARVSPEQIQKN
LNQMKKSIQQLETDLKTFR-PQSDNDRFEEVMKSFLTESSKQYELLDSMYNKMGKLYENI
AEYFAFDPKKYTLDEFFGDIKAFKEGFQEAHKE-----NVRVREVE-EKIRRAKEAKEKS
DKEK-QERKEMKRQ------LIDISSGEDQEGVMDNLLEA------LKTGSAFSHKPRKR
V---PRAAGAE-------------------------------------------------
------------------------------------------------------------
-------------------------------------------RRAQL------------
------------------------------------------------------------
------------------------------------------------------------
------------------------------------------------------------
------------------------------------------------------------
------------------------------------------------------------
--------------------------------------NRNRSR-----------TAINA
QDNRD-------------------------------------------------------
------------------------------------------------------------
------------------------------------------------------------
------------------------------------------LDSRER------------
------------------------------------------------------------
------------------------------------------------------------
------------------------------------------------------------
------------------------------------------------------------
------------------------------------------------------------
------------------------------------------------------------
------------
>Ptep.aug3.g25033.t1 /organism=Ptep {i 33,198,300,422,491,558,692,798,909,1034,1151,1270,1437,1824,1939,2032,2229,2316,2469,2599,2634,2721,2874,3004,3126,3291,3424,3529 i}
M-----------------------------------------------SAKDKK-----S
VNLLEKF---GGLGKSKKDKAK--------------------------------------
-----------------------------------------------------------W
AHTQRPHSDD--------------------------------------------------
-----FTDQVNEAENNLENL----------------------------------------
-------------------------------------------TAEEINRQFEIM-----
-------------------------LDDMNLPEEKKEPLRKHDIAKKK-------TMLSM
AIKGN--------AVKGRLD-----SPADYISYL--------------------------
---------SNSD-M--SVHKLFQCLESLRIALTNNTVSWVQEFG------SRGLDK---
----------------LLQILNSCYGKSVKY-----------------------------
------------------ERIQHE--CIKCLRALMNNTAGLKQIF--QHSDALTILSRSI
D------------PSVPVIMTDAVKLMAALCLI---------PPNGHEKALEAITICGEM
E------ERERFAPIVQGLETR------------NET-----------------------
--------------------------LRIA-CIQLINALVTSPDD-------------LD
FRLHLRNEF---------MRSG-------------LIDVLENLQ------AE--------
--------------------------------------------GNQTAELSIQLKIFQD
HKEEDFDEFSQRYEN-VRLE-------------------------------LEDMTDCYE
LLRQSISDTPAESEFLSILQHLLC------------IRDDITV-----RSAYYRLIEECV
SQIILHKSGCDPDFRHTKRFKIDVEPLIETIIDK-SKQEEDR-VGEELSKKLEDALTAKQ
ESEAKLSQIEN----KLREYEAIISEV---------------------------------
--------------------RKGGKLPQLPE-----------------GFNPMG-GS-FI
PP-----PPPPP-------GG---------------------------------------
----------GPPPPPP---------------MP---GSGI-PPPP--PMPG-----MG-
----PPPP------------------------------------------------PPMP
G-------M-G-------------------------------------------------
------------------------------------------------------------
------------------------------------------------------------
-------P---PPPP------------------------------------------PPP
------------------------------------------------------------
-------------------------------------------------GMGGPPP----
-------------PPPPPGMGG---------MRFPPPPPGGL-SPNPP-------PTNVL
PHGMQPKKKYVLDTPLKRVNW--KKIHPQKLSEKAFWVSVHE----EKL-ASEDIFEMLS
SKFSSKPQ---VKK-------DTNKPDEK------------------------KP----A
KKVKELKVL-DAKSAQNLMILL-GSVK-ISTNDMVKYILHVDEEQLTDAMLQQLIRYMPE
PEQL-ARLEQF-KDQ--YNDLAEAEQFAVTMGSIKRLVPRLKSISFKMRFQELVQDIKPD
VVAATAACEEVKKSKKFCLLLQIILLIGNYMNAGSRNEQAVGFEISLLTKLNSTKAADHK
TTLLHYLAEVIEQKYPDVLNFAEELMHVDRAARDALIIRSAYCHAMGSIKRLVPRLKSIS
FKMRFQELVQDIKPDVVAATAACEEVKKSKKFCLLLQIILL-IGNYMNAGSRN-EQAVGF
EISLLTKLNSTKAADHKTTLLHYLAEVIEQKYPDVLNFA-EELMHVDRAARVSSEQIQKN
LSQMKKSVKQLETDLKNFR-PHSEEDRFSEVMSSFLTEASMQYEILENMFKQMEKLYNDL
SEYFAFDSKKYQSDEFFNDIKTFKDMFQEAYKD-----IVHAREVE-EKMRRAKEAKEKA
AKEK-QERMAKKKQ------LVDIT-GEDQEGVMDSLLEA------LKTGSAFSHKPRRK
A---PARGAAE-------------------------------------------------
------------------------------------------------------------
-------------------------------------------RRAQL------------
------------------------------------------------------------
------------------------------------------------------------
------------------------------------------------------------
------------------------------------------------------------
------------------------------------------------------------
--------------------------------------NRSRSR-----------SNILA
QHNLGRENLAN-------------------------------------------------
------------------------------------------------------------
------------------------------------------------------------
------------------------------------------FDSR--------------
-NGDVVR-----------------------------------------------------
------------------------------------------------------------
------------------------------------------------------------
------------------------------------------------------------
------------------------------------------------------------
------------------------------------------------------------
------------
>Turt.mRNA:tetur19g00980 /organism=Turt {i 1453 i}
M-----------------------------------------------------------
------------------------------------------------------------
------------------------------------------------------------
------------------------------------------------------------
----ETRNMMQSTFRLTESM----------------------------------------
-------------------------------------------TKEEISSKFEEM-----
-------------------------LDEMNLSEEKKKPLRAMTLDVKK-------AMLEN
NWKVR---SEQSNKDRSKFN-----HPLDYINYF--------------------------
---------LNSN----DFNKLCHRMESLRVELTNNPVSWVQEFG-----DNNGLSV---
----------------IVMILNKCYSTNERL-----------------------------
-----------------RHKLQHE--CVKCLKAFMNNTAGLKQAF--NDKDAFTLLARSI
D------------PALPNIMMDTVKLLAAVSLI---------PPMGCEKVLEAITRAAEL
QYG---DSEGRFKPLVEGLRISS-----------NDP-----------------------
--------------------------LRAS-CLQLINAILSNIDD-------------TD
FRLHLRNEI---------MRSG-------------LCDLLENLT------TS--------
-----------------------------------------SDRSPVSSELNIQVKVFNE
HKDEDFDELTSRFEA-IRFD-------------------------------LEDISECFQ
LIHNSIKATPSEPYLLSMLQHLLL------------IRDDPYA-----RPAYYRLIEECV
SQIVLHKSGCDPDFRYGKKINIDVDYVIEHIVER-SRAEEEK-NNNELCQKLEESLTAKQ
ESEAKVLQLET----KAQDYEHQIKEL--------------KARLQNQ----------AN
NNNNNNNLIS--------NGDRPDNIPF-----------------------HPG-TTNGQ
SA-----PPPPP------------------------------------------------
------------PPPPP---------------PP---GSGIPPPPPPPPPPG-----SGF
GGSNIPPP------------------------------------------------PPMP
G-------S-G-------------------------------------------------
------------------------------------------------------------
------------------------------------------------------------
-------P---PPPP------------------------------------------PMP
------------------------------------------------------------
-------------------------------------------------GFGGGPP----
-------------PPPPPPFGG--------------------FRPTGP----------VL
PPGLKPKKVYKHEVPIKRANW--RKITPTKISEKSFWVSADE----DAL-ASEDIFDGLT
SRFSSAPQ-MHSKKVK-----NDETVEKY------------------------GT----M
RKTKELKVL-DSKAAQNLMILL-SSIK-MKPEELTDHILNMREEYLTDAIIQQLIKYMPT
PQQL-TKLEEF-RND--YKNLHEAEQFALTLGSIKRLEARLKSTCFK-------------
------------------------------------------------------------
------------------------------------------------------------
--IKFAELVQDIKPDIVAATAACEEVKKSKRFATILKLILL-VGNYMNSGSRN-GEAFGF
EISFLPKLSSTKAMDNKTTLLHFLVEIVERKYPDCLSFH-EDLHHVDRAARVSADQVQKN
LNAMRKSIADVEVDLRNFK-PHSEDDKFGIIMTNFVADAKEAFELLQSMFNKMDRLYTDL
GQFYTFEPKTYTLDEFFADIKTFKDQFIDCYKE-----NVRLREEE-EKKRRAKEAKSRA
EKEK-AERLAKKKP------LVDID--KDQEGFMDSLIKT------LETGSAFAQKNRRR
Q---QRPVQCR-------------------------------------------------
------------------------------------------------------------
-------------------------------------------RDIYY------------
------------------------------------------------------------
------------------------------------------------------------
------------------------------------------------------------
------------------------------------------------------------
------------------------------------------------------------
--------------------------------------SRH-------------------
----------------------------------------LP------------------
------------------------------------------------------------
------------------------------------------------------------
------------------------------------------------------------
------------------------------------------------------------
------------------------------------------------------------
------------------------------------------------------------
------------------------------------------------------------
------------------------------------------------------------
------------------------------------------------------------
------------
>Isca.ISCW017338-RA /organism=Isca {i 162,261,395,461,531,665,774,885,1004,1123,1254,1671,1864,2061,2148,2301,2431,2553,2718,2854,2960,3153,3211,3355,3564,3726,3850,4038,4156,4306,4404,4562,4812,5019,5184,5304,5538,5664,5862,5988,6090 i}
M-----------------------------------------------------------
------F---GSRGRKKPPKGG-----------------QAAYPSSQ-------------
------------------------------------------------------------
---PRPLSE---------------------------------------------------
-------NLSADVDIYLNSL----------------------------------------
-------------------------------------------LDEEVNQAFENM-----
-------------------------LDDMNLTDEKRAPLRNRTLMEKR-------EMLSM
HHKGT-----TGGKRSSRCE-----TPLDYVNFL--------------------------
---------SSEN-M--SADKLFRGIESLRVALTNNPVSWLKEFL------QEGMDK---
----------------LLKILQRCKHRDNRY-----------------------------
------------------ERIEHE--VIRCVRALMNNTPGLKYVY--EHVSALTIVSASM
N------------VARPYVMVDVMKLLAAVSIV---------PPNGHEQVLRAITECAEA
E------EHERFAPIVAGLGCKE-----------NDA-----------------------
--------------------------LRTA-SIQLINALVSGTED-------------FD
FRVHLRNEF---------MRTG-------------MMDIYESLQ------NE--------
--------------------------------------------VVESPELSVQLNVFKE
TKDFDFEELSQRCES-ITQE----------------------------------------
-------------------------------------------------PAYYKLIEGCI
SQIVLHKNGYDPDFRKPARFTVDMEMLLESIVEG-SRSEERD-HVEQLQKKLEEALTQKQ
ECEAKLANYEA----RLQNPN---------------------------------------
--------------------GAKLSVPP--------------------GLAPTG-GAPPP
PP-----PPPPP-----MPG----------------------------------------
----------GIPPPPP---------------MPG-MGGGV-PPPP--PMPG-----MG-
----IPPP------------------------------------------------PPMP
G-------M-GG------------------------------------------------
------------------------------------------------------------
------------------------------------------------------------
-------P---PPPP------------------------------------------PMP
------------------------------------------------------------
-------------------------------------------------GMG--PP----
-------------PPPPPGLGG---------MLGQMPNGG----PMAP-----LGGGDML
PHGMKPKKKYTVGTTLKRANW--KKVAPQKVSEKAFWLRVCE----DEL-ESEDIFEGLV
SKFSSAPP---AKK-------DKAPEESV------------------------RT----T
KKSKELKVL-DGKAAQNLMILQ-GSLK-MSASTIRDYLLEVDEEHLTEAMLQQLIKYMPE
ADQL-KKLAEL-KDN--LADLAEAEQFAVAIGSIKRLHSRLEAISFK-------------
------------------------------------------------------------
------------------------------------------------------------
--LRFSEMVQDIKPGIVAATEACEEVRSSRKFAKVLELVLL-LGNYMNTGSRN-AQAIGF
DISFLPKLSSTKAHDQKTTLVHFLAETMEKKFPETLTFG-DELSYTEKAARVSPEQLEKQ
LNQMKKCITQLGTDLKTFK-PQEPNDRFGDVMAGFYEQAQQEHELLSSMFAKMKKLYEFL
AEFFVFEAKKYTLDEFFGDIKTFKEQFAAAHAE-----NVRARELE-EKRVRDKEAREKA
DREK-QERLAKKQQ------LVDISSGQDQEGVMDSLLEA------LKTGSAFSHKQRRR
P---PRSTNGEPGLPPDSPEAGMAHLAAWNTTAPLEKLPLDSNFAWLLCALLAATAWVIY
VTFYNARVLGFLLTKCNSDIILDLTISACLTDRSSSVSLSVLSGKLMFRDAAYVTPDFTV
RAQDGWLVFRWWIPYVKKEFPRTCTDAEARVLLLLNGLELHVYNRSQLYSRLERLFGLEP
SVLPPDSPKAPPAPVPSTEEERPWRDLVPVLKVEVSTGRLVFGNRLLPTTMSIRFEDAHA
TYKTRAASSRLDLFQHILDCRLDSFKVMLAPSPKYIGIPDEPPRFMGEGFVVLQSNRVHL
FYYQDEPAPGAVQETNAVHMTVKQGSYLELTVPWVMGPEGYTLRVMGQLFHLDASTSLPF
RGFVESEILGFDVQGQYPLVWNGHQDWQCSLAGCRSSLTLLHAHKGFFHALVEDWASKAR
PDLLRFVPYTWHLNLVLTEFELVTLANEYNWVDCAHQENARVAFCGEVFDLSFDLPFVDF
LPPQLSLKFWIQAESVAVLAQLPEGNPHRELLLLLEKHARTTDR-----------TGMPR
QPSQGDHKWHHL----ADSGRGWVEVCSVPIVALSLGYTYHPVPPLDFAHPLDFDVTTPE
KEELLLSPMRPPKGRAALLPPEDFDPGNMAPDVLSLELEIGPSVLTLDGSVLHLLMQLKE
NYFGAWQEYVDMEAQAPPPERPAEGAFDPRCFRPLDVRATVILHDMHGHLMKGCGEGDAP
CPSLFLERLQLELVRGHRESQLQLLLSPLVAICPGERPGHLALSSFQVRGQALFSGVGRP
LGSDSLEYAWLVELQAGDLTGRLSLPQLYDLAVGAELFAEQAQHASGALEAPPGRIRCQH
DLPQSECSRGEPCPVPDTLKYRMTRFSMDFVDVCLEEASSAVCLEVSPIKLSVCNLHSEQ
TTAGLSLQVRAISVSQFLLSVDGPWLQAGKLELGPVCLDHWSQGASQSGQEGFLRTHDRS
SRRLWFLWGDPRAGGHCGCLGGCAFFGAPQEAQVSPIKLSVCNLHSEQTTAGLSLQVRAI
SVSQFLLSVDGPWLQEDVTLVNLHHQMDRPIAESPLLMACYGAHLSQFQGDVHLLVSPPL
LEAVRGFAEALTPTLAQQHPATVLGRLLGRCWSAVQGSSPLLGERAPGSAPSAGHQETRR
DQVGSGCYRSRL
>Smar.transcript:SMAR010881-RA /organism=Smar {i 430,538,822,949,1152,1453,1558 i}
M-----------------------------------------------------------
------------------------------------------------------------
------------------------------------------------------------
------------------------------------------------------------
------------------------------------------------------------
------------------------------------------------------------
------------------------------------------------------------
------------------------------------------------------------
---------------------------------------------------PGGLGV---
------------------------------------------------------------
------------------------------------------------------------
------------------------------------------------------------
------------------------------------------------------------
------------------------------------------------------------
------------------------------------------------------------
------------------------------------------------------------
------------------------------------------------------------
------------------------------------------------------------
------------------------------------------------------------
------------------------------------------------------------
------------------------------------------------------------
-A-----PPPPP-----MPGVL--------------------------------------
--------------PPP-------------------FGG---PPPP--P-PG-----MG-
----IPPP------------------------------------------------PPPP
G-------M-G-------------------------------------------------
------------------------------------------------------------
------------------------------------------------------------
-------P---PPPP------------------------------------------PPS
------------------------------------------------------------
-------------------------------------------------GMGL-------
-------------PPPPPGMMP------------FAPPGM----NNTP-----SPVMLEL
PFGMEQKKKYVVETPMKKANW--TKIQPQKLSEKAFWVRVKE----DMY-GSSDIFQELQ
QMFTTKPP---SRA-------VVDGIGSS-------------------NVPTKGP----S
KKTKELKVL-DGKTAQNLSILI-GSMK-MSYKDVKKYILLCDDEHLTEAHLQQLIRYMPL
PEHI-NQLDSF-KDQ--YNDLAEAEQFAITVGNIKRLIPRLKSMSFK-------------
------------------------------------------------------------
------------------------------------------------------------
--AKFSEIIDDIRPGLVSAANACEEIKKSKKFAKILEIILL-VGNYMNSGSRN-AQS---
-----------------------IALLVESKFPDVLNFG-EELMFCEKAAKVSLEQLQKY
LKQMEKSVQQLELDLKNYKLGQGDEDKFEAVMTSFSREAREEFEKLDHMYKRLEKLFQDI
ADYFVFDAKKYSLEEFFLDITTFKTSFQEALRD-----NIKARETE-EKIRRAKEAKEKS
EREK-HERLAKKKA------LIDIDAEGDQEGVMDNLLEA------LKSGSAFSREKQRK
RQ--PRASGAA-------------------------------------------------
------------------------------------------------------------
-------------------------------------------RQAQL------------
------------------------------------------------------------
------------------------------------------------------------
------------------------------------------------------------
------------------------------------------------------------
------------------------------------------------------------
--------------------------------------NRSRSR-----------SNLLG
TSPTARKLSFS-----SDFLEEN-----------------LPSQPQVEESSV--------
----ISKPRRTRRA----------------------------------------------
------------AAKDPPTGRDRENG----------------------------------
------------------------------------------VRN---------------
-DSDSIK------TDTDKLLERLM------------------------------------
------------------------------------------------------------
------------------------------------------------------------
------------------------------------------------------------
------------------------------------------------------------
------------------------------------------------------------
----------AL
>Hsap.transcript:ENST00000398557 /organism=Hsap {i 117,144,300,402,533,620,684,824,933,1044,1163,1280,1396,1461,1641,2358,2473,2581,2676,2778,3018,3148,3273,3438,3574,3661 i}
M---------EPPGGSL---------------------------GPGRGTRDKKK----G
RSPDELPSAGGDGGKSKKFTLKRLMADELERFTSMRIKKEKEKPNSA-------------
------------------------------------------------------------
---HRNSS----------------------------------------------------
-----ASYGDDPTAQSLQDV----------------------------------------
-------------------------------------------SDEQVLVLFEQM-----
-------------------------LLDMNLNEEKQQPLREKDIIIKR-------EMVSQ
YLYTSK--AGMSQKESSK-------SAMMYIQEL--------------------------
---------RSGL----RDMPLLSCLESLRVSLNNNPVSWVQTFG------AEGLAS---
----------------LLDILKRLHDEKEETAGS--------------------------
----------------YDSRNKHE--IIRCLKAFMNNKFGIKTML--ETEEGILLLVRAM
D------------PAVPNMMIDAAKLLSALCILP-------QPEDMNERVLEAMTERAEM
D------EVERFQPLLDGLKSGT-----------TIA-----------------------
--------------------------LKVG-CLQLINALITPAEE-------------LD
FRVHIRSEL---------MRLG-------------LHQVLQDLR----------------
--------------------------------------------EIENEDMRVQLNVFDE
QGEEDSYDLKGRLDD-IRME-------------------------------MDDFNEVFQ
ILLNTVKDSKAEPHFLSILQHLLL------------VRNDYEA-----RPQYYKLIEECI
SQIVLHKNGADPDFK-CRHLQIEIEGLIDQMIDK-TKVEKSEAKAAELEKKLDSELTARH
ELQVEMKKMESDFEQKLQDLQGEKDALHSEKQQIATEKQDLEAEVSQLTGEVAKLTKELE
DAKKEMASLSAAAITVPPSVPSRAPVPPAPPLPG-------DSGTIIPPPPAPG-DSTTP
PPPPPPPPPPPP-----LPGGVCISSPPSLPGGTAISPPPPLSGDATIPPPPPLPEGVGI
PSPSSLPGGTAIPPPPP---------------LP---GSARIPPPPP-PLPGS----AGI
----PPPP------------------------------------------------PPLP
G-------EAGM------------------------------------------------
------------------------------------------------------------
------------------------------------------------------------
-------P---PPPP------------------------------------------PLP
------------------------------------------------------------
------------------------------------------------GGPGIPPPP---
-----PFPGGPGIPPPPPGMGM------------PPPPPFGFGVPAAP----------VL
PFGLTPKKLYKPEVQLRRPNW--SKLVAEDLSQDCFWTKVKE----DRF-ENNELFAKLT
LTFSAQTKTLLAKK-------DQEGGEEK------------------------KSV--QK
KKVKELKVL-DSKTAQNLSIFL-GSFR-MPYQEIKNVILEVNEAVLTESMIQNLIKQMPE
PEQL-KMLSEL-KDE--YDDLAESEQFGVVMGTVPRLRPRLNAILFK-------------
------------------------------------------------------------
------------------------------------------------------------
--LQFSEQVENIKPEIVSVTAACEELRKSESFSNLLEITLL-VGNYMNAGSRN-AGAFGF
NISFLCKLRDTKSTDQKMTLLHFLAELCENDYPDVLKFP-DELAHVEKASRVSAENLQKN
LDQMKKQISDVERDVQNFPAATDEKDKFVEKMTSFVKDAQEQYNKLRMMHSNMETLYKEL
GEYFLFDPKKLSVEEFFMDLHNFRNMFLQAVKE-----NQKRRETE-EKMRRAKLAKEKA
EKER-LEKQQKREQ------LIDMNAEGDETGVMDSLLEA------LQSGAAFRRKRGPR
QA--NRKAGCA-------------------------------------------------
-----------------------------------------------------VTS----
------------------------------------------LLASEL------------
------------------------------------------------------------
------------------------------------------------------------
------------------------------------------------------------
------------------------------------------------------------
------------------------------------------------------------
--------------------------------------TKDDAM-----------AAVPA
KVSKNSETFPT-------------------------------------------------
--------------------------------IL--------------------------
------------------------------------------------------------
------------------------------------------------------------
-------------EEAKELVGRAS------------------------------------
------------------------------------------------------------
------------------------------------------------------------
------------------------------------------------------------
------------------------------------------------------------
------------------------------------------------------------
------------
>Mocc.rna17854 /organism=Mocc {i 9,210,306,497,564,1151,1535,1675,2050,2419,2660,3145 i}
M-------------TQF---------------------------DMFGTKKSKKG-----
---------GGGNLNSTKAPLSL----------------QGSIPSIG-------------
------------------------------------------------------------
-------SQDDV------------------------------------------------
-----NGNSVLTTQQMLDSL----------------------------------------
-------------------------------------------DDSEIDRLFREM-----
-------------------------MVDMNVQQMDK--VLQKSIQEKR-------MMLYM
R--------ETTDTTRGKLE-----TPAMFVQCL--------------------------
---------RSDA----NSEKLLKNCESLRIALTSKTVSWVKEFI-----DKGGIDV---
----------------LLNLLKKVKPNKKLN-----------------------------
------------------EKIELE--LIKCFRAALNIGHGVKHVQ--AHQTALQVVCSSL
R------------PDRASVMLEAAKVIAPICLI----------DGGHASVLKALTLAAEQ
D------GTERFRAIVQGLETD------------NDQ-----------------------
--------------------------LKTA-CMQIVNGIL-DVDD-------------YD
FRVHLRNEF---------MRSG-------------MLRIYEKLQ------TE--------
--------------------------------------------EELSKEFGCQFDVFKN
ALEDDFDELTQKLET-ISQD-------------------------------FYDLTECFE
MIKASITNTPAQSALLSILQHMLL------------IREDAQI-----RAAYYKLIEGCI
AQITLHRNGVDPDFAYTQKFNIQVDEIVERIKGH-SSM-EDI-NVDALQNRLEEALTQKQ
EMEAKLANYEA----KLGQIGTQG------------------------------------
------------------SPTKALNVPA--------------GLLIGQGLKPPS-GS-GV
PP-----PPPPP-----MPGKV---------------------------------QEM--
----------GVPAPPP---------------MP---GSGVPPPPPP-PMPG-----MG-
----IPLA------------------------------------------------PPMP
G-------VRG-------------------------------------------------
------------------------------------------------------------
------------------------------------------------------------
-------P---PPPP------------------------------------------PMP
------------------------------------------------------------
-------------------------------------------------GMGGPPP----
-------------PPPPPGMMM-------------APPGM----PSAA-------ASLAL
PFGMKPKKQFEVHGTLKRANW--KKVNPTQVTANSFWVKVDE----GKL-ATDSLVEQLT
SKFATQPP---KKELKK----EDTAGHNG------------------------HS----K
KSAKELKVI-DAKAAQNLMIMQ-GSLK-MSADDIKTCLLEVDEKRLDENMLNQLIKYMPT
QDSL-NKLANL-KED--YSELHDAEQFALSLGSIKRLHPRLNSIAFK-------------
------------------------------------------------------------
------------------------------------------------------------
--LRFQEMVGDIKPMVVGATAACEEVKSSRKFAKVLEIVLL-CGNILNTGTRN-AQSIGF
DISFLPSLGNTKTVDQKSTLIHFLAEFIEKNDPDTLAFG-DELSYAERASKVNVEQVEKN
LNTMKRSLEDLKTDLKNFR-AQGENDRFGEIMHPFYEQAQQTYEVLRGMFTKMVKLYESL
AEYYAFDMKKYTLEEFFTDISTFIKQFDMAYAE-----NQRSRELE-EKRRLEKQKREKA
DQDR-RERQEARRK------LLTVT--GDQEGVMDNLLEA------LSSGTIFNNNNKAR
RKQ-ARSTNPA-------------------------------------------------
------------------------------------------------------------
-------------------------------------------VKAQL------------
------------------------------------------------------------
------------------------------------------------------------
------------------------------------------------------------
------------------------------------------------------------
------------------------------------------------------------
--------------------------------------MRTRSR-----------NAIAM
DTMKSFDMS---------------------------------------------------
------------------------------------------------------------
------------------------------------------------------------
------------------------------------------------------------
------------------------------------------------------------
------------------------------------------------------------
------------------------------------------------------------
------------------------------------------------------------
------------------------------------------------------------
------------------------------------------------------------
------------
>Dpte.g769.t1 /organism=Dpte {i 183,816,900,1128,1883,3003,3373,3895 i}
MM--NNKKIQQDIGKNLIAANSIGDQHHPHHHPNQNQQQQQQSKTLAKSSKTKSIQESAN
NAINRIL----HRNKSNQSQSNIENSHK-KLLTSTSSLISTSSSSNLSSNHHTNSQDSCQ
IFGVEENNQHQQNHLFHHHHHHNHLHQQQQQHHRPLNGWSNSVDDQHKQHQQTYVNHQAW
SSTSSPSSD------------LIIEQ-----------TSASS----YRMQ----PSSI--
NGHMNNSNNNKLPTGFLNELE-----------------NSVRNKHHQQQQKMSSNFDTGQ
RNNNNNNNSSKKKDKRQDSTTTEIMSSNEHSKMIPPSSPSTTTNDENIDKLFEKLI----
-------------------------LNEYNLKEEQKISMRSMSIDKKR-------LLINQ
KL--------VLDEKQTK-------PPQEYAKFL--------------------------
---------KDNQ-DSIQSKELEKLIKALRVELTCKDVSWV-------------------
------------------------------------------------------------
---------------------------------------GFNQIL--DNEQAFVILVQSL
N------------PSCLPNMARTMEILAAVTLV----------EKGVERVINAFTDTAIE
SDR----ENKRFSIIVEALKHYD-----------DHID----------------------
--------------------------VAFS-AIQLINGLIFNHED-------------FE
QRFYLRCEI---------YRTTDLSGE------VTFRDIANEMEK--RLLKE--------
-RPNDIDQDSVSLTSTGTIPSFTSVNNNNQTLRAAAR---IVIHKSPQQNFLESFQIFFN
NKNEDFDEMASRFEN-IRID-------------------------------FDNMDDCYR
VLRNSVVNTPIESGLLSILQLLLF------------IRDDQYV-----RPAYYYLIEECL
IQIMFHPSGVDPDFSRRSRFEIDTNFTIESIVKR-FKDSEGSALSLELNQKLEDALTAKV
EAEAKVEQEKK----NNQELQEKLQKL--------------QEAMS--------------
-KNVSLDQIE--------SSNAPSVISSPTT------------------------SGPPQ
TN-----APPPP------------------------------------------------
------------PPPPP---------------PPGMCGPGLMPPPP--------------
------------------------------------------------------------
------------------------------------------------------------
------------------------------------------------------------
------------------------------------------------------------
-------P---PPPP------------------------------------------GMG
------------------------------------------------------------
-------------------------------------------------GMMGGPP----
-------------PPPPSG-------------------------P----------APQEF
PFNIK-RAKFVPKKGLKKPMW--KKLQAMKVSEDSIWVQVNS----DDVYMSDDIIDSLV
NKFASANS---AMTHSGAKGHDADNIDRGDSQDGLVDSSSSGDAVGNLGISGRQTPSLHS
RKHRQCRVL-GDKTAQNISIML-SVSK-RSPEDFKSDVLSMNEDTLTESLVDQIIHYLPS
AEEL-KKLDEQ-AQHIPLDEFHPAEKFACMLGSVKNLTNRLKSFLFK-------------
------------------------------------------------------------
------------------------------------------------------------
--LKFNETLAEVKKDIVSYTMACEEVLTSKRFAQVIKLTLG-IGNYMNAGSYN-ARAIGF
EISFLPKLISTKTNDNKSTLLHFIAQTMEEKFPESMRFY-EDLHHIDKAVRASPETIAKT
LGYFRTSLRALELDLKTFK-PHSSEDCFGEVMASFREVAQEQYQLLDGMHKKMESTFLEI
AKYFSFDPKQYSMEECMNDLKQFKDQYVQALSQ-----NQQHREIE-EKNRRAKEAKEKA
EKQR-RERISHKID------LTKTD--GMDQGLMEHLLNS------LHTGSAFAQHKRKR
T---KAVTPQD-------------------------------------------------
------------------------------------------------------------
-------------------------------------------RRQQL------------
------------------------------------------------------------
------------------------------------------------------------
------------------------------------------------------------
------------------------------------------------------------
------------------------------------------------------------
--------------------------------------SRTRSR-----------TSLEI
RNSIGNSSGGV-------------------------------------------------
----------------------------GGSEFI--------------------------
------------------------------------------------------------
------------------------------------------VVS---------------
-SGNNVKY----------------------------------------------------
------------------------------------------------------------
------------------------------------------------------------
------------------------------------------------------------
------------------------------------------------------------
------------------------------------------------------------
------------
>Cele.Transcript:F11H8.4b /organism=Cele {i 480,574,636,873,1050,1250,1533,1894,2031,2683,3218,3724,4146 i}
MSSDDYESIDTPRVASLADMNRLPTQSRHSSYSTDDDEDVTPTPSASNSAPKNTILDP--
--LQAQF-----------------------------------------------------
------------------------------------------------------------
---LHPNSENSD-----------IDEPRVQLREKKKATRAQDATVSHFLE-DQVPNQKFK
RRSAERHSMLAGAADFASRRSPFHLSGANGSGRWTDLFSSSRFKRKQR-----------Q
KLNNVPSSSYSNNDYGTYAGTQSIGGFSIASNSSGESFALSG-TEDEIREEFRKI-----
-------------------------MLDKGLPEADKI-ISNTPLDQMK-------MMIE-
--------NSRKQDNQAKGR-----SPEWVVRVL--------------------------
---------GEIL-KTKNIPECKQDIVTVRVQLVGQGVSFLNKFAV-EVHDESGRTG---
------ADLICCLYSLVLKRLRSS-EVGSKYELD--------------------------
-----------------LIDFLQE--IVRCVRTLINTHVGLVLVLR-RNSPVYSLLIQTL
CVLNRREQNDHEAAEIRAIRVDVVRTCYTLIFVQHDTLSTPIEMTGQQKMFMELSLIAKA
ESKRLNEPVSRFRPLISCIDFLE---------SRDPK-----------------------
--------------------------QGMY-VLLMINMMINGVDRNISDDQMWTEETMWQ
ARMRLRSEA---------AKDK-------------LHKYIEKFT------TS--------
--------------------------------------------ETVNSQIRDVAQNMLT
EHNADLETLMGKLEN-VKGE-------------------------------YDTLDGCFE
LLAANSEATGTETVLLSILQLMTL------------TNEDMST-----KRSYMKLIETAI
SDILLHRTPIDPQADYKFVFEVPVAEIIDKMQDE------------EMAKKVRQATSAKQ
EAVAMQGEYWK----TLCDFQKEAEEL--------------RKHIN--------------
--------------------DPKIPLPPPTKMN--LSA----------PSTSAG-GSSAL
PP-ITGGPPPPPG----LPPIT--------------------------------------
----------GGPPPPP-------PP----GGLPPITGG---PPPP--PPPGGLPPISG-
---GPPPP------------------------------------------------PPPP
G---------GC------------------------------------------------
------------------------------------------------------------
------------------------------------------------------------
-------P---PPPP------------------------------------------PPP
------------------------------------------------------------
-----------------------------------------------PGGFKGGPP----
-------------PPPPPGM----------------------FAPMAP----------VI
PDYLPPKKVPKVDGPMRKFPWGAHTINPRDIPRESFWVGTNE----EQL-TSDRMFDRLR
TKFATKPA---ANS-------GTLGGVL-------------------------NS----K
KKVKTAQVIHDDKLLQKLGILQ-GSIK-MSHSELKLAILEVNEKVLTVGFLEQLRSAMPV
EKELIDKLRAVNKAQ--FEEMPEGEQFVTRLLQIQGLPLRLDLVLFK-------------
------------------------------------------------------------
------------------------------------------------------------
--MRFSEVLNELKPAMSSVMEACEEVRASEGFRTFLKLVLA-TGNFMGGATKNYSSAYAF
DMRMLTRLVDTKDVDNRHTLLHHLIEEMKRIDPRRARFALTDFHHCIESSRVNADEIRKT
VQLTENNIKKLENCLKVYK-IQGERDLFDEKMRPFHEKAVKEFSTVSSMCGKMKNDWESL
VKYYAFNDKKYPMEEFFADIRTFSEQYSNAWKELDAEAEAKRKEAEFETQKRKQLQQSQQ
ERKPLQERQAINRVPRTPAAMIRVSTAADKAGVLDELERATGNADFLQTLMSATNSRTPR
SGLPARTRGGG-------------------------------------------------
------R-----------------------------------------------------
-------------------------------------------LGGGL------------
------------------------------------------------------------
------------------------------------------------------------
------------------------------------------------------------
------------------------------------------------------------
------------------------------------------------------------
--------------------------------------DRQRSRHQNALGQLQDLTGCAS
EPVLSGQFARSRNVPQNDLQRQNMELPS----------SVKPTTALDRAKAF--GVGLPI
GQN-ELKVRVRRKGQPA-VPVTNIN---GTSQISPTH-----------------------
------------KENDPTGSSSTSSG---------------------------------P
ASS------------------------------------NTATSS---------------
-SSGTVV------PSTDDLLARLN------------------------------------
------------------------------------------------------------
------------------------------------------------------------
------------------------------------------------------------
------------------------------------------------------------
------------------------------------------------------------
----------DF
>Drer.transcript:ENSDART00000142478 /organism=Drer {i 144,477,632,908,994,1064,1352,1504,1645,1752,1927,2286,4059,4147,4237,4434,4590,4677,4807,4926,5091 i}
M---------------------------------------------AGLQPGDQVLELDG
QNVSSL---------STKALVALAQT------------LKTVPPSIG-------------
------------------------------------------------------VVSRIE
QMDIAPGPDGRFGFTIVGDSPLLVEDCILNCPAGRSGLRAGD----YVLEVNGIPVKQ--
--HETAAAMIKASQGRTLRLGVLRIN------RWQKRTSSSMKETYHSGEVV--------
-----------RQDRKH--------------------------KALEFNKKVEEILGEEP
EVKERLFDLLKQYANERDVEGLASTLPEILLTEEHQQLIDNIRIFIPKKHRQRFDEMVSQ
SLISRLRGRSFSEHRNNRLRR---SRSEDHPERLLSVSTRASSVPRTANDEVVMPPARGL
RKTTSLIAGHSSSFSTRRTVRVYKGNQSFGFTLRGHAPVWIDSVIPGSPAEKAGLKPGDR
ILFLNGLDMRSCSHEKVVSMLQGSGAMPSLVVEDGPPAFTMTEPEQVEVSPRSRAPVLSS
LQWVAEILPPSIRVQGRTFSQQLE--HLLTLQERYTICKALEAFF--QHRNVDTLIVDVF
PVLD---------TPAKQVIWQF--------------------------VYQLLTYEEQE
H---CQNKISRFLGYKVTLPAAEPEPPAHEPHRRSSS-----------------------
--------------------------MKVT-GTTYRSSVRGRSSDD------------LV
IGTHLGMGICTEPVEAAPMRLT--PGERQSGDGTSLPETPNNLTNLSAVYAEL-------
-----------------------------ENVYAGKRSKSLKSRPPPAPDTLVSVDVFPH
TTSQSVRAHSSTPS--VRATSGSRKSGSAQHVPPPPPPPPPEPDPWMQETPLSPQCPCYP
PGLPSQTSAESNPY-ISLDSPPLSPPSPPDYPPSPPIRKKRYTFSRPPRTADTDLFMEAL
SEQLGQQLSVDDFLSPENDYEEDVVQM--------TFQDEEE--EVEVDEEEEEEEEEEE
EEEGPYMPPELSSPSEVHSSSEDASSL-------------------T-------------
------------------YSSSSEHIPPPPLTP---------------------------
-------PPPPPVQF---------------------------------------------
----------NDPPPPAGFTPEHAPRQLTFRRHPG-------PPPP--PPPRA-------
----NPPPKRQSIHKVLPTRDELMSQQQLLQEHHSLPVQPTAGHPQQSQQQMHQSLPPMP
SPEINQTSISGHAIYEMQSQVHPAHQVHQHPQMQQDHQMHQFHQHKRHQSQSIKVHHSHR
SHQPIQTQLSSSMDRLDRIDRNPDRLIYEMQPQPLHSDQQVHHAYEMHQSHQAHLTSSMD
RLDRLEQIQHLERLERMERIERLERADRQMHRAHMAQALSQAVQPPQQSQQQYNQQQYQM
HQSNQDYPPTQPPPPTRHIHQIEHIHQVQPIQSAPQYHQIHQPHQPHQTQQILSTFQPHP
SQLQQQQQLLQQQLQQQQQQQLQQQQQRQQQQQLQQLEQQQQLQQLEQQQQLQQQQIQQQ
QAQQQQQIQQQQQHRSTPQIPSVAQARQSPQPMYHEHRHHHHHRSHHEAQSQMQPPISPQ
PQTHNPTEGSSVEPPPPP--------------------------PLPP-----PCVPPPL
PKG-SPQKSDSSHMSVKRLRW--EQVEN---SEGTIWGQMEEDSDYDKL-SDMVKYLDLE
LHFGTQKT---PVA-------LPEPSPQV------------------------ET----F
KKKDVVEIL-SHKKAYNASILI-AHLK-LSPGELRQVLMTMSSERLEPPHIKQLLLYAPD
DDEV-RQYEQY-RND--PGKLSEPDQFVLQMLSVPEYKTRLKSLHFK-------------
------------------------------------------------------------
------------------------------------------------------------
--TTLQEKTEEMRGAYDCVFKASLELKNSKKLAKILEFVLA-MGNYLNNGQPKTGKTTGF
KINFLTELSTTKTVDGKSTFLHILVKSLCQHFPEVLDFG-KELVMVPQAAKVNQRNITSD
FNDLHATIQDIRVACQ--KMPATAEDRFAVVMSGFLENSHPAVQSLESLQQRAMEEFCKV
ASYFGEDGKTTTTENFFGIFAEFIAKFERTLSD---------------------------
----------------------------------------------IQT-----ENPPRS
PRS-PRATSPV-------------------------------------------------
------------------------------------------------------------
------------------------------------------------------------
------------------------------------------------------------
------------------------------------------------------------
------------------------------------------------------------
------------------------------------------------------------
------------------------------------------------------------
------------------------------------------------------------
------------------------------------------------------------
------------------------------------------------------------
------------------------------------------------------------
------------------------------------------------------------
------------------------------------------------------------
------------------------------------------------------------
------------------------------------------------------------
------------------------------------------------------------
------------------------------------------------------------
------------------------------------------------------------
----------AW
