# Supplementary material for: Genome streamlining in a minute herbivore that manipulates its host plant
Source: eLife. 2020 Oct 23;9:e56689. doi: 10.7554/eLife.56689 (PMC7738191; doi:10.7554/eLife.56689)
Supplement: Supplementary file 2. [file elife-56689-supp2.zip › Malin_Input/OG0002114.fasta]

>Agam.AGAP007760-RA /organism=Agam {i 186,525,840 i}
MSDTEADA-----HASTN------------------------------------------
--------------------------------GNAGTNGTAP--AATPL-----------
------------------------------------------------------------
------------------------------------------------------------
------------------------------------------------------------
-----------------------------------LPSQKVLEEEEAERLA---------
----------------------EEERKRNREPPIIFTD-VDSKLELERLVDFVDGKLSED
EQEAVDQL------------------HQYLLLG-------EGAWTFGDCFLVF-VGRIF-
-RDQQCFSTDVRVHLLRALANCALKEDIILLLHQDRKEHVLMNFAQDIDRHPPEEQQSIA
LFMCNLFENNNASEWLLYISEW--SYNGL--TTSNIRATTKVAVHCLLATC-PRLQDIGT
ALVHNIACKE---------------VKTVVFDDVAVEISMALLQFFNSSPTEEHLFRTMK
ALAKFVQVS-PDVPQFVQMIGPHPKNFKGKSERVDALIEQISKKIR--------------
------------------------------------------------------------
------------------------------------------------------------
------------------------------------------------------------
------------------------------------------------------------
>Dmel.FBtr0347565 /organism=Dmel {i 114,453,654,771 i}
MSEPAAQQ-----QQSQN------------------------------------------
--------------------------------GKERSKS---------------------
------------------------------------------------------------
------------------------------------------------------------
------------------------------------------------------------
------------------------------------------------------------
----------------------TEEKEVPREPALVLKD-IDIKTELESLVKLLDGKIYKE
EEVAMEEL------------------HQYLIED-------DGSWALGDNFLIF-VQRVL-
-RDNQAFSPDTRIHLIRTLAYAALKDDVIIILHQDRRDHTLMNYAQDIDKQTPEEQQAWA
MFMCNLFENLGPSEWLLYISEW--EYNGQ--TISNIRVTTKVAVHCILSNC-PQLKNIGS
MILYNIAIKE---------------VKTVVFDDIAVELAMAILQFFQSSPNEDQIFRTLR
ALVRFLEVVSQDVPMIIQMIGPHPKQFAGKSERVDELIKIISRKVPA-------------
------------------------------------------------------------
------------------------------------------------------------
------------------------------------------------------------
------------------------------------------------------------
>Dpul.mRNA16792 /organism=Dpul {i 85,237,347,470,865,1215,1410,1467,1645 i}
ME-----------------------DETIAVYLHIYDLTRGMAQLMSAAILDVVYLLCKT
CFSNLSYFFIQGKQIDGIWHTGVVVYGREYFFGGQGITSCLP--GETILGQPNQIHPLGA
TQIPFSIFVDYVQGLADSTFRPDAYDLLQHNCNTFSNEIAQFLCGNSIPQHILDLPTEV-
----LSTPFGQSL----QPLLN-SLGASSSQGGIPVL-------------------PLDL
DGGRRSVNRAPSPGAVALERAIEDARRDSL----KLEERRN-----TILEKVEKLEKKKA
KKQL--QQERNASS----------------SSSSSVPEKKMADASEANSALDGS------
----------------------EETPKAPREPPIVYKDLIDVKKEYESLAECIAKVGQDD
DHQSMSEL------------------KQYVIDD-------EGSWALGDNFLLF-IAKWL-
-NDDKPSNDQLRVQLLTVLAAAALKDDVILILHQDRRDHVLMNYAHNIDRLPLSEQQALA
LFMCNLFENGSSSEWLLYISEWTAPHTTS--PLSNIRVTTKVAVTALLSDN-PLLQDRGS
AIIYNLAIKEKMERTRDFAELMPRGALSKVFDDVATELAMAILQFFSVEHSEEQIFRCMK
GLVRFAYIAHSEVPALIKMIGPDPTQFKGMSARIDDLVEPLLDRLRSVRGMD--------
------------------------------------------------------------
------------------------------------------------------------
------------------------------------------------------------
------------------------------------------------------------
>Phum.transcript:PHUM429720-RA /organism=Phum {i 331,522,723 i}
MAESDGAA----------------------------------------------------
------------------------------------------------------------
------------------------------------------------------------
-----------------------------HQNGEPV------------------------
----------------ATEEEISAVTQKA-------------------------------
-------------------------------------RDVVAEIEAEERKE---------
---------------------LEELRSKQKDPPITFKDAVDVKDHFNALVSLVDGKLNDE
EKQSLEEL------------------KQYMILD-------EGSWALGDGFLNF-VGKLL-
-HDES-FSKDVKIRLLNVLAAAALKDDVILLLHQDRRDHVLMNYAGNVERITVEEQQALS
LMFANLFENLSTSEWLLYISEW--EHNNS--SLSNIRVTTKVGINALLSEN-PVLQDRGS
AIVHNMACKE---------------VKTVVFDDVAVELTMALLQFLNNNPSEEYLFRALK
SLARFCQISGQEVTQLIQMIGPDPKKFKGKSQRIDEQIGIISTKLR--------------
------------------------------------------------------------
------------------------------------------------------------
------------------------------------------------------------
------------------------------------------------------------
>Drer.transcript:ENSDART00000163582 /organism=Drer {i 37,130,152,222,332,455 i}
MLNTA--------LDLSNFRVAMANGSSYTVQLYVYDLSKGLARQLSPMML---------
-----------GKTVEGIWHTGIVAYGEEFFFGGGGVTSCYP--GCTILGMPDSTVDLGN
TEVPRDLFQEYLSSLGESTYRPEKYHLFEHNCNTFSAEVAQFLTGKKIPSYITDLPSEV-
----LSTPFGQAL----RPLLD-SITVT-PSGNNGM------------------------
------------------------------------------------------------
------------------------------------------------------------
------------------------------------------------------------
------------------------------------------------------------
------------------------------------------------------------
------------------------------------------------------------
------------------------------------------------------------
---------------------------NGYGQR---------------------------
------------------------------------------------------------
------------------------------------------------------------
------------------------------------------------------------
------------------------------------------------------------
>Hsap.transcript:ENST00000263256 /organism=Hsap {i 88,110,180,290,413 i}
----------------------MEPPNLYPVKLYVYDLSKGLARRLSPIML---------
-----------GKQLEGIWHTSIVVHKDEFFFGSGGISSCPP--GGTLLGPPDSVVDVGS
TEVTEEIFLEYLSSLGESLFRGEAYNLFEHNCNTFSNEVAQFLTGRKIPSYITDLPSEV-
----LSTPFGQAL----RPLLD-SIQIQ-PPGGSSVG--------------------RP-
------------------------------------------------------------
------------------------------------------------------------
------------------------------------------------------------
------------------------------------------------------------
------------------------------------------------------------
------------------------------------------------------------
------------------------------------------------------------
---------------------------NGQS-----------------------------
------------------------------------------------------------
------------------------------------------------------------
------------------------------------------------------------
------------------------------------------------------------
>Lpol.rna3372 /organism=Lpol {i 121,213,323,446,1005,1150,1341,1530,1609,1662 i}
MADDGAD-------DLSN----VEAETTFEVQLYIYDLSKGLAGNLSSIFL---------
-----------GKQLPGIWHTGIVAYGREYFFGSDGINSCGP--GETILGEPDQILNLGK
TEIPYSIFLEFIFALGESSYRPGCYDLLKHNCNDFSQETAVFLTGRSIPQEILDLPQEV-
----LNTPIGEML----KVEMD-KLNLR-AEGSKGLSFGAIPPPTSHRSQQNPFP-PRPN
DSANRRDTRQLQPQDKAKED-VSVANGDSSSSLADVQGATIQTDQSSVSEADKKEN--IL
TCDQ--QQIQYSEVADEETEQV-----QQVQSETLDSVENIENSPQIEQQSSRS------
-SESRLEADFESDRPEN---TSDSRGERAREPPVVYSD-IDGVNALINLAEIAKPFLGEE
EKSLLLDF------------------EEYLKTQ-------SGAWALGSTHLDL-LGHLL-
-NDEG-LSQSVRIFTLQMLQAAVFKEDLILLLHQDRKDHHVMRYINKIEKLGAEEQEEIS
KLLCNLCYNNSSFDWLMYISEW--EERGQ--VCSNCRVTIRAAVHAILSDT-PSIREKGA
ALIYNLALKE------------------QLFDDTATELATAVLQFLHGEVREEEAFQCLT
ALLRFLYISYNDVPALVQMLGPEMEKFNGKSERVDQLVEQIQFKLSVSISA---------
------------------------------------------------------------
------------------------------------------------------------
------------------------------------------------------------
------------------------------------------------------------
>Isca.ISCW004844-RA /organism=Isca {i 79,171,281,404,618,891,1015,1206,1398,1477,1530 i}
-------------------------ETSFEVQLYIYDLSRGLAKSLTPLFL---------
-----------GKQIPGIWHTSIVAYGREYFFGSMGIESCGA--GQTVLHDPDQILTLGH
TELPYSLFLEYIFALGESSYKPQTYDLFKHNCNNFTQEVATFLTGKSIPQEILDLPEEF-
----LNTAPHLCFPVYTMSDMH-SYRQH-----------------------WAFV-RIPS
SSPILRPGR------------TSVTNGKS--------------EVSALREYIKKNERRLR
RCRH--NNVRQSDPKPTDSLSPEAPRPRNPAPAPRMSSESATEALPDQRASPSPD---RT
PRPNGGTHDSDGEAEERPAP--VRKSRRYSDPPVFYSD-VNVSSRRSCLEDSLGDKLNEA
EQAALREL------------------HEYLVTE-------NGAWALGTAQLDL-FGRLF-
-TDAS-LPVTVRLALLRVLQAAALKEDVILFLHQDRKSHCIMSYVYRIETLSPEEQDEVL
KLLCNMCSNVSSYDWLLYISEWS-EEGGQ--SCNNARSTVRAAVHGLLTDR-PVAQERSA
GLMFNLALKE------------------QLFDDTAAELSTAILQYLHGDIKEEQAFHCLT
ALLRFLSISYNDVPALIQMLGPDLKKFSGLSERVGKLVDEIQQKLSASPSA---------
------------------------------------------------------------
------------------------------------------------------------
------------------------------------------------------------
------------------------------------------------------------
>Mocc.rna11976 /organism=Mocc {i 85,100,149,303,425,558,600,720,865,978,1053,1155,1251,1380 i}
MS-----------------------EEAVDVRLYIYDLSRGMAKALSPMFLE--------
-------FFPTGKEIPAIWHTSIVAYGREYFYGSQGVESCGP--GETILKEPMQIMPLGK
TEVPYVIFFEYIMELGETTFHGLKYDLFKHNCNTFSHEVAQFLTGRGIPDEILSLPDEV-
----LNTPFGANI----AQLLSAQPSIR-GENARGISFGE-------------------N
AQRNLR-RREGSPERQAIDP----------------------------------------
------------------------------ISRPHLPDQRMSDTVENPGRE---------
-----------SESPENRAPVTPRKTRRYDDPAICFEP-IDGTSALQVVEERLQGKLSEE
DSSCLREF------------------AEYINTD-------CGSWSLGGPHLDL-LGVLL-
-ADNQ--DPKIRLATVQFLSACALKEDFILFLHQDRKSHAILNYVFKIEKLPVDEQDAIM
ILMCNFCKHNSSFDWLMYISEWP-ADDGTPGSCNNCKVTTRAVVHALLCDR-KDTQEKAA
ALMYNLALKE-------------------LFDDQATEFATALLQYLHSELSEEASWRALV
ALFRFCQISYNDVPALCSMLGPDLEKFTKMSKRVDTALKDLRDKIARPGGA---------
------------------------------------------------------------
------------------------------------------------------------
------------------------------------------------------------
----------------------------------------------------------IV
>Smar.transcript:SMAR003557-RA /organism=Smar {i 100,192,302,425,612,756,901,1092,1281,1410 i}
MSDDDSS------------------PDDNQVRLYIYDLSKGLAKALSNIVL---------
-----------GKQINGLWHTAIVVYGREYFYGSGGIESTTP--GTTVLGSPNEILDLGT
TQIPYSLFLEYIFGLGETIYVPDKYHLCTHNCNNFTQDLSKFLTGTSIPEYITNLPQTI-
----LDSPIGDSI----ASILQ-PLDVG-LSGGRGVRFGR--------------------
-----------------------------H----TVEHAEQRLNQGSVNDSED-------
---------------FEEDEDIK-------------SIMSAIEESKLEKAKSAA------
-KPNGEEGESEPSDWEQRLA--AKRAQKNQEPPIVFKE-VDAVGAYNILEKDLMPTLNEE
EMQLLTEL------------------KEFVLTD-------SGAWALGGQHLQF-ITQIL-
-VDTK-VAVPTRRALLQFLQAASLKEDVILLLHMDRKEHVLMNYINEFESIGFEEQEEIA
KMICNMCLPYSSSDWLLYISEW--QKGSQ--SVSNSRVTTRVAVNSLLSDK-PQLIEKGI
ALMYNLGLKE-------------------VFDDTATELSSAVLQYLHGSVDEESAFKVLT
ALNRFMQISYKDVPQLVKMIGPDLGKFKGKSDRLDHLLEQINYKVNTIPDG---------
------------------------------------------------------------
----------AE------------------------------------------------
------------------------------------------------------------
-----------------------------------------------------------M
>Tcas.transcript:TC006219_002 /organism=Tcas {i 79,171,177,287,545,675,825,970,1161,1407 i}
-------------------------MTSNKVELYIYDLSKGMAAALSPMLI---------
-----------NKKIDGIWHTAIVVYGREYFFGSHGISSCNPIFGTTALGQPLRVLTLGE
TQVPYSVFIDYINGLSESTWAGPTYDLFHHNCNNFSEEIAQFLCGCSIPKYILDLPNEV-
----LSSSLGPAI----PLLVS-QLEKS----ARPI------------------------
AEEQER-ARENSPDLEQLNSQIEEVRYRSF----LLEQRRK-----TIKEKLAKKDRKKE
KKRK--KLQSQGSAIPVELEEVAMAEPEVNGAESRLPTDQVMDLEEEERRE---------
----------------------EEEKKKSREPPVVYKDLLDAKTEFDALLGLVDGKLSEE
EQRSMEEL------------------QVYMIGD-------EGSWALSDGFLTF-IGRLL-
-HDKN-LPNEVRVRTLNILALAALKDDVILVLHQDRKDHVLMNYAFDIDRHSPEEQEALA
LFVANMFENLSSSEWLMYISEW--SYNNQ--QTSNIRVTTKVAVHSLLSDL-PLLQERGT
AIIHNLACKE---------------VKSVV---CICILSSALAIIYGKKLNKYELFKILL
-----------EYP----------------------------------------------
------------------------------------------------------------
------------------------------------------------------------
------------------------------------------------------------
------------------------------------------------------------
>Ptep.aug3.g8153.t1 /organism=Ptep {i 121,213,323,449,870,1005,1150,1341,1533,1609,1662 i}
MDNAGEL-------DRPD----LAAETSFDVLLYIYDLSKELAKSFKKILK---------
-----------GKPLPGIWHTGLVAYGREYYFCSTGIESCRP--GETILGEPDQILTLGK
TELPYSVFLEYIFALGESTYRPGSYHLLEHNCNTFSQEVCQFVIGCSIPSEIRELPQEIS
QNKNLSSALKEYFH---------KLSLR-AEGSRGISFGLTGRVAEEQRNGHSNPEPKPH
NG-----ARRKKSNAMSSSKQDQSTSGQQP----MVNGKQT-----EAAEGSSQKSQKSQ
KQESPSQQAQTPTEVPKQPETV-----EAVPNNANDSQSNGSATSEAQSGNQANDAASNE
SAARRLDDEEEDGAV---SAFNPRRSRRYEDPPITFPD-VDGPGLLKRLLEIMDGKLNPQ
EVKDFHEI------------------MEYLTTE-------GGAWALGTTHLEA-IGRLL-
-NDRT-LPPDVPILCLKVMQAASLKEDVILLLHQDREKHYLMSYFNRVEFLPVEEQTETC
GLLCNLCSNPSSYDWLTYISEW--DEEGK--PCNNSRVTVRVAVHGLLAEK-PETRERGC
ALVYNLALKK------------------ELFDDIATELAMAVLQFLQEQVPEELLFQSLT
ALLRFMFISYNEIPALMKMLGPDVDAFRGASKRIDPIIEEIQMKLKVSRA----------
------------------------------------------------------------
------------------------------------------------------------
------------------------------------------------------------
------------------------------------------------------------
>Alyc.aculy01g33830.1 /organism=Alyc {i 168,385,567 i}
MSDNENE-----------------------------------------------------
-----------NK-----------------------------------------------
-----------------------------------------------------DLP----
------------------------------------------------------------
------------------------------------------------------------
------------------------------PTDGRDEDDKDDETRAAEEKAA--------
----------------REAA--RKRCYKYSDPPKVYTD-VNACTALKDLQQLVSSHISEQ
EVVYMSEL------------------QDYATDK-------SGSWSVGDEHLTM-LAGFLA
NKDNR-YAPNVPLLTIQILAASALKDDFVLILHQDRKEHRIMSYINLMEQLTLAEQEETV
KLLCNMCSSPGSFDWLMYISEWT-DYDGS--VTSNSRVTTKAAVHAILNEKLSTLQEVGM
NLIFNLALKN-------------------VFDDVASELSTAILQYLHTDLSVEHLRLCLI
ALYRFMDINLSDIAALTKMLGPDLTKFNGKAKDIDELVTKIQAKLPSV------------
------------------------------------------------------------
------------------------------------------------------------
------------------------------------------------------------
------------------------------------------------------------
>Turt.mRNA:tetur34g00460 /organism=Turt {i 151,246,359,482,553,633,743 i}
MDSTTNDPNQFSTYDLSYLSN-TTADSGNVVYLLVYDLSHGMAKHFSLIFL---------
-----------GKQIDAIYHTSIVYFGVEYFFGQDGICAMPYSDGCNNMGRPISKICLGY
SEIPLVLFQEYISTLNSSTFGVGTYDLFKHNCNNFSNEVAQFLTGVGIPEEIINLPSEV-
----LSTNFGQILSRYQRPLEN-QINQS--------------------------------
---------------------VTSVNNPA-----DWRTRTCQ----TLRETLRKTRKR--
------------------------------------------------------------
------------------------------------------------------------
------------------------------------------------------------
--------------------------------QKKRRNQQIQIY----------------
-----------------PMIEW--KLNPN--GKLQSTVTL--------------------
------------------------------------------------------------
---------------LSSML---MSTASQQSRRYWNLLEMH-------------------
------------------------------------------------------------
------------------------------------------------------------
------------------------------------------------------------
------------------------------------------------------------
>Cscu.CSCU007191-RA /organism=Cscu {i 137,260,394,486,529,720,909,985,1038,1140,1160,1758 i}
-----------------------------------------MVHSIRSL-----------
-------------------------------------------QGGTILGEPDQILTLGK
TELPYSVFLEYIFGLGESNYRPGCYDFQNHNCNNFTQEVAIFLTGKPIPEDFREIPSEI-
----LDPV----------------------------------------------------
---------------------VMAANG---------------------------------
------------------------------------------------------------
------------------------------ETPDYCAD-VEAETSFDVQLYIYD--LARG
LRKSLKELLSGKEIPTIWHTGIVAYGREYFFLSPGVESCRPGGTILGEPDQILTLGRLL-
-NDKN-FSAEIPVITLHMMQEAALKDDVILLLHQDRKDHHIMSYLYKIETLTPEEQEEIA
KLMCNLCFYPNTFDWLMYISEW--QEGGY--PCNNNKVTVRVAVHALLSDT-PTLQDKGA
ALMYNLALKE-------------------LFDDTATELATAILQYLHGDIKEETAFWCLT
ALLRFIYISYNDVPALVKMLGPDLKKFLKMSARVDEILEQIFFKLNLNMDNNHPLGDSLK
EYFKKLNLRVEGSKGLSFGATAREVERINREQERVDSASSSATVQNGINHEMAEQVNVVD
VQNTESPKVKAEKPAGTPQVNGHSENELSVKQQEEKDESSSAPVAQQTENPAPAQENEAA
ASSIKDNEDTAPSQPEAAAPLQSEEAKQTPEVARSTSISSDTQDESVPSTPYVSTRKSRR
YEDPPIVFQDVNGKEAINKLSEMIGSHLGEEEKQCLKDLQEYLSTDGGAWALGSNHLDLM
>Bmor.transcript:BGIBMGA003933-RA /organism=Bmor {i 70,162,272,462,545,682,801 i}
MKS-------------------LGVDSHFDRQNWRADLAHQL------------------
-----------GRDVEGIWHTAIVAYDREFFYGANGITSCTP--GTTQLGPPHRVQRLGE
TFVPFAVFVEYLQGLAGSTYLPSQYNLLEHNCNHFSDEVAEFLCDARVPKDILQQPEEL-
----LAPQQRDVL----HALLA-DLLPRSGDA------------------------PQSL
YSSGARAARQDSPDYLTLNSQIEQARIQSQ----ELEQRRS-----TLAEKLARKERKKQ
KKRK--KQI---------------------------------------------------
----------------------RERGEADGEE-------IDS------------------
--------------------------VQICEHD-------DGQVARGEGFPAA-------
------------------------------------------------------------
------------------TEHW------------------HVPVHALETIA---------
--------KN------------------R-------------------------------
-----CVIFYKTITAF-----PETGTPGTYFSRIDAPRHAIARE----------------
------------------------------------------------------------
------------------------------------------------------------
------------------------------------------------------------
------------------------------------------------------------
