# Supplementary material for: Genome streamlining in a minute herbivore that manipulates its host plant
Source: eLife. 2020 Oct 23;9:e56689. doi: 10.7554/eLife.56689 (PMC7738191; doi:10.7554/eLife.56689)
Supplement: Supplementary file 2. [file elife-56689-supp2.zip › Malin_Input/OG0002116.fasta]

>Agam.AGAP003164-RA /organism=Agam {i 83,384,725,933,1751,2265,2799,3248,3442 i}
M-----------------------------------------------------------
------------------------------------------------------------
------------------------------------------------------------
------------------------------------------------------------
------------------------------------------DEEAMWKGFYDKIQEQKQ
KPPTEHQSI-------------TYSLPRLLHGGGLSGNKKFNIKFGTLRLTKSFRSLD--
----------------------------------------RREK---------------P
AVQRQ-------------------------------------------------QERDYG
S---------------------------------TTARRASEN-PYGTTTAN--------
------------RPGRLP------------------------------------------
------------------------------------------------------------
---------------------------YHPFRGVRKEEIEQQASLIVHSMTIEELYEEIL
FENIHNI---GCD-DEELNVDVLFPYIQEAFKMSDEKHNEILQIARDKEAPQLRLNVEIV
EAKDLEPKDSN------GLSDPFVTMYIASNPNHRYNTSVKAGTLNPVWEEHFSLPIAED
ANDANLIVEVWDFDPAETVKEKMNKLFEVKGVRGLRKLMKEIAQTA-STGKHDNELIGRT
SIPLKSIPASGMLMWYNLD--KKNKLRRQGTIRIRLNFSSEKNSQV-------AAQEHRH
LLRILLLHELESSKVTPYWWSGKFTIQGEAVLTQHSAQSGLSSTTEAFIQWSVFAAIHQD
HPLSFVLFDTLLEKLVRPIQTLAVSEEE-QKSFWEATKKLLPSCFSAVRKLRKKNTGDKL
LLKTLNSVLNIIAKVALLEPPEGTDLFPVQMYGWIRR-SNDTEPNWDIREALASAVVSGA
EDWFGGIKEGHFLQTGT--DEDRLQNLIKIIQLVRSDIQKSIEYYDKTFQEIMHFPYTKE
LYITYELKLAELIKPTVEDICRKLKRIDLPETSSH--------------RGGDSGF----
-IEYED----INMGTTLFELYLVLKRFCTLGTALSPGE-SNFAIDEYHRWFTTGVTHWLD
IAVYKALMRIHKAIELDKLQPVDETVKYSSSAVDTLAIFYQIKIFWQQLAWPDVEGAYIF
VAKIVDDICRCCVFYADRMSARVENL--GVVENVYEKKFEVTSEWCLAINNIDYIRQSLK
PFATELGVDDILAKLGDVQSSIEADRCKETLRAVLDNAIDTEKNKILDLVEKLARKMAPA
MRRFLVEGAELLQQDSNS------LDRLMMYMEESLSVLNAELNEINFERVLDAIWAELT
TILYDLIQSNLDKRRPPSFFANLRDTLHLMVANFKTAENRESETAADKETLAHIERLLQL
HGYETTDLIHQYYLDRLEE-QNQSDASATGYGMLTVQCFF-KENVLELEIVNARNLKPMD
GNGSCDPFVRVHFLPEERFVGVAKPKTQCQSKTLFPLYDEKFVITFTPEQRAIPNALIMF
SIKDKDLFGMSNQYLAECYLSFNDIA--DISGDAGKIEQKHLVLTRPQKMDIDCLRALEY
RQGDKQAKEFIKKLKQKMGQ-------
>Bmor.transcript:BGIBMGA011482-RA /organism=Bmor {i 1451,1725,2072,2120,2280,2460,2662,3089,3347,3639,3872,3963,4173,4480,4604,4798 i}
M-------------------------------------------YINQC-----------
-----------RRLHLL---RNQAYVNGEWVKAKSNLVFAVHNPADDSVVAEVPDMDSKD
AQNALLTASNAFQT-WKDT-TAKERSRILRRWFDLCEKNTDNLAEVITAESGKPLAEAKG
EVAYGNSFLEWFADSARHINGEIIPSPWPNKQILLTRNPLGVVSVITPWNFPFAMITRKV
GALMAAGCTCVIKPSEDTPLSALAAVE-------------LAHQAGVPKGVVNVVTTSRK
NAPTVGKVMCEDEYVRCISFTGSTTVGKILYGLAAKGIKRVALELGGNAPFIVFPSADID
HAVDQAMLAKFRNNGQACIGANRFLIHEIVFDDFVKKFKARIEKKCVLGPGTKEGVTCGP
LINNEQAKKVSGLVDDAVAKGAKVLSGGKFAKNLGNKFYESTLLVDVNQDMQIFKEEVFG
PVATCIKMKSEEEALKMANSTRSGLAAYIFTKDLGQAFRMSKNLEFGMVAINDGILSAAE
PAFGGVKESGIGREGSLHGAVEYTDLKIQEVDDSFFEKFGSILKQASQRAALEESTPLAP
LKEI----EEDDNEQKIGA-ELRSELRTVTRDTDSGNET--------------LLDTDSE
PDEHDKIGRIIE----------------------------------AVGWNIDELYLEIL
YEILHNVG--GCDVGCEVGQHAMLSYVQEAFKIGNDKHTQLLTKAEAKEPPELMLNVEVV
EAKDLVPKDPN------GLSDPFVTIYLMSNSSHRYNTSVKSGTLNPVWEEHFSLPMSGT
VNEDSLCLEVWDFDPAETVKEKMTKIFDVKGVKGLRKLVKEIAITA-STGKHDNELIGTS
NIPLKSIPAGGMAMWFSLS--KKSKLRRQGVVKVRLNFSSEKNNQV-------AAQEHRH
LLRIVLLHELENSKVAPYWWCGNFSAPAEAILTQHVAQSGLSQLDNSLVQWSVYCAVTPD
HPLSFNLFNTLLDKLTKPLQSSLVIEED-VKLFWDGARKLLPTCYSHIRKLRKKTAGDKT
VMKTLREVLKILYKLSILDVPECIDLFPKTSYGWLR----DDAGKLNVYEVLNQAVIQGA
SDWFVHILDNNECKDNT--EESRLQHLIRVIQLVRSDLQRAVEYYDRVFIEVMSFPYTKA
LYGLYESKIASLVEPEVIEVCKCLKRLQYNEGSTTTVHL----------AGGIAGVTGLG
APEVAN-EP-LSMGTTLFELYLALQRFLLLGQGLNETEWSSYAISKFHGWFFGGVAQWLD
IAAFKALTRIEKAVDLDNLVPVDTNVKYSSSGVDTLAIFYQIKIFWQQLAWPDVEGCYTF
VAKIIDDICRCCVFYSDKMANRVDSV--GTVTTVYEERFEVTTEWCVAINNIDYVRQSLE
PFVEELGMDDIIQKMCEARSPIEAQRCKETLQNVIANAIDTVKNKIVDLLEVMIKKMMPS
ITRFLVEGAELLHQDCSS------MDRVMRYLEANLDTLYQHLNNENFSRTLDIVWEQLG
EVLYELIQANLERRRPPSFFSNLHECLKIMIRSFRQDNKEM----YSSDTLKRVEYLLKL
HGMETRELIHEYHLGRWQE-QQSIVEP--KMGILTVRAQF-IDDNLKIEVMNARNLVATD
SNGLCDSYVRVALLPEDSFANVVKPKTQTHSKNLFPLYDEMFLIPLSPEQRGIADGLLHF
VVKDKDMFSVSNTFVGEAYLHFSEIP--DTPAPIGSLPQQHLPLSKPNTVDGDAIKALDS
RQGDRQARDFIKKQRQKMPSKQFFSLG
>Tcas.transcript:TC011255_001 /organism=Tcas {i 273,381,725,1733,2160,2235,2553,2763,3188,3382 i}
M-----------------------------------------------------------
------------------------------------------------------------
------------------------------------------------------------
------------------------------------------------------------
------------------------------------------------------------
--------LC--------------------------------------------------
----------FR------------------------------------------------
------------------------------------------------------------
------------------------------------------------------------
---------------------------IQQVDGGFFEKFGNLLREHAETTE---------
------------NRESEEKRKVEQIAECLRSDECASTDTEFVASSGDSDNEAKSLSSDSE
-DEKDKTDLISAAFNFSLNGNVPRAKPRNNFRGVKKDELRRQTSMYLASMTIDELYAEIL
YEILHNV---GCDVSVEIGQTALISYAQDAFKIPNNKHNQLLSEAEKKEAPEFLINVEVI
EAKDLKPKDSN------GLSDPFVTLYLASNTSHRYNTSVKYGTLVPTWEEHFALPISDN
SIDDTLCIEVWDFDPAESVKEKFGRFFDVKGVKGMRKFVKEIAVAA-ATGQHENELIGVA
KIPLNSIPASGLTMWYSLD--KKNKATRQGVIKIRIAFSAEKNRQV-------AAQEHRH
MLRIILLHELELSKVAQFWWCGTFSPQGEALLTQHIAQSGLTPPEVALCQWSVYTSVHQN
HQLSFSLFSKLLEKLAKPLRS----EED-LKIFWDGAKKLLPSCFSVIRKIRKRDFKDKM
TMQQLTEVLNILGNIKMMEMPADVDLFPNNMYPWV---TFSEDTKRDILTVVADAVQQGA
DDWFNHITENNVQQVEN--DVGRLQYLIQAIQLVKSDLQKALEFYDKLFQQTINFQYAKA
LYVFYQAKISALAEPDVRNICKSLKKLSFTGFTTN-------------------------
--ETDSNEP-LKEGTTLFELYLALHRFVVLGKGLCQTDSDSFHIRNFYQWFHGGVAQWLD
IAVFKALQRIEKAVELDKLVPVDTTVRYSSSAVDTISIFYQVKVFWQQLNWPDVEGCYTF
IAKIIDDICRCCVFYAERMAMRVDGM--GVQTD--EKKFEVTNEWCLAINNIEYVRQSLQ
PFTDELGMEGVIEKLADLKSAMEAKRCQDTLNTVIANAIDTVKNEIIALLETVVKKMVPA
MKRLLIEGAELFNQDSNS------IDRLMLYVDSNLSTLHNELNEENFNRVLEIVWDNLD
GILKEIIQSNLEKRRPPSFFANLHKTLNLMLGSFKAND-------LNCEELKKTELKLKV
NGLETNDLIHLVHLNLYEE-FKNLKES--KYGVLSVKAKFENNNNLKVTVMNARNLLAMD
SNGYSDSFVRIHLLPEHKFSGIPKPKTQTHYKTLFPLYDENFTVELPTDYKSVEDGLLLF
SVKDKDMLGYNNQYIGEAFLHFKDID--SSNTPMDDLPQISLALGRPTDLSTEAIKALES
RLGDKQAKEFLRKLKQRMGT------S
>Phum.transcript:PHUM227580-RA /organism=Phum {i 96,328,440,645,825,1047,1169,1328,1463,1515,1691,1905,1980,2304,2514,2818,2942 i}
M-----------------------------------------------------------
------------------------------------------------------------
------------------------------------------------------------
------------------------------------------------------------
------------------------------------------------------------
------------------------------------------------------------
------------------------------------------------------------
--------------------------------------------MSINKPMN--------
------------------------------------------------------------
------------------------------------------------------------
------------------------------------------------------------
----------------------------NYFRGVKKEEIQRQTNLLIQTMTIEELYSEIL
FEILNNV---GCDVESTEEQTEIINYLQQAFHLEDDKHSFLLQTAKEKEPPNILLNVEVI
EAKDLKPKDCN------GLSDPFCTLYLNSTPTHRYNTSVKTETLCPVWEEHFSLPVHSP
A-DDVLHVEVWDFDPAETIREKMTKIGDVKGVKGFSKLIKEIAVTA-STGKHDNELVGTT
NIPLKVIPASGQTFWLHLK--KKSKTKKRGDVKLKLSFSSEKNSQV-------SLQEYRH
LLKLLLLHELNNTKVDPYEWNGNFSSLAKDILTQHIAQSGLTTSSVLLAQWIEFISVHSD
HPLNFILFKNILLKLTTTIHAGNLQDDE-LKLFWEATKKFLPSCINYIRKIRKYPVNNKT
ITNQANTAISILSILSDLNVPEDVTLFSRSTYGWLREPEENEDGKYEIKQVVKEAIIQGA
SDWYNHLISSNSEEKSL---EDQLQLIIRVVQFVRTDIQRALESYEKVFKENMQFSYARI
LYEFYEEKISEMAEDVVVEACKLLKPIKFKEIHNR----------------LENRF----
-EEGDDNPM-LKMGTTLFELYLGLQRFAILGTGLCPTG-SSFKINEFHLWFHRGVAQWLD
IALYKAMQRIEKAAELDNLKPVDSSVKYSSSAVDTLAIFYQIKIFWKQLAWPDVEGSYTF
IAKIIDDICRCCIFYADRMTRKVEGI--GHTSSIYEDKFQVTHEWCLAINNIDYVRTSIP
TFSKDLGLDDIISALADFQSPSAADHCKQTLTIIVENAMETVGNKILELQDTVVSKMSPS
INRFLMEGAELLHRESNS------VERLMQYLDENLIMLNNQLNEDNFQGILNVIWNTVA
LLLNQLVKNSLEKRRPPSFFSNLYLTLQILKNFFKKTEDS-----KSNTKLASIEHNLRL
HGLETWELIHQFHLERFKE-QEEMENA--NLGYVTVRGQF-VDNLLKIEIMNARNLHPKD
SNGSCDPYVKINLIPEEKFSSVTKPRTKTHKKTTFPLFDEVFSMQLTSDQKNIENSLIHF
IIKDQDFLG--NEFLGEAYMDLKNIPTTDSSVSIHSLSQIHLKLSRPTNFNSEAFKALEH
RIGDKLAREFLKKQRTKISP-------
>Dmel.FBtr0303025 /organism=Dmel {i 83,363,704,752,912,1733,1948,2226,2317,2391,2757,3018,3188,3370 i}
M-----------------------------------------------------------
------------------------------------------------------------
------------------------------------------------------------
------------------------------------------------------------
------------------------------------------DEEQMWKGFFFKLQELKM
NPPTEHEH----------------------------------------------------
------------------------------------------------------------
------------------------------------------------------------
------------------------------------------------------------
--------------------------QLQDGDDGFFEKFGSLLRQKSQIDEGVLKSSLAP
LEENGSGGEEDSDESPDGTLQLSQDSECTSIDTFATEST--LASSSDKDISTSVLDS---
----------------------------------------------APVMNVTDLYEEIL
FEIFNNI---GCE-NNEECTNSLVEFVQDAFKIPNATHEEIYEAARLKEPPNVRLNVEII
KAENLMSKDSN------GLSDPFVTLYLESNGSHRYNSSVKPATLNPIWEEHFSLPITEN
ARDEVLIVEVWDFDAAETVKEKVNKILDVKGVKGLSKLMKEIAVTA-SSGKHDNELIGRA
AITLKSIPVSGLTVWYNLE--KGSKGRSRGSLLVNLALSAEKNKSV-------AVQEHKN
LLKLLLMYELETSQVANYWWSGKFSPNAELIRSQHAAQSGLTPFDCALSQWHAYSTIHET
HKLNFTLFNSILDVVVPVITYMQNDSED-VKTFWDGVKRLLPSCFAVLRKLRSKNTSDKN
IIRALNEVLDILKKIKELEVPESVDIFPKSVYGWLH--TNDTDETCNIDTAIEDAINTGT
REWLEHIVEGSRQSKNTETDDEKLQYVIKLIQMVRSDLQRAMEYFDKIFYHKIQLNYSAV
LYLFYDSKLAEICKSIIIEVCNNIKRLDVPDDQFE-------------------------
--YLPNLEN-VNMGTTLFEVYLILKRYVQLGESLCS---EPLELSNFYPWFERGVTHWLD
ISIIKALSRIQKAIDLDQLKAVDETVKYSSSAVDTLSIFYQIKIFWQQLDWPEVEGSYIF
VAKIVNDLCRCCIFYAQQMSRRVENI---FIADDNNKNFILSEEWCIAINNMDYIRQSLP
SFIKELSIDDIIKRLGEYRTNLEAERCASTIKTVIENALDTERNQIVELIEIVARKMAPP
IRRYLAEGAEVLAKDSNS------MDQLMMYLESSLATLYDTLNEINFQRILDGIWSELS
IIMYDLIQSNLDKRRPPAFFQNLNNTLQTMMDCFKMGNLQT----SDIKILSSIQSRLRL
YSLETSDLIHQYYLERLEN-QKSQESS--PYGQLTITAQL-TDTGLLLNILNARNLLPMD
SNGSVDSFVKASFMPTSRFNDVPTVKTNVHNKSCFPLYDQEFRINLSDHQRSEKNSLIVF
SIKDKDLFGMSSQYIAESYISFADLE--ATPPG----EQIMMNLSRPEYTDSESLRALEY
RLGDKQAKDFLKKLKNRSFS-------
>Alyc.aculy01g35580.1 /organism=Alyc {i i}
M---------------LSR----------------LRPISK---IVPNL-----------
--GRSYATA---NNSFF---QSQAYINGRWLDSDSHQVFPVMNPATNEVIGEVADCDEQD
FIFAEQAAKKAFRA-WSET-SAKQRSLLLRQLAEAQMANQKDLAEIISLESGKPINEAMG
EIAYGASFFEWFADQVRSGHGQILSSPSSEKTMMVIRQAAGPVGIITPWNFPNAMITRKL
GAALAAGCTAVIKPAPDTPYSALAIAK-------------VIDGLDIPEGVVNILPSSVE
NSKKLGTHMCKSHDLRVISFTGSSPVGKLLLQQSASTVKRVCLELGGNAPFIVFESANLE
KAVDGYIASKFRNTGQTCVCANRCFVQASVYDKFTELLKAKMGKKLKSGDTLDSKTTIGS
LINQNAVTKVEAHVKDALENGGKLVLGGK---SPKENHFEPTLITEANHDMLCCQEETFG
PLAALIRFNTEVEVLDMANSVRHGLAGYFYSQDLAQIRRVSTRLEVGMVGVNEGVISTAE
APFGGVKESGLGREGGDL------------------------------------------
------------------------------------------------------------
------------------------------------------------------------
----------GID-----------------------------------------------
------------------------------------------------------------
------------------------------------------------------------
------------------------------------------------------------
------------------------------------------------------------
------------------------------------------------------------
------------------------------------------------------------
------------------------------------------EF----------------
------------------------------------------------------------
------------------------------------------------------------
-----------------------QEVKY--------------------------------
-------IC---------------------------------------------------
------------------------------------------------------------
------------------------------------------------------------
------------------------------------------------------------
------------------------------LGS---------------------------
------------------------------------------------------------
------------------------------------------------------------
---------------------------
>Cscu.CSCU002350-RA /organism=Cscu {i 15,141,264,348,519,780 i}
M--------------FLRK----------------LSLKLK---YFSVI-----------
---RTCHHQ---AFSLQ---KDKAYINGHWISASNGKTFNVINPSTGESLGSVPDCGVTE
TEEAIKAAYNAFQT-WSCR-PAKERGKFLRQLFDLQNKYQDDLASLITAEMGKPFKEAQT
EIAYGASFLEWFSEEARRIYGDIIPTASNSKQAMVLRQPIGVAAIITPWNFPNAMITRKI
GAALAAGCTCIIKPAEDTPYSALALAQ-------------LISEANFPPGVVNVLTVSKE
QTPAVGLKLCKDPFVSTISFTGSTNVGKLLLEQSASTVKRVSLELGGNAPFIVFNSANID
KAIKGIIGSKFRNAGQVC------------------------------------------
------------------------------------------------------------
------------------------------------------------------------
------------------------------------------------------------
------------------------------------------------------------
------------------------------------------------------------
------------------------------------------------------------
------------------------------------------------------------
------------------------------------------------------------
------------------------------------------------------------
------------------------------------------------------------
------------------------------------------------------------
------------------------------------------------------------
------------------------------------------------------------
------------------------------------------------------------
------------------------------------------------------------
------------------------------------------------------------
------------------------------------------------------------
------------------------------------------------------------
------------------------------------------------------------
------------------------------------------------------------
------------------------------------------------------------
------------------------------------------------------------
------------------------------------------------------------
---------------------------
>Lpol.rna3284 /organism=Lpol {i 30,159,282,366,537,798,809,942,1101,1271,1330 i}
M------------PMFIKR----------------FFYVRQ---LVSVM-----------
--QHSVRHQSGRSYVFL---RDKAYINGKWITSKSGNTFQVLNPANGEVLGTVPDCGAQE
TEEAIKAAHDSFQS-WRFI-TAKERGAKLRALFELQIKHHRELAELLTAEAGKSLKEATG
EINYGASFLEWYAEEARRIYGDVIPSSSKNKQLVVLKQPIGVAALITPWNFPNAMITRKM
GAALAAGCTVVIKPASDTPYSALAIGA-------------LADEAGIPPGVINIIPSSIE
TTPIVGKTLCESPLVTALSFTGSTHVGKILHITCSCIVKKVSLELGGNAPFIVFNSANID
KAVAGAMSSKFRNSGQTCVCSNRFLVQEKVHDEFIHKLSESIKSQLVVGDGFQPETNIGP
LINAKAVEKVSKHVEDAVLKGGNILVGGKQH-DAGENFFQPTLITEVQPDMLVYKEEIFG
PVVAILKFKTEEEAIALANSTRVGLAGYFYSEDISQIWRVAQQLEVGLVGVNEGLISAPE
APFGGVKESGLGREGSHY------------------------------------------
------------------------------------------------------------
------------------------------------------------------------
----------GID-----------------------------------------------
------------------------------------------------------------
------------------------------------------------------------
------------------------------------------------------------
------------------------------------------------------------
------------------------------------------------------------
------------------------------------------------------------
------------------------------------------DY----------------
------------------------------------------------------------
------------------------------------------------------------
-----------------------IEIKY--------------------------------
-------VC---------------------------------------------------
------------------------------------------------------------
------------------------------------------------------------
------------------------------------------------------------
------------------------------FGGLN-------------------------
------------------------------------------------------------
------------------------------------------------------------
---------------------------
>Ptep.aug3.g16475.t1 /organism=Ptep {i 21,132,255,339,510,771,941,1000 i}
M-------------------------------------LKH---LLKKK-----------
--LDVIGRNMLHTFTIP---EGKTFINGKWVSAKSGKEFDVFNPANGEVIARVPDCNTSD
LDDAIHGASEAFKT-WSNT-TAKERSDALRRMFDILKKHTDSLAKLMTLEMGKSIKEATG
EIGYGASFLEWFSEEARRINGEILQSPAKSKQLMIIRQPIGVAGIITPWNFPNAMITRKV
GAALAAGCTCVIKPAEDTPLSALAIAQ-------------IAEEAKIPSGVINVVTCSRI
HTKDIGKKLCEDSKVATISFTGSTAVGK--------------------------------
------------------------------------------------------------
---------ADRHVKDAVNKGAELVTGGKVH-SSGKCFYEPTLLKNVKTDMLICQEETFG
PVAGVMKFKSEEEAIEIANTAKTGLAGYFYSQDISQIWRVAKALEVGMVGVNEGIISTAE
APFGGIKESGIGREGSHY------------------------------------------
------------------------------------------------------------
------------------------------------------------------------
----------GID-----------------------------------------------
------------------------------------------------------------
------------------------------------------------------------
------------------------------------------------------------
------------------------------------------------------------
------------------------------------------------------------
------------------------------------------------------------
------------------------------------------EY----------------
------------------------------------------------------------
------------------------------------------------------------
-----------------------VNMKY--------------------------------
-------IC---------------------------------------------------
------------------------------------------------------------
------------------------------------------------------------
------------------------------------------------------------
------------------------------LGGLN-------------------------
------------------------------------------------------------
------------------------------------------------------------
---------------------------
>Smar.transcript:SMAR007010-RA /organism=Smar {i 36,264,348,519,636,780,924,1253,1312 i}
M------------------------------ASFRFSLIK----LKSMQ-----------
--TELVLRK---VHNLT---CNKAFVNGKWVTAQSGKMFDVYNPATGDVVASVPDMNVED
FQDAIKKAYDAFAT-WKNT-TAKERSHHLRNWFNLMMQNQEELAKLMTAEQGKPVKESAG
EIVYAASFFEWYSEECRRIYGEVVPAPVANKEMMFIRQPIGVAAMITPWNFPSAMITRKV
GAALAAGCTCVIKPSEDTPLSALALGK-------------LAEAAKIPPGVVNILTASSE
NAPAVGKLLCESPQVAGLSFTGSSDVGKLLYQQSASTVKKLSLELGGNAPFIVFDSANLD
QAVSGILASKFRNSGQTCVSANRILIQEGIHDRLVRKLAEAMKKTLIVGDGFDSTTTQGP
LINRQQALQVDEKVKDAVDKGARVLIGGKFH-SKGDLFYEPTLITEAKGNMRICQEEIFG
PVAVITRFRTEDDALALANASNAGLAGYFYSNDISQAWRVAKRLEVGMVGINDGLISCAE
GAFGGVKESGIGREGSRH------------------------------------------
------------------------------------------------------------
------------------------------------------------------------
----------GID-----------------------------------------------
------------------------------------------------------------
------------------------------------------------------------
------------------------------------------------------------
------------------------------------------------------------
------------------------------------------------------------
------------------------------------------------------------
------------------------------------------EY----------------
------------------------------------------------------------
------------------------------------------------------------
-----------------------TNIKY--------------------------------
-------IC---------------------------------------------------
------------------------------------------------------------
------------------------------------------------------------
------------------------------------------------------------
------------------------------FGNL--------------------------
------------------------------------------------------------
------------------------------------------------------------
---------------------------
>Drer.transcript:ENSDART00000171351 /organism=Drer {i 69,318,402,573,690,834,978,1137,1301,1360 i}
M----------NRTPLTSPINTRVL----TFPALQFAVLTG---LPSMV-----------
--QLQRPYSLDVSASLL---RTEGFIDGRWVSAAS--SFPVFDPATGEEIAKVSDCGTKE
AQDAVNAAHKAFNL-WKNH-TAKERSILLRKWFDLIIQHREDLAKLITAECGKPMKESLG
EMTYSASFLEWFSEEARRVYGDIVAAPAKDRKILILKQPVGVASIITPWNFPSAMITRKV
GAALAVGCTVVVKPAEDTPLSALALAE-------------LSVQAGIPAGVFNVVPCSRE
KTPAVGELLCTDPLVAKISFTGSTATGKVLLRHAAGTVKRVSMELGGHAPFIVFDSADVD
KAVAGAMGSKFRNSGQTCVCSNRFLVQTGIHDAFVEKLAKTMDAELKLGHGSEPSTTQGP
LINSRAAEKVEKQVADAVDHGAVVVRGGKRL-Q--GSFMEPTLLSNVTSDMLCMREETFG
PLIPVVKFNTEQEALAIANASPVGLAGYFYSRDMAQIWRVAEQMEVGMVGVNEGMISTTE
APFGGIKQSGLGREGSIY------------------------------------------
------------------------------------------------------------
------------------------------------------------------------
----------GVD-----------------------------------------------
------------------------------------------------------------
------------------------------------------------------------
------------------------------------------------------------
------------------------------------------------------------
------------------------------------------------------------
------------------------------------------------------------
------------------------------------------EY----------------
------------------------------------------------------------
------------------------------------------------------------
-----------------------LEIKY--------------------------------
-------MC---------------------------------------------------
------------------------------------------------------------
------------------------------------------------------------
------------------------------------------------------------
------------------------------LGGLS-------------------------
------------------------------------------------------------
------------------------------------------------------------
---------------------------
>Hsap.transcript:ENST00000348925 /organism=Hsap {i 354,438,609,726,765,909,1053,1212,1382,1441 i}
M----------ATCIWLRSCGARRLG--STFPGCRLRPRAGG--LVPASG---PAPGPAQ
-LRCYAGRLAGLSAALL---RTDSFVGGRWLPAAA--TFPVQDPASGAALGMVADCGVRE
ARAAVRAAYEAFCR-WREV-SAKERSSLLRKWYNLMIQNKDDLARIITAESGKPLKEAHG
EILYSAFFLEWFSEEARRVYGDIIHTPAKDRRALVLKQPIGVAAVITPWNFPSAMITRKV
GAALAAGCTVVVKPAEDTPFSALALAEVNQGFLLDLDPLLLASQAGIPSGVYNVIPCSRK
NAKEVGEAICTDPLVSKISFTGSTTTGKILLHHAANSVKRVSMELGGLAPFIVFDSANVD
QAVAGAMASKFRNTGQTCVCSNQFLVQRGIHDAFVKAFAEAMKKNLRVGNGFEEGTTQGP
LINEKAVEKVEKQVNDAVSKGATVVTGGKRH-QLGKNFFEPTLLCNVTQDMLCTHEETFG
PLAPVIKFDTEEEAIAIANAADVGLAGYFYSQDPAQIWRVAEQLEVGMVGVNEGLISSVE
CPFGGVKQSGLGREGSKY------------------------------------------
------------------------------------------------------------
------------------------------------------------------------
----------GID-----------------------------------------------
------------------------------------------------------------
------------------------------------------------------------
------------------------------------------------------------
------------------------------------------------------------
------------------------------------------------------------
------------------------------------------------------------
------------------------------------------EY----------------
------------------------------------------------------------
------------------------------------------------------------
-----------------------LELKY--------------------------------
-------VC---------------------------------------------------
------------------------------------------------------------
------------------------------------------------------------
------------------------------------------------------------
------------------------------YGGL--------------------------
------------------------------------------------------------
------------------------------------------------------------
---------------------------
>Mocc.rna4211 /organism=Mocc {i 15,132,309,510,771,973 i}
M-------------------------------------------LISCAIR---------
-TTCHRSQLIRHASTLL---RSQAYIDGQWVDASKGAKFPVHNPSTNEEIAKVADCTSED
VDKAVKAASTAFET-FSQT-SAKERSALLRKLFDLHNEHQKELAEIMTLENGKPLREAIG
EIVYGASFLEWFSEEARRVYGDIIPANTTDREILAIKQPIGVAAIITPWNFPNAMITRKI
GAALAVGCTCVIKPAEDTPLSALAIAD-------------LAEKAGYPRGVINVLPASRE
NTPQVGSGLANHPDVHALSFTGSTQVGKLLLKQSASSVKKVSLELGGNAPFIVFDSADVD
RAVVGLMGAKFRNTGQTCVSANRIFVQSKIYDAFIDKLKDAMRAQLHVGDGFKDASTCGP
LINKRAVEKVSQHLQDIRSKGGRIVLEGSIK----GNFVDPILAADVTSEMLVCSEETFG
PLVAVIRFDTEEEVLKVANSTDYGLAGYFFSRDVSQIFRVSKKLQAGMIGVNEGLISTAQ
APFGGIKQSGIGREGSKY------------------------------------------
------------------------------------------------------------
------------------------------------------------------------
----------GVD-----------------------------------------------
------------------------------------------------------------
------------------------------------------------------------
------------------------------------------------------------
------------------------------------------------------------
------------------------------------------------------------
------------------------------------------------------------
------------------------------------------EY----------------
------------------------------------------------------------
------------------------------------------------------------
-----------------------TEIKY--------------------------------
-------IC---------------------------------------------------
------------------------------------------------------------
------------------------------------------------------------
------------------------------------------------------------
------------------------------LGGLA-------------------------
------------------------------------------------------------
------------------------------------------------------------
---------------------------
>Dpte.g5361.t1 /organism=Dpte {i 65,639,1376 i}
M-----------MMMMVHHFGSGGGGGCRGDKSIKMSFITKSQILISNIGQRKLLTNTTT
TIIRTFSSKNDLYRQLI---FEKAFIDGKFCQSENGEKFNVLNPSNGKLIGNVADCTVND
VKRAVQAAKRSFNDHWSQT-LAKDRAQLLKRLFTLQLDNTEPLAQLITAEMGKPIRESRG
EIMYGASFLEWFAEEARRIHGEILQSPWPDKLISYRKEPSGTVAIITPWNFPNAMVTRKM
AAALAAGCTVVIKPPEDTPFSVLALAA-------------LSIKAGFPPGVINIVPVSRK
NTQKIGSYLCNTSDISVISFTGSTQVGKWLLQNSANTVKRVCLELGGDAPFIVFDSADID
KAVQGCIVSKFRNAGQTCVCANRIFVQDAIHDRFVDSLAKQMQKELIVGDGFDENTTIGP
LINGKAMEKVMTHVEDAQSKGAKILIGGHKHEQQGGYFFQPTLITNAKSDMLIAQEETFG
PIAAIFRFKTENDVIRMANDCRRGLAGYFYSQDYAQIERITRRLEVGMIGINDGILSCCE
APFGGIKESGLGREGGTHF-----------------------------------------
------------------------------------------------------------
------------------------------------------------------------
----------GVD-----------------------------------------------
------------------------------------------------------------
------------------------------------------------------------
------------------------------------------------------------
------------------------------------------------------------
------------------------------------------------------------
------------------------------------------------------------
------------------------------------------EF----------------
------------------------------------------------------------
------------------------------------------------------------
-----------------------LNVKY--------------------------------
-------VC---------------------------------------------------
------------------------------------------------------------
------------------------------------------------------------
------------------------------------------------------------
------------------------------HGGMF-------------------------
------------------------------------------------------------
------------------------------------------------------------
---------------------------
>Turt.mRNA:tetur02g05950 /organism=Turt {i 609 i}
MHFGSNMMLSFNSTKLVSK----------------LYELSY---FGSSIARKLPQGNLST
-FNCRCFATVSPTSSFL---LDKAFINGKWVEPSAGGKFPVTNPATGDVLGFAPECTEKD
ALSAIAAANNAFQD-WKNT-SAKLRSSLIRKLYELQLKNLNSLAELISLEMGKPLRESKG
EINYGASFFEWFSEETKRITGQVFPSPFPNSMTLYVREPIGPVGIITPWNFPNAMITRKL
AAVLACGCTAVIRPAEDTPFSALALAK-------------LVEEAGFPPGVVNVIPSSRD
QASAIGSILSTSPEIAAISFTGSTNVGKILLSSSASTVKRVCLELGGNAPFIVFDSADID
AAVQGCIASKFRNTGQTCVSANRIFVQSGVHDKFVNALATEMAKSLKVGDPLDMSTTVGP
LVNSKGLEKVKVHVEDALSKGGKLIVGGK---HLHGNFFEPTLISNISENMKLCSEETFG
PLAAIHPFETESQVIAAANSCRAGLAGYFYSSSIDQIWRVSKALQVGMVGVNAGIISCCE
APFGGVKESGLGREGSHL------------------------------------------
------------------------------------------------------------
------------------------------------------------------------
----------GID-----------------------------------------------
------------------------------------------------------------
------------------------------------------------------------
------------------------------------------------------------
------------------------------------------------------------
------------------------------------------------------------
------------------------------------------------------------
------------------------------------------EF----------------
------------------------------------------------------------
------------------------------------------------------------
-----------------------TNVKY--------------------------------
-------IC---------------------------------------------------
------------------------------------------------------------
------------------------------------------------------------
------------------------------------------------------------
------------------------------LGSLN-------------------------
------------------------------------------------------------
------------------------------------------------------------
---------------------------
>Cele.Transcript:F45H10.1a.1 /organism=Cele {i 177,858,1053 i}
M----------------NR----------------LSQFKR-------------------
------------SYSLLPQ-GAQAYIGGKWTASETGNSFDVLNPFNNEVVDRATNCTVKD
AEKAVHSALEGFDK-WAHTYSAKQRGAILHKWFEILVQRETELATLLTKEQGKPLAEARG
EIQYSAAYFDWYAGEARRVYGQVVPSAVVNRLHLHTREPIGVVALIAPWNFPTAMIARKA
AAALSVGCSAVVKPSGDTPLSALALAQ-------------TAEEAGIPAGVFNVITADHS
NTAEISKYLCESTDVSAISFTGSTPVGKLLLAQSASTVKRVCLELGGNAPLIVFDDADLD
VAVNGTMATKFRCSGQTCVSANRIYVHEKIHDQYISKLAAAMKEKLVLGDGLNPKTTQGP
LVNQKAVDKCELLLSDALGKGSELICGGKRG-EH-GTSYEPTLITNVQSNTNIAHTEIFG
PIASVQKFRDEQEVLEAANNCRVGLAGYVFGRDQSRLQRVARKLEVGMVGVNEGLISCAE
AAFGGVKESGIGREGGAQ------------------------------------------
------------------------------------------------------------
------------------------------------------------------------
----------GID-----------------------------------------------
------------------------------------------------------------
------------------------------------------------------------
------------------------------------------------------------
------------------------------------------------------------
------------------------------------------------------------
------------------------------------------------------------
------------------------------------------EF----------------
------------------------------------------------------------
------------------------------------------------------------
-----------------------TNWKY--------------------------------
-------IC---------------------------------------------------
------------------------------------------------------------
------------------------------------------------------------
------------------------------------------------------------
------------------------------------------------------------
------------------------------------------------------------
-----------TQY----------------------------------------------
---------------------------
>Isca.ISCW007437-RA /organism=Isca {i 766 i}
K-----------------------------------------------------------
------------YMNLLKNITGKNYINGEFIEF--GKQISVINPSTVKEIATVPNLGLSE
INSAINNTVTSFSS-WSQS-SFEERIAILRKWYNLVIENIDELSHILTLEQGKVLAESKK
EILYGASFIDWYTYAIHNIHSTIKPGNSKTHKIVTQYEPVGPSAAITPWNFPNAMITRKV
VPAIAAGCSVILKPSSLAPLSALVLAK-------------LASDAGLPAGVFNVITG---
DSDIIGKAFCEDFRLRKLSFTGSTNVGKILYQNSANTIKRLSLELGVASDLVI-------
--------AKTRNSGQSCTSPNRIFIEESIYEKFIEILKAKF-TKLKAGDGFDKTSDVGP
LINHVAIEKIQKLLIDAQNKGAKLICGGKAV----DNFIEPTIIIDCLDNMDIFRTEIFG
PVVACYKFKDLDEIIERANNTEYGLQGYVYSNNISVAQMIAGKLDFGMVSINDPLPANAK
VPFAGRKASGFGVEGSFE------------------------------------------
------------------------------------------------------------
------------------------------------------------------------
----------GIF-----------------------------------------------
------------------------------------------------------------
------------------------------------------------------------
------------------------------------------------------------
------------------------------------------------------------
------------------------------------------------------------
------------------------------------------------------------
------------------------------------------EY----------------
------------------------------------------------------------
------------------------------------------------------------
-----------------------LNTKY--------------------------------
-------IN---------------------------------------------------
------------------------------------------------------------
------------------------------------------------------------
------------------------------------------------------------
------------------------------LQN---------------------------
------------------------------------------------------------
------------------------------------------------------------
---------------------------
>Dpul.mRNA13935 /organism=Dpul {i 21,186,253,383,1085,1604,1821,1896,2208,2415,2855,3018 i}
M-----------------------------------------------------------
------------------------------------------------------------
------------------------------------------------------------
------------------------------------------------------------
------------------------------------------------------------
------------------------------------------------------------
------------------------------------------------------------
------------------------------------------------------------
------------------------------------------------------------
------------------------------------------------------------
------------------------------------------------------------
---------------------------------------------TDDTLQAEKVYCEVL
YSLLHAISRTGCD---NSSIDQVFDYLKRSFQFTDAKHDELLSTVRQRTPPDVSLQLGVL
QARNLKGKDVNAELNIVGMSDPYCSIWISSNRQKFQDTSMKPRTLDPVWNETLNL-----
-----------DYDPDETVKEKMSRISEVKDFRGMGILLKQIAVASKAPGKPAHKFLGLL
NVGLKSIPISGLERWYQLEGRDKTKIKERGEIRLNLTLSATRTDTSEQFTLHESFVQYER
LLRIIVEHELR----ADVEWRGVLPDCAAVMLRQFAAHRGLRSCVTDACSWSVYATVLHK
RTLDLGMMLNLVQRLRKAINDGKLPEEELVNVFWTAADSFVVAALSAVRYLRN-NSELST
KPEQLSFLLECLKELNNL--------------------GSNRPGFSELQVRIGEAVTMGA
ADCFSRIIGGRRQGGPI-CDDDRLENAIRICQSLMTDLKKVLTVYHQIFERIWQIPAFNI
VYLYYDGQLADTSKPMVINVTKSLKSINTSNNQIVSLALEASGEVPQTLQNGHAKQ----
-NEVDNIAPRLSMGTALFELYLCLQQFNKLSVSLPMLDRETVKLAPFYTWFETAVDRWLD
IALYKAMIRIGKAVHLDNLQTVDSMVKYSSSAVDAVSVFYSIKMFWEQLAWPDEKGALSF
VIKIMDEVKQSATIYAEAIRLKLERLHSGSPTTGTAQPFFISLKICSAINSILHVQQSIQ
PLAEEIGL----YRLSD--AVQRSDNNGPTQETLTENAIKDVNEKLDEIFYAIA------
-RRFEVEVARLINTVMESDFGMRQTDDLNSYICDQLLALDTHLEKDVFVRVLNIIYHHIL
QSFLNVVEGEVQKKRQPACFRQWKELLDIIENCFHNPDADAEE--EEDETLTKIRWLLKL
HGMDTGDLIHQYRLDRLKQTTESGQDV--GLGSLSVRVIF-IDDALNIDILNARNLKPMD
VNGSADPYVKVQLLPIQQFPDAAILKSKVHKRTLFPLFEESFTYPVPKSLQTNPECCILF
TIKDKDLIG-ANEMMGEHFLGFQQITRGDSSVNMNDLEQ---------NLN---------
--------------------------F
