# Supplementary material for: Genome streamlining in a minute herbivore that manipulates its host plant
Source: eLife. 2020 Oct 23;9:e56689. doi: 10.7554/eLife.56689 (PMC7738191; doi:10.7554/eLife.56689)
Supplement: Supplementary file 2. [file elife-56689-supp2.zip › Malin_Input/OG0002117.fasta]

>Agam.AGAP006389-RA /organism=Agam {i 69,189 i}
------------------------------------------------------------
--------------------------------------------------MPICG-----
------------------------------------------------------------
------------------------------------------------------------
-----------------------------------------------------------P
KLSLCGLIISVWGIIQLLLMGVFYYINSVALIEDLPLE---E------------------
------------------------HYPTPQEFYAAADVAYSQNAYNCWIAACIYVLTLV-
------------------------------------------------------------
------------------------------------------------------------
------------------------------------------------------------
------------------------------------------------------------
-----------------------------------------ISVQQFH------------
-------------------------------------------------ANSRSTVA---
-------------------
>Tcas.transcript:TC008797_001 /organism=Tcas {i 69,198 i}
------------------------------------------------------------
--------------------------------------------------MPVCG-----
------------------------------------------------------------
------------------------------------------------------------
-----------------------------------------------------------P
KLSLCGLILSVWGIVQLGLMGIFYHFHSVALAEDLPEV---EPPE---------------
------------------------HVKDLDKFYSEIDRGFTQNAYNCWIAALLYLVTLA-
------------------------------------------------------------
------------------------------------------------------------
------------------------------------------------------------
------------------------------------------------------------
-----------------------------------------ISVHQFW------------
-------------------------------------------------ANNRSSLSV--
-------------------
>Cscu.CSCU010832-RA /organism=Cscu {i 78,241 i}
M-----------------------------------------------------------
------------------------------------------------ALFRICG-----
------------------------------------------------------------
------------------------------------------------------------
-----------------------------------------------------------P
KLSVCCSVLSIWGIIMLVLMGIFLYCKSVAFVEDLAID---ERNH---------------
--------------------------TTRNELLLNADNLYKQAAYNCWVAACLYIISLA-
------------------------------------------------------------
------------------------------------------------------------
------------------------------------------------------------
------------------------------------------------------------
-----------------------------------------VSVHQYF------------
-------------------------------------------------MNRQASYSI--
-------------------
>Isca.ISCW020648-RA /organism=Isca {i 69,226 i}
------------------------------------------------------------
--------------------------------------------------MRICG-----
------------------------------------------------------------
------------------------------------------------------------
-----------------------------------------------------------P
KLSVCCSILSVWGIIMLVILGIFLFTHSVAFAEDLAID---EKLP---------------
----------------------------KIEFLTEINRKYTQAAYNCWIAACLYVVTLA-
------------------------------------------------------------
------------------------------------------------------------
------------------------------------------------------------
------------------------------------------------------------
-----------------------------------------VSVHQIY------------
-------------------------------------------------MNRRCNYSV--
-------------------
>Lpol.rna5245 /organism=Lpol {i 69,235 i}
------------------------------------------------------------
--------------------------------------------------MRICG-----
------------------------------------------------------------
------------------------------------------------------------
-----------------------------------------------------------P
KTSVCCTILSVWGIIMLVLMGIFLYTQSVALAEDLPYD---ENAS---------------
-------------------------WKTPQEFLNEAERLYSKSAYNCWIAACLYVVTLV-
------------------------------------------------------------
------------------------------------------------------------
------------------------------------------------------------
------------------------------------------------------------
-----------------------------------------ISLQQYY------------
-------------------------------------------------ANRKASYTI--
-------------------
>Ptep.aug3.g1186.t1 /organism=Ptep {i i}
M-----------------------------------------------------------
------------------------------------------------VSLRFCG-----
------------------------------------------------------------
------------------------------------------------------------
-----------------------------------------------------------P
KLSICCSILSVWGIIMLVLLGIFLGVNSVAFAEDLPLE---TVIED--------------
------------------------VLNKGKDFPTEMKRVYTQASYNCLIAACLYVLSLC-
------------------------------------------------------------
------------------------------------------------------------
------------------------------------------------------------
------------------------------------------------------------
-----------------------------------------LSVWQYY------------
-------------------------------------------------LNRRAVSSTT-
-------------------
>Dpte.g1239.t1 /organism=Dpte {i 55,585,825,896,1118 i}
MEEVKRR--LNREGINTSVFAEENVDLSTFLALTREDFIDLNFSIIKTRKILMIQEEIRS
KYATPAAPQSKINKANHSRPQSQSLSDVVQDTIITPTTITNSSTNYSIVTIPAMGCSSTN
FDNHQMIEGDRNVNEIDTALVNLNANSDAHSSQGEMVQVEIHNQHDYNSPVPNEIRQQNL
SLISLSKRHSEAFRLIENLDFRSLLAQDDQGAILLEVLDRGDYLDKRLPGTLVKVIAVVA
DEFIYRNFGLRYPYEVGEQVVERIYESIGHRCNLGEKKEWFGLRKNNNRVGRIHSRNEKR
KIAILCSLLSVWAIIMLTLMGILLYSHAVTFAEDLELH---EIET---------------
--------------------------SNIKEFYPEAYQRYESAAHNCWIAACLYIATLAS
TMTDEILETAIHPNQEEIIAAEQNDENQHQKQSQQKSELDGCQDDESTIKTNSSSEDDEN
DDDLQTYPKIEVCLLKNNPCDKKRNLSQQKHPFSRSPICRSNSSNQLASFTSDKNENSTK
SSLKYWISAIFLVILASAVLSFPIEFRKVSLLFNEFGKPNSLNHDQIELIQKFLNETNSF
MPDISQGILQTVIYNVYSSSASSIILLLIGNAEQQVQLHDISQNLANLIVELKQEDYFPT
IQLDQHYTSDMIEHQFETVFNEEQRSVMVLEHLESLPSTVTTTFHQFVDNNQSKIPKSFT
IITLVQNYTTLKSIEVDKDMSLLDLEKISTEILQQLWSKEVPKESLDCLINRLAEYSIIL
L-------S----------
>Turt.mRNA:tetur04g02270 /organism=Turt {i 201 i}
------------------------------------------------------------
--------------------------------------------------MIVCG-----
------------------------------------------------------------
------------------------------------------------------------
-----------------------------------------------------------K
RLSICCSFLSIWAIIMLTLMGILLYSHALAFAEDLEIE---PRSS---------------
------------------------KITDRKILISEAYSKYENAAHNCWIAVCLYIITLA-
------------------------------------------------------------
------------------------------------------------------------
------------------------------------------------------------
------------------------------------------------------------
-----------------------------------------LSLHQYY------------
-------------------------------------------------LNRKVQYGL--
-------------------
>Mocc.rna17712 /organism=Mocc {i 69,223 i}
------------------------------------------------------------
--------------------------------------------------MPICG-----
------------------------------------------------------------
------------------------------------------------------------
-----------------------------------------------------------K
KSAVMCSVLSAWGVIMLLLLGIFLRMNSVAFAEDLEIH---A------------------
--------------------------KTRSEYLIEINRKYRAASLNCWIAAGLYGVTLI-
------------------------------------------------------------
------------------------------------------------------------
------------------------------------------------------------
------------------------------------------------------------
-----------------------------------------VSFHQYC------------
-------------------------------------------------LNQKARNT---
-------------------
>Bmor.transcript:BGIBMGA004091-RA /organism=Bmor {i 75,201,318 i}
M-----------------------------------------------------------
-------------------------------------------------GCKLCG-----
------------------------------------------------------------
------------------------------------------------------------
-----------------------------------------------------------P
KLSLCGLVLSVWGIIQLTLMGVFYYIRAVALLEDLPFD---EKNPPHSIEDFVIEVEKGY
TLIIMGTLYKKEMLTLLDDVEA-EEYSNYEDFIKKTHENYQKVARNCWIAASIYFVVFI-
------------------------------------------------------------
------------------------------------------------------------
------------------------------------------------------------
------------------------------------------------------------
-----------------------------------------ISYICVK------------
-------------------------------------------------KTKKIKIKTAL
ELEDDEISCRSPTAMQL-R
>Smar.transcript:SMAR011043-RA /organism=Smar {i 69 i}
------------------------------------------------------------
--------------------------------------------------MAICG-----
------------------------------------------------------------
------------------------------------------------------------
-----------------------------------------------------------P
KLSICCSIISVWGIVQLVIMGGLFWAKSAALVDDIPEF---EIESP--------------
--------------------EGDKYDEWHKKYFEKMEAAYDSNASNCWICAGLYVVSLL-
------------------------------------------------------------
------------------------------------------------------------
------------------------------------------------------------
------------------------------------------------------------
-----------------------------------------FSLSQLY------------
-------------------------------------------------LHKRRQS----
-------------------
>Drer.transcript:ENSDART00000101124 /organism=Drer {i 78,161 i}
------------------------------------------------------------
-----------------------------------------------MVSLLFCG-----
------------------------------------------------------------
------------------------------------------------------------
-----------------------------------------------------------P
KLAACGLVLSIWGVIMLALLGIFFTTHSAILIEDVPLT---EEDL---------------
--------------------------HSQDTPPQSVYKLYNQVGYNCFIAAVIYVGIGF-
------------------------------------------------------------
------------------------------------------------------------
------------------------------------------------------------
------------------------------------------------------------
-----------------------------------------LSFCQVR------------
-------------------------------------------------LNKRKEYLVH-
-------------------
>Hsap.transcript:ENST00000548577 /organism=Hsap {i 195,272 i}
MGWLRPG-----------------------------------------------------
--PRPLCPPARASWAFSHRFPS-------------PLAPRRSPTPFFMASLLCCG-----
------------------------------------------------------------
------------------------------------------------------------
-----------------------------------------------------------P
KLAACGIVLSAWGVIMLIMLGIFFNVHSAVLIEDVPFT---EKDF---------------
-----------------------------ENGPQNIYNLYEQVSYNCFIAAGLYLLLGG-
------------------------------------------------------------
------------------------------------------------------------
------------------------------------------------------------
------------------------------------------------------------
-----------------------------------------FSFCQVR------------
-------------------------------------------------LNKRKEYMVR-
-------------------
>Cele.Transcript:F49C12.12a.1 /organism=Cele {i 47,167 i}
MGKI--------------------------------------------------------
--------------------------------------------------CPLMG-----
------------------------------------------------------------
------------------------------------------------------------
-----------------------------------------------------------P
KMSAFCMVMSVWGVIFLGLLGVFFYIQAVTLFPDLHFE----------------------
--------------------------GHGKVPSSVIDAKYNEKATQCWIAAGLYAVTLI-
------------------------------------------------------------
------------------------------------------------------------
------------------------------------------------------------
------------------------------------------------------------
-----------------------------------------AVFWQNK------------
-------------------------------------------------YNTAQIF----
-------------------
>Phum.transcript:PHUM190470-RA /organism=Phum {i 9,86,336 i}
METFPKGILLDRQ----------------------------NAQHIK-------RTEQKN
K--------------NKKRRKS-----------------KRKKTK-VMLHLKCLG-----
------------------------------------------------------------
------------------------------------------------------------
-----------------------------------------------------------I
KTAVCCCVLSAWGIIQLGTMQLLFHIRSLAFVDDVPESHLLENNHP--------------
-------------------------LTNLTEFYKNLESGYDANALNCWVGATLYCVLLI-
------------------------------------------------------------
------------------------------------------------------------
------------------------------------------------------------
------------------------------------------------------------
-----------------------------------------FSLCQCA------------
-----LNY----------------------------WYA----------QNARKNSNVL-
--------C----------
>Alyc.aculy01g36090.1 /organism=Alyc {i i}
M-----------------------------------------------------------
----------------------------------------------APTIPKVCG-----
------------------------------------------------------------
------------------------------------------------------------
-----------------------------------------------------------V
KRSIFCTLVSVWAVIMLAIMGLLLQYKSIAFIEDIPVE---ESDHR--------------
--------------------------LGIEGFYQEQDHKYDMAANNCYIATGMYAVTFV-
------------------------------------------------------------
------------------------------------------------------------
------------------------------------------------------------
------------------------------------------------------------
-----------------------------------------VSIYHWV------------
-------------------------------------------------VYHKRGLV---
-------------------
>Dmel.FBtr0071765 /organism=Dmel {i i}
------------------------------------------------------------
---------------------------------------------------MFCG-----
------------------------------------------------------------
------------------------------------------------------------
-----------------------------------------------------------R
KCCLFCLFMSAWGFLMLNLLGIFFYVQSLMLLESLPLPH---------------------
------------------------HFPSQEAFKEQADEAYQDVSTRCFVAAVFYLGFVF-
------------------------------------------------------------
------------------------------------------------------------
------------------------------------------------------------
------------------------------------------------------------
-----------------------------------------IAIVAIR------------
-------------------------------------------------RDNKRRKRLY-
--------KRGPGHLRFRR
