# Supplementary material for: Genome streamlining in a minute herbivore that manipulates its host plant
Source: eLife. 2020 Oct 23;9:e56689. doi: 10.7554/eLife.56689 (PMC7738191; doi:10.7554/eLife.56689)
Supplement: Supplementary file 2. [file elife-56689-supp2.zip › Malin_Input/OG0002118.fasta]

>Agam.AGAP009774-RA /organism=Agam {i 17,182,507,940,1089,1230,1263,1467,2195,2314 i}
-M----------------NSRIK---EDVSRLFEFWCEIA-PGT----------GED---
-------NSAPGQIVESFPESFKDAKVTADIPAFAYPC-AFESRT------IQVHSFVLT
NIDSKWRFGFCRHDPK-SPTAMVIITYLPWHDTFMRFLNVLADIR--KNRPNEFASFLAE
SYNKGVP-EPGACLKLHY------DRASQTFLFQRPQQFQLPSIPENHNLNQYYNFVEPK
FMIGIFAAMLAERRIIFVSRRLDILSSCVQAANAFLYPMVWQHIFIPVLPMQMKDILAAP
MPFLIGVPEAVYDT--LRREEIGDVVILNCDKRTLETPFDDVKSMPQEL-----------
---------VSSLKKQLSNQ--ADHRG---------------------------------
-----------DRVSKIFLGILVQLIGGYRDAVKFN---DKITFDPETFIES-RPSHLRP
FLDKML---DLQIFQQFIEERLDMLNTGQGFSDEFEVEYFRYAEK------SGRKTK-QY
KDLLKNFK-----------DKTNPAVRSAVKSVKEG---GKGV----KTAYKGLRSKFRE
TTP------PKTKLDS-----NSSLH-------LHHQYDVGGHHQSAPN--------SPV
FNKRPQTI--------ALPDDPTNSADGGSNGSR---PS--SRAGAPVSPPGGSSNALPR
IQESVAVCAQPLLLG------------------LDLEDPGGSPARSACCNNNGSGD----
-YHDDEQANFDLSPD-------------------APCPPIPP--RRFQSA----ADALAA
IQ----------------------------------------------------------
---------ISPPPMSPPSSSS------SNSSPYRTYN----NFIPPAPKPKPPAGA---
---PTSSPSIIDQSPPLPSPPP---------------P--PPLKAPV-------------
-DSSARRNDILQLDDGEEEQLITLTTTTATVGGHGATGGTATTTTTTTSMSMTFGQPAVR
KPEPSPTANSTSTTPP---------AVNDESLDLITLDTTNSSFE---------------
-----------------------------------------------LEDFDPLNERARP
IALTPPSSYA---------SGLANVVVASGVTMPTGLSVNNPIYPYF-------------
------------------------------------------------------------
------------------------------------------------------------
--------------------TPLYQQN---------------------------------
---VATTPHSAHHPPPSQQQH-----------------------------------
>Dmel.FBtr0088626 /organism=Dmel {i 17,212,483,537,798,1257,1290,1806,2283 i}
-M----------------GSRIK---NDVKKLFEFWCEVT-PTPGLERGTSSRSGGP---
-------AVPAGVIVESFPEGFRDQEVLTGIPSFAFPC-DTTSTS------VQTYSFVHT
TGDSKWRFGFCRQDPR-TNTAMVLITYLPWHDTFLKLLPVLAELR--RTDPNGFRTFLSE
AYNQGIP-DCGGSLKVYY------SAGQSHFTFERPLQFQLPSMPENHNLNLYYNFVEPK
EMIAVFAAMLAERRIIFTSRHLDRLSSCIQAANAFLYPMVWQHIFIPVLPWEFKDYLGAP
MPYLIGVPEPVLET--VTSDELGEVVILNCDTKIFESPFDDVHNLPTEI-----------
---------VSQLKKHLNHT--HDHIG---------------------------------
-----------DRISKIFLNALVQLIGGYRDAVEYH-ENSK-TFNSQKFIES-RPAHLRP
FLAKMM---DLQIFAQFIDDRLTMLNSGLGFSDEFELETVRYAEK------KK-------
-------RGRNYAIMKNLKDKTNPAVKSAVKSVKEG---SRGM----KTAYKGFKTKLRE
NGNQFGGTHFHFGLGSPN---HSDRPDGTSGGYVRGGKAIGAAHHSAPS--------SPV
TSKRLDGI---------ASVTGSSGSGGSGAREP---REFLRRGPVPLAMSSSSSHIQPN
GHAYGASAGAHYGHH-------------------LAASPAVSSASSLCSSSE--------
---------MNLSQELQN----------------HPLFKTPAVDRSLKPN-------AEH
RR----------------------------------------------------------
-------------GAAPPARPP---PPQSTPASYYNHPYAAHPHVESKPPRHTSTPTRPR
QPLPTADSSSFDSPPDVQSPPI---------------P--PRRQGSSNAIVAATAAAVSA
EISKLERNCWKDEPGNDSVRSSNASSSSATSSSSGASFVTAASTFSHLNVS--------D
PPIPTPRAKREQQQPLE-----------DSMNDLISLDDSNN------------------
------------------------------------------TSFD-LEDFDPLNQNARP
LP---PLSTAFAKKCSTLPAGVNSSV--------VASSVSNPLYPYFAP-----------
--------------KHMATVAAVTG---RTPPMHPPPQIQRNTIAAKPDDDFELLRKYGL
DQF------------------------------------------------TLNANGT--
------------------------------------------------------------
-----------------------------------EKSQQLTTGKGMNNWTTFD--
>Alyc.aculy01g37540.1 /organism=Alyc {i i}
-M--------------NKSTRFK---ANPDRIFDCYCEVSFKLSEN--------------
----NGTLEQKPWIKRRFPDTFRVKEVLDSVPKFAYPCKDLVIEN------VTQFSFVLT
NIDSKWTFGYCRISPQ-TETCIVILSQLPWHEMFHKIVAHIGTFYNIESRQDELLNLLKS
LYQSKVPNDPMANLTINYKV----DGQPRKLSIDAPDNHLLPTIPQDRNLTEYYNAINVD
NMITLFASSLNERHILVTSKKLDRLSACVQTLNTLLYPMHWQHIFISVLPSDLLAYLQAP
MPYLIGVPEPTFRK--LKLEELSEVVILMADDDIVRTPHDDVRNLPPGV-----------
---------VNSIRSDLKS---SVALG---------------------------------
-----------DSLSRAFLRALVMIIGGYREALEFN-DGEKITFNHDRFVAT-RPSSYQM
FLKKML---ESQMFRQFVEGRLDMLNAGQGFNDDFEFEVNLYEER------TVNRVNIQY
QDWLNAMKSKSGVLLRSI----NPSLKLVYKGLK----------DKSKQTYKDWKVKLNE
AQS---------------------------------------------------------
------------------------------------------------------------
------------------------------------------------------------
------------------------------------------------------------
------------------------------------------------------------
------------------------------------------------------------
------------------------------------------------------------
------------------------------------------------------------
------------------------------------------------------------
------------------------------------------------------------
------------------------------------------------------------
-------------------------------TSQAAQSFFYN------------------
------------------------------------------------------------
------------------------------------------------------------
---------------------------------------------------RMD--
>Dpte.g120.t1 /organism=Dpte {i 14,242,417,579 i}
-M-----------------ARIR---DEWDRLIELFIEVAIPQSNSNDTNNNNNGDNNTN
NGHGDDDDDEEPWILRTYPTDYSNREVLNSVPHFAYPC-PFKCDV------ITHFSFVLT
NIKSKWTFGYCRYTPD-NNTCLVILSDLPWHSTFYKILDHCAELAT-RKSRIPLERFLES
LYTSDIP-QPGLQLTITYTVE---DIKLKEFNVPCPDHHKLPSIPEDRNITEYYNAISSN
NMIAIFASMLNERRIVMTSERLNRLSACIQAANMLIYPMHWQHIFIPLLPRTLIDYLTAP
MPFLIGVPQQTFDR-NVRLAELGEIVVLNVDTDQLTTPFDDVSTIPSDV-----------
---------LHHLRKCLKQQQSAALLG---------------------------------
-----------DGLNRAFLRALVMLIGSYREALTFA-HGQQITFDREAFVSSVRGTSRQL
FLENML---QLQIFQQFIESRLDMLNRGERHIDQFEIELNYAEHNGGAAAAANSRFRNQY
REWTATMRKEGGAFLRSV----NPRVKSALSQ--------------GRQAIRQLRQKMAN
NGS------VNGSIN------HLDRP------------------NSEPS--------SPK
LPP---------------------IIKKSISGTFVPTST--SRTVTYVRNPS--------
-SQYST----------------------------NTNRTAITGTRSISNGQSGIQTKNGY
LAPSIASSE---SSDIED----------------TDVFTTPP--STLNPS-------VKH
NR----------------AQSEQPMSTTLRQHLECLANQQTTNQESLRTKMTNGY-----
----------------------------------------------PSDVSNNHL-----
--------------------PV---------------P--PPR-----------------
---NTTR------------------------------------------------PTLNL
SSSSTSGNDRQQQQPC-----------------LIEFDSPPRDLA---------------
-----NNDGSIQTSAYKTSSCSNHHLM-----------------------FDPLLETNNN
NN--------------------------------------------------------LN
SVNHQHDHEPYEHLLMMDSSSVSPS---QSSSSTTIQPLHIN-----NSN----------
--F----YVSSKP----------------------------PVVPAKSKSTTRSSNGSNS
------------------------------------------------------------
-----------------------------------GGGGTSNNNHNRYGWQMFD--
>Bmor.transcript:BGIBMGA000579-RA /organism=Bmor {i 17,173,360,618,720,833,942 i}
-M----------------GSRVR---ETVKFLFELFCEVS-PGD----------------
-------HLKEPYVLFKYPESYKNEEEIKSIPKFTFPC-SLE------------------
-----------------------------------KLLNCIANIIN-SPERDQLHSFLEA
C-RIRPP-MPGHTLKVIY------NAGHSVFTCQCPDSNKLPSIPDNCNLTEYFSAVDTK
CMAGLWAALLHERRVAIVASKPSRLSACVQAANATLFPMSWQHIFIPILPKHLVDYMLAP
MPFLIGVPRSVMEN--VRMSEIGDVVILDVDANELRSPFNDLETLPPEL-----------
---------ISSLKKALSDK--NA-LG---------------------------------
-----------DAVSRAFLRALVCLIGGYRDAIKIE-NGQLITFNPEAFVKT-RK-NMQP
FLRKIL---QSQIFQQFIDERLDLLNSGRGFNDEFEVECNAYADK--LNTGSGQKLKQQY
RDWAKTVKKEGGAFFKTVKDKV---------------------------LFNMFMVQ---
------------------------------------------------------------
------------------------------------------------------------
------------------------------------------------------------
------------------------------------------------------------
------------------------------------------------------------
------------------------------------------------------------
------------------------------------------------------------
------------------------------------------------------------
------------------------------------------------------------
------------------------------------------------------------
------------------------------------------------------------
------------------------------------------------------------
------------------------------------------------------------
------------------------------------------------------------
--------------------------------------------------------
>Tcas.transcript:TC006851_001 /organism=Tcas {i 17,173,311,447,501,759,861,1089,1266,1299,1532,1695,2055 i}
-M----------------GSRIR---ENVKHFFECFCEVV-PPT----------------
-------GDKAAWIIQQYPDKYKDEEVLKAVPNFAYPY-KFENTV------IQHYSFVLT
DLESKWTFGFCRHDPR-GETAIVVLSYLPWHQAFYKFLDNIAVLMT-SPRSEDLSEFLSA
VYNTKLA-EAGKYFTVPF------NRGESNFSVEVPKPFQLPSIPENRNLTEYYNAVDSH
NMMIIFASMLYERRIIFTSKKLKRLSACVQSANDVIYPMIWQHIFIPVLPMALIDYLLAP
MPFLIGVPEEVMKK--VQRHEIGEVVILDADANTVTTPFDDLNNLPQEV-----------
---------ITSLKRQLKNK--SALLG---------------------------------
-----------DGVSRAFLRALVQLIGGYRDGLRIQ-EAQKITFDQEKFIET-RPVSFQP
FLREML---HLQIFQQFIEERLAMLNNGLGFSDEFEMETFRYSVQ------SGSKLKQQY
KDWTSTMKKEGSAFFKSVKEKANPAVKSAVKTVKDG---GKGV----KSAYRGLRSRLKE
NQG---PQQLQNGLDS-----PSDKP------------------RSAPN--------SPT
GKRR---------TFAGISVPTTNHRKDTALSFK---SSGFERSYSPL--SPTSQPM---
----------------------------------SPDGLDNSRSG---------------
-SPNLEFPRIDLMNEMKDLLQLRL--------------DTPPVDRSLKPV-----RSLEN
FKQHTSPTSHSPDRWVFPSRTGAPMASPPKRFF--LPNQPSSETQNLLLQ----------
--------SPDDVFSSPPVPPR------VAAKDLFGTT----PFVVAGGHSENGD-----
--------------------PLFLVANQHSIDIVKLSP--P-------------------
----------------------------------------------------------TC
SPRRKP----------------------EDMEDLIRLDSTSD------------------
-----------------------------------------------TDDFDPLKTNSYS
SS--------------------------------APLSLSNPLYTY--------------
ENHTTKQNGSVQ-----------------------------------NRNDQDLLQEYGL
D-F--SF-----------------------------------------------------
------------------------------------------------------------
---TSAPNQQIFDPFA--------------------GTSASNKVNSQSQWTRFD--
>Phum.transcript:PHUM474960-RA /organism=Phum {i 17,176,450,504,762,864,1092,1269,1541,1758,2097 i}
-M----------------YFFFM---EDVENLYLCFCEVARPET----------------
-------SEKDAWIIQKFPDSYKDDHILKSVPRFTYPC-EFENIN------VQHFSFVLT
DLDSKWTFGFCRHDPK-TETALVFLSHLPWHEVFAKVLNSVAELIR-SSMPDQLDKFLCK
LLESKVP-LPGATLSFSY------NNDQNVFECQSPLQFQLPKIPQSKNLTEYYNAVDIS
NMLVIFASMLYERRIIFTSRKLYRLSACVQAANLIIYPMHWQHIFIPVLPKHLCECLLAP
MPFLIGVPTSLWEN--VHKADLGDVVVLDADNNTIKTPFNDVDSLPQDV-----------
---------VKFLKSQLKNR--SALIG---------------------------------
-----------DGFARVFLKALVQLIGGYRDALKLQ-QGQKITFSQEAFVES-RPSSMQP
FLKDML---HLQIFQQFIDERLDLLNSGMGFSDEFEFEACNYSEK------SSSKIKAQY
KEWVSTMRSQGTAFFKTVKNKANPAVKSAVKSVKER---GKEV----KTAYKGIRLKVKK
EAD---NFREHTNLKV-----NISKP------------------RSAPS--------SPT
LHRARPM---SFGNLDPISVASTFKKQKRFAAPV---NS--SRTTEYVSLSPQSDDFL--
----------------------------------SPLGDSDTASKSDIPN----------
-------LNMDLMGDLQEIINRQCTISNNNNNNNNSNTSFPPVYRSLKPV-----KSFNT
FH----------------------------KFE--VVEKDFSNLQT--------------
----NL----ENLKKSEHFPVK------STSSLPITTN----PFTNDWGKKNFSDGT---
---TVFESETVDKN------PI-----EHGLN--SMNPFFPDI-----------------
VQTSLKV----------------------------------------------------K
NPFAATSAPSDSVKC----------NGSGSVGDLIRLDSIPK------------------
-----------------------------------------------EESFDPLDRTDSE
ETIAFP------------------------------KGLINPLYPYY----------KLN
GTTTTTTDSSMDVTKETKEPSSNISFLHRNSNVLGSSNF--------NKQDLDLLKEYGM
D-F--RANTTRSD-----------------------------------------------
------------------------------------------------------------
---LTNNLSSNNDPFE-------------------LSFDDSTVVKKKSNWATFE--
>Cscu.CSCU022643-RA /organism=Cscu {i 135,197,296,347,393,495,601,780,918,957 i}
SI----------------------------------------------------------
------------------------------------------------------------
-----------------KKIVIIRINYLSIYCISIINLNTF-------------------
----------------------------QDFIASTPDHHKLSSIPEDRNLTEYFSAISVN
NMMTIFASMLNERRILFTSKKLSQLSACVQAANTLIYPMCWQHIFIPVLPKHLLDYVSAP
MPFLIGIPSSTMSK--VNTSELGEVVILYVDINKVETCFNDLESLPSEILYFTGFADVMC
TYWESVDVSVVDLHDEMSLL--IKLL----------------------------------
-----------DGLARAFLRALVQLIGGYREALRVQ-LGEKITFNSDAFIQT-RPISMQP
FLERML---HLQIFQQFIDGRLEMLNSGQGFSDEFELEVNMYEEK------SSSSLKTQY
KEWVQMMKKEGGAFFKTVKHKE--------------------------------------
------------------------------------------------------------
------------------------------------------------------------
------------------------------------------------------------
------------------------------------------------------------
------------------------------------------------------------
------------------------------------------------------------
------------------------------------------------------------
------------------------------------------------------------
------------------------------------------------------------
------------------------------------------------------------
------------------------------------------------------------
------------------------------------------------------------
------------------------------------------------------------
------------------------------------------------------------
---------------------------------------------------KLNGV
>Turt.mRNA:tetur26g00150 /organism=Turt {i 17,360,516,774,876,1545 i}
-M----------------ACRIR---SSPNHVFDVFMEISRPANS---------------
-------PDSKPYILQQYPHNFKDEEITKSVPQFCYPC-RIESPN------VLHFSFVLT
SIDSKWSFGFIRHPPQPGDTCLVLLSSLPWHDTFYKLLNYIASLIA-KDDTAHLNRFLEA
LYLTPVP-QPGLFLQVIYAV----NNREHDFTVQCPDHHKIPSIPEDRNLSEYFNAVDSN
NMITIFASMLNERRIIITSKKLSRLSACVQAANSLIYPMYWQHIFIPVLPSHLLDYLSAP
MPFLIGVPSSILAT--TKHSEFGETVILDADENKITTPFDDVGMLPNEI-----------
---------VSFLKKSMKNN--GALIG---------------------------------
-----------DGVARTFLKALVMLIGGYQNALRFP-SGSKITFDKEAFIKT-RPDHMQP
FLQKML---HLQIFHQFIEDRIRMLTNAESISDEFEFEVNMYEED-----QSSHRFRAQY
KEWLGQMKKEGGALLKSV----NPAVKSAYKQVKKG---GKQVKDRGKKAYNGLRLKLQD
IQK-----------------PESGLP------------------RSAPS--------TP-
--RESP------------TSSAYYGLEESSNGPV-------RKSASGLILGKSDRN----
-QMLSTSSVSDFTSRKNMFGENNSRRDPFFKDNASEQAPEASSEDSEIDSVEEDRL-SGI
EGLTYKPINIDLMGELQEVIKGFGLKGRLQ----DSGSLTTNSDKSFNWS----------
------------------------------------------------------------
-------------GSQSQQQPE------QNSVCSSNSQ---------SRRSSYNL-----
--------------------PL---------------P--PSK-----------------
---SCNS----------------------------------------------------R
KSSDTPVETKENL--------------------LITLDSSPEDLE-SMFDPLSQKQQSYL
YSNQQKKGPQQRNETQKLFQNSENSILFDSNLPNQPI--STQSDLNLLNQTTTINTNQRP
QLPPKPPA---------------------------------QSYLYRLPSTIRYN---QL
PQPSSHLFSSSS----NSSSSTSSP---YSHSSSSSSSSTIN-----PSN----------
------SMISSDPRASIYPIRPASTNLGNHSFLHSNSNHNGALKPRSNAYTNPICNISNT
TLHG--------GLS----TNPFTNNNSVQFTS------------------------CG-
---KSSTANSIIHP----------NL---------ESIVATDQNSFNSNWQKFD--
>Smar.transcript:SMAR009668-RA /organism=Smar {i 74,139,183,233,341,507,561,623,819,921,1149,1287,1326,1400,1593 i}
-MDETHMHITLTKPISRPETKLRVNESNPSKIFDCFLEVVIPQV----------------
-------PDEGAWVLQKYPDDFSDDEILKSVSHFCYPC-DIRSSV------VQVFSFVLT
GADSKWTFGYCRHTPD-APTAICLLSSLPWHETFYDLLNRIAEITH-RKEDSDLLRFLEQ
LYTAQVP-SPGGTIVLPG------EDGKKVVKFACSNHTKLPSIPENRNVSEYFNAVDAQ
TMMILFASMLNERRILITSNKLSRLSACVQSANALIYPMHWQHIFIPILPTNLIDYLHAP
MPFLIGVPSMVLER--ATKLDLSEVVVLHADQNRIETPFDDLQNLPPEI-----------
---------VSSLKRRLKNS--NAMLG---------------------------------
-----------DRMARAFLHSLVQLIGGYRDALKFH-LGEKITFDSDAFIQT-RTPSMQP
FLERML---QLQIFQQFIEERLDMLNSGDGFSDEFELEVNVYADK------NSTKLRHQY
KEWMNNMRKEGGAFIKSVKNKPMSNLKSTKKE----------------------------
--------------------------------------------RLHPDG---VGDESPL
TP----------------------------------------------------------
-QHYNLLEVSEG----------------------SDDNPPDDSEEQLSDGASP-------
-LLNVRRISMDLMGDLQDLIFRRCSVSDISTDQ-TTGATPEKLSLSLQED----------
----------------------------LIQLD--ADDQNSDEQFDPLLA----------
---KDL---PSGLKTSPPRSPR----TERSSSLPLAIEG-SFPAINTTNQS---------
--------------------PIHL---QHS----TFHP--PPM-----------------
------------------------------------------------------------
-PFSSTIAPPQHPYVEMQHRGFYHQPLVQSQHNLL--------------------GQ---
-----------------------------------------------TNSFQPQFENASV
GQISMQ-----------------------------KYQVSNP------------------
------------------------------------------------------------
--F--AVDRTSTP----------------------------DLSFNMQQKASLPVDNSST
-------------------GVPLF------------------------------------
---KSMRSQSAINPWES------------------QSEQKSTAKKQQSGWETFN--
>Lpol.rna2512 /organism=Lpol {i 17,82,126,176,284,354,447,501,563,662,713,759,861,1086,1224,1263,1329,1431,1511,1728 i}
-M----------------GSRIR---ENPAHVFDCFCEISVPTR----------------
-------GCEVASIQRSYPEKYSEEEILKSVPEFAFPC-EFTIKH------VQHFSFILT
NIDSRWTFGYCRHAPD-TPTSYVFLSALPWHETFYRLLNYVSEIA--SKNEEAVWTFLGA
LYHIPVP-NPGHTLHVLW------DKDQNQFVAQCPDHRKLPAIPENRNLMEYFSAVDVH
NMIMLFASLLHERRIVITSKRLSRLTACVQAASVLLYPMQWQHIIIPVLPVRLLDYLSAP
MPFLIGVSEPTMSQ--VDQTELGEVVLLDADANKIYTPFDDLQTLPGEI-----------
---------ITSLKKNLKNP--NAMLG---------------------------------
-----------DGVARAFLRAMVQLIGGYRVALKLQ-LGEKISFDPRKFIQS-RP-SMQT
FLEKIL---NLQLFQQFIEGRLELLNSGKGFHDEFEFEVNNYEDK------NASGLTTQY
KEWLFTMKKGSGAFFKSVKSKFK---------------------DRSKQVYKDFRVKAHE
KHHK-DSIKKKNQ--------DDTQP------------------KSAPS--------SPT
LHRNRH------------TVHATSKIKYTSNTRF---SS--TRSVKELKAENSSTSRL--
-QQMKLLDVNEY---------------------------MEGTENSMSDNDTSP------
-SPSLQRINLDLMGDLQDLIFSRQTHGSLESIAASSATSDSTSVDLVQPS-----SSMEK
F------------------------------YIDFLSSQD--------------------
----DL--------------------------------------------THDNR-----
--------------------PI---------------P--PPR-----------------
---SKRR----------------------------------------------------N
QLSLAAMHQSSKSQPFLD-------KVKSKSTSIIQLQPLISDKKVDQINP---------
---------------HKLASGSTKSLVVSDK--------STANSQDLSDALIKEKLNRPT
TC---P-----------------------------VRQQTNPVYFTP-PVTVKRL---EN
GTTTQHFNQSKD----LQGSSYISG---ESSGTTPSPLFSPT-----PANDLELLKKYGL
N-F--SSLPLKSPGASVRPLSSC------------------TLSPSSKSTTWFMSDTS--
------------------------------------LPPKSSKLH---------------
---LSSSSSSQSHSLADLAIQSS------------SDKSLKESESKEKHRKKLNIP
>Dpul.mRNA9909 /organism=Dpul {i 17,131,459,615,681,717,819,1086,1212,1728,1899 i}
-M----------------GSRLR---NDVKHLIECFCEIVSPET----------------
-------SNKQPWVVQKFPENFKDDEI----------------NT------VQHFSFVLT
SLDSKWTFGFCRQAPG-AQTALVIISYLPWHEFFFKILNQIAELMQ-EQAVQDLNSFLEG
LYQRDVP-APSTTLHIPF------GRAHRVYTCKCPNTYTLPSIPENRNLTEYFNAVDAH
NMMVIFASMLHERRIVMVSSRISRLSACIQAANAVIYPMIWQHIYIPVLPPHLMDYLLAP
MPYLSGVPSTTWER--VRKSELGELVVLDVDSNHIETPFDDLERLPQDI-----------
---------VSGMRRRLKTP--GNMMG---------------------------------
-----------DGVARVFLRALVQLIGGYRDALRFR-QGEQITFCEDALVQS-RPLPLRP
FLESML---QLQIFQQFIEERLEMLNSGQGFSDEFELEACLYSDK------SSSRLKHQY
KEWSSTMRKESGALFK----KANPAMRNAVKTV------GRLAKEKSRTAYREVRSKFKD
MQI---NRELEGAAYSAANTKLRDKP------------------RSAPS--------SPK
FSSSDM----SANQRR--TVVSPSTLTHQINSNFIDRNHSLRRCETSVS-----------
-QHYHVSGSSPG----------------------YPTGTNGASSSSDESGTED-------
-ELNMIPLNLNLMDDMKDILAKTA----------SSASTPPAIDRSRKPS----------
------------------------------------------------------------
-------------LSSPPISPV------ANPVLRQHSA----PILNAGPYSVQPI-----
--------------------PL---------------P--PLR-----------------
---SRKR----------------------------------------------------T
EPQSSPLSPKSAAQV-----------------DLIRLDSATS------------------
--------------------------------------------LSPVDEFDPLGALRTE
PE---P----------------------------TRVTQSNPVYSFHVP-----------
--------------RQIAEPQVPSG---ASSGSGGATTF----------------KGYTS
R-F--DTG----------------------------------------------------
------------------------------------------------------------
-----------SDPFSNLLAFTRTNLGPTVSGPERAKPNESFLTSDKSSWTTFD--
>Ptep.aug3.g10787.t1 /organism=Ptep {i 17,82,126,176,284,344,443,494,540,642,870,1008,1047,1124,1338 i}
-M----------------GSRLR---ENPSHLFECFFEIVIPSE----------------
-------NEKKAWILQKYPEDFNDQEVLKSVPEFSCPC-NFTNEN------IQHFSFVLT
SLDSKWSFGYCRSVPK-TPTLFVLL-----------------------------------
-----------------------------------------------RNLTEYFNAIDAH
NMMVIFASMLHERRIIIKSKNLCRLSACVQAANSLIYPMHWQHIFIPVLPKHLIDYMSAP
MPYLIGVPHTTYME--FKQSELNEVVVLDADYNRVKTPFKDLETLPPEI-----------
---------VSSLKRSLKNP--NMMLG---------------------------------
-----------DGVSRAFMRALVKLIGGYRDSLKME-IGKKITFDADAFIQT-RSSSVQP
FLETML---HLQIFQQFIENRLDMLNSGIGFSDEFEFEVNSYEVN------SNNNLKMQY
KEWMATMKKEGGAFLKNVKSKHISYNHA--DQLKSGVLDGMNL----ADAVTGIR-----
------------------------------------------------------------
------------------------------------------------------------
--RYKMLTVDEI---------------------------SLPSEESLEAGRN--------
-SPALQKIDLDLMEDLHDVIYRRCSVSS------DNINSFGLLDETIEDI----------
---KCEGTVGFDDSFCVT------------------------------------------
----------------------------SESVLPA-------------------------
--------------------PI---------------P--PPR-----------------
---VKKN---------------------------------------------------AK
NNKANTEMNHETSQ-----------SASKTSADLIQLESLDD---VTLFDPLQE------
---TNANDKDLLSFLAPKSSCDSRVMEL-------------------KNTIQNLSTSSGN
QVVNQP-----------------------------VGYIQVPSYCAP-RVALPRIVVPPF
PAQSQYRQQVIN--------------------------FVPA-----QAN---LQMNGGS
N-FE-SAATEVKP----------------------------PLPPKMKSSSKFFVDGSNV
LSDAERSLLDDYGLS----NSPLFNKSASSSTEKTQKVSS--------------------
---ILDSSLKALDPLANVLKK--------------SPKTKHKEIKAQPTWQKFT--
>Isca.ISCW009677-RA /organism=Isca {i 20,119,170,216,318,546,684,747,861 i}
------------------------------------------------------------
------------------------------------------------------------
------------------------------------------------------------
------------------------------------------------------------
-MITIFASMLHERRILITSKRLSRLSACVQAANALIYPMEWQHIFIPVLPNHLLDYLSAP
MPFLIGVPTTTLAR--VSGSELGEVVVLDADNNKIDSPFRDLESIPSEI-----------
---------VTPLKRSLRNP--SLMLG---------------------------------
-----------DGVSQAFLRALVRLIGGYREALCLQ-LGERITFDPERFLQS-RPPNLRA
CLEKML---QLQIFHQFIEGRLQILNAGKVNNDIFELEVNMFDDS------SNKQFKQHY
KYWLANMK----------------------------------VKDKGKKAYSNIQGKFAG
MQK---GTQDDMALSKRD----MSQP------------------RSAPA--------SPT
MDRKRP------------------------------------------------------
------------------------------------------------------------
-------------------------------------VTFQPLPRAQPP-----------
------------------------------------------------------------
------------------------------NRLPLAPN----PFV---------------
------------------------------------------------------------
------------------------------------------------------------
------------------------------------------------------------
------------------------------------------------------------
-----------------------------------------QTYCTP-PYS---------
-----GLQQRFQ--------------------------AVPY-----MGN----------
-----------------------------------------PHP----------------
------------GLS----TNPFVRQPWTSPMAPPPRPHA--------------------
---PPPAVPRQQDPFADLIDL-----------------------------------
>Hsap.transcript:ENST00000373624 /organism=Hsap {i 17,88,132,182,302,372,453,507,618,719,765,867,993,1098,1186,1227,1299,1356,1488,1577,1836 i}
-M----------------GSRIK---QNPETTFEVYVEVAYPRTGG--------------
-------TLSDPEVQRQFPEDYSDQEVLQTLTKFCFPF-YVDSLTV--SQVGQNFTFVLT
DIDSKQRFGFCRLSSG-AKSCFCILSYLPWFEVFYKLLNILADYTT-KRQENQWNELLET
LHKLPIP-DPGVSVHLSV-----------HSYFTVPDTRELPSIPENRNLTEYFVAVDVN
NMLHLYASMLYERRILIICSKLSTLTACIHGSAAMLYPMYWQHVYIPVLPPHLLDYCCAP
MPYLIGIHLSLMEK--VRNMALDDVVILNVDTNTLETPFDDLQSLPNDV-----------
---------ISSLKNRLKKV--STTTG---------------------------------
-----------DGVARAFLKAQAAFFGSYRNALKIE-PEEPITFCEEAFVSHYRSGAMRQ
FLQNAT---QLQLFKQFIDGRLDLLNSGEGFSDVFEEEINMGEYA------GSDKL---Y
HQWLSTVRKGSGAILNTVKTKANPAMKTVYKFAK----------DHAKMGIKEVKNRLKQ
KDI---------AENGCAPTPEEQLP------------------KTAPS--PLVEAKDPK
LREDRRPITVHFGQVRPPRPHVVKRPKSNIA-----VEG--RRTSVPSPEQP--------
-QPYRTLRESD-----------------------SAEGDEAESPEQQVRKSTGP-----V
PAPPDRAASIDLLEDVFSNL---------------------DMEAALQPL--GQAKSLED
LR-------------APKDLREQP-GTFDYQRLD-LGGSERSRGVTVALKLTHPYNKLWS
LGQDDMAIPSKPPAASPEKPSALLGNSLALPRRPQNRD----SILNPSDKEEVPTPTLGS
ITIPRPQGRKTPELGIVPPPPI---------------P-RPAK-----------------
-----------------------LQAAGAALGDVSERLQTDRDRRAALSPG--------L
LPGVVPQGPTELLQPLSPG----PGAAGTSSDALLALLDPLS------------------
------------------TAWSGSTL------PSRPATPNVATPFTPQFSFPPAGTPTPF
PQ---PPLNPFV---PSMPAA-----------PPTLPLVSTPAGPFGAP-----------
--------------PASLGPAFASGLLLSSAGFCAPHRSQPNLSALSMPNL---------
--F--GQMPMGTHTSPLQPLGPP------------------AVAPSRIRTLPLARSSA--
-----RAAETKQGLALRPGDPPLL----------PPRPPQGLEPTL--------------
---QPSAPQQARDPFEDLLQKTKQDVSPSPA----LAPAPDSVEQLRKQWETFE--
>Mocc.rna12553 /organism=Mocc {i 32,156,306,456,635,772,1069,1161,1343 i}
-M-AG----------DPQDSRIR---LEPDRVFSLFAEVALPTQ----------------
-------NNEQPWVLRTFPQNFDKHQILKMVAQSAVPV-SAEHAASICQGMVTHFSFVIT
AVDSKWSFGFVRHTPQ-APTCLVLVSDLPWHDTFYRLLNHIADLTA-KREDFLAEDFLDN
LYRAAVP-QPGFQLLINY------NHGRSAWSCITCDHTATPSIPEDRNLTEYYNACDHN
IMIQIFTAMLHERRIVIVSRRLNRLSSCVQAANLLIYPMQWQHLFIPVLPLGLVDTLNAP
MPYLIGVPSSTWER--VRQSEMGDVVIYHADQNVFTNPFHD--RLPQDL-----------
---------EQSLKHKLKIP--DAQLGMETWRLLSSCAPGIESDMIQFATDSPAIQVVIR
IGVIVSPDVYCDNFAQAFMHILVVLIGDYRSGFWINPQTGSVDFDRERFLLS-QPSSLRP
FLEGML---QLQIFAEFVENRMRRVNEPN--MDRFELDAAIFKKN---------PHKFKY
KEWL--------------QQKPASAVRSAYKQVKQT---GNLVKDKGKKAYKEIQTKINS
AGT------------------HEKFP------------------RRHSGV-------PPT
LQR---------------------------------------------------------
------------------------------------------------------------
-------------------------------------MHTSPSIRLGPPE----------
------------------------------------------------------------
---------------RPPPPER--------------------------------------
--------------------PI---------------P--PRR-----------------
------------------------------------------------------------
-PTSPP-------------------PAVPVVNDLICLEDSPQ------------------
------------------------------------------------KSYAPEGFEDRF
VL---P------------------------------------------------------
---TQNGNGASQ--------------LLSSSALLFHHSASDNVLNT---------RRYSM
D-FDYGGEPQEYLTKITNGLRISS--------------EPSQVNPARVRSAT--------
-----RA-----GLPIL--QPPPRKADLKRPSHHPPRPPRGSALHL-----LNDETRLGQ
PPPVWAPSRPPTNPFANPI-------------------------------------
>Drer.transcript:ENSDART00000142505 /organism=Drer {i 17,82,126,176,296,366,447,501,612,713,759,861,987,1089,1180,1221,1272,1320,1440,1523,1737 i}
-M----------------GSRIK---KNPDKTFYWFFQASCPIA----------------
-------RDKDPDVLFQFPEDFNDEESRKSLPRFCFPY-DIERVKD--SVAVQHFTFVLT
DLEGCQRFGFCRLTSS-SQTCLCILSYLPWFEVFYKLLNNLAECSS-KGQTNEMTELLSA
LYKHPVP-PANGSITLQM-----------IPYFIAPDPKALPSIPESRNLTELVVAVDVG
NLLQLYASMLFERRILIYCSKLSTLTACVHACNGMLFPMYWQHIFIPVLPPHLLDYCCAP
MPYLIGIHSSLAER--VKSRALEDVVILNIDTNTLESPHEDLKKIPADV-----------
---------VAGLKVRLKRQ--AAAAG---------------------------------
-----------SGVAHAFLRAQALLFGGYRDALQAP-ADGPVVFCTELFLNH-KSPSMRE
FLESAV---HLQCFKEFIDGRLEMLNEGKEPSDVFEEELLQCG--------ASSGGAKLC
RQWVGNLKKGGGALIVTWKSTANKATK-----------------YHSKFGLKNLLS----
---------------------SKDQPEACT--LQRGGS------VCEPHTYRLIQ--SDC
LQNRLPIT-QHFGKSRPRRPAQKHHRQ--------------KEQKTPVNNTTYEDS----
----------------------------------AADAVDQCSGSSDVQEEEEED-----
FSLLADAEEMDLLGEIFDTL---------------------SAQSSREPGLLYGTRSLDL
FR----------------------------------------------------------
----------------------------SDSSEFISHK----GLANPSQESLSPSFA---
-----NSGSLMSWEEELEEGP---------------------------------------
-----------------------------------------------------------D
GEGEGPGGGEEEGTVNEE-----KGTFNEEEESIIMIDGSENELN-ELEKDLTELGE---
------------------------------------------TLRSDLQDLEDASVESSQ
EVQENT----------------------------QDYTQMNGTMEESLDTET--IAEERT
ETQTDKEEEELQ----NETPDASNG---HTHEESISLKVKID------------------
--------QREEPEE-----KSA-----------------EAQLPKVSSTVALFQSKVLV
-------------------DSPVCRGKENS----PKSPLRSLKINVGSAKAMQSEEECTK
SPVTSNAEEQEQAP-----------------------------VKVSELKKRFEH-
>Cele.Transcript:F46F6.1a.1 /organism=Cele {i 20,179,296,465,695,798,1134,1230,1284,1413,1580 i}
-MT---------------YGRYR---ADVATLYDVFCELDAPKP----------------
-------GEKLAILRLQYPDDFHDPAIVKSVQQFAFPC-QLREVEV---DAVQLFSFVLT
DSNSKFSFGFCRYTPR-TDTCICFLSGFFWPNVFFKALNDISLVIG-SAQREDVESVLTK
FYHTDIP-NIDEYLRFADSNQTDGHNYRVVFAEKIPDHTRLPTLGSDKFFLEFYNAIDPR
QMLAIFASLLKERRILFTGRKVGSLSSCLHAVSMLLYPMCWQSVFITILPESLVDMVMAP
MPYLIGVPKTVLENARLNIRDIGEVVIVDIDEKTLTSPFDDVAAMPQEV-----------
---------VNFLKAQLRSQ--SA-MD---------------------------------
-----------DTFAKHFLRAMVMLFGDYTSGFTGD-TPETLVFSKERFVVQ-QKPSYQA
YVSSLLGADGVQYLERFIHDRLELYKDGHVPGDQFEIEIEQMDLK-------NRPVKENA
NDVIGALKTSGIQIANRLQKLTPREIRKAAARKKAH---NQNGFEQSPMSFDNLQWDATK
SDE------------------NEGFP----------------------------------
------------------------------------VET--RMDNVPVAN------LI--
----------------------------------DLDEPSTSSASGLTSVDEQY-----F
LRPSELATN-------------------------NRKSPSGAIGNVFADP----------
------------------------------------------------------------
------F-ATSPEGSAPPLPSR--------------------------------------
--------------------PP---------------P--PLH-----------------
------------------------------------------------------------
-PRMIPGSSVQSISP-----------SGSSAPHLLHFQQSHQ------------------
-----------------------------------------------WAQVSQVGSVPSA
MNPSAPD-----------------------------------------------------
------------------------------------------------------------
--------WYAPP----------------------------PLPPRRPASVG--------
----------------------------------P-------------------------
---SSTSSGQPATAFAT------------------SSAIRVPPPPVRSKWETFE--
