# Supplementary material for: Genome streamlining in a minute herbivore that manipulates its host plant
Source: eLife. 2020 Oct 23;9:e56689. doi: 10.7554/eLife.56689 (PMC7738191; doi:10.7554/eLife.56689)
Supplement: Supplementary file 2. [file elife-56689-supp2.zip › Malin_Input/OG0002120.fasta]

>Agam.AGAP009004-RA /organism=Agam {i 1166,1429,6221 i}
------MATGLAAQLKRLAAPQTSA-PVDARRTASILFDAKEAASKDREVIYDIGVSGLE
ELTQMHGAFA-QFEDTLFDKRAMDLQRSVENREVNEQLDGNIRRFF-YHLSPYFMLQPAH
KCLEWLIRRFEIHKYNRELFVHLILPFHETRIFVRCVQT-MQIE-EVNDRLAFLAAVGKS
GVPPAKRTIIDHCVSH-PGFLQQYGSFLTGAVEELAGR-----ANALQATFAFYCTTALG
MLH-SAETVSEN-----HVTAVLHTVGKGL----ASRAIDFAAGSFMIVGQLVMK-ASLA
QLTVDYLARRVIAVQ---LPALTAEATMLLVLIFQTQHER------LATLSRELMGEIRR
CKWLAPT---LCTVKADGVDVLVLYRKLLEKCLNEICC-------TKGALKLYS------
---GFCEQLMLEIQLTEVEAEVIVQCVLDSYFHKDVPEKK---AVAANSDDTIELDSEEE
DDFVSRDQHVTQWYSEYLKSFERQYPGAFDKVVKRIMKGQEQ-YSPKKRNALRNVLGFLL
QASYDE-----NETNVFESLFHYDADRRAHAVQYLVENLRAMKLK-STGQVDLLRDSVRE
RLAD------SSCEVIEELLKIDP-QELIVVVGTDELIGRLSQLVLKC------------
AANQTRWAKVTPRVIELLTDRVV----------------YGRGNVNQ-IIIALYPLLFPI
GN--DPVGQRNAKALLSTSFAKQY-------------------------LVARFYGNEEN
C----------------------ELMLSTLLEA------------------------GQC
TNPVQVCFNIL-----LLSSALPT----------PCTVGQADRVLDYAV-----------
-------RQLQNHRFRYAPTSD----------------------------IQCLQDNQLP
QDL-----LTVPIRYILERVQFEPI-----------GAMNFGRQCVSLKLRLRIFAVLLE
QYCTIDPQ--HGAVRSIFGELLKSYLSRLYPQLVDRIEFLSHFYTAHLIEPGSKDDADNF
LINAKLQIRCQRLLNTLLEQVSQEESGCTV------TESALINVLLSLTSGSAVVRECTM
RTLQLIVGLRKRNGLSKAFNGFVKRMYKRREELTMDGEQLALVVFAIFSLEEEEGDGHP-
---------LQPVMESFVAR--IVDPSTPTYIVCGIVDLLKLLDDP------HVLLSCAS
KGVSIIERVNAAASQP---VFDAYESRVVQLLLTRFNLD-IVAHL--------PGSAICQ
RLVTLAIRCDKPLCLPSERKLCTPAIAMIEALAG-EVFETL-PKAYA------QEVLQCV
VAATTLSEHPETN-----AATGKLFKSSAIDAEVVVDMLCAMYD--GRARDDATGKQPGK
PGRKSIAIAPS------ERVLGST----------VW----KCGVTLLEHLQNKRKLANAQ
-LLVPKLFECLKYCLD--FEEQSA-VEYVKQIVLALLLHCIQ-KVEHESPAGGP-APFAN
A----------------SGTFKVEQIVQCIRGTQNPQTHHHALLLLAHVARYVPDQVLHN
MMEIFTFVGSSIVRQDDAYSFQIISKIIETIIPTIALGGGGGGGGGEGAAASAAPTAAQM
EQVVPILKIFSDIILDVPEHRRILLYVKLLQTLGPAEYLWVFLGVLIESDVMKG------
--GQKAERRNPAKSRADAELAGSELSKRMEVALLIAREF-EPTVIIQT-CTYLVDYLRDL
PMEIEKRKSD------LGPMELDVVDGSIF-------NVKTHTGRQL-----------KH
FK-------------YSLVQFVGGLLSTVFVINKIAQLNEEETLG--MKKYYQNLIVGIL
TYVNAVSKMLDKL-K-EDGSDEKIPLYWRAMLNNCYDILESTISLLSADTLIIVV-HGLL
KHRFLM-------VRRKVIELLNNKLQYKQDY-FNDSH--YPGLLKLFDPLVELVQGLYE
EQH--VVG--TAFERMVIVQLSYIAVRHLSKILTQYDTKK---------VQSVLAALMEE
LH---------------GYKRNPNTQILSSLILCIGELCSHLGP-----YSINFLPRFMP
MVSKFLHAQ-------------------------------LQSGEPFDILTSSIVLLTVK
IVDTLARFISPYLRSMLVGLARLYAM------------------------IEQKKDPRLG
NMLSRLVLIWDSLTTTITPRVLLPAIEECYHTLIGEGELS-----AIGPLM-GLLSTMFG
K--------MKSSSFDAIRSEVTELFLTALQFRCYNSATDTYTLDAIDAAEAHVIKAFVV
LILKLSESTFRPLFYQVFEWS----------------IRESSSNDRAITFFNLCCHVAEA
LKSLFVLF-ASDLVA-IAVKLLNATNSA---KVGEHGGDGGDDAVG--ELHFEVE--SKN
VTLLRYVLKTLYSIVLYD---NQNFINAVRFDMLLGPVSDHLENGL----IVRVPEVRTL
VIDCLAQMAVAVMDDSLWRQLNYQVLMKTRNNDAQVRLFALEACTEIARKLGESYAPLLP
ETIPFLAELMEDDNEDVEKAVHHSCREIGRATGEDLQKYF---
>Alyc.aculy02g03650.1 /organism=Alyc {i i}
-------MTSLERQLKRLKTPQTEE-FRQQRYRASFLYDRKEAAAIDCETHLRLAHKGFK
RLLKLNQELE-ELAD-LFSEESKEVERSALHQDENDQLSGRLRKYLHCAVTPYFMLNDCH
ETLEYLIYKYHIHTYQPNDLLCAILPYHETRLFARALQV-INML--DQGYWGWLEPYQKS
GMPVPKERILTVLSSR--SKLPLVSLLGDKLIEINKD------SDKAGIFTSFYTTTMMC
VLD---RDLDEK-----FFDTFMPHVCKAIK--KSKNSTNLFMAALVLIGYLAYT-QDLE
EKYLEKIVKRLTKTH---------------------------------------------
------------------------------------------------------------
------------------------------------------------------------
------------------------------------------------------------
------------------------------------------------------------
------------------------------------------------------------
------------------------------------------------------------
------------------------------------------------------------
------------------------------------------------------------
------------------------------------------------------------
------------------------------------------------------------
------------------------------------------------------------
------------------------------------------------------------
------------------------------------------------------------
------------------------------------------------------------
------------------------------------------------------------
------------------------------------------------------------
--------------------------------------AKLREKDIK-------------
------------------------------------------------------------
------------------------------------------------------------
------------------------------------------------------------
------------------------------------------------------------
------------------------------------------------------------
------------------------------------------------------------
------------------------------------------------------------
------------------------------------------------------------
------------------------------------------------------------
----------------------------------NQDLIDEY------------------
------------------------------------------------------------
-------------------------------------------------FKKVLA-----
------------------------------------------------------------
------------------------------------------------------------
------------------------------------------------------------
------------------------------------------------------------
------------------------------------------------------------
------------------------------------------------------------
------------------------------------------------------------
------------------------------------------------------------
------------------------------------------------------------
--------VLKNEC-----------------------------
>Bmor.transcript:BGIBMGA006134-RA /organism=Bmor {i 1166,5678,6098 i}
M-----ATTSLAQQLQKLKAPQSSI-YKESTIQVSLLFNPSEAASKDRDTFYEIGLSGLQ
ELIALCPDFS-TYQDTLFSRSSKEFERAVQSKEVNQNLDQNIEKFL-LQLSPYYLLQSAH
KTLEWLINRYHIHQYNQDAMMALILPYHGTMIFVRCVQL-MDLK-YASNRWIWLVPIKKN
GIPLGNQVLYNQCASN-MGTLQFIAKMVLKYVQEYKER-----ATQLNTIYAFFCQVAVG
TIS-TVKNVSEG-----MITALLPTLMKGI----ESPIADFRASCYIIIGYLFTK-TKLK
EKTLNQILDRMLTT----EFDLSYDVVLLIVMMYEHQKHITKMSDVIFNISVDMMHTFCG
H---------IKVLVAKKTNIRPFVLAFLKKVLPLAQR-------GVEEFKTYS------
---PLPDILIEEVDLKNQDPEKIIMCILDAYQ-LPTADEQ------ADGESDIEII----
-DEEDFSSKIIKWYAILLKNIERQYPDAFDKVITSVMNSESD-ITPKRQRQLSKLLGFKP
AIAHKV-----GGTYLFENLNHTNPNLRMEAVRYIEKEFRALKLQ----NPDFVKESILE
RFND------DHIAVVNAALEISN-ESLAQVLNEVDVTNAFIRII---------------
SKRSKKWKATIKTAIVKFCSLNLLP-------------------VNQDTVLAILPLLFPR
D----EKELEICIQIMKSQWGQKFE------------------------LTNKASKKLQN
L-------SDYSKVN-------QKIFQVLFIDNAIDFD----------------DLLNEN
QLDKNDTLNICFYL--LLKTCT---FKKAAVE-------EVTALLNLLL-----------
-------ESVENRSIVQSTGE------------------VPFSAEIMPEFIMKAKENKML
FEV-----IKYIFSKVIEDVNIKGV----TKPWCN------MLRTIDMILIRRLYEICMT
GCA-------IPGYGENYVELLQKLLDKFFSNPKEKFDFVANFACGHILYATDP----KD
VIAPELQLRSIKLLINFIA---VQNNAKWLFD----SDVVIMVILLNLNNPIAAIRECIV
DFIEKLLREKPDN--KLLYVKLLEELLVHRSELLLDPNQIQQVLKTIFTQKDQQQKLFR-
-------------RNCLLRLTGLLSEKTPSHIKSAFLKILSHLDNA------STFPLLTP
CLSPFTKSLKDKENNR--LTFDIYESNLFRSVFSFINES-TVTTF---------TKDQVW
NIIELGLKEYRECVLEEDQSFTSPAVLIMRQLTE-DVFGKAPDEKRK-------QLVYLI
SLAGAVSNNSKIS-----SVASKVMKKIQLAFEDFKPILEGMVNA---EDPADNAQK---
-KKKHTVSMLS------YQLAETN----------EW----RLGVTLLEYVQSKKKMKLDN
-TFVTILFHVLKRCLR--FEEQSH-VEYTKQLILSSLWYFCK-KYVNDK------DAQQL
KS--------------LKNIFDVDLVVQCIRGTQNPQTHHHALILLSHAAYMLPEQVLNH
TMEIFTFMGSSVLRHDDAYSFQIITKIIETLIPILVKLDKNIED------HTEKELQQLQ
NRVVPVLRIFADVVLHVPEHRRLPLFKKLLETLGPSQFLWVFLALLIETHIAHFNEP---
--KKKDKRQSRTLA--DRESPLN----RLDFGQNVVLEF-PPEVCLEN-FIKLILYIRSL
PIQKDDE-----------SMETDIDPSEIF-------SVNGHTAIQL-----------RH
YK-------------YVIITFMNACLASSRFIHHCGQAMIPKE----METHYKNLIVNIL
TFIQSISKVSD----------EKTAKYWRVMLHHSYDLLDHTNNLLSAQMFLGVV-KGLL
KYPLQT-------VRRKSMELLNSKIQNTPEI-FAEVD--KEILHSLIPELLDIVKTVEN
KDT--NLSDVAAQELELNQQTALLSLKLLTRMLAAEDPEP---------FKAVLEVVTEY
TC-----------------NQSISGNVMASIVLCLAELCSNLKA-----HALVSLRRFMP
ALIKVLKRQ--------------------------------RKAETPELILLSTVTAIAK
IVESLPLFLSPYLQKVLYEYSILLAKWQ----------------------VADLECSKIS
AIVTKLSNIRKKIADSIPPRVLIPVVSETHQLLLEKEKFD-----AIGPVM-SVLADSFA
N--------VTPADFTALQQDLTSLFLTALQLRSDAVDKNV-DSDVVDRAEDEVVNALVS
LVLKLSESSFRPLYFKIYDWAIR--------------TNVDGHKDRAITFYRLSSAIAEK
LKGLFVLF-AAHFMK-NAADLLDGCNNT---KTEQLYFDDE----------------EKC
EILIKYIIKTLHVVFLYD---SQQFVNKNRFETMMQPIVDQLENTV-GGILNLKARAIEN
IIPCVSQFAVATADDSLWKLLNYQILLKTRNNDAEIRLTALDCLVAMATQLGSSWLPLLA
ESVPFLAELLEDGDQRIETCTKEAIRKLELILGEPVEKYF---
>Dpul.mRNA14503 /organism=Dpul {i 139,852,933,1085,1395,1584,1780,1866,2040,2985,3258,3523,4481,5067 i}
-------MTSLSRQLRKLAAPQTSL-LKLDKKKPSLLFDPLEAANLDRDAVYDIGLSGLE
DLEKLDIRFR-EFRNSLYSLTSKQFERSVHTVAVNAKINEEIERFL-VLLSPYFTLRSSQ
KALEWLVNRYHIHQFNTNAFIMCVLPFHDTNIFVRAIQL-IGLK-NQFGQWNWLRPLQKP
GVPLPKNTLLNRCAKD-LGLIKLICANLEKAITIHSEK-----PSVLNIYIAFFTTTMIG
MVE-QSNGISEE-----QLAILLPSLLNGL----VSKFPDLIAGCYMIIAQLNRK-ANLN
QRVVEDLALCILKGM---IPALSSEAITLLIVLWDKQKDRV----F--------------
-------------------NVSSFVSPVIQGFVMEL-----GMAAKDLRFNKLS------
---QFLTKLVEDVRFIGKDPIIIVKSFVIGYL-EAIDKI---------------------
--EASQKLKLQNVISAVLDRLEKQYPIDFEKALHLAMIENAE--NEVRKEELGKLLGASW
DV---------EHTSLFLKLNHNSAQVRLEAIRSVVQAIHQKKIR----NMSFAVSSIVE
RLTD------SDAKVVSEVLLLG--KTLLTILPSDRQFSILLAALGNGQ-----------
PQYSEDWNSVRLELIKLLGSKVCVDK-------------LSEDELVE-LFLALLPFLFAT
N----TADLTLTKAIVASDLKTHSP------------------------MLQVLATKINS
QQKNND--SKLPKI---------ELTASSLHEAL--------RQVFQRML----NCIRDS
STHSSLSLPVIFVVAALIQ------GESELLK----ATKMATRFVDVLF-----------
-------GMIESARVKRKYKE-----------EGKQGN------TRIHAMLLQARGGSIA
HDA-----LIYGAMEVFAALTIEYP-KMEGQQWAALANT-DDPADASMLFLLSLFRFLVF
GLTSGS--------SALFQTSFQTFFGKMIQT-KSRLFFLSLVWN-------------SP
HADDSLKVVALKMGAIYLEQDPTRNTWAI-----EYNSSVVPQLLCCLTSPNSHIREHAL
AIFKVLASSFSTS--TKTYGPLIVEFHESAEEMKIDEEQVKVVVARHLSKKAA-------
----------LPSSTALFNL--IVSAEVPDYVKQGLLKALEQVNST------SILTNLLP
LIVELINKMDSP--------LGVIQSNVLTMLLERFNPV-TAPLI---------ATNEGW
NCFQKALRSPTNAIITGEEVFLSPQDIIIEVITK-DFFKALPSQPIK------LKIFDEL
LEIIINTDKTVTA-----RQARRALKRISFDATLLITQLQFKSQ--PSEPTGIKGKE---
-LRGRRPRQPS------LRPSQCL----------LW----NRILAVLEMLQVKREISKIH
-LLIAPLFDLLKICLD--EEEQVS-LEYSKQLILSCLLSCCQ-KLSP--------GDSVK
L----------------ASEFNTGLIVQCIRVSNNPQTHHQALLLLSLAAQLFPSHVLHN
IMAIFTFMGTSVLRQDDAYSFQVIAKTLESVIPTLIEASM---------------KTAVE
PVVTTVIHVFADALPEVPEHRRIPVFDKLLTTLDPEIYLWLAPTLILSNMATQGSRL---
--GRGLVKEDDKDR----------IVPDVEFSLNVCHLY-KPQVQLNA-CIRMIEYLQSL
PVEKDER-----RRLTRNEDKDMTEGSTPF-------SLDVHSTRQL-----------CH
FK-------------LLLVNFISTLLSSNRLVAQLVELDDSEKPS--LEKLYQKLVETAL
EYTQSVSRQVDLPLKVTSAEQGPNPKFWRALLHRSYDVIDRINSLLPRTMFISVV-HTLL
SHPIPS-------IRRRAMELLSAKLQHQSNF-FAVTQ-DQSVLLQLIPSLTAIASGQG-
----------SNEEEALNQQTAFFTLKLLCRCMGPSASSS---------FRPVLDVVVET
IS----------------PSKTTSSTVLASAFLCLAELIQNMGV-----QSLPHLPRYGA
NIVSRLGDI--------------------------------SSIESHDLLLLSVVTAVYK
LVETLPQFLVPYLPPILKQICYLSAK--------------------------QPVTEKPS
QLQSRLQSIRHSLATASVPRSLVNSVTQVYAEVTMIESGTFVPTLSIAPLM-SILSESFA
A--------MSSEELTIQLPALTNFFVKALDTRSSMSVQKA-TIEQMNAAEEPVVSALVS
LVLKLSEASFRPLFFQLYDWAT---------------RVTDTRKERLVTFYNFTMQIAEK
LKGLFVVF-AGHFIR-NAAQVIVDTNFT---QKGSLPFKGPHAE-------------GNT
LMLLEYVLRCLYRVCLHD---NENFINKERFETLMEPLVDQLDNQL-GEEDIVNRRVKDL
LVPLLAQMAVAASDDYLWKALHYQLLLKTRSNSPHVRLGSLSALSALVEKLGEDYLALLP
EAIPFLAELLEDDVNEVEVAAQTTIANMENMLGEPLQKYF---
>Drer.transcript:ENSDART00000161063 /organism=Drer {i 142,359,501,603,750,962,1093,1193,1298,1416,1524,1620,1703,1915,2037,2232,2401,2550,2743,2916,3072,3315,3447,3545,3692,3811,3933,4062,4293,4423,4593,4646,4770,4911,5213,5364,5523,5658,5763,5932,6123,62
-------MTSLAHQLKRLALPQNDSSLLGRKEVVSVLFDPKDAASMDRSTFHALGCTGLE
ELMGIDAAFS-EFQETLFSQGSLTLERSVQSKEVNKKLDKSISLFL-TRLSPYFLLKPAL
KCIEWLLHRFHIHLYNQDSLIACVLPYHETKVFVRVIQL-FKIE-DPTHKWHWLHGIQKP
GVPLARGTLLTHCYKD-LGFMDFVCSMVTNSVKAYSELTRDGNCPQLRVIFSFYASTIVS
ALD-AVEKITNS-----IIAKLLPFVQLGL----KSNLSDYTAATYMIVCQMAVK-VVME
AQLVDSLSVQLSRSLGR-TPQLIREGLSCIIILLQNQK--------KGVIGQKTYGYLCA
VPTLVST---LQSISTVH-DISPLLSYLLPHLIHSVMTQNDEQQNEGLSDST--------
---GLLQSVFQNLQLSSNLENTAAKLLLEEYV-VCGNEL---------------------
--PSDGISALNQRIQPTVRLFESRYPCALDMALENHVKNVSS---DNEKNLLHQFISLTL
SCGKYQ-ILPESETSLMLSLNHPLPSVRNMAVDYLKEILNSEHNS---FDEAFLKDALLE
RIKD------DSPEVVLSALKAL--QHHMGLMDVEDTVSSLISLLHR-------------
IKPSADWCPVLKEAVRVLDDPRIIE---------------GNPDLKAYISWELLPFLVMT
RAAPECVELQMTSAITETTLISQHP------------------------LTQGWAKVLKA
VLAKTS-ESDLLGVA-------NEMLTTTLIKNLANMDHATKRNTLENVC----DILSRQ
GSSVRDRAAFVVFSSALLQSLQSM-TESQHLH----TAQSVYKLLEPLL-----------
---------LQAYTIQPEQVS-----------DQPADECLPV-CVALGEFLQKISCGLSA
EQEQ-GLLLLSLLRLFITTLKCPDS-TFKGEPWWNPEKM-ETTTCCYLRLLCRLFDVVIS
GAS-------QGPLAPCFRSLMQPLLQVHLNEPMVLFKFLSLLWGYNSNLGDQL----DC
RVSAILQTQALYVGKAFLSSQPVKTLNLLASD----SSPVVPSLLVCVCSGVCEVRRAAI
AVLQCLSGL-----VSSPYHPLVEKLLKSSEEIIADSSYLTQALSKFYEEAVSRKDKNK-
---------KLASVEQLLQC--LQSPFCPSYTSKTLLRALQDVHGE------PVLSVLLP
AVERLLEQCAPDSC-----TFLPDEALLLQLLLSKFSEM-SAPLL--------VKDPRCL
EVFIRALHTSARP----YPTIPSFQITALEQITK-PFFTAIGDEKIQ------QKILSIL
FDLLVGNKSPACA-----QSINSVFKTIAVDCELVANELIPA----DKQRVTATVQQ---
--TRRSK----------MRKTQDTSGAVPEESVVSW----PRVTLILELLQHKKKLKRAQ
-YLVPALFNLLSRCLEPAAAEQEN-IEYTKQLILICLLNVCQ-KLSPEG---GPISKDVL
E----------------EDKFNMELVVQCVRVSEMPQTHHHALLLLGALAGIFPEKVLHN
IMPIFTFMGANIMRLDDTYSFQVINKTVQAVIPALIKAHEGGSS---------QSEGHME
TVVAQIIHVFVDALPHVPEHRRLPILSQLMSTLGPSRFLWVLMLLLFKQHVTQTSAG---
--ATGAEKEAVVER-------------DQDFWILVCCEF-EVKEQLTS-LIKILQYLMTL
PQDREEAPEKKKPRGRSAVKKDETVSDLIF-------SVETHSGKDL-----------RH
FK-------------FISISFMAQLLASDGFVGKVADCEDITEST--LQALQQDLLVEVL
RYIQAVARCVE------DNADKPTAKFWRALLSKSYDTLDKVNALLPMDTFITVM-RGLM
GNQLAS-------VRRKAMELLNNKLQQRTKW-LKE---QITALLELIGTLLSIVGRSHR
QVT-----AQEEEELAINRQTALYSLKLLCRNFGSDHKEE---------FVPVLNKAVEL
VA-----------------DKDEEKNVMGSALLCVAEVTSTLKA-----LAIPQLHRLMP
AVLDTLKER--------------------------------KDLLNNEIYLLSAVTALQR
ASETLPHFISPYLLDTILQVTRLTLL--------------------------ARRLTSCP
QLSVRLASLSSTLATKLPPRVLIPTITKCYCSMVDAQQN------RLSPLM-NILKEHIS
H--------MDKDQLNNHQSELTSFFLSALDFRAQHCQG---DLKKTAEIEGCVIDCLLV
MIMKLSEVTFRPLFFKLFDWS----------------KIDGASKDRLLTFYRLADRIADK
LKGLFVLF-AGQLVK-PFSDLLHQLNTS---HTDKAFFDSEDESDDDSDEEAD-DNVTKS
SLLLQYVLDCLHKIFLYD---TQHFLSKERADALLCPLVDQLENIL-GGEETYKSRITTH
LVPCIAQFAVAMRDDSQWKVLNYQILLKTRHSSPKVRFSALVMLLELAGKLRENYMVLLP
ETIPFLAELMEDECEEVEHQVQKVIQEMETILGEPLQSYF---
>Hsap.transcript:ENST00000366582 /organism=Hsap {i 142,359,501,603,744,956,1090,1193,1304,1422,1530,1626,1715,1927,2049,2241,2425,2562,2755,2925,3084,3327,3459,3563,3707,3826,3948,4077,4308,4435,4599,4646,4770,4911,5204,5355,5514,5649,5754,5923,6078,6237,
-------MTSLAQQLQRLALPQSDASLLSRDEVASLLFDPKEAATIDRDTAFAIGCTGLE
ELLGIDPSFE-QFEAPLFSQLAKTLERSVQTKAVNKQLDENISLFL-IHLSPYFLLKPAQ
KCLEWLIHRFHIHLYNQDSLIACVLPYHETRIFVRVIQL-LKIN-NSKHRWFWLLPVKQS
GVPLAKGTLITHCYKD-LGFMDFICSLVTKSVKVFAEY--PGSSAQLRVLLAFYASTIVS
ALV-AAEDVSDN-----IIAKLFPYIQKGL----KSSLPDYRAATYMIICQISVK-VTME
NTFVNSLASQIIKTLTK-IPSLIKDGLSCLIVLLQRQK--------PESLGKKPFPHLCN
VPDLITI---LHGISETY-DVSPLLHYMLPHLVVSIIHHVTGEETEGMDGQIYK------
---RHLEAILTKISLKNNLDHLLASLLFEEYI-SYSSQEE--------------------
-MDSNKVSLLNEQFLPLIRLLESKYPRTLDVVLEEHLKEIAD---LKKQELFHQFVSLST
SGGKYQ-FLADSDTSLMLSLNHPLAPVRILAMNHLKKIMKTSKEG---VDESFIKEAVLA
RLGD------DNIDVVLSAISAF--EIFKEHFSSEVTISNLLNLFQRAE-----------
LSKNGEWYEVLKIAADILIKEEILS---------------ENDQLSNQVVVCLLPFMVIN
NDDTESAEMKIAIYLSKSGICSLHP------------------------LLRGWEEALEN
VIKSTK-PGKLIGVA-------NQKMIELLADNINLGDPSSMLKMVEDLI----SVGEEE
SFNLKQKVTFHVILSVLVSCCSSL--KETHFP----FAIRVFSLLQKKIK----------
----KLESVITAVEIPSEWHI-----------ELMLDRGIPV--ELWAHYVEELNSTQRV
AVED-SVFLVFSLKKFIYALKAPKS-FPKGDIWWNPEQL-KEDSRDYLHLLIGLFEMMLN
GAD-----------AVHFRVLMKLFIKVHLEDVFQLFKFCSVLWTYGSSLSNPL----NC
SVKTVLQTQALYVGCAMLSSQKTQCKHQLASI----SSPVVTSLLINLGSPVKEVRRAAI
QCLQALSG------VASPFYLIIDHLISKAEEITSDAAYVIQDLATLFEELQREKKLKS-
------HQKLSETLKNLLSC--VYS--CPSYIAKDLMKVLQGVNGE------MVLSQLLP
MAEQLLEKIQKEPT-----AVLKDEAMVLHLTLGKYNEF-SVSLL--------NEDPKSL
DIFIKAVHTTKEL----YAGMPTIQITALEKITK-PFFAAISDEKVQ------QKLLRML
FDLLVNCKNSHCA-----QTVSSVFKGISVNAEQVRIELEPP----DKAKPLGTVQQ---
--KRRQKMQ--------QKKSQDLE-SVQEVGGSYW----QRVTLILELLQHKKKLRSPQ
-ILVPTLFNLLSRCLEPLPQEQGN-MEYTKQLILSCLLNICQ-KLSPDG---GKIPKDIL
D----------------EEKFNVELIVQCIRLSEMPQTHHHALLLLGTVAGIFPDKVLHN
IMSIFTFMGANVMRLDDTYSFQVINKTVKMVIPALIQSDSGDSI---------EVSRNVE
EIVVKIISVFVDALPHVPEHRRLPILVQLVDTLGAEKFLWILLILLFEQYVTKTVLA---
--AAYGEKDAILEA-------------DTEFWFSVCCEF-SVQHQIQS-LMNILQYLLKL
PEEKEETIPKA---VSFNKSESQEEMLQVF-------NVETHTSKQL-----------RH
FK-------------FLSVSFMSQLLSSNNFLKKVVESGGPEI----LKGLEERLLETVL
GYISAVAQSME------RNADKLTVKFWRALLSKAYDLLDKVNALLPTETFIPVI-RGLV
GNPLPS-------VRRKALDLLNNKLQQNISW-KKT---IVTRFLKLVPDLLAIVQRKKK
E---------GEEEQAINRQTALYTLKLLCKNFGAENPDP---------FVPVLNTAVKL
IA----------------PERKEEKNVLGSALLCIAEVTSTLEA-----LAIPQLPSLMP
SLLTTMKNT--------------------------------SELVSSEVYLLSALAALQK
VVETLPHFISPYLEGILSQVIHLEKI--------------------------TSEMGSAS
QANIRLTSLKKTLATTLAPRVLLPAIKKTYKQIEKNWKN------HMGPFM-SILQEHIG
V--------MKKEELTSHQSQLTAFFLEALDFRAQHSEN---DLEEVGKTENCIIDCLVA
MVVKLSEVTFRPLFFKLFDWA----------------KTEDAPKDRLLTFYNLADCIAEK
LKGLFTLF-AGHLVK-PFADTLNQVNIS---KTDEAFFDSENDP-------------EKC
CLLLQFILNCLYKIFLFD---TQHFISKERAEALMMPLVDQLENRL-GGEEKFQERVTKH
LIPCIAQFSVAMADDSLWKPLNYQILLKTRDSSPKVRFAALITVLALAEKLKENYIVLLP
ESIPFLAELMEDECEEVEHQCQKTIQQLETVLGEPLQSYF---
>Lpol.rna18635 /organism=Lpol {i 177,248,348,510,648,719,817,975,1134,1243 i}
------M-----------------------------------------------------
------------------------------------------------------------
------------------------------------------------------------
------------------------------------------------------------
------------------------------------------------------------
------------------------------------------------------------
------------------------------------------------------------
------------------------------------------------------------
------------------------------------------------------------
------------------------------------------------------------
------------------------------------------------------------
------------------------------------------------------------
------------------------------------------------------------
------------------------------------------------------------
------------------------------------------------------------
------------------------------------------------------------
------------------------------------------------------------
------------------------------------------------------------
------------------------------------------------------------
------------------------------------------------------------
------------------------------------------------------------
------------------------------------------------------------
------------------------------------------------------------
------------------------------------------------------------
------------------------------------------------------------
------------------------------------------------------------
------------------------------------------------------------
------------------------------------------------------------
-----VTRVFVDAVLDIPQHRRLPVFSKLIHTLGPKQYLWIPLGQVFDRHITKQPVQ---
--GPAEEKVQGTLP------------PLVDFAVSLSQCF---------------------
------------------------------------------------------------
------------------------------------------------------------
------------------------------------------------------------
------------------------------------------------------------
------------------------------------------------------------
------------------------------------------------------------
-----------------------------------------QPMIHNELLLLSVTTTLQR
LLENLAAFLSSYLPVIINQVCILSAG-------------------------HPDSEGQKT
PLQQRLKVVRHHLATSLASRVLVPTIEKCYLFFIETKQDK-----GIGQLM-SIFSEHLT
A--------MSKEDLNAHILQMQNFFVGSLNYRSEH------------------------
--------------YKLFMWA----------------TQDSECQDKVLTFYRLSDSLASK
LKSLFVLF-AGHLVK-NVSYLLDQNNMA---KTESLYFGGEAGDV------------QKS
CMLLQYILSTLEKCFLYD---NEGFVTRERFETLMQPLLDQVENLL-GTDEDYQDRIIKF
LVPCVAQFAVAAKDNSLWKSLNYQLLLKTRHTSAKVRYAALQVIREVVVKLAEDYMVLLP
EAIPFLAELMEDDSTEVEQQCQSVIAEMEQVLGEPLAKYF---
>Smar.transcript:SMAR006946-RA /organism=Smar {i 145,362,504,606,947,1202,1280,1395,1506,1873,1971,2145,2287,2620,2789,3753,4116,4237,4371,4548,4692,5027,5127,5198,5421,5517,5982,6091 i}
------MAHSLAEQLKRLAVPQTLQLKHSDRFRVSFLFDPKEAANLERSTAYCLGLNGLE
ELILIDEDFK-SYENTLFSESSQMFERSVQTKEINKKLDDVISDFL-FRLSPYVLLRPAH
KALEWLVYRYHIHLYNDDDLVRCFLPFHGTNVFVRAIQM-INLR-GRKTKWEWLESVQTS
GVPLAKSAIVNYAERN-LDFLAFICELVGPIMQGGDEN-----AKKYQVIVSFYSSTIVS
LIR-QCKKEKRHD----LLTVILPYILNGL----RSSILDVQCSSFMFISQLAIK-NVMK
PKLFETFVKSVVKVI---KDNVSTEAIMCLLVLYQTQK--------YEAIPQKCLLRLQI
LDEFVNT---LCELDRDF-YLTPFIHPILIGCVVLMGD---KTALTKTKLKKIKEEDKSK
IIFKLFKKIVLNLKLDGDLVRATIRKLIEVHLDKCISKI---------------------
------------MTAKILCQFETKYPDIFDEVLETFLERASE----SERNVIQNVLTTST
NVGKQKRSTKLYGTSLYLNLNHPNKGRRKAALDKLLQRIRDHKEK----NEQFVSEALQA
RLHD------DFHQIPMAIFGEF--KTIYHFIPTWTLFDAMKVIL---------------
-DKHGEFVELNMLVLNAMCSEEFVSN-------------MSDEELDK-VIVFLIPYIFPT
S----SQTLESASLLMKSYLLKTHK------------------------LFIGL------
--------SDLSNVNL---AACFEELTEFVGCKLMELDTDSRFKFITMLI-------EQC
TIRSKSIVQSRFVITSLLKHLIPLHLKDESIK------------LSSLL-----------
-------TELCTQCLKLKRML---------HCKLTGDN------TDLKSYLEIVQDNRLP
VAY-----LTDSLTVVINSISIPE--LLKQNYWWSTC----VDENPLLSLLIEVFNLFTE
QASCEEN----LQQQTLFRTLLGDFIVKIFKNTHLFVRFLTVLWVAHTQPTAES----FL
KISLVMQARSLSIAKNVFQTAKLEFLNEL-------NNPSIALLLVALAEAPQPLLVLIL
DCFEAISSRDSVN--QLTYKPLVNRLVKNRAEIEMDLDQLPLIVSKVLKRNEV-------
------------ILDILFGI--IGSKTASEFVKANLLQSLRFTNSQ------KSLPLVCE
LAEDLFRHDKLT----------ESQGKIIEHILIRFSPE-VISSA--------PQQVKIV
EIFKLSLNSKLEL----PHTKTLCRFVLLNLITK-ELFNSF-NQSNQ------QALFDAI
VEFKVSNEDPELT-----DMVNKILKKIVSESVHVITVLRNLLNT-LPQLQLAIRAS---
-KKRRVESILKE--NAKESKSEVE----------QW----KYVCCVLETLQTKKKIKNLP
-DLIPLLFDLLDRCLK--LEDQSS-AELRKQLILTCIHHCCS-KL----------SSDSS
N----------------ERYVKIDLVVSCLRASKDKQTHNNALLLLTLMANMFPQSVLLN
VMAIFTFMGTNMLRQDDYYSFEIMARTTKAVVPAMLASNE--------------TSGGQN
KLVFDVLDIFVGAFPDMPVHRRRAIFSHLLDSLNPELFLGTTLALLLKLNVTKKRVEPDQ
PGVKSTRNKDISSA-------------LIKFALALAASY-SPFIQLKA-CEELFHILAQL
PIEKDER--------------LFKPCGAVF-------DVISLKPHEF-----------RN
FQ-------------FNCVTFVASVVGSQMFTEQISEIREVQPKE--FETSCKILLEQIL
HFSNRVALSSE------SNSAKTLEKFWKTLLHRTYEVLDKVNALLPGSLFVSVI-SSLM
DSKLSI-------VRRKAMELLNSRLQFHPDA-LQESE--VRSLAVLIDPLLQQVKDVE-
----------NSDSSLTNHQVALLSLKMLCRSFGSHQSSQ---------LIPVLEVVISS
FI-----------------RNIEHDVICGSALLCLVEVCACLGA-----FAIGSLQTFMP
YVLDIFSKH--------------------------------SRLLSQELLLMSVISSVLR
LVETLSHFLSPYLPDLIEQICIISTN---------------------------EICNQKP
AINSKLIALRHKLSTMVPTRVLLPAITKCYEDLITLKSTQ-----SLSTLM-SILAECIV
T--------MDKETRASNLNTLQSFFLHILDYRSQHPEGD------VAGLEESLFEPVLA
LVMKLSESNFRPLFYKIYNWA----------------SQAEAPKERSITFYHLTDKIVDK
LKSLFHMF-AGHFVQ-NAASLLNANK-----SKDDMMFDSE----------------TEC
CILVNFILQTFHKIFLYD---KEGFVNKERFDTLVTPLVDQIGNQM--VEVEYEDRITKL
LAPCLGQLAEATADEANWKTLNYQILLKTRHNSPKVRLGALQCLSELNRHLEKDYLSLLP
DTVPFLAEMMEDESTEVEQKCQTVIAAMEITLGESIQKYF---
>Tcas.transcript:TC002876_001 /organism=Tcas {i 1154 i}
------MSTSLSEQLKRLALPQTSL-LQRDKKRPSLLFDPKEAAGLKRETVYQIGLDGLE
ELITKNPVFE-QFKSNIFHITSKKFERAVQSADANKKLDKVIRKFL-LQLSPYFLLNCAH
KALEWLINRYNIHEFNRDDLLMLIMPYHESNIFVRVVQL-MKFK-DENDSWFFLKSIQKT
GVHLTKQSLLNKASSD-VYFLKFVAKFISLLVKQF-EK-----PSLLTVAFNFYCTVFVG
AIE-YSSELNEA-----QITQMLPALLKGL----NSDIPDFCAASYVILGRLVMK-TPLT
DAILDKFVEKVSVSK---VETLKTESVLTLLILCQSQTH-------YTQLPESACYSLIG
KNWLPKV---LQDLSNGNCFVTPFLKVLVKTCLYGAVK---------LDLEEYR------
---AFMKTLLAAIKFDDAFMEIFLSLLLDRTK-T--------------------------
--KKPYSEHLQKWLTEIIETLERQYPDQFDKEVYKILSTTQQGKVIKRRKSLQKILTETM
NIRCK--------FDVLAKLYHPNVTYRKEAIKYLVNNYDSLRDR----EKEMIKSSFID
RLND------DSVEVVHETLNLIK---NISVLKTDALKDVLTKLAYKC------------
QSDLKTWGSVSTEIVLMLCEQ-------------------SEANDWE-TFVAVLPYLLPN
S----ENQLSAAQTIAESSFCRKNC------------------------LLKKINAKGED
C----------------------AQFCNSVFDSM--------RNNNKELVNDFIACIHKT
TDRSVLSKYLIIL---ILSIIL---PENSSIE-------SNITIVKIFI-----------
-------EFIENCEIKYEKGN-----------------------AFMQKHISVARAGQFH
IEG-----FLLCLKNVIVKTLKPTVELGRVD----------LHEDTDFNQYFTLLATTL-
-----------LKNKSNHKKYVHVFINYFCKTFRSKIEFLLNLVN------------SGK
SQDLEFVTESVSLIAKLLSSVKDSNEMSSLLE----SDIFIPQLLALLLHKSEDVKQKSF
RIVEILTEVK-----NDTFGHLFRELLDQREEIVVDNDQLPLIMFNYLSPSAVKDTKVS-
--------GNASTLKTLLIK--TSCGKYPVYLKSKMLELLSHINTI------EIFEETSH
DCLHLLKTQSKN--------LDEVKSSIVVRNLQRCQPT-IAGNI--------AVGTSIW
TLIETCLKDSDFTLTV-DSKPEFATVLLLKQFDR-EFFAQL-DAKVE------TKLLDLI
VETATLTKNPDVL-----PAVRHTIKVIELDAKLILSHFVKMRDV---QSPKLDPNK---
-LKRRISVVPT------VDILDTL----------DW----RKGLTALEFIQDKKKLTNIE
-VLFPVLFEILKKCLD--FDEQAA-VEYPKQLILLSILYLGE-KI----------DRDSI
G----------------ETTFNMELIVQCIRASQNPQTHYCALLVLAFSAELFPSQVLHH
IMAIFTFMGSSVLRHEDAYSFQIITRIIDTVIPILVKDNN-------------------P
ETIARVLRVFVDALLDVPEHRRMPIYGHLLTKLQVKDNLYIFLLLIFESHVNHSHRD---
------KNKEDDMK-------------RLEIAASVCREF-SPEIVIQN-CINLMKYLKEL
PDEVDSD-----------------NTSSPF-------DIHYKTPKQF-----------RH
YK-------------YTLIIFTARLLSSKEFVFQVASLKNDELLD--LQQLYKDMIINIL
TYIYRISKIAD------KNANTQHAKYWKVILHLSYDILDSVNALLTPQMFLLVV-KGLM
LHNFST-------IRRRSMELLNSKLQNNPSF-FDDCT--SEQIYSLIPPLISIIKNVEE
AQ--------SESDDELIVQTALLSLKLLTKFLVSDYHEK---------LAEILDFVTDL
AK-----------------SGKVQNNVLASVLLCLAELCTNLRA-----HAIPSLPNFMP
AILRILKQQ--------------------------------KSQESSSLLLLSSVTTVQK
IVETLPLFLSPYLEKLLYELSLLASN--------------------------VAEEERLQ
PVVNKLSNLKQQIGTSIPPRVLIPVLGQSYDRLITKQAFS-----AVGFLL-DTLAENLN
H--------LNGSEIGANLPELTSFFLNALQFRTDQDT----TFEQANEVEAQIVKALTK
LILKLSESTFKPLYYKLFDWA----------------ARHEQKTERLITFYALSSGIAEA
LKSLFVLF-AGHFLN-NAAQILDSCNVT---KTDALYFDDE----------------KKN
VLLLENVLKTLHSVFLYD---SHKFVNKDRFEVLMQPLVDQLENTL-GGVGGLERRNGEL
VTPVIVQFAVATADDSLWKQLNYQILLKMKHNSPEIRLISLNCLKEMVTKLGVDYLPLLP
ETIPVLAELLEDEEESVEKACRKAVQEMEKILGEPIEKYFK-M
>Ptep.aug3.g15856.t1 /organism=Ptep {i i}
MS----GETALARQLKKLAAPQSSL-LLQNRLRKSLLFDPGYAATLDRDIIFAYGVCGIE
KLTEINPLFS-IYKESLFNNNFCELERSVQTASINKKLDDIIEQFL-RMLSPYFLNAASA
QALEWLIFRYHIHLYNTDELIACALPHFNTSHFVRVIQI-ISLE-DDKSRWFWLKSVQKS
GQPLEYPVILNRFITD-GGFKTFVCDLAPNVLKVYEAD-----ASVATTVVSFSMQILYD
AIN-KKSKMDDG-----DLVSYIPYIVNAL----RSDFNKYTAAAYLVLSSILTK-VSID
DKPLTDLLMKVFEKV---DEDLLKSAFELLLIAYQYQP--------VKSMDKKLLYLILS
QTKCIDY---LLRLAEY--DMQPLFGAIIKRSISTIFELC-AKNSLSSKFKMLI------
---KFCAKVLNEVKLPEKLVTLLLSLIVQNFF-KHIG-----------------------
-MKKKMNKDVRKRAKIMIRKIEIQYPENLDKFINKFLSKNDE----KICQRFMKLINFSV
CGIKSS-IVQGSQTSLILGLNHANEDIRKISVGFLIQKAIAQEVD----DSHFVKEILQS
KLFD------DSPSVVLEVLNNT--DVLFEYVEKADIISGLSHVLQRL------------
VKKSSPWYPVQMASIDVLCNH------------------FAHEEFSLEVFICLLPFIFPL
K----KSANEGYLKILNSNYGSKLS------------------------PTQRVGLNCST
IYAINAYISSLSTSE-------KSMFLALLS--------------------------ERC
IKTSSYSLYVIY----ILSAGHAI-VSEERLE-------EISVWIQQLLC----------
----LINQLLSHSSLDFDKFD-----------EKSTEE------DFVKNISNCLSKEQFP
ISA-----IYTTLHGIVKYIKLNFN--KHFSMWLPNDGR--SPQVLSFKTLMYLFEFCIL
QMNSKN-----RLLSEAFHTIFSQLISSQFTSLKEMFAFLSVLWS---------D--IPE
KFAAEIQVASFCMAKSFSQ---VSFSYSWCFE----NIPLCLNLMNAVSSPLQVIRDHAL
SLISLLLQNSED--CVVPLRRLFREIFEHAEEICIDQEQFYGVLSGFFKPACDLVNFEDR
SKLSHDLNVKCSILLSFLEV--LNCDLTPLIIKYKLLKFFQYLDSV------NILTTCIP
LMRKFLNILEQT--------EDETILNIMELLIKKYTPK-TALSL--------KENCKES
DVLLECLTFSHG-----SSNERNIQKFTLNVLSK-DFFSSIPSIFIQ------KKILRTL
LDLYATPSGNL--------AVKKVLTKLCTFVHLILKDF-------LSDGGLATLKD---
--VKKSR----------NDVTQGT----------DW----RKLSLLLEIIQNKSKLSKID
-QIIPELFAILNKTLS--SDNQSS-IEYLRQLLLSSIYNCCQ-QL----------GSKGL
N----------------ESQFQVELIVQCIRSSKNPKTHQQSLLLLNLAAMLLPEYVLKN
VMSIFTFMGSNLIRQDDSYSFQVISQTIETIVPSLLEASS------------HQKDADPV
QIVGEVIRVFVDSLTDIPQHRQMPLFTKLISTLDPSQFLWLPLGQICDQYATLFHDL---
--LSQDSKSLKLSP-------------TLEFAVNFHKQF-TPIVQINT-CINLLVFLIQL
PDTKEEA------------NENYGHFKEPF-------NVANHTNEQL-----------QI
YK-------------HNVISYINIWLSSNTFITQVSELDSNSQSN--LDSKYVVLLEKAL
TYLQRQSNKNSEC----------------NVFPLLVDLVCHVNSMLPPRQFIKAL-RTLL
DHSEPI-------IKNKAVEILNAKLESHYHHDLSKEE-NHKYLLKLLKPLLKLFKDLSV
----------EQENNKISQQTILYSLHLLTKIIGSLYPSK---------FYKVLIVTVNI
LN------------------SNQSQELTVNALLCLAQLCSSLNV-----EVLPQLNEFMP
AIINMLTDS--------------------------------KALDMSECLIMGIVATLQS
LIEHLGSFLSSYMQELITGICLLSSK---------------------------CKQAGKK
NAYEKFLSLQALLAKEMPLRILLTALDNSYSSLLIICPS------SVVSVA-HILNEKLR
A--------CDYEDVKAGLVSIEKLCLSLLAFRSTQGKKACLTFDSISSVESGIMDVLKT
FVMKLSVSLFEKFFKKIFQWVSNV-------------EEDEERKWRLFTFYHLTYELSNC
LKNLFVVV-AKCFLR-HSAALLNSSNCP---KDASLYGDG-----------------AIF
SQLLSNVLDTLNNCFMYD---DGHLLDKEHFELLMQPLIDQLENCS----DADPERFSKH
LCSCIAHFMNAVSDSSLWKKANYQILLKTRHSSARVRFSAIQVVREVVRVMGDSYLVLLP
ESIPFLAEVMEDESSEVEQECQSVILEMEKILGEPIRKYF---
>Dpte.g8281.t1 /organism=Dpte {i 6507 i}
MASNLKQPTSLARQLNELKLPQTSS-HKERFGSVSFLYDFFQAKTIDIDTHYSNAIISLE
NLIQIDDHFR-SYKQTLFHESSKKFDRSIENKQTNDEIDKQIDEFL-FYISKYFQLTDSH
KVIEYMIQRYRINEYNVKSLIGSVLPYHETRIFVRLLQTCSEIKNPKNRHFYWMKKFQEN
GVPITKSNLFKHCVSD-MEFTHYVTDSIFKCLQYDQNN---------SLFPSFLLSFCLN
LMQ---RSTEDM-----IVSHILSVISRCI----RHENQQLFAVALMIFSHLCNL-VQLE
ISIVQTILKSFFQK----NFTISQSTLIAFEIIVKCQN--------MLILPKYFIKQ---
--DFIEN---LISLGTDI-KLEHLPRVIILNILM-------QKDSKKFDQQTYK------
---NYIHILLETFANSDDTVKSIVSWMND-----------------------------C-
DDDIEDNSLSYQFICHTTKLLEKMYPDYFDLAISSI----------PTIKNLSKYL----
KSIRYS-LAGNLRTPLYLGVEHSSEKIRHQSLLYLAKNFNNLIENIDPADMKFIRTILLK
NLTKQDFDQKEKLTILLKIFKVK--EKIFNILTEEEFESIVLEQIRLIQKQLSDPNVEND
VDLNKSFIKLKQLLIEIYCSKSYGIY-CRNLPASDYLRRLFNDEMQQTLILCLL------
-----STDLQLSTLILSSEYAKTNP------------------------LFQILIEQNKN
FISIDD-FTKLQEEE------QQMEQLKLFAQNILNGIALFLNQNQQNLFPK-SNILQSL
SSNSSVRFKFL-----FLYSMIKM-LENHSIDCGEQQAQIICQFIMDLF-----------
-------LHLLNIGIKISSRSEVKILSVKQYDEINMDD------YFLFEFYNFNNQSLS-
-----LLIIGYILYRLMQQKSLINDDLPSTADWYLTDV---LNNQINYDFYYKIYCLLIY
YSTPNESKSIKKKTLNFFRYLFSLFIMEKIQNHHAGLKFFL-------------P--SIV
NHDSSIQQQTLLILNNLFG---YSSTSKILINSIGLNSQYLIAYLLALNSSKTSTRQMAI
ENLKRIVKNEK---LADDLKLFIQKIIDEKQLILSDMNAIALLLGRLQNSND--------
------YPIVNELLQTIIFILTAKHSTIKSFHKVALLKLLLYCNQQIKSIIFEFYTDFLS
MTNRFIDSDEEL---------------QLNEIINYYDYK-IFDTSNDL--FVENKENPSL
KFLIKCIECSGSILTE------NISTKIFRLITP-ERFQMILNENVEFALKLVQSLLKTQ
LSLSEKSPSSTFNYGHLINSMEQQLLTLTFDESFVIQMMNFLLPINDVYETITTIEQP--
--TKRMRMADS------NRKQSQT----------KW----KLFRIYISSLAHQQTFSNIN
GELIRIMFDYLKLTFM--DIDDNF-SELTRQSLLYAITNIIELKLAKKN------DQERM
DVDGDETITTTTSLAEFMDYINVDIIIDCITESRVKETQRISLLLISMIAPYFRKQIIEY
LVTIFTFIGSNLLECDDQYSLSILFETMESIIPIIIANNDDNVD--------KSKSSKSE
NMKQFISSVFIKSFSDIPAYRRLQLFTKLITLLGADHHLPLITVYLMEK-----------
--ISSMKSETEKET-------------GFSFLQTLFQQF-DYDIQLRSVCILLCLFETKF
LHSHFRN---------SFQKKIQSKNNTLFYTAIIRQQQQRQNPEQFQSLITLIKSICKE
FKTTIIYDGEKLACGLEILKFIRNLISTTEFVYGIRKLDYEQISS--IPLIY--FINITF
ELIVLINPGCD-------GLRSSLQIYRKRFKSILDEIFLQYNALVPNAKLLDIVLYDLL
NNTAQMEAFVSILIKRKALELLNKKLDKLG---PNDMN--LETTMKIFETLYDHLKIYQE
NLKH------LDDNQLYNVQLILLSMKLLTKFINNDDLSKDISTAIDEILTQVLIKIIEI
IRLINNQQQDSTDNNDDKQISKSLQNLRTSSILCLSQILSTLST-----KSIVHLSDVIE
LILKIFNTK-------------------------------------DEIVIISNVSSLHK
IILNFGPFLSPHLKSIIIHVLPLFSL---------------------------SFDNNSN
DLRTKLNKLWLSIAKLVPKRIVFEAIDSSYELAITESSE------SVIHLM-NLFKYSCD
F--------IEKSDMEIILKNLKNFMLKSLSFRSEKYDKV--DVSMIERIETSFCEAFAA
FIPKLTETNFRPIYYSLLDWSIKTDQLQIPESDGHHFKLPDTCYQRIISFYRFCSFLADR
LKSLFCIFVAPNIIK-NCNQILIGYHSP---ETNDSTMSTSTTTTTNQEPQLKIDDPKVG
EPLVQAVLSTLSKCFLYD--LNGTFVNKDCISSIFKPIVNQISNLY-GNDDDYQKRL-DL
ILQCTQYLIQNNRDETLIKDFNYQILLKSQESNVKVKISAIKLLHRLVLTCDEDYLPFIP
EAMPFIADLSEDDSEQIELHLKQLITDIEQLIGEPINKYL---
>Cscu.CSCU005462-RA /organism=Cscu {i 142,359,501,603,855,941,1175,1289,1509,1602,1685 i}
------METSLARQLKKLAVPQTSL-LFPERVKKSFLFEPSEIANLSIDEIYEIGIGGIK
ALQNVQRKFE-AFESLLFSEKSKSFERSVQTAEVNAKLDSNINEFL-ILLSPHFFLRPAH
KALEWLVCRYHIHMFNVDALIFCVLPYHETKYFSRVLQM-IDLD-NPAGTWHWLKPIQKA
GVFLPRSTLYTHCFAE-PSILKLICELVPNAINVHGEN-----SSNLRVIVSFYAMTVVG
TLA-NANRVTES-----LLSTLLPYILRGL----KSKNKHYCISAYFIIYQLIGK-CTIQ
EELLAEIVTRITKNL---FPKIMKVGILCLLNIYQHQQ--------IKTFPMKALFDIKN
NSHFLDA---FESMSKRY-DLIRIIVPILQKLIPSALKEN-VIKTRICKKKSLF------
---EFLKSFLDTIELPKAAVLECGKLLLMQQRKMNKLKTK--------------------
-KKSIKMKLFRNKTSSILAYLEKRYPDSIEEVLEKYVQKMPK-----KCRLIQKILNLSL
SNSKHE-ISSDTNVSLFLGVNHPTDFIRIVSTKTFVQKVIQKELT----DENFIKNTIIS
RLED------RHPEIVYLVLSLEM------------------------------------
------------------------------------------------------------
------------------------------------------------------------
------------------------------------------------------------
------------------------------------------------------------
------------------------------------------------------------
------------------------------------------------------------
------------------------------------------------------------
------------------------------------------------------------
------------------------------------------------------------
------------------------------------------------------------
------------------------------------------------------------
------------------------------------------------------------
------------------------------------------------------------
------------------------------------------------------------
-------------------------------------------NL---------------
------------------------------------------------------------
--------------------FEIVSEDV--------------------------------
-----VFRIFVD------------------------------------------------
------------------------------------------------------------
------------------------------------------------------------
------------------------------------------------------------
------------------------------------------------------------
------------------------------------------------------------
------------------------------------------------------------
------------------------------------------------------------
------------------------------------------------------------
------------------------------------------------------------
------------------------------------------------------------
------------------------------------------------------------
------------------------------------------------------------
------------------------------------------------------------
------------------------------------------------------------
------------------------------------------------------------
--------LFNKDEENSD-------------------------
>Phum.transcript:PHUM112950-RA /organism=Phum {i 359,606,861,1157,1302,1479,1654,1899,2112,2296,2480,2667,2889,3095,3462,3608,3790,3937,4108,4275,4521,4700,4871,5100,5246,5523 i}
------MTTSLAQQLKKLALPESSL-ESDKRRKCSLLFTPAEAANLDRDAFFEIGLNGLK
ELIVLEPAFE-TFNDTLFDVSSRFYSRTIESKENNKSLDKNIQKFL-RLLSPYLLLKQSH
KALEWLIHRFHIHSFNIDDLIALILPYHQTKIFVKILQL-INLKASNAAHWNWLSKVKEE
GVHLPKSVLINHAISD-SSFLRFICDTTLKTISENQKY---DSAKKLGTCMTFFSSVISN
VL--VCQDFNNH-----HMTIILPSLMKAL----TSDLIDFKAAGYIVAGQLVAS-NQIT
KDLLNKLLDIIINE----NETLNQDELLLLTLIYQTQTP-------IPNLPQNSISKL--
--FLIHKE--LPGLANEGFQMGPLIVKIVETCLDNIIK-------SEGDVVEAQ------
---VLCYTIATEVMCDLEHCKSLLWLIDSKYK-TLLEKLK-------------------S
NIREDQDTSLSNWMKELMLSTIEKYRDILD-------NDHND------------------
---------------------------------KKCQELREKWKT--PDELTFQESILVD
LIKK-----------------------------------------------------CKG
ENKESAWMELRPLLLNKIKNVAAFEALCKVAPFYDNL-----------VLILCLNKLFQS
KGS-EDEIISDLNNIHKSRFGKNNPHIQEIHKLITKNPSQGVIKTIETYFLKQEKGSENS
I--------------------DFEPWLATLQEL------------------KHLNHISEG
SQTWSFGLKV------LLAALLDD-----------YNATYALKLMSILSS----------
---------LKKKKVKIR-------------------------FEIIKSLINYLSCNKKS
EIK-----------------------------WYDL-----SSKNSDTWLKVRILEYVLD
GIYNDVNS------HDEYSNLLHEFSKTFSSGQQEFVRLLGAVCCGSPEQTKQV---FQH
EISPFLQIYALHISYNQLKSNDEKVFNSFKPE----IGLILCYLLIILSNNSKAIRLACL
NVLQALSAILKKY-KSSSDSVLLDRLLSRFQEISLDPSQISVALYCSLSPSESLQSTLPP
SI----VSTLKKTREILFRI--ITSEDTPMYVSLGVMQLFDSVNSV------EILKELKI
LGKRALEKSKEC----------EISRMILSNFWSRINET-TCQVL---------EDESVW
ELATKSIKHEKC-----EGVSPAVSFLKSASITR-EVFDEL-SRKKR------FQLVECM
IETRSETESSPVA-----TAIASTVKKLFLDCELILPIINQMMN-------LFTGTQ---
-KKKDSLKSSS------PLIIEAK----------EW----KKGISLLELMQSKKKLLNTN
-VLIKPLFDILKFCLD--QEEQTS-FEYTKQLVLGCLLDCCK-KISTD-------DSENV
S----------------ENNLNVELVVQCLRASPNPQTHHHALMLLSYLSAVIPKKVMHN
VMAIFTFMGTSVARLDDEYSVKVVTQVVESVVPVLVQVKR----------CRYSEHDDLE
NVIAEILRVFVWAVKDIPQHRRKPLFLQLLTTLKPENSLWIFIMLLLENHVLEDD-----
--ASKLENSNNLPI-------------NHCLGLELCLSA-SPTVVLES-VVKIFNYLIKL
PVEKMHK---EIRMQKTLTDGLKEKNSGLF-------DIDSHTPKQL-----------RH
FC-------------YTILTYFNLLLADNNFIMQVNDDDDDDDGNNCLEDALKDTIAAVM
KYTPLVKKQFD----------KFQTKFWKAMLHQCYEILDKFVLLVPNEMLLSII-NKLL
HHPVKA-------LRRKALDLANTFLQQEQQE-FADEE-----KKLFVEPVGTPRRNNQY
DRN-------GNRTTGFDASTNGFILIGICKTL---------------------------
------------------KSNKIEGPLFGSLMLAVAELVTCLRA-----HSVSELPTFMP
LMLKEFSRN-------------------------------CNPKKFSELGLNSVTLAIHR
VVDVMPNFLSPYLESILFNVCTVQSV----------------------------RANDKV
DLLKKLIQIRTKLGSNVEHRILIPAISRTYKKLIDNCEYE-----ATGPLF-STLSSSFS
S--------L--SDVAKVVPEVTQLFITALSFRSDCEVEL--KDEDIDKVESNVIEAFVP
FVLKLSESLFKPLYYQIFHWA-------------------SEHRERSITFFRLTHSLAES
LKGLFVLF-AGHFLQ-KAANLLDATNLS---KTENNYYEKSRDGE------------RKC
GILIENILKTLHSVFLYDSTESSNFLNKDKFEVLLHPLVDQLENTL-GGIEELEKRTLNY
LTPCLAQMTLAT-DDTLWKSLNYQIILKTKSILPQVRIGALETIVAVAAKLGDDYLMLLP
ETIGSLAELLEDEDERVENAMKNAIQKMEDVLGQPIREYFQ--
>Turt.mRNA:tetur28g01310 /organism=Turt {i 4332,4470,4808,4920,5058,5301,5649,5808 i}
MS----KTTSLASQLRNLETPQTSV---QVKSRASFLYDRKKAISIDRDTHFIFGWSGFI
NICKIDQSLT-IFE-SLFNVTQKDLDRAMLSKEENENLNKMIKNFLYQVVSPYFLLKDTQ
YMLEWLIYRYSIHEFNLDDLIIAVLPYHETKLFPRVVQLNLKIR-DSSHKWHWLHNVGKH
GVPLPKDSLLNHLKSN-SSTIKLLINHILETIS---------NQNKIPVVLSFFTSTLVA
ILE-DDHFILEDSFKFVFITMILDFISKSS----KSQEASLVQSGYIVLSQLVTR-TTIK
ASVLEKLLCKMAKYFASSNHANEENFLLTLLIVFEYQE--------LEKIPERLAGVL-N
LDRFVEM---TSQINSNY-LLTSLLTFYISRC---------------EDDGEYMN-----
-----CIKLIDNLQLRTRTLSKVLEAIIE-------------------------------
--KKSDGSADNSKLCNVLQLLERRFPTEFDEATSTV-----------DMQGLKDLI----
VSPFYT-SLSDKNLNVFVGLTSANEGIRVISARHIATHQKEILKCTDESTKKCIADALTN
TLHE------SNPQVLIELLSCK--DLFTKMVPLNDLIEYGKKLLPRCIEMIGQKN-NDD
DEIQNNWITVRRNCFKLVSNLDH----------------TDESQFWDLFVDYFLPL----
----DATGLSLFSVIFETNIEKSNKKLFN-------------------WIKSIYTEELKA
FIADEDYGSSIDMVTLHIAQYLNKQPNSPLLDVLNQPGKDNYRKHILGLC----------
----------------VLYHLLPLQANNFEVY-----NKLSLTCISILS-----------
-------KLVDSKHVKFRQKT---------FETESGSF------ENIKDFINYSKKWLVK
SMVVTPEMIELFVFRIISTKQ-----LPDTNTWFW------HSQTIENNYIHGLFNFLCH
HSHHGK-----VQSLNIFQRMLKHFVEEMITFCP---KFLIGLWV--------------K
SNDPLLQARALQIASFALKK-------------ITFDEIDLLSLCIALQSPYAHVRSEAV
KVLDLECKPRA----------FFNFFKSFKELIVGDNREMSIAMSKFLSENPFKGSSL--
------------TFKCLEKH--LKNRSTPSSIRVEISSMLRDYQTN------ECVELFLE
LCNTSLCTSSPS---------------LIEKQMCFFGGRKIIEKLPDLEEMAESTQRKMF
DLFKKILTHDDY------------RLLLLELFDK-TYVREL-SEGAK------IFVIKSL
LNLIDFKNESA---------TRRKLKKFLTDGELVAKIIEEILDS-DKEDPDTSVQT---
-KKRKVDKASA------EQASKKDK-KIVEPGTNEW----KKIVILLEIFASKEKFDGAD
-KLIEIVFKLLKDNLI--PDEQSSQSEYFRSLLLVILSSCL--------------DQNDI
D----------------MSSCNLSHIVESLRLARLRETRMQALSIINRISSQRKDGILED
IFGIFGFMGDDLIKYDDQYTLKILDDTMETLIPSLAHCNN--------------------
ESPKKIIETFIDAFDGIPVHRRLYLFQKLANLLGEENYLWIIVAKLVRR-----------
----SQDIEDTKKE-------------IQEFASALVCSF-DASIQMNT-IKQLMEISLKI
LTSK-------------------------F-----------------------IPALWEN
FRLNDISKSEFV---REVIETIYLVVSSDNYVSAIAKSKWSD-----VVHLFNELFETNL
LLIDQSNKTIS-----------KPGRYSNRLTKQLLRVLEKINSLLPGPEFISVM-HRLL
DSSTLT-------VRRKALSLLNARLMTNN---LKKSE--ISMLRDFIQPIVNIIADIKE
N---------KTDYQIVTSQTGLESIILISKLLDGDQDSTQLLNA--A-LKSILSVSEEI
-------------------SDIEKPNLLASIILCISQLVTCLQD-----NCLPLFPSVMS
ITLAALKEK---------------------------------SDDTQHTLLLSSLTGLNK
IIKCFGKFLSSNLVELLLTICSLKSK-------------------------------HIT
GMAQKFDKVVTSLATLVPFRILMESLEQVYDQLEESE--------PLYVCL-AILKGGLV
N--------CDKTEVELNLPNIQKFALKLLDHRSIHDGKL--EAEAIVKIEDTSIAAIST
FVLKLSEASFRAFFYKVYDWL----------------KVTREDFNRVITFYRLTNKLSDK
LKELFSAF-AAPYIVIDCVKQLKAFHID---SEDSVFKSKNSKNQ---KAFLE----EIG
HLIIINILTTLSKSFQHD--NNSTFATTDRTKKLYPLILDQITNDF-GPEDKFIERIDNG
LIPCVQHLVRAVNDHNIVKDVNYQILLKTRENSVKVRYQSLHVLHQLILSMTEEYTPYIP
EAIPFLAELHEDDSEIIQKLLLTVFSDIEKIFGEPISSYF---
>Mocc.rna7097 /organism=Mocc {i 243,2341,3546,3773 i}
M-----ALTSLAGQLRKLQTPQTQI-LQQGVERGSLLFEAKDAATLDRDTIFAIGCSGLE
ELSKVNTTFS-KFAKSLFHETSKDLQRAVQTKEQNEQLDTTLNEFL-HRVSPYLLLRPAH
KTLEWLIYRFRVHEYNTAAFMQMALPFHESNIFARLIQL-VDFN-DETTCWHFLSETKRH
GTVLTKKALIAQCVKN-PGLFRFVCDILPSMRKVN-------HGSSLRTAINLTTGVVTG
LLELHTSRIDNK-----LVSAIVAHLADSLVLAKQDANSEWISANLMVIGQLVRKESALK
TDILQLLLITMAKVL---TAETLRAGILALLVTYRYQVS-------LDSLPQKVVKALVV
FEDLPNQ------------------------LLAWVKH-------GECENRFIP------
---LFVRGLYVHI-LTEVSPEKVVGLLLPYHS-LHGEKAELR-AIFTENFMSAYI-----
-SLRSKGLECAETAKKILRILQQRLGDELDREIERGLQGPDK-------EFVSDLLNTCS
LGVRHL-TIGNEGETIFLALMSKQAHLRSAAINEVMKHSSTAAPD------EFIKKSVRS
VLATE-----SDFTVLESLMKSLTAENIVKFMTADEAVDL---SLDRIC-----------
VFRKKKWLESNLQIVRIVCDGLH-----------------NDASLAN-----LLKFVVTL
AVMFKSSDVKILEALLKCNLARSRTQFKH-------------------LLKCKVDEQMDT
T----------------------ELSDSVFNALARGFKGTNVEEHFQVLFSN-----LPD
ASSARTRFGSLKFIANLVQQSKPL------------SVGALNTSLDALQG----------
----LLDLGLEEHE----------------------------------DGIDAVANGLLP
ISS-----VTEVVCALLQNFT-PVKELEKVPAWHRKI----DARSSEVAFLQRVFSIAVR
RFKVEQS----------FKVCLSWMLLTHLTE-------------------------SQS
EEDLHLQAHALCLMSVFIGAVDKSA-----------SDSIALSVVAVLLSPVRRIRRLGL
NVLEKANSDS-----------FATYLVSHVNNLS-DVDGILASVATFHAKHE--------
--------------NAFLNR-ALDDEDLSSVVKLGILQLVRKATSN------ATVEAAGR
VLAQYVASPAVT--------IDPNNKEIIRLSLEKIHMS-SAKKL----------NAKLR
DVLFGVLKSEND----------TLSLLGLEALDEAKLLAKMSDEDLK------EVLNHLL
VSILDAQTDIQRR-----AAENALMALIRQKANLLESELSKATT--EATDSIESVRE---
--VKRMRLSTKEKAPTNTDPLQSV----------TW----KRVVIILETLHGVELPSDAT
-DIVKILYEVLRRALE--ITDSVS-VEYVKQCVMSCL------QVHGT-------SDAML
R----------------LHQHQISLLVKALRLSQSSQTQHAILNMLNHMARLFPEEVLQN
MTSVFTFMGTSLLRQEDEYSFQVVLQTINSVIPILLEAAN---------------NKSNK
NVVSKVTRVFIDSWADIPEHRRYPIFKKLVETLGPADYAWLLVAQSVDQLL---------
------EKDEDLEE-----------SEFMDFMMGLLGDF-TIHTILSS-CQHLLHFASRV
PNRKRDA-------------NQSNVDKEIV-------NPTKCDDKRL-----------AE
FK-------------IQCAVFVEHLLSGTNFLTLAAEVEENDSEQ--VEQVYEALLSTSL
ESIHKLNAAIQ------QREADDLLDHWNTNLNLLHDCVDRINGVLKPNALVAVV-ERLL
DEELPS-------IRRNAMDMLNNKLISETFF-----N-DCDQINRLVSPLCDQVLLEEN
NQE------------ELNQQTALVSLKLICRKASSSDDD----------INKLFTIVEKG
FK----------------KYETLSDVILGGTLLLFAELCHSYST-----RTLNHFAKLMK
SFLTI-----------------------------------SAKCEKSEAIVLGLVVSYNR
LVESLTGFLSPYLPKLICHICRLCAE-------------------------QNGKLSFGS
SLSEQLRTICAHLGEQIPLRVLLPAIDDCLAKYPVVAEHS----LYLSNIL-RIFRAAIE
S--------SDQKAFEQQRDTVNSLVLKLLQYREEAFTAGT-DAEELTAAEVYIVDCVTA
LSLKLSATTFRPFLSKLHVWATMSE------------DALDGRSHRTATFYHLFYKLSET
LQGLFIQF-AGQFVQ-HASDTLLKNRRAV--ELKNIHLE---------------------
--CTGWILAALSNCFQFG---GKSFATREVYTTLVEPLVGEIENVAENSDGGYERRVLTR
ICPAVANLALAC-PETECKDLHNKVLFKTRNSSSKIRLAALQSFAAIVRRLGDDYMRLLP
ESVPFLAELMEDECAEVEKLTQEIVQEMEQLLGEPLMKYF---
>Isca.ISCW019530-RA /organism=Isca {i 172,341,480,726,852,959,1152,1281,1509,1575,1752,1893 i}
MN---FLSGLWNRHLTASTTPDSPD-----------------------------------
-------------------ERAQSLALAVAVQLVQGSADEK------------------Q
GKLDWMIS----------------------------------------------------
-------------EKS-LVFLSMLLSLLSPTF----------------------------
------------------------------------------------------------
------------------------------------------------------------
-------------------EIRRLAVSLIEKALE--------------------------
------------------------------------------------------------
-------------------------------------------VSPKTRSGLY-------
------------------------------------------------------------
------------------------------------------------------------
------------------------------------------------------------
------------------------------------------------------------
------------------------------------------------------------
------------------------------------------------------------
------------------------------------------------------------
------------------------------------------------------------
------------------------------------------------------------
------------------------------------------------------------
--------------------SLASNIVDQSAEVATDSEQLVLLVAK--------------
------WQQGLKKPNSLLAL--LNHSEVPTPLKLGILQLVAQVGTK------ESLESAVR
AVSEVLDEDDRDVAPP--LS--AAKSDLVQACLFKYAEADQVGRL--------ADVEGAV
ETLERALRCPRL-----CQGCEPVSTIALRVVSK-ELVLKL-SKEKQ------STLLEIL
LDLAQEASEVQHA-----AVLKALRKSA--------------------------------
----------------------------------SW----RRILILLEVVQSRKSIDEVQ
-LLVGPLYGLLKRSLE--LGSSPS-AEYLRQCVLTSL------------------RAHSL
S----------------APRKELASLVKCLRVSQNAQTHQLVLSLLNLSAREFPDDVLHH
VTSVFTFMGMNLLRQDDNYSFQVVMQTVETVVPALLQACG-------------REATASD
EAVASVTRVFVDAFGDIPEHRRLPLFAKLASTLGAADHLWILAAQMAGHHVEKAPLT---
AGAEDASSQSAAAH-------------ILDFGLALCTQF-DVAI----------------
------------------------------------------------------------
---------------------------------EVAELQRKGDGS--AESLYGDCLSTCL
QSVQQTSRWTS------VHSRSPCLRSWQTLLARLHDIVHKVNGLLPSGQFVSMV-RSLM
KHDLAS-------IRRSAMEMLNAKLSAKGYF-TPD---DTAALLELIRPLCRVALGKGV
QPEESSDGGPSAEDVALNRQTALLSLKLLIRMLGPDHHAE---------FAKV-------
------------------------------------------------------------
------------------------------------------------------------
------------------------------------------------------------
------------------------------------------------------------
------------------------------------------------------------
------------------------------------------------------------
-----------------SANCLS-------------------------------------
------------------------------------------------------------
------------------------------------------------------------
---------------------------------------F---
>Dmel.FBtr0079343 /organism=Dmel {i 1169,1432,5143 i}
------MSTALAQQLQKLAAPQSSVTLADARSRASILFDPKEAATKDRRSIYEIGLTGLQ
ELTDFNPAFK-EFQLTLFDEATLTLERSVELPEINKMLDAAIAKFL-RLLSPYLLLRPAH
MAFEWLLRRFQVHEYNRSEVMALILPYHETMIFVQIVKT-MRLR-SSDGDWYWLRPLQRP
GVPLAKTAIINRAASN-PAFLGFICQSTQKAVKELGPR-----AHQLQAQINFYATVVVG
ALQ-TAKPLQDW-----HITTILESLLRGL----ISDNIDFMAAAYVIVAQLVSR-TKLK
SKVCNALLERVANCP---FERLHSESLLLLVCIYGKQQAA------LPHFKPETILNLVG
KKWLIST---LSSLAKGNIAIQSICMPLMTGAVAAIRD-------DDASSNSCK------
---LFLDNLLSEVPMPKPTAQQLINCFLDTYV-ETAIDAPEPMETNSNEDDDTIVID-SD
DEIETEKTTFQAWYSTYLEKLERRYPEAFDLSVKEALRSKSS--TSNRQKALKLALGFRL
N------TTDEKAKHAYEKLYHYSADWRLSAVQKLLQNLNVTKKR--ERSVKLLQECLPD
RIND------DSGAVVSTLLSLPT-EELAEMLGPLPLAQTLCHLLYRAQ-----------
SEKDEEWQPVVPLAVRHLTSALV-----------------SGSYDTNLVLLALMPLLFPG
EAL-AEHQHKALRILLGSDFVSKVP------------------------FLAELKVSNKF
S----------------------------------DFNVGEHRQHF-------LDIIASS
NQELSSQERA------LLQSVEDH-GGELYIQ----KASQLTHLLLLLTAYAKRELQPRE
SLHMLEKIGLYSRRLQFRVVNG-----------------------------SQNTQNCAP
LQL-----YVDFLLTLVKNTK-----------WTALASTPWNQMTDELRLCLRLLEIICA
QVFSEKAD---QPERQEWTRALQQSLQLILPEAQDRLEVLSNFYVFERLPELWP----RD
SDYAVFRLQGFIILEAVLSNPKSQI---------DCGLVHVLRVANACGSPLQTLRVQAI
NILQLISNRK----LVSHVEQLVRSLLQRKSELSMDHEQYALILYTILEPEKATAKERL-
--------VLSKLKRSVLAL--ASDPKQSPICTASLLAALKHVNDE------NFLNELLP
LGLDSLKTITAGEDNQNIKQLPWPHSEIYKSVIERFEGR-VALNV-------LLRKDLAW
KLFEDSFAQYDTYVQL-EQKLQPLPCVLLNSLTP-ETFEQM-HAKHK------IALIKLI
VESATNSDNDSIF-----LASHRLLKRCRLDCQPLVPILLEMANT------KVEKKQP--
--VKRRSVQAT------QLDLTSP----------YW----KQGMTLLELLEHKKQLVGAE
-LLIPPLFELLQACLT--MEEHSA-AEYPKQLILSSLLHCCQ-TAQSAG---VQ-LVKAM
P----------------ESSFRIELVVQSLRNTRNPQTQQHALLFLTHCAGMYPQQVLHK
IVEIFTFVGSTVARHDDAFSLHIIHNVVESIIPILLLNTG------------------HN
ELVIPVLKVFADICTDVPVHRRLPLYATLFRVLEPKEHLWQFLCIIFESQVLLEQVP---
------QKVSTDKS-------------RLDFARELTLMFEDPTVAIQT-CIRLLDYLAKL
PATKSSL---S----GGSGSSVLSTEQQLF-------DVRTRTFKQL-----------RH
YK-------------YLIMDFLSGISSCNEWEKKMKRPDPNE-----LLPYYQEFILKTL
AYVGVLNGALE-----AASETPSLEKFWRVLANHAHDVLDNAIGLLAPQHFISVI-TELL
KHDHVY-------VRIKVMDLLVTKLSPSSDY-FQQSN--AEHFGVLFAPLQEIINGILE
GSS-------NSAQQAKLQQTALHALQLLALRHGRDYIEE---------CRSLLATLTKI
TK----------------RRANVPKAVVGNVVLTLVEICASLKA-----HALAQLPKFAP
QLTELLKEQV---------------------------HQMASLKQGPDYVCSTLVTALHK
LFKALPLFLGPYLVDIIGGLARLSVQLENP---------------------QLLQDKRTQ
VLKQKLADVWSAVAQGVEVRILVPSCAKAFSSLLEQQAYD-----ELGHLMQQLLLQSVR
H--------NSAAQLQPVQDPLSELFLQALNFRLQVRGLGL-QRQLVSDVEASITETFVT
WILKLSETSFRPMYSRVHKWA-----------------LESTSRETRLTYFLLTNRIAEA
LKSLFVLF-ASDFVE-DSSRLLTEHNSI---RPEFEVEER-----------------EDD
VDLLMAILNTLHHVFLYC---SEDFINDHRFNVLMPPLVNQLENDL----VLGNESLQQV
LSNCIAQFAVAT-NDVMWKQLNSQVLLKTRTSNPEVRILAFNSCVAIARKLGESYAALLP
ETVPFIAELLEDEHQRVEKNTRTGVQELETILGESVQKYL---
>Cele.Transcript:ZK430.1 /organism=Cele {i 142,1746,1988,3663,3978,4559,4855 i}
------MATSLTSQLENLRTSAARH-LTVEKRHVSLLFDRKEANKLSNETAHRIGVAGLE
QMKRIDPVFDTEFANDLFSEERVDFVRSMLEKGANEELNKQIEKLL-LELSPYLQHFACQ
QVLEFLIHTYQIYSFNAETLLLTFLPFHETKVYSRLLRI-LDFDWKRSKEWQFMQQFTKT
ETPIPFTSIARATLSSKHSIITCITDHIRHAVEIVGSD---YLEIKHPILFNFHAKLLLS
MFT-DPEKVDEM-----MLAKLMPFIENGI----KSPMKSFRYSAMVVISQLVLT-VKLK
DEVLNSMCKLLITKM---RSDTAAASLSTLMVVFQQQN--------VQSLSKNTLKKLLR
HEEGIDVWKILKELSERT-DTTKFFNVLWKELIVLSKD-------AESEDNTLA------
-IDVLIETIEDASILTGDQAGTILKLILQ-------------------------------
---------------------EGMDGNIFD----------------NKKKLKSNIRAIGM
RFAKQ-----------FDAIHAELKAKDKKTLKNVLKEYQ------IEDIVQFASEAVAA
TQSE------ESIEIISE------------------------------------------
EAPSSKKIKL--------------------------------------------------
-----TASEKAQKLAQSSEFAKREV-----------------------------------
------------------------------------------------------------
------------------------------------------------------------
------------------------------------------------------------
------------------------------------------------------------
------------------------------------------------------------
------------------------------------------------------------
------------------------------------------------------------
------------------------------FSGDPINKATEWLNGE--------------
----------------------------------------------------------KW
DKVEWALNE-------------------MAQRGE-KYFSRKVEDDVE------QFVLEIV
KVVGVGGVKQIDG-----GSVKAALAGANLNPQFVADLLTKF----DGVSEIA-------
--PKRTKGAQK------KNLVEKTF-GTEE----SWEAFNQRVVFVLDLLNARQIIPSSE
-KVLAALFAVVKQVNS--KSDVES-SSYQQHLAVNAIRKILE-HP----------EKTKI
G----------------ASEVDMDCVIETMRSTHNHHLLRDCLRLIVAAAKHTPNSVVKH
VMSVFTFMGNGMLRKDNELTLSIVEKTVESLFSTIINSSG----------QAVLTKQQQT
EKLIELARLFAASAIDIPAHRRARIAQAIARAVQAENASTVVLVLVSSFCARWQRSS-DA
AAQEAMKRGSDQDA-------------YDDLAIELLSAL-NPFEQLSS-VLEMCEYVRRL
GGDKPAK----------STTTKKDLDTMIF-------DRTAQTLPRI-----------RH
FR-------------YVVVTLISRIFSNRVLIERLAAYDDEELLKN-ALPLGKRLIECSV
ELDEFANKEAN----DQDGSDPQAQRYWVAFASRTEVVSEKLRHLLPGGVAARLI-ADVL
QECVNDKK-MSYKMCEKVLQLANIKLGHDRYL-FADSGINEKELITLAQALNKFIVAET-
----------KSEEKMRMCQNSAYTLKLIAKNLPSQSESLV--------LADTMQRCVSI
VS----------------QYQKLDENLTGNVLLLAGELIRSHNMRSTIHHATSLLKTCLA
TVQECIARFSKPQYDSAASPGSSVAGGRGNRGHRIRQQSLGGNKFGSDTLLICSLTCIQR
VYDQFASFVVESTGDVIIRYCRLIARFGDPSELLALNQPSSSTTAAFQGGSQTSGFGSKT
GIHHRLSLIRRSLLS-IELRVLPAHIVKTVGELKTEKK-------ALSALF-NLLTGYIE
TQHQQKPEILRKSVIQLRRTFVSDVITPTLIVRSQERQSD--QFENVEKLEHTVFNFVIS
IASILSEVEFRTVVNELVAWAE----------PGLEAKADLAARLRLVSLLHFANDLYTS
FNSLALPY-FGRILE-ISALVLKKCNATLLLGTDELLLSGKRGSI----------EALET
DLALTLAIDVISNA-----ARHRDFFTVDRCQLVSDVIVNELVNTK---VEGHEKRCSDH
LVPAIYRIGNA--DPDSFPELLNKIMLKTRDSRAKIRYRALIVLELLIKEIGDGVQPHLS
ILLPFLNELIEDENKQVEAQCQKVINSLQHKFGETFWSGGSSA
