# Supplementary material for: Genome streamlining in a minute herbivore that manipulates its host plant
Source: eLife. 2020 Oct 23;9:e56689. doi: 10.7554/eLife.56689 (PMC7738191; doi:10.7554/eLife.56689)
Supplement: Supplementary file 2. [file elife-56689-supp2.zip › Malin_Input/OG0002125.fasta]

>Agam.AGAP007968-RA /organism=Agam {i 832,928 i}
-------------------------------------------------------MRH--
------------------SRAIVASLLLVALLPTLSLGDIPK--------PPSLSAGGGT
KKDKLKTEKLP-PCKACTVLVNSFRDGIKRTERAKHDGGDAAWEEERL-GSYKTSELRLV
EIQERLCTD-----------IVRGEDQCHQLAEDYETQIEEWWK--------NHQTTQP-
DLHRWLCVEQAAVCCPDGFYGSNCEPCP--------TCFGNGKCKGNGTRKGNGKCACDE
GYTGDNCDSCSEEHYQ---AFRDETKLLCSRCHKACAAGGCTGAGPNSCRVCRSGWVMDS
ARGGCVDVDECIKE---------APCTKQQFCVNNEGSYSCLECDKSCDGCNGDGPDLCE
KCAEGYELRDGMCTD------TSNEKR-----------------NQYATFTRYLTYLGL-
CIATCIVL--------------------------------------------------QN
STWLA--ALVGLAVAVYISVSEYWLNTAP---QQ--------------------------
---------------------------------------PAAPS--PRI-----------
------------------------------------------------------------
------------------------------------------------------------
------------------------------------------------------------
------------------------------------------------------------
------------------------------------------------------------
------------------------------------------LDEILQQH----------
------------------------------------------------------------
------------------------------------------------------------
------------------------------------------------------------
------------------------------------------------------------
-----------------------------------
>Dmel.FBtr0078104 /organism=Dmel {i 448,877 i}
-------------------------------------------------------MRI--
------------------KYCWLATLVFIAAASA--------------------------
-SYSPEKPVPP-PCRACTQLVSSFRAGLERTKRG-HAGGDTAWEEEKL-RSYKNSEVRLV
EIQEKLCSEG----------EVINKDHCHNLANEHEALLEDWFI--------HKQTESP-
DLQSWLCIDQLTVCCPLNTYGPDCLTCT--------ECNGNGKCKGDGTRKGNGKCKCDP
GYAGPNCNECGPEHYE---SFRDEKKLLCTQCHAACGEGGCTGGGPKSCRKCKKGWSMDS
-EAGCVDINECLEQQ------RPNPCRPQQFCVNNEGSFSCLECDRSCDGCDGDGPDMCR
KCADGYELKEGKCHD------ISAEQR-----------------SNYVSFTRMLTYFGM-
CVATCVIF--------------------------------------------------QS
STHIAWGCIVGAAVAGYIAVSEYWINSEAGGGHQ--------------------------
---------------------------------------PEIDT--KQL-----------
------------------------------------------------------------
------------------------------------------------------------
------------------------------------------------------------
------------------------------------------------------------
------------------------------------------------------------
------------------------------------------EELIMKSL----------
------------------------------------------------------------
------------------------------------------------------------
------------------------------------------------------------
------------------------------------------------------------
-----------------------------------
>Tcas.transcript:TC005174_001 /organism=Tcas {i 147,901 i}
-------------------------------------------------------MRK--
------------------TLMVLCIILNLT---------------------PNIHYVSSS
SKEEAAKAKLP-PCRACKIFIESFKKGIEKTKKGKFEGGDTAWEEEKL-GSYATSEIRLI
EIQESVCSD-----------VVEGKDQCYALHEQYDSEIEEWWF--------HKQGDEP-
DLFKYFCIKTVEHCCPDLHYGTNCTPCPG-YPDN--VCSNNGKCKGSGTRKGSGQCSCDP
GYTGETCNACAETYYE---AYKDEKKLLCSKCHTSC-EGPCSKAGPAGCEKCKPGWVMSK
-EKGCTDINECATAQ--------SPCKLNQFCVNNDGSYKCLDCDRSCAGCTGDGPDMCT
QCASGYVLVDNMCTD------AEQESR-----------------KQHVFLTRYMTYLGL-
CVATCIIF--------------------------------------------------NK
NTILA--AIIGIAVAIYISVSEYVLNSP--------------------------------
---------------------------------------PIPKT--DDL-----------
------------------------------------------------------------
------------------------------------------------------------
------------------------------------------------------------
------------------------------------------------------------
------------------------------------------------------------
------------------------------------------AEQLLHSQ----------
------------------------------------------------------------
------------------------------------------------------------
------------------------------------------------------------
------------------------------------------------------------
-----------------------------------
>Phum.transcript:PHUM453010-RA /organism=Phum {i i}
-------------------------------------------------------MKW--
------------------FLGIFFLLLPISTLRVVLADSDP-------------------
KKTDVNNQKLP-PCQACKVLVKSFQHGMEKTSRGKFEGGDADWEEKKL-KTYASSEVRFV
EIQENICNE-----------IDKGKFQCQGLAEENEGLFEDWW---------KNQDKYG-
DLHEWLCIEKLKVCCPDLHYGANCTPCQG-FPNN--VCNNNGKCKGSGTRKGNGQCSCNV
GYEGTLCDKCSDKHYV---SYKDETKMLCSPCHNSC-LSTCTGAGPKSCVACKEGWQMHT
-ELGCLDVNECIAKN--------DACNSHQFCVNNDGSYTCLECDKACKTCNGDGPDMCD
ECANGYYLEDKVCID------EQKKTR-----------------ENKVTMARYITYFGL-
CVATCIIF--------------------------------------------------QK
NTLVA--GLIGFSVAVYISVSELMLASE--------------------------------
---------------------------------------KNNSK--SDF-----------
------------------------------------------------------------
------------------------------------------------------------
------------------------------------------------------------
------------------------------------------------------------
------------------------------------------------------------
-----------------------------------------NIQNIFKIS----------
------------------------------------------------------------
------------------------------------------------------------
------------------------------------------------------------
------------------------------------------------------------
-----------------------------------
>Dpul.mRNA8163 /organism=Dpul {i 26,174,321,522,835,931,1161,1225,1316,1330,1495,1572,1717,1821,1965,2235,2472,2562,2752 i}
M------------------------------------------------------FQL--
---NFIQ-----------SRFWIFVLYVTFTLSFCIALDPP-----------------NH
NLTRNKAHILP-PCQACKSLVESFKKGMERTSRGKFEGGDADWEEKKL-RSYTNSEVRLV
EIQEKLCSD-----------LSKGEDQCHNLAEAHESLIEDWFL--------NHQKLHG-
DLHHWLCIKNLKVCCPDHHFGPECLPCPGSSPEM--ECSSNGKCKGSGTRKGNGKCVCDA
GYSGELCQQCASGFYD---SYRDDKKVLCSACHRSC-KEVCTQAGPKGCLTCNDGWFMDT
-EQGCSDIDECLTNK--------TACNDNSFCVNSPGSHTCINCDKACKGCVADGPDNCV
ECAENYELKEGVCKELLCGKGPKSWSQ-----------------SWQGSSLRYLTYLGM-
CLSTCIIF--------------------------------------------------QS
STTLA--ALVGVCVAAYISLSEYSINTEDPNSANPLNGAQITQPNQKLSKTLNYDAYHQK
LAPYKLKRKHAVKYLNDTAYRWRWKLE-----------PPSPST--SKLQKFTGVDSFLV
ETMQEDYDVESSSEVHQEYEEGEVLQDAELVCVNQEDMDRIDAAEEAADNEFSSPNYSHQ
KAKRKDLLRYQIVSCQEELEELRNQSANEDMLIDPKDKLHLVKYVKIEGRILKLWECGIC
AKDFRHQYTLMRHLPTHTDERKFVCDVCDKAFRQMSTLSQHR--AIHSNARPYVCEVCQK
TFNRVSTLISHRRTHFDDKPHKCHPYRCEICGRGFNQMSNLVVHKMKLHGQ-------AR
PADGST-----------RTAQSDKFS------------CKLCNEKFSKKTLLTSHEEETH
NLIKPRSSTSRRGRLPSSNRKPVQVAVASESVTIKSPGVTNSSSKVVHSKN---------
--------------------ENGSTAGLFIDAIQTPSMHEARITNQTAFALLKSIDGTPS
LVKIFDLPNNKQLLISATSEDLAESAQKSAQVDPSCKPSQVKVAVVATVSQHMDEDGQLV
VRIESIDVDQKVLDSIETPCRQENAVEISSFRNEVANACEVTSDLENEQVHFVRPLPDGG
FEIVADTEAANFLEIVEEDSSRSCDASNNSSMMDSAQIIITQDEDGHLMLEGTPLQYLLE
ANNQQ-----------------QLQFVLNNSKRK-
>Smar.transcript:SMAR000371-RA /organism=Smar {i 227,291,373,462,589,775,871 i}
-------------------------------------------------------MRM--
------------------TYGMSRHWLVLILVLVTGALDNP-------------------
---KRKADSIP-PCQACKNVMKSFKKAMVKTSRGKYEGGDVDWEERKM-GSYANSEIRLV
EIQEMLCKD-----------VKEGVDQCHGLAEESEEFIEEWWQ--------NAQRDEI-
DF---------LICCPNNSFGSDCKPCPG-GIDN--PCGGNGKCKGAGSRKGTGECKCDP
GYAGEVCNNCQLGYFQ---SYKDDEKFICSKCHKSC-ESRCWDSGPKGCEVCKSGWQYHS
-EYGCHDIDECILRN--------SPCSPNEFCINLEGSFQCIECNKACDGCHGDGPDTCH
KCKDGYILKDEFCID------TDSYQR-----------------SVRMQTARYITYFGL-
CVATCIIF--------------------------------------------------KK
NLHLA--AAVGTAVALYIAASEYSLKDD--------------------------------
----------------------------------------------DSV-----------
------------------------------------------------------------
------------------------------------------------------------
------------------------------------------------------------
------------------------------------------------------------
------------------------------------------------------------
------------------------------------------LPKFLHV-----------
------------------------------------------------------------
------------------------------------------------------------
------------------------------------------------------------
------------------------------------------------------------
-----------------------------------
>Cscu.CSCU014348-RA /organism=Cscu {i 82,237,252,309,418,507,733,820,916 i}
MP------------------------------------------PFPYSVSSHPAIRWCV
TSQEMVAVVL----CDMDIYYMSRFFLYILLLIKNMNL--------------------ND
AAVNNKDESLA-PCQICKILTKSFEKGIEST-------------------------VRLV
EIQEKLCKD------------TDQQIQCLALADEQEAVLEEWWF--------HKRNSTP-
DLYQYLCIDKLKVCCPDNHYGPECKACPG-DIAK--PCSGHGQCKGSGTRNGSGQCKCDE
GYTGEVCDRCLIGYYE---ETADDDN-VCLKCDRSC-KGHCREGGSKGCEVCADGYRYII
-EDGCMDIDECLESD-------KDPCTGNTFCVNTYGTYRCLACDKSCEGCTGDGPDVCI
KCANKYTLEDGLCIE------KSVVER-----------------NFHIEIARYATYGGL-
CIATCIIF--------------------------------------------------RR
SSIIA--GLIGVFVAVYIALSEYTLGDW--------------------------------
---------------------------------------DRRSF--AKL-----------
------------------------------------------------------------
------------------------------------------------------------
------------------------------------------------------------
------------------------------------------------------------
------------------------------------------------------------
------------------------------------------LKSWLSL-----------
------------------------------------------------------------
------------------------------------------------------------
------------------------------------------------------------
------------------------------------------------------------
-----------------------------------
>Lpol.rna17209 /organism=Lpol {i 105,188,252,361,450,679,766,862 i}
------------------------------------------------------------
--------------------------------------------------VIGTDPSSTQ
TVDSKKLQTVP-PCQACRILVSSFQKGLEATARGKHEGGNTGWEESRL-GNYADSEIRLV
EIQEKLCSD-----------STRGQTQCQALVEEYESVLEDWWF--------HKRKENS-
DLHKFLCIDVMQVCCPDNHYGPDCKPCSN-GTRK--PCSGHGHCKGAGTRKGSGKCKCDE
GYEGEQCDTCYVGYYP---ETKSEGKMECLKCDRSC-RGHCREGGPRGCEVCQDGYQHIV
-DMGCVDVNECLELE-------SDPCKGNSFCANTEGSYTCIECDKACNGCHGDGPDFCL
ECAKGFIKEKGVCVE------KAAQDR-----------------SLHAELARYSTYLGL-
SIATCIIF--------------------------------------------------RR
NILVA--SVIGVLVAIYIGLSEYTLGEW--------------------------------
---------------------------------------NRSSV--GKY-----------
------------------------------------------------------------
------------------------------------------------------------
------------------------------------------------------------
------------------------------------------------------------
------------------------------------------------------------
------------------------------------------FNTWLSK-----------
------------------------------------------------------------
------------------------------------------------------------
------------------------------------------------------------
------------------------------------------------------------
-----------------------------------
>Ptep.aug3.g7589.t1 /organism=Ptep {i 165,248,312,421,510,736,823,919,1080 i}
M-----------------------------------------------------------
---------------DLHFYFILFFVIYIDAQEVDINSETKV----------------DS
KASKKKTEVLP-PCQACKMLANSFKKGIERTSRGKFEGGDASWEKSRL-KSYAESEIRLV
EIQEKLCID-----------EEKAAEQCHRLAEEHESLLEEWWF--------KKKNSFP-
DIFYYLCIDKLQVCCPENHYGPDCKPCVG-GIVN--PCNNHGQCKGGGTRKGSGLCRCDP
GYIGEFCDQCKIGYFN---ESSGD-SWQCLKCDKSC-KAHCRKGGPRGCEVCATGYQYSV
-ELGCIDVNECVELS-------SDPCKLGTFCVNSIGSYRCVACDKSCDGCTGDGPDMCI
KCASGYTYEDPLCIE------IKTWRR-----------------SLYIEVTRYGTYLGL-
CVATFIIF--------------------------------------------------RR
HMFIA--SIIGIFVAVYIGLSEYTTLKT--------------------------------
---------------------------------------EENQS--RGL-----------
------------------------------------------------------------
------------------------------------------------------------
------------------------------------------------------------
------------------------------------------------------------
------------------------------------------------------------
------------------------------------------QRCYLHHW----------
------------------------------------------------------------
------------------------------------------------------------
------------------------------------------------------------
----------------------------------------------------------LL
ANNWL-----------------LKWFAS-------
>Bmor.transcript:BGIBMGA007648-RA /organism=Bmor {i 965 i}
M------------------------------------------------------VSE--
------------------KSNVLNPLLVLILVPAVFCTVQP---------------PTFN
PEMLTPMRTIG-DCQACRVFIESFKEGLERTSRGKYEGGDAAWEEEKLKKSYKRSEIRLV
DIQEGLCK------------TSKFSFQCHSMAEKAEEFIEEWWA--------QDPDEST-
DLYAYICIDNLKVCCPEHHYGKECTPCPG-DHSK--PCNGNGKCRGDGTRKGNGTCSCDA
GYEGQFCDKCAVEYYL---SYKDENKMLCSPCHVSC-LGGCRQGTQKDCVACKTGFSFDT
-DEGCLDINECDDV---------DRCTRDQFCLNSIGSFKCADCDRACSGCYGDGPDSCR
KCAKGYSKKGEFCIE-----DREDEDQ-----------------SEKLTTTRYLTYIGL-
IIATGILL--------------------------------------------------PK
STPLG--SIVGAMVLIYIVGAEYYCMINGH------------------------------
---------------------------------------TGLVN-LKDF-----------
------------------------------------------------------------
------------------------------------------------------------
------------------------------------------------------------
------------------------------------------------------------
------------------------------------------------------------
-----------------------------------------NLIQIFHT-----------
------------------------------------------------------------
------------------------------------------------------------
------------------------------------------------------------
------------------------------------------------------------
-----------------------------------
>Isca.ISCW023134-RA /organism=Isca {i 183,266,330,439,528,757,844,940 i}
MA------------------------------------------P----------ARM--
---------------LLRTFCLLLVCCAVCKAEIQFATAIDI---------------SDL
GERAARKDVLS-PCQACKTIVETFKHGVERTSRSRFDGGDGDWEKRKM-GKYSSSEIRFI
EIQENLCHE-----------VIKGQEHCRNVAGKYEEHLEDWWF--------NRQESDP-
DLHKFLCIERGKACCPENHFGPNCDPCTG-GAEK--PCGGHGRCRGSGTRKGSGKCACDA
GYSGEVCDTCTPGYFA---DVTDKGEPVCTKCHQAC-KGNCTEPGPKACAACNEGFVMTE
-EFGCLDVDECVEAD-------TPLCGKNTFCANNEGSYKCMDCDFSCNGCTGDGPDMCV
TCAEGYVLKDKVCVG------EAVSKD-----------------DGAGEEHK----DGL-
GVTQ--------------------------------------------------------
------------------------TPDDD-------------------------------
---------------------------------------ATASH--GDE-----------
------------------------------------------------------------
------------------------------------------------------------
------------------------------------------------------------
------------------------------------------------------------
------------------------------------------------------------
------------------------------------------L-----------------
------------------------------------------------------------
------------------------------------------------------------
------------------------------------------------------------
------------------------------------------------------------
-----------------------------------
>Mocc.rna16732 /organism=Mocc {i 26 i}
-------------------------------------------------------MWF--
------------------GHSVGAWLLVAFL--------------------PNSADPQIL
RPTPAPEDRLP-ACAACRMLADEFLRGLEKTQRSKYEGGDAAYERERG-MRYEDSEVRLI
EAQEAMCVE-----------NKKHSNQCRDLKEEHESLLEDWYN--------TRRKEDPK
SLFTFLCVEQLLVCCQKGYFGFDCRPCAG-GAEL--PCSGHGTCRGSGTRKGNGTCKCHS
GYQGEICNQCSKGFYF---NGTTNG---CEACDQSC--ETCREWGPKGCVVCNEGYSHTQ
-EWGCSDIDECLFAD-------DSPCKGNTFCVNYDGGFHCLDCDRTCDGCYADGPESCI
KCATGFVLAKGVCVL--------AKQI-----------------NVQQTLTRWAVYLGL-
VVCTMIIS--------------------------------------------------KK
SVTLC--SLIGLCVAMYIGASEYTTGAW--------------------------------
----------------------------------------------DDF-----------
------------------------------------------------------------
------------------------------------------------------------
------------------------------------------------------------
------------------------------------------------------------
------------------------------------------------------------
-----------------------------------------NFQQFLRSFA---------
--------------------------------------------------------G---
------------------------------------------------------------
------------------------------------------------------------
------------------------------------------------------------
-----------------------------------
>Turt.mRNA:tetur10g02720 /organism=Turt {i 219,351,508,865 i}
-------------------------------------------------------MKI--
----ECSSLLRSLVINYFSFFLLIFLQINFIITSTPGQPSP-----------SVNPDSSN
VKINAKVRVLG-PCQLCREVVRSFHRGFKNTDYSNVD-----HEVAKS-TDFKDSSQRLI
QIKEKLCSD-----------AKNFEEQCKEFSSKHEQEIDHWWS--------DERKQGI-
GLHDYLCIDKGKVCCPDGMFGPNCSFCPG-FPEA--ICNGHGSCKGNGTRKGNGKCVCYV
MYKGELCEKCATGYFK---ISEKDGIEECEKCDKSC-LGQCLGSGPKGCHACKEGYIWDT
-DYGCLDIDECIESP-------KNPCQHNTFCVNVEGSFQCFECDKACDGCHGDGPDSCT
KCAVDFVMKEGICVD------TKIRDR-----------------EVHLEKSRYITYLGL-
CIATCIIF--------------------------------------------------QK
NIYIA--SIIGLLVALYITAAEYTVRDV--------------------------------
---------------------------------------TRPSNPLEEV-----------
------------------------------------------------------------
------------------------------------------------------------
------------------------------------------------------------
------------------------------------------------------------
------------------------------------------------------------
------------------------------------------AGKLFE------------
------------------------------------------------------------
------------------------------------------------------------
------------------------------------------------------------
------------------------------------------------------------
-----------------------------------
>Alyc.aculy02g20540.1 /organism=Alyc {i i}
MELRDRLDASDNEINNCDEAIGGEDSLLNRRRFNVILERNDAELPLN---RAH--LRI--
--------LRHRKIINYANLLVSLLTAIVIIILCAQLHQRPTNILVSATDLDDISPPSSS
PPISADSKTIPDPCEICNILVKSFTKGLDATSRGKHEGGDTSWEERNL-KNYADSEVRLV
EIQEQLCEDVT---------IDKGKPQCLSLAEDTEGDVEDWWF--------NQRKKNV-
RLYDYLCISKLKRCCPEGTYGPNCQKCP----EN--HCNGHGDCDGSGTRLGTGQCNCHF
GYSGEECQQCSEDYFRVATNSNEEDHFTCLKCDFSC-QG-CHGPGPMNCTECRSGYHYQD
-KEGCVDINECDVGI--NANGDTRLCKGNTYCVNTDGYYKCAECHEACSGCLAYGPNKCL
SCARGYHLDSERYCR-----TEEEMER------LEELREDEAWSEKKVMLGKVLYNLGN-
IVSIGILT-------------------------------------FNVTF-------RNV
PVYMV--CIYGIIIGIILNAPFFFLTDD--------------------------------
---------------------------------------DIPSP----------------
------------------------------------------------------------
------------------------------------------------------------
------------------------------------------------------------
------------------------------------------------------------
------------------------------------------------------------
------------------------------------------EHTRISSE----------
------------------------------------------------------------
------------------------------------------------------------
------------------------------------------------------------
------------------------------------------------------------
-----------------------------------
>Drer.transcript:ENSDART00000020569 /organism=Drer {i 99,182,293,385,565,661,745,841,982 i}
------------------------------------------------------------
--------------------MWCVWLLLF-------------------------------
-SLSVETLSSS-SCQTCRKLSHSFIKGLERTANKNFGGGNTAWEEEKL-AKYARSETRLL
EIVEAACD--------------KSDFECNRLLEQIEDQVETWWF--------HRQQEAP-
DLFEWLCIEELRLCCPAGHYGPQCAECPS-GPAG--VCGGLGRCEGEGTRLGDGDCVCDP
GYAGVLCQECADGYYR--EKSSNHTQPPCSACHHSC--KVCSGPLEKQCQLCKSGWILHS
--SRCIDVDECGTEL--------ARCPSNTYCFNTDGSYECRGCDQACVGCMGSGPARCK
KCARGFRLTGAKCLD-----IDECLERTIACPGLNEACVNEEGSYRCECADGFIRRDSI-
CVENLTPAGPEKGLFDDMTD---------------DEVLVLQQMFFGVVICALATLAAKG
DMVFT--AIFIGGVAAMAG---YWLSEKG-------------------------------
----------------------------------------------DRV-----------
------------------------------------------------------------
------------------------------------------------------------
------------------------------------------------------------
------------------------------------------------------------
------------------------------------------------------------
------------------------------------------LDGFLKGR----------
------------------------------------------------------------
------------------------------------------------------------
------------------------------------------------------------
------------------------------------------------------------
-----------------------------------
>Hsap.transcript:ENST00000326434 /organism=Hsap {i 174,257,368,460,637,733,817,913,1048,1242 i}
MA------------------------------------------PWP-------------
-PKGLVP-----------AMLWGLSLFLNLPGPIWL---QP-----------------SP
PPQSSPPPQPH-PCHTCRGLVDSFNKGLERTIRDNFGGGNTAWEEENL-SKYKDSETRLV
EVLEGVCS--------------KSDFECHRLLELSEELVESWWF--------HKQQEAP-
DLFQWLCSDSLKLCCPAGTFGPSCLPCPG-GTER--PCGGYGQCEGEGTRGGSGHCDCQA
GYGGEACGQCGLGYFE---AERNASHLVCSACFGPC--ARCSGPEESNCLQCKKGWALH-
-HLKCVDIDECGTEG--------ANCGADQFCVNTEGSYECRDCAKACLGCMGAGPGRCK
KCSPGYQQVGSKCLD-----VDECETE--VCPGENKQCENTEGGYRCICAEGYKQMEGI-
CVKEQIPG-----AFPILTDLTPETTRRWKLGSHPHSTYVKMKM-------------QRD
EATFP--GLYGKQVAKLGSQSRQS------------------------------------
------------------------------------------------------------
------------------------------------------------------------
------------------------------------------------------------
------------------------------------------------------------
------------------------------------------------------------
------------------------------------------------------------
----------------------------------------DRGTRLIHSQ----------
------------------------------------------------------------
------------------------------------------------------------
------------------------------------------------------------
-----------------------------------------------------------Q
ASSQR------------------------------
>Cele.Transcript:F09E8.2a /organism=Cele {i 117,200,297,400,495,622,721,859 i}
------------------------------------------------------------
--------------------MSRILLLLAVLIGAT-------------------------
-SQKEVTIKNE-KCRTCNFLVSTFDEGLKKTARHHFAGGDTAWEEKNL-GKYKTSETRLI
EVLEGVCKKSSLPNMDNFMGIAEIEFKCSTQLEKHEETIEEFYY--------NQQHN---
NMSNWLCVEQLKLCCPDGHFGKNCEQCPG-LSEKADVCFGKGSCHGDGSREGSGKCKCET
GYTGNLCRYCDIEYFE---ESRTVQGVVCKKCHEGC-LGVCSSESSKGCSKCKNGWKLT-
-EEGCADVNECQNES--------ACTKEHEICVNTVGSFKC-------------------
ECKEGYKKDDEQNCQF---DVEASPDR---------PFMPID------QQLKLIAFSSLI
IIITFVVW--------------------------------------------------HG
SPVLY--VLTGITIVALILVDLYVNPDT--------------------------------
----------------------------------------IPDE----------------
------------------------------------------------------------
------------------------------------------------------------
------------------------------------------------------------
------------------------------------------------------------
------------------------------------------------------------
------------------------------------------AKRFLGY-----------
------------------------------------------------------------
------------------------------------------------------------
------------------------------------------------------------
------------------------------------------------------------
-----------------------------------
>Dpte.g8851.t1 /organism=Dpte {i 120,735,1000,1087,1206,1641,1731 i}
------------------------------------------------------------
---------------------MIRSLLY--------------------------------
--------------------------------------DDNTQQQQQM-KNID----FIS
KIWNKLCFD-----------IKAGHDDCRSFAEENYEKIYEWWNDHSYAILKNQSDNQL-
IIVNRLCIEFLKVCCPDGHYGHECKQCNG-YPDR--ICSNNGKCAGSGTRLGNGNCLCNH
GYTNKNCDSCAKDYFRNETLFHLNGTVQCLPCDPSC-SGSCFDFGPKGCHVCRNGYYWTI
-DNGCIDIDECEPSLSLSSSNDNNPCPLNSFCINTDGSYLCYQCDPACNGCDGDGPDSCL
KCADNHILKDGICIN------PDPKPLI----------------QPYASPARYATYFGL-
CIVTCIIF--------------------------------------------------RH
NIFIS--SIIGLAVALYIMISEKSLETEYGRQFD--------------------------
------------KWWNNVFGNHNDDDEDDDDDNKDDDDKKKDSSSEQNL-----------
------------------------------------------------------------
-------------SDSSETAKHRKKEEKSNYLTKYA-YLDNAKHIDLNGLI-------SM
SDDLRSNVEILR-------------NSYLSIIKSLVILNERRRQRIRRRNRQYSLENEKS
LYQQCS-------------------MKREYSGRKFNSSDSLEMLKKKNYTTDSKTNSIAA
AADDNTNDSWIYDKNFLRDKQISKTSNDNNNDDNEWDLVKFCNPE--------TREEEFQ
NL-------------------------------------FDQAEQFRKTIDRYRLGREEL
IDMNRFRNLVKQNQSFNNIDNKNSLTDMDMDQMLIMMMMMNNLPKIERKIIIGDPKKLPS
I-------NNYQLIMQQSSSSAAAAASAAA----------------ANAEHNFDFNGCYC
DHPYYYKSD----NSLQQP---------QQFLNNDKHLHHQQHHHNHHHHHFVQ------
----------------------------------------------------------PQ
QQQQHNEIPIFCKCFGEIVQEIPKNFS--NSVRKM
