# Supplementary material for: Genome streamlining in a minute herbivore that manipulates its host plant
Source: eLife. 2020 Oct 23;9:e56689. doi: 10.7554/eLife.56689 (PMC7738191; doi:10.7554/eLife.56689)
Supplement: Supplementary file 2. [file elife-56689-supp2.zip › Malin_Input/OG0002127.fasta]

>Agam.AGAP008811-RA /organism=Agam {i 90,195,238,412,792,881,1099 i}
-------------------MF--KSRSEG--NVVYKCTVRLLEDLD-VLECEFQPHHKGC
FLLDYVCEQLEITEKDYFGLRFVDSAKQRHWLDLAKTI----------IKQVKDVDPLVL
SFRVKFYPADPLRLTNN-GKLMLYQQLKRDLRHGRLYC--SAGEAAALGALIVQDELGDY
DAEAHT-GEYVS------------SLKIALRQSDQLEKKAMELHQKRD----------PG
QEAVAVYDEFVGIARSLETYGIDPHPVKD-HRGTQLYL-GINFSGISTFAAGRRTQHFRW
PEVHKINFEGKMFIIHLAYSEDRRE--------------------------VKKHTVGFK
CPSGAACRYVWRCSIEQMLFFTLPTSQHAS-VVSGG--GFFSWGTKFRY-SGRTEREL-M
SEALQALRQQK-LNNT----------------------SPSKR---------KAQSVPAT
PS-SPQG-D---------LAEIRYSS----------LPRSTMSEPLGGCGDH--------
-----------------------LASSV---------YCTDN--PLPTLETVSEEARKTN
G------------------------------------ESNDHLSD----YYFRDSFDHSS
SESGFTAAANS------AVNPLGDHHHHPHHRTHHPHHLHHH------------------
-----HRQAYTTDNIPAL-----------------------AMHHSVTNHA---------
-------------------ASIIQQQN-----------------------------ASNS
AK------------------------------------------------NAKKFSL---
--------LQAFVP----------------------------------------------
SFLFV-VVVLIVSAIY----------------ILET--D-------TELFAPLRNWPEMI
CLRYQYYQPLKEFLAKKFGAIF--------------------------------------
----------------------------------------------------------
>Dmel.FBtr0079999 /organism=Dmel {i 90,195,238,412,792,881,1096 i}
-------------------MF--RSKNEG--NIVYKCTVRLLDDSD-VLECEFQPFHKGI
YLLEYLCGELEIKEKDYFGLRYVDSSKQRHWLDLSKSI----------IKQCKEMDPLLF
SLRVKFYPADPFRLTGN-ARIMLYQQLKRDLRHGRLYC--SLGEAAALGALIVQEELGDY
NEDVHV-GSYVS------------SIELALRQTECLEKKIIELHKKRE----------PG
QNLSLAMDEFLGIARGLETYGIDPHPVKD-HRGSQQYV-GINNTGISTFVAGKRSQHFRW
NEIHKINFEGKMFIAHLSYTDASRE--------------------------PKKHTVGFK
CPTGAACRYLWRCAIEQMLFFTLPNSQSAA-VISGG--GFFSWGTKFRY-TGRTEREI-L
TENINALREQK--NNS----------------------NSSKR---------KASSVPAT
PS-SPQG-D---------LAQIRYSS----------LPRSTMSEPLGYGMPN--------
----------------GHFYGHDHGMS----------DANGG-IQISSLEPVCEEA----
---------------------RLRSSNI---------DGVNYLASQIGGYAYRDSVEHSS
TESGLTVN------------GYDHPRKHNEARQHGSYSPNLY------------------
-----YGQSDGAVN--------------------------------SSSPA---------
-------------------DSFLHADP-----------------------------STRK
VK------------------------------------------------KFRKFHL---
--------LHAFVP----------------------------------------------
SVIFV-AFAMAGTAVF----------------IMES--E-------SEAFEQLRNSPEML
CLRYQYYQPLKEFVLEKLGRSGK-------------------------------------
----------------------------------------------------------
>Bmor.transcript:BGIBMGA003588-RA /organism=Bmor {i 84,189,232,409,510,651,804,893,1029,1111,1225 i}
-------------------MF--KSRG----DIVYKCTVRLLEDTE-ILECEFHPSFKGK
SLLEHVCQQLNLTESDYFGLRYVDASGQRHWLHMAKLI----------LKQVKDASPILF
SFRVKFYPPNPLLLKEDVTRFQIYLQLKRDLLHGRLYC--TANEAAMLGALIIQIELGDY
DSTIHI-GNYVS------------EMRLLLRQTDAIEGRIQELHREPLEGTPIGGGGVKG
MSTEEAERTFLKIACQLDTYGVDPHPVKD-HRGNQLYL-GINHSGILTFQGSRKTNHFKW
SEVHKINFEGRMFIVHLNYPE-------------------------------KKHTVGFK
CPSGAACRHVWCCAIEQMLFFTLSSSSEAC-VYSGG--GLFSWGTKFKY-VGRTEREI-L
ERDGLLAPREPQEEGS---------------------SAGGKR---------KASSVPAT
PS-TPMTGD------------FGYSS----------LPRSTHSAPLEESGDG--------
-------------------------------------AAHL---ALACCERAPADKPA--
---VCP-------------------------------------SE----YGMRDSFEHSS
SESGVTSQ-------------------------TGPSQGEEW------------------
-----SRPPTAAPPPPA-------------------------------------------
------------------------------------------------------------
---------------------------------------------------PRPFSL---
--------VRAFVP----------------------------------------------
SFLFV-WLSLGMFALL----------------LFET--D-------VRFLRAVKHKPEMV
ALRRYYYAPLKEYVKRKVVELF--------------------------------------
----------------------------------------------------------
>Tcas.transcript:TC004143_001 /organism=Tcas {i 96,201,633,786,875,1090,1276 i}
-------------------MLKFGSKHDS--NIVYKCTVRLLEDTE-ILECEYKPHHKGK
YLLEYVCQQLNLVEQDYLGLRYVDIQDQRHWLDLGKSI----------CKQVKDLDPVLF
SFRVKFYPPDPFRLKEEITRYQIFLQLKRDLLHGRLYC--ATNEAAMLAALILQGELGDY
DPEIHV-GNYMS------------ELKILLKQTETIEEKAMEIHQKQL----------KG
QSPSQVENTFLKLACQLDAYGVDPHPVKD-HKGSQLYL-GINYAGILTIQGSRKTHHFRW
PDIQKINYEGKMFIIHLNYND-------------------------------KKHTVGFK
CPTGAACRHVWKCAVEQMLFFTLPASSDAP-TVSGG--GFFSWGTKFKY-TGRTEKEI-L
EDSGSPTREEPSIQRT----------------------SSLRR---------KASSVPAT
PS-TPLQ------------PHLGYSS----------LPRSSHSDAGGSRMES--------
-------------SNSTGLLSGLDGNPS---------QAYS---DVAALETVSEDQEAM-
------------------GASKLRTTVLKD-------DSMDRFSD----YYFRDSFEHSS
SESQLIDS-------------------YRGYETTNPSHRSSR------------------
-----SQTPLS-------------------------------------------------
-------------------HSQVDGRI--------------------CLPNATHS-VQTN
VK------------------------------------------------KTRKFNI---
--------VGAFIP----------------------------------------------
TFIIV-TIFVLIATVV----------------MLET--D-------CELFGSFRNIPEMV
SLKYQFYEPIKQYFRSKMSIFF--------------------------------------
----------------------------------------------------------
>Phum.transcript:PHUM380350-RA /organism=Phum {i 96,201,244,421,633,786,1099,1258,1557 i}
-------------------MVKFYYKTVN--NSNHKCTIRLLDDTE-ILECEFQSDHKGL
NLLNYVCQQLNIIEKDYFGLRFVDIAKQRHWLDLKKPI----------LKQVREMNPVLF
SFRVKFYPPNPANLSEETTRYFLFLQLKRDLLHGRLYC--SQNEAALLAAYIVQAELGDY
DPEICI-GNYVS------------NIKLLLKQTLPIEKQILEIHQTQL----------KG
QSSSAVELLFLKKACQLETYGVDPHVVKD-HKGNTLYV-GINHLGVLTFQGSKKTRQFNW
SEIQKINYEGKMFIIHLVFYE-------------------------------KKHTVGFR
CSTTSGCRYLWRCAVEKMLFFTLKKAADAP-VMTGG--GFFSWGTKFKY-FGRTEKEI-L
QDTLFRKIKEPDVSLN----------------------GNLMR---------KSCSVPAT
PC-TPAGSD---------LSEMRCRS----------LPKADH------------------
----------------YMFYSKLHPDYPPIFG-----DCPKN--SLPCLQIVSTSQDH--
------------------DLGKSRVQDFRD---------LNECDD----YYFRDSFDRSS
CDSQSHTNKTT-----------TITSSQKCSRNHSPLHSG--------------------
-----SGTTHGTGS---------------KI---------LSPKRDVTHNPLLQLS----
-------------------DNHQDIQN-----------------------------SINT
KN------------------------------------------------DITKFNL---
--------FQVFIP----------------------------------------------
SFLFV-VISLITATII----------------IMES--D-------SDLVKNVNNLPEMI
SLRKHYYEPMKNFFANRFLKFMFKKEVK--------------------------------
------------------------------------------H---------------
>Isca.ISCW003928-RA /organism=Isca {i 96,201,244,323,421,545,633,722,786,908,986,1165 i}
-------------------MFKLGSKKDL--NTEYKCTIRLLDDTE-VLQCDFQHLCKGQ
YILDYVCNALNLLEKDYFGLRYVDSHKQRHWLDITKPI----------MKQVKGMNPLVF
CFRVKFYPQDPFRLKEEITRYQMFLQLRRDLLHGRLYC--SQNDAAMLAALVIQSELGDY
DAEEHT-GNYVA------------EFKLLLKQTPRIEEKIAEIHQQQL----------RG
QVPAVAETNFLRKACLLETYGVDPHPVKD-HKGNQLYL-GINHAGILTFQGSRKTHHFKW
PDIQKINYEGKMFILHLMFPEAEGVKE--------------------LVPFQKKHLMGFK
CPTQTACHHLWRCAVEQRYFFTVPSSSEVPSVTTGG--GLFSRGSRFRY-SGRVEREV-M
DDMKNIRRDPPQFQRTLTR------------------PPSFRC---------KTTASIAA
PSLSPSR------------AATEDSP----------LREMMHPTMADQTLRA--------
-------------AAPLDCGDGYLPDDA---------KRPAD--PHELLDSADDEEDG--
--VPLPLARPPN-------------------------------------HDLRVDLTPSQ
SSTTVAAP--------------PDAPLTPETQSPEP------------------------
-----------------------------------------PFDPQSTPEC---------
-------------------GPELEARL-----------------------RGSGC-AWHA
TG----------------------------------------------------------
--G---TRPRLALV----------------------------------------------
AWLALPLVLLWCLFVA----------------LMEW--D-------WPPLSDMRRLPELV
LVRRQYYEPTKEALFAWIRGTPE-ET----------------------------------
----------------------------------------------------------
>Smar.transcript:SMAR012674-RA /organism=Smar {i 96,201,323,421,875 i}
-------------------MFKFGSKNDV--NIDYKCTLRLLDDNE-ILQCDFQRDHKGQ
FLLDYVCTQLNLVEKDYFGLRYVDQNKQRHWLDPTRSI----------VKQIKGIQPIIF
CFRVKFYPPDPYRLREEITKYQIFLQLRRDLLHGRLYC--SFNDSALLAAYIVQSELGDY
EPDEHV-GNYVS------------EFKLVLKQTIKNEEKISEIHQTQL----------RG
QVPSVSEINFLKKACLLDTYGVDPHPVKD-HKGVQLYL-GVNYAGIITFQGSRKTHHFKW
QDVQRLNYEGKMFIIHLMFNE-------------------------------KKHTVGFK
CPTGSACRHLWRCAVEQRLFFTLSTSSQVPSVVTGG--SFFSRGSRFRY-SGRVEKEI-L
EDTHMIKREQPLFVRNSLR------------------SFSLRQ---------KSASFSNP
SQ-TPAN-E---------STAEPFTL----------VTRPGHTTPMSEGHYA--------
----------------------------------------------------RTEDEA--
---VTPQDHHQ---------QHQYQQHQQQ-QQQQHPQQHHYQQQH------DETFPPSR
SSTY------------------DDVLEPVEEEYAPPPSSNIN------------------
-------------------------------------NA--VNSHAYFNHA---------
-------------------DSAKQQQQ--------------------QQQNEEEE-KETN
MY------------------------------------------------DYKSAVI---
TKK---KWIRITIP----------------------------------------------
TFL---AFFSLCFVLL----------------LLES--N-------SDFLSDVRKLPELV
ILRREYYEPAKEFLVAKIRAVFS-SALR--------------------------------
----------------------------------------------------------
>Lpol.rna20264 /organism=Lpol {i 96,201,244,323,421,545,633,722,786,875,953,1105 i}
-------------------MLRIGSKKDM--NREYSCTIRLIDDNE-VIECAFRRDHKGQ
YLLDYVCSTLNLVEKDYFGLRYVDLSRQRHWLDTGRSI----------LKQVKGLQTIIF
FFRVKFYPPEPHQLKEEITRYQIFLQLRRDLLHGRLYS--SQDDSAQLAGYIVQSELGDY
DPDEHS-GNYVA------------DFKLLLKQTARLEEKVAEIHQCHL----------RG
QVPAVAEINFLQKACVLDAYGVDPHPVKD-PKGNQMYL-GINHAGISTFVGSQKTHHFKW
QDIQRINFEGKMFIIHLLLNE-------------------------------RKHLIGFK
CPTQAACKHLWKCALEQRYFFMVKSSAEVPAVTTGG--GLFSRGSKFRY-SGRVEKEV-V
ELMKNLQRDPPQFQRSM-R------------------SSSFHQ---------QSESYPTT
PATLCAE------------YETDFSD----------IHYLNNSAPLTENMDS--------
-------------FTSTDSSSYKCINHS---------TQNTE--SLSGL-TLPEHEEA--
---PIPLLEEP---------ENQRIEQLED-KISEESQNLNEDNQ-------QDELEITF
PSCQTSTSQTG-----------EKLEQKPHNEYVEE------------------------
-----------------------------------------VYALSKTQQA---------
-------------------EKSIQQDL--------------------IIPQQTKC-QSNQ
QF------------------------------------------------LSHSVNV---
--------VRVTIL----------------------------------------------
AFLFI-ILLLWCLLIV----------------VMES--D-------SAIFSEVRMLPALV
MLRREYYEPAKDFIIYCLMFLF--------------------------------------
----------------------------------------------------------
>Ptep.aug3.g9695.t1 /organism=Ptep {i 96,201,244,323,421,545,633,722,786,800,878,1039 i}
-------------------MFKFGSKKDI--NIDYKCTIRLLDDTE-VLQCDFQSEQKGQ
FLLDYSCNALNLLEKDYFGLRYVDAQKQRQWLDLTKSI----------IKQVKGMNPIIF
CFRVKFYPQEPYRLKEELTRYQIFLQLRRDLLHGRLYC--SQSDAAMLAAYIIQSELGDF
DSDEHP-PTYVS------------EFKLLLKQTQRLEEKIAEIHQGQL----------RG
QVPAVAEMNFLRKACLLDTYGVDPHPVKD-HKATQLYL-GINYAGILTFQGSRKTHHFKW
PDIQKINYEGKMFIVHLLFNENLNQ-----------------------------------
---------------------YMESSNDVPQVTTSG--GLFSRGCKFRY-SGRVEKEI-A
EDTKQILREQPQFQRSLTR------------------PSSFRK---------FIDGYSNS
PSSSPQK-D---------HLMNDYNN----------MLYSNHTTSITHASLN--------
-------------DQENLQMNHNLNSPP---------QSNN---PTDGLDVLEEECDS--
---YSPTDT------ILSESPSFSSNQVSC-NNSLTCQNSE--------EGLRDDSDTTE
--------------------DIADAADIMHSSYQAP------------------------
------------------------------------------------------------
--------------VFRQTEETVPLDV--------------------KIPKRKTP-MAQS
TA------------------------------------------------LPLHVNV---
--------MRVIVL----------------------------------------------
SCLFV-LLLLSCLLIV----------------VMES--D-------SSLFSDIRKLPEMI
ILRREYYEPAKDYIAEHMNFLTK-R-----------------------------------
----------------------------------------------------------
>Cscu.CSCU018333-RA /organism=Cscu {i 80,158,313 i}
------------------------------------------------------------
------------------------------------------------------------
------------------------------------------------------------
------------------------------------------------------------
------------------------------------------------------------
-------------------------------------------------------LIGFK
CPTQAACLHLWRCAVEQRYFFTMNSSSEVPQVTTGG--GLLSRGSKFRY-SGRVEKEV-V
EEMKNIKREAPYFQRCLTR------------------PSSFRH---------KGDGYSHT
TPSSPQE------------IGDDFGN----------LNYANHSTPMTGTILI--------
-------------EPNDSLTDNSITQSP---------TANSL--PMDALETLKEEERD--
---LVPLDS----------------------SLPAEVDAFAEPDT------------PDL
STSHISNH----------------------------------------------------
---LPEQPSSLEDNLTDV----------------------EIPEISSNHIP---------
-------------FSARCIDNNIPLDV--------------------KIPKRRGPFVVSS
NS------------------------------------------------LPPHVYV---
--------MRVIVL----------------------------------------------
ASLFV-LLILSCLLIV----------------VMES--D-------STLFSDVRKLPEMI
ILRREYYEPAKDYIMDRMNMVFK-------------------------------------
------------------------------------------H---------------
>Dpte.g5867.t1 /organism=Dpte {i 222,442,743,807,974,1168 i}
M-------------AKTL-LSRFGSKKDLTNQSEYQCAIRLLDDEE-VLQTNFQREHKGQ
YLLDFVFKTLNLLEKDYFGLRFVDSNNLRIWLDPTRSI----------IKQVKNLNPIIF
CFRVKFYPANPTLLKDELTRYYLYLQLRRDLLNRRLYC--LPADAIYLMACVVQSELGDY
NESEHK-DNYVS------------SLKIIPNQNEKLELETIELHMNEM----------KS
LTPAEAELKFLERSSKLETYGIDPYPVKD-HKKIQYLI-GINHSGILGFQGNKKVYHFKW
NELQKITYESKMFILHHYTGG-------------------------------KKNLVGFK
CPNVFACQNLWRSAVEQRYFFTMNSSNDIPTITTGG--GLFSKQCKLRY-SGRVEREI-I
EDMKKIP--DPNGSTTINR-----------RHSMNTLPSSMRS-------FGRSNTAPLP
DDGSPNK------------FQSSFYD-----DKNPYLNYSVVSEPETYGHKDV-------
--GTFQPNCSMIVEPLNEDYENHHPTRIVSSS-----STTTT--TNPCLPTEFDMRPD--
---LTPTGDEPNTISFETPIVRSSPSQLSSIQQQQQQKSSEEETT----NDSDETLE---
--------------------QVSEIVDQTPSTYQQPHSKNVK------------------
----------------------------------------------HSNKN---------
-------------------DGSNNQNN--------------------IITDNNNS-NKNM
EK------------------------------------------------LSMKRKTKVS
CGKKLCIMLFTSLL----------------------------------------------
SALII-FILIAGLLIV----------------ILET--D-------TEMFIGLRKLPEMM
IFQRDYYQPIKENILQSINSI---------------------------------------
----------------------------------------------------------
>Turt.mRNA:tetur25g00430 /organism=Turt {i 119,183,275,350,550 i}
------------------------------------------------------------
------------MESIHIRL-----------------------------KTIKG------
------------------------------------------------------------
-------NNYIS------------ESIISVLQLSKEVEKFKALN----------------
---------------------------------------GVN------------------
-EIQKLTYEGRMFIVHASTND------------------------------KKKHLVGFK
CPNTSACHFLWRCAVEQRYFFTMNSSSDIPLVTTGG--GLF-KTCKLRY-TGRVEKEI-I
NDMKDIDRKEATIQRSYST---------------TSAPPHIRT-------IGRSSTAPIT
TSEHDRE-Q---------ESPDRGSNF---ITKDPYWNYSTFSEP---------------
-------------------EENHVTSSPHTLDPFDEEDWDTS--MTSTLPTEFDLRPD--
---ITPTDEESRSMAFEIPAVRSSPSASLF-NKDMEDDTLGEEED----GDLDENGD---
--------------------YGDDVNGKRKRTIVSP------------------------
-----------------------------------------LIKLSSSSDE---------
-------------------DKKTEENP--------------------FDPLGCRP-----
---------------------------------------------------YSNLLP---
--------IRTFML----------------------------------------------
TTLLL-LLLFSCLVIL----------------IIES--E-------SDVFGPIRKVPEMV
ILRRDYYEPMKKNFFRKFIS----------------------------------------
----------------------------------------------------------
>Dpul.mRNA15071 /organism=Dpul {i 96,244,424,645,798,813,1360,1730 i}
-------------------MLKFSSKSDV--NAECKCIVRLLDDSE-VIECDIQPRCKAQ
YLLDYVCEQLDVLEKDYFGLRYVDHHKQRKWFDFTKSV----------ANQVRDAHNLVL
CFRVKFYPPDPMRLQEA-TRYQLYLQLKRDLQHGRLYSPGPGHDLAFLAALCLQEELGDY
DPERHL-PGYVS------------EMNLVLNQSEKLENQVEEFHSGRV-------GALVG
ISASQAVNAFLKKAATLDTYGVDPHPVKD-PRGARLYI-GTNHSGVATFYNGRRTHHFRW
IDISKLNYEGKMFIIHLIIMEDART--------------------------KKKHTVGFK
CATSSACRHLWRYSVEQRIFFTFTSSAEIPAVVTGG--SFFSRGSKVRY-SGRVERELAL
EEVALLAAAAASSSQDHPDGVGGEGHPGADGTSSSSGATGGRRHRSAAYASRRSASEPIR
GD----------------DFDDDYED----------------------------------
-------------------------------------DCEEEETDDFSFDRHRSGERN--
-----------------TPNGSRRSRNHDD----SLPRQRHHPHDQDVGPEGHDSYEASS
CGSGASQDDRSDVASWVALDLRGLPRHHLQHQQHQHHHHNNS------------------
-----SSNGYDTLTIDSDFYGYAGSTTGSTAADPSNNSW--SLHPSDTQDPHHWRER---
-------------------DHSGSRHS--------------------ASPAHYSS-SSSR
YKD-------EPSDG-------------------WL--DSVPR-------QRRRRELKLS
EQ-----VLRAAIPLLPPGGGSLIPAGPSPVGAAGNALKRHIQPAAHPCKMWTKRFLLLG
TSLFTAFSFMALTLIL----------------VYET--D-------FHWAIHLRHWPEMV
FIQRHLYIPLRNLFPIGSSSSSS---P---------------------------------
----------------------------------------------------------
>Drer.transcript:ENSDART00000083760 /organism=Drer {i 105,210,253,332,430,554,642,731,795,884,959,1028,1153 i}
--------------MKML-RFRSPSLSSL--ALELQCTVRLLDDSE--ISCSIQRDTKGQ
FLVDHVCNHYSLLEKDYFGIRYVDPDKQRHWLDPSKPV----------VKQMKCQQPYTM
CFRVKFYPQEPIKIKEELTRYLLYLQLKRDVYHGRLLC--PFADAAYLGACIVQAELGDY
DPEEHP-ADYIS------------DFKLFPKQSLKLERKIMEIHQNEL----------RG
QCPSLAELNLLQRAHTLDTYGVDPHPCKD-FTGSTAFL-GFTARGFVVFQGNKRIHLLKW
ADVSKFKFEGKTFYVIGVQRE-------------------------------KKLVLTFH
TSTPAACKHLWKCGVENQAFYKCAKSSQIKTVSSS---SIFFKGSRFRY-SGRVAKEV-I
EASSKIQRDPPVVHRCQFG--------------QSRSFTSLSH---KQLIMNMEPLLPAL
SSSRESRDS---------SADNGLSALKDCVHLSPLKPSVTPEEAEMEEMLN--------
--------------FSQERREDEASQRTRV--------------DEDRREIHVDSEDD--
----------------------------------------------------TSGGAHTI
SDTAYSPCASL------VPTPVEEAQGGLELLFQSPARLLKE------------------
----LHADPDMQRELQAE------------------RQR--EAEREAFRQSLCSPS----
-------------------SGRQQMQA---------------------------------
------------------------------------------------------------
-------CLRSAAR-----------------------------------------LVL--
MATGL-LMILLPLLLV----------------LLESDLD-------ISFLHDIRQTPEFE
QFHYEYYCPLRRWFLCKLQIMTE-HL----------------------------------
--------------------------------------------SGNE----------
>Hsap.transcript:ENST00000304195 /organism=Hsap {i 147,252,295,374,472,596,684,773,837,926,1001,1070,1195 i}
MFASCHCVPRGRRTMKMI-HFRSSSVKSL--SQEMRCTIRLLDDSE--ISCHIQRETKGQ
FLIDHICNYYSLLEKDYFGIRYVDPEKQRHWLEPNKSI----------FKQMKTHPPYTM
CFRVKFYPHEPLKIKEELTRYLLYLQIKRDIFHGRLLC--SFSDAAYLGACIVQAELGDY
DPDEHP-ENYIS------------EFEIFPKQSQKLERKIVEIHKNEL----------RG
QSPPVAEFNLLLKAHTLETYGVDPHPCKD-STGTTTFL-GFTAAGFVVFQGNKRIHLIKW
PDVCKLKFEGKTFYVIGTQKE-------------------------------KKAMLAFH
TSTPAACKHLWKCGVENQAFYKYAKSSQIKTVSSS---KIFFKGSRFRY-SGKVAKEV-V
EASSKIQREPPEVHRANIT--------------QSRSSHSLNK----QLIINMEPLQPLL
PSPSEQEEELPLGEGVPLPKEENISA--PLISSSPVKAAREYEDPPSEE-----------
-------------------------------------------------------EDK--
----------------------------------------------------IKEEPLTI
SELVYNPSASL------LPTPVDDDE--IDMLFDCPSRLELE------------------
-----REDTDSFEDLEAD------------------ENAFLIAEEEELKEARRALS----
-------------WSYDILTGHIRVNP---------------------------------
------------------------------------------------------------
-------LVKSFSR-----------------------------------------LLV--
VGLGL-LLFVFPLLLL----------------LLESGID-------LSFLCEIRQTPEFE
QFHYEYYCPLKEWVAGKVHLILY-ML----------------------------------
--------------------------------------------GCS-----------
>Alyc.aculy02g05280.1 /organism=Alyc {i i}
-------------------MFRFSNRKAL--APELKCRVLLLVPNE-ELEIGYAPNSTGQ
DIMNEVVKQLDLLDKDYYGLKVHD---QIQWLDLTKTI----------AKQTKGMQAPIF
ELRFKYYPAEPALLANESTRYYLYLQLRLDLIEGRLLP-DSIETTAYLIACILQSELGDY
TSSPNTPDNYVS------------EFKFIPNQTEDLEWAAIRLHQNED---------FQG
LKPADSELNFLKKACQLDTYGVDPYPVKE-GNSHRNFLIGVNHRGVSTFHLDKRINLFGW
SEIERIALDNKVVIIYYKRIEKKGEKT-----------------------SKTKGLLGFR
CHSTVFAHNFWKIACEHKYFFTLETSPEAPIITNTG--GLFKKNHKLKY-IGRVEKDL-L
KDSVDQGR-SCGVKRS----------------------HSLMA---------KTNDGPMW
QG-FEQGHNLQ------TSLNNIYSN--------DFINKTMPSDMNFFREED--------
------------------------------------------------------------
----------------------------------------------------EDEFVAEG
SGSGGGVGGVG------TKNSIGTKQASARHSLASM------------------------
-----SKDSPKTFT-----------------------RR--PVMTTKTEAS---------
-------------------GSAIRRGS--------------------QIYMDTNH-ENNE
------------------------------------------------------------
-------FIRASIV----------------------------------------------
LFVIL-VASLL-VMLL----------------INES--DRPT--TISLLIKKMNLESVSH
CLRNNYYLPLKSALRNSFSGLVS-VL----------------------------------
--------------------------------------------DAKL---------L
>Mocc.rna7524 /organism=Mocc {i 99,240,312,540,621,755,837,920,1089,1294,1437,1736,2040,2271,2350 i}
-------------------MFRFGSRKAN--RQEYRCTVRLLDDDEPPINCDFQHVCLGQ
YVLDFVCSSIGLLEKDLFGLRYVDSHNQRRWLDLSKPV----------LKQVKDIRNVVF
CFRVKFYPPNPLDLKEDSTRYQVYLQLKRDLSHGRLNC--TQSEAALMVAYVKQAELGDH
EAPSNQ-GDARASSESGDEAQSAFSARILPKHSQEIESRVDRIHET-L----------KG
VSATDAQDFFLKRAATLESYGIDPHPVKD-EHNTQLYI-GVNYLGVMTFRAGKRDLHIRF
DDLVKFNYEGKMFILHVMTAGS-----------------------------NRKQVIGFR
CPTQAACQYLFACANEIRCFYTY-----IPPLVSKK--NTLSRAMSI---LKKRENSV--
------------------------------------------------------------
ASLAPSQMNL--------------------APNNLNFNKSGLS-----------------
-----------------DHREDNCKTEVRGAS------------DIDSLMAHSEDEDELK
GQLKTPLIT---------PTVDATPTKQNS----------------------KENGDVFQ
STNVYGP----------VDSPIAEHPEYTILECQSSSSILRHAQMLAFTALVMLLIISVT
AIAVMESDSALFEEVTG----------VNPVAW---KSR--QYVPSRTSAIHLIAGTLML
IVAPIAPFSWLAVHRMKFDGDPIRYELDLYLDCLYSTIVFLVGLADIYIFSRRRS-LAKA
LNHLHCIWTCSGASGSGVASLSLIGGLVSLVFFVWLQCSLVLREVVHKNTSPSAFEI---
--------MKSSLV----------------------------------------------
GWLIY-MGFLTPVLLLSLMVFIYGSLTNALKHFLEKT-DYAERDTEEKSAVILRDVLELT
NELSSYISPISATCFGALLALAMQHVFLLMNPMTRASVNPRFVASYWLCVISGLIISLKL
IDVLSKQPPPSEANQASPNSDWPVRAASWNSPIAEDNHCDFHHSETNEFMYIQNDLRV
>Cele.Transcript:C24A11.8c /organism=Cele {i 56,138,243,295,319,395,614,702,948,1079,1259,1393,1483,1551,1638,1710,1884 i}
M-------PQNNTSSSFLGRLTTSTRSSFMSPKDVRCNVHLLHDSD-IIGNEFPRTQSAQ
TILDYVCQLKHIQEKDFLGLRYQDHHKHRYWLDLTRSINHVVKNFKKEIKKVGKTESMTL
HLRFRYYPSDPARLRDPNLRYQLFVQLQRDLLHGRLYC--PTSSAAELAALILQAQLGDY
NEEKHV-GNYVS------------GYKLLLKQTPKLEERIANNHK-EL----------KG
KSSESAELEFLEKASQLDTYAFDPYTIKEPHDTLPVYI-GASCKGILIYTGQSRTHNIDW
SELVKVDYSGKEIRLTLSENYRGQITAAGTPTGTLNGHGPGSPSIMDKSLTKKPLTLKYT
CPSGQFAKHLWIHILSQQAFFNETSAQDVKLKFSKPRIPLLSRGSTFRFPSKRVYREI-E
EEDSK----SILFDKSIME------------------TSAVMN---------ETTTS---
---NENEESI--------------------------LNCSTISAPLSSGSGVVRYDLLRQ
TPRVEQPWLKQNSLKVTTVHDNTASSSS---SPDNSETQNNNLSKITNLNLSIEREVS--
---TSPSTS---------PVPIVHTQQHSD-------HNSTSFTV----HLIKREEVATS
SSSTSSTTTTG---------QQQNLEKNGNGKLANGGGSGVD------------------
------------------------------------------------------------
-----------------LGKKTVHTNGTTL----------------ICTEEKQDSILSMD
ES------------------------------------------------LTSKSLI---
--------SRIANT----------------------------------CF----------
VFFLI-LLLIVAIVIV----------------LFEKSED-------SAHNDFIESHRALS
DLRHLYYEPTRHYVVEQYRKHFGAKI----------------------------------
----------------------------------------------------------
