# Supplementary material for: Genome streamlining in a minute herbivore that manipulates its host plant
Source: eLife. 2020 Oct 23;9:e56689. doi: 10.7554/eLife.56689 (PMC7738191; doi:10.7554/eLife.56689)
Supplement: Supplementary file 2. [file elife-56689-supp2.zip › Malin_Input/OG0002128.fasta]

>Agam.AGAP006818-RA /organism=Agam {i 51,321,602,1050 i}
MVL---------------------------------------------------------
--E--------------------------------------------------KENFAEN
METII--KNTRKVLTE-----------------------------------------SGA
NATPTKTPVPM-------------------------------------------------
--EEEDKKVAA-------------------------------------------------
GDADAAV----DPKELAKSELS--------EVHKH-----ESAPFDPSIEPLLRDNPRRF
VIFPIQYPDIWQMYKKAEASFWTVEEVDLSKDMKDWE-TLKPSERHFISHVLAFFAASDG
IVNENLVERFSQEVQVTEARCFYGFQIAMENVHSEMYSLLIDTYIRDSKEREFLFNAIET
LPCVKRKADWALNWISSKKANFGERVVAFAAVEGIFFSGSFAAIFWLKKRGLMPGLTFSN
ELISRDE---------GLHCDFACLMFKYLVQKPSKERVTEIIRDAVLIEQEFLTKALPV
DMLGMNCDLMSQYIEFVADRLLLELGCEKIYHTKNPFSFMEFISLEGKTNFFEKKVGEYQ
KWGVMA-NRLD--NVFTLDADF
>Phum.transcript:PHUM293080-RA /organism=Phum {i 75,219,455,684 i}
MS----------------------------------------------------------
------------------------------------------------------------
----------RKF-----------------------------------------------
------------------------------------------------------------
------------------------------------------------------------
G----------DVDGHVLKEFQ--------NINVN-----DSRVFNKEIEPLLKENIKRF
VIFPIEFPDIWHMYKKAEASFWTVEEVDLSKDLEHWE-RLKPSERHFISHVLAFFAASDG
IVNENLVERFSQEVQVSEARCFYGFQIAMENVHSEMYSLLIDTYIKNPTEKHFLFNAIET
MPCVKKKADWALKWISHKTATFAERVVAFAAVEGIFFSGSFAAIFWLKKRGLMPGLTFSN
ELISRDE---------GLHCDFACLMFKYVVQKPTEDEICDIIKDAVAIEQEFLTEALPV
NLIGMNCSLMKKYIEFVADRLLVELGCKKV------------------------------
--------------------RI
>Bmor.transcript:BGIBMGA013510-RA /organism=Bmor {i 69,291,527,756,975 i}
MA----------------------------------------------------------
--P----------------------------------------------------TVDKE
NLHSGI---------------------------------------------------NGE
NRVQTKSPM---------------------------------------------------
-----KNSVL--------------------------------------------------
-----------ATKNDNLTEEM--------DLDKN------FEEFDPQKEPLLRENPRRF
VIFPIQYPDIWQMYKKAEASFWTVEEVDLSKDLSDWE-TLKDSERHFIKHVLAFFAASDG
IVNENLVERFSQEVQVTEARCFYGFQIAMENVHSEMYSLLIDTYIRDPKERDFLFNAVET
LPCVKKKADWALQWIASKTATFGERIVAFAAVEGIFFSGSFASIFWLKKRGLMPGLTFSN
ELISRDE---------GLHTDFACLMFQHLVQKPTKECVLHIIKDAVVIEQEFLTDALPV
RLLGMNCELMSQYIEFVADRLLVDLIGEKHYNTKNPFDFMNLISLEGKTNFFEKKVGEYQ
KCGVMA-NRLD--NVFTLDADF
>Drer.transcript:ENSDART00000027851 /organism=Drer {i 93,162,309,426,560,655,789,894,1008 i}
MS----------------------------------------------------------
--STRSPLK----------------------------------------------TKNEN
TIS---------------------TKMNNMSF------------------------VDKE
NTPPSLSST---------------------------------------------------
------------------------------------------------------------
------------RILASKTARK--------IFDES-EGQSKAKKGAVEEEPLLKENPHRF
VIFPIQYHDIWQMYKKAEASFWTAEEVDLSKDLQHWD-SLKDEERYFISHVLAFFAASDG
IVNENLVERFTQEVQVTEARCFYGFQIAMENIHSEMYSLLIDTYIKDSKEREFLFNAIET
MPCVKKKADWALNWIGDKNARYGERVVAFAAVEGIFFSGSFASIFWLKKRGLMPGLTFSN
ELISRDE---------GLHCDFACLMFKHLINKPSEETVKKIIMNAVEIEQEFLTDALPV
KLIGMNCDLMKQYIEFVADRLLLELGFDKVYRVENPFDFMENISLEGKTNFFEKRVGEYQ
RMGVMS-GTTD--NTFTLDADF
>Hsap.transcript:ENST00000615152 /organism=Hsap {i 279,354,498,615,749,844,978,1083,1197 i}
MGRVGGMAQPMGRAGAPKPMGRAGSARRGRFKGCWSEGSPVHPVPAVLSWLLALLRCAST
MLSLRVPLA--------------------------------------------PITDPQQ
LQL---------------------SPLKGLSL------------------------VDKE
NTPPALSGT---------------------------------------------------
------------------------------------------------------------
------------RVLASKTARR--------IFQEPTEPKTKAAAPGVEDEPLLRENPRRF
VIFPIEYHDIWQMYKKAEASFWTAEEVDLSKDIQHWE-SLKPEERYFISHVLAFFAASDG
IVNENLVERFSQEVQITEARCFYGFQIAMENIHSEMYSLLIDTYIKDPKEREFLFNAIET
MPCVKKKADWALRWIGDKEATYGERVVAFAAVEGIFFSGSFASIFWLKKRGLMPGLTFSN
ELISRDE---------GLHCDFACLMFKHLVHKPSEERVREIIINAVRIEQEFLTEALPV
KLIGMNCTLMKQYIEFVADRLMLELGFSKVFRVENPFDFMENISLEGKTNFFEKRVGEYQ
RMGVMS-SPTE--NSFTLDADF
>Isca.ISCW016837-RA /organism=Isca {i 75,129,396,530,759,978 i}
MSL---------------------------------------------------------
--S----------------------------------------------------TVDMN
VLN----------------------KLKNTTL------------------------GDKE
NQIPEGKTV---------------------------------------------------
------------------------------------------------------------
-----------ECKDSLKTEKR--------LAKKT------VVELEKQDEPLLRENPRRF
VMFPIVYEDIWRMYKKAEASFWTVEEVDLGKDLPHWD-GLKPEERHFISHILAFFAASDG
IVNENLVERFSQEVQVTEARCFYGFQMAIENVHSEMYSLLIDTYIKDPSERDRLFNAVET
MPCIKRKADWALNWISNRSATFGERIVAFAAVEGIFFSGSFASIFWLKKRGLMPGLTFSN
ELISRDE---------GLHTDFACLMFSHLVNKPSQARVRQIICDAVVIEQEFLTDALPV
ALIGMNCELMKRYIEFVADRLLVELGCEKVYNSENPFDFMEHISLEGKTNFFEKRVGEYQ
KAGVMA-NKEE--QVFTLDADF
>Ptep.aug3.g2820.t1 /organism=Ptep {i 69,360,494,723,942 i}
MN----------------------------------------------------------
--S----------------------------------------------------VLQEN
YVN-----------------------LKITDN------------------------QDKE
NK----------------------------------------------------------
------------------------------------------------------------
------------HETVLKSEKK--------KAIKS--------VSKTTDEPLLRENPRRF
VIFPIEYQDMWQMYKKAEASFWTVEEVDLSKDFSDWE-KLKSEEKHFISHILAFFAASDG
IVNENLVERFSQEVQVTEARCFYGFQIAIENVHSEMYSLLIDTYVKDKTERERLFNAIET
LPCVKRKADWALNWISSTNASFGERVVAFAAVEGIFFSGSFASIFWLKKRGLMPGLTFSN
ELISRDE---------GLHCDFACLMFSHLLNKPSEKRVAQIVTDAVAIEQEFLTEALPV
ALIGMNNTLMKQYIEFVADRLLVELGCEKVYHVENPFDFMEHISLEGKTNFFEKKVGEYQ
KCGVMS-NKED--HVFTLDADF
>Lpol.rna19889 /organism=Lpol {i 108,159,444,578,807,1026 i}
ML----------------------------------------------------------
--S----------------------------------------------------VVSPQ
KLNARTKAKPEHF--NE------DSEVKNTL--------------------------NKE
NKDPSSDFV---------------------------------------------------
------------------------------------------------------------
------------HKQRTNKEKE--------GFQRSYQNNTKVVAGDVDAEPLLRENPRRF
VMFPIEYPDIWQMYKRAEASFWTAEEVDLSKDVYDWE-QLKDEERHFISHVLAFFAASDG
IVNENLVERFSQEVQVTEARCFYGFQIAIENVHSEMYSLLIDTYIKDPNERMRLFNAIET
LPCVKKKADWALTWISHPTATFGERVVAFAAVEGIFFSGSFASIFWLKKRGLMPGLTFSN
ELISRDE---------GLHCDFACLLFSHLVNKPSKERVVEIIKEAVKIEQEFLTDALPV
ALIGMNCQLMKQYIEFVADRLLLELGCDKVYNGENPFDFMEHISLEGKTNFFEKKVGEYQ
KCGVMA-KREE--HKFTLDADF
>Turt.mRNA:tetur12g00060 /organism=Turt {i 846 i}
MK----------------------------------------------------------
------------------------------------------------------------
------------------------------------------------------------
------------------------------------------------------------
------------------------------------------------------------
---------------------------------------TNKVNEPVEEEPLLRENPNRF
VVFPIEYPDIWEMYKKAEASFWTVEEVDLSRDLTDWA-KLNDEERHFISYVLAFFSASDG
IVNENLAERFIRDIQITEARCFYGFQIAIENVHSEMYSLLIDTYISDPDQREFLFKAIET
VPCVAQKAEWAINWTANPSVSFAERLIAFACVEGIFFSGSFAAIFWLKKRGLMPGLTFSN
ELISRDE---------GLHCDFACLLFKYVVKRPSEKIIQEIVRDAVEIEQKFLTEALPV
SLIGMNNKMMAQYIEFVADRLLVELECSKIYHARNPFDFMDHISLDGKTNFFEKRVGEYQ
KSNVANGNKED--AKFVLDADF
>Dmel.FBtr0088046 /organism=Dmel {i 51,300 i}
MA----------------------------------------------------------
--S--------------------------------------------------KENIADN
MEKFSLKSPSKKILTDS------TNNVRKMSI------------------------GHEA
NGQLAKESS---------------------------------------------------
------------------------------------------------------------
-----------TVNGIGKSANS--------LMEKS------VTPFDPSLEPLLRENPRRF
VIFPIQYHDIWQMYKKAEASFWTVEEVDLSKDLTDWH-RLKDDERHFISHVLAFFAASDG
IVNENLVERFSQEVQITEARCFYGFQIAMENVHSEMYSVLIDTYIRDPHQREYLFNAIET
MPAVKRKADWALSWISSKSANFGERIIAFAAVEGIFFSGSFASIFWLKKRGLMPGLTFSN
ELISRDE---------GLHCDFAVLMFQHLVQRPKRERIIEIIRDAVAIEQEFLTDALPV
NLIGMNCDLMSQYIEFVADRLLVELGVGKIYNTKNPFNFMEMISLDGKTNFFEKKVGEYQ
RMGVVS-NPLD--NVFTLDADF
>Dpte.g188.t1 /organism=Dpte {i i}
MP----------------------------------------------------------
-------------------------------------------------------HETQT
STNSID---------------------------------------------------NGF
NLDEFSQKL---------------------------------------------------
--------II--------------------------------------------------
-----------TAVDNKKSESK--------SFVKS------DRNFDLDDEPLLRENPNRF
VLFPIQYHDIWTMYKKAEASFWTVEEVDLSHDLVHWN-KLNSNEKHFISHVLAFFAASDG
IVNENLAERFIRDVQIPEARCFYGFQIAIENVHSEMYSLLINTYVSDRNEQDFLFNAIRN
LPCVEKKAKWAIRWTQDDSVTFAERLIAFAAVEGIFFSGSFAAIFWLKKRGLMPGLTFSN
ELISRDE---------GLHCDFACLLFHHIRNRPSSQRIVEIIIDAVNIEQEFLTDALPV
SLIGMNAKLMSDYIEYCADRLLVELDCEKHYKTTNPFDFMEQISLEGKSNFFEKRVAEYQ
KSGVMS-RPED--QVFVTDADF
>Dpul.mRNA16226 /organism=Dpul {i 135,294,423,802,978 i}
MS----------------------------------------------------------
-------------------------------------------------------FLSQR
FDN-----------------------LRTSD--------------------------NKE
NRTNSSGQK---------------------------------------------------
--------IL--------------------------------------------------
-----------KSHDENVSPTK------LTTVEKS-----VQVRDSDQNEPLLRPNPSRF
VLFPIQYRDIWQMYKKAEASFWTAEEVDLSKDLKDWD-NLQPNERHFVSHVLAFFAASDG
IVNENLVERFAQEVQVPEARCFYGFQIAMENIHSEMYSLLIETYIKDSAERTRLFNAVET
MPCIAKKAEWAMKWIGNKDAPYSERIVAFAAVEGIFFSGSFAAIFWLKKRGLMPGLTFSN
ELISRDE---------GLHTDFACVMFKHLVNKPPKERIIEIINNAVKIEQEFLTDALPV
EMIGMNCRLMRQYIEFVADRLLLELGCTKMFNVENPFDFMEHISLEGKTNFFEKKVGEYQ
KAGVMN-SKGNSAHVFTLDEDF
>Mocc.rna3417 /organism=Mocc {i 97,398 i}
MS----------------------------------------------------------
-------------------------------------------------------ILGEK
NLN-----------------------IVNKEN------------------------SVKN
NRIQNSNII---------------------------------------------------
------------------------------------------------------------
-----------EKDENKAHRNE--------SSEVA-----IKKKTYVESEPLLRENPNRF
VLFPIEYPDIWRMYKKAQASFWTAEEVDLGKDMADWH-KMSSQEQEFIKHILAFFAASDG
IVNENLVERFSQEVQVTEARCFYGFQVMMENIHSEMYSLLLNTYITDPMERDHLFRAIET
MPCIKKKADWALNWIGNQNATYGERVVAFAAVEGIFFSGAFASIFWLKKRGLMPGLTFSN
ELISRDE---------GLHTDFACLMFRHLVQKPSVERIYEIIRNAVAIEQEFLTEALPC
AMLGMNCDLMKQYIEFVADRLLVELECDKLWNSQNPFDFMEQISLEGKTNFFEKRVGEYQ
KAGVMA-NKED--QIFKTDFDF
>Tcas.transcript:TC013940_001 /organism=Tcas {i i}
MP----------------------------------------------------------
------------------------------------------------------LFNKEN
MITLIGEN-------------------------------------------------NKK
NVLTDNKSN---------------------------------------------------
--------IL--------------------------------------------------
------------VNSKADSDFP--------KIQDG-----CNMEFDPELEPLLQENPRRF
VVFPIQYPDIWDKYKQAEASFWTTEEVDLSKDLDDWKNKLNSDERYFISHVLAFFAASDG
IVNENLVERFSQEVQVTEARCFYGFQIAIENIHSEMYSMLIETYISEPQEKEFLFNAIET
LPCVKKKADWALLWINSKNATFGERIVAFAAVEGIFFSGSFASIFWLKKRNLMPGLTFSN
ELISRDE---------GLHCDFACLMFSHLVQKPSKERIQSIIQDAVKIEKEFLTEALPV
SMIGMNCALMCQYIEFVADRLLGELGCEKIYNSQNPFDFMTIISNEGKTNFFEKKVGEYQ
KSGVTC-EQTE--E-YHLDLDF
>Cscu.CSCU014148-RA /organism=Cscu {i 191,420,447,666 i}
ML----------------------------------------------------------
--K---------------------------------------------------------
------------------------------------------------------------
------------------------------------------------------------
--------FL--------------------------------------------------
------------------------------SVSLS------------------------C
VSLRVEFSSVLSLTKT------------------------------IVSLKIIFLVCTNK
I---NLLKNIK----------------TIKNYTSDVNSV---------SKTDKLFNAIET
LPCVKRKADWAINWINDLTSTFGERVVAFAAVEGIFFSGSFAAIFWLKKRGLMPGLTFSN
ELISRDELESKATEGKGLHCDFACLMFSHLINKPSKERIIKIIKDAVMIEQEFLTEALPV
ALIGMNCNLMRRYIEFVADRLLVELGCGKVYNVENPFDFMEHISLEGKTNFFEKKVGEYQ
KCGVMA-KKEE--QCFTVDADF
>Alyc.aculy02g06070.1 /organism=Alyc {i i}
MA----------------------------------------------------------
--SVEVKLA--------------------------------------------PIEINQN
LPA---------------------------------------------------------
-VIKSPKTV---------------------------------------------------
----DLDDDID-------------------------------------------------
------------------------------KLIKS-----------------IHENPSN-
CSFKVHHEDLYDLYKKAVACYWTVKEVDLTRDREHWDNKLTADERYFISYVLAFFAASDG
IVNENLCERFIKDTKMHEAECFYGFQIKIENIHSEMYSLLIYTYITDPEEQKRLFNAMVT
IPCVRKKASWAMRWTSS-EATFAERLIAFATVEGIFFSGSFAAIFWLKKRGIMPGLTFSN
ELISRDE---------GLHCDFACALFRHVKNKPTEERVHEIVKDAVAIEQEFLTEALPV
ALIGMNNGLMRQYIEFVADRLLLELGYSKIYNQENPFDFMNQISLAGKTNFFEKRVGEYQ
KSGVMN-NPEE--LKFNLEADF
>Cele.Transcript:C03C10.3 /organism=Cele {i 54,411,767 i}
MTL---------------------------------------------------------
--T------------------------------------------------EIQNVEKEN
AGASVPK--------------------------------------------------HSS
NKLKLEKEL---------------------------------------------------
----EKLEIVD-------------------------------------------------
-------------QTKAASAEE--------TNNES------EVNELDADEPMLQDLDNRF
VIFPLKHHDIWNFYKKAVASFWTVEEVDLGKDMNDWE-KMNGDEQYFISRILAFFAASDG
IVNENLCERFSNEVQVSEARFFYGFQIAIENIHSEMYSKLIETYIRDETERNTLFNAVDE
FEFIKKKADWALRWISDKKASFAERLIAFAAVEGIFFSGSFASIFWLKKRGLMPGLTHSN
ELISRDE---------GLHRDFACLLYSKLQKKLTQQRIYDIIKDAVAIEQEFLTEALPV
DMIGMNCRLMSQYIEFVADHLLVELGCDKLYKSKNPFDFMENISIDGKTNFFEKRVSEYQ
RPGVMV-NEAE--RQFDLEADF
>Smar.transcript:SMAR009377-RA /organism=Smar {i 27,91,201,759,783,828,975 i}
MA----------------------------------------------------------
--TARICATFLFLNKCDEWLCACSAGGCGQIVMADESEKDEKVKENGDDDDEDDYFDAEN
NEKIFLKG-SQKRLRKSPREAPVNPGLEEEKSFDSDSCPDYFGVRSYLHHFYDGTVSSDS
NLYENTREDNFRYLVTPRKQYCEKVTSFWWKLAVWGGINFVVLGLIAILVGYVIPKRDVI
IGQQDDLEIIDRSAEKFNASLDLCKLVGLIIFCVGGALVIAALLFPGASYSTSDHDDVSF
GLKIGKLDPRDPTDSAMKGKKQIFKSIEEKKIKDE-----VEVEKYEEDEPLLKENPGRF
VIFPIQYHDVWKMYKKAVASFWTAEEVDLSK-----------------------------
------VERFSQEVQMTEARFFYGFQIMIENVHSEMYSLLINTYIQDSMKRHHLFNAIET
IPCVRKKALWALDWIGNKTATFGERVVAFAAVEGIFFSGSFASIFWMKN-----------
--------------------EVSCLD----------------------------------
------------------------------------------------------------
----------------------
