# Supplementary material for: Genome streamlining in a minute herbivore that manipulates its host plant
Source: eLife. 2020 Oct 23;9:e56689. doi: 10.7554/eLife.56689 (PMC7738191; doi:10.7554/eLife.56689)
Supplement: Supplementary file 2. [file elife-56689-supp2.zip › Malin_Input/OG0002132.fasta]

>Agam.AGAP003860-RA /organism=Agam {i 500,698,785,976,1041,1220,1395,1557,1749,1927 i}
--MAFLRTVSRCNSLVPRKVSSPSSTGTNG-----CLS-HSRSEQFLRQYGIHAASNH-R
GQLSSALLAALNHRLTLEGHPSLDGTRRWRSTTVAAPSPVSTGARQRQQQ----------
DNNPSTPQRDPLDVSFNDPHAAFKSKTTFELIRAYFVYVLCSSEFLVENNMKVRTRFWGP
ARCPDDLVLMFGDSHEVCGLTFFLNLPQVHYTFVKEYPPAVYFWHTVGVFPMPVTMGPTK
HEKQGTRTEQALLRSFGVKPILDYSVEEDLSQEEAEKREVEASV----SSAGT-------
------NLSEDSADSLPQY-SVDKTFADRR-YKVQSARTYFYLNEATCERNMETFLECLD
AVK------------GATFGTGITAIKLTALGRPQLLLQVSEVIMQARRYMMDLAG--ST
GN----ILTHHKTIQDLERYL----GNVSDKAEVKQFLEKVTSDKDGILHLFPWTGIINE
DCQLSETFRVPDPVTGQMRRLISKIPPKEEEMFRNMIRRLNTIVKTAQDL-DVRIMIDAE
QTYFQPAISRITLEMMRKYNTEKAIVFNTYQCYLKDTYKEVCTDLEQAKRQNFYFGAKLV
RGAYIEQERARAAALGYEDPTNPSFEATTEMYHKTLTECLRRIRI-LK----DANIDPKK
IAIMVASHNEDTVRFAIEKMQEIGIHPEDKVICFGQLLGMCDYITFPLGQAGYSAYKYIP
YGPVNEVLPYLSRRAQENKGVLQKIKKEKRLLLSEITKRLAKGQLFYKPKGKYVP----I
>Dmel.FBtr0077204 /organism=Dmel {i 462,584,671,853,889,954,1133,1308,1662,1840 i}
--MALLRSLSAQRTAISLVYGRNSSKSSNSVAVAACRSFHQRGSGSTSIAGEGAASESTR
GVNGARFLHS--------------GDRPLQASTLVQPEVVSSETVKRSMKQE--SSQEKN
PSPAGSPQRDPLDVSFNDPIAAFKSKTTGELIRAYLVYMICSSEKLVEHNMT--------
---------LMKLARNLLGQKLFVLLMK-----------SSFYGHFVA-----------G
ENRHTIVPALERLRSFGVKPILDYSVEEDITQEEAEKREVESSV----SSAGD-------
---------KKEEGSMPQY-HVDKSFADRR-YKVSSARTYFYLNEATCERNMEIFIKCLE
AVSDDDRKAPRAVATGATFGTGITAIKLTALGRPQLLLQLSEVIMRTRKYMEDMVG--GQ
GN----VLTHHKTIKDLEKYY----ATLGDNKDVKEFLNNVTSDKEGILHLFPWSGIVDE
DSQLSDTFRVPDPQTGQMRRLISQIPPKEEEMFRNMIRRLNTIVKAAADL-DVRIMVDAE
QTYFQPAISRITLEMMRKYNKDKAIVFNTYQCYLRETFREVNTDLEQAKRQNFYFGAKLV
RGAYMDQERDRAKSLGYPDPVNPTFEATTDMYHRTLSECLRRIKL-MK----DCDDDARK
IGIMVASHNEDTVRFAIQQMKEIGISPEDKVICFGQLLGMCDYITFPLGQAGYSAYKYIP
YGPVEEVLPYLSRRAQENKGVLKKIKKEKRLLLSEIRRRLMRGQLFYKPKGNYVP----I
>Tcas.transcript:TC006024_001 /organism=Tcas {i 279,488,670,691,756,935,1110,1353,1639 i}
--MAFLRSLS-----------RSSASRSYGLLVEL-------------------------
-------------------------------SRLRLAAAKSTAAVVQDAA----------
AAPVAGKRRDPLDITFEDAKAAFKSKTNWELMRAYIVYTLCSFETLVENNMQ--------
---------LMKLCKGILGERLFIMLMR-----------ATFYGHFVA-----------G
EDQYKIRPTLERLRSFGVKPILDYSVEEDLSQEEAEKREVEASV----PEAGD-------
---------QVEQGSLKQY-HVDKTFADRR-YKVQSARTYFYLNEATCERNMETFIKCLE
AVADFQKN-----PSGATYGTGITAIKLTALGRPQLLLQLSEVIMKARKYMTEIVG--GE
GN----VLSHHMTIQDLERKL----SKMKDQESVKKFLSQITADEKGILHLFPWSGIIDE
NQELSSTFRVPDLTTGRMSRLITQLSPKEEEMFRNMIRRMNTIVKAAQDM-DVRIMVDAE
QTYFQPAITRITLEFMRKYNKDKAIVFNTYQCYLRNAFDEVTTDMEQAKRQNFYFGAKLV
RGAYLEQERARAAALGYPDPTNPNFEATSDMYHKTLTECLRRIKA-FK----DLG-EEKK
IAIMVASHNEDTVRFAIQKMKEFGIEPEDKVICFGQLLAMCDYITFPLGQSGYSAYKYIP
YGPVNEVLPYLSRRAHENKGVLKKIKKEKRLLGSEILRRVATGQWWYTPKGDYTP----V
>Phum.transcript:PHUM316700-RA /organism=Phum {i 321,530,724,789,974,1149,1392,1592,1681 i}
--MAFLRAVT-----------KCSSIR-------------NKYFPLSSQLLNEHSSHFL-
-------------------------------RTLISVHCKSTQAASAIGYET--D-----
VEGKSTHPRDPLDLSFNDARAAFKSKTTWEVLRAYIVYQLCSSETLVENNMK--------
---------IMKAMKMVMGDRLFALLMK-----------MTFYGHFVA-----------G
EDEFRIRPNLERLRSFGVKPILDYSVEEDLTQEEAESREVAASVPTETTAKTD-------
---------DVAPGSLPQY-HVEKSFADRR-YKVQSARTYFYLNEATCERNMETFLHCLE
AIS------------GATFGTGLTAIKLTALGRPQLLLQVSEVIMRTRQYMAELDG--GR
GN----VLGHHVRREDLSKRYEQ--ANVLTEGPVKEFLDRVTYDEQGVIHLFPWYGIIDD
NQQLSDTFRVPDLKSGKMVRLVTQFSPKEEEMFRNMVRRVNTVIKAAQEM-DVRVMIDAE
QTYFQPAISRITLEMMRKYNREKAIVFNTYQCYLKDTYNEVTTDLEQAKRQNFYFGAKLV
RGAYLEQERGRAAALNYPDPTNPSFEATTVMYHRTLTECLRRIKD-LK----DKGEDAKK
IGIMVASHNEDTVRFAIEKMKEIGISPEDKVICFGQLLGMCDYITFPLGQSGYSAYKYIP
YGPVNEVLPYLSRRAQENKGILKKIKKEKRLLLKELLRRIVTGNIFHKPKGNYVP----V
>Bmor.transcript:BGIBMGA013235-RA /organism=Bmor {i 119,206,388,453,632,912,1050,1161,1243 i}
------------------------------------------------------------
------------------------------------------------------------
------------------------------------------------------------
----------MKRLRQVVGQRFFEAIMK-----------ATFYGQFVA-----------G
EDQNKIRPTIERLRSFGVKSILDYSVEEDLSQEEAEKREVSASI----SACGD-------
---------MQEEGQLKQY-HVEQRFADRR-YKVTSARTYFYLNEASCEKNMEAFLRSID
AVA------------GITKSTGLMAIKLTALGRPQLLLQLSEVIMRARNYMQQIAG--GT
GN----VLTHHKTIEDFQRYF----GDHSTKPEVQQFMKKITSDKEGIVHLFPWSNILDE
DMNLSESFRVPDPKTGQMRRLISQISTKEEEMFRNMLRRLNHIIQVANEA-DVRVMIDAE
QTYFQPAISRICLEMMRRYNKDKFLVFNTYQTYLKNTYNEIVTDLEQAHRQNFFWGAKLV
RGAYIEQERARAAAMGYEDPTCENVDATTASFHKCLKEILSRV-----------------
--------------------KEHNIKPEDKVVCFGQLLGMCDHITFPLGQAGYSVYKYVP
YGPVVEVLPYLSRRANENRGFLKKIKKEKKLLLKEIVRRVVSGQMFYKPIGNYTP----V
>Cscu.CSCU023040-RA /organism=Cscu {i 119,201,294,441,537,728,817 i}
------------------------------------------------------------
------------------------------------------------------------
------------------------------------------------------------
------------------------------------------------------------
------------------------------------------------------------
------------------------------------------------------------
------------------------------------------------------------
------MPLASVSPTTMELKLGR-YNIRTDDEEVRKWFEKMDYDRKGLMNLFSWSGLVDM
NYVISDLFKVPSIQTGRMERIISALSNEEEEMFRNMMRRVHHILRVARER-DVRVMIDAE
QTYFQPAISRITMELMRKYNKEKALVFNTYQCYLTEAYNNVVLDLELAKRQNIYFGAKLV
RGAYMEQERLRAKKIGYEDPINPTFEATTEMYHSTLTEIMNQIVE--------RGKVDAK
IAIMVASHNEDTIRFTVNKMEEMGILPEHKLVCFGQLLGMCDQVSFLLGQAGYSVYKYVP
YGPVDEVLPYLSRRALENHGMLQKMDRECQLLKKELIRRILTGQIFHKPKGNYKP----I
>Lpol.rna6133 /organism=Lpol {i 333,542,580,730,795,983,1065,1158,1305,1401,1586,1675 i}
--MAIVGVVR-----------AVSKST-------------K--IGIRYIL----------
--GTTNVKSPF---------ISYHSSVRLKSSPTTVVSPDATVDTARKS-----------
-NEETPPERDPLDLTFENTQAAYKSKKTWELVRGLLVLKLSSYPYLVENHEK--------
---------LLGLAQRILGKRLFQLLMK-----------LTFYGHFVA-----------G
KDAQDIKPTIECLGSFGVKSILDYSAEEDLSEEEAKEAEMASCI----SAADE-------
-------TKSKDPSRMKQF-QVYEQFADRR-KYNVTARTYFYLSEAQCERNVDTFLKCID
AVA------------GATKSTGLAAIKMTALGRPQVLIQLSEVIVNTRKYFKEVTG--TQ
KN----MIMSNVKPSYIEHKLDD-MHVNTHQDEVVKWLQQMDYDKKGLMNIFSWSDLVDM
NYVLSELFKVPSIKTGRMEPLIRALTDEEEEMFKNMMRRLHYIAQVAREK-DVRVMIDAE
QTYFQPAISRITMELMRKYNKEKAIIFNTYQCYLKEAYNNVVLDLELAKRQGIFFGAKLV
RGAYMEQERLRAKQGGYEDPINPTYEATSDMYERTLNEIMHQIIT--------RG--DRK
IAIMVATHNEDTVRFTVNKMKELGIKPDEKLVCFGQLYGMCDQISFPLGQSGYSVYKYVP
YGPVQEVLPYLSRRARENSSLLSKLNKERYLLRTEIIRRIKSGQVFHTPKGNYTP----V
>Ptep.aug3.g1030.t1 /organism=Ptep {i 309,518,556,700,765,953,1035,1128,1275,1371,1556,1645 i}
--MATCGVVS-----------IIPKSN-------------PKYLSIAYSI----------
--LRNDIRS---------------GQVCWKSTAATVVTP----ETSTTS-----------
-NDTTEYQKDVLDLTFENAKDAYKSKTTWELVRALMVLKLSTYDFLVENNQK--------
---------LLKFGKRILGRSLFNSLMK-----------NSFYGHFVA-----------G
ENEREIQPVIQRMRSFGVKSILDYSAEEDLSEQQAREAEMSGCL----SSASE-------
---------DGKLGEMKQY-QPYEEFADRR-KFCPVARTYFYLDEAQCEKNMEIFLKCIN
AVA------------GTTQSTGFAAIKLTALGRPQLLMQLSEVIAQTRKYFKNITG--VE
RS----MAYANVTPEILEHKLED-HNINTTKKELKEFFEHMDYDKKGLMNLFCWSGLVDM
NYVISDLFKVPNIKSGKMEPLISALTEEEEEMFRNMMRRVHHIAKIAREK-DVRVMIDAE
QSYFQPAINRITMELMRKYNKEKAIVFNTYQCYLKESYNSVILDLELADRQGFYFGAKLV
RGAYMEQERLRAQQIGYEDPINPTFEATTEMYHKTLTELLGRIVT--------KG--DRK
TAIMVASHNEDTVRFAVKKMDELGIKPEHKVICFGQLYGMCDHVSFPLGQSGYSVYKYVP
YGPVDEVLPYLSRRAQENHCLLKKSARERKLLWNEIQHRMITGNVFKKPVGNYKP----V
>Isca.ISCW000787-RA /organism=Isca {i 209,379,444,626,708,801,1232,1321 i}
------------------------------------------------------------
------------------------------------------------------------
------------------------------------------------------------
---------LMQVGQRVLGRRLFRLVMR-----------HTFYGHFVG-----------G
ESADAIQPLVKRLRSFGVKSILDYSAEEDLSEQEAKQVEMALSV----CFA---------
-----------WAGQLKQF-QPSEQFADRR-HPHVMARTYFYLNEAQCEKNMDTFLKCID
AVA------------DATKGTGLAAIKLTALGRPQLLIQLSEVVVHTRKFFREVTG--AD
KA----MALSTVTPSNIEQKVQV---SPSERKAFEQWLQRMDFDRNGLMNIFSWSGLVDT
NHFISDLFKVPNLQTGRMEPIISALTEEEEEMFRNMMRRVHTIARTAQEK-GVRVMVDAE
QTYFQPGISRITMELMRKYNREKAIIFNTYQCYLRTTYDHVVRDLELARRQGFFFGAKLV
RGAYMEQERLRAKTLGYEDPINATYEDTNATYHKTLTECLRQVAQ--------QK-ERKT
IAIMVASHNEDTVRFAVKQMQELGIQPADKVVCFGQLLGMCDQVSFPLGQAGYSVYKYVP
YGPIDEVIPYLSRRAVENHSLLQKVGKELGLLRREIGRRLLTGQLFYKPRGNYTP----I
>Dpte.g8328.t1 /organism=Dpte {i 366,1308,1595,1684 i}
MMISSTIIIN-----------KLLRIQ-------------NNFHSKNHHLLFYHRSGFNV
GKLSSSLSSSF--------CIQNHQQQRSLSSTSTTSTSTTI------------------
ESSSSKRNCDKLDLTFSNTEQAYRSKTTFELIRAIAVLYVSSFDTLVYNHDK--------
---------LLKWSKRLMGERLFNLLMR-----------STFYGQFVA-----------G
IDEFDIKPVLNHLRSFGVKSILDYSAEEDIEKK--------FDT----ISNKQ-------
---------KGKDKIVKQY-EYDDVVHGRR-ELRPVARTYFYMNEAQCEKNMDIFLRCID
CVA------------GATYGTGFAAIKLTALGRPELLLQLSEVIARTRKYFKQITG--L-
NS----IGLGNITPEEFQKQLDKRFNLNVDNPEIAAFLKQMDYDQRGLMNLFAWNGLIDM
DTLINDLFKVPNLRTGRMEMIINALNQEEEEMFRNMMRRMHTIARAATER-DVRVLIDAE
QTYFQPAINRITLELMRKYNKEKAIIFNTYQCYLKNAYETCELDAELSRRQGFYFGAKLV
RGAYLEQERLRAKQLGYNDPINPTFESTTAMYEKNLNFFMNKIVD--------TGIDQKK
FAIMVASHNEDTVRYTLKKMQELDIKPEHKLICFGQLYGMSDHLSFILGQSGYSVYKYVP
YGPIDKVMPYLSRRALENHGLLKKSKYERKLLMKELLRRIWNGKIFHKPIGNYQP----I
>Smar.transcript:SMAR009246-RA /organism=Smar {i 342,551,570,780,968,1143,1290,1386,1571,1660 i}
--MASLKCAS-----------YALQTS--KFLI---------------------------
--PRSCQSYRF---------TALTTTFRHKSNTSTYIGLDSLNDAKRQSRGANDG-----
QSPSEPSSFDPLDISFENAERAYKSKSTWEIARALIVFSLCSNDYLVKNNMK--------
---------IMKWTRKVLGKRLFEMVMR-----------ATVYGQFVA-----------G
EDQNTISPTLERLRQFGVKSILDYSVEEDLSSEQAEKVELEAYT----APTVD-------
---------------LKQY-QPTRLFADRR-RLVTSARTYFYMNEAQCEKNMEIFLKCIE
SVS------------GITNATGFTAIKLTALGRPQLLLQLSATIARSRKYFEEVTG--LT
GN----IILQDIGPDVFMKRFHE-KHISTDSKDIKSWLNQMTYDQKGLIHLFSWSGLIDS
NILLTDLFRVPNLNTGRMENIISSLTEEEEEMFRNMMRRLRTIAQVATER-DVRVMVDAE
QSYFQPAISRITVELMRKYNKEKAIIFNTYQCYLKKALQNVLLDVEQASRQGFYFGAKLV
RGAYMDQERERARVIGYGDPINPTYESTNDMYNRTLLECLQKIKQ--------SG--DKS
ISVMVATHNEDTIRFAVTKMKELGIGPRDRVVCFGQLYGMCDQVSFPLGQSGYSVYKYVP
YGPVSEVLPYLSRRAQENQGFFTKVAKERRLLKSELKRRILSGQIFYKPVGYYTP----V
>Dpul.mRNA1443 /organism=Dpul {i 348,557,595,634,772,837,1031,1206,1317,1449,1646,1735 i}
MYSAMNRSCVQWA--------RVQFLH-------------NTRLPGRPQVLPIGTRGL--
---------------------------------ASPPPALSMGINKRQSDINNDSKTSAV
PSVSSSGRRDPLDLSFDNAEAAFRSKTTLHVLRAYLVFTLCSSNYLVENNMK--------
---------LMKIGKKLLGKRLFKSLMK-----------ATFYGQFVA-----------G
ENQTDIMPTIQRMRSFGVKSILDYSAEEDISAEEAAEKEMASCV----STTVAPDPAVI-
-KVDP---AINTPEADKRY-HAHREFADRR-QNVNSARTYFYLNEAQCEKNVDIFLRCIE
AVS------------GTTKSTGFAAIKMTALGRPQLLLQLSEVIARSRRYFTEVTGLSAD
NN----ILQQHASPAIFEKRFEK-ADILTDNPAVKKWLQQMTYDQKGLIHLFSWSGLIDA
NILLNDFFKVPNLQTGRMEPLITALSPEEEEMACNMLRRLNTIFSAARDM-DVGVMVDAE
QSYFQPAISRLTMELMRKYNKEKAIVFNTYQCYLKETYNNIVLDLEQANRQNFYFGAKLV
RGAYMEQERARASALGYQDPINPTYEATTAMYEKTLLECLTRIKD-MK-----TRTNERR
IGAMVASHNEDTVRFAIKKMEELGISPEDKVICFGQLLGMCDQISFPLGQSGYSVYKYVP
YGPVDEVLPYLSRRAQENRGILTKIKKEKRLLVTELKRRLVKGQLFSTPKGDYVP----I
>Mocc.rna16872 /organism=Mocc {i 249,334,428,738,917,1058,1203,1416,1612,1665 i}
--MLRA---------------GVSMRS-------------AVALRAHPGLPPVGF-----
------------------------------------------------------PVRRHI
RSSCSSAQKLEVDLKFEDGKEAFKSKTTTELLRAYFVLKLSSVDYIVNHNRQ--------
---------LMSLGQKFLGKKLFHALMK-----------RTFYGHFVG-----------G
ESENAIKPTLERLRRFGVKSILDYSAEEDLSEERAREIEMASTI----SAAPSDS--VD-
-IDTP-SENEDVASELAQF-KPQKKFADPR-RFQPTARTYFYLSEAQCEKNVEIFLKSID
AVA------------GTTQGTGLAAIKMTALGRPQLLMQLSEVIIHTRKLFRDVTG--KE
KL----MALEQVTPEQIDERL----HIDKDHEEYQKFLSGMDYDKKGLMNLFTWSGLVDT
RGMISDIFKVPNLRTGKMEPIISALTEDEEEMFRNMMRRVNTIARHAEST-GVRVMVDAE
QTYFQPAISRLTTELMRKYNKTKPIVFNTYQCYLKDAFDCVQRDVELSKRQNFYFSAKLV
RGAYMEQERLRAKTVGYPDPINDSYEATNEMYHKVLDYLLQEIVK--------SG-KSGR
VSVMCATHNENTVRYVVRRMKELGIGRSERLVCFGQLLGMCDQVSFPLGQAGYSVYKYVP
YGPVDEVMPYLSRRAVENNSLLKKVSKELDMLRKEIFRRAKQGEWRHLPSEELMT----A
>Turt.mRNA:tetur02g03280 /organism=Turt {i 357,563,610,1263,1550,1639 i}
--MASLNYSRLCN---------------------------RIIVLPASVKSTGKQ-----
-------------------TFGRLNMTRLKASSAASVTKLEDDHHHHHVQSQEIGQSSEE
IKSRSTVAHQIIDLTFNNTKECFKSKKSSELMRAMIVLKLCSYPLLVDNHQK--------
---------LIKIGQKVLGRRLFRSLMK-----------ATFYGHFVA-----------G
ENETEMSPKIKHIREFGVKSILDYSAEDEIQEDTSSQVKKSSDQ----NGKSL-------
-------GNTETGEALKSF-VVESDYSDAR-KFRATARSYFYLSEAQCEKNMEIFLNCID
SVA------------NITNQTGFAAIKLTALCRPQLLLKLSKAIMETKHFLNLSDS--LN
KQ----------------------TNVQEANNSIP---NDYSENHRMMLNLLSWNQLISF
EDVINYFRQKDALR--DKVPFKALFDQEEEEMFCNLIRRIETIAKHAHDT-DVRIMIDAE
QTYLQPAINRITIEMMKKYNKNKSIVFNTYQCYLKNTFDAMLLDLDLSYTNDFYFGAKLV
RGAYMEQERLRAKNLGYEDPINENFEATTAMYHKTLAHLMGEIIK--------KDSASKR
IAIMVASHNEDTVRFAVENMAKLGILPAHKVICFGQLYAMSDHISFSLGQSGYSVYKYIP
YGPVDEVLPYLSRRAIENSSVLAKATRERTLIRKEIVRRFISGEWFYKPEAHYNSAST-I
>Drer.transcript:ENSDART00000091331 /organism=Drer {i 321,530,565,601,751,816,933,1013,1095,1188,1335,1511,1610,1699 i}
--MSYSKVIY-----------RVKPTR-------------LFGVRLRSTVASTQH-----
-------------------KELKTDEAPLEQSCAILETPCDVDLIG--------------
-GKKAHIGGQRISIDFDNTREAYRSKHTLELLRSLLVFKLCTFDFLVDKNKE--------
---------LIDLSKKILGQRLFEKLMK-----------MTFYGQFVA-----------G
EDQNSIKPLIEKNQAFGVGSVLDYSVEEDLTQEEAEKKEMDSCV----SEAEKESH-VDT
HACSP-QDPECMDHREKKY-KAHRQFGDRR-GGVISARTYFYADEAKCDHHMETFINCIK
ASA------------GSSV-DGFSAIKMTALGRPQFLLQFSEVLVKWRRFFTLLAA--HQ
GKDGMAVLEQKLELQQLQDSLIK-LGV-GAKSDIENWFTGEELGSSGTIDLLDWNSLIND
RTKISNLLVVPNMESGHLEPLLSKFTDEEEKQMKRMLQRMDVLAKHAVEN-GVRLMVDAE
QTYFQPAISRLTLEMQRIFNREKPHIFNTYQCYLREAYDNVSVDVELSRREGWYFGAKLV
RGAYMCQERSRASEIGYEDPINPDYEATNNMYHKCLEYILEEINH------------NRM
ANVMVASHNEDTVKFTLEKMNEMNLSPTENKVYFGQLLGMCDQISFPLGQAGFPVYKYVP
YGPVNEVIPYLSRRAQENRGFMKGSQRERSLLWKEIKRRLFSGQLLYTPVY---------
>Hsap.transcript:ENST00000621424 /organism=Hsap {i 273,482,517,667,732,849,929,1011,1104,1251,1427,1526,1615 i}
--MALRRALP-----------ALRPCI-------------PRFVPLSTAPASREQ-----
-------------------PAAGPAAVPGGGSATAVRPPVP-------------------
------------AVDFGNAQEAYRSRRTWELARSLLVLRLCAWPALLARHEQ--------
---------LLYVSRKLLGQRLFNKLMK-----------MTFYGHFVA-----------G
EDQESIQPLLRHYRAFGVSAILDYGVEEDLSPEEAEHKEMESCT----SAAER-------
-------DGSGTNKRDKQY-QAHWAFGDRR-NGVISARTYFYANEAKCDSHMETFLRCIE
A-S------------GRVSDDGFIAIKLTALGRPQFLLQFSEVLAKWRCFFHQMAV--EQ
GQAGLAAMDTKLEVAVLQESVAK-LGI-ASRAEIEDWFTAETLGVSGTMDLLDWSSLIDS
RTKLSKHLVVPNAQTGQLEPLLSRFTEEEELQMTRMLQRMDVLAKKATEM-GVRLMVDAE
QTYFQPAISRLTLEMQRKFNVEKPLIFNTYQCYLKDAYDNVTLDVELARREGWCFGAKLV
RGAYLAQERARAAEIGYEDPINPTYEATNAMYHRCLDYVLEELKH------------NAK
AKVMVASHNEDTVRFALRRMEELGLHPADHQVYFGQLLGMCDQISFPLGQAGYPVYKYVP
YGPVMEVLPYLSRRALENSSLMKGTHRERQLLWLELLRRLRTGNLFHRPA----------
>Cele.Transcript:B0513.5a /organism=Cele {i 55,207,531,635,891,1232,1437,1638 i}
--MQAALIGL-----------NFPLQR-------------RFLSGVLTTTSSAKR-----
-------------------CYSGDTGKPYDCTSAEHKKELEE------------------
-------CYNRLDLSFENTKEAFKSKSNTELVRALVVLRLCGIQTLVNQNQI--------
---------ILNTMRRVLGKNLFKKTLK-----------NTFFGHFVA-----------G
ETEEEVRHVVEKLRNYGVKSILDYSVEADITSQEATDKTVKGTS----VATVKPA-----
-AMTPVVDAKTLETTRERY-TVHEEFGDRR-QGVSSARTYFYEGEEQCDKNRDIFKDSIN
AVA------------SATKNEGFVAVKITALGRPQLLLKLSEAIVQTQNFFKALTG----
---GMSLQEGRLTSQEFYKRLGE-LGVKTDTESVKKFFDEVDFDSDGIVDLHGWNHILDD
HVKLGQLFQVLNIKTGSLEPLIQNLSNEEEQEFRNMVRRTLDVAEYAIEK-GVRIMVDAE
QTYLQPAISKITIEMMKKYNKGRGNIFNTYQAYLKGTLQNMEADMQVARREGWHFGAKLV
RGAYMEQERARAKAIGYEDPINDNFEATSKMYESCLTRIADEVHR--------RG--KTN
VSVMVASHNEDTVRFALNLMKEKCISPSERVMCMAQLYGMCDQVSFSLGQAGFSVYKYLP
YGPVEEVLPYLSRRALENGSVLKKANKERDLLWKELKRRISSGEFKARSSSS-------S
>Alyc.aculy02g09200.1 /organism=Alyc {i i}
--MMLKKVNMIQSRSVLLTGSRGRPAT--GALL-------GRARCLSAKAAPQLVDRD-Q
GDASFAAPSGDNNYIK-SHRFQKPSQQKDRISQQQQQQQTQQQQQNQAQYQQ--PVNSTT
AQGATGQQYDELDLTFNNTRLAYKSKTLSELARNYLVLGLSSSDFLVRNNDK--------
---------LMKLSRRVFGQRLFKYMMR-----------ATFYGQFVA-----------G
EDEREIVPVIKHLSSFGVKTILDYSAEEDVSEPPAQAAELRGEQ----IEDSQ-------
-------------SPLRRYQQVEGDFSKPKPNYQPVARTYFYQGESQCEKNMEIFLKAID
AVA------------QTTGNTGFAAIKLTALGRPKLLMKLSKIIDYMRKIDS-------Q
RN----LLPPDITLGELLTRFES----------------------------------LDQ
LTDIS------------AEHQIEPLDEDDREMLANLMRRLDRIASYASQAGGARCMIDAE
QTYMQPAITMIAMDLMRRHNKREAIIFNTYQCYLKSAYSQVVADLAMARKENFFFGAKLV
RGAYMEQERERALKLHYEDPINPTFEATTQMYQQTLAYLMSEIGRELNYCSANGGEISRR
ISIMVASHNEETVRFAIEQMKRHGIQPEHRVICFGQLYGMCDHVSFTLGQSGYSVYKYTP
YGPIEEVLPYLGRRATENHGFLSKLQRERSLLAKEIVNRLLTLRWFYKPRGGYQVRGASQ
