# Supplementary material for: Genome streamlining in a minute herbivore that manipulates its host plant
Source: eLife. 2020 Oct 23;9:e56689. doi: 10.7554/eLife.56689 (PMC7738191; doi:10.7554/eLife.56689)
Supplement: Supplementary file 2. [file elife-56689-supp2.zip › Malin_Input/OG0002135.fasta]

>Agam.AGAP005449-RA /organism=Agam {i 545,692,836,953,1082,1200,1341,1575,1905,2025,2097,2321,2447 i}
------------------------------------------------------------
------------------------------------------------------------
--MAATNRAR--------------------------------------------------
------------------------------------------------------------
---------------------------------------------PQPRANI-SFFSKIQ
GKIS----------------DACA-QQK---------------------FLTDKKTLEKT
WKLMDKVVKLCQQSKMNLKNSPPFILDILPDTYQRLHLIYSKYED--QMHLLHSNEHYNI
FINNLMRKCKQAIKLFKEGKEKMFDENSHYRRNLTKLSLVFSHMLSELKAIFPNGLFAGD
QFRITKADAA-EFWKTRFGNSTLVPWKLFRFELSLVHPISSG-LEAM-ALKTTIDLTCND
YISNFEFDVFTRLFQPWNTLLRNWQILAVTHPGYVAFLTYDEVKARLQKYITKAGSYVFR
LSCTRLGQWAIGYVTQEGEILQTIPQNKSLCQALLDGHREGFYLYPDGKPNNPDLSFAV-
-QSPLEDHITVTQEQYELYCEMGTTFQLCKICAENDKDIRIEPCGHLLCTPCLTAWQV-D
SEGQG--CPFCRAEIKGTEQIVVDAFDPKR------------------------------
--------------------------------QHNRNSAN--GRQQLQNDDHDDDTE--D
DFNIATSSLHALSNSMTLARNN----NDKQSPHSSPRLPRRQQQHQQQQQQQQQPPSSCP
PTSQAPSAPVLSGSDIYAAGGSP---LPPTA--------GTTTTSSSNSSGNLVASAPVA
ASCNACPGSHPPS-------------------------------------------SSSP
--------------------------------------SS--------------------
------------------------TTTSSSSSSS----------------------SSSS
SSTSSSSS---------------------------STSSTSSSSSTTSSSSCASGAAAL-
--------TVASHPALSTPAAIAAACTTTPPPLPPRKSSPGILAASAASDHRQQKLAGCS
SGSNRNLPS------------LAASPHPPAP---------------------PPVPKH--
-------------QNIAQQHQHQQQPSSASGDPFAAGDTATDKVIVGPAETIVGIIDTRP
PEARHPIILKVDEKADQSL------------------------ILTAALTPNNVYHAAVG
-AKILPHPP--------------------SKSITSSQLAASAAGGGGRSGTPSAGHPLL-
--SAL-NNNNN-PNVPYENINLEYIARLMQEGYSKENVITALGISRNNIEMACDILHEF-
----VSKSGGG------------
>Cscu.CSCU004028-RA /organism=Cscu {i 40,125,263,483,648 i}
------------------------------------------------------------
------------------------------------------------------------
------------------------------------------------------------
------------------------------------------------------------
------------------------------------------------------------
------------------------------------------------------------
------------------------------------MLVLSPY-----------------
------------------------------------------------------------
------------------------------------------------------------
---------------------RNKHYFSVTHPGYVAFLTYDEVKARLQKYTNKPGSYVFR
LSCTRLGQWAIGYVTADGSILQTIPQNKSLCQALLDGYREGFYLYPDGRNVNPDLSWAV-
-QATPEDHIRVTQEQYELYCEMGSTFQLCKICAENDKDIRIEPCGHLLCTPCLTSWQ--D
SEGQG--CPFCRAEIKGTEQIVVDPFDPSG------------------------------
--------------------------------RTIRRDDS-QGSNTTNLVDLDDDEN-FE
------------------------------------------------------------
------------------------------------------------------------
------------------------------------------------------------
------------------------------------------------------------
------------------------------------------------------------
------------------------------------------------------------
------------------------------------------------------------
------------------------------------------------------------
------------------------------------------------------------
------------------------------------------------------------
------------------------------------------------------------
--------------------HILELDQLLREHRSTYLIF---------------------
-----------------------
>Isca.ISCW019991-RA /organism=Isca {i 548,695,827,965,1185 i}
------------------------------------------------------------
------------------------------------------------------------
--MAVNSRSK--------------------------------------------------
------------------------------------------------------------
---------------------------------------------NLQAMNITSLFSRIH
GAFS----------------EAMA-PPR---------------------FVIDRRTIEKT
WKLMDKVVKLCQHSRMNLKNSPPFILDILPDTYQHLRVIYSKHED--KMHLLNENEYFRV
FIENLNRKCKQAIKLFKEGKEKMFDETSHFRRNLTKLSLVFSHMLSELKAIYPNGIFCGD
TFRITKSDAS-EFWKNAFGDRTVVAWRVFRQTLHDVHPISSG-LEAM-ALKSTIDLTCND
FISNFEFDVFTRLFQPWSTLLRNWQILAVTHPGYVAFLTYDEVKARLYKYINKPGSYVFR
LSCTRLGQWAIGYVTAEGNILQTIPQNKSLCQALLDGYREGFYLYPDGRNVNPDLSWAV-
-QATPEDHIRVTQEQYELYCEMGSTFQLCKICAENDKDIRIEPCGHLLCTPCLTSWQ--D
SEGQG--CPFCRAEIKGTEQVVVDPFDPMG------------------------------
--------------------------------RTVRKTDL-QNYNPNSLVDLDDDEP-FE
------------------------------------------------------------
------------------------------------------------------------
------------------------------------------------------------
------------------------------------------------------------
------------------------------------------------------------
------------------------------------------------------------
------------------------------------------------------------
------------------------------------------------------------
------------------------------------------------------------
------------------------------------------------------------
------------------------------------------------------------
-------------------------------------VKELLTIAS--------------
-----------------------
>Lpol.rna6551 /organism=Lpol {i 548,695,827,965,1185,1350,1425,1565,1660,2056,2183 i}
------------------------------------------------------------
------------------------------------------------------------
--MAVNNRSR--------------------------------------------------
------------------------------------------------------------
---------------------------------------------NLQTMNISSLFSRLH
GAFS----------------EAMA-PPK---------------------FVIDRRTIEKT
WKLMDKVVKLCQHPKMNLKNSPPFILDIVPDTYQHLRLIYGKHED--RMHVLNDNEYFRI
FIENLNRKCKQAIKLFKEGKEKMFDESSHYRRNMTKLSLVFSHMLSELKAIYPNGNFAGD
TFRITKSDAA-EFWKSCFGERTIVPWKIFRQSLHQVHPISSG-LEAM-ALKSTIDLTCND
FISNFEFDVFTRLFQPWSSLLQNWQILAVTHHGYVAFLTYDEVKARLQKYINKPGSYVFR
LSCTRLGQWAIGYVTADGTILQTIPQNKSLCQALLDGYREGFYLYPDGRNTNPDLSWAV-
-QATPEDHIKVTQEQYELYCEMGSTFQLCKICAENDKDIRIEPCGHLLCTPCLTSWQ--D
SEGQG--CPFCRAEIKGTEQVVVDPFDPMG------------------------------
--------------------------------RMIKKEDS-HGSNSAHLVDLDDDEN-LE
DPNTWTSCLQALALSPRSETAE-SSRSNSRSPMISPR---------TSPQSIRRPP-GMP
P---------------------P---IPPRR--------SSPTETPGQS-----------
------PGTSPRH-----------------------------------------HLLGNP
--------------------------------------STEEHINGIITR----------
-----------------------ISVTPQSSPEN----------------------SGVS
ISYTEIKH---------------------------DDEETEPSMTTTKP-----------
---------VASFPSPSNHVLISSSYGTWPGPSPGITLTP-ISSSSANTVQQCSSLTSTP
FMEPSNLPG------------LG-------------------------------------
--------------------------------------LTTPDVARAPSPMMTT------
---------PSTTQSIHYAELTE---ITEEPSYANTDLNIGH-VVSSSLTPGK---AAAE
-VHEFPVGP--------------------ATSSQNAKSSLTQNNTKYEKRTRPMKPLGT-
--SSL-ENKEN-DRVSYENLHMDYIAALTSEGYTQDAVIRALGIARNDLEMARDILHEF-
----VSKQK--------------
>Smar.transcript:SMAR005580-RA /organism=Smar {i 545,692,824,962,1182,1350,1422,1565,1807,1907 i}
------------------------------------------------------------
------------------------------------------------------------
-MATVSSRSR--------------------------------------------------
------------------------------------------------------------
---------------------------------------------PLQKSN--SLFSRIH
GALS----------------EAIA-PPK---------------------LVIDRRTIEKT
WKLMDKVVKLCQHPRMNLKNSPPFILDILPDTYQHLRLIYAKYED--KMQVLNENEYFKV
FIENLMRKCKQAIKLFKEGKERMFDENSHYRRNLTKLSLVFSHMLSELKAVFPTGSFSGD
QFRITKSDAA-DFWRSAFGERTVIPWKIFRQTLNEVHPISSG-LEAM-ALKSTIDLTCND
YISNFEFDVFTRLFQPWATLLRNWQILAVTHPGYVAFLTYDEVKARLQKYINKPGSYVFR
LSCTRLGQWAIGYVTNEGSILQTIPQNKSLCQALLDGYREGFYLYPDGRNLNPDLSWAV-
-VATPEDHIKVTQEQYELYCEMGSTFQLCKICAENDKDVRIEPCGHLLCTPCLTSWQ--D
SEGQG--CPFCRAEIKGTEQVVVDPFDPSG------------------------------
-------------------------------NRCIRREDH-RSSSTGNLVDLEDDEN-FE
DTHPWTSCLQALALSPRSETSD--RRSGSRSPLTSPG---------ASPSILRKPPISMP
P---------------------P---IPPRR--------STPNHTPGPS-----------
------PGSSPRALS----------------P---------------------THVEDGP
--------------------------------------CLHQYAG---------------
-----------------------------------------------------------S
VAYAEVRY----------------------------------------------------
------------------------------------------------------------
-----NVPH---------------------------------------------------
--------------------------------PTTLNCTVDHNIVPSTSAINTG------
---------SKHVAKLHYAELAD---TNDDPNYENTRIPPKY-IRSWSTKTNEV------
-SPNFPGPP--------------------NNCVTNCISDRNCRQSKVH------------
--TSI-DNKEN-DCISYENLHMDYIAQLVTEGFSREAVIRALWITKNNIDMARDILNEF-
----GSRRTPS------------
>Phum.transcript:PHUM394550-RA /organism=Phum {i 551,698,968,1194 i}
------------------------------------------------------------
------------------------------------------------------------
-MMAANSRTR--------------------------------------------------
------------------------------------------------------------
---------------------------------------------PAQHKNITSIFSKLH
GAFA----------------EAMA-PPK---------------------VATDKRTLDKT
WKLMDKVVKLCQHQKMNLKNSPPFILDILPDTYQRLRLIYTKYED--KMTVLHSNEHFNV
FIVNLMRKCKQAIKLFKEGKEKMFDENSHYRRNLTKLSLVFSHMLSELKAIFPNGLFAGD
QFRITKSDAA-EFWKSNFGNSTLVPWKVFRQYLNEVHPISSG-LQAM-ALKSTIDLSCND
YISNFEFDVFTRLFQPWTTLLRNWQILAVTHPGYVAFLTYDEVKARLQKYINKPGSYVFR
LSCTRLGQWAIGYVTQDGDILQTIPQNKSLCQALLDGYREGFYLFPDGRNVNPDLSWAV-
-QPTPEDHIKVTQEQYELYCEMGSTFQLCKICAENDKDIRIEPCGHLLCTPCLTSWQVED
SEGQG--CPFCRAEIKGTEQIVVDPFDPK-------------------------------
-----------------------------------RQHRA-GSGAANALVDLDDDEE-VS
DT----------------------------------------------------------
------------------------------------------------------------
------------------------------------------------------------
------------------------------------------------------------
------------------------------------------------------------
------------------------------------------------------------
------------------------------------------------------------
------------------------------------------------------------
------------------------------------------------------------
------------------------------------------------------------
--------------------------------------------SECH------------
------------------------------------------------------------
-----------------------
>Tcas.transcript:TC032308_001 /organism=Tcas {i 542,689,959,1182 i}
------------------------------------------------------------
------------------------------------------------------------
----MAGRNR--------------------------------------------------
------------------------------------------------------------
---------------------------------------------PVQHKNFCTIFTKLQ
GAFS----------------EAVT-HQK---------------------YVTDKRTLEKT
SKLMDKVVKLCQHQKMNLKNSPPFILDILPDTYQRLRFICSKYED--NMIALHNNEHFHI
FIINLMRKCKQAIKLFKEGKEKMFDENSHYRRNLTKLSLVFSHMLSELKALFPNGVFAGD
QFRITKADAA-EFWKTNFGNSTLVPWKLFRQELNNVHPISSG-LEAM-ALKSTIDLTCND
YISNFEFDVFTRLFQPWATLLRNWQILAVTHPGYVAFLTYDEVKLRLQRYIHKAGSYVFR
LSCTRLGQWAIGYVTADGEILQTIPQNKSLIQALLDGHREGFYLFPDGRSVNPDLSWAV-
-QPTPEDHIAVTQEQYELYCEMGSTFQLCKICAENDKDVRIEPCGHLLCTPCLTAWQI-D
SDGQG--CPFCRGRDQRHRTDSCRPFRP--------------------------------
------------------------------------------------------------
------------------------------------------------------------
------------------------------------------------------------
------------------------------------------------------------
------------------------------------------------------------
------------------------------------------------------------
------------------------------------------------------------
------------------------------------------------------------
------------------------------------------------------------
------------------------------------------------------------
------------------------------------------------------------
------------------------------------------------------------
------------------------------------------------------------
-----------------------
>Dmel.FBtr0076615 /organism=Dmel {i 554,962,1087,1209,1341 i}
------------------------------------------------------------
------------------------------------------------------------
--MATRGSGT--------------------------------------------------
------------------------------------------------------------
-------------------------------------------RVQSQPKIFPSLLSKLH
GAIS----------------EACV-SQR---------------------LSTDKKTLEKT
WKLMDKVVKLCQQPKMNLKNSPPFILDILPDTYQRLRLIYSKNED--QMHLLHANEHFNV
FINNLMRKCKQAIKLFKEGKEKMFDENSHYRRNLTKLSLVFSHMLSELKAIFPNGVFAGD
QFRITKADAA-DFWKSNFGNSTLVPWKIFRQELNKVHPIISG-LEAM-ALKTTIDLTCND
FISNFEFDVFTRLFQPWVTLLRNWQILAVTHPGYVAFLTYDEVKARLQRYILKAGSYVFR
LSCTRLGQWAIGYVTAEGEILQTIPQNKSLCQALLDGHREGFYLYPDGQAYNPDLSSAV-
-QSPTEDHITVTQEQYELYCEMGSTFQLCKICAENDKDIRIEPCGHLLCTPCLTSWQV-D
SEGQG--CPFCRAEIKGTEQIVVDAFDPRK------------------------------
--------------------------------QHNRNVTN--GRQQQQ--EEDDTED-IG
DFNIATSSLHALSTSSTVA-------AEKHSPHTSPRLGRR-------------------
--STTPSLMAVQ-NDLY-AGGTPTLSLPSSSC-------SSIAAASTSSSSSLASVATVA
ASTSSSQHQQPQP-------------------------------------------SAPP
--------------------------------------AS--------------------
------------------------AVLSNGGGGG----------------------GGGG
ASSSQKNTN-RMSAPLIGSCVANSTYGQKLP-QNCSHSSTSSSSDNASSSSSYAILQNL-
--------HDTGTPA--TAAAV------VAPPLPPRKSSPGV------------------
-----ETPS------------KATAPPPPSSSKSIDNIQCS-LDNVPPQTTAPPIPPHVS
PSV----------DTLAEDLMRQQLIATSTTSPV-LSLLDEDIVEVGPAETISGVIDTRP
LEARGVTLCRQDSASSHYTQLCTTSSGGSAAALANGKKANSA------------------
---------------------------KQSQATTTTSAAAAAATAGNGSNPGQQSQPLLY
ANVTI-NQKDC-GTVPYENINLEYIARLMNAGYSKENAITALGISRNNIEMAGDILREF-
----VSKNSA-------------
>Turt.mRNA:tetur37g00870 /organism=Turt {i 187,509,656,788,926,1146,1302 i}
------------------------------------------------------------
------------------------------------------------------------
------------------------------------------------------------
------------------------------------------------------------
---------------------------------------------------MTSLLNKIQ
GAFS----------------EAISQSPK---------------------LVIDKRTVEKT
WKLMNKVVKLCNNPKIILKNSPPFILDILPDTYQHLRLIYNKYED--RMNYLNENEYFRV
YIDNLNKKCKETIRLFKEGKDAMFDETGPCRRNLTKQSLVFSHMLSELKAIFPDGLFAGS
NYRITKSDAA-EFWKNHFGDRTIVPWRIFRQTLHQEHPIGSG-LEAM-ALKSTIDLTCND
YISNFEFDVFTRLFQPWSTLLRNWQILAVTHPGYVAFLTYDEVKARLQKYINKPGSYVFR
LSCTRLGQWAIGYVTPEGNILQTIPQNKSLCQALLDGYREGFYLYPDGRNVNPDLSWAV-
-QATPEDHIRVTQEQYELYCEMGSTFQLCKICAENNKDIRIEPCGHLLCTPCLTSWQ--D
SEGQG--CPFCRAEIKGTELIVVDPFDPNP------------------------------
--------------------------------RSATKE----ANRDQNLVDIEEDEN-FE
K-----------------------------------------------------------
------------------------------------------------------------
------------------------------------------------------------
------------------------------------------------------------
------------------------------------------------------------
------------------------------------------------------------
------------------------------------------------------------
------------------------------------------------------------
------------------------------------------------------------
------------------------------------------------------------
------------------------------------------------------------
----------------------KYVSSYLR-----------FTLEKNRIKM---------
----------------------N
>Dpul.mRNA5946 /organism=Dpul {i 617,764,896,1034,1254 i}
------------------------------------------------------------
---------------------------------------------------MD-LAERFQ
NKLSMASRHSPH------------------------------------------------
--------------------------------------------QQQAVP----------
---------------------------------NGQ-------QNQQQNKNITSLLSKLH
GAFA----------------EAMA-PPK---------------------LMIDRRALEKT
WKLMDKVVKLCQHSKMNLKNSPPFILDILPDTYQHLRLIYTKYED--NMVALNNEEYFKV
FIENLMRKCKQAIKLFKEGKEKMFDENSHYRRNLTKLSLVFSHMLSELKALFPGGMFAGG
QFRITKSDAA-DFWRNSFEDRTIVAWKIFRQTLHEAHPISSG-LEAM-ALKSTIDLTCND
YISNFEFDVFTRLFQPWSTLLRNWQILAVTHPGYVAFLTYDEVKARLQKYILKPGSYVFR
LSCTRLGQWAIGYVTADGTILQTIPQNKSLCQALLDGFREGFYLFPDGRSVNPDLSWAV-
-AATPEDHIQVTQEQYELYCEMGSTFQLCKICAENDKDVRIEPCGHLLCTPCLSSWQ--E
SEGQG--CPFCRAEIKGTELVVVDPFEPSK------------------------------
--------------------------------NNIRSVLN-SANNNSALNIAIGNES-IG
N-----------------------------------------------------------
------------------------------------------------------------
------------------------------------------------------------
------------------------------------------------------------
------------------------------------------------------------
------------------------------------------------------------
------------------------------------------------------------
------------------------------------------------------------
------------------------------------------------------------
------------------------------------------------------------
------------------------------------------------------------
------------ESIGHE---------------------EVLGIAHR-------------
-----------------------
>Mocc.rna11250 /organism=Mocc {i i}
------------------------------------------------------------
------------------------------------------------------------
--MAAPTSAG--------------------------------------------------
------------------------------------------------------------
-------------------------------------------AALASQINLSALFSRLL
SA---------------------A-PPK---------------------LVIERRTIEKT
WKLMDKVVKLCQQQRMSLKNSPPFILDILPDTYQHLRVIYSKHEN--EMVLLNDNEYFRE
FISNLNRKCKQTIKLFKEGKEKMFDEQSQYRRNLTKLSLVFSHMLAELKAIYPQGIFGGD
NYRITKSDAA-EFWSSHFGDKTIVPWRLFRHTLHQVHPIGSG-LEAM-ALKSTIDLTCND
YISNFEFDVFTRLFQPWSSLLRNWQILAVTHPGYVAFLTYDEVKARLQKYITKPGSYVFR
LSCTRLGQWAIGYVTAEGTILQTIPQNKSLCQALLDGYREGFYLFPDGRTTNPDLSWAV-
-QATPEDHIKVTQEQYELYCEMGSTFQLCKICAENDKDIRIEPCGHLLCTACLTSWQ--D
SEGVG--CPFCRAEIKGTEQVVVDPFEGKT------------------------------
----------------------------------LRRSEVRETQHNNSLVDLEDDEP-FE
DPTTWMSSLHALAVNHTAKQQDPSNRANSRSPFVSPH---------QSPTLGRKACLTS-
--STIPSV------------APP---VPPRR--------TSPIATPIQS-----------
------PEASPRR-----------------------------------------------
------------------------------------------------------------
------------------------------------------------------------
------------------------------------------HSLTKGEQSDLLVFDS--
------------------------------PPVP---ATPIV------------------
-----NAPS------------PPTQAQPPNKDDNSTSVQYSELQKVSSSSTSS--SNCAS
PSSHQQQHHHHHHHQIHENDQLQQQ-----------------------------------
----------QQQQQVMYAELEPF--EASEPNYANTPLP-AQ-RNNVPRIPAKSASEAVG
LSPVLPHAPKLERRNSSNNGTSTGLSGGNNGVVPSQQTAATGTSRTALAVKPLGTSSIQ-
--NNK-ENNDN-RLVDYENLRMDYIAQLTGEGYSQDAVIRALGVARNDLPMARDILYEF-
----AAKRSQQTMQAQQARDTAK
>Dpte.g11571.t1 /organism=Dpte {i 273,454,486,755,963,1505,1637,1775,1995,2349 i}
MALNMNTPNINNINSINNNIANNNNNNVSNNNNNNIRGNHHQQHQRTQPSSTTTITSLIT
KLQQSFSDAMSTQKTTVD-RRNFEKTYKNMNKVVKLCQHSRMNLKNSPPFILDILPETFQ
HLTTVYSKHEDRLNILDENEYFRIFLENLNKKYNLDESENCFEDPNTWIESLHSLPDNNN
VIMDIEASFCLL-----EFFLLKPSSLSLSTYIQNRQRSINGESQQQPPPIPPRKSSPIT
TPKHQPIIISSSSSSLQFINNNIANNVSNNNNNNIRANQHQ-RSQPSSTTTITSLITKLQ
QSFS----------------DAMS-TQK---------------------TTVDRRNFEKT
YKNMNKVVKLCQHSRMNLKNSPPFILDILPETFQHLTTVYSKHED--RLNILDENEYFRI
FLENLNKKCKQAIKLFKEGKEKMFDETSTYRRNLTKLSLVFSHMLSELKAIFPNGSFAAD
NFRITKSDAA-DFWKNSFGDRTIVPWRFFRQALHQTHQISSS-LEAM-ALKSTIDLTCND
YISNFEFDVFTRLFQPWSTLLKNWQILAVTHPGYVAFLTYDEVKARLQKYINKPGSYVFR
LSCTRLGQWAIGYVTPDGNILQTIPQNKSLCQALLDGYREGFYRYPDGRNINPDLTLAV-
-TSMPEDHIRVTQEQYELYCEMGSTFQLCKICAENDKDIRIEPCGHLLCTPCLNAWQ--D
TEGQG--CPFCRAEIKGTEQVVVDPFDPRGGISYHPKMSSIQNKNLNKTANSSNGGGTST
SGGGNTNNNNNPSSSSSSNNNNVPKTTTTITNQDLSNNHN-NNNNNNNQDNLDESENCFE
N---------------------------------------R----QRSMNGESQQQQQQP
P---------------------P---IPPRK--------SSPITTPKHQ-----------
------------------------------------------------------------
------------------------------------------------------------
------------------------------------------------------------
------------------------------------------------------------
------------------------------------------------------------
------------------------------------------------------------
------------------------------------------------------------
------------------------------------------------------------
--PIIISSSSLQLLNNLDNRKTTTTTTNDDLIPLQQQQSSSSCHHPML---------LL-
--KTI-NNNN------HNN----------GNGI----------VDDNSTTPVWPILK---
-----------------------
>Ptep.aug3.g3314.t1 /organism=Ptep {i 554,686,824,1044,1119,1262,1342,1576,1667 i}
M-----------------------------------------------------------
------------------------------------------------------------
-KMAVSNRCR--------------------------------------------------
------------------------------------------------------------
---------------------------------------------NMQAMNISSIFSRLQ
GAFS----------------EAMA-TPK---------------------FVIDRRTIEKT
WKLMDKVVKLCQHPKMNLKNSPPFILDILPDTYQHLRTIYHKHED--KMNILNDTEYFRI
FIDNLNRKCKQAIKLFKEGKEKMFDESSHYRRNLTKLSLVFSHMLSELKAIYPNGTFSGD
GFRITKSDAA-DFWKSAFGE----------------------------------------
-----------RLFQPWSTLLRNWQILAVTHPGYVAFLTYDEVKARLQNYISKPGSYVFR
LSCTRLGQWAIGYVTSEGNILQTIPQNKSLCQALLDGYREGFYLYPDGRNINPDLSWAV-
-QATPEDHIKVTQEQYELYCEMGSTFQLCKICAENDKDIRIEPCGHLLCTPCLTSWQ--D
PN----------------------------------------------------------
------------------------------------------------------------
---TWTSCLQALALSPRADVSD-GSRSNSRSPMVSPK---------ASPQSSRRPPNSAP
P---------------------P---VPPRH--------ASPTGTPGQS-----------
------PSSSPRH-----------------------------------------------
------------------------------------------------SCGSKDDSG---
-------------------GSVTVTVSPSASPES--------------------------
----------------------------------SGVGISYSEIAHGKTSSS--------
----------GTWPRP------------SSGGGPPTTLSP--------------------
---------------------PSSMVDPPSMIPVS-------------------------
------------------------------------------------------------
-------------PSVHYAELAQIREEMPEPSYANTDITLNN-ASSQNPRSG--------
--IEVPSSS-------------------------SPQQPPTHINKIEKRLIRIGKP----
-LDAL-ENKEN--RVSYENLHMDHIAALIAEGYAQNEVIRALGIARNDLQMARDILHEF-
----VTKRK--------------
>Drer.transcript:ENSDART00000047776 /organism=Drer {i 153,404,551,708,830,968,1056,1188,1380,1548,1905,1991,2120,2185,2290,2446,2569 i}
------------------------------------------------------------
------------------------------------------------------------
--MATALSGR--------------------------------------------------
------------------------------------------------------------
-------------------------------------------PPNNRKGRILGIID---
-AIQ----------------DAVG-PPK--------------------QAAADRRTVEKT
WKLMDKVVRLCQNPRLQLKNSPPYILDILPDTYQHLRLILCKYEENQRLTQLSENDYFKV
YIDSLMKKSKRAIRLFKEAKERMYEEQSQDRRNLTKLSLIFSHMLAEIKAIFPGGQFQGD
TFRITKADAA-EFWRRSFGEKTIVPWKMFRQCLHDVHPISSG-LEAM-ALKSTIDLTCND
YISVFEFDIFTRLFQPWGSILRNWNFLAVTHPGYMAFLTYDEVKARLQKYINKPGSYIFR
LSCTRLGQWAIGYVTSDGNILQTIPHNKPLFQALIDGCREGFYLFPDGRSYNPDLTGLC-
-EPTPHDHIKVTQEQYELYCEMGSTFQLCKICAENDKDVKIEPCGHLMCTSCLTSWQ--D
SDGQG--CPFCRCEIKGTEPIIVDPFDPRN------------------------------
--------------------------------EGAKCFH--LDHFSSPLLDPDDDDD-RD
G---------LLVID---HIKK--SMEIQNSPIMSPN---------SSPVCERRKTAADH
M---GPHL-----------NIPP---VPPRLDLI-----RSPAPSPTAS-----------
------PKSSPGMSRKQDKPLPAPPPPQRDPPPPPPPERPPHLPQEGRAAWLVTPSSGLP
-RDPRAPLEAWSPKD---STALSDCRTSAADRSPKLAHAAPAHINERPLSCSSADLGLNR
NRL-IAQTECSKSFVNGLLPGDEYDIPPLRHSPP---ILDNNQRHMNPFTS-----PRSL
TDRVEDDYQIPSSHPVCI-TQPAICIPFRIPNRALENG-----STDHSTDIKKHKPPE--
--------HGGFDSGP------------LISAVSHTTQCPLH--------------NRTP
SDYDILLPPQASPMEDPFNALPPSQPPPPPPIRNS----------FTEASSSSLYPRPAR
PSSGHDHFL---------------------------------------------------
------------LSPDTFIDSLNNSAPSPPVRRQTGDNMKTPFRAPQDY-----------
--DQLPPTS----------------------VAGDCFRAPERPPKPLPRIIP--------
--PDI-HRRPH--ESSRENVDAK-IAKLMGEGYSFEDVKRALMIAQNKVDVARNILREFA
L---VAPRQGL------------
>Hsap.transcript:ENST00000264122 /organism=Hsap {i 168,419,566,723,845,983,1071,1203,1407,1593,1959,2054,2201,2296,2428,2569,2689 i}
------------------------------------------------------------
------------------------------------------------------------
--MANSMNGR--------------------------------------------------
------------------------------------------------NP----------
---------------------------------GGR-------GGNPRKGRILGIID---
-AIQ----------------DAVG-PPK--------------------QAAADRRTVEKT
WKLMDKVVRLCQNPKLQLKNSPPYILDILPDTYQHLRLILSKYDDNQKLAQLSENEYFKI
YIDSLMKKSKRAIRLFKEGKERMYEEQSQDRRNLTKLSLIFSHMLAEIKAIFPNGQFQGD
NFRITKADAA-EFWRKFFGDKTIVPWKVFRQCLHEVHQISSG-LEAM-ALKSTIDLTCND
YISVFEFDIFTRLFQPWGSILRNWNFLAVTHPGYMAFLTYDEVKARLQKYSTKPGSYIFR
LSCTRLGQWAIGYVTGDGNILQTIPHNKPLFQALIDGSREGFYLYPDGRSYNPDLTGLC-
-EPTPHDHIKVTQEQYELYCEMGSTFQLCKICAENDKDVKIEPCGHLMCTSCLTAWQ--E
SDGQG--CPFCRCEIKGTEPIIVDPFDPRD------------------------------
--------------------------------EGSRCCSI-IDPFGMPMLDLDDDDD-RE
E---------SLMMNRLANVRK--CTDRQNSPVTSPG---------SSPLAQRRKPQPDP
L--QIPHL-----------SLPP---VPPRLDLIQKGIVRSPCGSPTGS-----------
------PKSSPCMVRKQDKPLPAPPPPLRD-PPPPPPERPPPIPPDNRLSRHIHHVESVP
SRDPPMPLEAWCPRDVFGTNQLVGCRL-LGEGSPKPGITASSNVNGRHSRVGSDPVLMRK
HRRHDLPLEGAKVFSNGHLGSEEYDVPPRLSPPPPVTTLLPSIKCTGPLANSLSEKTRDP
VEEDDDEYKIPSSHPVSLNSQPSHCHNVKPPVRSCDNGHCMLNGTHGPSSEKKSNIPDLS
IYLKGDVFDSASDPVP------------LPPARPPTRDNPKHG----------SSLNRTP
SDYDLLIPPLG---EDAFDALPPSLPPPPPPARHS----------LIEHSKPP--GSSSR
PSSGQDLFL---------------------------------------------------
------------LPSDPFVDLASGQVPLPPARRLPGENVKTN-RTSQDY-----------
--DQLPSCS-------------------------DGSQAPARPPKPRPRRTA--------
--PEIHHRKPHGPEAALENVDAK-IAKLMGEGYAFEEVKRALEIAQNNVEVARSILREFA
FPPPVSPRLNL------------
>Bmor.transcript:BGIBMGA013313-RA /organism=Bmor {i 299,443,569,685,792,905,982 i}
------------------------------------------------------------
------------------------------------------------------------
------------------------------------------------------------
------------------------------------------------------------
------------------------------------------------------------
------------------------------------------------------------
-----MIIKFCTH----------FIKD--------------------------RKEY---
-------------------------EVPTHREKSTDL-VWFIYLSEKPQLLTPSSDIVGA
NRVIELREIL-S---------TPIAFVVLEQFRDHLLTLANE-NELT-VFRTKAPL----
------FNKAGWLFQPWSTLLRNWQLLAVTHPGYVAFLTYDEVKARLQKYIHKAGSYVFR
LSCTRLGQWAIGYVTADGEILQTIPQNKSLVQALLDGYREGFYLYPDGRDTNPDLSSAI-
-ISPAEDHITVTQEQYELYCEMGSTFQLCKICAENDKDIRIEPCGHLLCTPCLTAWQI-D
SEGQG--CPFCRAEIKGTEQVVVDAFVP--------------------------------
------------------------------------------------------------
------------------------------------------------------------
----------------------P---RPPNT--------TSEAKNPKPT-----------
------------------------------------------------------------
------------------------------------------------------------
-------------------------VKAVSSNSS----------------------GSSG
SSGCNGSS---------------------------SDGAGSGNAANGWSSRSAATFNGL-
------------------------------------------------------------
--------------AD--------------------------------------------
------------------------------------------------------------
-------------------DIDDGEVNTNKKKRERK------------------------
------------------------------------------------------------
------REKER-ERGERDN-----------------------------------------
-----------------------
>Cele.Transcript:M02A10.3a /organism=Cele {i 66,141,192,321,614,764,1034,1254,1428,1554 i}
------------------------------------------------------------
------------------------------------------------------------
------------------------------------------------------------
------------------------------------------------------------
------------------------------------------------MGSINTIFHRIH
RFVNGTGNNARFVPSTNNSTEALTLSPRAVPSTVSLFEIPSASEMPGFCSEEDRRFLLKA
CKFMDQVVKSCHSPRLNLKNSPPFILDILPDTYTHLMLIFTQNND-----ILQDNDYLKI
FLESMINKCKEIIKLFK--TSAIYNDQSEERRKLTKMSLTFSHMLFEIKALFPEGIYIED
RFRMTKKEAE-SFWSHHFTKKNIVPWSTFFTALEKHHGSTIGKMEAA-ELKATIDLSGDD
FISNFEFDVFTRLFYPFKTLIKNWQTLTTAHPGYCAFLTYDEVKKRLEKLTKKPGSYIFR
LSCTRPGQWAIGYVAPDGKIYQTIPQNKSLIQALHEGHKEGFYIYPNGRDQDINLSKLM-
-DVPQADRVQVTSEQYELYCEMGTTFELCKICDDNEKNIKIEPCGHLLCAKCLANWQ--D
SDGGGNTCPFCRYEIKGTNRVIIDRFKPTP------------------------------
--------------------------------VEIEKAKN-VAAAEKKLISLVPDVP---
---------------PRTYVSQ------------------------CSQSLLHDASNSIP
SVDELPLVP------------PP---LPPKA--------LGTLDTLNSSQ----------
------------------------------------------------------------
--------------------------------------TSSSYVNIKEL-----------
------------------------------------------------------------
-----------------------------------ENVETSGEALAQVVNRQR-------
------------------------------------------------------------
---------------------APSIQAPPLPPRLSA--------S---------------
------------------------------------------------------------
------------------------------------------------------------
------------------------------------------------------------
------EHQPH---HPYTNTNSE---------------------------------RE--
-----------------------
>Alyc.aculy02g11480.1 /organism=Alyc {i i}
MV----DPNLQGGSRDCLTRLRHSNGETTNSTTVNPTPAPLNMHYQCNNAPATGGTVATV
LIHSHGYNGLVDPVTNIDPPEGFEPSPESPT-------------PPPPPIISDV------
STLADDSATY---------------------------------RPSS---STSSHASNTS
SSLSTSSSNGVLGSGGNQRTGTRTKGSSTQTGDGNNDDSNNSSERNGDEHAPSSALTSRT
GPSSEPTFAQASTSQHSNVTNSTTPRRDEARTTNKEASQSTSSSPYRIVSGLNSIYTKIT
KVFT------------NSPLSMIS-TDRCLQE-----DIPS-------FAFAHKRTLEKT
WKLMDKVVKCCQRPRMNLNNSPPFILEILPETYQHLKLIHTKYTAV-TEHPLNDDNYSHV
FLKNLQNRCKQTLRLFKEAREDMYDVESEYRHKLTRNTLVFNHILSELKAIFPNGNFIGD
KYLITKKESAGDFWKTSFGASVMVEWKCFYHALQKVHSIDSS-FFSLHALKQTIDLTCDD
YISIFEFDVFTRLFQPWSTLLRNWQILAVTHPGYKAFLTYDELKARLQKHIDKPGSYVYR
LSCTKLGQWAIGYVTPDRQILQTIVQNISLSQALTE---TKFYLYPDGKEGDPSLSELCS
AMAGDERNVTVTEEQYEIYCGVGNSFQLCKICFVNDKDIRVEPCNHLLCTSCLIAWQ--E
SEGQG--CPYCRTEIKETVQITMD------------------------------------
------------------------------------------------------------
------------------------------------------------------------
--------------------------LPPKS-----------------------------
------------------------------------------------------------
------------------------------------------------------------
------------------------------------------------------------
------------------------------------------------------------
------------------------------------------------------------
------------------------------------------------------------
------------------------------------------------------------
------------------------------------------------------------
------------------------------------------------------------
---------------SSNNSNAQ-------------------------------------
-----------------------
