# Supplementary material for: Genome streamlining in a minute herbivore that manipulates its host plant
Source: eLife. 2020 Oct 23;9:e56689. doi: 10.7554/eLife.56689 (PMC7738191; doi:10.7554/eLife.56689)
Supplement: Supplementary file 2. [file elife-56689-supp2.zip › Malin_Input/OG0002137.fasta]

>Agam.AGAP008332-RA /organism=Agam {i 13,235,662 i}
M-----------------------------------------------------------
------------------------------------------------------------
-------------------------------------------------NDSFG------
AGGFNATA---------GGGGAGNENKAEGV-----------------------------
-------LP------LVIEQVLES----SDGGISLFGHQYAMITLV--------------
------------------------------------------------------------
-------------------------------------AIIRN-VDYSSTKVTYQLEDHT-
--------------------------GR-IDAHLWIEDDGV-------------------
-----TSTPSIVPQSYARVVGSVRNQGGSK------SIMIFKIDQINS----------PN
EVTTHLLEVLHARYKGEE-NSKRKV----------------EGGFD--------------
------TNANATSNGG----------------------------------FMESDS---V
GAS----------LGLNGKQLAVYKAI-K--SHVSDIGISRKELQAK--FSHISPSEMQS
IIDHMGQEGMIYTTVDTDHFFCVDA--------------
>Dmel.FBtr0081438 /organism=Dmel {i 13,75,662 i}
M-----------------------------------------------------------
------------------------------------------------------------
-------------------------------------------------NDSF-------
-GDFNATQT--------APTGAASNQKGEGI-----------------------------
-------VP------LVVKQIVDA----PEGNIELFGMQYAMACVV--------------
------------------------------------------------------------
-------------------------------------AIVRN-VETSSTKITYTLEDHS-
--------------------------GR-IDAHYWLEEGDA-------------------
-----LKAPEVMVNNYVKVYGTTRSQGGSK------TLMIFKLLPVLD----------PN
EVCTHLLEVLNARYRAED-YQSK-------------------GGAG--------------
------AGAGASSGSGSIAD------------------------------FTASQS---S
AIV----------SGLEPKQQAVFQAI-K--SNVSEEGISRKELKAK--FSHISDSELTN
ILDFMISEGHIYSSIDADHFICT--M-------------
>Bmor.transcript:BGIBMGA005434-RA /organism=Bmor {i 10,81,303 i}
M--WNDD-----------------------------------------------------
------------------------------------------------------------
-------------------------------------------------------PS---
GGGFLNTTNQFGN----TATPKKTGRRAART-----------------------------
-------AP------IVIRQALHS----GEEGVKIWGTEIQIVSIV--------------
------------------------------------------------------------
-------------------------------------ARIRS-IRMQSTKITYTIQDIT-
--------------------------GR-MRAVLWLDQEAMEVED---------------
-----TSSPKVQVNDYIQIYGNVKTNKGTK------VLMAFKIMPVTD----------VN
IITFHYFQCIHNKIQMEA-GSKKVIL----------------------------------
------------------------------------------------------------
------------------------------------------------------------
----------IYLVILKFIIRISIHHS------------
>Cscu.CSCU016474-RA /organism=Cscu {i 16,120,222,339,534,717,837,932 i}
M--WNSSALGGGGMR---------------------------------------------
------------------------------------------------------------
-------------------------------------------------NSVFE------
QGGFINDTV--GSPGFGSQNEKRKVDRVNNV-----------------------------
-------VP------CTIAQILKAP--DMDEHMKIGSMSAHILTVI--------------
------------------------------------------------------------
-------------------------------------GMVKS-VDEQSTRIVYTIDDMT-
--------------------------GAPLEVQMWIG-ENMEVTN---------------
-----EKRSSIMENSYVRVTGSMRTVKGNK------LLIAFKVSPVKE----------VN
EITMHLLEVLHTNMAVAV-MDSQNAVTSEHEGERACNSWIEMASSDS-----LLQTRELI
CLVCGCTSGGKMSELGLVTSIILSAIVAKAVTQGNNGLIKNNFGMEKSAFSMGNQQ---C
NVT----------SGLNKQQQLVFQVI-S--SDQSMEGVSYDQLYAS--LQTLSKQVIRD
AVDFLSNEGHIYSTIDDDHFKSTDSG-------------
>Lpol.rna10291 /organism=Lpol {i 13,114,216,333,525,660,755 i}
M--WNTN------MD---------------------------------------------
------------------------------------------------------------
-------------------------------------------------QHGFDQT----
GGGFLNSSGNFGSPAVGSPNEKRKGERLHNV-----------------------------
-------VP------VTVAQVLQAS--DKEEHLKVGSMECHILTLV--------------
------------------------------------------------------------
-------------------------------------GLVRS-VDEQTTRITYQLDDFT-
--------------------------GPPLEVQMWFG-ENEEFS----------------
-----DKRSSIMENTYLRVYGGLRTFKGKR------LLNAFKVTPVTN----------LN
EVTMHILEVVHTSMAIAV-MDSQNAQA---------------------------------
-----------MSTTGFI-----------AEPPGNTQMGMN--------ISGGAML-ADV
GSM----------FGLDRNQQLVFRAI-S--AATSEEGISFQHLCES--LKSLTPSVIRK
VVEFLSNEGHIYTTTDDDHYKATDSG-------------
>Ptep.aug3.g26556.t1 /organism=Ptep {i 16,120,222,339,531,626 i}
M--WNAMD-DGGGFG---------------------------------------------
------------------------------------------------------------
-------------------------------------------------KSRFDQSA---
GGGFLNTSVAASP----SGTEKKKASRLSNV-----------------------------
-------VP------CTIAQIHLMS--ETDENLKIGSLSANIVILV--------------
------------------------------------------------------------
-------------------------------------GLVQS-VDVQATKVTYVIDDCT-
--------------------------GSPIEVQMWIG-ESDELN----------------
-----KKVNIIHENAYARVTGAIRSMKGKR------HILAFNIQPVND----------FN
EITMHIAEIIHTSMAIAV-MDKQ-------------------------------------
------------------------------------------------------------
----------------------VKQAI-T--NSKNEEGISVMDLYST--LKSLNRQSIQE
ALDFLCNEGHIYSTIDEDHYKSTDSV-------------
>Drer.transcript:ENSDART00000054078 /organism=Drer {i 13,105,207,321,396,513,633,728 i}
M--WNQG-----------------------------------------------------
------------------------------------------------------------
---------------------------------------------------KYGEAS---
MAGYTQSPGGFGSPAASQGGDKKGRTRAQQI-----------------------------
-------VP------CTVSQLLSAV--QAEDVFKVGEVEIAQVTIV--------------
------------------------------------------------------------
-------------------------------------GVIRS-TDKSTINIQYKVDDMT-
--------------------------AAPMDVKQWIDTEDMG------------------
-----VDNSVIPPGSYVKVSGNLRSFQNNR------SLVAFSVRVLED----------MN
EVTSHMLEVVNAHLQQSK-PQNMG------------------GGGGM------MP-----
------VSHTSMNSMG----------------------------------TTGGYSGANM
MLV----------NGLSANQNQVLSLI-K--SCQEPQGISMHELKQK--LNSMSANVIRQ
TVDFLSNEGHIFSTIDEDHFRSTDNEA------------
>Hsap.transcript:ENST00000313433 /organism=Hsap {i 381,483,597,672,789,897,992 i}
M--WNSND-GGAGWRRKRIAGGFSKRASLGSER---------------------------
--------RVVAGEEGRERSWGVWGSPAGRRRGRLGRL----------------------
----------------GQCLKGRSLREPAGFSEAWDVAQALILLFKTGGFESYGSSSYGG
AGGYTQSPGGFGSPA-PSQAEKKSRARAQHI-----------------------------
-------VP------CTISQLLSAT--LVDEVFRIGNVEISQVTIV--------------
------------------------------------------------------------
-------------------------------------GIIRH-AEKAPTNIVYKIDDMT-
--------------------------AAPMDVRQWVDTDDTS------------------
-----SENTVVPPETYVKVAGHLRSFQNKK------SLVAFKIMPLED----------MN
EFTTHILEVINAHMVLSK-ANSQ-------------------PSAGR------AP-----
------ISNPGMSEAG----------------------------------NFGGNS---F
MPA----------NGLTVAQNQVLNLI-K--ACPRPEGLNFQDLKNQ--LKHMSVSSIKQ
AVDFLSNEGHIYSTVDDDHFKSTDAE-------------
>Smar.transcript:SMAR009149-RA /organism=Smar {i 19,105,207,324,519,645,740,812 i}
M--WSS------------------------------------------------------
------------------------------------------------------------
-------------------------------------------------NNSFSSAS---
QQGFIKPQETSPG-SGLFQNDKPRKIRTQTV-----------------------------
-------VP------VTIGHIHDTM--NHTDAFKVGEMEINMVSIV--------------
------------------------------------------------------------
-------------------------------------GLVVS-VEQKTTHIVYIVDDMT-
--------------------------GPPINIQHWIDDSSNEAD----------------
-----HDKRPMVENTYVQVHGSVKKMRDQL------NIIVFKIKPIVD----------IN
HLTCHLLEVMHSRKMLEF-QLKQMRFA---------------------------------
------KSEGGNDNAG-------------------------------HEM-------ANV
SAMEVDNVIEGVPEGLTKGQATIYKTV-H--GCQNASGCSVNWLREQ--LPSMNSALIGQ
ALSFLCDEGHVYTTIDDNHFKVTDRSNSNFEVIEMLKLE
>Tcas.transcript:TC005650_001 /organism=Tcas {i 87,186,300,680 i}
M--FS-------------------------------------------------------
------------------------------------------------------------
-------------------------------------------------VDQFDISN---
NGGFVNDDN-----QGSTAKKKQQVRRMQSV-----------------------------
-------VP------LFISHILEC----TDEEFNLYGMPVHFADVV--------------
------------------------------------------------------------
-------------------------------------GVLKD-FEVQTTKATCTIEDHS-
--------------------------AS-IKAIMWLE-TDNDTV----------------
-----TALPPVKENCYVRVFGSVRTQDGEK------MIMILKILPVDD----------LN
IVTNHLLEIIQAKLYAER-LADGR-----------------------------LP-----
------AANLSTTVAT----------------------------------TSTSAA---A
NNS----------SGLKPMQVKIINLL-K--PIKSRTGLSRSEIMQH--FGA-QAREAEV
ALDFLLDEGHVYTTVDTDHYKATDAD-------------
>Isca.ISCW012965-RA /organism=Isca {i 10,75,192 i}
M-----------------------------------------------------------
------------------------------------------------------------
---------------------------------------------------KKG------
GGGFMSTDFGFS-----QATPQRK------------------------------------
----------------------------------------ESVTVV--------------
------------------------------------------------------------
-------------------------------------GLVTH-VDQQSTKVSYTVDDRT-
--------------------------GPPLEGHIFAT-EPEEQA----------------
-----RILSQLVEGTYVRVVGSVRSVDGRR------D--------AED----------LP
RVRADRPQRAHN-----------------------------------------AP-----
------GGGDPHSHGA--------------------------------------------
-------------AGLTARKHP--------------------------------------
---------------------------------------
>Dpte.g11698.t1 /organism=Dpte {i 313 i}
M-----------------------------------------------------------
------------------------------------------------------------
-------------------------------------------------SDFFN------
TSNFDAADESARGGGGAGGKQNSDNQLNQNI-----------------------------
-------VR------VSCSQIARLS--RREDGLILHRQKINTIVVI--------------
------------------------------------------------------------
-------------------------------------GVVQS-VEELTTKNVYIIDDHTP
--------------------------GSPIEVQLWKN-TPEGADGNPRLS----------
-----LIPPTVLERTYIRVTGKVSYDDQKP------FVIAFRVELIND----------PN
EIPRHLLQIIHDSLFLEK-RKNITI-----------------NSKGE-------------
------KEMGGLANQN----------------------------------QFGGND---L
SAG----------HGFTQLQRSILNILGK--HRDSPSGLKRMEIHNY--MTGVNSNLIDD
AIQFLVNEGHIFSTVDENTFKVTD-----F---------
>Mocc.rna7549 /organism=Mocc {i 61,171,324,669 i}
MDVYAE------------------------------------------------------
------------------------------------------------------------
------------------------------------------------------------
AGGFDIDS-SFSD----GVTKKDRQRAPPNL-----------------------------
-------TP------LTCADIHSM----TGERWTFGSHEAEKVCLV--------------
------------------------------------------------------------
-------------------------------------GVVRS-IEISSLKATLVVDDRT-
--------------------------GPPV-ICQSMDTND--------------------
-----AELERLNEGMYIKVFGTLRKQSVNRDEEMKTMINLIKLRAVSS----------LN
EVSLHMMECVQARVYYLT-AEKRLQAI--------------LGESQ-------APSQ---
-----PSKSSAPINNG----------------------------------TTFDDSGV--
-------------PGLNRKQQMVYQAI-KEAGANDSQGLHINKLLQKINMHGVSEREARD
ALEFLSNEGHVYTTIDEDTYACLEN--------------
>Turt.mRNA:tetur01g13250 /organism=Turt {i i}
M-----------------------------------------------------------
------------------------------------------------------------
------------------------------------------------------------
----------------------SEQSGEKRL-----------------------------
-------LP------VSLNIIKQLW--TPSHGVVVHKQKFDILSII--------------
------------------------------------------------------------
-------------------------------------GRVTN-INDQSTKCVYFVDDGT-
--------------------------DG-IDVLQWKGGDDNKAK----------------
-----TMESPITEGTYVRVHGQVRNQNNTL------NFVAFKIAPIKD----------FN
EITAHTLEVVHNNLLLRK-LKFIQL-----------------ATRN-------DP-----
------TANGLMSGMG----------------------------------SNGDSNG--V
TPMEIGDIGSRLPPGMTKAQTMVLEAL-N--KCRKEEGMSKDQLVQC--LPSLDANTVQG
ALDFLSNEGHIFSTINEFHFKSAYEEEG-----------
>Alyc.aculy02g11710.1 /organism=Alyc {i i}
M-----------------------------------------------------------
------------------------------------------------------------
----------------------------------------------------FQ------
EGGFMNDSIAEEPQQLTSSVSVGGEDRNKSI-----------------------------
-------AA------LSVSQICKLT--RPTEGLIIHKKKIHHVNLV--------------
------------------------------------------------------------
-------------------------------------AYVAEIIDKTPQKLHILVDDYTS
--------------------------GGPLEVSHIIA-DSGTPDDMNMFNVN---MDGKM
AESDTRHLQSLELGDYVRLIGVVKYMQDKP------TFVAYNVKIIED----------PN
DVTVHYLEVIRDSMYYER-LASGS-----------------------------LPTND--
-----DATKAPMANPG-----------------------------QRDEF----------
-------------GNLSNRDKHVLKIL-K--EKGGDKGVFVKDICTS--LRAFSEAEIRD
SLQTMSAEGLCWEGDEVDLWCS-----------------
>Dpul.mRNA5801 /organism=Dpul {i 162,320,683,940,1524,1674,1754 i}
M--HTKNG-------------NVEKTCSLSYEDEEFVSCQICFHNFDENERIPKHLGKCL
HFFCILCIKNLAVRNGKEILCPVCRSPSVLSPGNCEELITNHVALRLLKVVKEAQTKAET
ELKIQKWCCECSSPASSLCLK--TQHQVQAF------------------KEFYNAQS-SL
LMSIVNETNSAVD---STLDNCRKIQSAHKVILEWIKWLQLEISRRDVSNSATITLMESL
RSAEVSPIPREEDMRATINHINKLIGLSSERSEEVCGSQFRTRDLVQAYGSNVLAFLVSF
MNDEEQRKASSPGFAFVFNGNSGETLEPSNIHDNLMEVSIEIFEDEKPTEPRPSCSTTLH
LSKRSNEDPQSNDFAFKRSRELPNKKQKVNTTQQPIGGKMQE-IELLLSTLKYPVNHRET
DMKIVTMWIRDIELGLMQTFFEQTYEGLPELEQQWNEIKNQQSLTNRQFSSAGSLLYSAM
AQIL-CDNSQFRESFVVRVSTALQQCQNDE------AILEDEREKIHNQENRPGPSRVTK
KESPKTLQVRNKLRKGHQAMSTRSSAIN-------------IKKTDP------LP-----
------SSSSDASFESRF--------------PG--------------------------
-------------VTLTGFQKLVFLTI-D--DIKVENGAIKSQIYNAV-KGKMTQKNVDT
AIDFLTSEALIYSTVDENHFKINY---------------
>Phum.transcript:PHUM249390-RA /organism=Phum {i 22,174,285,480,600 i}
MDQWSDN-----------------------------------------------------
------------------------------------------------------------
------------------------------------------------------------
RGGYFVGNE-----PTTPNQSVSSAIRQQFL-----------------------------
-------CP------VTVRQVLEA----PEQGLKVGSLTATMVSLC--------------
------------------------------------------------------------
-------------------------------------GVVSN-VEITSTTIKFSLTDDT-
--------------------------GI-IDCLEWLETQDNSKI----------------
-----SKTTNLLENNYYHVYGCVKYPQGSR------RIMVFKTVKVTD----------FN
EITAFMLEVLSTNEYAEK-TTKDSK----------------------------VP-----
------ATNAFGQNSF----------------------------------TSFNIS---T
DDR----------NKLTPIQKAIMDAI-S--GGQD-------------------------
-----MNQG------------------------------
>Cele.Transcript:F59A3.6a.1 /organism=Cele {i 69,192,312,403,498,603,693 i}
M-----------------------------------------------------------
------------------------------------------------------------
---------------------------------------------------EF-------
DRNFDTSDGWSSH----DISQERKNQSFQSLG----------------------------
---DKLPLP------VTLASLSTKLEDTDDDSYQIGEYSFRTIHTV--------------
------------------------------------------------------------
-------------------------------------GVILE-KSYEDGKTTYTLHDPED
-------------------------TAKIFHAVQFGNYNDGGSK----------------
-----FVSPGLEEDTRVRLMGKLKNVAGNK------MILIYYLQKLAD----------NK
EYEIFKLETQASYLFFKKNLIERMR-----------------TSKAYKWEGMLAPPL---
-----SRQNHKIDAQAILSPVIT-----RQVKPTTKT-------------QSESIS---P
KTS----------SALKAKVGAVIRSEAASKGYGDEEGVPFERILAR--IKDIPESRLRD
ILTEMGDSGMIYSARDNEFMSLN----------------
