# Supplementary material for: Genome streamlining in a minute herbivore that manipulates its host plant
Source: eLife. 2020 Oct 23;9:e56689. doi: 10.7554/eLife.56689 (PMC7738191; doi:10.7554/eLife.56689)
Supplement: Supplementary file 2. [file elife-56689-supp2.zip › Malin_Input/OG0002140.fasta]

>Agam.AGAP006665-RA /organism=Agam {i 255,368,920,1012,1152,1217,1397,1448,1618,2697,3219,3270,3404,3495,3585 i}
--------------MSLD----NRN-----------------------------------
---------------TSAQYKRAEQLKRWEESEMNK-KLSGAP-----------------
--------------------------------------KSPSSR-------------RIK
FSSGCIFLAACVAGDKEEVEWLLKNG-ADIDTANVDGLTALHQACIDDNLDMVEFLVQKG
ADVNRKDNEGWTPLHATASCGFLSIARYLIENGADLASINSDGELAVDLA---NSDAMED
LIQHHLDEQGI-DCEEARQAEERIMLSDATKWLRTD------SPDCD--KAHPKTGATAI
HVAAAKGYIGVLKL-L-----LE-GRGDIDRQDVDGWTPLHAAAYWGQKEATQMLL-NAS
ADIDVQNYSGQLAIDIAQDDIVPLLKDARKNGKR--------------------------
----TKRRPPSH----------G--------------------------------NRITD
NFENST-ETPTKV-------IRVEVKPIDSNKEK----EEEVEEEEVEEEEEEE-----E
EDAEEEEEQQEHVSAQASR-------------------PGEDVTDSSIGSEN--------
------------------------------------------------------------
------------------------------------------------------------
---------KPTEPDVILRRTQS---FESDEKKTTSNLVLGS------------------
---------------------------------------TTTSPSSAT-------GPASG
ATTN-------------LVPPAATGTGA--------------------------------
------------------------------------------------------ANNTTG
STTGSSGAV-------------------------SPPTSPPSSNKLSPGNIFKN-----F
FKSFVPPTRD------------EESETQRKAHAKRVRETRRSTQGVTLDEIKSAEQLVKK
KNAT----GTGNEVTTTTTTTTPSS---PSSLSSTASPSFTNDRVPAVGSTGDQQQQQQG
SNHVTEASAAHDATGGGVGGGSTKVEEIAVS-----------ASFTLAAP-GSSLDDGGD
GGGGGGGGGGHRRHRRSVTGMDEEEEDDSKVTVSYTISAPVRQSSP----------SPRA
VASAAAVSNSKESADPLDGTGAGDVPAVTATFHVPAAASEPMVATSATIRTSSGAAG---
-----GVVSNSDSNTTTTTTTTNTSNSNNNNNTSASSNTNHNTAATTYTKRSLFDIDNAN
SLTLAEKLRHEANKYAIAAVADGDLDSHLVGRVPASNSGTTNSGGGGGGESNSTSTNAPA
DNSAASAGAAVPPSPTLRK---AEPATTTTT------GVTAERRPSWRLKVDGG--SKFK
LEDASTPNAATQSSSVASGGSVYEPSGPANQAPEHGL---TTTKLTSSSALAQRRAQQQN
GDSSSTATTGTTSSSVASSRPLSAPASGL---------AAGEQYNRVPGSAVTAAGEQQT
GAAATDPNSPLHH--LRRPPKSAGEENKENDKENDSR--STAQATQAVIQRRRRQ--KRR
STGVVSV--GME-DLDPDRQDSPVDGD----EKETG-------------SERGRSRVGST
ASELDTANQPQDSTR---------------------ENGGDCIDYKALYE----------
----QEKADNDKLKMALRKKDE------------EVVTLKAALDRFT----TATTKNNSL
SELEKRERRAMERKMSEMEEELK-----LLEALRTENQRLKDENGALIRVISKLSR----
>Dpul.mRNA2640 /organism=Dpul {i 243,374,493,807,953,1203,1363,1622,1859,1958,2051,2205,2319,2362,2472,2550 i}
----------------ME----SRT-----------------------------------
---------------NSALFKRAEQLRRWEESETNK-EPASA------------------
---------------------------------------RVVSR-------------RIQ
FSDGCVFLSACAAGDKEEVLKLIRQG-ADIDTPNVDGLTALHQACIDDNLDMVEFLVEHG
ADINRGDHEGWTPLHATASCGFLSIARYLIENKSDVAAVNNDGELPIDIA---ETEAMEE
LLERETQLRGI-DCDAARSQEERQMLADTSRWLEGD----PASARLL--QPHPRTGATPL
HVASAKGYIRVMSM-L-----VQ-GGGELNIQDIDGWTPLHAAAHWGQREACQLLC-ENM
ADMEVRNYVGQTCFDVADPDIIRLLEECKKRQAII-------------------------
----LRERPEVYNNRGNARNQS-------------------------PPKRRSSVTRTPQ
TEKAAI-QASSKIT------DKVPGAVIM-------------VDEEKENSSGELSSPVAP
LAVQESFDERAKPATTPATTTTSVPT-----------STKDNSPRVTSSSGPPSR---PP
PPPATDVDNLPSSPSQQSGQ---------MIETEEDVPSWRRPGSFRSRQAANAANGSGT
LNHTPVKSEREG-LNRSI---SQPLTPVAAVTSSSSATPQSS----STTSSNLASTASSI
SSSTS---ALSTDTEVTLRRAHS---FESDERFYSRLLELRRRIKANSLPLLAASSLTPI
VSGGSN---------------------------SVGEDVNGGGPTST---------NTIH
STNNRSRVEQTLQPDDDLEPVVLRVKSRLG-------------TECPVEQTTT-------
-----ATLVLS-------------QPNVPSSANQ---PIRSP------------SANTVV
TTTATSSLT-------------------------NVKLSPGTI--------IKN-----F
FKSFVPPVRD------------EESETQRKAHAKRVRETRRSTQGVTLEEVKTAEQLAKK
KQAE--------------------------------------------------------
------------------------------------------------------------
------------------------------------------------------------
------------------------------------------------------------
------------------------------------------------------------
------------------------------------------------------------
---TTSIPASVTPDAT----------ESTDS------KSELERRPSWRLCINDNNKNKFS
LEDSR-------------------------------------------------------
------------------------------------------------------------
------------------SKNNGGGEMKETTKEN------AAAATPATIQRRRRP--KRR
STGVVQI--DME-DFDPSGK-----------------------------DNTSSSQTGDS
-------------------------------------------------E----------
----PHSDDSEKRRSQ--------------------------------------------
-EEEEQERRQIR------------------------------------------------
>Isca.ISCW021906-RA /organism=Isca {i 135,266,385,537,548,789 i}
------------------------------------------------------------
------------------------------------------------------------
---------------------------------------------------------KIK
FSDGCIFLAACAAGDTAEVSRLLERG-ADINTTNVDGLTALHQACIDDNMAMVEFLVEHG
CDPNLGDNEGWTPLHATASCGFVSVARYLIENGANVALVNNDGDLPIDIA---ESGEMEE
LLQAEIDRLGV-DCEAARNEEERLMLEDAKQMLNS-------SRLLD--KVHPKTGATSL
HVAAAKGYLKTDSMLL-----IQ-AGVDLNAQDWDGWTPLHAASHWGQKGACRLLC-DSL
ANMALPNHVGQTCFDLADPEVLPTLEELKKKQASVSGGGW--------------------
----RKERPEIQEILERKAQRP-------------------------PLKRRTSVTRMSL
ADKNSAVVKDTSS-------ERN-------------------------------------
------------------------------------------------------------
------------------------------------------------------------
------------------------------------------------------------
------------------------------------------------------------
------------------------------------------------------------
------------------------------------------------------------
------------------------------------------------------------
------------------------------------------------------------
------------------------------------------------------------
------------------------------------------------------------
------------------------------------------------------------
------------------------------------------------------------
------------------------------------------------------------
------------------------------------------------------------
------------------------------------------------------------
------------------------------------------------------------
------------------------------------------------------------
------------------------------------------------------------
------------------------------------------------------------
------------------------------------------------------------
------------------------------------------------------------
------------------------------------------------------------
------------------------------------------------------------
>Lpol.rna5284 /organism=Lpol {i 249,380,499,662,807,882,1069,1144,1221,1386,1433,1568,1659,1869,2077,2187,2280,2442,2550,2589,2640 i}
--------------MPME----TRS-----------------------------------
---------------NSALFKRAEQLKRWEDSETNT-EYEIS------------------
---------------------------------------KKGPG-------------NVK
FTDGCVFLAACAAGDTEEVERLLTKS-ADINTANVDGLTALHQACIDDNLNMVEFLVEHG
CDVNRGDNEGWTPLHATASCGFVSIAKYLLENGASVAAVNNDGELPIDIA---ESEEMEE
LLQAEIDKLGI-DCDAARTEEENLMMKDAQEFIVNK------QDYNS--KIHPKTGATAL
HVAAAKGYIKVLSM-L-----IK-AGLELNAQDNDGWTALHAAAHWGQREACELLA-DNL
ANMDIQNFVGQTCFDVADPDLVNLLQDLKNKQNTL-------------------------
----QKERPELGEILRRKAP-P-------------------------PLKRRTSVTRMSC
TDKSNVVMKDTYA-------ERAQIEAKL-----------RLPEEELEEDNKGTVNEAGE
E----------TTFETKQKEALNVVK-------------------RNEANIADSLSE---
IIPSTDITKEEELPVRKPAT---------NKERQNDVAPWRR----RNEPT---------
------------------------------------------------------APLKSS
QDI------VKEEPILVLRKPKKSRTIDEDKK--TNGPSFESATK---------------
--------------------------------------------------------ERES
STEE--------------IP----------------------------------------
---------------------------SVLPSTT-------------------------N
VTTLSSPTS-------------------------TPSTPPIGV--------TTPPIEGQV
RRSSVLPVRD------------EESETRRKAHAKRVRETRRSTTGVTLEEVKSAEQQFLR
KQ----------------------------------------------------------
------------------------------------------------------------
------------------------------------------------------------
------------------------------------------------------------
----------QEEDEKKQKTKQTKEPT---------------------------------
------------------------------------------------------------
--------ATTLVTST-------TSTTTTTS------NLAQEKRGSWRTRAKES--EKAE
QAPV-------RKSQKPPATSTT-----AGPNLVAGT---TAVTFPSPART---RQQLPV
TNVPESPETTQSVTLPL-------------------------------------------
------------------RSRP--VPSEEADKDHENK---NALGTQAAIQRRKRP--KRR
STGVVYW--DSEGQNEQQDSKNQEQEQ----EKDVEEKSQESKGDGKTLSESQKSRYGST
GQQQDSGRS--ETLSRASDRLGQGSLSSSTGSL----AEESDKDYKKICE----------
----TLKAENERLKEKLKKTED------------DLVSTKRQLDKTL----LQNHTRNSL
SDAEKREKRTLERKLAEMEEELKMLLLQQLEHVKADNLRLREENGALVRVISKLSK----
>Ptep.aug3.g8037.t1 /organism=Ptep {i 252,383,502,665,810,885,1078,1183,1254,1377,1424,1559,1653,1854,2005,2106,2160,2313,2418,2460,2511 i}
--------------MPIE----TRT-----------------------------------
---------------NSALFRRAEQLKRWEDSETNQVSPTIP------------------
---------------------------------------KDKKN-------------TIK
FSDGCVFLAACAASDTEEVERLLKLG-TDINTANVDGLTALHQACIDNNLEMVQFLVERG
CNVNQGDNEGWTPLHATASCGFLSIAKYLIENGANVAAVNNDGDLPIDIA---ESNEMEE
YLSDVLDEQNI-DCDLARSEEERLMLEDAKSMLNAG------TDLND--RIHSRTGATPL
HVAAAKGYIDVLKL-I-----IQ-IGADLNAQDFDGWTPLHAAAHWGQKEACAILA-DNL
VNMDIQNFAGQTCFDVAEPELVKLLEELKKKQTHM-------------------------
----QKDRPDIQAILQRTSNRP-------------------------PLKRRTSVTRMSG
QEKSKSVMKDTKA-------ERAQIENLS------------LPEEETEDDKERIHTKKNT
EKMQSLVDRF-SDVNPKDKDIVSRIKEDGY----------VQEDIQQPKNVPINETK---
PVPETTIAKEPEL---------------------ERIPSWKR--VLRKANA---------
------------------------------------------------------------
---------DSMEAEVTLKRPKK---TNENEE--NASRTSDVPIK---------------
--------------------------------------------------------DGWK
SLEQ--------------LP----------------------------------------
-------------------------SHSLSPTNE-------------------------P
FCELSNVSS-------------------------FPATSPSDILE------FEPS---DK
RRGTFPQARD------------DESELQRKAHAKRVRETRRSTQGVLLEDLKSAELQYLI
NT----------------------------------------------------------
------------------------------------------------------------
------------------------------------------------------------
------------------------------------------------------------
----------QRDAAKRQADEAKDETV---------------------------------
------------------------------------------------------------
------------VDST-------NSKDNVLS-------ADKSANASWKNSKTNSNDSKES
SETNVS---KAEESERDEIGSKT-------------------------------------
TETSNSNETSPSVTLVL-------------------------------------------
------------------KPKS--TSSPEDISPSESR---SSLGTQAAIQRRRRP--KRR
STGVVYL--DSD-DAQDENSANKENNA----QTDSGH------------TDRARQRYGSS
SSIP-------DTASEASCRSDASSHYSTSSRL--SANDEENKEYKKLYE----------
----EVKKENDCLKENLKKTEE------------ELEKTKKQLQKMS----QNNTSKSSL
SEIEKKERRSLERKISEMEEEVK-----QIEKLKADNERLSNENKALIRVISKLSK----
>Tcas.transcript:TC003209_001 /organism=Tcas {i 249,662,807,1018,1093,1285,1352,1487,1583,1761,1914,2089,2211,2283,2469,2556 i}
--------------MSLE----TRS-----------------------------------
---------------NSALFKRAEQLKRWEDSDTNR-EPVYP------------------
---------------------------------------KQTSR-------------KIK
FSSGCVFLAACAAGDKDEVLRLLENG-ADINTANVDGLTALHQACIDDNSEMVEFLVEHG
ADVNRGDNEGWTPLHATASCGFLYIAKYLIEKGANVAAVNNDGELAVDIA---ECQKMED
LLNEEIKKRGI-DCDAARNEEKRIMLQDAKEWLATK------STLVD--APHPKNGATAL
HVAAAKGYTDVMKI-L-----LQ-CGADIDAQDIDGWSPLHAAAHWGHKDACQILA-ENL
ADMDAKNYVGQTPFDLADNDMLKVLEDLKKKQNKE-------------------------
----------------------------------------------DVLNRRQAKKRAEI
QDRTIETETPSKV-------KKVEVEAEK--------------EDKEEDNIEMDVSSESE
SETESSSE---TESNSTDDEKKNRVN---------------SLDAVSISNKPAEPTRLPP
SVPPKQLVDS---------------------NNEDNAPSWRKQ-NTRQTKA---------
---------------------------------------------------DLPSPVKTI
ADS------VNNENDVTLRRPTS---LQADKEFYSKYEELHARIK---------------
--------------------------------------------------------KYRN
SNDI--------------IPYSTRPHSDI-------------------------------
------------------------IPNSYSTSQQ---HYRSL------------KEDSNE
NNSTSSTKT-------------------------SPVMSPVSN--------NQP-----L
RRSFVPPVRD------------EESETQRKAHAKRVRETRRSTQGVTLEEIKSAEQFVKK
KN----------------------------------------------------------
------------------------------------------------------------
------------------------------------------------------------
------------------------------------------------------------
-----------QPNCNNNNNEQSGANG---------------------------------
------------------------------------------------------------
---DSPNGVSVTATIT-------TAAPTVITRDTEEPSITHERRPSWRLKIDSS--SKFK
LEDA-------TKSSEPPSTPSF-----VRRTVTQNT---TTNPRPSSAPV---------
----ETAETTVTLPLR--------------------------------------------
------------------RPKT--QDEKEQDKENDVRNAQATLATQAAIQRRRRP--KRR
STGVVSFE-NMD-DMDQDKDPSGGGDY----EDSTKLNHEES-------DRSSRSRLGST
SDI---------------------------------RNENGEIDYKKLYE----------
----QALVENNELKDKLKKSDQ------------ELRDTKQTLEKL-----KVVTSKNSL
SELEKRERRAMERKLSEMEEELK-----QLDIMKVENQKLKDENGALIRVISKLSK----
>Smar.transcript:SMAR011038-RA /organism=Smar {i 264,395,514,674,819,894,1108,1374,1412,1632,1863,2038,2151,2214,2385,2487,2526,2577 i}
MDLT---------SSLME----ALS-----------------------------------
---------------GTAKFKRIEQLKRWEESETNK-ECTQL------------------
---------------------------------------KERSR-------------KIN
FSDGCVFLAACAAGDRDEVERLIVKG-ADINTANVDGLTALHQSCIDDNLEMVEFLVENG
ADINCGDNEGWTPLHATASCGFLSIARYLIEHCANVAAVNNDGELPIDIA---ESDEMEE
LLQEEINKQEI-DCETARNEEERRMLEDANQWLNS-------GTFLD--RPHPKTGATAL
HVAAAKGYIKVMSA-L-----LQ-SGADLNFQDMDGWTALHAAAHWGQKEACEMLV-EHG
AETDIKNAVGQTAIDIAEPEMAKLLEEMRKKQASL-------------------------
----AKDKTKSQTIIENKSM---------------------------VVNRRMVAGCDKV
QGHNLLIKEPSKE-------EVTDTKDEE-------------SSSESSESEERKAIEKNE
VEKRNKVNKS---------------------------EEPPVVKPQTVLSKPEENVRIRK
PTPQSST------------------------ENEDNIPSWRR--SARKSDS---------
--------------------------LTTTVNENHEIIPRSS----VGQRSSVP------
--------LTTSNNQEEFKRPLS---IEASER----------------------------
--------------------------------------------------------KREE
NLDT----Q--------KPP----------------------------------------
-----------------------------------------------------------A
VVEQTTTGDV----------------IAGD---STPTTPSNQT--------GTP-----Q
RRSFQPPVRD------------EESETQRKAHAKRVRETRRSTQGVTLEVVKSAEQLVKQ
QQ----------------------------------------------------------
------------------------------------------------------------
------------------------------------------------------------
------------------------------------------------------------
------------QEAEKSKDEPKSEPS---------------------------------
------------------------------------------------------------
--LTSAERRRLPPKEE-------DTALTTTT------GDLMERRSSWRSRLEQE--NHNK
TEDT-------RAPRRP-------------RELGDGI---NATTNDALRRT---RLAGTT
KDSDNSLISTCTVRVRA-------------------------------------------
------------------STND--GVATEHDKENENG--SQNSTGSAAIQRRRRP--KRR
STGVVYM--DAD-DKESVEAKEDSKSAD--EENNVQV-----------PERTYRSRFGSA
GSLPDGSTRLDNSASRYSDRLSRTSSASSTTGL---ANDSDEKNYKKLYE----------
----DVKCENERLQEKLRKTEV------------ELDDTKQQLDK------TQNLNRNSS
NDTEKRERRALERKISEMEEELK-----QLEQLRSDNQRLRDENGALIRVISKLSK----
>Phum.transcript:PHUM561400-RA /organism=Phum {i 249,499,679,810,950,1144,1235,1406,1608,1743,2043,2115 i}
--------------MSLE----NRS-----------------------------------
---------------NSATFKRAEQLKRWEESATNL-QDFEP------------------
---------------------------------------KLASR-------------RIQ
FSLGCVFLAACAAGDKEEVLRLLDDG-ADIDTANVDGLTALHQACIDNNLDMVEFLVSHG
ADVNRGDNEGWTPLHATASCGFISIAKYLIENGANVAAVNNDGELPLDIA---ESDAMDD
ILQEIIDAQGI-DCDEARNREEIIMLEDAKDWFNG-------GDNIDPLVPHPKTGATAL
HVAAAKGYIKVMSI-L-----LQ-GQIDVDVQDFDGWTPLHAAAHWGQKEAAEMLV-ENF
CNMDIKNYVGQTPMDVADIAMVTVLEDLRTKQAAL-------------------------
----QKDRPPPSNLHNKALNSP---------------------------KRRSSVTRMSV
ADKTNLINKDTSS-------ERQLLDRAI-------------------SEEPSNKVKKVE
IDVEGKSEK---------EEVATSPSEESN----------VDVDKKALPNKP--------
------------------------------------------------------------
------------------------------------------------------------
---------SIFPNEVVLRRTHS---FEADEKRGSKEESNNT------------------
--------------------------------------------------------NTES
SASN--------------VP----------------------------------------
---------------------------VTTTTTP--------------------MTKTVG
TTQITTTSR--------------------------TVSSPTLI--------TQPS----I
GRSFVPPVRD------------EESETQRKAHAKRVRETRRSTQGVTLEEIKSAEQLVKK
RN----------------------------------------------------------
------------------------------------------------------------
------------------------------------------------------------
------------------------------------------------------------
----------QQSSANNNNNNNNNNNN---------------------------------
------------------------------------------------------------
---DQTIMSSVLASAT------ITTAPTTATIPAKDEDTSHERRPSWRLKVDNN--NKFL
LEDAR-----TKTNSTAEDTSTY-----VRRPPTTGT---TVNALTAANNL---------
-STDNTGETTVTVPLR--------------------------------------------
------------------QRQT--KLDDKEDKENDSR---SALATQAVIQRRRKP--KRR
STGVVHL--DMD-EIDPERQDSGGAGDS--------------------------------
-------------------------------------------------E----------
----VNKLNNEVTNVFLS----F----------F--------------------------
----------LQPTHGLTISHLK-----CVVAL------------GLFILLSAFKRKE--
>Dmel.FBtr0308215 /organism=Dmel {i 255,368,923,1009,1123,1214,1601,1688,1817,2034,2865,3010,3253,3351,3414,3557,3648,3735 i}
M-------------SSLD----ARN-----------------------------------
---------------NSAMMKRAEQLKRWEESDTNR-AAPTP------------------
--------------------------------------RHEHGR-------------RIK
FSSGCVFLAACLSGDKDEVVQLLDQG-ADINTANVDGLTALHQACIDDNLDMVEFLVERG
ADINRQDNEGWTPLHATASCGFVSIARYLVENGADVAAVNSDGDLALDLAIDVQHMAMID
YMEKMVQELNI-NVDEARKAEELAMLNDAKKWLRSD------AAEVD--RPHPKTGATAL
HVAAAKGYTKVLGL-L-----LA-GRGNVDRQDNDGWTPLHAASHWGQRETAEMLV-ESL
ADMDIRNYAGQSCIDVADRKIVKFLEELRANKR---------------------------
----NKRRPSSQ-------------------------------------------IRISD
AMENHVEKTPTKL-------VRVEVRTDA--------------TKDAENVKPNQQIHAVE
HPVEEE------------------------------------------------------
-------------------------------------APWRR--KLPRTPS----DSPTN
-NQVPDRELGTN------------------------------------------------
--------SSETANDVILRRTQS---FENDQKFYQKYNELRARIKANSCPILPANANANA
AAANKSNNNNNLSSNNYHNNNNNNNKSDLLLGYAAGTTTTTSTPTTTTTTTSSTFNNTHS
NTNNTSTTQ--------QQPAAAAAASAAN-------------QLYSVQRSASLKDNSMY
YRKPTVTIATSTAAT---------AINSPSTTVQTP-PIRSQVTAKIAEKSNNGSSSTAS
VSDAESSKP-------------------------PPKQSASNM--------IKN-----F
FKSFVPPVRD------------EESETQRKAHAKRVRETRRSTQGVTLDEIKSAEELVKK
KNMGMANNNNNNNISTTTTNTISNSGNETSSASSTSAPT------PSILGSNEQQDELQP
PPPPTTPPPAVIPT-TTTATDETEIEEVVSSPPAGQSQNDTTASFTLSAPVRRSLSTEGE
ADANSDPEG---------------DQDQTVVSASYTI-MPRRERLPESSENVESIRSPQK
TEPVAKSSSEDKSEEP-PHARPTDLPLIPA----PAAPSTEAIKSSSAATTPAALESPVR
LRDKRGLSGSQESETKSDTASPVSSHPDFNARDSLLS---------LYARR---------
---------------------------------------TTDSSAGGG------------
---GVGGGAGVGAGGA-------SGAATSSS------TSAAERRPSWRLKFDAG--SKFK
LEDI------TSGGTYPPNNSTIIPSAPAVMAAANLS---TTTGVQRR------------
ISSGPIALNASNQSLNSVGRPVSAPSEGTNNSAYVTPSARKFETNATSTGATTAATTTSN
STSNSVSATSANHTTATAPNATSNHDDKDNDKENDNR-------TQTVIQRRRKP--KRR
STGVVHI--DMD-ELDPERQNESSNNDNEEKEKESGS------------ERTSRSRLGST
ASTATTS----------------ESKSSSSNDK---TENGDGIDYKALWE----------
----AEKLENDKLRQMLKQKDD------------EAVQTRATLERFA-----NATTKNSL
SELEKRERRAMERKLSELEEELK-----QLDAYKSDNHRLKEENAALIRVISKLSK----
>Drer.transcript:ENSDART00000132923 /organism=Drer {i 441,572,691,851,996,1071,1163,1324,1455,1677,1766,1883,2027,2144,2291,2382,2562,2728,2856,2919,2936,3063,3168,3216,3267 i}
MTSCCRSGAVTSHILAIS----RRNQVCSPPVTPLSFVPYRPLPRPSAPSRDSGSIKYIF
HPRQIRSARLEGMKMADAKQKRNEQLKRWIGSETDL-EPPLL------------------
---------------------------------------KKKKT-------------KVK
FDDGAVFLAACSSGDTEEVLRMLDRG-ADINYANVDGLTALHQACIDDNVDMVTFLVEHG
ACINQPDNEGWIPLHAAASCGYLDIAEYLISQGASVGVVNSEGETPLDIA---EEEAMEE
LLQNEINRQGV-DIEAARKEEERIMLRDARQWLNS-------GQIND--VRHTKSGGTAL
HVAAAKGYAEVLKL-L-----IQ-AGYDVNIKDYDGWTPLHAAAHWGKEEACRILV-EHL
CDMDVVNKVGQTAFDVADEDILGYLEELQKKQNLL-------------------------
----LSEKKDVK---------------------------------------KSPLIETTT
TGDNNQSVKPLKSK------ETLLLEPEK-TAPR----IETLEPEKVDEEEGEGKKDESS
CSSEEEEEEDSESENEADKTKSSVPS---------------SVSNSTPTTAPSSITV-TS
PTTPSNQVTTPTSPTKKVSTPAGKLSPKEEDRKDESPASWRL--GLRKTGSYGALAEIST
-TKEAQKEKDTAGVMRSA---SSP--RLSSSLDNKDKEKEKEKTRLAYVAPTIPRRHVST
SDIDE---KENRDSAASLVRSGS---Y--------TRRRWEEDLKNSD---GTAST----
-----------------------NRTSSYQRSTS--------------HTLA---LGRTS
SSRD--------------LPAKSSSASSLEPNNSKAWQPSSYYQSYSIHRSGS------F
GRRHEDPLSSTSSST---------TTTTTTSSVTSPTGHRSLLSRYW-------AEESAE
KEKEKEKESA-----TVIPTINTAGTTTTT---STTGTVLGSD--------GRE-----R
RRSYLTPVRD------------EESESQRKARSRQARQSRRSTQGVTLTDLQEAEKTIGR
SRP-------------------------------------------------TRPRE---
------------------------------------------------------------
------------------------------------------------------------
------------------------------------------------------------
----------DEKEEKEKQDKEKQEEK---------------------------------
------------------------------------------------------------
-------------------------------------KETETKEDDYRSRYRSF-EEKYR
TSLASS----TTASSTIPSSSSS-----SSSSLYSTS---SLNR----------------
PNSLTGLTSTYSRSTRD-------------------------------------------
------------------TDRE--SDRKEKDEDRDGD----DKSQPRSIRDRRRPREKRR
STGVSFWTQDSD-ENEPDHPSDSEGST----KGEPQS------------DRLSSNDPLST
------STSSTDRYESLSSRGIGESRRPYSR-----FEKDDSTDYKKLYE----------
----QILAENEKLKAQLRDTEL------------ELSDLKLQLEKATQR--QERFADRSQ
LEMEKRERRALERKISEMEEELK-----MLPDLKADNQRLKDENGALIRVISKLSK----
>Hsap.transcript:ENST00000391959 /organism=Hsap {i 291,422,541,701,846,921,1001,1141,1254,1458,1541,1667,1850,2033,2124,2328,2518,2631,2673,2690,2835,2940,2994,3045 i}
M-------------AELEHLGGKRA-----------------------------------
---------------ESARMRRAEQLRRWRGSLTEQ-EPAER------------------
---------------------------------------RGAGRQPLTRRG----SPRVR
FEDGAVFLAACSSGDTDEVRKLLARG-ADINTVNVDGLTALHQACIDENLDMVKFLVENR
ANVNQQDNEGWTPLHAAASCGYLNIAEYFINHGASVGIVNSEGEVPSDLA---EEPAMKD
LLLEQVKKQGV-DLEQSRKEEEQQMLQDARQWLNS-------GKIED--VRQARSGATAL
HVAAAKGYSEVLRL-L-----IQ-AGYELNVQDYDGWTPLHAAAHWGVKEACSILA-EAL
CDMDIRNKLGQTPFDVADEGLVEHLELLQKKQNVL-------------------------
----RSEKETRNKLIESD------------------------------LNSKIQSGFFKN
KEKMLYEEETPKS-------------------------------QEMEEENKES----SS
SSSEEEEGEDEASESETEKEADKKPE---------------AFVNHSNSESKSSITE-QI
PAPAQNT--FSASSARRFSSG---LFNKPEEPKDESPSSWRL--GLRKTGSHNMLSEVAN
-SREPIRDRGSS-IYRSS---SSP--RISALLDNKDKERENK----SYISSLAPRKLNST
SDIEE---KENRESAVNLVRSGS---Y--------TRQLWRDEAKGNEIPQTIAPS----
-----------------------TYVSTYLKSASFGRSSDPTSPYISA--------NRNS
SPAT--------------SP-------------------------ITIGSSTS------R
GSQWQ-PASSCPAPI---------SANTTASVHHGRTPHKSQ------------ADTTAE
KTADNVSSSTPLCVITNRPLPSTANGVTATPVLSITGTDSSVE--------ARE-----K
RRSYLTPVRD------------EEAESLRKARSRQARQTRRSTQGVTLTDLQEAERTFSR
SRA-------------------------------------------------ERQAQ---
------------------------------------------------------------
------------------------------------------------------------
------------------------------------------------------------
----------EQPREKPTDTEGLEGSP---------------------------------
------------------------------------------------------------
---EKHEPSAVPA------------------------TEAGEGQQPWGRSLDEE-PICHR
LRCPAQ----PDKPTTP-ASPST-----SRPSLYTSSHLLWTNRFSVP------------
-DSESSETTTNTTTAK--------------------------------------------
------------------------EMDKNENEEADLD---EQSSKRLSIRERRRPKERRR
GTGINFW--TKD-EDETDGSEE---------VKETWH------------ERLSRLESGGS
--NPTTSDSYGDRASARARREAREARLATLTSR---VEEDSNRDYKKLYE----------
----SALTENQKLKTKLQEAQL------------ELADIKSKLEKVAQQKQEKTSDRSSV
LEMEKRERRALERKMSEMEEEMK-----VLTELKSDNQRLKDENGALIRVISKLSK----
>Cscu.CSCU005596-RA /organism=Cscu {i 35,211,371,516,591,781,831,921,968 i}
------------------------------------------------------------
------------------------------------------------------------
------------------------------------------------------------
-MIGPYFLSKTIKN----------------------------------------------
-FVEKKENKKW----KMPSFSF----RYLLQKGANPVAMNNDGELPIDLA---ENETVEE
LLQKEMDKLEI-DCDSVRTLEEKTMLRDARNWFRN-------KKIED--NIHSRTGATAL
HVAAAKGYGEVLTL-L-----IH-SGADLNAQDYDGWTPLHAAAHWGQRIACRMLA-ENL
ANMNIQNNVGQTCFDVADADMVKLLEELRKMQESM-------------------------
----QKERPEIKEILERTARTP--------------------------PMRKTSVNRSVS
AEKI--------------------------------------------------------
----------------------------------------------TAGSRP--------
PPPIKEVVKVKFAP----------------------------------------------
------------------------------LVDSQPPKVD--------------------
---------RNRPEVAEIRRPGD---Q---------------------------------
------------------------------------------WPAA----------KEES
PEKD--------------VP----------------------------------------
------------------------------------------------------------
---------------------------------------------------WRR-----P
RRYAVSPPRN------------EEAE----------------------------------
------------------------------------------------------------
------------------------------------------------------------
------------------------------------------------------------
------------------------------------------------------------
------------------------------------------------------------
------------------------------------------------------------
------------------------------------------------------------
------------------------------------------------------------
------------------------------------------------------------
------------------------------------------------------------
------------------------------------------------------------
------------------------------------------------------------
------------------------------------------------------------
-EEEEEEEEEVERTRSPEEEDME-----FGEEVVY-------------------------
>Mocc.rna10626 /organism=Mocc {i 516,846,984,1113,1266,1383,1477,1705,1824,1941,2139 i}
--------------MALQ----GTA-----------------------------------
---------------KEARAKRREQLRLWEESETNL-VDLGASQ----------------
------------------------------------TSRPAKSA-------------RVK
FNQQCVFLAACSAGDKEEVQRLLDSGSANINTTNVDGLTALHQACIDNNIEMVEFLIDKG
IDINIGDNEGWTPLHATASCGYVSIAQLLLERGARLDIVNVDNELAVDRA---EEPKMKQ
LLESEAKKLGV-DSDSVRKREQKIMLDDVKLMLDAQSKLPPSQRHAV--IVDEKTGATAL
HVAAAKGYTDVIHL-L-----LK-ERHDVHVVDLDGWTPLHAAAHWDQKDACTMLVKEGL
ADLEKLTHSGQTVADVCDEGLTSHIAELKQKRPEW-------------------------
----LAERQNMMEEHREEESSPHE---IVTLSL----------PPPHVLKRRTSVTRMSG
SDRSQL--KDASA-------ERISASIIL------------------------------E
NPMEEEPSVEA-------------------------------------------TIELPP
PLPRSN------------------------------------------------------
------------------------------------------------------------
------------------------------------------------------------
------------------------------------------------------------
------------------PP----------------------------------------
-------------------------SQSNSTAST-------------------------P
SSNSASVSA-------------------------TLSLSSNSL--------GAG-----V
KRSFVAPVRD------------EESETQRKAHAKRVRETRRSTQGVTLEDLKSAEENIRK
SN----------------------------------------------------------
------------------------------------------------------------
------------------------------------------------------------
------------------------------------------------------------
----------DGRRREPEN-----------------------------------------
------------------------------------------------------------
---TIHAGLTVPPASS-------STSMDVGY------DSSLERRTSWRERAAAE-QRQRQ
IEDAPHLK-I-------------------------------VDSIEAVH-----------
-NHGDLLLSDGEQIVAD-------------------------------------------
------------------PPKA--AIENKENSEVDSS-------NASQTRQRRRP--KRR
STGICAG--GGV-------------------SDEIPVQLELN-------NGQSRLKIHEV
------------------------EHRAETARI---QAAENSTDFKKLYEIEVALREANK
KDSGIVRAENDRLRELLTEKEE------------EVLEMKK------------------F
VEQEKTRRLEAEQCLKDMQNDIQ-----NVDTLKRKIETLQEENAALIRVISKLSINNHK
>Turt.mRNA:tetur07g07080 /organism=Turt {i 508,871 i}
------------------------------------------------------------
------------------------------MGDNH-------------------------
--------------------------------------GVNGKP-------------KIK
FSHPTTFLAACACNDLNECERLLSQNMVNINCTNVDGLTALHQACIDDNIKMVRFLLDHG
ADINCCDHEGWTPLHATASCGNEAIASLLLERGADPRIINYDGELACDIT---DSLAIKE
MIDKKLRELGVTDVDTLRQQEHICMLSDVNNWLKT-------QVVDD--KPHPRSGATIL
HVAAAKGYIDVLGT-LLNNRIIR-SQLDIDARDNEGWTPLAAACYWQKPGAVQLLI-LHG
ADVNAETDAGQRLQDLTDHDLIAQLIEEKRRKLAEE------------------------
----QKLREQMRSAVSQSK-----------------------------------------
------------------------------------------------------------
------------------------------------------------------------
------------------------------------------------------------
------------------------------------------------------------
------------------------------------------------------------
------------------------------------------------------------
------------------VP----------------------------------------
------------------------------------------------------------
---------------------------------PSPPSAP--------------------
----TPPT---------------ESETQRKAHAKRVRETRRSTQGVSAEDVKQAKEQFMI
SS----------------------------------------------------------
------------------------------------------------------------
------------------------------------------------------------
------------------------------------------------------------
----------SIPASPAVTNSPISIPK---------------------------------
------------------------------------------------------------
---------TTTATTT------ISTTPTTPTTPTIT--------------FNNN--NTMS
LTAI------SSIAPSPLNSSSY-------NNLVTNTPT---------------------
------------------------------------------------------------
------------------------NNNNNNNPLTKSD---DQQSRPVRCRLPPSP-----
----------------PTPPSVSQSDF-------KSV------------DQIDSSDISSS
SSNKNNSNNNSNVN----------------------SSSSNVKDFRKLYE----------
----TLVKEMESLKKEILRKEH------------EW------------------------
----NREKRALQRKLSELEEEIK-----QLEAFKSDNKRLKDENGALIRVISKLSK----
>Bmor.transcript:BGIBMGA002008-RA /organism=Bmor {i 6,137,256,405,561,733,901,1037,1145,1374,1513,1665 i}
M-----------------------------------------------------------
------------------------------------------------------------
------------------------------------------------------------
------------------------------------------SACIDDNLDMVEFLVTHG
ADVNRGDNEGWTPLHATASCGFISIARYLLESGADVAAVNYDGELPVDIA---ESDAMAD
LLQKVIDEKGV-DCEKSRNAEVDTLMSDAREWALHG--------YVE--VRDLKTGGTPL
HVAAAKGYIDVAKT-L-----LEDCNADPDCVDYEGWTPLHAAALWGQKEAAALLL-KFG
ADPHLKNYSGQTCLDLVDPSISSWLEEAALKAPRRVNNNKRKLSPPRHEVKRIDIEIKGQ
AEKIVNDKPPPPEIIAKKAEKP--------------------------PKGRA-------
------------------------------------------------------------
------------------------------------------------------------
PSPESTEMAEQQA-------------------QNDEAPSWR-------------------
------------------------------------------------------------
-------------------RSAS---FRNRQQ------DSATRIKASSCPSIPPLPQSTL
AAI-------ELQKKALEPN--N---------------------------------SENA
NTNEDVQTR--------ISPAER-------------------------------------
---------------------------------------RDK------------ENNARI
ALSATSNAN-------------------------NATTNSQAP----------------V
RRSFVPPVRD------------EESETQRKAHAKRVRETRRSTQGVTLDEIKSAEQLVKK
KSSN----GT--------------------------------------------------
------------------------------------------------------------
------------------------------------------------------------
------------------------------------------------------------
------------------------------------------------------------
------------------------------------------------------------
--TESSTPTNVKKDET-------PTPATTDN-------------------------GSFE
LEDA------GRASPRSGAAEAT-----------------VTLPLRRP------------
-PSASTNATTAAATKED-------------------------------------------
--------NRTAE--VE-EEKD-RESSTESKSSNASP--ASTQAALNVIQRRRRP--KRR
STGVGHV--DMD-DIVNDRGGGSEG-----------------------------------
------------------------------------------------------------
------------------------------------------------------------
-----------------------------------DGDTDTAQVGAL--TVSQHSNMIY-
>Cele.Transcript:C06C3.1c /organism=Cele {i 81,282,837,1055,1385,1569,1706,1970,2294,2478,2622,2823,3006,3120,3288 i}
--------------MGQD----DEDD------------------------------AHML
QAKQ--------QITFNVVNKRKDQLRRWQSSEMNA-EAA--------------------
--------------------------------------RRTKRP-------------KVQ
FQDSDIFLSACMSGDEEEVEELLNKG-ANINTCTVDGLTALHQSVIDSKPEMVRFLCEKG
ADVNAQDNEGWTPLHAAACCGNVAIVRYLCQHGADLSIVNSDKELALDLA---VDEQCRD
YLDDDYKRQMI-DLDACRDQELQTMLKDVNMWMSQ-------GEYRD--IPHHRTGGTAM
HVAAGRGYTQLLEL-L-----IK-AGGNVRAQDVEGWTPLHAAAHWAERDACKILL-ENG
AELSDLTFTGADVLGVADKECIDYLVELADTVKVQ---NKRK-SPG--------------
----SGSQPPTSILQEKNHRMPSHEEHVLTSERKRDLQHKDQHSENEFLHSHPSTASVGS
TTSSNTNTTTTTIVIGENDISAAQKDSRESSKESAVDDEEYVAEDEMEEAEEDE----EE
EDVEEEEEEKSEAELKNGKEISPLRSETTSSRSISITRSLDGYTDRSSSGRE--------
TSAEMSEAASSAS-------------------TGTTSSSSRF-----------------T
-SSTPSSQRSAAGSVHTETPRSSM--ENSSSVGSGDQNVSATIPIVPLSAPPKAVHQSPS
SWINRGVPLSSRSSTSSVTRSSS---TPVSEI-ISPPSSIHSQLSFPSV-----------
-----------------------SNTTTTTATVAPTSSTVPSTPVS--NVMA---ATISS
TAKN--------------TPSPAGSVTTINATFSK---PSSRHPSEEVYRSPSQPTNVPW
ASLWHNVNNASTGQIRSHIEQLRNASFSSLSSYPRVSAFRSP------------IKTTAS
STSVNSASS-PL--------------------LLQPHPHPPVIAE--------------Y
PRGFVPQQINPNKMSRWQSKTVTESEAERRNNSRMQRQHRRSTQGVTKEQLEEASKFATD
EV----------------------------------------------------------
------------------------------------------------------------
------------------------------------------------------------
------------------------------------------------------------
----------ARRNSQVLSTYPNSLHA---------------------------------
------------------------------------------------------------
--RLASEEKDLSSTSDDLKDGDVSTTATVSLINSPNSNSANVRRKSQGLSISRS------
----------NRRATGP-------------------------------------------
VNPEDLAPAMSLRLATA--QPY--------------------------------------
------------------SPAS---------------V-RSNAGTLPTMTSRFSE--KAQ
SLPPASN--GMS-STQP-------------LSTRSAIVAGLSS----APSMRTTAPLSST
A-----TSSRFMPSSSLSSNGSSANQQPSSIYGLQSRPTETNLNYKALFE----------
----KERSECERLRREMEEMRRSQTADSYRGASTQLAWRARNASPSAQPHNLSVAKSTSL
ASFDENERRSMERKISDLELQLK-----TATNLRMENQRLKEENGALVRVISKMTI----
>Alyc.aculy02g15620.1 /organism=Alyc {i 1023 i}
M-----------------------------------------------------------
---------------NLAVQKRHEQLERWRQIEADV-ESRLQQVEKSHPTSYNSSIQKIK
FKKSASSGDISFLSKYRSKSNENEDEPSIEKIEPVDTGPRAKKR--ISKSGRLIANLRVD
FTNSTLFLTACANGDIQECERLLKERKVDINTTTTDGLTGLHEAAICGNAEMVEFLINRG
ANINCCDNEGWTPLHAASSLGQTKIVQMLLDLGADARIVNCENFLAYDLA---RNDQVKE
IIGEHL--QGV-DIDELRNQEELAMARDIERWLKT-------GKYDE--RSHPLTNATVL
HVLAAKGHVKLMKK-ILESPTLK-KQINLEAKDNEGYTPLLAASFWSQTEVVELLI-EHG
ANIFAQANNGYKISSF-------QLTNYQQSKQS--------------------------
----QPSSPTSRSSLQSSSNYG--------------------------------------
------------------------------------------------------------
------------------------------------------------------------
------------------------------------------------------------
------------------------------------------------------------
------------------------------------------------------------
------------------------------------------------------------
------------------------------------------------------------
------------------------------------------------------GSNTRS
VSSLDSFDD--------------------------PASLPSAS-----------------
-------ARH------------LKQGMLAKSHSLDISKRDVSTTG---------------
------------------------------------------------------------
------------------------------------------------------------
------------------------------------------------------------
------------------------------------------------------------
------------------------------------------------------------
------------------------------------------------------------
------------------------------------------------------------
------------------------------------------------------------
------------------------------------------------------------
------------------------------------------------------------
------------------------------------------------------TDFGAA
PLTTTMSVDRLLLR----------------------ADSMTDRELRKSFK----------
----ELVMENERLKRQLVSFDD------------RDKQKQQDW-----------------
----IRKERQMQRKISELEEENK-----QIEQWKQEIQRLKDENSSLIRVVSKLSKHN--
