# Supplementary material for: Genome streamlining in a minute herbivore that manipulates its host plant
Source: eLife. 2020 Oct 23;9:e56689. doi: 10.7554/eLife.56689 (PMC7738191; doi:10.7554/eLife.56689)
Supplement: Supplementary file 2. [file elife-56689-supp2.zip › Malin_Input/OG0002144.fasta]

>Agam.AGAP007815-RA /organism=Agam {i 105,189,426,895,1098,3068,3338,3483,3773,4415 i}
------------------------------------------------------------
------MCRVCTQVTPGEPQVLLGSDKAFTFDYVFDMSTTQVSVYNNCIEKLVDGALQGY
NATVLAYGQ-------TGSGKTYTMGTGFERAL---------------------------
--------PEAQEGIIPRAVRHLFEGIAQLQQNPYDEDGTYLGTVTFSVAAQFMELYNEE
VIDLLDPYN---------------------------------------------------
----KGARVFKIFEDATGGISVAGATIKPLAGPQEALNCLQQGALARTTASTQMNEQSSR
SHALFTILIRRQRVMTAEQCGN-----------------AEGDTETLTSKFHFVDLAGSE
RLKRTGATGERAREGISINCGLLALGNVISALGDKTKKVS-HVPYRDSKLTRLLQDSLGG
NSQTIMIACVSPSDRDFMETLNTLKYANRARNIKNKVQINQDQSSRTISLLRREIANLQL
EILEYKQ-------------------------------GKRSIDADG-----NIAISDVS
LENEMLSQDNKRLQQRVKAMQETINALTEKNAALQAQQTIASLHKASAAGDGGADATSTN
NGSSPVGTAGGNDSAMQELIVGYISEIEKLKAKLIESEQMFQQFKKAKSSQSKLGIK---
-----------TYPFIED-----------NPETM--------------------------
---------------------INMLKHEMEKERETLMSRS--------------------
----------LPGLEHES------------------------------------------
---------------------SSMDQNSDSD---SDTESD-DKAEVLRAEMSDVNSDIEL
KVRLIEQLEESQQRLQIMRQQYEKQFNLMKEKISNTERERDEVLATIGNGGTGAMNNKGQ
NSGNETAIKRVKEDYERKLNELRRQLNHFQATNKEHLRLQRNMQAQDAKIKTLRGELAEL
KQVKTRLMKKIQEESNRHKEMESRKTREIAQLRKETRKHKNMIKSLQAQGAAKDQVLKRK
TEEVFNLRKSQRG-----------------IMSLKAAGRVQGNTS---------------
----------------------------------------------IGSM---LQGTKRF
KSRWEELQRSIMRAARTRQAVLELEMELERVMQERDVLSRDLTNLRQRRKD---------
-NAESTLQDLVSEEDTIIANMNYLHDTITELQKSIIQIEDGKD----LNSEHLM------
-LQTIMENIGTV-EEAKFMLQRVCTVTIGHVCEAGVAQSKLRERDALLTELQRDTSVQEQ
LLQYILTRAPAASA-------------SDASFSSAQSANSYAT--------QSQANLLEN
GEPQPSSSQQYRLPHVVDSTTRSPSPS--SSNTNLGGSKLEKVGICIYLEDSADDDDTKH
PPSLQDRHERSD-VMTRSYTILDGA-----------------------------------
----------------------------------------MDAVAAANAG----------
-------LPIAPPPPVAPV--------------------------PART----------F
VPLSRVPSAPGSL-----------------------------------------------
-----------------------------------------------------------N
EDSNDVPTSPPVYRRG----------ISREDNGDVFSRLGAGTQDPQP------------
--------GGNIKELNGR----YKAGSPLICTHVVE------------------------
-----------------------------------------------GHTNSVLSIKVSN
QMLFTAAADRTVKVWDLRTNSTPHC--LTGHLGPVAAVEYDRVNNLLFSASGAFVKVWDL
RSSNIRPIITLCSSGTTLPANATLS--------DLVPGECSITALTMG-ASGK-LYTAAS
DKVRFWDLRQFSSLGRLSG---GHQAAVMCLTA---------WEGP-NNTDLVATGSKDH
YVKVFEVNSS-GG--VVQPLLNLEPPHYDGVQALAVANDAIGVDAELFSGSRDSGIKRWD
LR--NGELKQSLNNAHKGWVSGMAIYG------DI--LLSSCRGGVVRLWNIKTCDSLAE
M----KTEQS-INDIVT----SDNRVFTASN----------------SGEVRIWRFVTT-
-------------------DWDSLNASSSGAGSIGAS-----------------------
------------------------------------------------------------
-------GNG----GGGGGGGAGGGGGAGG------------------------------
------------------------------------------------------------
------------------------------------------------------------
GGGGTKA-----------------------------------------------------
------------------------------------------------------------
------------------------------------------------------------
-----------------------------------------------------------K
R
>Dmel.FBtr0302038 /organism=Dmel {i 56,195,620,1191,1534,1666,1858,2061,3044,3126 i}
M------------------ISE------------------VDSINKDSSVRVAVRIRPQN
SRELIDMCRICTTVTLGEPQIFLGSDKAFTFDYVFDTNSNQCDIYSDCVEKLVDSTLHGY
NATVLAYGQ-------TGSGKTYTMGTGFDHESE--------------------------
------SSDSVQLGIIPRAVRHIFSGIEQLEGSSTSEHPAAGGSPQFSLAVQYIELYNED
IFDLLDPF----------------------------------------------------
----NKNSNFKIHEDASGQITISGASIKPIYQPHDALKYLQQGALARTTASTKMNDQSSR
SHALFTIFVRRQRLLTPSD------------------NVPDNDLETLTSKFHFVDLAGSE
RLKRTQATGERAREGISINCGLLALGNCISALGDKSKRAL-HVPYRDSKLTRLLQDSLGG
NSQTLMIACVSPSDRDFMETLNTLKYANRARNIKNKVKINQDQSSRTISQLRREIAALQL
ELLEYKQ-------------------------------GKLIVDCEG-----NTTISDTF
NENKLLLSEIKRLQQRLKSLQSTIATLTQRNADLKTNLDLNKWTSDD-------------
----------NSDVEIAKVVGQYMLEIEELQTKLIESEEHRKQMEIKATTSPRNAKP---
--------------V--------------YDSDI--------------------------
---------------------ITKAKKDLERERELLMSRS--------------------
----------LPGIQNQN------------------------------------------
---------------------VSSEETEVAS---SDSEAE-EV----VKDLEAIDNDIEM
RTKLIEQLELTNSRYEQMRTHYEEKLSVLYCKIENTQKERDDVLANMTTS---------V
STPSKDSLKKVKTDYESKISHMQTEIRKLQNAQREHIRSKQQLKSHEVRIGTLRNELNEL
KFAKVKLMKKMSQQSNRHKQEESRKSKEIAQLLKEQRRQKNAVLTLEAKVSAKEQILKRK
TEEVIALRKSQRG-----------------KSGQRAPAHLTSKIATLD------------
-----------------------------------------------------GFSTRSA
RHRWENLYRNILHAARNRQLITQLEKELERLILEREDLSRELNIMEN-------------
GQTADRQTDEFNEVDNLKTNISYIQENIEHVQQAIMEFEDTKD---TVQSHVNK------
-IQSLLDEVSTV-AEAKFILQKFSDTAIVMSCNLAIAESHLQEKESLLKEVKQESGIQQQ
ILQHFLSQNSNVH---------------IADIFDSLNLKGSNI-----------------
--------------------ASSVNPGSQKSLISNATYD--------------IPQDDKN
SEFHQVEMRRTT------------------------------------------------
------------------------------------------------------------
------------------------------------------------------------
---------------------------------SRSP-----------------------
--SP-------------------------------------------------------L
GNSDPFDKSPKVRRR---------------------------------------------
------------------------------------------------------------
------------------------------------------------------------
----------TAKRQDLLFGDT--------------------------------------
------------------------------------------------------------
------------------------------------------------------------
------------------------------------------------------------
------------------------------------------------------------
-----ELSEQTFNKMT--------------------------------------------
------------------------------------------------------------
------------------------------------------------------------
------------------------------------------------------------
------------------------------------------------------------
------------------------------------------------------------
------------------------------------------------------------
------------------------------------------------------------
------------------------------------------------------------
------------------------------------------------------------
-
>Alyc.aculy02g17330.1 /organism=Alyc {i i}
M-----------------------------------------SFNPETSVRVAVRIRPQI
SREITDMYGICTKVTPGEPQVCLA-DKAFTYDYVYDTNSKQYQVYDSCVRKLVEGCFSGY
NATVLAYGQ-------TGSGKTYTMGTGFDEDEPDMLNFQHENHEQSQTTAKPDTPITTT
TTTNPFESEESALGIVPRAMYQIFDEIEKRKKEYEETN---QLPYEFQVKAQFLELYNEE
IIDLLDENHHINRHTT--------------------------------------------
----ASNKQIKIVQE-NDSVSIVGATSRLVNSVSEAFECLRSGASSRTTASTQMNTHSSR
SHAIFTLSIDQSRVTQ-----------------------NAPDVETLSAKFHFVDLAGSE
RLKRTGATGTRAKEGISINTGLLCLGNVISALGDKSRKIT-HVPYRDSKLTRLLQDSLGG
NSQTVMIACVSPSDRDATETLSTLRYANRARNIKNKVSVNQDTSSNTIAILRKEIESLKA
ELAEYKQ-------------------------------GTRAIGSGSAVKSEEVHVHELC
HENAILLSEIKSLKTQNRALQ---------------------------------------
------------------------------------------------------------
------------------------------------------------------------
------------------------------------------------------------
------------------------------------------------------------
------------------------------------------------------------
------------------------------------------------------------
------------------------------------------------QISKLRNEVSDM
KRQKVIIMTKLKDEATRHRNTEMNSTKRIAQLTKQERLKDVRIKNLEMENQRIKQMLKRR
EAEVKSLK------------------------SKGAAARLLRQLVGPQN-----------
------------------------------------------------------------
------------------------------------------------------------
------------------------------------------------------------
-------------EELFY------------------------------------------
------------------------------------------------------------
------------------------------------------------------------
RQANSTKNRRMA-RAPHELYF---------------------------------------
------------------------------------------------------------
------------------------------------------------------------
------------------------------------------------------------
------------------------------------------------------------
------------------------------------------------------------
------------------------------------------------------------
------------------------------------------------------------
------------------------------------------------------------
------------------------------------------------------------
--------------------------------------------------------DRDH
L-------------------------HYN-------------------------------
------------------------------------------------------------
------------------------------------------------------------
------------------------------------------------------------
------------------------------------------------------------
------------------------------------------------------------
------------------------------------------------------------
------------------------------------------------------------
------------------------------------------------------------
------------------------------------------------------------
------------------------------------------------------------
------------------------------------------------------------
-
>Cscu.CSCU007114-RA /organism=Cscu {i 13,639,755,967,988,1074,1294,1494,1741,1815,1884,1956 i}
ME----------------------------LQ----------------------------
------------------------------------------------------------
-------GQ-------TGSGKTYTMGTGFDVNV---------------------------
--------MPEEIGIIPRAMQHLFDGIKQRQEEAKEKG---MIPPEFKINL-FMELYNEE
ILDLLDTARDPEQK----------------------------------------------
----GKKSHIKIHEDATGGIYTVGVITQPVTSVEETRRCLRMGALSRTTASTQMNSQSSR
SHAIFTLHIKQQRIVKLQTNENEE----------QMKGNMMEEFETLTAKFHFVDLAGSE
RLKKTGATGDRAKEGISINCGLLALGNVISALGDRSQKVT-HVPYRDSKLTRLLQDSLGG
NSHTLMIACISPSDHDFMETLNTLKYANRAKNIKNKAIINQDKSSQLMMMLRQEIQQLKL
ELVEYKQ-------------------------------GKRIVDSEA-----EETAKNIL
H------------RTQVMALRYHVYNMKFLN-----------------------------
---------------------KYIKIL---------------------------------
------------------------------IYKI--------------------------
---------------------FLFVEK---------------------------------
------------------------------------------------------------
----------------------------------------------YTEDLAKLTCEISI
KQKLIEELELSQQRLQTLRQNYEEKLIQLQMKIRETEIERDKVLDSLKKS---------T
ETNMKDKVLKVKSDYERKLGSMQSELKKLQAAKKEHAQLMRNQSQYEQQVKQLRQEVLDM
KKMKVQLLNKMKEESQRHKLAEQQRVREIAKLKKESRVKEHQLKSLESEKRLKEQILKRK
HEEVMALRRMAKP------------------MSDAVAGRVDRRRFAG-------------
---------------------------------------------MNRSL---PFSPKVA
KNKWQNLEKSINKLVMSKQSVYNIEKDMERWLQERDKLSIKLEKLKKKKYQ----AVKE-
NKAEILIKDIEDQIETLKANIEYLQENISESQSSIVQIEESK------------------
------------------------------------------------------------
------------------------------------------------------------
------------------------------------------------------------
------------------------------------------------------------
------------------------------------------------------------
------------------------------------------------------------
------------------------------------------------------------
------------------------------------------------------------
------------------------------------------------------------
------------------------------------------------------------
------------------------------------------------------------
------------------------------------------------------------
-----------------------------------------VNEI---------------
------------------------------------------------------------
------------------------------------------------------------
------------------------------------------------------------
------------------------------------------------------------
------------------------------------------------------------
----F-------------------------------------------------------
------------------------------------------------------------
------------------------------------------------------------
------------------------------------------------------------
------------------------------------------------------------
------------------------------------------------------------
------------------------------------------------------------
------------------------------------------------------------
-
>Lpol.rna2941 /organism=Lpol {i 35,215,258,441,498,591,720,1028,1224,1414,1484,1709,1788,1843,2041,2241,2491,2562,2631,2703,2829,2931,3091,3140,3171,3434,3581,3701,3841,4025,4190,4311,4482,4682 i}
M-------------------------------------------AGDTSVKVAVRIRPQV
SREIIDMCHICTSVSAGDPQVWLGKDKAFTFDSVFDMPTLQEDVYNTCVKNLIDGCFEGY
NATVFAYGQ-------TGSGKTYTMGTGFDLNL---------------------------
--------NAEERGIVPRAVEHLFRVIHERQQEAREKG---EPPPEFKVTTQFMELYNEE
IIDLLDAAKESDER----------------------------------------------
----MKRSHIKIHEDSKGDIYTVGVTTRNVTSPEETLQYLKVGALCRTTASTNMNVQSSR
SHAIFTIHVKQQRVVTFEPHLSLSSDESTEISAPTQNGEVMNEFETLTAKFHFVDLAGSE
RLKRTGATGDRAKEGISINCGLLALGNVISALGDKSRKVT-HVPYRDSKLTRLLQDSLGG
NSQTLMIACVSPSDRDFMETLNTLKYANRAKNIKNRVMVNQDKSSQTITLLRREIQQLQL
ELMEYKQ-------------------------------GKRIVGEDG-----TEQINDMF
HENTMLQTENNNLRTRIKALQETVERLNVRNSELLAEKEMGTWITSG-------------
--------ESSSQPDITGMIQGYLREIEDLRAKLMESEGMCTQLRRRVQRSP-IRQP---
----LSPTSVAVSVVGQY-DIGVDAE-PTSVYEL--------------------------
---------------------LTEAKRDVQKLKKKTKVLK--------------------
----------ETGEKESGVSDNTVEED---------------------------GEKEEK
DEEIQD---------------GIEENEEDES--SETDTED-TAPEDYNEDLADLTCEISI
KQKLIEELENSQRRLQTMRQHYEDKLQQLQNKIKDTELERDRVLANMTKG---------I
GVQSHDKIKKVQEEFEKKIGALQSELKKMQSAKKEHANLMKNQVQYERQLKQLRQEVVDM
KKAKVRLVNKMKDESQKHKMQEQRKNKEIAQLRKEGRKHENKIRTLEAEKRMKEIVLRRK
QEEVLVLRKRNKP------------------MSAKVAGKIGWARHSS-------------
---------------------------------------------AVRSL---PFSPKVA
KQKWQHLEKRIMKVALNKQSVSNVEREMEKWLQEREKLGHSLEKVCRKRDR----AILD-
GKGEIVIRDLEDELENLKANIDYVHENISECQTSIMQMEESKE---SDDLDDLD------
-VNSVLAN-LQM-DEARYLLQKLLNMAINQSFQVAQKETIVKEIEAKLKQVVNSNAVQQQ
LLQHVLHQA-------------------NEELYNYVMATVEPD-----------------
-----HLESV--------ETSRSSSPL--DRIADNTLI----------------------
----NPQVRRRT-ATTQELLYPLSAQAS-SESVVLSVPMIE-EESESLSSSIRQQE-FT-
FSYWQKEN-------------------------------MMTQSVLMPPP----------
-----------------PP--------------------------PVSE----------E
KSIPRVISAPGSLKDMAAKFKH-----------DPSPALKHKTYDKIP-PE---------
-ISPA-----------IRRKNASNTSS---------------------TLVLQQNFVE-A
SSHLTIPDSPPVGRR--------------QPGDNVFSRLTSGTTTNN-------------
----RKPDRGCINPYTGRP--LMGKNAPLVCTYVAE------------------------
-----------------------------------------------GHSKAVLSVVATD
DVLFSSSKDRTVKVWDLQTLKEIQT--LGGHPNNVVKVRYCEYSRLAFSVSTAFVKVWDI
REKPAHCVKTLSSSGLTITGPMQISTP--SRTIQMPQGETQINDISLN-QYGTLLFSAAG
NIVRIWDLRMYHTIGRLTG---GHQAAVMCLAV---------DDLG-EDNNVVITGSKDH
YIKVFEVMEGASG--VLTPKLNLEPPHYDGIQSLAIN------GDYLFSGSRDMCIKKWD
LG--GQCLVQSLNQAHKDWICGLSFLP----NSNT--LVSCCRGGFMKLWSGDSCQLLAE
L----KAHSAPINAIAT----NSSFVFTASN----------------DSTVRLWHLRTL-
-----------------------PEMS---------------------------------
-----------------DFEDE--------------------------------------
------------------------------------------------------------
------------------------------------------------------------
------------------------------------------------------------
------------------------------------------------------------
------------------------------------------------------------
------------------------------------------------------------
-----------------------------------------------------------R
L
>Smar.transcript:SMAR009473-RA /organism=Smar {i 29,252,492,714,864,983,1179,1272,1624,1754,1809,2065,2521,2586,2730,2853,2958,3240,3446,3602,3725,3856,4040,4205,4497,4697,4741,5164,6359 i}
M---------------------------------------------GEDVRVALRIRPQF
PREIIDKYRVCTSVAAGEPQVWLGNDKAFTFDYVFDMNSTQDEVFENCVKNLIDGCFDGL
NATVLAYGQ-------TGSGKTYTMGTGFDMNL---------------------------
--------HYEELGIIPRAVDHLFRGIVERQQWARDNG---ESPPEFKITCQFMELYNEE
VIDLFDTTRDGFVK----------------------------------------------
----GKKSGIRIHEDSQRSIYTVGLTTRNVTSKAETIECLKLGALSRTTASTQMNVQSSR
SHAVFTIHMKQHRIVNCNDPET--------------ESNDMNDFETLSAKFHFVDLAGSE
RLKRTGATGERAREGISINCGLLALGNVISALGDKAKHSTKHVPYRDSKLTRLLQDSLGG
NSRTIMIACISPSDRDFMETLNTLKYANRARNIKNKIVVNQDKASKTISTLRMEIQQLQL
ELMEYKQHVDPPLTLSSSTVSVSETALCIANDGDGEFLGKRLI-VDG-----VESINDMY
HENTMLQSENNTLRTRIKAMQETIEQLTVRNTQMLSEKTCGSWISVE-------------
---------GSEPSDMIQMVQGYLKEIEEFRAKLLESENTCQVLRRTTSRAQ-SRML---
----SPPEMTMSAF-----ELGMEADETMSVDDI--------------------------
---------------------LGEAKMDIIKLKRKGKKARL-------------------
---------KVASENEKDEVAEIDKDK--------------------------SDDDTET
EDDNTL--------------------DNDVS--SESDSED-KENIKDEEDLADLTCEISI
KQKLIEELEKSQRRLHIMKSQYEEKVVQLQNQIKATQEERDKVLSTYSTQ----------
--QPTDKVKKVKEEYEKKLNNLQNEMKKLQEAKKRHAQLVKSQSQYEQQLKTLRADLTDM
KRSKVRLLNKMKEEATKHKDSEVKRNREIAQLKKDSRVKANQIRSLEAEKKLKEGMLRRK
KEEVFALKKLARP------------------MSDKVAGRVIQPKFSRNLP----------
--------------------------------------------FVKK-----PFSPKLA
KHKWQTVEKEISKAILNRQTIASLEKDMERWLEERHSLSHDLDRCVRKRDK----AILER
KVDDTTVRDFEDQIENLKANIDYIQENITECQANIMQMEVPKT---EGGSDALD------
-SAVVLSG-LGL-EETKYLLEKLFLFTLNQGVLASQKEGKLKEVEAKMEQLTQNNVVQHQ
LLDYLYAQH-------------------GLDNFGFCTINGNGE-----------------
------DDSS--------GSSRSPSPS--EGMVDLQQIPQVSCSS-----------DSLG
RKGLRDKIRRRT-ATTEELLFFKSGSG---EAPTMPLMGMH-EEEDLPSSNIMQRS-LGA
----------------------------------------LSASVTSNIP----------
------------------------------------------------------------
--LPRVPSAPGSLKGLMSNRGEGS--------CPSSPLIMRKSHDRLN-SD---------
-LSPR-----------PQRKSGYHLNS---------------------PSLNRQISIE-S
NVDVSPPPSPTTSRK--------------NKDDNVFSRLTSRTCLCND------------
----TNPDRGIISSYTGK-----MRSGPLVCTHVAE------------------------
-----------------------------------------------GHSKAVLSVAATE
DLLFSSSKDRTVKVWDLQSGLEVQS--LDNHPNNVVVVKYSQQSQLVFSVSASFIKVWDL
RENPSKCVKTLSSSGLSATGSFSSSNS--MRSQHSSAKETQINDIALT-QSGITLFSASS
NTVRIWDLRKFNCVGKLGG---SHQAAVMCLTV---------EDTT-KDTCMVVTGSKDH
YIKVFSITEGIGG--MHTPKYNLEPPHYDGIESLTMC------GKYLFSGSRDMCIKKWD
LG--ESGLKQSINQAHKDWVCGLCILP----GNQV--LLSGCRGGFVKLWSVESCAQICE
I----KAHASPINSVTS----NSTSVFTASS----------------DGTIGVWKMKGNE
CASSEITAEGVGDIINTT-TVTQQDLQSLETSILGAKQPLEDEASQTGATRFDVQTRAPT
RSAFTQPGTTIYPSAQSGYGTNLGWPAAPFIDPCENFGPGPWRDMVTARVASLPALMGFG
SVNGYPGGSNCLMQGAGAGFGQQGANGYGGQSAYGALNAMGPPMNGYSGMVSAPPQYGLS
RGMSHGMSHAPTAYPSSRPVSIIPPPTGQSACRTMAPPPPPQQCTSPMSSVPTAVPTMAG
SMPPTMAGTRVGTTIAPTIGGKTAGASFGGQNEMSMPAAKSHYTTQRKSKYDTQQQEQQP
GSGISKATKRSPTRSTSNIPAHRCNKGTGFEESLVPPANGKNGKRSVTPTPRTSRATAPA
VSGYISPPNGSHVSAQPTHKTQGVGKSMPATSYAPTTMARSQHAPSSPPQTGYHSPTTVH
AGASVSQYGPRNGYQSPPTMVSIAHPSMGSPGMASPVAGSPPIGCSVMGSPMSRPGMMGP
MMPSMMGPRPPMSAMGPPVGGMGAQCGSMMGQSPMMAQWMNCTNFDEGYEQYPIRLAMRN
C
>Ptep.aug3.g8999.t1 /organism=Ptep {i 29,209,252,435,492,585,714,861,977,1173,1363,1433,1643,1719,1825,2017,2217,2479,2553,2622,2694,2814,2916,3079,3125,3171,3428,3587,3707,3847,4031,4196,4317,4488,4694 i}
M---------------------------------------------ESSVRVAVRIRPQI
SSEVFDMCHVCTSVTPGEPQVWLGNDKAFTFDHVYNMTTTQESVYLTCIQDLIEGCFQGY
NATILAYGQ-------TGSGKTYTMGTGFDVST---------------------------
--------SEDETGVIPRAVNQLFSGIAKLQNDAQNKK---ITPPEFKVTAQFMELYNEE
LIDLLDPVQDREDK----------------------------------------------
----NKKSGVKIHEDADGQIITVGLTSRAVSTASETLQCLKIGALSRTTASTKMNVQSSR
SHAIFTLHIKQQRVVQFESSEN---------------EEAGEEFDTLYSKLHFVDLAGSE
RLKRTGATGERAREGISINCGLLALGNVISALGDKTKKAT-HVPYRDSKLTRLLQDSLGG
NSQTLMIACVSPSDRDFMETLNTLKYANRAKNIRNKISINQDKSSQTISLLRREIQQLQL
ELMDYKQ-------------------------------GKRKIGDDG-----EEQINDMF
HENMFLESENNNLRSRLKALQDTLDRQTQRVTELLAEKAAGAWITSG-------------
--------ENKQQPDLTELIQGYMKEIEELRVQLVAAEEMCSQLRKQVQRNQ-SQSRM--
----------SSSPMLNR-DYHFEES-VKSPYEI--------------------------
---------------------LREAKQDVKALTKHVRALE--------------------
----------KEGIEENGSKEELKKDN-----------------------------ENEK
EKDSDTQDTNCNVNGDLMNGVSSDDDDDDSS--EESDSDEMNTNDTCTADLAQITNDISI
KQKLIEALEQSQQRLRMMKHHYEEKLLTLENKIKETESERDRVLANLSVN---------K
NNKSEEKVKKAKEEFAKKLSSLQSELRKMQVIKKEHVQAMRHQAQSERQIQQLKNEVTEM
KKTKVRLINKMKEDTHKHQQVEQRRTTEIAQLKKQSRLKENKIRSLEAEKRLKENVLRRK
QEEIIALKNSAKP-----------------KMSDRVAGRVGQRREINNTF----------
--------------------------------------------IIPKRL---RESPKVA
KSRWQSLEKSINQLVINRQSINNMERDMERYLKEREHLIRKLEQFKQKRSD----AILK-
KQKPEIIQDYEDHIETLKANIDYCQANITECQTNIVQMEQAE-----DDIDLQD------
-VENFVSK-LGE-QESKYLLAKLVNMAINQTTQVFQKENSIKELEVKLNQSTNSNNIYLM
FLERLVEDG-------------------NTEVLDFATSNYLDE-----------------
-----APRSQ--------SSTRSSSPV--DSSVSEAQPVSDSSKT---------------
-----KKRPRKT-GLPSEFMSLSLDQQQ-LTTPAGSCPSVN-DPPEKPTSSRLAWS-LHG
AQLQQELD--------------------------------LDKTLTSSSNHLDQ------
------------------------------------------------------------
RGIVRVTSAPTSLQDMIYSKKI-----------ERSPLSKRRSKEKSHMAE---------
-LSPA-----------FHRKFDSNSSVI-------P-----------FPSLSRQSSTETT
VSDISPPGSPSSMRK--------------GREDNVFSRLTHGSFRLN-------------
-----KPGSGVIYPFTLKS--NQVKNSPLICSHTAE------------------------
-----------------------------------------------GHSRPVLCLHATD
DVLFSGSKDRTVKIWDLGTGKEIQS--LSGHPNNVVSVRYSEYTRLGFSVSSAFVKVWDV
RENPAKCVQTLCSSGNSNPGQPFLNTP--SRSLLMPQGEHQVNDIALN-KYGTTLFSAAH
NTVKIWDLRMFKAIGKLNG---SHQAAIMCLAV---------DNEG-RDKNVVVTGSKDH
YIKVFEVSEGAGG--VISSKTNLKPPHYDGIQTLAIN------DNVLYSGSRDMCIKKWN
LK--NGNHIQSLNQAHKDWICSLSFLS----GNNTRYLLSGCRGGFLKIWTTDATQLKGE
M----KAHSAPINNIST----NSSCTFTASS----------------DCTIGIWRLRNN-
-----------------------NDLS---------------------------------
------------PDNSNEFPDV--------------------------------------
------------------------------------------------------------
------------------------------------------------------------
------------------------------------------------------------
------------------------------------------------------------
------------------------------------------------------------
------------------------------------------------------------
------------------------------------------------------------
-
>Drer.transcript:ENSDART00000172837 /organism=Drer {i 41,264,447,597,732,900,1016,1212,1402,1466,1685,1827,1972,2161,2361,2469,2774,2928,3132,3234,3400,3461,3510,3710,3824,3863,4000,4181,4346,4464,4635,4835 i}
M-----------------------------------------ATQNDCSVKVSLRIRPQM
AKEKIEGCHICTSVTPGEPQVLLGKDKAFTYDFVFDLDAHQQQIYSACVHKLIEGCFEGY
NATVFAYGQ-------TGSGKTYTMGTGFDVSV---------------------------
--------SEDEQGIIPRAVHQLFQGIQKRRLEAQSAD---IPPPDFKVSAQFLELYNEE
ILDLFDSTRDPEAR----------------------------------------------
----GRKSNIKIHEDGSGGIYTTGVTSRLVSSEDELLQCLKLGALSRTTASTQMNAQSSR
SHAIFTIHLCQMRVCPQPQLVNGE------LNGVSDGSMSQSEYETLSAKFHFVDLAGSE
RLKRTGATGERAREGISINCGLLALGNVISALGDQSKRAG-HVPYRDSKLTRLLQDSLGG
NSRTVMIACVSPSDRDFMETLNTLKYANRARNIKNKVIVNQDKTSQQISALRAEIARLQM
EIMEYKA-------------------------------GKRVACDEG-----SEGFSDLF
QENSMLQRENDTLRMRVKAMQETIDHLNTRVTQLLTNGVNLLLTKTG-------------
----------ETNEEIGNLIQNYIREIEELRSKLLESEAMNESLRRSLSHLS-SRSP---
----YPASHPSAPSIGSSPSVSMEA----EMTDV--------------------------
---------------------IRQAKLDVERLKKKERNQRRKSPEKEKGLKKRAKLHP--
------EDSGVKSENGLNRANEERRENGDGDSDNEPEEDGMYPLQEDDHGESGCDEEEEE
EEETRE---------------EEEFDSDESL--VDSDSDN-DEKVNLQADLADLTCEIEI
KQRLIDELENSQRRLLTLKSQYEEKLILLQNKIRDTQLERDRVLHNLMS----------M
ENYTEEKASKVKSEYEKRLKEMNRDLLKLQAAQKEHARLLKNQGRYERELKKLQSEVAEM
KKAKVALMKQMKEEQQRRRMIDAKRNREIAQLKKEQRRQEYQIRALESQKRQQELVLRRK
TQEVTALRRLAKP------------------LSERAAGRVSRRLTSVDSGAELSTSTTTT
TSSEPESSRSVSSIIRHWNTKLNGYLGETDSHAPAANMASSRKKFQRKGP--SSGFSKTA
RQKWQSLERRIMDIVMQRMTITNVEADMDRLIKKREELSVQQEALLRKREKLLSESFRE-
EDEERLLQEMNEEIEVLNANIDYISDSLSDCQATIVQIEETK-----DELDSVD------
-TSVVISS-CSL-AEARSLLDYFLKASIDKGLQVAQKEAQIRLLEGQLRQTDVIGSSHNH
MILDALREKAECIPELQALIH-------NVQQENGYASTDEEV-----------------
-----SEFSQ--------ASESGFSQMKLSASQDDFKMK---------------------
--VEPRLSAQMK-AVSAEYLGPILD-----------------LNSKNITKSLAS------
LSEIQENG-------------------------------L--------------------
------------------------------------------------------------
------------------------------------------------------------
LLKDT-----------YCRELVSRTISL-------P-----------I----RGHTLS-P
DVGYTPPPSPPLRQR---------------NDRNVFSRLTSNQSQGSAL-DKSDDSDSSL
----SEVLRGVITPTGGL---KGGRTAPLQCVAMAE------------------------
-----------------------------------------------GHTKPVLCLDATD
ELLFTGSKDRTCKMWNLVTGQEIVT--LRGHPNNVVSVKYCCNSSLVFTVSTSFIKVWDI
RDS-AKCVRTFTSSGQVVSGDACAGTT--TRTITTAQGEYQINQIALN-PSGSVLYAAAG
NTVRTWDLNRMQATGKLT----GHIGSVMCLTV---------GYSA-GGKDQVITGSKDH
YVKIFDVAEGAQG--NIGPAHNFEPPHYDGIECLAVH------GDVLFSGSRDNGIKKWD
LR--QQELIQQIPNAHKDWVCALAFVP----GRPM--LLSACRAGMLKVWNVDNFTPIGD
I----KGHDSPINAICT----NSKQIFTASS----------------DMRVKIWNPKMG-
------------------------------------------------------------
------------------------------------------------------------
------------------------------------------------------------
------------------------------------------------------------
------------------------------------------------------------
------------------------------------------------------------
------------------------------------------------------------
------------------------------------------------------------
------------------------------------------------------------
-
>Hsap.transcript:ENST00000361418 /organism=Hsap {i 44,267,450,600,735,903,1019,1215,1405,1469,1673,1712,1803,1921,2110,2310,2418,2487,2702,2856,3051,3153,3319,3340,3401,3456,3671,3779,3908,3947,3959,4096,4277,4442,4560,4731,4931 i}
M----------------------------------------LGAPDESSVRVAVRIRPQL
AKEKIEGCHICTSVTPGEPQVFLGKDKAFTFDYVFDIDSQQEQIYIQCIEKLIEGCFEGY
NATVFAYGQ-------TGAGKTYTMGTGFDVNI---------------------------
--------VEEELGIISRAVKHLFKSIEEKKHIAIKNG---LPAPDFKVNAQFLELYNEE
VLDLFDTTRDIDAK----------------------------------------------
----SKKSNIRIHEDSTGGIYTVGVTTRTVNTESEMMQCLKLGALSRTTASTQMNVQSSR
SHAIFTIHVCQTRVCPQIDADNATD------NKIISESAQMNEFETLTAKFHFVDLAGSE
RLKRTGATGERAKEGISINCGLLALGNVISALGDKSKRAT-HVPYRDSKLTRLLQDSLGG
NSQTIMIACVSPSDRDFMETLNTLKYANRARNIKNKVMVNQDRASQQINALRSEITRLQM
ELMEYKT-------------------------------GKRIIDEEG-----VESINDMF
HENAMLQTENNNLRVRIKAMQETVDALRSRITQLVSDQANHVLARAG-------------
----------EGNEEISNMIHSYIKEIEDLRAKLLESEAVNENLRKNLTRAT-ARAPY--
----FSGSSTFSPTILSS---------DKETIEI--------------------------
---------------------IDLAKKDLEKLKRKEKRKK-------KRLQKLEESNR--
------EERSVAGKEDNTDTDQEKKEE-KGVSERENNE------LEVEESQEVSDHEDEE
EEEEEE---------------EDDIDGGESS--DESDSES-DEKANYQADLANITCEIAI
KQKLIDELENSQKRLQTLKKQYEEKLMMLQHKIRDTQLERDQVLQNLGS----------V
ESYSEEKAKKVRSEYEKKLQAMNKELQRLQAAQKEHARLLKNQSQYEKQLKKLQQDVMEM
KKTKVRLMKQMKEEQEKARLTESRRNREIAQLKKDQRKRDHQLRLLEAQKRNQEVVLRRK
TEEVTALRRQVRP------------------MSDKVAGKVTRKLSSSDAPAQDTGS--SA
AAVETDASRTGA------QQKMRIPVARVQA-LPTPATNGNRKKYQRKGLTGRVFISKTA
RMKWQLLERRVTDIIMQKMTISNMEADMNRLLKQREELTKRREKLSKRREK----IVKEN
GEGDKNVANINEEMESLTANIDYINDSISDCQANIMQMEEAK-----EEGETLD------
-VTAVINA-CTL-TEARYLLDHFLSMGINKGLQAAQKEAQIKVLEGRLKQTEITSATQNQ
LLFHMLKEKAELNPELDALLGHALQDLDSVPLENVEDSTDEDA-----------------
-----PLNSP--------GSEGS------TLSSDLMKLC--------------------G
EVKPKNKARRRT-TTQMELLYADSSEL---ASDTS-------TGDASLPGPLTP------
VAEGQEIG--------------------------------MNTETSGTSAREKEL-----
------------------------------------------------------------
SPPPGLPSKIGSISRQSSLSEKKI--------PEPSPVTRRKAYEKAE------------
-KSK--------------------------------------------AKEQKHSDSGTS
EASLSPPSSPPSRPR---------------NELNVFNRLTVSQGNTSVQQDKSDESDSSL
SEVHRSSRRGIINPFPAS---KGIRAFPLQCIHIAE------------------------
-----------------------------------------------GHTKAVLCVDSTD
DLLFTGSKDRTCKVWNLVTGQEIMS--LGGHPNNVVSVKYCNYTSLVFTVSTSYIKVWDI
RDS-AKCIRTLTSSGQVTLGDACSAST--SRTVAIPSGENQINQIALN-PTGTFLYAASG
NAVRMWDLKRFQSTGKLT----GHLGPVMCLTV---------DQIS-SGQDLIITGSKDH
YIKMFDVTEGALG--TVSPTHNFEPPHYDGIEALTIQ------GDNLFSGSRDNGIKKWD
LT--QKDLLQQVPNAHKDWVCALGVVP----DHPV--LLSGCRGGILKVWNMDTFMPVGE
M----KGHDSPINAICV----NSTHIFTAAD----------------DRTVRIWKARNL-
-----------------------QDGQ---------------------------------
------------ISDTGDLGEDI-------------------------------------
-------ASN--------------------------------------------------
------------------------------------------------------------
------------------------------------------------------------
------------------------------------------------------------
------------------------------------------------------------
------------------------------------------------------------
------------------------------------------------------------
-
>Tcas.transcript:TC004800_001 /organism=Tcas {i 38,230,492,2730,2876,3047 i}
M------------------------------------------DDDDITVRVAIRIRPQT
PREIIDMCQICTFVQPGEPQVTLGNDKTFSYNYVFDTDTSQESVYETCVAALVDSSLEGY
NATVLAYGQ-------TGSGKTYTMGSGFDVEL---------------------------
--------LPEQVGIIPRAIHHLFDGIQNRINRAHESG---EIPPEFKVTTQFMELYNEE
VIDLFNPSS---------------------------------------------------
----GKDTVYKIHEG-GGGIQIKGITQKTVTSAEETLQCLRLGALSRTTASTQMNTQSSR
SHAIFTLHVKQQRIVPLTNSDT-------------------NEFETLTSKFHFVDLAGSE
RLKRTGATGERAKEGISINCGLLALGNVISALGDKSKKAT-HIPYRDSKLTRLLQDSLGG
NSQTVMIACVSPSDRDFMETLNTLKYANRARNIKNKVFVNQDKTSKTISQLKQQIAQLQL
ELVEYKQ-------------------------------GKRLVGQDG-----TEMVNDMF
YENNMLQGEVNNLRTRVKAMQDTIDSLTLKNTNLLAEKATGAWIGGS-------------
-----------SDNDVACMVQAYLKEIEELRAKLMESTNTCEQLRKQINRLQ-TSPQH--
-----------NATLAQL-D---------ENMAL--------------------------
---------------------IEEAKKELQREKYLLEKQ---------------------
------------------------------------------------------------
---------------------LDSEPDSDNE--YDSGSEK-DDHTQLNDELITLTNDIDM
KQKLIDELELSHRRMQTMRQHYEDKLMQLQTRIKNTQEERDKILHSYSAR----------
--EPSDKIKKIKDEYTKKLSDMQKELKKLQAAQKEHARLLRSQSQHENQLKSYKNELLEM
KRAKVKLINKMKEESQKHKESELRRMREIAQLRKESRKKANMIKTMEAERQLKDKVLKRK
QEEVSVLRKNQKV-----------------YLSTKAAGRLRE------------------
-----------------------------------------------------AFSERAA
KQKWLRMEKSINNIALSRRGLVEQEVRMEHFLEKREALGKELEALEERREQ----AVQK-
NQD---LTHLDSYIEDIKENINYVQETISETQHNVMEIEESQ-----DTNECAH------
-FQTIIDSVCDI-EEAKYLIQKLFNMTLSQSHAVVQRDAKLKENETTLTELKQENQLRGQ
LLDHMVHSEFPIF---------------SKELTTSVSSNANDT-----------------
-------SSN--------ASSRSASPS--LLVPESSSQS---------------------
---CVAKIRRRT-ALPSELLYGASSSSM--------------------------------
------------------------------------------------------------
----------------GPY--------------------------NLQV----------S
VSMERVPSDPGS------------------------------------------------
------------------------------------------------------------
------------------------------------------------------------
------------------------------------------------------------
------------------------------------------------------------
------------------------------------------------------------
------------------------------------------------------------
------------------------------------------------------------
------------------PKLNL-------------------------------------
------------------------------------------------------------
------------------------------------------------------------
------------------------------------------------------------
------------------------------------------------------------
------------------------------------------------------------
------------------------------------------------------------
------------------------------------------------------------
------------------------------------------------------------
------------------------------------------------------------
------------------------------------------------------------
------------------------------------------------------------
-
>Dpul.mRNA15611 /organism=Dpul {i 59,164,303,387,627,685,789,1011,1203,1312,1437,1515,1926,2366,2583,3177,3764,3941,4110,4216,4760,5146 i}
MMRDYSSTGVYWCQTSSRAVSSSSCVSQSSLQPKITAAAAAMADDDSTSVRVAVRIRPQS
AREVIDMCRTCTTVISGEPQVILGADKAFTYDYVFDMDSGQVHIYNTCVRHLIEGCLQGY
NATVLAYGQ-------TGSGKTYSMGTGLEADQQ--------------------------
-----LCSMSDNVGILPRSVHHLFNGIEMLREEAIQIG---QTPPEFRVQAQFLELYNEE
IIDLLEPTTRNRKNISGISNKRQPKFRFYGSTQSQGGPTSIGFFLEWISKRHCFTIPFNP
LRGLGQRSDMRIHEDQMGGIYVAGATSKSVASTDEAMHCLHMGALARTTASTQMNAQSSR
SHAIFTLHIRQQRLAPAQNGNGDSDEGQPNGTGGSNGGDAGSELETLSAKLHFVDLAGSE
RLKRTGATGDRAKEGISINCGLLALGNVISALGDAARKAL-HVPYRDSKLTRLLQDSLGG
NSRTLMIACCSPSDRDFMETLNTLKYANRARNIKNRVVLNQDRSSRTIALLRQEILQLQQ
ELAEYKQ-------------------------------GKRVVSEDG-----HEAVNDMF
HENRLLQAENQTMRTRLKALQETVNSMTVRNVELQAQKAASTWSKAG-------------
-----------SDSDITQMVQHYLMEIEELKARLCESESMASQLRLRAATLQ-TNKS---
-----PHKGGLSPRKLNS-----------SVNVL--------------------------
---------------------IEEAKRNLEKDKTLLQKNQL------RREISGGNDSA--
------MEASVSSMEPSSNAGQSRAMS--------------------------SGEASDE
EEDNTPSSAEGESD-------GGDGDSGSSSSDDEANQAD-ENGGMYSAELAELTSEISV
KQQLIEELELSQRRLDIMKHHYEEKLVQLQERIRATTEERDKVLAGFAQN------HGPS
NPNVEGTLRRVREDYERKLSDLQSRLKKFQAAQQEHAKLLKSQGDSERQLKSLKNDLLDM
KRNKVKLMQKMKEDANRHKEIELKRTREIAQLRKESRKRENEIRTLQMDKRVKETVLKRK
QEEVNALRKVQARQG---------------VLSDRASGRVVQSGRNSRKP----------
-----------------------------------------------RQP---MYSPKVA
KQKWHKLEHNLSQMALNRLTVSQLEKDLERLMGVRDELGRSLSETLRIRDR----AFMR-
GKEESYIRELDDQLESLKANIEYVQENIAECQRNIVQIEETK-----EGQGDLD------
-MELAIQP-NDM-EEARYLFAKLINMSLNHATLAAQREASNKELQNQVKQVLERDAVHQQ
LLQHMLAHS-------------------DLEVYNLLATGTTNS--SSALEEPGGGGG---
-----GISSR--------SRSRSPSPA--ESVASGATTATNATGSGR-------Y-----
SKKISKKARRLTFAAPEDLLYYEGVVSV---SGGGGGGGGPPTLPPPIVEPLVDLPPIPN
IARSQKID--------------------------------IRGSRGPSSDNIH-------
------------------------------------------------------------
RVDHLAITPPQNMTTSTSS-----------------------------------------
LASPR-----------LPRKSANHSNS---------------------NLLAKLSSSEPG
DTSPTPPASPPTFRRGG---------TSREENPNVFSRLTHGTNVGQE------------
----PVPDRGVVHPFQGK----LSNKSPLICTRTAE------------------------
-----------------------------------------------GHCQAVLSICATD
ANLFSASKDRTVKVWDLHSGVEIQS--LDRHPNNVVAVKYSPETGLVFTASSAYVKVWDL
RQSPSRCIKTLSSSGWPASGNQANTTS--TRSLQLPQGEASINDIALSGQSSAVLYAAAG
SQVRIWDIRKFSSTGKLSG---GHQAAVMCLAVGNAPMAGIESDAN-DKVEFVITGSKDH
YVKVFEVRDGATG--VLSPRFNLDPPHYDGVQCLSLS------GTSLVSGSRDACIKLWD
IE--QGEQVLSLSNVHRDWICGLVHLP-----QRL--VISGCRGGVLRLWSTESWEPVGE
M----RAHSASVNAIAF----NSTNIFTASN----------------DNTVNIWRLRSN-
-----------------------VDSIS--------------------------------
------------PEAELNLTD---------------------------------------
------------------------------------------------------------
------------------------------------------------------------
------------------------------------------------------------
------------------------------------------------------------
------------------------------------------------------------
------------------------------------------------------------
------------------------------------------------------------
-
>Phum.transcript:PHUM378710-RA /organism=Phum {i 210,454,663,816,925,1129,1471,1690,1810,2076,2292,2612,2766,2970,3152,3311,3428,3576,3682,3866,4031,4323,4523 i}
------------------------------------------------------------
------MCRICTSVTPGEPQITLSSEKSFTYDYVFDTDCDQEEVYNTCVRKLVDGALEGY
NATVLAYGQASFYYFSTGSGKTYTMGTGFEVEV---------------------------
--------QENQVGILPRAIHHVFGGIKERIQIACQNG---EPPPEFKVNVQFMELYNDD
IIDLLDPTQGY-------------------------------------------------
----ISGVRIKIHEDCNGSIYVKGMTQQPVTSVGEALNLLRQGALSRTTGATQMNSQSSR
SHAIFTLLIKQQKLVRIEDKNDVE-------------NNGKNEFATLSAKFHFVDLAGSE
RLKRTLATGERAREGISINGGLLALGNVISALGDKTKKAL-HVPYRDSKLTRLLQDSLGG
NSQTVMIACISPSDSDFMETLNTLNYANRARNIKNKVVINQDKSSKTIAILRQQIQELQI
ELLEYKQ-------------------------------GKRLVSAEG-----VEVVNDMC
HENILLQTEANNLRVRLKAMQETIDTLVKKNTMLLAEKAANSWIQCS-------------
---------TDGNVDVTEIVTGYLKEIQDLQAKLLESEALCQQLRKTTARQQ-SHF----
----LSPTITLSSEILET-DDHILIK-PRSACELGRTEKSDNIISRRHHTFHEIPINKKN
SLREKNITHNNNNNFCKNNPNVNEAKMDLSKNLEILAKREKK------------------
--------------------EKNENDE--------------------------GGLKAEG
ESD------------------YSDDDNEDSS--VESSDSE-DNESKYGLELAELTNEISI
KQRLIEELERSQQKLHSMKQHYEEKLLQLQERIRATQDERDKVLASFAG----------Q
YNQPSEKIKKVKDEYERKVNEMQKEVKRLESAQKQHAKLLKEQNHQSGQLKSLRAEVEDM
KRTKVNLMKKMKEEVQKHKEIEMQKTKEIAMLRKESRKRENEIRSLQAENRVKEAVLKRK
NEEVSALRSRARG-----------------IMSTKAAGRVLKMNN---------------
----------------------------------------------------KTFSSKEA
KNKWTVIEKNINKIKLNKKAIAMSEKEMERLIAERESLGKELEQLIKKKNSL---AFCR-
NLNPNEVQVLDEQIESAQANMNYLQESISECQHNIMEIEDAK-----SENEFLT------
-HQLV----NTI-EESRYLIEKLYSMIVAQTVTNVRSELNLETLNAKIQQLTTDNDTQNQ
LLQHLISSHHLGID----------ID-SLKPLANASQSNSENS-----------------
--------TP--------ASSRSSSPT--FPSNAQSRSFNGGKSS--------------N
SAFSFLKHRRYT-ALPKELLYPIEN-----------------------------------
INKVEDET--------------------------------LRDAQNSQSS----------
------------------------------------------------------------
-LKLIAPKPPESVNVNKKNYSET-------------------------------------
-MSPR-----------LPKRTVNLSNTKL-----D------------------------M
ESTESPPGSPTAYRRFT------------SRGENVFSRLTGGTQDVE-------------
----PSIGRGVISEYSGK----TNNKAPFGCVYVAS------------------------
-----------------------------------------------GHSHAVLSVCVTD
SLLFTSSKDRSVKVWDLHNGVEVQT--MTGHPNNVEVVRYCEINRLLFSASSAYVKIWDL
RESPSRCIKTLCSSGLTINGSVSLPSS--SRAVTIPQGEQQLNDVALN-KNGMILYTASG
DRVRVWDLRRFSSTGKLAG---GHQAAVMCLAV---------SKLS-ETEDVVVTGSKDH
YIKVFEVNGSSGG--VFPPKMNLNPPHYDGIQSLALQ------DEILFSGSRDMCIKKWN
LT--RPKLTQSINNAHSNWICGLVFMP----GGQQ--LISGCRSGILKIWSVETCCLLGE
L----RAHNSPINDVAV----NSSHVFTASN----------------SGEVKVWRPHQS-
-----------------------LSPMSMSTGKM--------------------------
----FQ------------------------------------------------------
------------------------------------------------------------
------------------------------------------------------------
---------------------------------LSM------------------------
------------------------------------------------------------
------------------------------------------------------------
------------------------------------------------------------
------------------------------------------------------------
-
>Turt.mRNA:tetur08g02360 /organism=Turt {i 3524,3689,3809,4130,4784 i}
M-------------------------------------------EAETSVKVCVRIRPQV
PKEIIEMCKVCTNVTPNEPQVWLGSTKAFTFDHVFNMDSKQEEIYTNCVYSLIEGCLDGY
NATVLAYGQ-------TGSGKTFTMGTGFDVRVE--------------------------
--------KSENKGIIPRAVDHLFRGIREKQQKAKEMG---IPPPEFKVNVQFLELYNEH
IIDLLADDSG--------------------------------------------------
----TNINQIKIHEDASGGIYTVNTCARSVSSVESTLDCLKKGSLSRTTASTNMNSQSSR
SHAIFTLYIKQQRIVSLDDHLK--------LGVSSDGTMPSHEFETLTAKFHFVDLAGSE
RLKRTGATGDRAKEAVSINAGLLALGNVISALGDKRKQGC-HVPYRDSKLTRLLQDSLGG
NSQTLMIACISPSDRDFMETLNTLRYANRAKNIKNKVVANQDKASETINLLRKEIQQLQL
ELMEYKQ-------------------------------GKRIIGEDG-----NEQINDMY
HENTMLQKEIGNLKLRVKALQDTNERLIARNTELTLEKATGGWITND-------------
----------GEPSDLKDMVQNYLREIEELRTKLIEMEETCSQLRKQAQRSTMSRMS---
----MSPFSSTAVAVVGNYDVAEETE---TCDTI--------------------------
---------------------LKEAKKEIAKQKKISRNLSKS----YKDIDTICETNGNR
NIDGDIERTTSGGTNPSPINGESDSGW--------------------------GGGGTDG
ATDGGTDGGEDDEG-------GNGASSSPAS---DESDAS-DEESDTEFQLAELSNEISV
KEKLIIELEKSQRKMMSMKHHYEEKLLQLQAKINEIESERDRVLAKLTN----------V
GSGGNDKAKKVRDDYQQKLNALQTEMKKLKMAEKEHATAMKSQSKYELQLRSLKNEVSEM
KKQKVGLLKKMKEEAQRHKEAESRQNKKLSQLAKQERLKDVKIRNLETEANRVKSLLKRK
EDQVMAMKKMIKP------------------MSDKVAGRVKSSSRMRKGS----------
---------------------------------------------EKSSV---VRSPKVI
KQKWQSIEQDINKVMIYKKNIAIHELQMERFLAQRRRLVREREDTKAKLSE----SRRA-
GKSEDIIAELLEELGNIEDNILYLNQNIDECQSTIMQLEETA-----GDTPTLE------
-MNTLLAD-VGL-EEMKYLFEKVLTMAINQSLLAVQKEEEAHEYEMKYNQLEDSSVAQEN
LLNLLLDTTFIEDT-------------KRPPTANSNNNNNNNNINNNAFEAPINGNSNNE
TIDKLGTSNTHEK----YHNGDTVGPL--MGPSSSSSGN----------------NVNEN
GSGRPEKARRLT-KTPQELLFEQSRNSIN-------------MADDPMTQSLVNP-----
----------------------------------------ISTLAKNNSD----------
------------------------------------------------------------
--LHRVPSAP-SLKDICKPSSR-----------IESPILKRKTFEKNQLLET------RR
LIKPS-----------CVLSVFGNSPSQ--------------------THVTRQISS--E
TNETTPPSSPQIYRR--------------NKEENVFSRLTSGTISNGQ------------
----NNPDRGIMVPCTNR---SYDKYSPLILSSTAE------------------------
-----------------------------------------------GHSRPVLSVSLTD
DVMFSGSKDCTVKIWDLHTGREIQS--LEDHPDSVVKVVYNEYIRLAFSVSKSIIKVWDT
RENPARCIKILNSLGLA---DGLVASA--ARPNELGQNENRILDIQLN-KYGTVLFSTSG
HTVRVWDLRKYYCIGKLNT---SHQANVICMAV---------EESG-NDSNIVATGSKDH
YIKLFEVMEDIGG--IHQPICTLDPPHYDGIEALTLS------GDLLFSASRDACIKKWD
LTLPHKKLVQSINQAHKDWIQALAIKK----GGST--LISGCRSGFVKLWSTDTCQPLGE
L----RAHSSAIHAVDV----NSKLVATGSA----------------DNNIGLFRWRSS-
-----------------------ADPS---------------------------------
------------PD----------------------------------------------
------------------------------------------------------------
------------------------------------------LC----------------
------------------------------------------------------------
------------------------------------------------------------
-------------------------------DYEP-------------------------
------------------------------------------------------------
------------------------------------------------------------
-
>Mocc.rna8952 /organism=Mocc {i 47,227,730,879,988,1191,1296,1451,1688,1884,2023,2260,2901,3110,3171,3383,3655,3839,4021,4499 i}
M---------------------------------------VKTVADESSVRVAVRIRPLV
HRELSEMCHNCTRVPPGEPMVVLGKEKAFTFDNVFDVTTNQDNVYTTSVRDLVDGCLSGY
NATVLAYGQ-------TGSGKTYTMGTGFDMAI---------------------------
------SLQPTDRGVIPRAVEHLFRGIQEVQRETKEKG---IPPPKFQVAVQFMELYNED
VIDLLNPEKSNQ------------------------------------------------
----ENRRNTKIVEE-CGQIVVQGITVRTVQTAEEVMQCLHHGAISRTTASTNMNSQSSR
SHAIFTLHIRQQRFLTGEGGSE--------------GEGEENDMETLTAKFHFVDLAGSE
RIKRTGATGVRAKEGIKINCGLLALGNVISALGDVTKKAT-HVPYRDSKLTRLLQDSLGG
NSRTLMIACVSPADRDFMETLNTLKYANRAKNIKNRVCINQDKSSQTIMALRREIEALQL
ELMEYKQ-------------------------------GKRIVSEDG-----TYQTNDMY
QENQILLAENQNLRTRLKALKETVDRLKMRNAELLNEKAAHNWISMD-------------
--------EGSEGRSMVELQSQYINEIEELKTKLIESEEMCSQLQKSSGGLR-RKVSGVG
TALNLSMAGSMAASVLESESVSGEI----CVEEL--------------------------
---------------------IHQARKEIKRQKKKSKND---------------------
--------------------GPRDKDE--------------------------NGVKSDG
DEDTSLKSNGAQVS------GGSAEDSELSDEDFSEDDVE-DQLREYSAEMAGLTQEISI
KERLIEELEKSQRRMCSMRSHYEEKLLQLQIKIKQTEMERDKVLNAMSSK------N--Q
SQAEVEEAKKVKDEFEKKLQSLQAELKQMQDAKRRHAQLVKEQEKQEKVIKEYRQQLEEL
KKTKTELMRKIREEGKRHKEQELKCAKELSSLKREARQSENRIKNLEAENRAKENVLKRK
QEEVIALRRQA---------------------ANKVNG----TRPSRGKP----------
----------------------------------------------------QGVLTRIV
KDRWKTLVKNIDKMVLNKQTIHNIERDMERYLLEREKLERVLDKTLRKRDK----AISQ-
GKDDLVLRDLDDEIDNLNSNIGYLQDNIMECQTNICQIEENKE---VPDQQLVD------
-VNELITGLSTVSSDAKFLIEKLLAMTVNQSMQAAQKTAECKEIEARLEQVENNYSQAER
LLQMTIETP-------------------DKALSAVMEGLELQG-----------------
-----GQESQ--------ASSRSVSPA--ESIRSDISSA----------------TYIVP
GERGRLKARRRT-PTCADLLFSPGDSTI---PRSDSIPL---------------------
----------------------------------------MDETEPSQFP----------
------------------------------------------------------------
LLNPAVPLVP--------------------------PV-------QSHIPR---------
-LAP--------------RDIMSRSFTS-----------------------YRMSD---S
ICDQTPPASPSVSRK-----------MFRSTDANVFTRLAGCQTSTP-------------
----PQKERGVISIFTGR---APTKSSPFICTHTAE------------------------
-----------------------------------------------GHNKAVLSLAVTN
DVLFSASKDRTVKVWDLRTGQEIQT--VRGHPDNVQVVRYSEYSRLAFSASTAYVRIWDL
RESPAKCVKTLSSSGSTMG---SLPSS--ERDSRVPVGEQRINAVELN-HFGNILFAASG
STVKTWDLRRFATIGKLVG---GHTAQVMCLAV---------DDVA-LDTNYIATGSKDH
YVKVFETIEKPNG--VIQPKMNLEPPHYDGISSLAMF------NDYLYSGSRDMCLKKWD
LQ--NGCLVQSINQAHKDWITAIATLASPVGSSSQ--LLTSCRGGLLKIWNTDTMQNIGE
L----KAHTTPINAIAT----NGECVFTASN----------------DTTVRIWQPRLS-
-----------------------PDLS---------------------------------
------------PDCNNAPQDK--------------------------------------
------------------------------------------------------------
------------------------------------------------------------
------------------------------------------------------------
------------------------------------------------------------
------------------------------------------------------------
------------------------------------------------------------
-----------------------------------------------------------Y
L
>Dpte.g10480.t1 /organism=Dpte {i 35,215,2835,3305,3656,3833,4120,4370 i}
M-------------------------------------------AANSNVSVAVRIRPKL
QREEIDMYNICTRVTPGEPQVWLGDDKAFTFDHVFDMSSKQSEIYDACVTSLIEGCFDGF
NATILAYGQ-------TGSGKTFTMGTGFDVAL---------------------------
--------PQEQLGIIPRAVEHLFNSINTRREEAKNNG---LPMPEFSISTQFIEIYNDE
IIDLLAENR---------------------------------------------------
----NKRNRIRIMDD--DGIILLGVESKSVSTSDDTMQCLKSGSLFRTTGATLMNAESSR
SHAIFTLFIKQTRIDLIEKEDD---------------ESPAQEVVTLTAKFNFVDLAGSE
RLSRTGAVGERAREGISINTGLLHLGNVISALGDRTRKVT-HIPYRDSKLTRVLQDSLGG
NSVTLMIACISPCDRDFVETLNTLRYANRAKNIKNKVTANQDSQTQLINELRRQIMQLQL
ENQELRQ-------------------------------GKLFVKNDG-----EVELNDVY
HENEMLRRELSNANVRIKALNTRLTDVNDENIDLKEKLAMHQISANNGAN----------
-----ITNQTGNEDAAESLIKGYLKEISNLRSKVVESEHLITHYRKQLNSTN-DDYEM--
-----------------------------NGLDL--------------------------
---------------------IEKAKHDVELGKAYYNQLNNS------------------
----------LSSPDSNG--------------------------------NRVTDLQDDE
QDDYFE---------------------------EDNDEDFEAKLANHNVELANLMESLAS
KERLIEEFEARERRIIELTEQYEQKIAGFKMKIKQIEEDRNKLMTKIKKE----------
-NKDDHTSKAKKEEYEKRLTNLQAEIRKYENLKREHKKMLSQESISKEQLKKLRQEVLEA
KQHRVKLIAQMREQMGKHNKELLKNRIMINKLTREDQKKIMQIKNLESRSDQQKKMLQRR
EEELKNLKRLARP-----------------VYSNRVAGRIRRYVN---------------
-----------------------------------------------------GNTPQKA
RNTWNVFEQKFNKLVALRRHSELEEKKLTRYYEDRQKAIDLLNTLKENNSD---------
------ADYIADDLESIKGNIEYLDQCIKNSQSIIMQLEDEN----------LN------
-PDQLLDNVDP--DETEYILSKLATSAINHAIVASQRGEELKDKYAELNKLNEENVARDQ
LLNYLVATNRVQLK----------------------------------------------
-----HDDDDDLL-----PNIPDIPPS---------------------------------
----NPKYRRLT-MTPAELLFSIPENNN-QHKNVDSTADANGNNKDQLTNSLQQEQ-NDN
KQHHQPTDMNKTFWVMKDNNVDENNIDQQNSKKNCDPNSLMVQSMYESSNDANQNKSSLN
NGGGGGGVAVTPSIPLCHVSNASSLKELNDMMSSTCVSSTVGFSTPTKSIAHHHYLLSPH
LMRRRIPSNNNNNNNNHQNYHINNNNINNNISNNHNPLMMNNNLQQ--------------
-HSPTSYKIN-----RYMRNTSNSNNNNNNDQNHDPN---------CRPNVLDTYNIG-E
SSTSTPPGSPSVNRRINRETSSSSMCSSMNNDLDVFSRLTGASTVSNQ------------
----VENSIGQILPYQSK---AIDKQFPLTCTHTVGECTIINNDVKIGVGSSTNDRTNTN
TLHNSLMMKKHNNNEHIEQRSSLNILSELDRTQPFCTTCLVCKDGVFGHRRSVLSVTATN
EVLFSGSKDGTAKIWDLTQCTEVFS--LNDHPDAVNVIRYDEYNKLIFTCSKSIIKIWDP
RQNPIDCVRTLCSTGLPDLGN-----------------DSFIYDIKLS-ADGSILFSTSD
RIVRAWDLRKFQLISRLNT---GHKSLVTCLAV---------DDDEINDTRLVITGSKDH
TVKVFELEQNLNG--IYVPKYTLKPPHYDGIEALRLTD----KGRYLFSGGRDGCIKKWS
LT--EQRCVASLGNCHRDWVLALDTFL----QETV--LLSACRSGYLRVWSTENCRSFGE
I----QAHTRAVNDIAT----IPMAIFTASS----------------DCTINLWQYRDT-
--------------------------SPIDDIVE--------------------------
------------------------------------------------------------
------------------------------------------------------------
------------------------------------------------------------
------------------------------------------------------------
------------------------------------------------------------
------------------------------------------------------------
------------------------------------------------------------
------------------------------------------------------------
-
>Cele.Transcript:T01G1.1a /organism=Cele {i 32,255,579,864,980,1248,1651,1936,2655,2793,2900,2976,3064,3160,3338,3521,3770,3907,4114,4707 i}
M--------------------------------------------ADTCVQVALRIRPQG
NREKLEGSRVCTSVLPNDPQVTIGGDRSFTYDHVFDMPTLQYVVYESCVEKLVDGLFDGY
NATVLAYGQ-------TGSGKTHTMGTAFDAAV---------------------------
------TQKEEDLGVIPRAIQHTFRKIAECKAQAIEQG---LLEPAFEVSVQFVELYNDD
VLDLLSDDR---------------------------------------------------
----SMSSSIRIHEDSRGEIVLHGVEQRSVFDMHGTMDILKNGALNRTVAATNMNEQSSR
SHAIFTLHLKQQRVAANPLDES------------GEQKTGELEMEMLCAKFHFVDLAGSE
RMKRTGATGDRAKEGISINVGLLALGNVIAALGGANGKVS-HVPYRDSKLTRLLQDSLGG
NSRTLMIACCSPSDSDFVETLNTMKYANRAKEIKNKVVANQDKSSKMIGELRSRIAALEA
ELLEFKQ-------------------------------GRRTVDVDG-----HEVVNDQY
HENVYLTSEVNHLRFRVKALNETLDILRTENIDLKAKQEFNSIASLPTAGSGG-------
--------AEGEVDAIQSTFRKYLEELERTKSLLYESQSTCDQLRKDNARWK-ALGA---
----SRGSGGGNAEF--------------NSQKL--------------------------
---------------------IEMAKQEVEKQRKLMESVN--------------------
----------IGGENVSSEYSSMAQDE--------------------------DGTSNEA
EELLDE---------------EDLDEDEDET--AEEKQEQ-EESEALQIDLSEVMIELDI
KEKLIDQLERAERQNQQIRETYEKKLRELMERIKDTETERDRVLNEGGKR----------
-GGNNEQMKAIKQEYELKITDLRKELKKIEALDKEHLKVIAKSQRELQEKTRLKSEVVDL
KKAKVELIKKMNEDKKKQKTQQLANARAFATKEKQTRLQANKIRTLEMKDKQREQFLKKT
TQEVNALRKEKAVAAATARQANRGTPRGGAAVTNSPARRVRGVVGGVQ------------
---------------------------------------------AIKEL---AFSAKAS
KVKWDVIVRKIEESARRRQIVQKMEAELERYLNERHAVMVEIVENEKQFTQ---------
SQDVIYRDGLLEAIDSAKQKLQYVQDQITYQQKLICDVDEDITASNAENEPILDVGLKKQ
TIKQLFDGCDTL-SEARYLLQHLFDLCIDKAALAAKVESEFKECAARIEQLEQQSSLKEQ
LLTSIIEDKNLVD-----------------EIEGFVPSDLRKS-----------------
-----RTSSQS-------SLLRSGSPS----VVEDAHTL---------------------
---QNYKVRRHT-ATQEELLFANSEENS-MVSDANANPTVD-------------------
----------------------------------------VGADVGDSDERKEKK-----
------------------------------------------------------------
KRIAFVSTSPASTSFANST--------------SQSPSFSRNTRFRSTVGGVSNNNNIRK
SVQPL---INGKGVSSTARKGISRLPSVT----EDPEIGIFAKSFPGRSRSNLMSSSS-S
TTTTTLSSSNLLNPRGT---------TSSSSSKSVFARISPSWLSDTCA-----------
ELIMRNNNRKQSRIVPVK---DGMRGNVITRTHTLE------------------------
-----------------------------------------------GHARGVLSVDVNE
KLMVTGSKDRTAKLWDIEACREIRT--LGIHPNNVHLVKFVPFSNYVFTFSMFEARAWDY
RTPECICVKVLNSSGQVNEGDSIDVSQVMPRQNTIPFLETLITAADVD-PTGQLLFTSFS
AYVRVWNLREWKPLGRLNAASHSPKSEVSCLRT---------TMTP-EGSILAYTGSRDH
YVKEYEVGLG-TG--VIESKCEFTPPHYDNVTAVLPL------NGHLYTASKDVNIMKFS
LK--DGKREHLELRAHQQYIQSLTGFG-P-KGKEL--LVSACKDGTIRFWDVGSSSRMKL
VEEYSKAHQEGINDMCS----TKSMLFTASG----------------DSTVGFWKSNAV-
------------------------------------------------------------
------------------------------------------------------------
------------------------------------------------------------
------------------------------------------------------------
------------------------------------------------------------
------------------------------------------------------------
------------------------------------------------------------
------------------------------------------------------------
------------------------------------------------------------
-
>Isca.ISCW012285-RA /organism=Isca {i 43,227,392,591,800 i}
------------------------------------------------------------
------------------------------------------------------------
------------------------------------------------------------
------------------------------------------------------------
------------------------------------------------------------
--------------------------------------------MQRASINTKM------
------------------------------------------------AALH--------
------------------------------------------------------------
------------------------------------------------------------
------------------------------------------------------------
------------------------------------------------------------
------------------------------------------------------------
------------------------------------------------------------
------------------------------------------------------------
------------------------------------------------------------
------------------------------------------------------------
------------------------------------------------------------
------------------------------------------------------------
------------------------------------------------------------
------------------------------------------------------------
------------------------------------------------------------
------------------------------------------------------------
------------------------------------------------------------
------------------------------------------------------------
------------------------------------------------------------
------------------------------------------------------------
------------------------------------------------------------
------------------------------------------------------------
------------------------------------------------------------
------------------------------------------------------------
------------------------------------------------------------
------------------------------------------------------------
------------------------------------------------------------
------------------------------------------------------------
--------DRTVKIWNLHTGQEIQS--LRGHPDNVVAVRYCEYTRLTFSVSTAYIKVWDV
RENPAKCVHTLFSSGNCENGPVVADSA--SRSLQIPQNETRINAIELN-QYGTLLFSAAS
NIVRIWDLRRL--------------------------------------------GCSFT
WLQVFEIPESGNG--VLTPKMNLEPPHYDGIQSLALC------NDYLFSGSRDYCIKKWD
LS--SQSHIVSLNQAHKDWICALSFMPNP-GGPPV--LLSSCRGGMLKLWNADNCSLVGQ
L----RAHTSPINAIAT----NSCCVFTASKWCLQQPLNLAGLAGLADAVIEVWAPPST-
CRHDH-----SGDAPRMLQDVQTPNMSHIDQLCEGTSCPCCD--------------KTPR
LGAFFQPSTALYIAPTWQLGQR--------------------------------------
------------------------------------------------------------
------------------------------------------------------------
------------------------------------------------------------
------------------------------------------------------------
------------------------------------------------------------
------------------------------------------------------------
------------------------------------------------------------
-
>Bmor.transcript:BGIBMGA003594-RA /organism=Bmor {i 222,547,706,870,1101,1263,1468,1663,1863,1935,2016,2104,2343,2571,2720,2825,2972,3105,3223,3407,3545,3679,3828 i}
------------------------------------------------------------
------------------------------------------------------------
------------------------MGSGWEGEG---------------------------
------DGDEDRRGIIPRAIRDLFAGADARADEARTQG---QLPPEFSVQAQFIELYNED
IVDLLDPSKDP-------------------------------------------------
----FSKGALRITEDGCGGVRVVGASMRAVRGAREALGALRAGALARTTAATNMNSSSSR
SHAVFTLLLRQRRLAADLPDGIER----------DAESDSPEQYETLTAKFHFVDLAGSE
RLKRTGATGERAREGISINCGLLALGNVISALGDKSRKAL-HVPYRDSKLTRLLQDSLGG
NSNTVMIACVSPSDRDFMETLNTLKYANRARNIKNRCVVNQDLTSRTIHQLRQE------
--------------------------------------GKRVISENG-----EEGWSDVV
QENAILNGEVEALRRRVKAMQGTIDQLSARNSELMAEKTLSNWIPKD-------------
--------GSPDTNDCSLTTLGYVSEIESLRAQLMETTAMYEASRRREQMTSRTRHES--
---AH------------------------DPAAV--------------------------
---------------------IDEAKRELYKEKEILARSMGE-------LEFHRKLNM--
------SDSVMSSVDDRPIGERERAEG-------------------------------ES
ADDSDPS--------------DGEADGDGTD--SDEDSET-KGQRVLSAQLVALSEDIDT
KARLIEQLEMSQRRLTALRTHYEQRLDTLHHQIKATNDEKDKVLASLAAQ----------
ASPASEKVKRVREEYERRAAGMARELRRLHAAHRDHARLQRAQAHTAVQISTLRSELQNM
KRDKVKLVQQMRAEAKRHAQAEAVRAKEVAQLRKESRKNANLIRSLEAETKLKEQVLKRK
QEEVSLLRRGHRD-----------------KLSNRAAGRLYGGVR---------------
-----------------------------------------------------GRSRKLV
RESWARLERWVARTSAARLTLWELEGALDRLLRQRAAAQRAAH-----------------
----------DGDAASLHA---YLRDAIADTQAQIMQIEEEN-----DENE---------
-LSRILEQVDSA-EAGRYALERLAACALQHAQDAARNLKLLNDTRAHLKEVSIDTDSRRR
TGPRIGCRSHQLEE-------------SQERAASALRAAEEQN-----LTSWSCGTALAH
LL--AHVSSG--------TSTRSVSPV--DSSILESKPNTNGTRETA-TAPTSPPDDNVN
SPFQRNTVRRGS-VRLRDLGVIARE-----------------DGDDPMTQSL--------
----------------------------------------VEPTSPRPAP----------
------------------------------------------------------------
--LSRVPSAPGSL-----------------------------------------------
-----------------------------------------------------------R
EPASTPPASPGATRR--------------ARDDDVFLRLAGAGHDNSP------------
--------QGIVKELAIKRVIGGNTRAWLQCTHVAE------------------------
-----------------------------------------------GHAGAALALAATT
HAVYSGGVDRTVRGWDLSVGSEAWRGWCGGAVSSLAAGTAADGDRLLLAAAGPAVRLFDT
RTRTP--LTTLWSSGATGPCPAGRG----------AAGEVPVTALRLC--APHTLYTAAG
DKLRLWDLRMLECVYKIWS---GHAAAVMCLAA---------AD------NLLVTGSKDH
YVRAMEINAQDSGGWETSNRRLLEPPHYDGVQALALR------GHVLYSASRDTSLKRWN
LH--DNSLTHSVMNAHKGWVTGVCVLG----GAEEGAVASCGREGAVRVWSAD-LRAVTS
P----AALSDAVHALDAHPDPHRRTLYTASK-SVPEPDT--------CACAHTYSYRHI-
------------------------------------------------------------
------------------------------------------------------------
------------------------------------------------------------
------------------------------------------------------------
------------------------------------------------------------
------------------------------------------------------------
------------------------------------------------------------
------------------------------------------------------------
------------------------------------------------------------
-
