# Supplementary material for: Genome streamlining in a minute herbivore that manipulates its host plant
Source: eLife. 2020 Oct 23;9:e56689. doi: 10.7554/eLife.56689 (PMC7738191; doi:10.7554/eLife.56689)
Supplement: Supplementary file 2. [file elife-56689-supp2.zip › Malin_Input/OG0002152.fasta]

>Agam.AGAP001760-RA /organism=Agam {i 67 i}
MGN-KSSLLLRE-EEIAQIHEETGFTPNQIERLYSRFTSLDRNDCGT-----LSREDFLR
IPELAINPLCERIVHSFFADS---NDDRVNFRQFTRVLAHFRPIKPNK------------
------------------------------------------------------------
------------------------------------------------------------
-----ENRLNSREEKLR-----FAFKMYDLDDDETISRDELLNILQMMV-GANISQDQLN
SI---AERTIVEADTVGVGKISFDDFCRALERTEVEQKMSIRFLN---------------
-
>Dmel.FBtr0078732 /organism=Dmel {i 67 i}
MGN-KSSLFLRN-EEIAQIQEETGFTPNQIERLYSRFTSLDRNDCGT-----LSREDLMR
IPELAINPLCERIVHSFFAES---NDDRVNFRQFMNVLAHFRPLRDNK------------
------------------------------------------------------------
------------------------------------------------------------
-----QSKLNSREEKLK-----FAFKMYDLDDDGVISRDELLSILHMMV-GANISQDQLV
SI---AERTILEADLCCQGKISFEDFCKALDRTDVDQKMSIRFLN---------------
-
>Dpte.g6255.t1 /organism=Dpte {i 67 i}
MGN-KSSLMLQD-EEINAIQNETGFSASQIERLYSRFTSLDKGDNGT-----LGREDFLR
IPELAINPLGDRIVQAFFSETD-SFDDRINFRQFMRILARFRPIKKNR------------
------------------------------------------------------------
------------------------------------------------------------
-----EIKLNSREDKLR-----FAFKMYDLDGDEKISRDELLAVLHMMV-GSNISTEQLA
NI---ADRTIMEADKDGDQYITFSEFCKTLERTDVEGKMSIRFLH---------------
-
>Isca.ISCW017170-RA /organism=Isca {i 67,140,331,435 i}
MGT-RSSLMLQE-EEIQEIQQETGFSANQIERLYSRFTSLDKTDNGT-----LSREDFLR
IPELAINPLGDRIVHAFFMDA---YDDRINFRQFTRVLSRFRPLKKNK------------
------------------------------------------------------------
------------------------------------------------------------
-----ENKLNSREEKLH-----FAFKMYDLDDDNKISRDELLAVLHMMV-GANISDEQLA
SI---ADRTIMEADKDGDNMISFEEFCATLDKTDVEEKMSIRFLN---------------
-
>Lpol.rna17476 /organism=Lpol {i 67,140,331,435 i}
MGN-KSSLMLQE-EEIAEIQDETGFSPSQIERLYSRFTSLDKGDNGT-----LSREDFLR
IPELAINPLGDRIVHAFFTDA---HDDRINFRQFMHVLSRFRPLKKNR------------
------------------------------------------------------------
------------------------------------------------------------
-----ENKFNSREEKLR-----FAFRMYDLDDDNKISRDELLAVLHMMV-GANISEEQLA
SI---ADRTIMEADTDGDQMISFEEFCATLERTDVEEKMSIRFLH---------------
-
>Ptep.aug3.g20665.t1 /organism=Ptep {i 67,140,331,435 i}
MGN-KSSLMLQP-EEIAEIHHETGFSPSQIERLYSRFTSLDKTDNGT-----LSREDFLR
IPELAINPLGDRIVHAFFNEA---YDDRINFRQFMRVLSRFRPVKKNK------------
------------------------------------------------------------
------------------------------------------------------------
-----ENKLNSREEKLR-----FAFKMYDLDDDNKISRDELLAVLHMMV-GANISEEQLA
NI---ADRTILEADSDGDHMISFEEFCATLERTDVEEKMSIRFLH---------------
-
>Mocc.rna17307 /organism=Mocc {i i}
MGN-RSSIMLSE-EEINEIQQETGFSPNQIERLYSRFVNLDRSDNGS-----LSREDLLR
IPELAINPLGDRIVHTIFADA---FDDRINFRQFMRVLSRFRPIKKNK------------
------------------------------------------------------------
------------------------------------------------------------
-----DNKLNSREQKLQ-----FAFKMYDLDDDNKISRDELLAVLHMMV-GANISNDQLS
SI---ADRTIMEADQDGDNMISFEEFCATLAKTDVEEKMSIRFLN---------------
-
>Smar.transcript:SMAR013013-RA /organism=Smar {i 67,140,221,331,435 i}
MGN-KSSLLLQE-EEIAQIQEETGFSPSQIERLYSRFTSLDKGDNGV-----LGREDFLR
IPELAINPLGDRIVHAFFMES---SDDRVNFREFMRVLARFRPIKKNR------------
------------------------------------------------------------
------------------------------------------------------------
-----ENKMNSREEKLR-----FAFRMYDLDDNSRISRDEVLQVLHMMV-GANISEDQLI
SI---AERTIIEADKDGDQMISFDEFCDALARTDVEQKMSIRFLH---------------
-
>Phum.transcript:PHUM361420-RA /organism=Phum {i 67,346,440 i}
MGN-NASLLLRE-EEIAQIQEETGFTPKQIERLYSRFTSLDRGESGT-----LSREDFLR
IPELAINPLGDRIVHAFFEQG---CSDRVNFLQFMQVLAHFRPIKKNK------------
------------------------------------------------------------
------------------------------------------------------------
-----DNKLNSREQKLRCKYIIFAFKMYDLDNDDKISRDELLAILHMMV-GANISEEQLS
SI---AERTILEADKNCDQMISFEEFCRALERTDVEQKMSIRFLN---------------
-
>Tcas.transcript:TC009614_001 /organism=Tcas {i 67,334 i}
MGN-RSSLLLRE-EEIAQIQEETGFTPNQIERLYSRFTSLDRGDCGT-----LSRDDFLR
IPELAINPLGERIVNSFFQEEG--LNDRVNFRQFMRVLAHFRPIKKNK------------
------------------------------------------------------------
------------------------------------------------------------
-----ENKLNSREEKLR-----FAFKMYDLDNDDMISKEELLAILHMMV-GANISEEQLT
SI---AERTIVEADEDRDQMISFEEFCNALQRTDVAQKMSIRFLN---------------
-
>Dpul.mRNA2892 /organism=Dpul {i 187,428 i}
MGN-HSSLLLRE-EEIETIQQETGFTPNQIERLYSRFTSLDKGDNGF-----LCREDFHR
IPELAINPLGDRIVNAFFCESG--SEDQLNFRQFMKVLAHFRPVKKDK------------
------------------------------------------------------------
------------------------------------------------------------
-----ENKLNSREGKLR-----FAFQMYDTDNDEQISKEELLGVLQMMV-GDNISEEQLV
SI---AERTIVEADKDGDQMISFQEFCTALERTDVEQKMSIRFLN---------------
-
>Bmor.transcript:BGIBMGA004819-RA /organism=Bmor {i 67,331,425 i}
MGN-KSSLLLRE-EEIAQIQEETGFTPNQIERLYSRFTSLDKNDCGT-----LSREDFLR
IPELAINPLSERIVQSFFAES---HDDRVNFLQFMRVLAHFRPIKKNR------------
------------------------------------------------------------
------------------------------------------------------------
-----ENKLNCREEKLR-----FAFSMYDLDSDGKISRDELLAILHMMV-GANIRCAKVY
SLRLTCERI---------ASVSLQTRVDAVFKTVVCTDPNLTFDSP--------------
-
>Alyc.aculy04g08020.1 /organism=Alyc {i i}
MGN-KHSFMLQD-EEITLISEETGFSASQIERLYSRFTALDKSGNGS-----LSRQDFLA
IPELAINPLCDRIVQMFFIDCD-DDHERINFRQFMKVLATFRSSHKSS--PMSRSRNCSR
QESLSQQATQAILKQAPLLFDSIDPSPFSSALSRHSRHSSFHDGFHDQHHHRTTNQHSVH
YAASSVHLPSLGLNGFHSNHHLHSHHIHSHFHQNGSNNNLNLNNNNNLNQIGGQLKKSYN
YLIDPDEPANSREQKLL-----FMFKIYDVDGDTLISLDDLKTILKMMV-GSYVSEYKLT
DL---AVRTMRSADKNGNGFIDFDEFCTAFLDRDIDESLRVKFPTQTSDNERDERIKQQV
Q
>Drer.transcript:ENSDART00000008589 /organism=Drer {i 70,143,224,349,411,534 i}
MGS-SSSTLLKKIPNVDELMQETGFSPAHIIRLYERFEALDKERRGH-----LCPQDFGA
IKELAMNPIGDRIIDAFFSPG----KDTVDFHTFVKILAHFRPVDKDR--PKEPNS----
------------------------------------------------------------
------------------------------------------------------------
-----PEPINSRSNKLK-----FAFQLYDQDKDGKISRDELLKVLRDML-GLQVTEEQLE
SI---ADRTIQEADLDRDDAISFEEFRKSLEKVNIDHKMSIRFLR---------------
-
>Hsap.transcript:ENST00000300113 /organism=Hsap {i 67,140,221,352,414,537 i}
MGS-RSSHAAVI-PDGDSIRRETGFSQASLLRLHHRFRALDRNKKGY-----LSRMDLQQ
IGALAVNPLGDRIIESFFPDG----SQRVDFPGFVRVLAHFRPVEDEDTETQDPKK----
------------------------------------------------------------
------------------------------------------------------------
-----PEPLNSRRNKLH-----YAFQLYDLDRDGKISRHEMLQVLRLMV-GVQVTEEQLE
NI---ADRTVQEADEDGDGAVSFVEFTKSLEKMDVEQKMSIRILK---------------
-
>Cele.Transcript:Y71H2AL.1 /organism=Cele {i 64,168,236,352,423,537 i}
MGQ-NSS-QIPE-HELEHLSIESGLSRGGILKLYGRFISLATHRDKTTNEYFLTKGDFQS
IAELKQNPLGDRIIDAFFADAEVLERRKVYFKDFVKVLSHFRPINKNK------------
------------------------------------------------------------
------------------------------------------------------------
-----PHPWNSREAKLR-----FAFTMYDLNKSGTITKDEFQDILAMMI-GVGVPKDQVN
SI---ADRTMREADRDGDGFITFQEFCNAMEKTDIEQKMSFRFLT---------------
-
>Cscu.CSCU002663-RA /organism=Cscu {i 23,48,105,220 i}
M------------TDIIMTKNFIAIMKNVICRLFATLECVKRC---------LLR-----
------------------------------------------------------------
------------------------------------------------------------
------------------------------------------------------------
---------------------------------------------------------ELA
SI---ADRTIMEADKDGDQVITFEEFCSTLERTDVEEKMKCYVQTQ--------------
-
>Turt.mRNA:tetur07g02460 /organism=Turt {i 70 i}
MGNAQSSCGVHP-EEINSLRQKTGLSGSQIERLLWRFNSLDKKQKGY-----LEYKDLL-
VPELASNPFGERIIRLLLDES---QEERLNFSEFVIALARFSPHRKER------------
------------------------------------------------------------
------------------------------------------------------------
-----IS-INNKSAKIG-----FLFNVYDLDRKEKITPEIIIAMLQALQPNLESEEDKAK
DY---VKKIFNEVDTDKDDNISFQEFMNALKDSDIVQRMSFNFLN---------------
-
