# Supplementary material for: Genome streamlining in a minute herbivore that manipulates its host plant
Source: eLife. 2020 Oct 23;9:e56689. doi: 10.7554/eLife.56689 (PMC7738191; doi:10.7554/eLife.56689)
Supplement: Supplementary file 2. [file elife-56689-supp2.zip › Malin_Input/OG0002154.fasta]

>Agam.AGAP010718-RA /organism=Agam {i 147,540 i}
M-----------------------------------------------------------
------------------------------------------------------------
----------------------------ALAELCGLSQ---------GGLFHDASMGN--
---------------------DMFH-RDIA----LNTQNLQNN------MSLAVPPFQ--
-----------------------------------------------DPALNLAKL-QAA
GESSGIK--------------------MDFDHGTTTLGFRF-------QGGVILAVDSRA
TGGQFIGSQTMKKIVEINDYLLGTLAGGAADCVYWDRVLAKECR-IYELRNKERISVAAA
SKIMSNIVYYYKGMGLSMGMMLAGYD--KRGPQLYYIDSEGTRTPGKVFSVGSGSIYAYG
VLDSGYHWDLTDEEAQDLGRRAIYHATHRDAYSGGIVRVYHIKPSGWVNISNQ-------
----------DCMDLHFQFKE---------------------------------------
----------------EKNKKFGETA----------------------------------
------------------------------------------------------------
-------------------------------
>Bmor.transcript:BGIBMGA004376-RA /organism=Bmor {i 144,246,346,540,679 i}
M-----------------------------------------------------------
------------------------------------------------------------
----------------------------ALLDFCRLNE---------KINLKPVDSLA--
----------------------SFN-NDIT----GYSENFVNS------AQLASPPFA--
-----------------------------------------------NPAETLAHFNTKD
ETGKEIK--------------------IQFDHGTTTLGFRY-------KGGVLLAVDSRA
TGGQFIGSQSMKKIVEINDYLLGTLAGGAADCVYWDRVLAKQCR-LYELRNRERISVAAA
SKLMANMVYNYKGMGLSMGMMLAGID--KRGAQLYYVDSEGTRTPGKVFSVGSGSVYAFG
VLDSGYSWDLSDEDAQELGRRAIYHATHRDAYSGGIIRVYHINDKGWVNISNE-------
----------DCSDLHYKYQA---------------------------------------
----------------EKGIKDDQF-----------------------------------
------------------------------------------------------------
-------------------------------
>Tcas.transcript:TC030625_001 /organism=Tcas {i 135,528 i}
M-----------------------------------------------------------
------------------------------------------------------------
----------------------------ALAEICGMSD---------FDTFRREA-----
----------------------PFD-NEIA----KMSNNFTHN------TLLSVPPYS--
-----------------------------------------------NPAENLAYF-SKD
ESGRDIK--------------------IKFDHGTTTLGFMY-------KGGVVLAVDSRA
TGGQFIGSQTMKKIVEINDFLLGTLAGGAADCVYWDRVLAKQCR-MYELRNRERISVAAA
SKLMANMVYNYKGMGLSMGMMLAGWD--KRGPQLYYVDSEGTRTPGKVFSVGSGSIYAFG
VLDSGYKWDLTDEEAYDLGRRSIYHATHRDAYSGGIVRVYHMKPTGWVHIDNN-------
----------DCMDLHYKYQD---------------------------------------
----------------EKLQEINKV-----------------------------------
------------------------------------------------------------
-------------------------------
>Isca.ISCW005987-RA /organism=Isca {i 147 i}
M-----------------------------------------------------------
------------------------------------------------------------
----------------------------ALESILQLNL---------RSGFGKAS-----
----------------------QDD-QDLQRFDDAFGSNLRCH------TQLAQPPFA--
-----------------------------------------------DPNESMPAL-MKD
DSGKQIK--------------------IHYDKGTTTLCFKY-------KGGVVVAADSRA
TGGEYIGSQSVKKIIVINKYLLGTMAGGAADCVYWQRVLSERCR-IYELRNRERISVAAA
SKLLANILYNYKGMGLSLGVMISGWD--KRGPGLYYVDNEGNRLSGSMFSSGSGSTYAFG
VLDNGYKFDMEDGEAFELARKAIYHATFRDSASGGIVRVYRVTEAGWECISEE-------
----------DCMDLHYKYQA---------------------------------------
----------------EKMQV---------------------------------------
------------------------------------------------------------
-------------------------------
>Ptep.aug3.g8171.t1 /organism=Ptep {i 59,159,189,394 i}
------------------------------------------------------------
------------------------------------------------------------
------------------------------------------------------------
------------------------------------------------------------
------------------------------------------------------------
------------------------------------------------------------
------------------------MAGGAADCVYWERILAERCR-IYELRNRERISVAAA
SKLLANIMFNYKGMGLSLGVMICGWD--KRGPGLYYVDSDGNRFPGNVFAVGSGGTYAYS
VLDSGYSWDLEDKEAQELGRRAIYHATHRDAYSGNLIRVYHVTETGWKAISVE-------
----------DAADLHYKYQE---------------------------------------
----------------EKMM----------------------------------------
------------------------------------------------------------
-------------------------------
>Dpul.mRNA2081 /organism=Dpul {i 138,289,352,531,736 i}
M-----------------------------------------------------------
------------------------------------------------------------
----------------------------ALFDICGINS---------RSNFKTTE-----
----------------------HDELEDVL----SSFKTIGNP------CQLALPPLS--
-----------------------------------------------CPSNTYSKN-PVD
EHGREMK--------------------INYDHGTTTLGFKY-------QGGIVLAVDSRA
TGGQYIGSGSVKKIIEINDFLLGTMAGGAADCTYWERVLSKQCR-LYELRNKERISVAAA
SKLLVNMVYNYKGMGLSMGVMIAGWD--KKGPGLYYVDNDGTRTPGQVFSVGSGSLYAYG
VLDSGYKPDLTDEEAYELGRRAIYHATYRDASSGGIIRVYHIKSTGWVKISEQ-------
----------DCTELHYQYEE---------------------------------------
----------------AERTSK--------------------------------------
------------------------------------------------------------
-------------------------------
>Phum.transcript:PHUM245170-RA /organism=Phum {i 129,268,510,715 i}
M-----------------------------------------------------------
------------------------------------------------------------
----------------------------ALDSLAGLP------------NYKFGD-----
----------------------IEE-NEIQR---KGCGNFYNQ------MCLSVPPYE--
-----------------------------------------------NPNQKLHEL----
-RQKGLK--------------------IDIDHGTTTLGFRF-------KNGVILAVDSRA
TGGQCIGSQTMKKIVEINNYLLGTLAGGAADCVYWDRVLAKQCR-MFELRNHERISVAAA
SKLMTNMVYNYKGMGLSMGMMIAGWD--KRGASLYYVSDDGTRTSGNVFSVGSGSIYAFG
VLDTGYKWDLEDKEAYDLAQRSIYHATYRDAYSGGIIRVYHIKETGWVNISEI-------
----------DCKELHYKYQK---------------------------------------
----------------EKGLLPA-------------------------------------
------------------------------------------------------------
-------------------------------
>Smar.transcript:SMAR007659-RA /organism=Smar {i 138,289,401,501,531,736 i}
M-----------------------------------------------------------
------------------------------------------------------------
----------------------------ALADLLGFNQ---------LNLSSSRI-----
----------------------SADCSSLK----FNALSLAEP------ANLLLPPFS--
-----------------------------------------------NPADKLNSI-CRD
ESDKAVK--------------------IHFDHGTTTLGFKV-------RDGVILAVDSRA
TGGQYIGSQSVKKIIEINDYLLGTMAGGAADCVYWERVLAKQCR-IYELRNRERISVAAA
SKLLANMVYNYKNMGLSMGVMIAGHD--KRGSGLYYVDSEGTRLKGDVFSVGSGSMYALG
VLDSAYKFDLKATDAYELARKAIYHATYRDAYSGGIVRVYHVKETGWQKISED-------
----------DCKDLHYKYSA---------------------------------------
----------------K-------------------------------------------
------------------------------------------------------------
-------------------------------
>Cscu.CSCU012116-RA /organism=Cscu {i 38,138,343 i}
------------------------------------------------------------
------------------------------------------------------------
------------------------------------------------------------
------------------------------------------------------------
------------------------------------------------------------
------------------------------------------------------------
--------------------------------MYVNLVISDISQMIYELRNKERISVAAA
SKLLANILFNYKGMGLSM------------GPGLYYLDTEGNRFAGDMFSVGSGSIYAYG
VMDRGYDYDMSDDDAFDLARRAIYHATYRDAYSGGIVRVCHMSKTGWKVISED-------
----------DCMKLHYMYQD---------------------------------------
----------------EKMQ----------------------------------------
------------------------------------------------------------
-------------------------------
>Turt.mRNA:tetur10g00450 /organism=Turt {i 482,733 i}
M-----------------------------------------------------------
------------------------------------------------------------
----------------------------ALQELLQLEK---------HASFGLKS-----
----------------------VDD-VELS----EEIEELNSE----KLTQLPITPFT--
-------------------------------------------------MNKNVQL-RDS
NTGRHIH--------------------INMEKGTTTLAFKY-------QGGVVIAVDSRA
TGGDFIFSGSVKKIIEINKYLLGTMAGGAADCSYWHRSLTVRCR-MYELRNKERISVAAA
SKLLANILYNYKGMGLSMGTMIIGWD--KRGPGLYYVDDSGSRYSGDLFSAGSGSPFAFG
VVDTHWKYDMTDEEAYELGRRAVYQATYRDAASGGIVRVYGMKPTGWVKISEQ-------
----------DCKVLHYKYAD---------------------------------------
----------------EKMV----------------------------------------
------------------------------------------------------------
-------------------------------
>Alyc.aculy02g28700.1 /organism=Alyc {i i}
M-----------------------------------------------------------
------------------------------------------------------------
----------------------------SLEAILGLKP--------DFKSRREEHQE---
----------------------MATLEPLT----HDEMQDDGD------IKTHLPMMY--
-----------------------------------K-----------TDRVKLPRV-VDE
FTGKQLA--------------------MNFDKGTTTLAFLY-------KNGVVVCADSRA
TGGQYIGSQTVRKIIPINPHLLGTMAGGAADCVYWERLLSERCR-LYELRNREPISVAAA
SKLLANMLYNYRGSQLSLGVMICGWDA-KKGPKIYMVDNDARRMPGKMFSVGSGSVYAYG
VLDKGYRYDLEDEEAFDLGRRAIFHATHRDAYSGGVVRVYVIQKDGWRVVSEE-------
----------DNSVLYDRYVA---------------------------------------
----------------ENTVSMDH------------------------------------
------------------------------------------------------------
-------------------------------
>Lpol.rna24004 /organism=Lpol {i 147,298,410,510,540 i}
M-----------------------------------------------------------
------------------------------------------------------------
----------------------------ALAEVCGVTL---------NYLDKRLYEEK--
---------------------GVSE-PFLE----LTEESFLNH------TQLSFPDFS--
-----------------------------------------------DPVEKLKKF-TVD
EHGKGIK--------------------IHYDKGTTTLAFKY-------KGGVVVAVDSRA
TGGQYIGSQTVKKIIEINDYLLGTMAGGAADCVYWERVLAERCR-IYELRNRERISVAAA
SKLLANILYNYKGMGLSMGVMIAGWD--KRGPGLYYID----------------------
------------------------------------------------------------
------------------------------------------------------------
------------------------------------------------------------
------------------------------------------------------------
-------------------------------
>Mocc.rna12196 /organism=Mocc {i 144,217,318,404,493,733 i}
M-----------------------------------------------------------
------------------------------------------------------------
----------------------------ALETYVGLDL---------VKAFSGEHEE---
----------------------GDVLRDLD----DTYSNVTFQ------TKICLPPFS--
-----------------------------------------------HPAETLAYLKSRG
PDGRSLK--------------------LDFDKGTTTCAFVY-------KGGLVVCADSRA
TGGSFIGSGTVKKIIVVNSYVLGTMAGGAADCSYWLRVLSERCR-LYELRNKEPISVAAA
SKLFSNMLYSYKGMGLSLGVMLMGFD--KRGPALYYVDDEGNRLSGQMFSAGSGSPNALG
VLDSGYKWDLEDEDAYELGRRAITAATFRDSYSGGIVRCYHLKPDGWVHVGDE-------
----------DCMVLYEKYNG---------------------------------------
----------------APKSTD--------------------------------------
------------------------------------------------------------
-------------------------------
>Drer.transcript:ENSDART00000104838 /organism=Drer {i 138,280,392,522,727 i}
M-----------------------------------------------------------
------------------------------------------------------------
----------------------------ALLDVSGYK----------------YNSASQF
--------------------GFKQTLLDRS----NHYSFGTKC------QEFAVPVGV--
-----------------------------------------------DPSKFLKSC----
SCEDGVC--------------------IDLNHGTTTLAFKF-------RHGVIVAVDSRA
SAGKYIASKEANKVIEINPYLLGTMSGSAADCQYWERLLAKECR-LYKLRNKQRISVSAA
SKLLSNMMLGYRGMGLSMGSMICGWD--KQGPGLYYVDDNGTRLSGRMFSTGCGNSYAYG
VVDSGYREDMTVEEAYELGRRGIAHATHRDAYSGGVVNLYHMQEDGWIKVCKE-------
----------DVSELIHRYKKGMF------------------------------------
------------------------------------------------------------
------------------------------------------------------------
-------------------------------
>Dmel.FBtr0072045 /organism=Dmel {i 150 i}
M-----------------------------------------------------------
------------------------------------------------------------
----------------------------ALEAICGMNK---------MPFMRRFDDLQSE
----------------------WQK-EQLR----EATSNFENP------YELMAPPFE--
-----------------------------------------------RPAENLPKI----
LSHCGIR--------------------MDFDHGTTTLGFKY-------RGGVILCADSRA
TSGQYIGSQTMRKIVELNDYMLGTLAGGAADCVYWDRVLAKECR-LHQLRYRKRMTVDTA
ARIICNISTEYKGMGLVMGMMLAGFD--DEGPKLIYVDSEGMRSHGQVFSVGSGSPYALG
VLDTGYRYDLSDQEAYDLARRAIYHATSKDAYSGGIVRLYHIHSEGWRNICNT-------
----------DCSDLHDSYCASG-CPG--------------NEKDVGNVGDPDN------
-D------KPCSSGWTKKNITADNLQ----------------------------------
----------------------------TKLATV--------------------------
-------------------------------
>Dpte.g4451.t1 /organism=Dpte {i 840,1562 i}
MKITPDAEQLSIYMRLIGMHSRLTPVEVNEIVTVHQLRFKVLAKYKALGNVAFIVFKEKR
EQFHNRMPQIVNERNNYKSHIIVCFNWFSPQGLLDLICLGGKILKSGSTLDNEVQMFNDV
HYENALKMMKDDSFINSIINEIELYGPNALITLVGFSMGGCIASIIGYKLKKKYQDQLRF
RCIGIGSPRPGNEKFIEWYKGATDENSYFVL---LRENGVIDP------VALDPPMFAPH
PRCFILQEGNFFAIAPENLQAISNQTADENCEAWNKMHSILNYYEKLNPSESIMEV-EVD
RADYNEKLTSLLPQIPQTSVLNVNKSFVKIDRGTTTLAFKY-------AGGVIVACDSRA
SQGSFIASQTVRKIIEINPYTLGTMAGGAADCSVFERYLSLICA-IEELNNDRRVSVTRA
SKILADNLYHYKGKGLSCGTMITGWDINENCAKLYFVDDTGYREEGKLFSVGSGSRYAYA
ILDSGYKYDLTNDQAYELAMKAIFFAGHRDAASGGVVRIYHITAAGWTKIVDAADFDIFN
LEDEMLILKKELEEFHNQFSRPKHLPMDLADAKKEISNLKVTLKDVTAQNDMDQWLMSVP
LDTTTSMIQLSLSYTPEQTVELDVFEWTREIDMWIDLLENLPYNINFDPPASIKLQDVKN
CARNVITEMLKYEILIIIRSVPGATESTAFSESLMMVAILISTFSTALSLFKSKSSNSMT
RFSVVLEGDNIGGKLVAGDVVFPIAPLALTS
>Hsap.transcript:ENST00000408907 /organism=Hsap {i i}
M-----------------------------------------------------------
------------------------------------------------------------
----------------------------ALQDVCKWQS----------------------
--------------------------PDTQ----GPSPHLPRA------GGWAVPRGC--
-----------------------------------------------DPQTFLQIH----
--------------------------GPRLAHGTTTLAFRF-------RHGVIAAADTRS
SCGSYVACPASCKVIPVHQHLLGTTSGTSADCATWYRVLQRELR-LRELREGQLPSVASA
AKLLSAMMSQYRGLDLCVATALCGWD--RSGPELFYVYSDGTRLQGDIFSVGSGSPYAYG
VLDRGYRYDMSTQEAYALARCAVAHATHRDAYSGGSVDLFHVRESGWEHVSRS-------
----------DACVLYVELQKLL-EPE--------------PEEDASHAHP---------
--------EPATAHRAAEDRELSV------------------------GPGEV-------
--------------------TPGDSRMPAGTETV--------------------------
-------------------------------
>Cele.Transcript:K05C4.1 /organism=Cele {i 404,739 i}
M-----------------------------------------------------------
------------------------------------------------------------
----------------------------WGETFDDFE-----------------------
----------------------NDE-GEMA----MAKQNLIAEPARADFTFAKLPLGI--
-----------------------------------------------QPVDFMKTH-FAE
TAGKS----------------------MQFRKGTTTLAFVYEPATPADKGGIIVAVDSRA
SSGEYISSKSVMKILDIGDRMVATMAGGAADCQFWTRIVAKYCT-LYELREKTSITVSAA
SKYFANTLYGYRGQGLSVGSMVAGYD--KKGPQIFKVDSEGDRCQLKVCSVGSGSLNAYG
ILDNHYKPKMTDDEARKLGLRAIMHATYRDSGSGGVCNLCHITPTEKIRLPPM-------
----------DVSKLWYEFAD---------------------------------------
----------------ELGRDITY------------------------NPVE--------
------------------------------------------------------------
-------------------------------
