# Supplementary material for: Genome streamlining in a minute herbivore that manipulates its host plant
Source: eLife. 2020 Oct 23;9:e56689. doi: 10.7554/eLife.56689 (PMC7738191; doi:10.7554/eLife.56689)
Supplement: Supplementary file 2. [file elife-56689-supp2.zip › Malin_Input/OG0002155.fasta]

>Agam.AGAP011776-RA /organism=Agam {i 1127,1301,1352,1896,3155 i}
MSD---------------------------------------------------------
-------PDTVWLEELLKDVQLEQFLPRIRDELQVTRLAHFDYVHVDDL--EKIGLGKPG
IRRLLEAVKKRKAQQ------WRRNILSKL-----IGGGKQQP---P--KKSTGVGG-SV
GGAGQNEEPSAL-----------------ALTCLIHEKDVTLS-VKLGDGSFGVVRRGEW
H--AP-GNHLVPVAVKVLKADTLAQPGV-IEDFFKEVQAMHAMNHPNLIRLHGVVLSQPM
MMVTELAVNGSLLDLLRKQCKHTPL-PMIWSWSVQIATGMAYLESKRFLHRDLACRNVLL
AAGNK-IKIGDFGLMRALPQQEDCYVMTEHKKVPFPWCAPESLRYRQFSHASDTWMFAVT
LWEMFTFGEDPWVGLNGSQILRKIDREGERLHHPDACPPDVYQLMLQCWDKTPSERPTFA
AIKEFLTGVPPPIYRAVSNYS--AE-----------------------------NRLAAQ
QGDTIVIVDDRPELQFIKGQNQRTFDIGTIP-----------------------------
--------------------------SATISRPLHDSFRHTGHGNST-------------
------------LNFLLDKSKDL----------VSVDRRGK-------CISEQYVKERKS
NASKQF--------SYNKLVNENH---SKQQHL---HHQAQLHRPPRPPQPQ--------
-------------------QPAA-------------------------------------
------------------TEGILIDLSSPND---------------------------DA
TFGGSSGASG-AAPGTVRQVAS--------------------------------------
---ILDEPIDIPTEG------------------------DDPFGAQQPAQQQHE------
---------------------------------QQHLQLATVASFASVSPV----PSVAA
KLEPPPYQ----MPPKYSNTYGIS--------GPSSSVSARDLMASIKRQQTIEQ-----
-------------GAAPPTQPVYGNW-------RGSVSNINSNYGRVGT-------DL--
------------------DGLTADMLSS------------LNNGASG-SGLSSPGGSRD-
---TYNDSLEVNVSGNELA-----------------------------------------
SPYGGSTAHVNVTPK-------------KLDKSFLAELEKDIYKQE-PSAGNSMNSSVAY
AARNSAKDVSHSKYDTTANL-------AMSQIYANQANSIALAASLQ--QQLTLSPKKQN
M---------VQQPVASD----------------------------------------TN
TLVQQMWAERNNVAAAAAA--APLPDG-----------------GQQPVSPQ-----KSH
NFVALSNGVQPA-------------------HHHQ------YGSTMSLS----GANIYSS
VYNGS-------------------------------IASSDVYQ-------TVGGDLYDV
VAPTPASLYERV-PAQQIYNNVMGQQGSMMAINITGPNATAIYDEVSNEQLSE-------
-----------LRP--------------------------------------IRPAPSAP
L----SAQQIQRRLD---------------------------------------------
----------------------R-----------------------LAQQ---DQQVASL
-LQELGDEANEEEARNSLAAVNWDHTLAVRHFKIERLCRLGLA-NRTRCEEALQKTGWSI
QLAASILLET-----------------------------
>Drer.transcript:ENSDART00000160663 /organism=Drer {i 54,232,303,516,669,947,1074,1316,1511,1603,1648,3042,3138,3266 i}
MGDTA---------------------------------------EYQRLPSDCEEDEKL-
GSSMQCEEGTEWLLELLMEVQLQQYFLRIRDELNITRLSHFDYVKNEDL--EKIGMGRPG
QRRLWEAVKRRKTMC------KRKSWMSKV-----FSGKRPEGDFNPQPA-STFRKL---
SPTPPLVDGQQQ-----------------ALTCLISEKDLALF-EKLGDGSFGVVKRGEW
F--TP-NGKVLNVAVKCLKTDVLNQPDA-LDDFIREVNAMHSLDHQNLIRLYGVVLTHPM
KMVTELAPLGSMLDRLRKTLGHFLI-STLCQYTIQISNGMGYLESKRFIHRDLAARNILL
ASSEQ-VKIGDFGLMRALPKNDDHYVMQEHRKVPFAWCAPESLKTRTFSHATDTWMFGVT
LWEMFTYGQEPWLGLNGSQILHKIDKEGERLPKPEDCPQDLYNVMMQCWAQKPDDRPTFV
ALREFLVETMPTDMRALQDFD--EP-----------------------------DKLQIQ
MDDVITIIEGRAENYWWRGQNKRTLKVGQFPRNTV-------------------------
------------------TSVAGL-SAHDISRPLKNSFIHTGHGDTNPHRCWGFPDRIDD
LYLGNPMDPPDVLGLDLNSARPT----------QLPGRAKK----------EPPPRPPQP
PLLVKK-------PCYDAVAEDEEQTYSALRRL----------SLKKKGLKL--------
--------KPAAWVSATRLGDRSS--------YGARTPGGSTP-----------------
------------------TEVSLIDFGEEYP---------------------------SA
TSSPSPVAEI-QIPTLAKLALD--------------------------------------
----AENILDRTPPQ---------------------------------------------
----SPSRTLPRPL-----------------------HPTPVVDWD--------------
---ARPLP----PPPAYDD---VAQDEDDF--EVSSINSAERADGEPCS-----------
-----------------PHAPCT-------------------------------------
------------------------------------------------------------
---PTGESKPHVEDNLFLP-----------------------------------------
CRLSNACTF-------------------SQSAEIFQELQQECMRHL--------------
------------------------------------------------------------
-----------KVPVNSTSPGLEPHRQIVLTFSEDKPQIPPRI---------------PI
PPRPV--KRAGGDYSRLSGDLSPVFGNEDDKER------PPQIPPRDPFSQPG-SRTPSP
HVGSPQTRSSLC---SAASIYGSSYLSTS------------PAKLMPTT----QSFASDP
KYAAP-----------------------------------KVIQAQGKD----------K
EPTKGPCILPIVRDGKKVSNTH-------YYLLPERPPYLDRYDKFFREAECGEE-----
-----------KKQ--------------------------------------VNTATVKP
--MVHQHGELKSNFS----------------------SNNNSSLTASGF-----------
----------------------R-GGLKSSFSLCRVSSDGSF---NKADS---NHDRVRL
-VQEAVHGVTIEECLTALQNHSWNVQKAVHYLKVEQLFCLGLK-TRLECQQILEMYDWNL
ELASTQMLDSYGSVK---------------------LRR
>Hsap.transcript:ENST00000381916 /organism=Hsap {i 171,352,423,645,798,1076,1203,1350,1445,1640,1732,1777,3126,3254 i}
MLEARPPRTQGSDAAGAAAGRGLRALLLSLTAAAGIWGSMGERSAYQRLAGGEEGPQRLG
GGRMQPEEGTGWLLELLSEVQLQQYFLRLRDDLNVTRLSHFEYVKNEDL--EKIGMGRPG
QRRLWEAVKRRKALC------KRKSWMSKV-----FSGKRLEAEFPPHHSQSTFRKT-SP
APGGPAGEGPLQ-----------------SLTCLIGEKDLRLL-EKLGDGSFGVVRRGEW
D--AP-SGKTVSVAVKCLKPDVLSQPEA-MDDFIREVNAMHSLDHRNLIRLYGVVLTPPM
KMVTELAPLGSLLDRLRKHQGHFLL-GTLSRYAVQVAEGMGYLESKRFIHRDLAARNLLL
ATRDL-VKIGDFGLMRALPQNDDHYVMQEHRKVPFAWCAPESLKTRTFSHASDTWMFGVT
LWEMFTYGQEPWIGLNGSQILHKIDKEGERLPRPEDCPQDIYNVMVQCWAHKPEDRPTFV
ALRDFLLEAQPTDMRALQDFE--EP-----------------------------DKLHIQ
MNDVITVIEGRAENYWWRGQNTRTLCVGPFPRNVV-------------------------
------------------TSVAGL-SAQDISQPLQNSFIHTGHGDSDPRHCWGFPDRIDE
LYLGNPMDPPDLLSVELSTSRPP----------QHLGGVKR----------EPPPRPPQP
AFFTQK-------PTYDPVSEDQDPLSSDFKRL----------GLRKPGLPR--------
---GLWLAKPSARVPGTKASRGSG------------------------------------
------------------AEVTLIDFGEEPV---------------------------VP
ALRP-------CAPSLAQLAMD--------------------------------------
----ACSLLDETPPQ---------------------------------------------
----SPTRALPRPL-----------------------HPTPVVDWD--------------
---ARPLP----PPPAYDD---VAQDEDDF--EICSINSTLVGAGVPAGPS---------
-------------QGQTNYAFVP-------------------------------------
------------------------------------------------------------
---EQARPPPPLEDNLFLP----P------------------------------------
QGGGKPPSS-------------------AQTAEIFQALQQECMRQL--------------
------------------------------------------------------------
-----------QAPAGSPAPSPSPG-------GDDKPQVPPRV---------------PI
PPRPTRPHVQ----------LSPAPPGEEETSQWPGPASPPRVPPREPLSPQG-SRTPSP
--LVPPGSSPLP-----------PRLSSS------------PGKTMPTT----QSFASDP
KYATP-----------------------------------QVIQAPG-------------
-PRAGPCILPIVRDGKKVSSTH-------YYLLPERPSYLERYQRFLREAQSPEEPTPLP
VPLLLPPPSTPAPA--------------------------------------APTATVRP
--MPQAALDPKANFS----------------------TNNSN------------------
-----------------PGA--RPPPPRATARLPQRGCPGDG---PEAGR---PADKIQM
---------------------------------VEQLFGLGLR-PRGECHKVLEMFDWNL
EQAGCHLLGSWGPAH---------------------HKR
>Lpol.rna7902 /organism=Lpol {i 237,435,588,774,866,993,1039,1137,1232,1424,1516 i}
------------------------------------------------------------
-------NEIGWLYDLLLEVQLEQFFFKLRDELQISRLAHFDFVQPSDL--EEVGLGRPA
ARRLLEAAKKRKAIL------WRKNLISKVYTAHFLPLGKTDK--------LTPKTC-SL
QPTSPTLTLSGS-----------------ALTCLINEKNLHLS-TKLGDGSFGVVVKGEW
E--TP-NGQTMQVAVKVLKQDTLTLPGV-FEDFVKEVNAMHQMDHPNLIRLFGVVLSAPL
KMVTELASLGSLRDLLRKECGHTPI-SVLVNYAVQIASGMTHLESKHFIHRDLAARNVLL
SSARK-VKIGDFGLMRALPSQEDCYIMTAHQKVPFPWCAPESLKSRQFSHASDTWMFGVT
LWEMFTFGEEPWVGYSGAQILQKIDQEGERLPHPKXCSPVIYQLMLQCWAHKPSDRPTFL
ALKDFLVEAKPLEIKAVENFQ--EP-----------------------------DKLAIQ
TDDIIQIIDGRPENYWWKGQNQRTFQIGYFPRRVC-------------------------
------------------ESVEHV-SNQDISKPLPNSFIHTGHAGIS-GKTWGSPEIIDE
VYLRNPMEPPDLLGLPQEQITTP----------KLSDRNQR-----------PDGNGLKQ
NNSRQF--------GYNKLENETLEENVKIKF-----------TKEKPKSMK--------
--------KTVFRTSRGNKKRET-------------------------------------
------------------TKEVLIDLSDSIS---------------------------VR
SVHTVTV----TRPSSELHRCSH-------------------------------------
---SVASLVD--------------------------------------------------
----SNTFSVGRGIDDCG------------MN---AERKSSKSSFDSFNSF---------
--VSSAHK----TGENYYN---LSPKNPS------SSNSGRYYSAVPTFEENVYD-----
--------------AGRYYSAVPEDWE----KLVVGKDLVHKK-SWMKSCPELN-KDIKA
------NEVSPK------FDKRPSVVISPTNKQRQIGKT-LSVLENKIGELSFH------
---SSERQKTPAGNSESRI-----------------------------------------
SARTHLPLEIK-----------------HGRSQLLTELEKKLGTSE--------------
-------------------------------MNANFSE-----------KKKTFDKTRKN
-----------NLPLLQP---------------------PPS----ISRQN---------
RRSPLIPTQENNVSSSYQA---------SCSNNSNGQKGVNSVLLSNLAQ----------
-----------------------------------------IEPFLV------NSTCSTS
SPGTA-----------------------------------FISPGQKI---LCHSAPEAK
CPDVTRTASGNEESRERLLCCL--------------------------------------
----------------------------------------------------------TP
I-----------------------------------------------------------
------------------------------------------------------------
-VLQKVQNVTVDEARSALLKSQMDHNTAIRKLQVEQLLRLGIT-SRSHCEKALLATNWNL
ELAASKLLQDVHNIRTNLKSETNSLQFLNIARTRSEQEN
>Phum.transcript:PHUM257990-RA /organism=Phum {i 157,350,542,765,1068,1226,1528,1783,2542,2927 i}
MTL---------------------------------------------------------
-----SDPGIKWLYELLQDVQLEQYFTRFRDDLQITRLSHFDYVQAEDL--EKIGLGKPG
IRRLLEAVKKRKTQQ------WRKSIISKI-----IPFPDSKK--------GHDKK----
NKKNVTDELMQN-----------------SISCLIQEKDLTQS-VKLGDGSFGIVRKGEW
V--TP-TGNVINVALKILKQDALTQPGV-FEDFFKEVQAMHSLNHTNLIRLYGIVLSQPL
MMVTELAPLGSLLDYLRKHNFQMSL-LKIYDYALQVAAGMQYLESKRFIHRDLACRNVLL
SSPDK-AKIGDFGLMRALPQEDDCYVMTERKKVPFPWCAPESLKSRQFSHASDTWMYGVT
LWEMLTFGEDPWIGLNGTEILRKVDKEGERLSQPEACPTSYYHLMLQCWSRNPSDRPTFT
AIMDFLKDRMPLLVKSLRPFS--EP-----------------------------EKLKVE
LGDSIVVIDGRADFYWWKGQNLRTFEIGLFPRCLV-------------------------
------------------DPLRGM-ASEDISKPLKNSFIHTGHGSPF-GRSWGSPAVIDD
VYLNNPMGPPDIIGIPSEITTTP----------RLEDRKSR-------LKLESV--GGKQ
RGKQNF--------NYSKLKNEIV---------------------EKPKDTL--------
--------QNVTKIS-SASSNSI-------------------------------------
------------------AEGPLIDFSSAPP-----------------------------
---PMPLLDVNEIPSYS-NITS--------------------------------------
---VLDQPIDVPQQQ------------------------DNSIYS---------------
-------------------------------------LKSSDFNLD--------------
-----------------------------------KNVTTRYYSDVPDQQRNTYL-----
-----------------------------------NVDNFENS-TFFYASGESS-KHVS-
------NQTDPNL-----------------------------------GNQSMD------
---GNLKQNCSDTNSELLI-----------------------------------------
PALRPPPPNLK----------------KVESSVLMSNAETSF------------------
-------------------------------------------------RQGTIERENRN
HSYPAVNEKDLNFPQTSA---------------------CTSSWFGSSQSN---------
IKTEESLSQESFFSNQTNV---------SGTSNNCNQDFSGRVLRTKVIDIN--------
-------TKSDLFYDETDSISN----QISKMWLDKNQ--IASEPSFPNNVDMYSSILKDK
SQGAA-----------------------------------SLSYSNGRS--SIRGNIDNH
CPTISQAFFKNINSAKDVVNCYEGC--------------------SEEKNKSL-------
------STEYSLNVA---------------------------------------------
--TNNSPSHYDRRITSI------------------KQTHSPLVGLSGEL-----------
----------------------R-------------------------------EKKLEK
-LWNEMPDTSDEERLTALQRTGWDVPAAIKFIKLDRLLRLAVA-SREECEAALTRNNWDL
NLAASSVLDF----------------------------N
>Smar.transcript:SMAR012497-RA /organism=Smar {i 102,243,432,585,771,990,1137 i}
MPS---------------------------------------------------------
---MGDGDGIEWLYEILQEVQLEQFFPKIRDELQITRVSHFDYVQAEDL--EKIGMGKPG
IRRLLDAVKKKKTAL------WRKQLINKL-----LPTSKNEK--------TTFTK----
KPAATVFPSQQQ-----------------SLTCLVNERDIALG-LKIGDGSFGVVRKGDW
T--TP-AGNVMPIAVKVLKQDALSQPGA-FEDFVKEVNAMHQLDHVNLIRLYGVVLTNPM
MMVTELAPLGSIIDYLRKQFTQISI-LKLCEYAIQIANGMAYLESKRFIHRDLAARNVLM
ASVDK-IKIGDFGLMRALPSQEDCYVMTERKKVPFPWCAPESLKSRHFSHASDTWMFGVT
LWEMFSFGEEPWIGYNGTQILQKIDQEGQRLARPDACSSDIYQLLLQCWAHKPTDRPTFL
ALKDFLLEARPQEMKALQKLQ--ED-----------------------------NKLAIE
QGDIIVVIEGRSENYWWKGQNQRTFAIGQFPRCIM-------------------------
------------------EPQGGR-RANDISKPLRNSFIHTGHGSPT-GKSWGNPSHIDE
------------------------------------------------------------
------------------------------------------------------------
------------------------------------------------------------
------------------------------------------------------------
------------------------------------------------------------
------------------------------------------------------------
------------------------------------------------------------
------------------------------------------------------------
------------------------------------------------------------
------------------------------------------------------------
------------------------------------------------------------
------------------------------------------------------------
------------------------------------------------------------
------------------------------------------------------------
------------------------------------------------------------
------------------------------------------------------------
------------------------------------------------------------
------------------------------------------------------------
------------------------------------------------------------
------------------------------------------------------------
------------------------------------------------------------
------------------------------------------------------------
---------------------------------------
>Tcas.transcript:TC012222_001 /organism=Tcas {i 160,750,1274,1507,2736,2909 i}
MAE---------------------------------------------------------
-------DGIDLIREILVDVELSQFLLPIRDDLQITRLEHFDYVKAEDL--ENIGLSKPG
ARRLLEAVKKKRAQI------RKRNLINKL-----IPVVANKT--------ATLKK----
TDDSVTLAD--------------------FTSCLIPESNITLS-IKLGDGSFGVVRRGEW
T--SP-NGRVLPVAVKILKADALSQPGV-FEDFIKEVQAMHVLSHPNLIRLYGVVLSQPM
MMVTELANLGSLLDYLRKQCQQTPV-PMLCEYATQVATGMAYLESKRFLHRDLACRNVLL
ASADK-IKIGDFGLMRALPQEEDCYVMTEHKKVPFPWCAPESLRSRQFSHASDTWMFGVT
VWEMFTFGEDPWMGLIGSEILRKIDKEGERLHQPEACPPAVYSILLQCWLKNPTERPTFA
ALKEFFRKNKTPVMKAVGGQD--EP-----------------------------NKLKIE
EGDEIAIIDGSAELYWWKGQNQRTFEIGLFARCLV-------------------------
------------------DPMRPK-QPEDISKPLQNSFIHTGHGSAF-GESWGSPSYIDD
MYLRNPMEPPDVLGLHREAKPSP----------QLCDRTKS-------IKNTNS--LKQK
PSDKQF--------NYRKLTNESS-----IKM-----------KPQRPPQPKLE-----K
N-----------------------------------------------------------
------------------REGVLIDLSPEMG---------------------------LS
KQS--------NVGSADSRSVS--------------------------------------
---ILDEPIDVMQEY---------------------------------------------
------------------------------------EYPPSN------------------
--APPPYQ----QPPSYYNTKMLEQLTDD------PFDTSRVYSPEPRQ-----------
-----------------PYSEIPTTYS----NNFNSNNEIKQN-GYIKG-------DI--
-----------------------------ANRGLNYGSD-IQVVTSK-GVLTTP------
---KEVATPVPSTNDVSLM-----------------------------------------
-NLNQVPS--------------------TNDTKFVQELEKYLLSKP--------------
------------------------------------------------------------
-----------EVPVLQP---------------------PPQS---------------TK
KPDPVLPKVQNGTYSNLDTY--------SKGSKYDTTNVFNRIWHENMVKENG-NVKQCK
NFDIPPTSTSQNFYHHYDPVSDFDRLSVSGVNFYDNC--HAAADNLYNN----TSFLGQP
SSSLS-----------------------------------SFSSCNTQT--AVYGS----
--------YNSIRQYSEVTDAV--------------------YSEIAENSYSQ-------
------VPEESLKP--------------------------------------HRPAPPSP
--MVQSMQQIQRKIQQG------------------QLSADAERLMTSEY-----------
----------------------R-------------------------------NNKISQ
-VRECVPDISTSDCLQALQLCGWEVAATVKHVKIDKLLKLGLA-SRERCEAALQRTNWNV
ELAASAILDS-----------------------------
>Ptep.aug3.g7138.t1 /organism=Ptep {i 237,426,579,765,794,921,1068,1163,1355,1447 i}
MNP---------------------------------------------------------
-----EATDTQWLFELLQEVQLEQFYSKIKDELQVTRLSHFDYVLSFDL--ENIGMGKPA
ARRLLDAVKKRRATI------WKKNILNKI-----LPSGKQDK----------SSKG-PP
TPVSPT-SPPNG-----------------TLTCLINDKDLKLL-NKLGDGSFGVVMKGEW
T--TA-PGSCLPVAVKILKEDAVSLPGA-FKDFIEEVNAMHSLNHPNLIRLFGVVLLSPL
MMVTELAPLGSLRDSLRKECHHTPV-SLLIEYAVQIANGMAYLESKQYIHRDLATRNVLL
ATKRK-------------------YLVAKH---SFIQCAPESLKSRQFSHASDTWMFGVT
LWEMFTFGEEPWAALSGAQILQKIDQEGERLRRPEACPTDIYQLMLQCWAHKPGDRPTFL
ALQDFLCEARPVTLTSVQVFE--EP-----------------------------EKLQIQ
AGDVIEVIEGRQEFYWWKGQNQRTFEIGLFPRLVA-------------------------
------------------DRQKPR-TGDDISRPLRNSFIHTGHGDIH-GQSWGNPGHIDE
MYLQNPMEPPDLLGLKEDPPPAP----------KLRDRNAR-------PVSTSSDGSSKK
SVTKQF--------GYNKLENEQN-------------------GVGKSFAPKFK------
----------------SKIKKEV-------------------------------------
------------------KEGILIDFTNEIS---------------------------VN
TPPPSSPFLL-PSPRMTPSIHT--------------------------------------
----SSSLIDLTLPN---------------------------------------------
------TFSNLCCV-----------------------DRKSSPDYDTSSTYTNN------
----------TFTQDRYYN---VPPSDS-------ESSVDRYYSVPPDNSV---------
--------------ASNYYSPVAETKG----NYMLTPSVTSNHLTRMGSCPTLHVEQ---
-----------------------------SHSYRNLYQT-QTTSSSGLSSAAAS------
---PFDDLFEAFGGPQIQT-----------------------------------------
QPLSKFPISKSQTATT------------CDRTQMLEELKKTLGKKE--------------
-------------------------------MQTNFSSE---------SGKKTV------
----------VKIPLLQP---------------------PQQ----HAKRN---------
------------------------------------------------------------
-------------------------------------------NRIVTT----DSGISFP
RDVRS----------------------------------PTAVQAG--------------
------------------------------------------------------------
------PPPVPAVP--------------------------------------PNTAEVKP
F-LINNPVSSKCNLS----------------------NNN----TMFTF-----------
----------------------M-PGLPNPST--------------NADL---LKSQLTL
-MQARVSGVSLDECHAAYVEHKGNFSEAVKALQLMQLCRLGIA-SKSDCEKALQSVDWNV
ELAASALVDQL-------------------------QCS
>Mocc.rna15091 /organism=Mocc {i 267,486,722,994,1267,1511,1811 i}
M-----------------------------------------------------------
-------ESTDWLVDLCRDVQLEQFATKIREDLQITRIQHFDFVAAEDL--EKIGIARPA
AKRLLDAVKKCKGG-------WRKSIFKNI-----KPEKNASK----------SGKS-SP
IQPSPAGAQPSE-----------------NLTCLISEKEITLK-TKLGGGTFGVVMMGEW
T--TC-TGRIVDVACKILKEDP-KQTGT-FDDFIKEVGSMHALNHPHLVKLYGIVLGSQL
MMITELAPLGSLRDHLKKHGSKVAI-TRLFDYAVQIADGMAYLEEMRFIHRDLACRNILL
SSIEK-IKIGDFGLMRNLKGDQDCYVMTEHHKVPMPWCAPESLTSRIFSHASDTWMYGVT
LWEMFSFGREPWSGLNGAEILKRIDAEGERLEHPSGCSNDLYQLMLQCWHETPELRPTFG
ALKDFISANQPQLLKLIKLPQ--TP--GGSTAL-------------QDNEL---RMKDVV
EGDIIAVIEGRNDYYWWKGQNLRTFEVGLFPRNHC-------------------------
------------------ESTSSK-NSKDISAPLRHSFIHTGHCDAS-GKKWGSPGHIDQ
MYLCNPAQPEDLLGLPPLPKKPAS------WLKDLPNRSKSV------------------
KQAKQF--------SYIHLKNELS-------------------SPNEPPPPQSASSCSPK
NLENRNFNQPAAVPSADLLYGESESYFGCDSSFDSVTYEAQTEYQNVDSRNDQSSRYYSA
VPELENLASQAFGMKALVHETNRIDADDEEDRDHAYMNVCDVPLPNGMKRNPQEPSKVIK
APAPPAVKPS-TQPSTFQEFVAREDQRFNDCKSPTEASVYTAYSSNFWGTEYDPPLTDDE
GYRNIESALDEVPPATYLNIQEALPDDNRRERREFPPDVDLSKISDETPP-------VVS
RPK-SETASLPRLSSE-----IVAQNTMSRFNLPYLKSGKKEPDSSTDSKVPKN-QAQNG
HRDPPPIQ---LPKPS-------------------QVSSQKPPRNSPPMQA---------
--------------VKPEPHQIPSVI---------PNKTADERWTAFDESPDDSPEDTKN
FMVNIRTSMSPTKDPLRSSTGAPAVIPKLPPPEKKKEAT-RSSSSSAVTDLSAVVFPSPP
VFVPPANALSPSGTASLSAIMASPVAGENLFPAQFGASLPATPQPQNFALKTSYCPAPSN
QPLIPAPQTPD-----------------KESQDLENRLENYLAAKQRTRTLEEKAKREQE
AAR---------KHEEALKA-------LQAQKITCQKQFLSQAKSLQSTQHESLPPSGSN
GTVNGFEDSFNSLQLEKT---------------------KPN----AAAEN--------S
KAELQMRALANDFNSSVKS---PTASA-----------------AAGTISAR-----APT
NLAESSACKLSKVLPNGNALLP---ASIAKTNGHQ------PTATVALP----TAPISTP
GPAKSNPASKTLAGSSVLLGATANRPLPPSSVPLVPTPVPAVAEVRGQNLGAFSGSLGDL
LAPGSKSSTLTLEDLAKGSKPF--------GQLMNFGNNLSRSQETLHK-----------
-----------PAP--------------------------------------QQTAFVLP
--LKSASSACNPRLAAGPSGQNVNIFCNQQPLVPTPVNVNSQRKTIRSFDELNGAVSLMG
IGNPTAEVKPFMVRPPPPPP--RQPELENLKTS------------PTLVQ--PSNTEILA
-MQTLLPGSSREECLAAIMANPGNIEGALRQIKLDHLVRLGIA-PRQVCENALRNHQWNV
DQAASALLDS----------------------------R
>Dmel.FBtr0073211 /organism=Dmel {i 1139 i}
MTSTS-------------------------------------------------------
AVDGGLGSETAWLEDLLREVQLEQFLDRIRDDLQVTRLAHFDYVLPDDL--ERCGLGKPA
IRRLMEAVRKKKAHQ------WRKNILSKL-----IGGGKQPS-----------SKK-QS
SAARESSQGNGT-----------------QLTCLIHEKDITMG-LKLGDGSFGVVRRGEW
SA-SP-AGKVIPVAVKVLKSDNLTQPGI-IDDFFREVQAMHALDHANLVRLYGVVLSQPM
MMITELAERGSLLDTLRKQCRHTSL-TIIWNWSVQIVTGMAYLEQKRFLHRDLACRNVLL
AAGNK-IKIGDFGLMRALPQEDDCYVMSEHKKVPFPWCAPESLRFRQFSHASDTWMFGVT
LWEMFSFGEDPWVGLNGSQILRKIDREGERLHQPDACPPDVYAMMLQCWDKTPAERPTFA
ALKEYLASMSPPVMRASRSHH--ES-----------------------------KGLQIE
PGDTIAIIDGRHELKLIKGQNQRTFDIGIFPRNLL-------------------------
------------------EQRKVG-AAGDVV--MRSSVGNGSSSSPF-GFCWGGAAAMA-
---------------------------------NGDDRQRK----CASMTNQPHAKERKS
TSSKQF--------AYNKLVNDSA---TGLQRRNAVKHKGVVVGPQRPPPPQFQ------
------------------------------------------------------------
------------------QEGILIDISPDMR---------------------------PI
AEAGTGGAKG-AGDSSSLQADSS-------------------------------------
-FCILDAPIDVPTYA------------------------GSSGSGDLNVSPTYY------
-------------------------------------NEQPQFDFDPAKMT-----ASPG
RLQPPPYQ----MPPTYSNTMEFVQKRDLHQQQLATPVRERDPFDTTNVETTVALYSNFN
QSL----------EAASPPAPIYN------------------------------------
---------------------SPSVRKS------------LFGGSKS-NKENIPA-----
---LESAAMQLNLSNLTLE------------------------------RHDATCI----
QPVEPVPAPPG--------------DGVLLDKSFIAELEKDMYSNG-------QNRAQEE
YQRNSTQMYASKDMVYKQNLTPLKNGAAPGSVHSNHS-----------------------
---------------------------------------SPSS---------------TA
SPK------QNNVEAAAAA-------------AATTQSVVNRIWYEQVAS------TQSE
YYAQPPTEQAEE--------------QIYQNHRHQQQQQQELNHSFVAI----SNRVVAP
KNNAY----------------------------------------------SSTASLYDA
VAASTA--------------------GSTYYGQVPNGSGAVLYDEVTQDDY---------
-----------LRP--------------------------------------TRPAPLAP
--PPLSAQQIQRRMEKM------------------RLQQQQQ---------LDGAHQLYA
---------------PVPSDYGR------------------------------EQEKLQQ
LMQELGSSAVEQDVRNALRAASGDVGLATRHYKIDQLARLGVA-GRPQCEQALQQTNWSL
EVAAELLLNA----------------------------G
>Dpul.mRNA6406 /organism=Dpul {i 111,204 i}
MSV---------------------------------------------------------
GIANNNNTELALLHQLLQDVELSQFSKRIIEDLQISRVSHFDYVTTDDL--MSIGMGKPA
ARRLL-------------------------------------------------------
------------------------------------------------------------
------------------------------------------------------------
-------------DTLRHD-----------------------------------------
------------------------------------------------------------
------------------------------------------------------------
------------------------------------------------------------
------------------------------------------------------------
------------------------------------------------------------
------------------------------------------------------------
------------------------------------------------------------
------------------------------------------------------------
------------------------------------------------------------
------------------------------------------------------------
------------------------------------------------------------
------------------------------------------------------------
------------------------------------------------------------
------------------------------------------------------------
------------------------------------------------------------
------------------------------------------------------------
------------------------------------------------------------
------------------------------------------------------------
------------------------------------------------------------
------------------------------------------------------------
------------------------------------------------------------
------------------------------------------------------------
------------------------------------------------------------
------------------------------------------------------------
------------------------------------------------------------
------------------------------------------------------------
------------------------------------------------------------
---------------------------------------
>Turt.mRNA:tetur06g03650 /organism=Turt {i 433,772,1192,1516 i}
MDT---------------------------------------------------------
-----ELNDEELVYQILKEEQLEGFYHSLREELQVTLFHHFDYVTLDDL--ARIGIAKPA
GRRLLDNIKKKKFSI-----KWRNNPILKLINPV-NPFVQKSG-----------SEK-SE
RKSSLTGESSNS-----------------SLTWLINERDLELTNTKLGDGSFGVVWKAIW
T--VPDTKRTQYVAAKVLKEKVISQQAI-IEDFIKEVNSMHLLNHPNLIRLYGIVLSLPM
MMITELAENGSLRDRLRKECGHTSI-VLLHDYAIQIASGMAYLESKRFIHRDLAARNILL
ASRKR-VKIGDFGLVRALPNQDDCYIMNESKKVPFPWCAPESLRHRKFSSSSDVWMYGVT
LWEMFTFGDEPWKNLNGAEILHKIDKEGERLEQPEACSASLYDLLLKCWDANPDQRPNFN
EIKSFLEETRPLDLISERLFD---------------------------------------
-GDKVEVVEGNPECFLWKGQNQRSFEIGYFPRCIM-------------------------
------------------KETSAIGKRKAISKPLKGSLVHAGHGGI--GNTWGHPSHIDE
LYLKNPLQPPDIMGYPDKELPPPP------TSIKLNDKIKL-------LNNLGDLGSPKR
NISRQF--------GYNRFRNDDREHSESDRD-----------RHSRDLAPK--------
--------RSQSYTQLKSEGLSC-------------------------------------
------------------SEGLLIDLDGEET---------------------------VQ
ELKAAQVMLGEQRVTTNGHQFP--------------------------------------
---ETFQENDDPNYQRV-------------------------------------------
YYNVASSSST--------------------LS---SLLNSSNAITNSASAT------NNS
TLSSKPFP------PSHHNN---------------QPSSGSRYYSTPNEEASSDEGSSFS
DSEWALA------GISSDASDIYSIYESQSAYYKSGSHLSREKAPSITSLDPVNADPFDT
--SNIDNII-------------------------------SSSTASKQPSSAAN------
---RADQAFNWIESSMKQL-----------------------------------------
QVQNNGDLAHQSDQQSGQRNLDENRQPSRLSKEFLQELEAKLLCSA--------------
------------------------------------------AAA---------------
---------------------------------------PPQQ-----------------
--------------------------------------------TQQSQSSQPTQITQEV
PFVVPP------------------------------------------------------
------------------------------------------------------------
-PSNGH-----VKNSRRNQNSS---------SYRSRDSSISRASVTSTLRKAPQ------
------PPTAQVRP-----FFAPNKG--------------------------PAPAPPCP
I-------FYGAGLG---------------------------------------------
-----------------PSAPSR----------------EVIYGLGQITMYPNFNAWVDQ
-LMETVKGTTREECVRALQTNGMDSVSAMKELQLNQLMKLGVA-DIEKCTNALREAEWNL
ADAASKLLD------------------------------
>Alyc.aculy03g01010.1 /organism=Alyc {i i}
MDN---------------------------------------------------------
--FHSQTTETEWLKELLEEVGLPQFFEKITQDLQLTKLSHFDFVGEDDL--IQLGMSRPA
ARRLLAAIKKQKSFVTA----IKNKILNKI-----LPSSNNST--------NNSSKNKQE
SQNSPSYDACTS-------HDGQSNSEFGRLTCLIGADQITIK-EEIGHGVHGVVKKGEW
T--TP-NKRRIDVALKILRKDLMAEPGASFDDFVKEISVMHQLNHPHIIKLYGVVLSSPM
MMVTELAPFGNLRDKLRRENGHTRL-FQLTSFSQQIACGMRYLESRRFIHRDLATRNIFI
THGNK-ILIGDLGLMRTIPTQEDHYVMSERTKIPYPWCAPESLRFRQFSNLSDVYMFGVT
LWEMFSFGKEPWVGLNLNEILDNISSQDKRLPCPDACPTMIYQIMLQCWNTDPAKRPSFS
ALYQLLSTSQQLQLRVVKPIM--ERENKGSESLGTLGTLSARSVTGEESDLRNRKLLLCE
VDDLITVIDGEPERYWWKGQNGRTFDIGWFPLSATIWAT--VWG----------------
------------------SKRCKR-PDKLISKPLENSFVHTGHCGPD-GK-WGSPRFIDH
MYLKNPLDSEDISSFGPLDGYNLA------LAKNRANAQGKTKSKFLRMMGFNHPATGQH
ELILPH--------SYQKFCNEPANLKN-------------------------------K
NL----VQKPVFRSQSIEFGNNR-------------------------------------
----------------LDDEPPLIDLSDD-------------------------------
------------------------------------------------------------
------------------------------------------------------------
------------------------------------------------------------
--NPAPLA------------------------------SARIINNSQQHESLIDM-----
------------------------------------------------------------
------------------DTKFPSI-----------------------------------
------------------------------------------------------------
------------------------------------------------------------
------------------------------------------------------------
----------AELPLQKHSS----------------------------------------
------------------------------------------------------------
-----------------------------------------------------DTQLNQM
NDADN----------------------------------YNLSWAGSWNTGTFDGSDGN-
------------------------------------------------------------
----------------------------------------------------IYSAYYCP
--QDAATTAIGTNLD---------------------------------------------
-----------------PN---R-------------------------------------
------------------------YYSAVANEQLQ-------------------------
---------------------------------------
>Bmor.transcript:BGIBMGA006581-RA /organism=Bmor {i 87,335,750,952,1148,1274,1354,1579,1702 i}
MN----------------------------------------------------------
-------SGTDWLCDILQHVQLEQFYVPIRDQLQITRLAHFDYVHTEDL--ERIGISKPG
VRRLLDAVRKKKLQL------WNRKFWNKL-----FGTSSSVA------------KE-KT
DIAKPI-TQTET-----------------RTTCIILEKDIVLH-NELGNGSFGVVKRGEW
K--IPDQTQTVLVAVKVLKADAFAQPGI-YDDFRREVEAMHSLKHVNLIKLHGVVF-HPL
MMVCELAPMGALLDYIRGQNGKVSL-NYISKWSTQVAAGMAHLEKHRFLHRDLACRNILL
STLEL-VKIGDFGLMRALPDADDCYVMSERRRVPFPWCAPESLRTRQFSHASDVWMFAVA
LWEMFTFGEEPWIGLNGSEILRLIMREGQRLSAPSACPPDVYMLMMQCWDLNPKERPTFA
GILRYMETNKFETSIASLSYR--KQ-----------------------------GQMSVD
AGDPIILIDKRPELHWWKGQNQRSLEVGLFPSNIL-------------------------
------------------SAVKLK-NNHPASKKSQTS----------------SPS----
-----PSAKSSVLNSSLSNGDAHE------SAVVLRKRRTI-------ESTQPSSTRAGN
GGSKQF--------NYNKLINDRALL-SGMQ------------RCTRDAYS---------
-----------------KSLNQV-------------------------------------
------------------KEDLLIDLDLPPS---------------------------TK
PST--------PKRATNQNNVS--------------------------------------
---IIDQPIDVPEIG------------------------DGIEWGQQSTE----SLPTFS
VYSRNAQSSMHGAKS---------------LD---SLATSSNVGTSTGQWA-----EDPF
DASSWPAD----TGPNVH-----------------STSSLNTVPMRPNHELEVNESNSMR
SR----------------------------------------------------------
--------------------------QNESHVYSNNYVTTRDTDASR-------------
------------------------------------------------------------
-------LHNIATTFKNSNS--------LNTNALMQNAYSSLAEMS--------------
-----LDDRISESLNLRSKT-------NEDNLYANSTYG---------------------
-----------ERPGTST---------------------APET---RYKDIPIYNNFDIN
TAQQQFIIETKD---------------------------------------------YYT
KLSSPAKANTSNDY---------------------------------------EKNIYVP
KYEDE---TEKLRNFSDNVENSKN---------------YSAFKYQNVDYGNYSYDYGAN
VASTSRVQYDEVNDTASNFYSEIGDASNLYASPQRMYTNACLYDEVYEEAT---------
-----------PRP--------------------------------------HRPAPPCP
------------------------------------------------------------
----------------------K-------------------------------------
------------------------------------------------------------
------------------------------------KQK
>Dpte.g9858.t1 /organism=Dpte {i 1666 i}
MDDI--------------------------------------------------------
-------DDFDPLYQLLKEVQLEHFYQTIK-SIDVTKVEHFDNVVFDDLINQRVGMGAPA
ARRLLEAAKKRNNNNNGNSNKWKKNLFQII-----LPNARLKS--------ENQQQQ-HT
NIERLKTSNNDNDDDDLKIFDQEINQN-NGLTCLISNKDIKLL-DKIGDGSFGVVMRAQW
IRTTLNKTSMKYVAVKVLKQQEILSRA--LEDFTKEVNAMHQLKHENLIRLYGIVLSTPM
MMVTELAEQGSLRTKLIRTQGKIPF-SILVNYSQQIGKGMDYLECKRLIHRDLATRNIFI
TGNDI-IKIGDFGLMRSVPFDEDYYTMSDNMKVPFPWCALESLKYRQFSHSSDTWMYGVT
LWEIFSFGQEPWAGLNGSQIIRKLE-QNERLSSPDSCSRRIYQVMMLCWNREPKERPTFT
AIVKFFKMEQPFKLKALNDFD--GQNQQISTNM-------------KLDMAKKQPILKLF
YGDEIEVIEGKAENYWWKGQNQRTFDIGYFPRSMA-------------------------
------------------KDLRSL-KSNDISKPLKNSFIHTGHMDPTGKKSWGNPEFIEK
MYLEHPIEPQDLIGFDQSISSNNDDDDDSISIPILETRNGR-------------------
-------------KNLNELINGGVKIE------------------------------KIS
NLNDLNINHNLDIDHNHNHNNEQ-------------------------------------
------------------KEGILIDFENEVN---------------------------HV
EIS--------PATMMNIVNVN--------------------------------------
----VNQPPSTIANN------------------------DLAEIKFNTQE-------ILD
LYNQKPSSSL-------------ILNNQ--FD---LSKEKDNDDNDLLTISSN-------
--NNVPL----------------------------EHQQQQQQQESPRNESILDSNNSKN
NS----------------------------------------------------------
--------------------------------YSKYYMPPFDSQQST-------------
------------TQQQQQP-----------------------------------------
PPYSKTRYYSSVCTTTGICE--------CNSNLTIDPTLSATTTRPSCQCCQ--------
-----FDLSYNPCLSNLASQF---------------------------------------
---------------------------------------TPSI-----------------
---------------------------------------------------------SSM
NFIPPP------------------------------------------------------
------------------------------------------------------------
-PAASNCMITTNNDLQQHNNCS-------FYNNHNNNNHLACSDEMTTLSTLPI------
------PPP-------------------------------------------PPPPPPPP
LSLPSSKSSFQTKIC---------------------------------------------
----------------------K--------------------------------DFIDE
-LEANFSRTKVEQQHSELTTTNGSMVYPMINPPPKSYKTRRPA-PPPPIQKKI-------
---------------------------------------
>Cscu.CSCU026863-RA /organism=Cscu {i 8,135,321,399,546,641,833,925 i}
MDRCAP------------------------------------------------------
---------------------------------ESLKSRHFSHASDTWM-----------
------------------------------------------------------------
---------------------------------------------------FGVTL---W
E--------------------------------------MFTFGEEPWVGYNG-------
AQITELAPLGSLRDRLRKECHHTPL-SQLVEYAVQIANGMAYLESKRFIHRDLAARNVLL
ATSQK-VKIGDFGLMRALPSQEDCYIMTEHKK----------------------------
-------------------ILQKIDQEGERLAPPDVCPPDIYQLMLQCWAHKPSDRPTFL
ALKDFLCEAHPQVLKAVQRFE--EA-----------------------------DKLIVE
IGDILEVIDGKSDHYWWKGQNQRSFKIGLFPRCVT-------------------------
------------------DLQRRI-KGDDISKPLRNSFIHTGHGDVG-GKSWGNPAYIDE
MYLQNPMDPPDILGLPDEVQNVP----------KLADRNKR----------LSIEVTPRK
SSCKQF--------AYNKFENDSSDDIILHRR-----------KSSKD------------
-------SRSYKTKQSGSNSKDV-------------------------------------
------------------SEGILIDFSDEIS---------------------------VK
-----------TSPLLNHVSLTQ-------------------------------------
---NTGSLLDLS------------------------------------------------
----SNGLTVSNNV-----------------------FRSSSSSFDSFTSE---------
--CSSPNPSQNFTGDRYYN---VPPISS-------QVSNDRYYSVVPPSEAESHMHN---
--------------SEHFYSNVTETSC---ISTPFNGGLLKQNAAKMKSCPMLNTQVVSV
--------------DINGMDSTPQI---------------YSNNSSD-------------
FLKRREEAFDWLNTQIPEL-----------------------------------------
------TNHPDPNTS-------------SNRSQLIAELEKKLGRIE--------------
-------------------------------MAANSSAA---------------------
---------------------------------------------GSARDK---------
---------------------------------------------------------AAK
HIILDQNHFDKEID---------------------------------------YSRVNSP
TPQAG----------------------------CIGCFPCDINKSGSVNE----------
------------------------------------------------------------
------MPPLPSVP--------------------------------------PNTAQVKP
F-LVNPPPSNKRSLR----------------------NQRNQSLTS--------------
----------------------R-PTVSPVVSVHLSKTRGTVSFVNRVTS--PDHSLLER
-IQQQVSGVTIEECYNAFHRNNGDVHSTIRDLQINQLTKLGIA-SRQLCEKVLQTSNWNL
ETAASALLDELSGTA-----------------------R
>Isca.ISCW012229-RA /organism=Isca {i 240 i}
------------------------------------------------------------
------------------------------------------------------------
------------------------------------------------------------
------------------------------------------------------------
------------------------------------------------------------
------------------------------------------------------------
-------------------------------------------------------MFGVT
LWEMFSFGQEPWVGLNGAQILQKIDQLGERLPAPEACPPDIYQLMLHCWAYAPSDRPTFL
ALKDFLAEARPPTLRE-------AP-----------------------------PRLELE
VGDLVEVVDGRTENYWWKGQSQRTFRVGDFPRCAC-------------------------
------------------ESLCRR-SPRDISRPLRNSFIHTGHGDAS-GRTWGSPAFIDD
MYLRNPMEPPDVLGLPPEPP-------------ALSARLQE----LARRSQHHNPIAKKT
TVIRQY--------GYNRFVDEKCDPEERVRRPRDARPSSDVARSERPPSV---------
-----------------FVPSPV-------------------------------------
------------------KEGVLIDFTSDVD---------------------------TT
LQRAPTSDGL-GAPETPRESIVT-------------------------------------
------------------------------------------------------------
YYNVS--------------------------------STTAERSYCNVSSL---------
--ETVPGCCDERTADRYYSF-----VADD-------------------------------
--------------VTRDYGNLT----------------------RVSSCPSLSVDDL--
------------------LSSTPPA---------------AAAPS---------------
--RQTTEAFDWLDCKMDQM-----------------------------------------
------------------------------------------------------------
------------------------------------------------------------
------------------------------------------R--LGSENR---------
---------------------------------------------------------VDG
HTTLSPS-------------------------------------------------MTSP
RPCKN-------------------------------------------------------
---------------------------------------LDR------------------
------HPKLGQYT--------------------------------------QHGSTDVP
L-LRPPPQTKKQTGHHF-------------------------------------------
-----------------PNDI-R-------------------------------------
-------------------VTGVDLLQQSPPPPAPALAQVGCG-PRRT------------
---------------------------------------
>Cele.Transcript:B0302.1a /organism=Cele {i 150,318,459,540,729,1196,1314,1444,1559,1633,1765,1992,3232,3533 i}
MAS---------------------------------------------------------
--TSGA-LVDDNVLEVLRKAQLDAFISQFVFLFNVRRFDHFSHVRDKDM--LEIGMQQVQ
IRQLREQILKMSREM------WNRSDPKQV-----YIQADQSM---P-------------
-------AQNSI-----------------DEKALIPNEQIKLY-ELIGEGSFAVVKRGTW
T--QS-NGTHVNVAVKILRD---ISPNI-MDDLRVEASHLLKLQHPSLIRLYGIV-RQPA
MMVFELCEGGSLLDRLRDDKKAILLVSRLHDYCMQIAKALQFLESKHCVHRDVAARNILL
ARDERTVKICDFGLMRALKENEQMYTMAPQKKVPFAWCPPEALRHRKFSHASDVWSYGVT
IWEVFTFGEEPWVGCRAIDVLKNID-AGERLEKPKYCSERIYQIMKNCWKFNPAERCKFG
AIREDLVAAMFLDAVARETYNSIQP-----------------------------GALQLT
KGDEVVVVENTGQD--WFGQNKKNQKFGTFPRSVVFAQTNNAVAAATAVTPQKVPTAPTI
RIPPSHPPPAPLKPLNNNTKTSLNDRTSKISMPVAGSFIHTGHGDPLGGQSWGNPATIAD
MYLKNPVNGAPLSSMSSGAEIIAS--------KELLTNGGR---------STHQPAAPSP
AVMSKIRGLSLDLPEYDDFDRAFDDGF----------------SPSKIELPR--------
-----EFCGNDSVISGGSNSIGL-----------ANTYVMEPPKQAFDIRGNR------V
LPPTN-------------KAPVLIPTNPAPS---------------------------VI
SSTASAGI---TLSTNSSQMFTSQDR----------------------------------
---HSNMPANLFPEL---------------------------------------------
QHRLNQGSSTGNGVRPRPASSIGIQNND--LS---MLNPQVNRPFSVVNVPIVQQPANIP
CLVPTPAP----PAPAHFS-------------QPVSSQRVAQQQQNTLQKALNDELKGNL
NKRPTGTTAPPSNGFNAPRADVA---------------PVQQRPISSASIPALQPQPIQH
----IQKPIQPQ--QVRIPPSTAPV-QKPVQVSAPTHSNVAPTTSSQ-------------
---ASADARNPLPPKTSPPV--------------------------------------SN
TPITVAPVHAAPTTSAPSTSV-VTRRPTSTTAQMSDEERRSRIAMD--------------
---------ISSALPAPSAL-----------LYGSNSTS---------------------
-----------SLPSAAVSTASS----------------VPS----TARDNPVE------
------------------------------------------------------TRPSQP
HVTMPPKKSSEPIL---------------------------------------SSEVLQP
TRLPS----------------------------------ATTSQAKPVTQPIRHPS----
-PPVATVIPTAVVDKKPVSQNQ--------------GSNVPLFNITNSSNG---------
------YPQLNGYPNYGNGFQAYGYGMNYHQGYPGYQGYNSYGNGMGQLALTHNAVTSLP
P-LVPSENRFSGTAQPL----------GESDIMEFLGTQQRQAGSSS-------------
----------------------R--AVPPA-----SASTSAASGITDLSM----ADKMEV
-LYREADFTHKGNCDTMVSQCNGNTEQALKLLKQQHLVDMELAMSTETARQALEARQYDL
PAAANMLLG------------------------------
