# Supplementary material for: Genome streamlining in a minute herbivore that manipulates its host plant
Source: eLife. 2020 Oct 23;9:e56689. doi: 10.7554/eLife.56689 (PMC7738191; doi:10.7554/eLife.56689)
Supplement: Supplementary file 2. [file elife-56689-supp2.zip › Malin_Input/OG0002158.fasta]

>Agam.AGAP011413-RA /organism=Agam {i 804,1060 i}
--------------------------------------------------------MPSA
VSGGGGGH-----------------------GGGGGGGG-----------------GGGG
GNMNPQTNEECGIRDVWRHNLDEEFRTIRLIVQKYHYVAMDTEFPGVVARPVGEFRSSAD
YQYQSLRCNVDLLRIIQLGLTFMDDDGRTPAG-FSTWQFNFKFNLSEDMYAQDSIDLLLN
SGIQFKKHEEDGIDPQDFAELLMTSGIVLMDNIKWLSFHSGYDFAYLLKLLTDQNLPAEE
GDFFELLRIYFPTIYDVKYLMK----SCKNLKGGLQEVADQLELRRVGPQHQAGSDSLLT
GMAFFKMRE----------------MFFED---------------------NIDNAK--Y
CGHLYGL-------------------GTSFVANGNN--------SAPGGGGSGGGGGAGS
GGNSGTGGSGGTG---------GGASSGTGGNS--GNSNTTGGNSANNNSN---------
-----------------------------------------------------SKPER--
------------------------------------------------------------
------------------------------------------------------------
------------------------------------------------------------
------------------------------------------------------------
------
>Tcas.transcript:TC007964_001 /organism=Tcas {i 105,332,609 i}
--------------------------------------------------------MPAA
VGCI--------------------------------------------------------
---NHSSNEECGIRDVWAHNLEEEFRTIRQIVQKYHYVAMDTEFPGVVARPIGEFKSSAD
YQYQMLRCNVDLLRIIQLGLTFLDDNGKTPGGAYTTWQFNFKFNLQEDMYAQDSIDLLTN
SGIQFKKHEDEGIEPLDFAELLMTSGIVLMDNIKWLSFHSGYDFGYLIKLLTDNHLPQDE
NEFFELLKLYFPAIYDVKYLMK----SCKNLKGGLQEVAEQLDLERVGPQHQAGSDSLLT
GMAFFKMKE----------------MFFED---------------------TIDDSK--F
SGHLYGL-------------------GTSFAVNGT-------------------------
------------------------------------SNNYASDNGENTNS----------
------------------------------------------------------------
------------------------------------------------------------
------------------------------------------------------------
------------------------------------------------------------
------------------------------------------------------------
------
>Dpul.mRNA8614 /organism=Dpul {i 6,61,371,789 i}
ML--------------CDHWVSE---------------------------TSLSIAMPTS
TG-----------------------------------NM---------------------
----HPSNEECGIREVWAHNLEDEFRHIRQIVQAYNYVAMDTEFPGVVARPIGEFRSPAD
YQYQLLKCNVDLLKIIQLGLSFLNKDGKTPSG-YTTWQFNFKFNLGEDMYAQDSIELLQN
SGLQFKKHEEEGIDPLDFAELMMTSGIVLMDNIKWLSFHSGYDFGYMLKMLTNHHLPQEE
SEFFELLRIYFPTIYDVKYLMK----SCKKLKGGLQEVADQLELERIGPQHQAGSDSLLT
GMAFFKMRE----------------LFFED---------------------NIDDAK--Y
CGHLYGL-------------------GNSFVVNGN-------------------------
------------------------------------SFH---DNGDATNSS---------
------------------------------------------------------------
------------------------------------------------------------
------------------------------------------------------------
------------------------------------------------------------
------------------------------------------------------------
------
>Isca.ISCW016788-RA /organism=Isca {i 207,401,563,741,819 i}
--------------------------------------------------------MPAP
SNNAATSG-----------------------GGLSSSGS-----GGSAG-------GGGT
NGLLVCSNEACGIRDVWASNLEEEFRSIIHVVQKYNYVAMDTEFPGVVARPIGEFRSTAD
YQYQLLRCNVDLLKIIQLGLTFLDEAGNPPPG-HSTWQFNFKFSLTEDMYAQDSIDLLTN
SGIQFKKHDEEGIDPYEFAQLLMTSGVVLSDQVKWISFHSGYDFGYLLKLLTDQHLPSEE
SEFFELLRIYFPAIYDVKYLMK----SCKNLKGGLQEVAEQLELERIGPQHQAGSDSLLT
GAAFFKMRE----------------MFFED---------------------NIDDAK--Y
CGHLYGL-------------------GTSYVMNGN-------------------------
------------------------------------SYH---EDASPNNAV--------G
APVGNNAAG--------------------------------------------TVVSSVV
V-----------------------------------------------------------
------------------------------------------------------------
------------------------------------------------------------
------------------------------------------------------------
----SG
>Ptep.aug3.g8341.t1 /organism=Ptep {i 153,347,509,687,765 i}
--------------------------------------------------------MPTA
SGPV----------------------------TVNSNSL---------------------
----QDRNEQCGIRDVWAHNMEDEFRIIRQVVQQYQYVAMDTEFPGVVARPIGEFRSTAD
YQYQLLRCNVDLLKIIQLGLTFMDENGKSPPG-FTTWQFNFKFNLTEDMYAQDSIDLLTS
SGIQFKKHDEDGINPYHFAEILMTSGVVLCENINWISFHSGYDFGYLLKLLTDQNLPAEE
SEFFELLRIYFPTIYDVKYLMK----SCKNLKGGLQEVAEQLELERIGPQHQAGSDSLLT
GATFFKMRE----------------MFFED---------------------NIDDAK--Y
CGHLYGL-------------------GTSYVMNGN-------------------------
------------------------------------ATL---EEASPIPTT---------
-------------------------------------------------------STS--
------------------------------------------------------------
------------------------------------------------------------
------------------------------------------------------------
------------------------------------------------------------
------
>Smar.transcript:SMAR003227-RA /organism=Smar {i 171,365,527,705,783 i}
M-----------------------------------------------------CIMPIA
TGPN--NH-----------------------GSLNSSNH---------------------
----IPNNEECGIRDVWGGNLEEEFRHIRQIVQKYQYVAMDTEFPGVVARPIGEFRSTAD
YQYQLLRCNVDLLKIIQLGLTFLDENGKTPPG-YSTWQFNFKFNLTEDMYAQDSIDLLQN
SGIQFKKHEEDGIEVHDFAELLMTSGVVLNENVKWLSFHSGYDFGYLLKLLIDQNLPSEE
VDFFDLLRIYFPSIYDVKYLMK----SCKSLKGGLQEVAEQLELERIGPQHQAGSDSLLT
GAAFFKMRE----------------MFFED---------------------NIDDAK--Y
CGHLYGL-------------------GTSFVMNGN-------------------------
------------------------------------SYH---DEHNNHNNH---------
--LNNSSTT--------------------------------------------TTASS--
------------------------------------------------------------
------------------------------------------------------------
------------------------------------------------------------
------------------------------------------------------------
------
>Lpol.rna2186 /organism=Lpol {i 162,356,518,696,774 i}
--------------------------------------------------------MPAP
SSHV--DF-----------------------NNERSRNA---------------------
----SLSNEACGIREVWAYNLEDEFNRIRQIVQNYRFVAMDTEFPGVVARPIGEFRSTSE
YQYQLLKCNVDLLKIIQLGLTFLNEQGETPPG-YSTWQINFKFNLTEDMYAQDSIDLLTN
SGIQFKKHEEEGVDPYEFAQLLMTSGVVLSENIKWLSFHSGYDFGYLLKILTGQNLPEEE
SEFFELLKIYCPVIYDVKYLMK----SCKNLKGGLQEVAEQLELQRIGPQHQAGSDSLLT
GAAFFKMRE----------------MFFED---------------------NIDDAK--Y
CGHLYGL-------------------GTSYVVNGN-------------------------
------------------------------------AYQ---EDTPSNSTP---------
--------------------------------------------------------TS--
------------------------------------------------------------
------------------------------------------------------------
------------------------------------------------------------
------------------------------------------------------------
------
>Bmor.transcript:BGIBMGA000931-RA /organism=Bmor {i 90,198,308,422,541,699,840 i}
M--------------------------------------------------KRQQKIRAT
VTSSGHKH-----------------------GGFSAAQKILML-----------MPSASF
GSISLPGGSDCGIKDVWNHNLHEEFQIIRQVVQKYHWVAMDTEFPGVVARPIGEFRSTAD
YQYQLLRCNVDLLRIIQLGLTFMDENGKTPPG-YTTWQFNFKFNLQEDMYAQDSIDLLQN
SGLQFRKHEEDGIEPLEFAELLMSSGLVLIDNIKWLSFHSGYDFGYLLKLLTDQNLPQDE
NDFFESLRLYFPTVYDVKYLMK----LCKNLKGGLQEVADQLELRRVGPQHQAGSDSHLT
GMAFFKIKK----------------IFFDD---------------------NIESSS---
-GHLYGL-------------------GAPFSVNVN-------------------------
------------------------------------NFQ---DNGENGNSS---------
------------------------------------------------------------
------------------------------------------------------------
------------------------------------------------------------
------------------------------------------------------------
------------------------------------------------------------
------
>Turt.mRNA:tetur08g00500 /organism=Turt {i 705,907 i}
--------------------------------------------------------MSDH
EEEENGKN-----------------------DALSAPH------------------NGPL
GNGSMIDNEACGIRDVWAKNLYDEFKVIRQVVQKYPFIAMDTEFPGVVARPIGEFRSSSD
YQFQLLRCNVDLLKIIQLGLTFLDDNGKTPPG-YSTWQFNFKFSLSEDMFAQDSIELLQN
SGIQFKKHEEDGIDPLDFAELLITSGIILNDDVKWLSFHSGYDFGYLLKITTDQNLPTDE
SEFFELLRLYFPSIYDIKYLMK----SCKNLKGGLQEVADQLELQRIGPQHQAGSDSLLT
GSAFFKMRE----------------MFFED---------------------NIDDAK--Y
CGHLYGL-------------------GASYIMNGN-------------------------
------------------------------------CPP---ENTTEPTSTA-----TTS
STTTSLQT---------------------------------------------TTSSSS-
------------------------------------------------------------
------------------------------------------------------------
------------------------------------------------------------
------------------------------------------------------------
------
>Drer.transcript:ENSDART00000092953 /organism=Drer {i 117,311,473,618,729 i}
--------------------------------------------------------MPAA
TV----------------------------------------------------------
-------DHSQRICEVWACNLEEEMKRIRQVTRKFNYIAMDTEFPGVVARPIGEFRSNAD
YQYQLLRCNVDLLKIIQLGLTFMNEQGEYPPG-TSTWQFNFKFNLTEDMYAQDSIELLTS
SGIQFKKHEEEGIETMYFAELLMTSGVVLCEGVKWLSFHSGYDFGYLIKILSNSKLPDEE
VDFFEILRLFFPIIYDVKYLMK----SCKNLKGGLQEVAEQLELERIGPQHQAGSDSLLT
GMAFFKMRE----------------MFFED---------------------HIDDAK--Y
CGHLYGL-----------------GSGSSYVQNGTG-----------N------------
------------------------------------AYE---EEANKQQS----------
------------------------------------------------------------
------------------------------------------------------------
------------------------------------------------------------
------------------------------------------------------------
------------------------------------------------------------
------
>Hsap.transcript:ENST00000285896 /organism=Hsap {i 117,311,473,618,729 i}
--------------------------------------------------------MPAA
LV----------------------------------------------------------
-------ENSQVICEVWASNLEEEMRKIREIVLSYSYIAMDTEFPGVVVRPIGEFRSSID
YQYQLLRCNVDLLKIIQLGLTFTNEKGEYPSG-INTWQFNFKFNLTEDMYSQDSIDLLAN
SGLQFQKHEEEGIDTLHFAELLMTSGVVLCDNVKWLSFHSGYDFGYMVKLLTDSRLPEEE
HEFFHILNLFFPSIYDVKYLMK----SCKNLKGGLQEVADQLDLQRIGRQHQAGSDSLLT
GMAFFRMKE----------------LFFED---------------------SIDDAK--Y
CGRLYGL-------------------GTGVAQKQN-------------------------
------------------------------------EDV---DSAQEKMSI--------L
AIINNMQQ----------------------------------------------------
------------------------------------------------------------
------------------------------------------------------------
------------------------------------------------------------
------------------------------------------------------------
------
>Alyc.aculy03g05910.1 /organism=Alyc {i i}
--------------------------------------------------------M---
------------------------------------------------------------
------AQPSDGIREVWASNLYEELKIIRKLINKYHYIAMDTEFPGVVARPIGEFRSTND
YRYHLMRCNVNILKLIQLGLTFLDESGQTPGREYSTWQFNFKFNLNEDMFAQDSIDLLTS
SGIQFKRHEEEGIDHEEFAELLTTSGIVLCDQVRWLSFHSGYDFGYLVKLLTNNELAHDE
AEFFEILKMYFPNIYDVKYLMK----SCKNLKGGLQEVAEQLEIQRTGPQHQAGSDSLLT
GEAFFKMKE----------------MFFED---------------------NIDDTK--Y
CNQLYGL-------------------VKGLS-----------------------------
------------------------------------------DGA---------------
------------------------------------------------------------
------------------------------------------------------------
------------------------------------------------------------
------------------------------------------------------------
------------------------------------------------------------
------
>Phum.transcript:PHUM614430-RA /organism=Phum {i 84,318,515,792,895,903 i}
MKVVEEADRDSNKTPESNEWETSEAQKKLFALLGGQTNPASSDVNVNWLLDRLGSTMPSA
GN------------------------------------------------------STSA
TPANIPSNEECGIRDVWAHNLDEEFKTIRQIVQKYHWIAMDTEFPGVVARPIGEFRSTAE
YQYQLLRCNVDLLRIIQLGLTFLDENGKTPGGQYTTWQFNFKFNLSEDMYAQDSIDLLQN
SGIQFKKHEEEGIEPLYFAELLMTSGIVLMDNIKWLSFHSGYDFGYLIKLLTDSNLPQDE
TDFFDLLKIFFPTVYDVKYLMK----SCKFLKGGLQEVADQLELLRIGPQHQAGSDR---
---------------------------GDD---------------------NIDDSK--Y
SGHLYGL-------------------GNSFFVNGSG------MNVPPG------------
------------------------------------GFH---DNGENNTS----------
------------------------------------------------------------
------------------------------------------------------------
------------------------------------------------------------
------------------------------------------------------------
------------------------------------------------------------
------
>Dmel.FBtr0344758 /organism=Dmel {i 9,350 i}
M----------------------------------------------------KWTMPSA
ISGAPHAH----------------------------------------------------
----IPSNEECGIRDVWKQNLEEEFRTIRKVVQKYHYVAMDTEFPGVVARPVGEFRSTAD
YHYQLLRCNVDLLRIIQLGLTFMDDDGKTPPG-YSTWQFNFKFNLSEDMYAQDSIDLLQN
SGIQFKKHEEDGIDPIDFAELLMSSGIVLVENIKWLCFHSGYDFGYLLKLLTDQNLPPDE
SEFFDLLHIYFPNIFDIKYLMK----SCKNLKGGLQEVADQLELRRVGPQHQAGSDALLT
GMAFFKMRE----------------VQHTNDFHITPVAHDVLFRYLLEHTMNLKPTI--S
CIHLLSRPAYNGGPAPDESAIISSGNGTGNTNSTEQFTSSAYMVTPPN------------
----------------------------TPGM----AKS---DAASLSNRH---------
-----------------------------------------------------TSISNSF
------------------------------------------------------------
------------------------------------------------------------
------------------------------------------------------------
------------------------------------------------------------
-----G
>Cscu.CSCU015656-RA /organism=Cscu {i 177,374 i}
L-----------------------------------------------------ITMPAL
SGPSPGNN-----------------------SNESSPNA---------------------
----QISNEACGIRDVWAFNLEEEFKAIRKIVQEYQYVAMDTEFPGVVARPIGEFRSTAD
YQYQLLRCNVDLLKIIQLGLTFLDETGKMPSGGYSTWQFNFKFNLTEDMYAQDSIDLLTN
SGIQFKKHEEEGIEPYEFAQLLMTSGVVLSENVKWISFHR-YKINYV-------------
---------------DIKAVLG----YC------------------------------FL
NTKFFIIFT----------------IFWN-------------------------------
------------------------------------------------------------
------------------------------------------------------------
------------------------------------------------------------
------------------------------------------------------------
------------------------------------------------------------
------------------------------------------------------------
------------------------------------------------------------
------
>Dpte.g4238.t1 /organism=Dpte {i 828,1306 i}
--------------------------------------------------------MPSA
YGHTNGHHLVNTNSMAAALTNGQTPSSAITASSTSSPHRVGTINAGSHGGHPSNQTQTHG
QAQAPQTNEEVGIREVWAHNLDEEFIRIRKIVQHYPFVAMDTEFPGVVAKPIGQFTSNSE
YMYQIMRSNITLLKIIQIGLTFMNAEGKKPDG-FCTWQFNFRFNLNDDMYAHESIELLTN
SGIQFNKHDQDGIDPTEFAVLLIGSGVVLSDQISWLSFHSGYDFGYLLKMLTDQQLPKKE
TEFFELLKIYFPRIYDLKYLMK----STKDLKGGLQEVAEALTLVRKGPQHQAGSDSLLT
GETFFKLKE----------------MYFEN---------------------DIEEKR--Y
SGFLYGL-------------------ETAETGKNET----------DDDLAASGVGTNST
TGNRNTPTTTNTSLSVTNTTTNGAATVTASGNTSNGSNNNNNNNGTNDSSGNKTDDGNAS
SDVNNSEQSVNRDSSTAINQQTPTRLKKNFFSNELISDMSRRRNRKDKKQQRKTTKKSRY
TKKRQYDRKKDYDQYEYDDTDGDYDTDETSNYYYDYDYDENYDDLLLPTIKIAPEDYEHI
FSRKRNQPSMPPIDSSMPTVLIAPSDYDHIYSRGQKVKTYYQSKQDEDLGMDLPSDAPTI
LIAPSDYEHIFNAAKDNSDSYKQLYRQTKLNGKAARMYKSSPPFKIKSVKKWPKKIPKKK
LAKRSKKIIMKRMPQRRKPPPPLESESSDDDDDEDDDDEEDDDDEEDDRNKKGSNKNKYS
RRYRKS
>Mocc.rna11511 /organism=Mocc {i 83,197,267,349,720 i}
--------------------------------------------------------MRAE
LE----------------------------------------------------------
-------GMWSGIHDVWADNLEQAFREIRLIVKKYPYIGFDTEFPGVVAMPIGEFRSMGE
YQYQILRCNVDLLKMIQLGLTFFDERGHPK----ATYQFNFRFNIKEDMFAQDSIDLLVN
SGLAFDRHAEEGIDPFEFAQLLITSGVVLCEGVHWLCFHAGYDFGYLLKLLTEQKIPENE
TQFFERLKIYFPTIYDIKYLMK----SCKSLKGGLQEVADQLHLTRIGPQHTAGSDSLLT
GAAFFKMREGGCATDDLLHDAIGRIVFKEC---------------------EKSDRK--F
--KVLDL-------------------KSDMTLKIE-------------------------
------------------------------------YDE---EEKRPGTPP---------
------------------------------------------------------------
------------------------------------------------------------
------------------------------------------------------------
------------------------------------------------------------
---------------------PC-------------------------------------
------
>Cele.Transcript:Y56A3A.20 /organism=Cele {i 129,414 i}
--------------------------------------------------------MASS
SS------------------------------------------------------GGAG
GAGGASGAPEVKIHNVYMSNVEEEFARIRGFVEDYPYVAMDTEFPGVVATPLGTFRSKED
FNYQQVFCNVNMLKLIQVGFAMVNDKGELPPT-GDVWQFNFNFSFAEDMFSHESVEMLRQ
AGIDFTLLQNNGIPTAVFGELLTTSGLITDPRITWLTFSSGYDFGYLLKSITLGDLPKEE
STFFMCHKTLFPTSFDIKILLRTPNCASAKLKGGLQEVADQLDVKRQGVRHQAGSDALLT
AATFFKIKK----------------QFFGD---------------------NWNQIAPLI
CGHMFGL-------------------GSSLSLFHS-------------------------
------------------------------------SGS---TSRLGDETP--------Q
GLIGVPQQA---------------------------------------------------
------------------------------------------------------------
------------------------------------------------------------
------------------------------------------------------------
------------------------------------------------------------
------
