# Supplementary material for: Genome streamlining in a minute herbivore that manipulates its host plant
Source: eLife. 2020 Oct 23;9:e56689. doi: 10.7554/eLife.56689 (PMC7738191; doi:10.7554/eLife.56689)
Supplement: Supplementary file 2. [file elife-56689-supp2.zip › Malin_Input/OG0002166.fasta]

>Agam.AGAP011962-RA /organism=Agam {i 189,588,913 i}
---MS--------------GKSVMNKFVLRNIAQRLVHCMYVCVFYLILVCMLDTAGIGA
DKM-PQEDI--------SVVTEVDGVSVCLSPD-------------GSSSAPTE---GKG
LLSSDIGFVHAFAASFMVIIVSELGDKTFFIAAIMAMRHPRLTVFAGAIAALALMTVLSV
LFGIAATIIPRVYTFYISTALFALFGLKMLYDGYHMSATGAAEELEEVQSDLRKREDELE
REAN--------------------------------------------------------
---------------------------AGG------------------------------
---------------------------------------SLMSQDAESGASTSGRRG---
------------TGRGRNSNNSALKLLLRIFMQAFTMTFVAEWGDRSQLTTVILSARENV
YGVIAGGIIGHSICTGLAVIGGRMIAQRISVRTVTLIGGVVFLLFALSALIFGPGEEEPV
KVPIT
>Tcas.transcript:TC008422_001 /organism=Tcas {i 129,343,519,693,799 i}
---MK--------------GKLISS--INRIWVAPLLYLIY-------------LRTIYA
ELE-PKEES--------PEVNGLPS---------------------AASSDDGP---GKI
IAVENFGFIHAFVASFSVILVSEIGDKTFFIAAIMAMRHPRTTVFAGAISALALMTVLSA
LFGWLANVIPRAYTFYISTALFAIFGLKMLKEGCAMSPGEGQEELEEVQSDLRKKEEEYE
KQA---------------------------------------------------------
------------------------------------------------------------
-----------------------------------------MLPDPESGAPRK-------
-----------------PKSDSIFSLISRIFLQSFTLTFLAEWGDRSQLTTIILGAREDV
YGVIIGGIAGHSICTGLAVLGGRMIAQRISVRTVTIIGGVVFLLFAFSALFFDPNMGG--
-----
>Lpol.rna536 /organism=Lpol {i 237,460,559,636,822,928 i}
MLIMKKFSAFRFS---ECGGTLTMH--MLKLMISIGLVFIVLCDVFG------AVMGEKS
EEE-KFNIH--------SPDSQLDPENAV-----KFDYPDGLNEKGGDFKKPSKFL-DKF
GKSGELNFVHAFVASVSVIVVSELGDKTFFIAAIMAMRHPRLTVFLGAITALIVMTVLSA
CLGFATTIIPRTYTHYISTALFALFGLKMLKEGYLMSHNEGKEEYEEVQNVLNKKDSEFD
KTV---------------------------------------------------------
------------------------------------------------------------
-----------------------------------------QIQDIETGVISNGPI----
----------------KTIRRRLMVFLSRIFLQSFTMTFLAEWGDRSQLTTIILAARENA
IGVTVGAAVGHAICTLLAVLGGRIVAQRISVRTVTLVGGCVFLAFAVSALVIGPGS----
-----
>Ptep.aug3.g11769.t1 /organism=Ptep {i 156,379,478,558,735,841 i}
MALMRSSSS------------------WTFLLLTIIVI----------------NFSVFV
NSE------------------EIAPSEPVVSVNRNVEFPGNYEDVGGDFKKPGDFF-HKI
KDIHSLGFVHGFVAAISVIIVSELGDKTFFIAAVMAMRHSRITVFMGAISALAIMTILSA
CLGFATTVIPRTYTHYISTALFAIFGLKMLKEGYSMPADEGKEEFEDVQKDINKREVEEY
E-----------------------------------------------------------
------------------------------------------------------------
-----------------------------------------GQVDVETGIIKKSKL----
----------------RTLKRRLMMFVSRIFIEAFTMTFLAEWGDRSQLTTIILAAREDA
IGVTLGAIIGHGICTSLAVIGGRIIAQRISVRSVTLIGGVVFLIFAVWALAIGPGT----
-----
>Smar.transcript:SMAR008312-RA /organism=Smar {i 138,463,540,726,832 i}
---M---------------GIQTIT--MIYLTTTLVVI----------------LAGITA
EKE-PVDLE--------DKNKLIKASSNESSNY-------------GDFLRPGSILGHFQ
KSSTDFGFMHAFVASVSVIIVSELGDKTFFIAAIMAMRHARLTVFLGAISALAVMTILSA
CLGFATTIIPRKFTYYISTALFAIFGLKMLKEGYSMSPNEGQEEYEVVQADLRKRDDELE
KNAQ--------------------------------------------------------
------------------------------------------------------------
---------------------------------------SLISQDVETGIIRG-------
----------------YLRRKHVFAFVSKIFIQAFTLTFLAEWGDRSQLTTIILAAREDV
IGVTIGGIIGHALCTALAVIGGRIIAQRISVRTVTIIGGVVFLIFALSALFMDPSAS---
-----
>Isca.ISCW002104-RA /organism=Isca {i 20,226,325,402,579,685 i}
---MA-------------------------------------------------------
-----------------NSGRQVTASPP-----------------------------NEA
QQAANTEFWHGFFGAVSVIVVSELGDKTFFIAAILAMRHSRLAVFGGAIAALAIMTVLSA
LLGFATTVIPRVYTHYLSIALFVFFGIRMIREAYYMDPNEGLEEYEEVQKTLSKKELDDS
MQA---------------------------------------------------------
------------------------------------------------------------
---------------------------------------SRDALDVESGVVFR-------
------------------VHRRLWGFFSRVFFQALTLTFLAEWGDRSQIATIILAAREDP
VAVSLGAVLGHSACTLLAVLGGRIVSQRISVRSVTFIGGIVFLCFAVSSVCLGSGEDSLK
SL---
>Phum.transcript:PHUM008090-RA /organism=Phum {i 144,343,519,699,805 i}
---MSS-----------------LPVAFLKYIAQLLLC-----VYFV------YCGVVAA
EKE-PSEL---------EPDMIMEE---------------------SKNIVPID---GND
SSTKKVGFFPAFVASFSVIIVSELGDKTFFIAAIMAMRYPRLTVFGGAITALILMTILSV
GFGWFATYIPRSYTYYVSTALFAIFGLKMLRDGYYMSPNEGKEEYDEVQSDIRKREDELE
KNKM--------------------------------------------------------
------------------------------------------------------------
-----------------------------------------LSTDLESGETIR-------
----------------SNNRCKILNYIPEVFLQSFSLTFFAEWGDRSQFTTILLAAREDV
FGVSLGGVVGHSMCTGLAVIGGRMIAQKISVRTVTLIGGVVFLVFAVTALFTYPKDLS--
-----
>Dpul.mRNA8817 /organism=Dpul {i 18,88,135,355,531,723,829 i}
---MVKYHSLD-------QDTSPIP--LLKGESRVLNT----------------LPGLYA
DKE-PHEDS--------KEDNSIEN---------------------GKNSKEIK---GTE
APMNDLGFAHAFLASLSVIIVSELGDKTFFIAAIMAMRHSRLVVFSGAILALVIMTCISV
LFGWVTVIIPRVYTYWISTALFAVFGLKMLKDGYSMSPNEGQEEFEEVQSDLKKQEDEEN
EKE---------------------------------------------------------
------------------------------------------------------------
---------------------------------------STKLIDEESGATSVHQP----
----------------LSLRQRISGYIPKVFLQALTLTFLAEWGDRSQLATIILAAREDI
FGVMLGGVLGHSLCTGLAVLGGRMIAQKISVKTVTLVGGVVFLLFAVSALFFDPES----
-----
>Drer.transcript:ENSDART00000047624 /organism=Drer {i 141,373,549,735,841 i}
MPLRAGERHGG--------GRF----ICFLVLLSVVLF----------------SAGVTA
TQE----------------------EKKVI----NEEQPAEVQKG-TTDHAPGPAIRVDE
PNKGNLGFIHAFAAAISVIIVSELGDKTFFIAAIMAMRYNRLTVLAGAMLALGLMTCLSV
LFGYATTIIPRIYTYYISTALFAIFGVRMLREGLRMSPDEGQEELEEVQAEIKKKDEELQ
RYKL--------------------------------------------------------
------------------------------------------------------------
---------------------------------------ANGAPDVEAGTAAN-------
----------------MLPQRKWPSLISPIFIQALTLTFLAEWGDRSQLATIVLAAREDP
FGVAVGGTLGHCLCTGLAVIGGRMVAQKISVRTVTIIGGIVFLAFAFSALFIKPDSGF--
-----
>Hsap.transcript:ENST00000381334 /organism=Hsap {i 207,433,609,792,898 i}
---MAAAAPGN--------GRASAPRLLLLFLVPLLWA----------------PAAVRA
G---PDEDLSHRNKEPPAPAQQLQPQPVAV----QGPEPARVEKI-FTPAAPVHTNKEDP
ATQTNLGFIHAFVAAISVIIVSELGDKTFFIAAIMAMRYNRLTVLAGAMLALGLMTCLSV
LFGYATTVIPRVYTYYVSTVLFAIFGIRMLREGLKMSPDEGQEELEEVQAELKKKDEEFQ
RTKL--------------------------------------------------------
------------------------------------------------------------
---------------------------------------LNGPGDVETGTSIT-------
-----------------VPQKKWLHFISPIFVQALTLTFLAEWGDRSQLTTIVLAAREDP
YGVAVGGTVGHCLCTGLAVIGGRMIAQKISVRTVTIIGGIVFLAFAFSALFISPDSGF--
-----
>Mocc.rna8434 /organism=Mocc {i 3 i}
---MESSR-------------------MLGLLVICSCL----------------LPLLNC
EDSLPDSVVAFESKM-------------------KPTLQAGT---------------TTT
TDSTTPNFWHGFVSSLSVIIVSEIGDKTFFIAAIMSMRHKRLVVFAGAITALIIMTILSA
MAGSLSRIIPRVYTHYMSIFLFVAFGVKMLYEASQMADDEGKEEFEEVEKTLNQKEME--
------------------------------------------------------------
------------------------------------------------------------
-----------------------------------------NTADIETGQATS-------
------------------MQSRLYTVLSRVFWQALTLTFVAEWGDRSQLATIILAASENI
WAVNLGAITGHSLCTCFAVMAGSVVAKRVSVRTVTIVGGIVFLLFAVSAYVIGIDKSEVT
V----
>Cele.Transcript:Y54F10AL.1a /organism=Cele {i 81,168,363,481,578,709,808 i}
---MKFS--------------------LTFLLVSLLIL----------------VPHVTV
AES--------------DAVKDVDT----VDV--KLDETAVVEKT-EEKEAQKE---HKK
ISSEDISFYHGFLASFSVIVVSELGDKTWFIAVIMSMRHSRLTVFSGAMGALALMTVLSA
CLGWITQVIPRAVTYYLSTALFALFGLKMLHEGWTMSPNEGQEGYEEAQAEVAKREGELD
AGKF--------------------------------------------------------
------------------------------------------------------------
-----------------------------------------EMLEGGGGVASQ-------
-----------------SETRKIFLFTSRIFIEAFSLTFVAEWGDRSQLTTIILGARENI
AGVIGGGILGHALCTGIAVIGGKIVAQRISVRTVTLIGGVVFLLFALSALFINDIESAVD
S----
>Dmel.FBtr0301103 /organism=Dmel {i 180,471,612,1152,1332 i}
---MSQNQSYFWQT--TRHNVYLKRSAKWHMALALMVVLTF-------------GTICAA
EAQ-PDSA---------DNAVIESGIQSNLDV--QGDLNRPTDLS-SLAEKPKD---AAD
RPKTKGTFIDAFTASISVILLTELGDKTFFIAAIMAMRHPRLIVFGGAIAALALMTVLSC
AFGMAANFIPKIYTYYISTALFLIFGLKMLYDGYKMKPTDAQEELEEVQTDLRKREDELL
RKASRKYEDAEGKRKNSNSDKEDASEQALIHGRNSISTAAGSTTDMQHRQRKQRNHLNNN
NSKQNSCDKTGNDDDDRDQHESEVFLKEGGRIVEQLKLKTFPSSPAHSAASSNQTEQTNS
IAASTATVDVQLAGHPTDPSVGGASEPRAPLAGHDSMHSLNGSLNGESGPVNGALKARLD
RDVNAALVNDAESGRRRPQKRGATYFTMRILAQAFTMTFLAEWGDRSQLTTIILAASKDV
YGVIAGGIIGHCICTGLAVIGGRLVASKISVRTVTIVGGIVFIGFAIYAVAIPPDDI---
-----
>Dpte.g4174.t1 /organism=Dpte {i i}
------------------------------MVATLI------------------SDVLSS
----------------------------------------------TTNSTSGDV--SFW
SRLNEVKFIHGYIASFSVIIVSELGDKTFFIAAIMAMRHSRLKVFAAAMFAILIMNTLAV
LMGMATTVIPPVVIKYVSSGLFLIFAIKMFYEGCKMSDEDTKEEMEEVQKTINKKELDSS
TDYE--------------------------------------------------------
------------------------------------------------------------
---------------------------------------SISHQDPETGIIIAPRK----
------------LSVATKIRRKLMQYVSLVFIETFTMTFLAEWGDRSQISTIILAASDDI
YGVFCGALSGHFICTGIAVLGGRIISQMISVKTVTILGAFIFLLFAILGIFIN-------
-----
>Turt.mRNA:tetur19g00590 /organism=Turt {i i}
------------------------------------------------------------
------------------------------------------------------------
----------------------------------MAMRHNRWTVFMSALSALILMTVLSV
FVGVATAIFSQDLVHYVSIFLFLVFGIKMLKDGYTMTDEEAKEEYEEVQKSLQEKETGVT
SANG--------------------------------------------------------
-----------------------------------------------------------T
ILTGSNKIDQKI---------------------------INTTEDPETGVLRTISS----
------------VPLTTRLKRKLMHIVSLVFIETFTMTLVAELGDRSQITTIILAAKEST
TGVTLGAILGHAICTGIAVVGGRLVATWISVRTVTLIGGFIFIVFAFTSLYLG-------
-----
>Cscu.CSCU003341-RA /organism=Cscu {i 132,352 i}
---------------------LICN--MKYIIFFII------------------IHIVAC
SREVVDDP----------SSKQIEN---------KVNNQEEYEENAGDFKRPAAIL-QKF
WKPGN-GFFHALIASFSVIIVSELGDKTFFIAAIMAMRYSRVTVLLGAMSALTIMTILSV
------------FSY---------------------------------------------
------------------------------------------------------------
------------------------------------------------------------
------------------------------------------------------------
------------------------------------------------------------
------------------------------------------------------------
-----
>Alyc.aculy05g02270.1 /organism=Alyc {i 943 i}
---MHTTYASALTTVGPTATSSLIPHATLLVGKALEAV----------------TEAVTT
TMQTP----------IYSTMNNIDPSMM------SSQQQVAVPMDSGNSIVFIEAL-NHL
SPAGFKDLTHALLASFSVILVSELGDKTFIITAIMAMKNSRFVVFLASAMALLAMTILSV
GMGVAVTVIPEIYTHYGSIVLFLCFGIKMLKESYDMDENGEESEFDEVQRSLEDGEKEEG
RAGD--------------------------------------------------------
-----------------------------------------------------------V
LGPGQDVAALK------DPN-------------------KKDDLDAKMLIKTN-------
----------------WFHRFKKTISVAPLLIKVFTMIFLAEWGDRSQISTIILAAREDV
VGVFIGSFGGHILCTGMAVVGGRFVADMISVKTLTFLGGIIFLIFAGVDLLQGPDT----
-----
