# Supplementary material for: Genome streamlining in a minute herbivore that manipulates its host plant
Source: eLife. 2020 Oct 23;9:e56689. doi: 10.7554/eLife.56689 (PMC7738191; doi:10.7554/eLife.56689)
Supplement: Supplementary file 2. [file elife-56689-supp2.zip › Malin_Input/OG0002167.fasta]

>Agam.AGAP005618-RA /organism=Agam {i 123,329,426 i}
------------------------------------------------------------
---------------------------MVRAWFMDNE-PTDQRLEH-QLDPPKFLTLDEL
FKSTGVEYFKINIPTY---DTDGVLGKIRNDRGYSYEDEITCSEACL-PDYANKLKSFFT
EHLHTDEEIRLVLDGSGYFDVRNGPDDAWVRIEVVAGDLIIIPSGIYHRFTLDMKNYIKA
KRYFVGEPVWLPYNR---PA--DEMDCRKDYLKRLEAG-FAA------------------
--------------------------
>Tcas.transcript:TC012925_001 /organism=Tcas {i 123,423 i}
------------------------------------------------------------
---------------------------MVRAWYMDTD-PSDQRTEH-QRNPPKFLTLDEL
YKVSGVEYFKLNINSY---ATDGVLDKIKKERGYTYEDEMTCSKECL-ANYDQMLKKFFQ
EHLHTDEEIRFVLDGSGYFDVRD-KNDEWIRIEVVAGDMIIIPSGIYHRFTLDTKDYIKA
KRFFVGEPVWLPHNR---PA--DDMECRKEYLKRLQSGEFKSG-----------------
--------------------------
>Bmor.transcript:BGIBMGA005810-RA /organism=Bmor {i 123,290,423 i}
------------------------------------------------------------
---------------------------MVQAWYMDSE-TTDQRLQH-HKNPPEYISLDDL
FSKTGVEYFKINIDTY---KTDGVLEKLKNERGYTYEDEMVCSKECL-PNYEEKIKSFYT
EHLHTDEEIRFILDGSGYFDVRD-GEDQWIRIAVSKGDMLVIPSGIYHRFTLDTNNYIKA
KRFFIGEPVWLPYNR---PA--DEMPCRKDYVEKLQNG-FSVAA----------------
--------------------------
>Dmel.FBtr0113421 /organism=Dmel {i 123,201,329,423 i}
------------------------------------------------------------
---------------------------MVQVWYMDTE-ETDQRLEH-HRNPPAYLELDDL
YQKTGVEYFKINADEY---QSDNTLTELRAKRGYTYDDEITCSEKCL-PDYANKLKAFFT
EHLHTDEEIRLILEGSGYFDVRD-NEDNWLRIKVVKGDLIIIPAGIYHRFTLDTNNFIRT
RRYFVGEPVWAPHNR---PA--DEMDCRKSYIKHQSEN-FVQFNKV--------------
--------------------------
>Phum.transcript:PHUM616140-RA /organism=Phum {i 123,423 i}
------------------------------------------------------------
---------------------------MVQAWYMDNS-TEDQRLQH-HRTPPKFIDMNEL
FKRTGVEYFKVNEKDP---VNDDLLIKLKKERCYSYEDEITCSEQCL-PNYHEKLKNFFT
EHLHTDEEIRLVLEGSGYFDVRD-PSDEWIRIFVQPGDMIIIPSGIYHRFTLDDKNYIKA
KRYFIGEPVWTPHNR---PA--DNMPCRQEYLGKLLKG-F--------------------
--------------------------
>Cscu.CSCU020058-RA /organism=Cscu {i 123,243 i}
------------------------------------------------------------
---------------------------MVEAWYMDDS-DADQRHEH-HLNPKKYVNLEEL
KSKTGVLYWPINVDNI---EKEGKLAEIKKDRGYNYEDMLICSKEKL-PDYENKLKIFYN
EHLHADEEIRLVLEGSGYFDVRD-NEDKWIRIKVTKGDLLVLPAGIYHRFTLDFD-----
------------------------------------------------------------
--------------------------
>Lpol.rna21161 /organism=Lpol {i 123,243,423 i}
------------------------------------------------------------
---------------------------MVNAWYMDDS-NADQKLEH-HLNPPQFISIKEL
YENCGVIYYQLDADNY---DAEGKLEKIKKDKGYNYEDEIQLSRNKL-PDYEEKLKIFYK
EHLHSDEEVRFFLDGSGYFDVRD-KNDKWVRIQSEKGDLLVLPAGIYHRFTLDTNNYAKV
IRFFSGEPCWKPNNR---PS--DDHPARQKYLKQLAEG-FHECPL---------------
--------------------------
>Isca.ISCW007295-RA /organism=Isca {i 126,246,426 i}
------------------------------------------------------------
---------------------------MVQAWYMDSDTTTDQREEH-QLDPPVPVSIDEV
RDKSGVLYWKLNADTY---EQDGELEKIRKDRGYSYTDVIEISRDKL-PNYEDKIKTFFQ
EHLHSDEEIRFILAGSGYFDVRD-CEDKWIRIQVTRGDLLVLPAGIYHRFTLDKQNYIKA
MRLFVGEPVWTPINR---PA--DEHPARFQYIESLRQG-IMV------------------
--------------------------
>Turt.mRNA:tetur11g00500 /organism=Turt {i 123,423 i}
------------------------------------------------------------
---------------------------MVQAWYYNDD-GTDQRLPH-QHNPVKSIDLEKL
KEKTGVLYWKIDADNY---ESEGKLQKIREERGYTYTDLIECCPEKL-ENYEDKLKNFFL
EHLHADEEIRFVLEGSGYFDCRD-IDDQWIRIQVSKGDLITLPAGIYHRFTLDEQNYIKA
MRLFVGEPVWTPINR---PA--DDHPARKSYIEMANTS-FQQGIKQSA------------
--------------------------
>Smar.transcript:SMAR004492-RA /organism=Smar {i 123,240,420 i}
------------------------------------------------------------
---------------------------MVKAWYMDDS-EDDQRAEH-HLNPPKYVTLDEL
KKLSGVLYWQIDVDRL---D-EGKLDSIRKQRNYTYQDEIEISPDKL-ANYEERIKIFFQ
EHLHSDEEIRLVLEGGGYFDVRD-TNDEWIRIEVRKGDLLVLPAGIYHRFTLDKNNYIKA
MRLFIGEPIWTPINR---PA--DDHPARKTYQDLQENL-FED------------------
--------------------------
>Dpul.mRNA1568 /organism=Dpul {i 261,384,504,687 i}
MSKFAHRNELMALKAINRYEILKSDCQNVDPSLQRMSAFDPELNVVINGLNRDKTVSQIP
YLKGYFFLIQLVNIVGLDPLLMALKCFMVSAWYMDDS-DEDQRLDH-HKNPPQPVDMKDV
VNLTGVLHWKLNVDTY---EEDGMLDKIKKDRGYNYEDVIEISPEKL-PNYEEKLKIFFS
EHLHTDEEIRFVVAGSGFFDVRDAKNDSWIRIKVEAGDLLILPAGIYHRFTLDSSNYIKA
KRFFVGEPVWTPYNR---PA--DEMPARHEYLASVQSN----------------------
--------------------------
>Dpte.g7429.t1 /organism=Dpte {i 126 i}
------------------------------------------------------------
---------------------------MVQAWYMNDNDNEDQRSER-HLSPPNYIDIDEL
KTKTGILYWNIDADNY---ENDENFQKIRQERGYDYQDNLEISKTKI-DDYENKLKIFFT
EHLHSDEEIRFCLNGSGYFDVRD-RDDRWIRIKIGKNDLLILPAGIYHRFTLDHNDYIKV
VRLFTGQPCWTAINR---PA--DDHPSHQSWIKLVEAI-K--------------------
--------------------------
>Drer.transcript:ENSDART00000025229 /organism=Drer {i 129,249,429 i}
-----------------------------------MS-----------------------
---------------------------VFEAWYMDEESGEDQRLPH-KLSPNQPVSVQQL
-EHIGVFHWKLNADIY---ENDPELQKIREEKGYSFMDIITIHPDKL-PDYQNKLKMFYE
EHLHLDDEIRYILEGSSYFDVRD-EGDRWIRIAVSKGDLITLPAGIYHRFTVDESNYTKA
MRLFVGEPVWKAYNR---PA--DDFDIRKEYVNSLGSS----------------------
--------------------------
>Hsap.transcript:ENST00000327435 /organism=Hsap {i 120,240,420 i}
------------------------------------------------------------
---------------------------MVQAWYMDDA-PGDPRQPH-RPDPGRPVGLEQL
-RRLGVLYWKLDADKY---ENDPELEKIRRERNYSWMDIITICKDKL-PNYEEKIKMFYE
EHLHLDDEIRYILDGSGYFDVRD-KEDQWIRIFMEKGDMVTLPAGIYHRFTVDEKNYTKA
MRLFVGEPVWTAYNR---PA--DHFEARGQYVKFLAQT---------A------------
--------------------------
>Alyc.aculy04g05290.1 /organism=Alyc {i i}
------------------------------------------------------------
---------------------------MVRVWYMDDS-DADQRLEH-QLDPPEFVSLDKL
-KQLGVLYWNFDPSTY---EVNEEFQRVKTERGYSYQDQIELSPEKL-ENYETKIKSFYE
EHIHTDEEIRYVIDGTGYFDVRD-FDDRWIRIEVTRGDMIVLPAGIYHRFTQDTKNYIKA
LRLFVGEPVWTPYNRSKLPA--DDPNVLK-YKQTFSPINVN-------------------
--------------------------
>Mocc.rna5145 /organism=Mocc {i 123,316 i}
------------------------------------------------------------
---------------------------MVRAYYMNES-AEDQRLPN-ELSPPRPIDLDQL
YRRTGVMYFKIDESDWSGESTEGKLGEISSTRGYTYKDVCEISREMLGADYDSKMKIFFK
EHLHADEEIRLIQDGSGYFDVRD-SSDAWIRIHVSKGDLLIVPAGIYHRFTLDTNDYVKA
MRLFVGEPVWTPINR---PA--DEHDARKEYLDNLKNK-FERGVPA--------------
--------------------------
>Ptep.aug3.g21590.t1 /organism=Ptep {i 512 i}
------------------------------------------------------------
---------------------------MPQAWYIDDA-KTDPQSEH-HLNPPQFIEIERL
YSLCGVEHWKVDVDSL---QCDEEFKKVRKDRGYDWDDQVEVSRGTL-PNYDATIKKFYT
EHLHEDEEIRLFLAGSGYFDVRD-KNDKWIRIKAEKGDLLVLPAGIYHRFTTDATNYAKV
MRLFCGNPVWTAIDR---PA--DDNPSRLKSGEYGGQAGFIPVASCRARMLSPKCSSRIS
NTLLVRWDLIPSCMNHTPYRNQEHLG
>Cele.Transcript:F42F12.4.1 /organism=Cele {i 117,237,330,417 i}
------------------------------------------------------------
-----------------------------MAYFMTDV-TKENRQDECRFSPNKEATEEDL
-LRIGVECTKVNFDDE---HVQEDLDRLIKKYDMNFHDEVHICRATM-PNFDEKLDIFFE
EHLHDDAELRVIKHGVGFFDVRT-KDEAWIRIPVRRGDFVFLPAGIYHRFTTDPSEDVVA
LRLFRNNPKWTAFNR---KADGDEQRVRQQYLNDISA-----------------------
--------------------------
