# Supplementary material for: Genome streamlining in a minute herbivore that manipulates its host plant
Source: eLife. 2020 Oct 23;9:e56689. doi: 10.7554/eLife.56689 (PMC7738191; doi:10.7554/eLife.56689)
Supplement: Supplementary file 2. [file elife-56689-supp2.zip › Malin_Input/OG0002171.fasta]

>Agam.AGAP003965-RA /organism=Agam {i 202,267,357,759,944,1051,1205 i}
M-----------------------------------------------------------
-----------------------YLFIY--------------------------------
-----------------------------------------RFDANKSTKGASKLRRDLI
NSEIANLRDLLPLPQSTRQRLSQLQLMALVCVYVRKANYFQQVFKRSIEI----------
-------------GLHSAP---TPNIGF---------SKALSGFLMMLTQNGKLLYISDN
AAEYLGHSM-----EDLLIHGDSVYDIIDKQDHGAIQSELSRGASQHAGHHHHHHHLHHH
HHHHQHNHQQLSNNHHNHHGHH-HHLLHHGHGSSPSPS--GSSVASSSG----GGGGSSS
SSAGS------------------------------SLLDGEQRIFLCRMNVSRNARRQMR
FGDQKVVLVQGHYLS----YLPLCSR---------NEPVFIATCTPIAMPET--------
RECVVQGA------TNVFTTIHSMDMKVVHIDKNGEFHLGYSRSELQGVSWYQLLHWEST
REAQSKHRLITQSEQDRSCILLVRMQR-RQSDFLWVHVVLQVRD--------------GQ
DSNQ-----QSVIVCTNQVLSDREASVMLSNSWLYHYYTVQSKMQFGI-PFEG-------
--ATRIPPT-----AP-------YYQPS------------ATGH----------------
--------------------------------NLSPSGAGTSGGG---------------
VAMASGTSG-----------GTLTATGHGPYTAPHHS-----------------------
--------------------------HHHVPAVYGYHSPSGQHHNGGSVT----------
PMLHAH----HHQQAVNNGAGLS-----------TGG----DEYGNRAAYSFRLDST---
-------------------------------GQP-----------VDYSGGHPTP-----
-------------------PTSAPPAIGN--------------PVAIPI-----------
-------PVVQVTPHIRCHNGGGG------------------------------------
--GGGGAGNSSNSDQGAS-----------------------GNGSSGNGTPNSHQSSS--
GSASD--------RHNGTPPA-KKRNINRLEPIYIPENGQSESTEVSAI-----------
------------------------------------------------------------
---------ELQTNSAALHQQ------DNSGTGGVANGLNH-----LSSSIDGGGSLGNG
SGQGGGGG--------GGVGLQTMLLGSRTSIGR---LHSKSALLPTTVSN-LS------
-NEPTDFMEQWNPSPP------WSDTTAQK-----------------VPDI---THQEL-
-SP--YMTTTP----------PTPTSA---------------------------------
--------PHQHHTGGYPTA---TTFS---------------------F-----------
DWM-PEQFVPIAT-----DCTGSTLVPVTSNAVSQ-------------------------
-------------------TAGSGTSSISCLSANSSH-----------------------
-----------------------------------VSSAAGNMGCVLPPSC---------
------------------L-TQEGLPIPGLALPMPVPLQ-----IPPPPW-PSDHRLLAL
DGAAGST----------TASASPGSGSGVERKP-LDDHQDQRRSH-----
>Dpte.g9097.t1 /organism=Dpte {i 41,223,354,444,690,875,982,1136 i}
M----------------------------------------------MLASTPN------
-----------------------LLQMC--------------------------------
-----------------------------------------SFDATKSTKGASKLRRDLI
NSEIANLRDLLPLPSSTRQRLSQLQLMALVCVYVRKANYFQYAFRK-HELIQSHHHHHHH
NHHHHPHYPHHHHYNHQLS---MTNFGF---------SKALNGFLMMMTQNGKLLYISDN
AAEYLGHSM-----EDLLIHGDSVYDIIEKQDHQTIQNELMR------------------
---------------------------------SPSSS--STSALSSSS----SSTNQSS
T--------------------------------NQSSPISDSRIFLCRMNVSRNSRRQMR
FGDQKVVLVQGHFVS----YLPLCSR---------NEPVFLATCTPVAMPET--------
RECVVQGS------TNVFTSIHSMDMKFIHLDSNGEFHLGYRKNRLKNLSWYDLVHWDNL
KEAQSKHRLIIQSEQEKSCILLLRLQT-NSMQWIWVHVVLQVKD--------------NN
ENGQ-----QPVIVCTNQVLSEKEATVMQSNQWLYQFYSLHSKMHYMQ------N-----
SSSTTSTASI-ASVVPS------SPTPSN---H---------------------------
------------------------------------------------------------
---------------------STTSTNNTNYNNDHHL-----------------------
--------------------------QQSTTTT---KTPTTTTTTNDDAT----------
PNLVVH---PIHSNDYSTGSSYSHGMSIQTNSNTTNGHYNDNNYGGGHGNEYSLSSSMV-
------------------------------QQQQ-----------QQYS---PQAGTLPY
QAININQTNTNHNQNQNHLSNTPPATAAIEHHRIIGQIKQEEQPQTPPIITTTKTRQTKR
NRQNNTDPTAQQNPNKRTKSKKNQ------------------------------------
--SVAATAATTATTTTANTITFTNLNDQLTTSTSTYEPYRNTNQSSYYHHPHSNRSSN--
GSMFG--------AHQT-----QTLNTTDLSMITSPPSYYSSSTAYGTS-----------
-------SSSSSSGHP-------------------------------QMMSH-----Y--
---------HTHPNHYPTHSA------STTTNTKSFNFLDHK--TGMTTDIPHQNHQHQH
HQRSNFQT--------SSTNLVTEI----------P-MVSTHAFIASTASN-KTVT-NIN
NNDRRDLDKVRSPESITSTTSDYGSMTSQS-----------------PPSM-MFNHEKL-
-SP--FSTTTT----------TTATTSSNNFQNSSMNFEPMYHSYHHQQHQKNNHWPLHT
EQKSLQNPPHQDETTFHSSF---QRFQ--------------------SF-----------
HQFWPGYATAAAAA---AAAAAAATATTNSEEFPD-------------------------
TA----------------TVQHHHHHQYPHHPHDPRHPNLASTFPMDSLLNHHHQSQAAY
HHHHGHHHHQH-SLFQPYGSSATTTNNDNTMMMIGHSYDATNKANLVNDNNR--------
----------S---------------------------------SPTTTT-TEGKNDTNK
TTTTTKT-----SRAAAQQAL-----------------------------
>Smar.transcript:SMAR010807-RA /organism=Smar {i 17,199,255,345,525,710,817,948 i}
M-------------------------------------------------CPPP------
------------------------------------------------------------
-----------------------------------------SFDANKSTKGASKLRRDLI
NAEIANLRDLLPLPSSTRQRLSQLQLMALVCVYVRKANYFHQVFRK-YD-----------
-----------------SPTNITPNVGF---------SKALSGFLMMCTQNGKLLYISDN
AAEYLGHSM-----EDLLIHGDSVYDIIDKQDHQAVQSELMR------------------
---------------------------------SP-------------------------
-----------------------------------SLPGDDERLFLCRMNVSRNARRQMR
FGDQKVVLLRGHFVS----FLPLCSR---------NEPVFLALCTPVAMPET--------
RECVVQGA------THVFTSIHSMDMKFIHLDTNGEFYLGYSKVNIQGLSWYQLVHWEHM
REAQSKHKLITQSEQEKSGILLLRLHT-RAGTTLWIHAVLQVKD--------------NL
DNTQ-----QPVV-----------------------------------------------
-------------------------KPE--------------------------------
------------------------------------------------------------
------------------------------------------------------------
------------------------------------------------------------
------------------------------------------------------------
------------------------------------------------------------
------------------------------------------------------------
------------------------------------------------------------
------------------------------------------------------------
------------------------------------------------------------
------------------------------------------------------------
------------------------------------------------------------
------------------------------------------------------------
------------------------------------------------------------
------------------------------------------------------------
------------------------------------------------------------
------------------------------------------------------------
------------------------------------------------------------
------------------------------------------------------------
------------------------------------------------------------
--------------------------------------------------
>Lpol.rna12069 /organism=Lpol {i 92,274,294,336,426,612,797,904,1058,2407 i}
M-------------SQ-----------------------------NKSRPKKPPL-----
---------------------RLSLQMNRQKVIHFP------------------------
-------------------------------------AD--SFDANKSTKGASKLRRDLI
NAEIANLRDLLPLPSSTRQRLSQLQLMALVCVYVRKANYFQHVRKE-IN-----------
---------------HLSPEPHIPHFGF---------SKALSGFLMMMTQNGKLLYISDS
SAEYLGHSM-----EDLLIHGDSVYDIIEKQDHQSIQTELMR------------------
---------------------------------SPNP-----------------------
-----------------------------------LSLVPDTRMFLCRMNVSRNARRQMR
YGDQKVVLVQGHYVS----FLPLCSR---------NEPVFLAACTPVAMPET--------
RECVVQGS------TSVFTSIHSMDMKFLHIDRNGEFYLGYSKASLQGVSWYELLHWDNL
REAQSKHRLITQSEQERSCIVLLRLQT-TMGCWIWVHSVLQVKE--------------SS
ESSQ-----QPVIVCTNQVLNEREAAVMQANSWLYQFYSLQSKMHYGI-AYETH------
--ATRLPSYY-STIMP-------YHHPS-----PPEGVLPPTAY----------------
--------------------------------HIHPSGTTLNGSS---------------
QHAGVHQYG--------------TSPHQGPLSAPYSSIPVGTEGWQAFKRAPSPCTEESE
SKPKKTSLNRTSFPYSSSTYSNGMGLPVHIPEIGMMSTPGGYYGSSQVLL----------
TVPYPHLGGVHSQKHVTTEETVT---NVEQSLTPTNT----DDVSN------MISSI---
-------------------------------HYP-----------RDVSSYVPSG-----
------STISAILSESTRILADSAEDVSR--------------SLKDFR-----------
-------PLSDFRP-LQAANGGAKTMPRLDSAFFPRFGYTMDNSHSGFTDILAKDTDCRT
VCGDRAFVKYSRVDRGRF-----------------------YDHENTLNYPNSFHLAY--
AAGYE--------EHRPSLQV-PSR------PSLADREGPKDMMDLNRS-----------
------------------------------------------------------------
---------SLLVSTGLPHEE------YHDANSGV---LVH-----YQVPENGHTSP---
----------------------SQQLNVSSLVHRKHHLQSPEKLSSTFIDN-QK------
-EEPQD--------PS------YEPISSSKEDLVLAEP-----ISSPKEDL---ALAELI
SSP--KQGLAL----------AEPISS---------------------------------
--------PKQ----GLALA---ETIS---------------------L-----------
----PKQGLALAE-----TIS----LPKEGLAL---------------------------
------------------------------------------------------------
------------------------------------------------------------
--------------------------------------------AETISL-PKEGLALAE
TISLPKE-----DLVLAETISLPKEGLALPGG------------------
>Tcas.transcript:TC013566_002 /organism=Tcas {i 11,193,255,360,555,740,847 i}
M-----------------------------------------------------------
------------------------------------------------------------
---------------------------------------FTRFDANKSTKGASKLRRDLI
NAEIANLRELLPLPPSTRQRLSQLQLMALVCVYVRKANYFQQAFKC-HDV----------
-------------GLHQSP---TPNIGF---------SKALNGFLMMMTQNGKLLYISDN
AAEYLGHSMVSVLQEDLLIHGDSVYDIIDKQDHQAIQCELGR------------------
---------------------------------PVNSG--SN------------------
-----------------------------------SSTSEEIRLFLCRMNVSRNARRQMR
FGDQKVVLVQGRYLS----FLPLCSR---------NEPVFLATCTPVAMPET--------
RECVVQGA------TNVFTSVHSMDMRFIHIDNNGEFYLGFPRADLQGVSWYRLLHWECT
REAQTKHRLITQSEQERSCILLAQFQR-RSGDWIWMHCVLQVKE--------------SS
ESSQ-----QPVIVCTNQVLSEAEAAVMRTNNWLYHYYSVQNKLQYGL-AYDIG------
--------------PPS----RLLYYPE--------------------------------
------------------------------------------------------------
------------------------------------------------------------
------------------------------------------------------------
------------------------------------------------------------
------------------------------------------------------------
------------------------------------------------------------
------------------------------------------------------------
------------------------------------------------------------
------------------------------------------------------------
------------------------------------------------------------
------------------------------------------------------------
------------------------------------------------------------
------------------------------------------------------------
-NP---------------------------------------------------------
--------PGQEFTGLVA------------------------------------------
--------------------------------------------------------RPVK
------------------------------------------------------------
------------------------------------------------------------
------------------------------------------------------------
--------------------------------------------------
>Dmel.FBtr0300618 /organism=Dmel {i 70,449,631,702,792,1092,1277,1384,1538,2749 i}
MPNAIGASSITKWISQIESFEQRELVTNICKRAIDDMYADNKRGLDKVTAATPPTHAL--
--QQQQQQQHPHQQQ---QHLQHVLQLQQQQQQHLQQ---QQHHLQHQMHTHHNFQQHET
SPTVSQQQHMQQQQP--QTTQQQHATQQQQQQQQQTAGMFTRFDANKSTKGASKMRRDLI
NAEIANLRDLLPLPQSTRQRLSQLQLMALVCVYVRKANYFQQVFKR-HNAM---------
-----------HHLHHQTA---TPNIGF---------SKALSGFLMMLTQNGKLLYISDN
AAEYLGHSM-----EDLLIHGDSVYDIIDKQDHANIQAELNRNV----------------
---------------------------------PPQPG--GSSQASSGGAGGAGGAGDST
SSNGSAAG----------------AGGA----GGASSLEGEHRMFLCRMNVSRNARRQMR
FGDQKVVLVQGHYLS----FLPLCSR---------NEPVFLATCTPIAMPET--------
RECVVQGA------TNVFTTIHSMDMKIAHIDKNGEFHLGYDKSTLQGTSWYNLIHSDNL
TEAQKKHSLIIQSEQDRSCILLVRMQR-SSGEYTWVHVVLQVRD--------------SP
DSTQ-----QPVIVCTNQVLNDREASIMLANSWLYHYYTVQSKIQFGM-PLDS-------
--GIRVPPG-----TPS----SGYYSPH------------SSHP----------------
--------------------------------PATPGGATPNLG----------------
-----------------------IASSFGPHHHPHHS-----------------------
-----------------------HHPHHH-------------------------------
--HHHH----HPATAYHHHPHMG-----------TYG----GVYHAKAAIELKEDQPLFC
F------------------------------QEP-----------VDYS-----------
------------------------------------------------------------
----------QVNS----------------------------------------------
----------------------------------------HVNPPNATSTPNPPISKS--
----------------STPPP-PKKRARKLEPLYL----HAERSPAAAI-----------
------------------------------------------------------------
---------TPEPDCYAIHTH------PAAAYA-------------TSSVVSSDASV---
--------------------IYATIVPTRPR------LPNKS----------LP------
-PDPADFIEQWNPSPP------WSESAQKA-----------------SLDS-FGSSHEL-
-SP--CITTTP----------PTPTSAT--------------------------------
--------PHQSGLGTTQTIG--PAFS---------------------F-----------
EWM------------------SDPLVPVTYQQWPP-------------------------
-------------------TGDHHQHLSQHLSQSQNHQNPLQQQQNEQL--------LLG
QQPHLHQQHQHLALHHGRGEH---------------SLEGESQGVVVVP-----------
----------------------------------PIPIS-----IPIPTA-TGHGDA---
--------------------GEP-----------VEDRDPKN--------
>Turt.mRNA:tetur21g00360 /organism=Turt {i 190,249,339,716,977 i}
M-----------------------------------------------------------
------------------------------------------------------------
---------------------------------------Y-TCDASKSTKGASKQRRDSI
NAEIANLRDLLPLPSSTRQRLSQLQLMALVCVYVRKSNYFQNAFRK-HEI----------
--------------SPEIP---IPHLGF---------SKALSGFLMMMTQNGKLLYISDN
AAEYLGHSM-----EELLIHGDSVYDIIEKQDHQTIQNELMR------------------
---------------------------------PPNPL--GN------------------
------------------------------------SLASDNRLFLCRMNISRNARRQMR
FGDQKVVLVQGHFVS----YLPLCTS---------NAPVFLATCTPVAMPET--------
RECVAQGN------TTVFTSIHSLDMRFINLDRNGEFYLGYNKSTINGLSWYDLVHWENL
REAQSKHRLITQSEQEKSCILLLRLET-ADHRWIWVHSVLQFRD--------------AN
DASQ-----QPTIVCTNQVLSEKEATVMRANNWLYQFYSLHSKMHYGLTGYESH------
PSATRLTSL--------------YHHPH------------HTAA----------------
--------------------------------TAAAAAAAVAAGS---------------
TAVAAAAVGAVAT----AASAMTAMTAAAAAAVHHHA-----------------------
--------------------------HAH---VHGHSNGHGQIHSQLT-----------S
SNYHHH----HSSSPSTNGPTIS-----------ISD-------GCSSATPTLVTSTSVP
LAPVAYPASLHSGNIGPINGTTPHHPIPAHPHHPYHH--PS-SAVLQYS---PQAGSLPY
PTFVPVSSASIPEPESSRTSSSAPLAVKRSHNSSSTSSSC--HPVGASI-----------
-------PVISTNSV--TTSGANS------------------------------------
--NGNSNNNSSNRDSNNSQ---------------------QTNGDRNRSEPETEEEPE--
SPEPNAKRVNHGQHHLPPPPS-STYHHPRASTFTYPATGMFGTTASSGYPGMSATDLGTV
VP----VSSYYGSPHH-------------------------------PHHPH-----HHL
HQHHHVHHHQVLTPVASYHHA------HHFRTQKQLNPTLL-----DYDMVESNGPPMSS
SNELMDSTGASSQSTLASTDEMTNLVSLGSSSSVA-------------------------
--------------------------AAAA-----------------ALLK-YSSHYHH-
-HP--SETSSSG-----YYSLSSPSSSSSDID-------------RYQ------------
--------SRKSPQSTTSDYG--SGTSSPPSLS--------SSSSSSAF-----------
EKL-PTLMHLKEEPFLMLTASGNPMVTSNEQLQSPDQISRNNCWSNYPTYTDLSSSKPRK
GSSHHPSHPHELYHHSSIETYNHSSHNTHH--HSARHFHPHSSYQFSNLSS-EYGSSLVN
QQLSMTNNNNN---HHNSSNG-----------------SAKSAKSSISS-----------
----------------------------------PSPPS-----ASTPTT-SNNSSTHNS
SSSSSSS-----PLGSSSSSNTPSSPSSLPRGSGYDGSSGSRGTHSNSQR
>Cscu.CSCU018563-RA /organism=Cscu {i 87,273,458,565,719 i}
------------------------------------------------------------
------------------------------------------------------------
------------------------------------------------------------
------------------------------------------------------------
----------------------------------------LNGFLMMMTQNGKLLYISDN
AAEYLGHSM-----EDLLIHGDSVYDIIEKQDHQAIQAELMR------------------
---------------------------------SPNP-----------------------
-----------------------------------LSLIPDSRIFLCRMNVSRNARRQMR
FGDQKVVLVQGHFVN----FLPLCSR---------NEPVFLATCTPVAMPET--------
RECVVQGS------TNVFTSIHSMDMKFLHIDSIGEFHLGYRKSNLQGLSWYELVHCDHL
REAQSKHRLITQSEQERSCILLIRLES-QSRKWIWVHVVLQVKD--------------SS
DSSQ-----QPVIVCTNQVLSEREAAVMRANSWLYQFYSLHSKMHYSL-AYEAH------
--ATRLPSYY-STMMP-------YPHP-----TPSGGAIHPSPY----------------
--------------------------------HLPPPGAPLNGSS---------------
------------------------------------------------------------
------------------------------------------------------------
------------------------------------------------------------
-------------------------------QHPGH-------TVLQYGGPPPPHGTLPV
PYMANSTSCEDSKW----------QQLKR-------------------------------
----------SSSP----------------------------------------------
-----------------------------------------ENQDLDQNQP---KRPN--
YSR----------NAFTYPPSLTTFDRRIAAAVPVPL----PMAEIG-------------
------TASYYGP-----------------------------------------------
---------TEMLATVSLSHF------GTLRSQKE------------HQIIEK--ELMD-
---------VEQSLTPTNTEEVSLIISSSSPHRLM-------------------------
------------------------------------------------------------
-SGN-SVLLTS----------NPPLSSVLSE-----------------------------
--------SSRILAGGTEDLG--CHQDNHDGQD--------ISTKRMSF-----------
PPLDPTRYHLLLS---------------------EDAIRGRYSLSPKPDLWCTFRNTPAG
YSCY---------------DISDANKNGYQ--YSERSLSVHKTTSLARDSHLETGESSLS
STSSVSSDHCR-E---RRSPR-----------------KDQTAENQIAW-----------
-----------SHNEALA------------WNHREPPQQ-----DSSALT-NYGSQTENQ
SLVSGTTGKKVRFGEATSRNTSP---QMLGRTTNFSSH--ERNSW-----
>Isca.ISCW012137-RA /organism=Isca {i 87,273,458,565,719,1212 i}
------------------------------------------------------------
------------------------------------------------------------
------------------------------------------------------------
------------------------------------------------------------
----------------------------------------MSGFLMMMTQNGKLLYISDN
AAEYLGHSM-----EDLLIHGDSVYDIIEKQDHQAIQAELMR------------------
---------------------------------SPNP-----------------------
-----------------------------------LSLAPDARLFLCRMNVSRNARRQMR
FGDQKVVLVQGHFAS----YLPLCSR---------NEPVFLATCTPVAMPET--------
RECVVQGS------TSVFTSIHSMDMKFLHLDRNGEFHLGYQKSSLQSISWYELVHWEHL
REAQSKHRLITQSEQERSCILLVRLQT-SRSGWLWVHAVLQVKD--------------GS
DSSQ-----QPVIVCTNQVLSEREAAVMRANSWLYQYYSLHSKMHYGL-AYE--------
--ATRLPAYYPATVMP-------YPPPREQPQAPLPHSPYPLPH----------------
--------------------------------HLN--GTPVPQHP---------------
------------------------------------------------------------
------------------------------------------------------------
------------------------------------------------------------
-------------------------------HHP---------GVLQYGG--PPHGGLPY
SSIAAGSPTS-----PDRKWGSATGSLKR-------------------------------
----------SVSP----------------------------------------------
-------------------------------------------------CP---------
----------------GSPPV-----------------PKAPRPSYGAF-----AELAPL
LP-----SGYYGGP----------------------------------------------
------------------------------------------------------------
----------------------GQVLAAAAPLSLT-------------------------
-LELADGKEQYAAAAQ--------------------------------------------
------------------------------------------------------------
----------------------------------------SSADLREGFLYHRGAFA---
----P------------------------------------------PRLSCDEEHRPV-
------------------------------------EMDVPMAGVPHH------------
------------YWHRPASGG-----------------CSLSSGAEVAAACH--------
--------------------------------------------ASQSVR-NMAEET---
--------------------------------ASVES-------------
>Mocc.rna17901 /organism=Mocc {i 49,201,667,827 i}
------------------------------------------------------------
------------------------------------------------------------
------------------------------------------------------------
--------------------------MALVCVFVRKTNYFREMLKE-FNE----------
-------------YASEIP---MPQFGF---------SKALSGFLIMLTQNGKLLYISDN
AAEYLGHSM-----EDLLIHGDSVYDIIEKQDHANIQAELSR------------------
---------------------------------NPLP-----------------------
---------------------------------------SETRTFLCRMNVSRNARRQMR
FGDQKVVLVQGHFVG----YLPLCSR---------NEPVFLATCTPVAMPET--------
RECVVQGS------TLVFTSIHSMDMKFLHLDAIGDYHLGYQRNSLHGLSWYEFVHWEHL
TEAQSKHKLITQNEQERSCILLLRLQT-LSQGWLWIHCVLQVKES------------SSS
DSSQ-----QSVIVCTNQVLSEQEAYVMRQNSWLYQYYSLHSKMSYNL-GYNDP------
--PMQPA-------SP-------SSHQR-------SSQYSPVPY----------------
--------------------------------SSPSPGVPTPHYS---------------
------------------------------------------------------------
------------------------------------------------------------
------------------------------------------------------------
-------------------------------------------SVSAY----------PT
PSQAVPAPTQVPKWSPQVIQG---SGIKR-------------------------------
----------SISP----------------------------------------------
--------------------------------------------DDEKILP---KIPA--
FAHP---------HPHSHGHTIIPHPQQPVPHYPQPI----MHSGIPQF-----TELTPP
SSGGTGGGYLYGS-----------------------------------------------
---------LALATAATAPVF---------RQSAK------------YQLDEEAAALAD-
---------VEQSLTPTNTDEVSHLISAANYLR---------------------------
------------------------------------------------------------
------------------------------------------------------------
------------------------------------------SVPRPTY----------I
EPMDP--YHFSLA-----------------------------------------------
----------------------------YP-TYSELALQFPCTSEYHR------------
------------------------------------------------------------
-------------------------------SFMPPPTS-----PPPLLQ-DRHENP---
--------------------------------RDVLS-------------
>Alyc.aculy04g07350.1 /organism=Alyc {i 565,630,720,1310 i}
M------ATITATTNQ-QYYHGYPVVPG-----------------NLSSVANPNAQAVAY
HHNNQHQQHHHHQSQAYAAATSHHHMMTQQQQHHEMQTYQQQHHLNNNHHHHHHLQ----
-----HQQSDQVSAPIGATSLTTSATLPSTTLTTSTGSEF-GLDDAKSTKKASKQRRDAI
NKEIAVLRDLIPLPDSTRQRLSQLQLMALVLVYVRKSNYFCNVFRN-MGIS---------
-------------REPTLA---IPTSGF---------SKAFNGFLMMLTQKGKLLYISDN
ASEYLGHSM-----EDLLSHGDEVYDIIEDQDKKTIRTELLS------------------
------------NEDDSGNGNNPTQQTNQQK--SSSPTLKLSSSLSSSS----SSSSSSS
SSSSSSSATPPSTQQPGAYLSSTFNGGSMMSHNGLLMPTSETRIALCRMNVSRNARRQMR
FGDQKVVLIEGHYLG----VLPLSSR---------DEPVFLATCTPVAMPET--------
RECLVQGS------TNVFQSVHSMDMKFLYLDAIGEHYLGCSAKQIVGLSWYDLVHNDHL
ADAQLKHKRIATNEQERSTILLLKLMNYQQDKTIWIHSVMQVKDIGSDYGNGGGNCGVNS
ATGS-----QPQIFCTNQVLSEREAQVMQSNSWLYQFYSLHSRMHCGV------------
-GATNFSAS-----SPTHATDQTLDTPN----SMLSESCVPTIDRDDITT----------
-------------------------------TTTTIPKTTTTGSTN--------------
KSTANKLIKTTTK-----TPPAVLKLEQASVSPPISN---------------RK------
-----------------------SIGEHH-------------------------------
------------------------------------------------------------
-------------------------------RHQHQ-------TQAQAQA---------Y
KAISTGSSSS-----NKMSAHSPSSSASS-------------------------------
--------LAAISP------------P----------------------------PSLGS
AYQQQQHHHLR-----------------------------QHNLDQQQHQS---------
SYA----------ANQVAVANGVHRSYHQL------------------------TAPLGV
DNSGT-------------------------------------------------------
---------TAVVAAAAAHQL--------------------------HHHLQGAGSLGSS
SASSVSSNSSSSGSTSSSADLSQAMAVAAATGNAAS-LYASSIAEAANAMDPLAAAAAVS
GHYPSTFYNQHYAASQ------MVQPTVGAHH-----------HANHLDSVSHHHHHQHN
QNQS-YRQATAKQQMASHY-LQQPATSG-------------------QV-----------
--------NSQQADSHIGHA----------------------------------------
----PRHHHQVAH-----------------------------------------------
YHPY--------------AQQQHQQHQHHHHSQSHQMMQYHQQSQQQQHSH--------Q
HQVHQQQQQQQ-QQHHEAAGF-----------------YSAAAGHQIAA-----------
----------YSHHHHHG------------YQHPLHHAH-----SASSLT-DPTAAVYHQ
AAVAARA-------AAAAHQGVPFAHQTYNKLAAAVNASA----------
>Phum.transcript:PHUM613230-RA /organism=Phum {i 69,249,434,541,695,947 i}
------------------------------------------------------------
------------------------------------------------------------
------------------------------------------------------------
------------------------------------------------------------
----------------------------------------------MMTQNGKLLYISDN
AAEYLGHSM-----EDLLIHGDSVYDIIDKQDHQAIQTELVR------------------
---------------------------------NSNS-----------------------
-------------------------------------PSDDDRMFLCRMNVSRNARRQMR
FGDQKVVLVQGHYLS----FLPLCSR---------NEPVFLATCTPVAMPET--------
RECVVQGA------TNVFTSIHSMDMKFIHIDKNGEFHLGFPRPELQGASWYHLLHWDCM
REAQSKHRLITQSEQDRSCILLLRLQK-RTGDWLWVHCVLQVKD--------------NM
ENSQ-----QPVIVCTNQVLSDKEAAVMLTNGWLYHYYMVQSKLQYGL-AYEA-------
AAATRMAAA-----AA-------YYHPH----SQHPQSIGTYPH----------------
--------------------------------HIGH------------------------
-----------------------------------QH-----------------------
-----------------------LESSHH-------------------------------
------------------------------------------------------------
-------------------------------HHHHH-------SYLQHQI---------S
PNENHNSTSG-----YILPHNSSNFKQER-------------------------------
------L-DPDATP-----------------------------------------VDYSV
HSQSEIQNRSNITD--------------------------HYHQDHNQNHINH-------
-------------DENRSPPV-IQHTSHKRRSVKLENVKNESSPRVSPN-----SEIIVD
LDRN--GSGMYTSGN---------------------------------------------
------------------------------------------------------------
GGVGGGGG--------------GALMLAATPVPLHS-FVRPRVLIKGGM-----------
-VDPAEFMEQWNPSPP------WSDTTVQK-----------------VPDI---IHQDL-
-SP--YVTTTP----------PTPTGT---------------------------------
--------PSSLSVGSLSHQPPHSAFS---------------------F-----------
DWA-PEQYVPTLQ-----------------------------------------------
------------------------------------------------------------
--------------HPRAVPL-----------------ADEEQNMNSSW-----------
-----------PSEHRLF------------PLQPPPPPRLLQPPPPSSVL-KMEQETDSS
S-------------------------------RKGIIFFLSKHFTAIF-K
>Ptep.aug3.g25794.t1 /organism=Ptep {i 38,220,279,369,554,661,755 i}
M-----------------------------------------------------------
-----------------LANTSNILQMC--------------------------------
-----------------------------------------SFDANKSTKGASKLRRDLI
NAEIANLRDLLPLPSSTRQRLSQLQLMALICVYVRKANYFQHVFRK-HEL----------
--------------PQDNM---IPHFGF---------SKALSGFLMMMTQNGKLLYISDN
AAEYLGHSM---------------------------------------------------
------------------------------------------------------------
------------------------------------------------------------
-----VVLIEGHFVS----FLPLCSR---------NEPVFLATCTPVAMPET--------
RECVVQGS------TTVFTTIHSMDMKFLHIDRIGEFHLGYTKASLQGISWYELVHWDHL
REAQSKHRL---------------------SRWLWVHVVLQIKD--------------ST
DTTQ-----QSVIVCTNQILSDKEAAVMQANSWLYQYYSLHSKMHYGL-AYEAH------
--PSRLPTYY-SAMMP--------YHP-----SPTEAAVPPSPY----------------
--------------------------------HLHPP--PLNGSS---------------
---------------------------TTQPQPT--------------------------
------------------------------------------------------------
------------------------------------------------------------
-------------------------------APP---------TVLQYGG---------V
PYTSLPAESEQARW---------PASVKR-------------------------------
----------PASP----------------------------------------------
-----------------------------------------TSSSPSKSPP---RVTS--
SST----------MPTSSIPNRTSGSYQAA------------------------TAEVVV
PP-----SAYYGS-----------------------------------------------
---------TQVFAAVSYSHL------VSLRE---------------KQVDEEN------
---------VEQSLTPTDTEEVSAMISLSN------------------------------
------------------------------------------------------------
-RPS----------------SYIPIASVLTE-----------------------------
--------SNRVLSDTCSTEDYIKRQDDPNCRNHLFCSSPRSTTNRFDFPYVRYGNAYPL
VDLDPRKRFSKWE---------------------KDIRQGSFWGSPE-------------
HHPH---------------HLGPIQGDCFP--YSDGS---------------WTKTSFLE
TNPMYQDLNQE-QNFRARLLG-----------------YDIPRRDEILR-----------
----------ISSEN-----------------------------QHSISM-DHQQDVYGS
G-------NHARPCLVRPPSNSPSPHS---RTSSDC--------------
>Dpul.mRNA6152 /organism=Dpul {i 32,48,279,464,571,663,725,1458 i}
------------------------------------------------------------
------------------------------------------------------------
------------------------------------------------------------
------------------------------------------------------------
----------------------------------------------METADGAICTLSCR
LS------------EDLLIHGDSVYDIIDKQDHQNVQNELGR------------------
---------------------------------PPGSG--GGNSAN--------------
-----------------------IGGGP----HAVVAPADDARIFLCRMNVSRNARRQMR
FGDQKVILVEGHFVS----YLPLCTR---------NEPVLIATCTPVAMPET--------
RECVVQGA------TNIFTSVHNMDMKFASIDASGEFYLGYSRQELLDVSWYQLLHWDFM
REAQSKHRLITQSEQDRSCILLVRLQR-RNGTWLWIHCVLQVKD--------------AT
EAGQ-----QPVIICTNQVLSEREAQVMRANSWLYHFYLVQTKLQYGM-NYEGQQPAQQQ
ASTSRSSASA-S--SPG--GGYGYSHLMNN------------------------------
--------------------------------TSPVPSSSCSASG--------------D
TSNTPQPVHFQQQPQQHLVPPPLNSPLYAPPPPPHHH-----------------------
--------------------------HPH---NHLYSSPVMDTYQHFSLHPQQQQQQQQQ
QQQQHH----HQQQQHQIHPQGA-----------QSG-------SSNTGSGNVVS-----
-------------------------------SNPHFSFAPSPSSGHHHSY-----SGVGG
PFSLGPQETS--PYHSGHQQMQQNIKTEVYHSDL--------------------------
------GDRAELGG-----------------------------------------YHIKI
EAKPDEFQHTSGMDSSGMG-------------------PGVYGASAVKEEPAVTESPE--
DPM----------SPASSPPR----KRYRLMAATLPS-----------------STPPSA
FPPN--GSGIGGENQQ---------------------LHQQAHQQQHQHQPNDWHRNHRS
DHHPHSGYGQSVWPNAGWINT------SYPVGLAQLEETGYDSPDMNYDRDSSFSPL---
IGISIGRA--------------SSPSSSSSPSNHA--LHQRRLLLRRKQ-----------
-HQPTSAMDSRDSLPNG---RYHSAESVQR-----------------VPDVCITMPPEL-
-SPLGYVLTPA----------PTPPDA---------------------------------
------------------------------------------------------------
EDA-P-------------------------------------------------------
-------------------------SVCYPQNIVEIELRVPASLSSEPDGA-ISSLSFIN
ATALSGPHELA----------------------------ENQQAITLLP-----------
-----------ANRHYLYHAAANTASVASAASAAPPLETACDPTHPTPVV-DYHTPTTPT
SM----------------DYPKP---------------------------
>Bmor.transcript:BGIBMGA010206-RA /organism=Bmor {i 44,84,269,376,530,854,1471 i}
------------------------------------------------------------
------------------------------------------------------------
------------------------------------------------------------
--------------------MIEIDLMVL-------------------------------
------------------------------------------------------------
------------------------------------SPELAK------------------
---------------------------------TTPP-----------------------
--------------------------------------------------------FEVR
AASQKVVLVRGHYVS----YLPLCSR---------NEPVFVAVCTPLAMPET--------
RECVVHGA------TNVFTTLHAMDMKILHVDTNSEWHLGWERSSLHGVSWYHLLHPDCC
KEAQSKHRLITQSEQERSCIALLRLQR-RSGQFLWVHTVLQLKD--------------NL
ENSQ-----RPLIVCTNQVLSEHEASVMKANPWLYHYYAVQSKIHYGL-AYEA-------
--ATRMY-------GP----------------PPPDLQVYPSAV----------------
-------------------------------QYTPAPPVCINGTQ---------------
--------------------PMVMQPGLQTPIP---------------------------
------------------------------------------------------------
------------------------------------------------------------
-------------------------------HVPTHL------TPMHYAY----------
------------------------------------------------------------
-------DRSDTGP-----------------------------------------VDYSV
SLQESRYHNIRVEDTRIQS-------------------NAKRKGKNAEEKP---STPN--
SNL----------SPRCTPSTVTS-----------------------------G------
------------------------------------------------------------
------------------------------------------------------------
----------------------GDILVAVSAGSIA----SRRPGSKNFN-----------
-ITETEIVDQWNPSPT------WSETALQK-----------------VPDV---CHQDL-
-SP--YVTTTP----------PTPTGT---------------------------------
--------PSAYTHNYSHTF---------------------------VF-----------
DWS-PEQYVPHTN-----------------------------------------------
----------------------------------------------NRCNT-VTTESSFQ
QTWNRSQRTFAN--------------------------SGESSVDEICN-----------
---------------------TNRLSLTMRVSNPPPYNVTSEGEMLRRQI-DRGHPDSPD
A-------------------KKPAL-------------------------
>Cele.Transcript:C15C8.2b /organism=Cele {i 236,747,962,1069,1235,1461 i}
M------STTV------------PLHAS-----------------SFSSGTTGAGGGVQQ
ALQLQHCAYHVGASVG-----------------------SSGSALNNN------------
-----------------SINVPNNNTMGMSSAGSSNGSNL-VNGQQRSTRGASKQRRDQI
NVEIQKLRDLLPLSDLIKDRLFQLQVMSLGCIFIRKHRYQQTVLQP-QLQ----------
----------MLQMQMSSP---MP-RGI-------DICKALRGFMLMVTRSGKILHVSDN
ASEYLGHSV-----EEIMCQGDSIYDLVDGRDHGAVQAELAS------------------
---------------------------------GPPG-----------------------
-----------------------------------AATFPEERVFICRLNLARTAKRQLQ
Y--HKFVLFQGRYIQPAEFYQQLNAQNSQPD---CDQPVFSAYCQPLINPEN--------
AEGMSTGN------THVFSTQHYLDMKFKEADTMASQHLGFSKEQLKGMSWYGMIHPNHV
PEIAHKHRLLCQ-EKEGSVLALIRLQA-ANGEWIWLHTVFSIRP--------------NN
ELNSDGKRLRHVIHCFHQKLTDLEAATLQANSWIYSMRHTY-------------------
--PTVFSCQ---------------------------------------------------
--------------------------------DSPPPSEEQQPSS---------------
----PQTPPFTEQPPMLVEQKPLIGAGIAPGFPSLDY-----------------------
--------------------------N---------------------------------
------------------------------------------------------------
------------------------------------------------------------
------------------------------------------------------------
----------QIKV----------------------------------------------
------------------------------------------------EIP---MRPI--
NTQ----------IPLFTPESSSPESSASLHTSLLPH-----------------------
------------------------------------------------------------
------------------------------------------------------------
-----------------------------------------------------------H
NAFPLDILEDILPSND------VLPELKDE-----------------VDEI----LRQVE
QSPA-----------------TSPAHSF--------------------------------
--------PSNVNFGHRHSMPN-------------------------AF-----------
DSAELYKYLGPAL-----------------------------------------------
------------FD-----------------GNFAMQHQHHLQQQHQSQPN---------
------------------------------------------HPLQMTPIP------PMS
CPPSN-----YGQSNFLFH--HQHLNQHLHHSQPPHPYH---------------------
-------------------------FDYYNRKRSWAV-------------
>Drer.transcript:ENSDART00000078154 /organism=Drer {i 175,339,442,749,859,995,2773 i}
M---------------------Y-------------------------------------
------------------------------------------------------------
----------------------------------------------RSTKGASKARRDQI
NAEIRNLKDLLPISDADKSRLSYLHIMSLACMYTRKSVFFSQDITT-ASSA---------
----------------------EETTGFLSFYELNELIQGMPGFLLLLTGEGKLLYLSDS
VSDHLGHSM-----VDLVAQGDSVYDIIDTADHFIMRSNLVP------------------
---------------------------------PTSP-----------------------
---------------------------------------DTDRLFRCRFNTSKSVRRQS-
-AGNKLVLIRARCLS----QTPSESS---PGSYWTSNPVWVCFCAPLE-PHTSRGGTASD
RESTSASALESSFFLPCFRSQHSRDMRLHEAQESVSVYLGLNVEILRSQSWYSFLHPQDL
SHASAQHCSLLREGGEGRAEMVVRVET-ADHSWVWLYMVLQLETG---------------
---------ETPIVSNNYIISETEAWSVRQ-----QLSSEQTQLSLVL------------
GSSTSQQESV-SLQSP-----ETLSSPDQVF-TPGSSGLSGQSF--DFSTAACSTGSTEE
QGGSSSMEPAQVESGPRSSLSSMEEETFFQHEPSEPMASPSSASSPIPVTVATVSDLDFL
TQNILLPPAFQIDPPLPVLPLPL------PPVPTSQA-----------------------
--------------------------QQT---KEFVCTP---------------------
-------------------PYTP-----------QLG-------GSNFPF----------
-------------------------------GEPHFS-----------------------
--FDPTGATSPPPL----------------------------------------------
---------GQTAT----------------------------------------------
----------------------------------------VTTTTAPSLSPSAPSNPQ--
SSPP--------------PPTTTL-------SSLLPL-------TITSP-----TTEILF
PVEPC-SGSLYEKLPPTPDSPGDGDCTVMTLPEVRGPLYVDVPHGPLPYPPE--------
---------GLLTPEASPGKQPSLPFFSSLRDREK-------ERTEISLLAQHISTLAEG
F-----------YLDP----LLAKLVP--STLSEHS------------------QSPDSD
GLDSIPLLGEFYPLKS------WKGLDLPI----FQDDESLF-EESVLETL----LQDLS
SSPP-----------------LSPTPSS--------------------------------
--------SSHSSPPSSPST----------------------------------------
----PECWCPSLH-----------------------------------------------
------------FD-----------------GVSAVSAGHFCSVQSAHCNN-EAGRGAMM
SPVNAGNMTDT-----KAAGEVPMETDVASSPL--FTGIPTSPPLQLTASPASPILMPVS
SPVSPPSPGLPCAQSLLEELAALEPMFGAGASIAPGLGQQPELYQLQSHVPQQCFRKDGS
G-------------------SDPPF-------------------------
>Hsap.transcript:ENST00000311034 /organism=Hsap {i 175,327,430,698,808,944,2380 i}
M---------------------Y-------------------------------------
------------------------------------------------------------
----------------------------------------------RSTKGASKARRDQI
NAEIRNLKELLPLAEADKVRLSYLHIMSLACIYTRKGVFFAGGTPL-AGP----------
-------------------------TGLLSAQELEDIVAALPGFLLVFTAEGKLLYLSES
VSEHLGHSM-----VDLVAQGDSIYDIIDPADHLTVRQQLTL------------------
---------------------------------PSAL-----------------------
---------------------------------------DTDRLFRCRFNTSKSLRRQS-
-AGNKLVLIRGRFHA----HPPGA--------YWAGNPVFTAFCAPLE-PRP--------
RPGPGPGPGPASLFLAMFQSRHAKDLALLDISESVLIYLGFERSELLCKSWYGLLHPEDL
AHASAQHYRLLAESGDIQAEMVVRLQA-KTGGWAWIYCLLYSEGP---------------
---------EGPITANNYPISDMEAWSLRQ-----QLNSEDTQAAYVL------------
GTPTMLPSFPENILSQ-----EECSSTNPLF-TAALGAPRSTSF----------------
--------------------------------PSAPELSVVSASEELP------------
------RPSKELD--FSYLTFPS------GPEPSLQA-----------------------
--------------------------ELS---KDLVCTP---------------------
-------------------PYTPH----------QPG-------GCAFLFS---------
L------------------------------HEPFQTHLPTPSSTLQEQL--TPSTATFS
DQLTPSSATFPDPLTSPLQGQLTETSVRSY------------------------------
--------EDQLTP----------------------------------------------
----------------------------------------CTSTFPDQLLPSTATFPEPL
GSPA---------HEQLTPPSTAFQAHLDSPSQTFPE-------QLSPN-----PTKTYF
AQEGC--SFLYEKLPPSPSSPGNGDCTLLALAQLRGPLSVDV-----PLVPE--------
---------GLLTPEASPVKQ------SFFHYSEK-------EQNEIDRLIQQISQLAQG
MDRPFSAEAGTGGLEP-----LGGLEPLDSNLSLSG------------------AGPPVL
SLD----------LKP------WKCQELDF----LADPDNMFLEETPVEDI----FMDLS
TPDP-----------------SEEWGSG--------------------------------
--------DPEAEGPGGAPS----------------------------------------
----P-------------------------------------------------------
------------------------------------------------CNN-LS------
------------------------------------------------------------
----------PEDHSFLEDLATYETAFETGVSAFPYDGFTDELHQLQSQV-QDSFHEDGS
G-------------------GEPTF-------------------------
