# Supplementary material for: Genome streamlining in a minute herbivore that manipulates its host plant
Source: eLife. 2020 Oct 23;9:e56689. doi: 10.7554/eLife.56689 (PMC7738191; doi:10.7554/eLife.56689)
Supplement: Supplementary file 2. [file elife-56689-supp2.zip › Malin_Input/OG0002174.fasta]

>Agam.AGAP001102-RA /organism=Agam {i 750,857,1008,3200,3500,3584,3984,4434,4613 i}
------------------------------------------------------------
------------------------------------------------------------
------------------------------------------------------------
------------------------------------------------------------
------------------------------------------------------------
-----------------------------MEER--RVADYFVVAGMTD-QPKLLKENI-F
NDSSHL------RSTNSIDPITDIGVYFPSLGEKIPADYEILENTPSGLLADLNYGSVRT
IGCFIYYRRGKDKPPLVDIGVMYEGA-ERIMADAEIVLSTPGDRLANVNN--SSA---KT
FLTFRRATTDMPCNELVVTDLCVVIPSKGEKPPHAFCMIHKTLNK---GIMG--SDVYLC
YKKSMNRPKLISYEPEILHRYPTYDH----NDFPLTLCPS-VPLFCLPMGTTLETWPHVP
GGDGKMKRKPIQPIFSTFVLTVNDGTYKVYGSALTFYEDFSEKHLNGQQRELLDWTEESH
K---------------THSLHVNKSICILSRWPFGDTFEKWLQFLHQL----------SI
LDE--KLPVPIERYITHLLDEVPFPS---PSILLQLSTL---SNNRVLLTLP-EDSPLPR
SGAGFRQLLSNLGPENCLHVLLLVLTEQKLLIHSLRPAILTAVAEAVSSFLFPFKWQCPY
IPLCPLGLAEVLHAPLPYLIGVDSRFFDLY-EPPND-VTCVDLDTNN-----------IS
LCESQKH-LTTKLLPKRAARVLRQTLRNLEEM--------------SQNHGCDSSNSLDR
D-LKKRKRE----------------------QNLEQRIQEAFLQFMACTLKGYRDYLVPI
SKAP-TIGATDPSALFRMDAFLRSRDKTNHKFFQLLMKTQMFIRFIEERSFVSDSDHNLA
FFDECAEKVSAYED-----------TQTEIKLI---EWDS-GQSSERT------------
KFILPPEC------QPG--------------LSDQLYTYSSF--TLDPLLLKQTSRSVI-
-------DNALQ--QHSS------------------LAPGSP--------------MARR
TKHEIKTAQKLARK-HQGNPELWAKHLLATCYSIYFIVLPSLI--------------SEN
TGR--EHSVLKEAYDLLSKACRLKV-PCDEVCYRIMMQLCGLHNLPVLAVRLHYLMKRSG
IQPNALTYGVYNRCVLEAQWPSDS------------------------------------
-----ILSSQMRWNRLRNIVIGAAHFKRAGKKCADRRRL-SLSNENNV-IGCTLQSVE-G
ASRTSLDS---------------------------------------GYSQA------EQ
N-----------------------------------------------------------
------------------------VNVTLDFSAFDKLRGRIGAIVRQNTTPGHQES----
-----------------SD--VLSSAGLLISGE---------------------------
----ANHHHKL-----------QSNAAIVS-----------DGKESTA--VYKKTPPTNS
CDLSPRMLAKVDS-----------FAGDSKFIDKLQKQIKGD------------------
------------------------------------------------------------
------------------------------------------------------------
-----------------------------------------------------------G
IKAKRTLEFNEKEE---------------------------SSTNDALNLSKETNPKGS-
--PTKISP-RTLV-TQGDPLGALNDNAAV-----------ESEINCEPVDETVDRCEISN
NNS--IYTDQPILFKG--------------------------------------------
---------QRSATF---------------------------------------------
----DDSTQLN-----KSMQRSET----MPMTSTAT----------------------SG
FGSLG----STLKFNFGRYSPARMS------MKKDLKSLSTNMIEN-ITNISP-SLTGKK
SNEIIQS-----GISSIKSAASSVAKKLDDIKEAI--SANTTPVKTGT------------
-------GLNSTIERNGHGS--ENDLHQH-----------DDTTMALNG----NRSRRVS
-SEFDLWGR-----------FSESRKSSYNNLVPLGENATSTS-S----------LNAYP
TFPDNIYP-IIIE--GGESDVDVLIEITSCSQCHNCSVLLYDE------------DVMAG
WSAEDSNLNTTCNACSKV------------------TVPFLNVQI---------------
------------------------------------------------------------
-----------------ISKDQNQDHR---------------------------------
---EDKSS----------------------------------------------------
----------------------------------------------PRTSSKNQQDMISV
------------PYLNPLVLRKELENILSE--EGDLALTKT----------------KFV
EEHPIIYWNLVWFMDRIDVNTHLANLVLPNQEDDK----ADPL---SN------------
------------VKSIEVHCLWDNPRLHSEA--GPAMYMLWRQ------NQPDS------
TLLKA-LLTDQTSINRSVMQQIIASIRCNDLLTPVKRLANERQKLKH---RGVDRTHSIY
RDMLFLAFVEIGRADIDLISFHREYAAVFDKLTEKECNTFYRSQDLPPSSTAIFCRV---
------------------------------------------------------------
------------------------------------------------------------
-----------------YFKP---------------------------------------
-------------------------------LLLP-------------------------
------------------------------------------------------------
------------------------------------------------------------
------------------------------------------------------------
------------------------------------------------------------
------------------------------------------------------------
----------------------------
>Dmel.FBtr0343356 /organism=Dmel {i 301,848,999,1271,1485,1806,3233,3536,3617,4050,4512,4697 i}
------------------------------------------------------------
------------------------------------------------------------
------------------------------------------------------------
------------------------------------------------------------
------------------------------------------------------------
-----------------------------MEEK--RIADYFVVAGMPE-NPQLLQENS-F
NDSGRL------RAATTIEPITDIGVYFPLLGEEVPEGYEILSHTPTGLQANLNHGSVRT
TDCYIYFRRGKDRPPLVDIGVLYDGH-ERIMSDAEIVAETPGGRVANVNN--SSA---KT
FLTYRRARADMPCNELVVTELCVIVQSKGERAPHAFCLIYKTLNK---GYVG--SDVYLC
YKKSMYRPKHISYKPEILLRYPTFDH----TDFPLNLCPS-VPLFCLPMGASLEAWPHV-
--NGTEKRKPISPVFSTFVLTVSDGTYKVYGSALTFYEDYDESKLSAEQKELLGWDEEFG
A---------------QHSLHMIKAICLLSHHPFGDTFDKWLKYLHRM----------VL
YDV--NIPIPVERYITQLLDEVPFPA---PSIHLQLSSE---SNDRILLTQP-EDSPLPR
SGAGFHILLQNLGTDNCLHVLLLALTEQKILIHSLRPATLTAVAEAIVSLLFPFKWQCPY
IPLCPLGLAEVLHAPLPYLIGVDSRFFDLY-EPPTD-VTCIDLDTNN-----------IS
LCESQRH-LSPKLLPKRAARLLRQTLTELENA---------------KPISYDSTNSLDR
D-IRKRKRE----------------------LVLEQRIQEAFLLFMASILRGYRDFLVPI
SKAP-SVGATDPSALFQLKAFLRSRDKSHQKFFELMMKTQMFIRFIEERSFVSDGDHGLS
FFDECAEKVGNYDE-----------TPAQLHLV---DWDT-GQNSERT------------
KYIFPPDSVTPAGSQPG------------GGGGGLAYNYENF--TLQPELLQSTKKTAL-
-------SKFLQLQLNAS------------------LSPGSP--------------IARR
TKHEIKLSQKMASR-CQQHPEAWSKYLLATCYSLYFLILPSMVLD------------PRH
AGK--EPEILRAAYDVLVRASRLKI-TCDEFCYRIMMQLCGIHNLPVLAVRLHYLMKRSG
VQANALTYGFYNRCVLESQWPQDS------------------------------------
-----TTISQIRWNRIKNVVLGAAQFRKAGKQRAASKVNKSLSASQDQ-NLSTLETVD-G
QSRTSLAS-----------------------------------------SSG------DG
G-----------------------------------------------------------
------------------------GHGLLDFAAFDRLRNKLGSIVRQTVTGGNNETM---
-----------------GD--AVNNTGLLIPGELSAPNT---------------PTYGGD
TEILAKALQQQ-----------QPRKQIMSIGGGDDDDEDEDEDEYTA--GSPSTP----
---QKQLEAGADDLE---------YAGGGDY-----------------------------
------------------------------------------------------------
------------------------------------------------------------
------------------------------------------------------------
-------EADEEDE---------------------------DEVDEHVAAQRARQRVQS-
--PTKISP-RTPV-TQNDPLGALNEEESA-----------ASATPTQETQQEQQHSQSQI
DSS--IYSDKPILFRG--------------------------------------------
---------QRSATF---------------------------------------------
----DESTQIG-----KSMHRSET----MPVASSGV---------------------TNS
LANIG----SSLKFTFGRYSPARLS------LKKDLK-LPANIIEN-ISSISP-SLTGKK
SNELIQG-----SLSSIKSAANSLTKKFDEIKGVI--SANSTPTKTNN------------
-------GHHPHGLHHGHHH--PHHHHHHHSQHGNAEQEEHDAAVHEEG-----KLRRVS
-SDLDPWGR-----------LSESRKSSYNNLVPLGENSSTGALH----------MHAFP
AVPDNLYS-LTSE-NAADRDCDVLIQLTTCSQCHNCSVLVYDE------------EIMSG
WTAEDSNLNTTCHACNKL------------------TVPFLSVQIERQ------------
------------------------------------------------------------
-----------------VEESEQSDPL---------------------------------
---QDGKE----------------------------------------------------
----------------------------------------------QIANGNSHKTSLTV
------------PYLNPLVLRKELENILTQ--EGDIALIKP----------------EFV
DEHPIIYWNLLWLMERIESKTHLPELCLPVPSD---KEHIDPL---SK------------
------------VKTVHIQCLWDNLSLHTEAS-GPPMYLLYRE------TQPTS------
PLIKA-LLTDQAQLNKNVIQQIISAIRCNDFATPLKRLANERHKLKS---NGVERSHSFY
RDILFLALTAIGRSNVDLATFHREYAAVFDKLTERECNMYYRNQDLPPSASTIFCRA---
------------------------------------------------------------
------------------------------------------------------------
-----------------YFRP---------------------------------------
-------------------------------LLLP-------------------------
------------------------------------------------------------
------------------------------------------------------------
------------------------------------------------------------
------------------------------------------------------------
------------------------------------------------------------
----------------------------
>Tcas.transcript:TC000538_001 /organism=Tcas {i 301,629,972,1345,2183,2477,3020,3305,3392,3736,4240,4373 i}
------------------------------------------------------------
------------------------------------------------------------
------------------------------------------------------------
------------------------------------------------------------
------------------------------------------------------------
-----------------------------MDEK--RVADYFVVAGLPD-DPEPLDETT-L
SEGGNL------KASHGQAPITDISVIFPGLGEKPPPGWCVVMKTPSGLVADLNHGSLRT
NECHLCYKRGRDKPPLVDIGVMYDGK-EWLMPDAEVVKESVGKHIANVNN--STS---QT
FITYRRGHPTMPCNALVVTDVCVVIASKGESPPHAFCCINKNLNK---GIVG--SDVFLC
YKKSMNRAKLLTYKPSVLSRYPMSDL----PNFPFP--NS-VPLFCLPMGATLELWPK--
------EATRPKPVFSTFVLTVSDAKYKVYGSAVTFYEKFPLQDLSDEQRELLGYTENS-
----------------DFVLNMNKSICLLSHWPFSDAFETWLLFLHNM----------VA
GGD--PQAIPVERYIVQLLDEVPFPS---PRTLLELSDQNDKQTNKVIMTQP-EDLPLPR
SAAGFRHLLLNLGPENCLQVLLLALTEQKILIHSLRPDTLTAVAEAVSSFLFPFKWQCPY
IPLCPLGLVEVLHAPLPFLIGVDSRFFDLY-DPPPD-VSCIDLDTNI-----------IT
VAESQRQLLNIKLLPKKPAKSLKSALDYLYYQIRNNS----------SNVEGSSGDNIES
E-FRKKEKE----------------------QAQELEIQEAFLRFMALTLKGYRSYLLPI
TRAP-TVGTTDPQALFQLTDFLKSRDKTHHRFFTLMMRTQMFIRFIEERSFVADGDQGLA
FFDECSEKLSY--------------EEGDIRLI---EPDA-LHKSDRT------------
IFVLPPE--------PN---------------SDNPHVYTNF--TLDPGLLSGKKRNHL-
-------PSLYQ-----A------------------VIPGSP--------------MARR
TKHEIKSAQKLARK-CQSSPDLWARLLCGTCHTLYFMVLPSML--------------SLN
AGK--EKAILQQAYELLVRATQQRL-ACDEVCYRLMMQLCGEHSRPLLAVKLLVIMKKFG
IQPNALTYGLYNRCVLEAEWPAYS------------------------------------
-----GS-SQLLWNKLRNVVMGAAHFRWAAKQKARK-----LSASTEG-GSSLLEPGDRT
ASRSSLDSHEAVQ---------------------------------------------TE
N-----------------------------------------------------------
-------------------------------SLLNKFRKAAANIVKGSLNGSAQSV----
-----------------KD--VVEEE--------------------------VVESQPEE
PETKLNN---------------------------------------------HFTPPGSP
S--ECRILSRSES------------AGDANIIDKLQQNKK--------------------
------------------------------------------------------------
------------------------------------------------------------
------------------------------------------------------------
-NCSRTLDFNGEEE----------------------------------------SGKQS-
--PGKVSP-RTLV-TQNDPLGAFDQAPPPK----------TSITPPPEPVQS-------N
QNL--LLTDDPVLFKST-------------------------------------------
--------VHRSATF---------------------------------------------
----EGSPPAQ-----SKIHRSET----VPAATVAS-----------------------S
LASLG----SSFKLGFSRYSPSRLS------LRKADLKVPQQLFENAINNLSPSSLTGKK
PNELIQG-----GISSIKSAANTMVKKLDEIKEAMSTSAHNTPVKTAQ------------
---------------TDRLA--AGDADIAEC---------ESNDGSDGG----ERHRRVS
-AELG------------------SYRGSYTNLKD-----------------------SDE
PLPESLFP----PPSEEKQDCELEITMNSCSQCHNCLSLLYDE------------DIMAN
WFAEDSNLNTNCQSCGKP------------------TVPLLTTMITGK------------
------------------------------------------------------------
------------------------------------------------------------
------------------------------------------------------------
--------------------------------------------------NIPPCDAFSV
------------PYLNPLVLRKELENILTQ--EGDLSLADA----------------KFV
DEHPIIYWNLVWAFERINVQTHLPNLYLKTRTEETSEKKDKSENSSEEVGVMQPVEEGTD
PLTQELAALEQLAAQVCVRCLWDDPRLYSE---RPPMYTFWRLR----------------
---DA-SQINKNIVTKSFMQKVIVSIRLNDLAEPLKNLASERESHGP---HQGKNRISIY
RDILFLACKALGRSHIDLNAFDKQYSAAYYRATERN-NRQFEPQDKPLSTIALYCRQ---
------------------------------------------------------------
------------------------------------------------------------
-----------------YFRP---------------------------------------
-------------------------------LSLP-------------------------
------------------------------------------------------------
------------------------------------------------------------
------------------------------------------------------------
------------------------------------------------------------
------------------------------------------------------------
----------------------------
>Bmor.transcript:BGIBMGA001510-RA /organism=Bmor {i 43,208,448,536,696,888,1061,1153,1275,1381,1470,1635,1852,2036,2223,2510,2632,2749,2884,2988,3100,3209,3407,3494,3721,3846,4074,4165,4348,4508,4625 i}
------------------------------------------------------------
------------------------------------------------------------
------------------------------------------------------------
------------------------------------------------------------
------------------------------------------------------------
-----------------------------------------------------MVPFS--
-GGGTI------YSKQ--------GVVFPTLGETVPDGYELVETTPTGLPADLNHGSMRS
PECFLYLRRGRERPPLVDIGVMYDGK-ERLMADAEMVLESSGGRVANVNN--SAA---KT
FITYRRAHPGAPCNALVVVDVCVIIVSKGECPPHAFCMIAKNLNK---GLMG--SDVFLC
YKKSMNRPPLISYKPDVLFRYPVTDR----RSLAFP--PS-VPLFCLPMGATLELWPN--
------NAASPKPVFSTFVLTVADATEKVYGSAVTFYESYPYSELTETQMELLGWRANVS
QN--------------THSVHVVKSVCLLSRWPFSDTFERWLLYI---------------
-----------------------LLSPSNP-------------SDRVIVTRR-DDQPLVR
SGASFRQLLLNLGPDNCLLLLALAITEQKILIHSLRPDTLTAVSEAVSSLLFPFKWQCPY
IPLCPLGLAEVLHAPLPYLIGVDSRFFDLY-EPPPD-VTCVDLDTNN-----------IT
VCESQRNNISIKLLPKRQVKALKQTLETLYGSIRPASPI--HHS-SRNRYNGEATTSLDR
D-FQKRKKE----------------------QALELKIQEAFLRFMACTLQGYRSYLIPI
TKAP-TVGTTDPDALFQMNEFLRSREKTQQRFFTLMMRTQMFTRFIEESSFVYDADQGLT
FFDECIEKIAS----------------GEERLL---GMDT-TNASERT------------
VFLLPPD--------PP--------------DPQKTYTYEKF--SLDLNLISACSGLGRG
LGGALQ-LPAAALASAES------------------LADASP--------------MAKR
TKHEVAAAQRLARK-ASRSPEAWAKCLLGACYSLYFLTLPSRL--------------MLN
RGK--EHATLRTAYELLERAAKLKV-PCDEVCYRVMMQLCGIHSFPVMAVQLLFLMKRAG
LQPNALTYGCYNRWVLEANWPKDMPRLVYIKNIYIRVESKSGLTISWHLKNNFALDCVFE
NRFPFID-SKLLWNKLRLAVVGAAVFRRAGAQRAGRNGSGS------------------L
LMPTSGSSTLPRVRSAAAVGEGAEL------------------AALAGFASE--------
-----PAHSRTSLDSVCGRENEARC-----------------------------------
--------------------------------SAFEALCRRGNIVRAGAAARPPAHA---
---------------------LCAAAGILISGVPSN------------------PDLSSS
TRPRSNSLGND-----------EPDSPITVS----------DKRQT------IHVSPDSP
S--DLRILTRSES-----------FAGDAQIVQNLQR--------------------LSF
TGI---------------------------------------------------------
-------------------SNA--------------------------------------
-----------------------------------------------------------K
TKCSRALSFPEESD-------------------------------KDVDVETLKTSKAS-
--PLRVSP-RTPV-LSDDPLGALSVPPVPDEA--------APPRTPSPADPPLPKHEL--
-------SVSPKLFH---------------------------------------------
---------RRSNSFQ--------------------------------------------
----DDPPEQL-----GKLHRSET----VPAGTVSS-----------------------S
LVSLG----NTLKLNFG-----------------------------------PTSMAGKK
SNELLQS-----GLSSLKSAATSMAKKFDEMKEVI--SANSTPVKGAI------------
-------GTATSALGAFRA-----DDDGVDASSEIN------SDELIGG----TGFRRAS
-SEAELACS--------------MERGSLATLISH-------------------------
-LPDNLYP-QTSA-PVKPESVGVSVHMSSCSQCHQCLALLYDE------------DIMAG
WAADDSNLNTRCTACGRH------------------TVPLLTVKVDALRPCPY----CDI
KPH---------------------------------------------------------
------------------------------------------------------------
------------------------------------------------------------
----------------------------------------------IMRTGQTQTETLTV
------------PYLNPLVLRKEFESVLGR--EGDSCLIES----------------EFV
ESHPIVYWNLVWFLERANIESHLPDLLCPNFQAK--YQSSDNL-SEAD------------
------------KSERVVECGWERGGEAEGGAGAGALHRAWRRRR---THRAHS------
RAVQALLLTQHDAAAHAVALAVLNGLLSNNLADALRKLAEWRENT-----NENKRYYSFY
RDILFLAMAALGEQNIDFIALQREYTRALDQLGREA-----RPQDLPPSPTALCCRH---
------------------------------------------------------------
------------------------------------------------------------
-----------------YFKR---------------------------------------
-------------------------------LRLL-------------------------
------------------------------------------------------------
------------------------------------------------------------
-----------------LDE----------------------------------------
------------------------------------------------------------
------------------------------------------------------------
----------------------------
>Dpul.mRNA6339 /organism=Dpul {i 202,299,546,616,789,1031,1157,1302,1440,2052,2429,2962,3070,3244,3506 i}
------------------------------------------------------------
------------------------------------------------------------
------------------------------------------------------------
------------------------------------------------------------
------------------------------------------------------------
-----------------------------MEDK--QIADYFVVAGFTD-KSMPLEDFS--
FDGNQL------KSTYDQAPITDITVIIPSLGEGIPPGFTCIEYTPTGLTADLNYGSIRS
PEVFLCYRRGRERPPLFDIGVLYQGK-EQLMSDAEVVLSTPYGRAANVNN--SANQ--HT
YVTYRRAPDTAPCNDLVVSDICVVITSKGETPPHAYCMIKKNLNK---GMLG--ADVYLC
YKKSMNKPRHIAYRPGIQARFPEEDI----PHNPMP--DS-VPLFCLPMGATLEWWPI--
------NAATPKPVFSTFVLTVSDAAEKIYGSAVTFYERYPEEKMTKEQKAWLDMDDVDD
GS-----------TEKDYTVNTIKSICILSHYPFFDTFEKFLRYLHKV----------AH
SG---PYPVPLERYITHFMYDVPFPSPQRPRILIQLS-----ATDRIALAQL-EDLPLPR
RGASFKSMLLNLGPDGCLQLLLLALTEQKILIHSLRPDVLTATAEALATSIFPFKWQCPY
IPLCPLGLSDVLSAPLPYLIGVDSRFFDMY-DPPAEGDVCFNLNLRNSNISNDFVDLLVA
RSEEKKTLLTVKLLPKKAARTLRATLQYLYEKIYSTFWS------ERGKRGDDVDSSLDR
D-FKIKKKEVYQFAECTILNLTDACGFIPYQLLLELEIQEAFLKFMASILRGYRSYLLPI
TKAP-TVGATDPNSLFDLQGFLRSRDKAYVKFYALMMKTQMFIRFIEERSFVSDMDSSLA
FFDECSDKTDL--------------DDGDIKLL---ELDD-SHHSERT------------
VFVTPPE--------PV------------GLPPNVSYTYQQFG-TLNPALMQRPLDE--S
LFDPSVVGSSTKPRSSSGNMC-----------GSSLPPPSSP--------------LARR
TKHEIKNSQKFAKK-YAETPMLWAKCLLNTCFSIWFIHLPSHI--------------LTS
NS---KVTTLRSAYAILVAMQKLRVLPADEVCYRVMMQLCGVLGQPVLAVKVLFEMKRHG
VQPNAITYGFYNKAVLEAHWSSDM------------------------------------
-----ANHSRLLWNKLRNVVTAAGLFRQAGRKAAQSRIS-QYSSTDEG-DLASNSDGD-G
LSRTSVDSAQEGHHSAGVGGAPI----------VYRNSTVTSSQSDVGYSSMKEDGQANQ
N-QKPKCSSQKDLPTAVKAEE--------SVDICGSRATNNKTAK---------------
----------------TVTAV-IPVTVRLDFSQSNEFRTRVGSIVRKSANAVPHKS----
---------------------VDSAAGVLMSSLGSGGGA-------------LSPIEATE
LKAALDDAGHN-------ISHPSPPQPKGA------------------------TLPREK
S--AGTPMASGNS-----------------------------------------------
------------------------------------------------------------
------------------------------------------------------------
------------------------------------------------------------
------------------------------------------------TPDASSQTKSS-
--SQSAST----------------------------------------------------
------------------------------------------------------------
------------------------------------------------------------
----------------ASLFRSAS----LRLGGMFV------------------------
---------SPLEGHFS---PAKTA-----------------------------------
------------LADRLQWARSSIRKKLDMGGQQE-TPQSTTPKRKEQ------------
------------------------------------------------------------
------------------------------------------------------------
--------VQDEKIEVKSQESAIPVESSELAACNGSGLNHVDEKDSAPHLINGDVEVASN
NSHSDDKPGPTCSPERHTLT-------------HGDPLGALDVITE--------------
------------------------------------------------------------
------------------------------------------------------------
------------------------------------------------------------
-------------------------------------------------VAKSTPASAEV
------------SPLKPFVLPD--------------------------------------
---PSV---------RLFTSSH--------STSSSGSSTEDSD-DDSD------------
----------------------DDSSEESES-------------------EEES-----D
------------------------------------------------------------
-----------------------------------------HSNDKSSAS-----RL---
------------------------------------------------------------
------------------------------------------------------------
-----------------SFR----------------------------------------
------------------------------------------------------------
------------------------------------------------------------
------------------------------------------------------------
------------------------------------------------------------
------------------------------------------------------------
------------------------------------------------------------
----------------------------
>Lpol.rna15699 /organism=Lpol {i 299,486,543,613,783,1016,1083,1139,1284,1378,1460,1503,1656,1798,2217,2258,2406,2535,2803,2950,3097,4174,4390,4595,4647,5046,5406,5490,5608,5666,5839,5981,6048,6493 i}
------------------------------------------------------------
------------------------------------------------------------
------------------------------------------------------------
------------------------------------------------------------
------------------------------------------------------------
-----------------------------MEDK--RVADYFVVAGLPD-NPEPLEEFS--
QDGVTL------KTSHTLAPVTDITVIIRSQGEIVPQNFTCIETTPLGFPADLNHGSLRS
PSIYLCYRRGRDKPPLVDIGVLYETK-ERVMADSQVVHTTPYGRSANVNN--SGS---RT
FLTFRRAATNAPCNQLVVTDICIILVNKGETPPRAFCIINKTLNK---GMVG--SDVYIC
YKKSMNRPDLLCFKPGILSRYPLDDY----QNFRLP--ES-VPLFCLPMGATVECWSR--
------NAQLPRPVFSTFVLT-SDTAEKVYGAAVTFYEKYKDEKLSSASKAQLGYMTDDD
CK--------------KKSLHVNKAICILSRWPFFDTFEKFLLQLHQI----------SI
MG---PHRLPLERYISHFMMDVPFPSAQRPRILIQLG------DNTISLAQP-EDSPLLL
SGASFIQLLRNLGADNCLNVLLFVLTEQKILFHSLRPDVLTSVAEAVVTLIFPFHWQCPY
IPLCPLGLSDVLNAPLPYIVGVDSRYFDLC-DPPHD-VACVDLDTNN-----------IF
LPEEKKG-LNTKLLPKRPARVLRNTLQVLYDRMRKMSWSH-KAAANLQGSSSYKTTPLDH
D-FKIKKIE----------------------HQLELEIQEAFLRFMAAILKGFRSYLLPI
PCAP-TVGATDPSSLFDGQGFLKSRDKTHHRFYNLMTKTQMFIRFIEERSFVSDKNVSLA
FFDECTDRVDLAGEL-----------SDQQRLL---ESDE-HQQSDRT------------
VFIASPE--------PV------------GLPNGTEFSYQEFG-TLNPQLFHTHPV----
-------KSFFRVGNTLG------------------VQPSSP--------------MARR
TKQEIRTASRIAKK-QAENPVLWAKCLVSNCYSLWFIHLPAYT--------------KCS
QAI--KAKTLRTAYDVLVRMQSIRLQPADETCYRVLMLLCGLYRQPILAVRVLSEMKRNG
VQPNAITYGYYNKAVLESKWPASE------------------------------------
-----TN-AALMWNKLRNVIVGVAQFRQGSKAKVRRSLS-----------LGSDFDYD-W
LSRASSENSNTEEV-VEGKSNQIELTSDLG----QADKCSSGGLSDGGYSSM------NQ
E-EVQKAGSTQMLAPTCDVEEKNR-----TSDLLKSNLRRKQGYQ---------------
----------------EMQSLGALKFECLDFSASDAFRNRVGSIVRSSASSLSSHSRM--
-----------------MDISVDSFAGLLITSHLLLVNS--PSHEDL-----LWQQNGEQ
GQQKYQSAGRHLRKASQTYRLKHYSCPLTQ-------------------------SLSKA
D--SSQTFLHLSS-----------FGNDTQIIRKIKNGH------------------VSL
KDL---------------------------------------------------------
-------------------KSTENHKEHS----------------------------LLP
VTE---------------------NCVNSSVEKTITSSR--------------------N
LKLSSCEEESDTELAIE-----------------FNEEPVKMKP-----HSKSDIAFKR-
--QAQTCE---------------------------------GDMSTSRKLNSHPENSSYK
RNS--CNSDDIILQGAEEHGTVKEAWLNWDYFKTSSIPRVASSLSSTLGFS---------
-SGKKNSKVTRSSTFHGPADRSSTNSL---------------------------------
----TDSASKN-----SNTLEMETVRIMLPHTPESKRN----------PKVVGTRTPGRP
FAVSM----SSFGLS---------------------------------------KLTSKH
AD----------MFDSLKSAANSVATKFTELKQSW--SASSTPTKNGF------------
-------GSQPEPYALDRFT--IYDDD-HSSTTSEC--QRCSTDYLNHS----SRNDNVL
-EDIFMEKSGDVGNCTSCGNGGLHLSGSASTYASQLFEIGSGHFD---------------
SVLDVAYP---------GNKIALEITMTSCSKCHKCLSLLYDE------------EIMEG
WSAENSNLNTQCAFCKAR------------------VVPLLTVTIRDMRTDELS--DSNL
TPAHSTESI------------------RSAPPTSQLLHHEGNLRRRTPTPKR--GHSLER
TM-IHRSIDCGNAAW-FVSEDSDSGSSKGGTPIVSPRHLSFSQDSRPKSAVYRPFSSRSL
NIAKDLTDFEFSDSSTQSCRVSDKQKLSASQETPYPFATSVAEKTGTENSMTEKKLHIKE
HFSVIHRNQPL--QPQISSSATSSGGDLRKLG---------------NVDAGIALEPFTV
------------PYLSPLVLRKEIEYVLDH--EGDDCLTKP----------------EFV
DQHPIIYWNLMWFCRRINVTTHIPGLCLQASSILKGRQVPDAW-KSSD------------
------------SHKVLVRCLWDNIKLHQEM--GQPMYVMWNS------EGNQS------
SLVRA-LVTDERKISRNIMCQILTRIQCNDLLSPINLLINERRKH----CTARQSYHSIY
RSLLFLCYVALGRENIDHTAFDREYLRAYEQLSSMQ-RALLVKADKPPSSRAFFCQR---
------------------------------------------------------------
------------------------------------------------------------
-----------------YFME---------------------------------------
-------------------------------LELKAVYKYYF----TDLKVADFTVLTKM
INQTT------------------------------RGPSKEHSKTTRGPSKEYFKTTRRP
SKEHSKTTRGPSKEYFKTTRGPSKEYSKTTR------GPIKEYFKTTRGPSKEYFKT---
----------------------TRGPSKEYSNTTRGPSKEYFKTTRGPSKEYSNTTRGPS
KEYFKTTRGPSKEYSKTTRGPSKEYSKTTRGPRPSKEYSKTTRGPS-----NKYSNTTRG
PSKEYSKTTRGPSKEYFKTTRGPSKEYSKTTRGPSKEYSKTTRGPSKEYFKTTRGPSKEY
---------------------FKTTRGP
>Smar.transcript:SMAR004702-RA /organism=Smar {i 293,480,537,607,777,1004,1130,1275,1451,1494,1638,1982,2187,2502,2653,2872,3413,3574,3762,4005,4217,4390 i}
------------------------------------------------------------
------------------------------------------------------------
------------------------------------------------------------
------------------------------------------------------------
------------------------------------------------------------
-----------------------------MEER--RVADYFVVAGLPP-NPEPLEDFS--
SEGISV------KCH--QAPITDIAVIFRNLDEAPPPGFYVLDTTVSGLCADLNHGSIRS
PNVFLCYRRGRDKPPLVDIGVLYDGK-ERVLPDSDVIFLTPNGRPANVNN--SGS---KT
YITYRRASETAPCNELVVMDICVTLTNKGEIPPHTFCTIPKNLNK---GMVG--SDVYLC
YKKSMNKAKSIAYKPAVLEQFPIMQH----DDFDLP--PS-VPLFCLPMGATVECWPA--
------KARNPAPVFSTFVLT-SHTVEKVYGAAVTFYERLSST-ITAEQKQTLCWDDT--
----------------DETLNANKCICILSRWPFFDTFEKFLRFLYRT----------SI
SGSGSSQVIPVERYISHFMLEVPFPSAQRPRILIQLN-----NTERLSLAQP-EDSPLPL
SGASFQNLLKNLSADDCLLLLLFALTEQKILIHSLRPDVLTSVAEAVLMMIFPFHWQCPY
IPLCPLGLSDVLSAPMAFIVGVDSRYFDLY-DPPND-ITCVDLDTNT-----------IS
VAEEKKS-ISIKLLPKKPARILRSTIISIMERMKQLD----NRAKQQQYVQTQENQTIER
D-FKLKREE----------------------RAIELDIQEAFLRFTASVLKGFRSFLQPI
TQAP-TIAATDCSSLFDVQGFLKSRDKAHHRFYNLLVKTQMFCRFIEERSFVSDKDVSLA
FFDECTEKIDV--DL----------PEKEFRLL---EADV---QSERT------------
VFILPPE--------PI--------------EADVAYTCGGFG-NLNASFYHEKQFV---
-------RTWLSPLSKFA------------------PTPGSP--------------LAKR
TKQEIKSARQIAKR-HSEKPILWSKCLVSYCYTLWFVHLPAFV--------------QSH
SS---KAKALHTAYDILVGSQSVGLHPPDEVCYRVLMQLCGQYSQPVLAVKLLAEMKRNG
IQPNAITYGFYNKAVYESTWPACN------------------------------------
-----TN-AYLLWNKLRNVIIGVALLKRGSRPRPSD--------------------SD-C
EDGAST-----------------------------------------GYNSM------NT
D-ETQKSSSSISSTPN-------------EVDALASKAKVNR------------------
----------------------ILRFEDVDFAESDHLRSRLRTIVRSSVSCLGSASR---
-----------------QDI-VDSSAGVLMTGSTST------CYDEEF-------GNAIG
LRWHHRHVGSA---PRHRRTLLTLSDPCDE------------------------------
------RVLRSDS-----------FGNDAQILSSLKK-----------------------
------------------------------------------------------------
-----------------------------------------------------------P
------------------------------------------------------------
------------------------------------------------------------
--SAENSP----------------------------------------------------
-----------------------NSWFT---------PKAAAA-----------------
----ALPKVTRSATF---------------------------------------------
----CHSPELNSEVPARRIYRSSS----AALTEVPN-----------------------S
LASASFSGLASLKLA---------------------------------------LTQSPR
KD----------ILGSLKSAATSVASKLSEIREAISTTGINKSFEEAT------------
-----------APTATEMVEI---DCGTTKQAMSEDLAPREIEAMLDEA----KRVRSLV
------------------------------------------------------------
-----------KNDCKLPSSASVEILMNTCSRCHTCGCVLYDE------------EIMSN
WTAEDSNLNTRCQFCDNK------------------LVPLLIVTIRDFRDTVN-------
----------------------------NKLPE---------------------------
-----------------IAEDDETGS----------------------------------
------------------------------------------------------------
----------------LASSRASSKG------------------------SIESRESFNV
------------PYLSPIVLRKELENVLDH--EGDACLSEP----------------RFV
DEHPIIYWNLIWFFERVHVPSHMIGLFNSGE-----------------------------
------------SGNIIVRCLWDNVKLHEEM--GQPMYILWNQ------NAAPS------
PLISA-LLTEQRPLNKNLLQRVLTNISHNDMTESVRLLLVNIQKD----PLLRRRRISIY
RDILFLVVAAVGRENISLSSIEREYRFAYEKLLPLF-GQVIRPVDRPPSLGAILCRN---
------------------------------------------------------------
------------------------------------------------------------
-----------------AFGS---------------------------------------
-------------------------------LEL--------------------------
------------------------------------------------------------
------------------------------------------------------------
------------------------------------------------------------
------------------------------------------------------------
------------------------------------------------------------
----------------------------
>Ptep.aug3.g2908.t1 /organism=Ptep {i 299,486,543,613,783,1016,1083,1139,1284,1378,1460,1503,1644,1786,2196,2210,2355,2484,2761,2893,3037,4102,4306,4508,4560,4758,5106,5190,5314,5372,5542 i}
------------------------------------------------------------
------------------------------------------------------------
------------------------------------------------------------
------------------------------------------------------------
------------------------------------------------------------
-----------------------------MEDK--RVADYFVVAGLLD-NASPLEEFS--
RDGNSP------KSTQSLLPITDVTVIIRSQGETVPKGYTCIECTPLGFPADLNHGSLRS
PNIFFCFRRGRDKPPLVDVGVLYEGK-EKVMADSEVVLNTPGGHLANVNN--SGS---KT
FITYRRAPENAPCNQLVVTDICIILANKNENPPHAFCKINKNLNK---GMLG--SDVYLC
YKKSMNRPDLLCYKPGILGRFPIEDY----DNFALP--PS-VPLFCLPMGATIECWPK--
------KAQQPKPVFSTFVLT-SYSAEKVYGAAVTFYEPFPELKLNETMKVHLHFSSEEL
KR--------------NKCLQTNKSICLLSRWPFFDTFEKFLRYLHRM----------SV
SG---PHRVPLERIISHFMLEVPFPSVQRPRILIQLS------DYTITLAQP-GDTQLPL
TGASFIQLLKNVGPDKCLKILLFALTEQKILFHSLRPDVLTSVAEAVVMLIFPFHWQCPY
IPLCPLGLSDVLCAPVPFLVGVDSRYFDLF-DPPQD-VTCIDLDTNS-----------IF
TSEEKKS-LTTKLLPKKPARDLRNTLMSLYGKLGSIK----SSA-SQSLLLSNNSALIDY
D-FKTKKIE----------------------RQLELEIQEAFLRFMASILKGYRSYLLPI
TSAP-TIGTTDPNSLFDLSGFLRSRDKAYGRFFSMVMKTQMFIRFIEERSFVSDKDASLA
FFDECTEKIDSFG--------------YDMKFL---EIDE-SQVSDRT------------
VFVAPPE--------PI------------GLPPGLEYRYKQFG-TLKPQLFHKNPV----
-------KSVLKLIAQAS------------------PMPNSP--------------MARR
SKQEIRSAQRL----------ITVRCLVNYCFSLWFIHLPSFV--------------RNS
PS---KSSALRLSFDVLAQIQKYKICQPDEVCYRVLMLLCGLYSQPTLAVKILFEMKHYG
VQPNAITYGYYNKAVLESKWPAAD------------------------------------
-----TS-STLMWNRLRNVILSVAQFRQGLKNKARRSLS-----------LCSETELD-C
LSRASTESSNPDDVSIVRISNPAEFLPDLI--KLRDDQNNSDESSDRGYSSM------NH
V-DGIKSLSLQEPADNCKLEKEEKA--CCQEFKQAPKCSAAR------------------
----------------------KLKFKEIDFTASDNFRCRVGSIVKSSASSIGSLSQF--
-----------------QDCSVDSSAGILMTSRTSL------TEDMKF------CELDTP
VRRRHKSAGEC-NCSSLNYHLRSPNKPISD-------------------------TPDEK
T--SKAPFLRSHS-----------FGSDAQIIRKIRAGR------------------DSY
DSI---------------------------------------------------------
-------------------SKWIDS----------------------------------P
LKM---------------------TVFDKKREEKDRISK--------------------N
CVLTRCDEEPEAEQ--------------------QEMSPVKHKSSGVLIEKQRKISVES-
--KKSTVS---------------------------------NMSSEEGSLSSTAEDKNFS
EEAELNNSQDFL---SSTFSPLKEAWLNWDISSSA--KGVASNITTTFGNVYR-----ES
FRRKTGSKVSRSSTFHSGARNSVPK--------------------------LKQRKESVP
A---VMVNSVG-----KSMSRSST----LPVTPRIDNS----------SESNLTDSPA-S
LPLSS----SSFGIS---------------------------------------KINSRH
SEV---------LFEGLKSAVTSVSSKLNEFRTSL--SASNTPTKNVT------------
-----------PLSSQQDIDLIIYDDTDSGGLMSDG--YRISMDYSGFV----DVSDSPL
-GGLLGRERTP---VKSDSPGTLHHVGSAPVFSSQVYEMFEKQSS---------------
----------SQNDSQNSQRVALEIVMTTCSRCHHCSSLLYDE------------EIMEG
WSADDSNLNTRCTFCKAK------------------LVPLLSIFIQDIRWEENS-----I
STAQSSESV--------------CSVSSNIRPD----VFESDSFINRPQ---------EN
NMSVKSNIDSNHNAFILIEENSDNKEYLRKSPYDQNIVDSFD-----------PLKTENL
----------------------------------------------LPNSLDENE---NP
SIAVPPYNAKL---RKLSQSTNSSASDVRRFS-----------------VSLNDIEPVTV
------------PYLSPLVLRKEVENVLEH--EGDNCMTKP----------------EFV
DQHPIIYWNLVWFFKRIGVSSHLPALVLSSESTTKGKKIPESW-QKMD------------
------------YRNVSVHCVWDNVKLHDET--GQPLYMLWTQL----ETSEQS------
SLVTA-LLTDEWKASRNVIKQILGRLQCNDLYSPICLLINERKKS-----SSRKHHHSIY
REILFLSLIAMGRENIDNFSFDLEYRKAYSKLSNKQ-LSQLHMNDRPPTDGAVFCRR---
------------------------------------------------------------
------------------------------------------------------------
-----------------YFRD---------------------------------------
-------------------------------LELKVR-----------------------
------------------------------------------------------------
------------------------------------------------------------
------------------------------------------------------------
------------------------------------------------------------
------------------------------------------------------------
----------------------------
>Turt.mRNA:tetur08g05350 /organism=Turt {i 558,4695,5091,5209,5446 i}
------------------------------------------------------------
------------------------------------------------------------
------------------------------------------------------------
------------------------------------------------------------
------------------------------------------------------------
-----------------------------MDEK--RICDYFVVAGIPTIQSTEATTFS--
REGTSPSLSPIGSSGIGLPPITDITVIIASQGETAPEGYHCIETTPLGFPADLNHGSLRT
QNIFLCYKRGTDKPPLVDIGVLYEAK-ERVMSDSEVVYLTPYGKIANVNN--GTS---RT
FLTYRRAKENAPCNQLVVIDICVVLGNKNENPPHAYCQINKNLNK---GIIG--SDVFIC
YKKSMNRPPLLRYEPTILERFPPVDH----DSYSLP--QS-VPLFCMPMGATVECWPK--
------KCQQPRPLFSTFVLT-SNAAVKVYGAAITFYEKFDEDLLNEDEKSRLNFITVED
KA--------------AKTLNSVKSICILSRWPFFETFEKFLTFLYHM----------TC
CSPNVLHNIPIERYISHFMLDVPFPSVQRPKIQVQLGLS---LDEAALLSQPSEDLPLPL
SGASFTQFLRNLGPENSITVLLLVLAEQKILLHSLRPDVLTSVAEALTSLIFPFHWQCPY
IPLCPLGLCDVLNAPLPFIVGVDSRYFDMY-ELPLD-VACVDLDTNS-----------IY
ISEHKKI-LNFKLLPKRPSRVLRNTLEKLYEKLLKPNPRTNNETYNPQSKSRNSTSPFSN
DGMAARKRE----------------------RTIDLEIQEIFVKFMASILKNFRAYLRPI
TKAP-TIGATDPNSLFDFQGFIKSRDKAHQRFYHILMRTQMFTRFIEERSFVSDKNASLA
FFDECLDRIEAYGDL---------ENSLKIRLL---DIDD-SSHNDRT------------
VFIPAPE--------PI---------------SNETYSYSCFP-ALDKSLFHLHSTITKN
SFDQDT-IDASNLSRTGST-----------------AALASP--------------MSRR
TKQEIRSAQRVARH-HSEAPLTWAKCLVSYCYSLWFIHLPAFV--------------EGN
IAGMVKAKQLRIAYSVLERMQSLNLHPVDEVCYRILMLLCGLYSQPILAVKVLSEMRRCG
VTPNAITYGLYNKAVLESKWPSGD------------------------------------
-----SS-ASLMWTKLRNVVLGIAKFKKCKKSAQANLIS-----------PQTIKEDD-V
FSDPPDES--------IVKSKAVT--------NLYTHQKISSNQSDAGYGSSIYNIETDL
D------TSTISVDTKIDQTKP-------VEIVNKKESKADR------------------
--------------------------------NLNEFRSMTRNIVRNSSSGPSYLDD---
---------------------YNSPAGVLMTSYSAL------NSESLN----LSIKNFQS
LRKRHKSEDQN---------QPTPVSPISTS----------SQCK---------SEPIKD
S--NRTSYFRSFS-----------FGNDARIIHNLKEGT--------------------F
KAL---------------------------------------------------------
-------------------KAEMEKND--------------------------------P
LKE---------------------SSCSPSNERVIKGKNQTEN----------DPSGIDK
FRLTTCTEIPEEDP-------------------------ACDKNPGNETPDSQSSQQVS-
--SKSGSR---------------------------------DESEEESDSDSNEEDKTFS
------------------FSPIKDHIMNMSIFSPE--GRVASTLRSSFRLATRL-AVGPT
SSSKQTPPMTRSSTFHTNTSHSG----LVRQKLSS-----KFNSLF--------KARSEE
T---EESVSSK-----PSMTRSET----APPTSISSPCEVSQEVNEQEEKVVSTDNVSDE
TDEDK----TSLN-SYG-YSPWTA------------------------------KLASNK
HIEL--------VNSTIKSAANTMANRITGFKNTLASSATNSPSKVSKENSYSTGVSGPA
LLL----SQFASLVAEKIPANFGYDDDDCQSLRS--------LDFKRHSI--ADSADDLR
SREGSIAQNLV----------GFAFSQQKSNNYPPLFETIEKYYH---------------
---EDLIP-------NNQSPPVIEIEITSCCRCHICSFILYDE------------EIMES
WSADDSNLNTQCCFCNSR------------------FVPLLTISLKILEETEIE--D---
----SLDKV------------------LNNDNK---------------------------
-----------------TNETDETLK----------------------------------
---EDISE--------------------------------------NENS----------
-----------------KSSCNDELSYQTQYS-----------------ASYESIEPFTV
------------PYLSPIVLRKELENVFES--EGDSCVLKP----------------EFV
DDHPILYWNMLWYFERINLPSHIHGLCLHSTSLMKDKKDVDKY-KNLD------------
------------FRSVKIHCIWDNHKLHKDF--ERPMYGLWKE-----TNETRS------
SLLHA-LVTDERKIQQNLMKQIIKALQCNDMISAMNFLINERLKQGA---TGNKKYYSMY
RDLLYLSFVAMGRENIDQNYFDREYRRAHETLVAKY-PSVLTEADQPPSLKAIFCRR---
------------------------------------------------------------
------------------------------------------------------------
-----------------IFKE---------------------------------------
-------------------------------LELK-------------------------
-------------------------------------PFENHKQ----------------
-------------------------------------------------------KTII-
------------------------------------------------------------
------------------------------------------------------------
------------------------------------------------------------
----------------------------
>Phum.transcript:PHUM080500-RA /organism=Phum {i 110,299,543,786,914,1058,1184,1329,1505,1689,1831,2109,2309,2433,2627,2833,2945,3097,3401,3556,3718,4418,4547,4919,5448,5616,5711,5872 i}
M-----------------------------------------------------------
------------------------------------------------------------
------------------------------------------------------------
------------------------------------------------------------
------------------------------------------------------------
-----------------------------AEES--QVADYFVVAGLPD-DPKPMDDYT--
-DGTHL------KQNQSLAPITDITVIFPSLGEICPEGWQVLDHTPTGLMADLNYGSLHS
PEAYICYKRGRRKPPLVDIGILYENK-DRILPDSEIVLKTPYDRIANVSN--ANS---RT
FLTYRRAKYDMPANELVVTNICVIITSKGEKAPHAFCVIKKNLNK---GVFA--QDVYLC
YKKSMNRANLISYKPGILCRYPMWDR----PDWKLH--SN-VPLFCLPMGATLEVWAP--
------EASQPAPVFSTFVLTVSDAAEKIYGSAITFYERYPVEKLTEEQIAVLEKSLESE
KSIFNSDLSS-AVISGSHTFNVNKCICLLSHWPFFDTFEKFLRFLYEL----------ST
TG---PHSVPIERYISNFLENVPFPSPQRPRILVQLS-----AKSKVVLYQP-EDIPLPR
SGAGFRELLSNLNSEDYLLVLLLILTEHKILVHSLRPNVLTSVVEALSMIMFPFKWQCPY
IPLCPLGLAEVLHAPVPFLIGVDSRFFDMY-DPPSD-VTCIDLDTNN-----------IT
LSEEKKN-LSYKLLPRRAAKNLRYTLDALCKKSLVNDYA--KMS---SNMDDEDFTDSAL
R-FMVKDKE----------------------QKLELEIQEAFLRFMATILKGYRSYLLPI
IKAP-TVGTTDPKSLFDLQGFLKSRDKNEHKFFVMLMKTQMFIRFIEERSFVSDNDAGLA
FFDECTEKVED---------------TTYSRLLEFEEFEE-SHKSERT------------
VFIPPPE--------PS------------GLSPGITYNYQGF--NLDNSLFKSKDT----
-------KDILKVPLQEN-------------------TPGSP--------------MARR
TKHEVKSAQKLARRKHSQSPQTWVKCLLTTCYSLWFIHLPSFV--------------IND
PSK--SSVCLRIAYDLLVKIQKLKLNPTDEVCYRVMMQLFGVYSQPVLAVNLLSQMKSCG
IQPNALTYGYYNRAVLEATWPSDQ------------------------------------
-----SH-PSQLWSKLRNVIVGAALFRRGGHRVKNK-----LSEAESCLSIASVEKGD-F
LSEL------------------------------------------------------DK
S-----------------------------------------------------------
------------------------------------MMKRKGSIMKPSQQNLRELISY--
-----------------QP--LENSAGILMTGLKKS------------------PPISRR
QKSYTDFNLRL-----------QQTSPSVA-----------DVNAVRLRRGSMSPTITEN
D--TLKLLMRCDS-----------FANDTSILEKHNRCNKINESNAAFTSKTLSVPRESS
ESLDITDDISLDESWSSTRKTSNKRESIKNDGKLDTPTRTRLISKLNCLGSDWNRNEWTA
SQDSIESAPFLDWLVVGNTENYKRSKENDENTNLKDYQIGKPVWKSSEGLLNADDVKRIP
CKEPRNPRSASESREGSKNEEKKTLNCSQDNLKTTTTCSSLLNSSEDILDLASNPS---Q
TDLLSCGDFKRSED-------------------------DIENAMERELNESKNSNLGQ-
--SLKTSPIRTPV-TENDPLGALQSKDEINGTGNDVLTKLVDSKNFKNNSDSIEDCELLS
SR----MKYDLLIGGLFSHHPFKKK--EGDHVGHSGGSRRRDSEKYIQ----------ED
GDHDGGSRVPKSATFHNGRDKETTKSKTIPRGSTSPTNVDKKNNFFKISNGKTVILQNET
FFKFKESPFVR-----KSLQRSTT----MPDTAAATTVSS-------------SSSVASS
LSSFS----SNFKFSFS---------------------------------------GSKK
SNELLLS-----GFNTVKSAASSVAKKIEEV-----MSTNSTPVKSSN------------
--------VLFSLIRLFRSH--EYDEEESDCAVEKN----ATLDFESWG----TNLKEFF
--------------------GDGSRKGSSANLQPPCFEVEPV---------------SEE
ILVESLYG-KNAPFKNVDVQTAFVAVMTTCCKCNNCHSVLYDE------------EIIAG
WTPDDSNLNTKCHFCEKP------------------TLPFLSVTLYDHRGTDKGRKLSIQ
KPHLSQSFLN--------RNLTNSSLSVNATGS---------------------------
------LIDIKNE----IKETNDENAS----------------------------SSDGV
DVVDDTSE-------------------------------NKRDNNGNNNN----------
------NNKDDFAVAKRVEDKPSSSSSCEQIE---------------INNEPYVAEPIIV
------------PYLNPLVLRKELENILHH--EGDQSLTKP----------------SFV
DQHPIVYWNMVWVFERINFTSHLPGLALKSSVVKKKQFIHRSWISDCD------------
------------AGSISIKCLWDNPRLYEEI--GQPMYLLWQD------ESSQS------
PLVNA-LVTDRMTMQKSVMQNIIASLRRDKLYDAMRLLINERTKI--------RHSHSLY
RDILFLAIAACDRRNIILDSFDREYGVSYAKLKSED--ILLLDCDKPPVSASY--RN---
------------------------------------------------------------
------------------------------------------------------------
-----------------YFRP---------------------------------------
-------------------------------LLLS-------------------------
------------------------------------------------------------
------------------------------------------------------------
----HQIN----------------------------------------------------
------------------------------------------------------------
------------------------------------------------------------
----------------------------
>Drer.transcript:ENSDART00000172546 /organism=Drer {i 299,552,622,792,1034,1101,1160,1305,1481,1582,1801,1947,1986,2117,2250,2457,2586,2734,2872,3001,3151,4254,4450,4557,4733,4925,5106,5217,5355,5473,5627,5692 i}
M-----------------------------------------------------------
------------------------------------------------------------
------------------------------------------------------------
------------------------------------------------------------
------------------------------------------------------------
-----------------------------IEDKGHRVTDYFVVAGLTD-KSTPLEQDI--
---SEA------KSSGPKAPITDLAVINKSSGETVPEGFTCIESTYSGQPANLNHGSLKS
PELFLCYKRGRGKPPLIDIGVLYEGK-ERLIQGCEVIEATPFGRCANVNN--SSATSQRI
FITYRRAPPVQPQNSLAVTDICVIITNKGETPPHTFCKVDKNLNC---GMWG--SSVFLC
YKKSVSSSNSIAYKAGLIFRYPEEDY----ESFPLS--ES-VPLFCLPMGAKIECWAP--
------NTRYPLPVFSTFVLT-NSNGEKVYGAGIQFYEPYPVDGLSEKQKIQLGLVSAVD
KKVL-----------PNRTVNTNKCICLLSRWPFFEAFRKFLMFLYKL----------SA
NG---VSPLPIEKHISHFMHNVSFPSPQRPRILVQLS-----AHDTLILSQP-VCTPLPL
SGADYSTLLMNLGPENCATLLHFVLLESKILLHSLRPAVLTGVAEAVVAMIFPFQWQCPY
IPLCPLSLAGVLNAPCPFIVGVDSRYFDLY-DPPPD-VVCVDLDTNT-----------IY
LSDEKRH-SNWKNLPKKPSKSLISFLGSLHHQLATVR----RTA---TEGLAVEMTPIEA
D-FTWHKKK----------------------TELEMEIQEVFLRFMASILKGYRTYLKPI
TQAP-SEKATAADSLYDLQGFLKSRDRAHQKFYSQLTKTQIFIRFVEECTFVSDKDTGLA
FFDDCIRKLFPSDKGTDKGTKVEGESSEDTRLM---ELDE-SQKSEHT------------
VFVMPPE--------PPL---------EDGPDPPPKYSYKNFP-SLRLELFDRPLEL---
-------RPALSTRAAGS------------------SVSSSPA------------LLAKR
TKQEIKMAYKLAKR-FYSNPPQWAKCLCSHCYSLWFICLPARM--------------RTA
QS---KPRAMQQAFNVLLKMRSSEVEVLDEVCYRVVMQLCGLWEMPVMAVRVLMEMKKAG
VEPNAITYGYYNKAVLESPWPSRN------------------------------------
-----RS-GLFMWTKMRNLVRGVVQFKRALRGTTLQIGS-SLKSTDLSASTAVGADGD-R
LSHGSVDGIVE---------EHILFSHSILVEDVIDSHYSTAAQSDQGYGSKDELPQEHT
E----------EPVTSPPLS---------TNHTCSSKETNTKNGQ---------------
------------DIASSVDSV----VAVTEPPSPAEIAPCVASIVKPSTDIPVHFDSTAG
R--------------GE----TGVCTGKLFMSRKKSEDVALSVEDATVIPDSQLPQSGQ-
-QQRVKAFMER------------------------------------------SCSFSAE
S--KAGMLQKKSSLELSADH----MGADAKILAAVFSGSQTP---------------PPF
ASI---------------------------------------------------------
----------------APFKEFK-------------------------------------
---------------------------VEAT---------------------LSPA-LQE
EEQEEKQETKHESFTSAAEGVEK---------SIKRDNAAAESNSSERVGRTTGSAVSS-
---SKAVE-RENVEMGADPLSLF-----------------ASETEDTTSIQSQESTRTFP
-------------------------------------PLVSRNLA----------DEIEM
YMSLQSPLTARSPSME------------------------------------LQQGSNPE
SINCPDSPAVK-----QSLERRSS----LPIGPVKVASST-------------EHPKPSP
AVTRS----KTFAVK-SPKTPGSAG-QRSSSLTALVKSSQNSSLGSVIN-----SISGIK
MDSLLVGPKVDMLKSGMKQAANVASKMWDAVASAY--SYSDDEEDNLK------------
------------------------------------------PQYSFPA----RLEEQLL
SGEGDTENTLPRGLMPSLGSNGLAHSNTSLGSSSGSSDTGQAHLSTPLTP-GRSMRGADS
ERSEHSSS-HHASTSSIYQNCALEVLMSSCSQCRSCEALVYDE------------EIMAG
WTADDSNLNCTCPFCQVT------------------FLPLLHVEFQDLRATPG----FYL
KTSTSGDSIHSSTTQPTTSSSSEVKVSSPSDPSD--------------------------
---LMTFAES-------SEDSKSPVEM------------PVAQTGTPKILVPEPVHSDPL
GLMERQAE--------------------------------------KRNTLTRS-----N
SMGGPLQNLDLIQRPNHGISTISLPNSLQEVSDT-------------LGQKRPNPKPVSV
------------PYLSPLVLRKELESLLEN--EGDQVIYTH----------------KFL
SQHPIIFWNLVWYFRRLDLPSILPGLILTSEHCNNGVKLPQTS-LSQD------------
------------SKQVYVQLLWDNVNLHQEP--TEPLYQLWRTF----LQRKGT------
------LAPTDHQETRSLLNSIVRSIQMNDVYGPINMLIREIKKH-----PEVKRQRSVY
REIMFLSLVALGRENIDIEAFNREYRLAYSQLSAEQ-LKVLSPIDRPPSNGVQWCLN---
------------------------------------------------------------
------------------------------------------------------------
-----------------SFGA---------------------------------------
------------------------------------------------------------
-------------------------------------PVI--------------------
------------------------------------------------------------
------------------------------------------------------------
------------------------------------------------------------
------------------------------------------------------------
----------------------------
>Hsap.transcript:ENST00000434457 /organism=Hsap {i 305,558,628,801,1040,1107,1166,1311,1487,1588,1807,1953,1989,2120,2253,2460,2589,2734,2881,3004,3151,4317,4495,4605,4781,4964,5160,5406,5524,5675,5740 i}
M-----------------------------------------------------------
------------------------------------------------------------
------------------------------------------------------------
------------------------------------------------------------
------------------------------------------------------------
-----------------------------IEDKGPRVTDYFVVAGLTD-TSTLLDQEI--
-NRLDT------KSTGPKAPITDIAIIIKSAGETVPEGYTCVEATPSALQANLNYGSLKS
PELFLCYKRGRDKPPLTDIGVLYEGK-ERLIPGCEVILATPYGRCANVNN--SSTTSQRI
FITYRRAPPVRPQNSLAVTDICVIVTSKGETPPHTFCKVDKNLNC---GMWG--SSVFLC
YKKSVPASNAIAYKAGLIFRYPEEDY----ESFPLS--ESDVPLFCLPMGATIECWDP--
------ETKYPLPVFSTFVLT-GSSAKKVYGAAIQFYEPYSRELLSEKQLMHLGLLTPVE
RKMV------------SKSINTNKCICLLSHWPFFEAFRKFLMFIYKL----------SV
SG---PHPLPIEKHISHFMQNIPFPSPQRPRILVQLS-----VHDALILSQP-VSTPLPL
SGANFSTLLMNLGPENCATLLLFVLLESKILLHSLRPAVLTGVAEAVVAMIFPFQWQCPY
IPLCPLSLAAVLSAPLPFIVGVDSRYFDLH-DPPQD-VVCIDLDTNM-----------LY
VSDEKKN-MNWKQLPKKPCKNLLSTLKKLYPQLSSVH----QKT---QEGSAIDMTPIEA
D-FSWQKKM----------------------TQLEMEIQEAFLRFMASILKGYRTYLRPI
TEAP-SNKATAADSLFDRQGFLKSRDRAYAKFYTLLSKTQIFIRFIEECSFVSDKDTGLA
FFDDCIEKLFP-DKGTEKTDKVDFDSAEDTRLI---ELDD-SQKSEHT------------
VFIMPPE--------PPP---------DDGKDLSPKYSYKYFP-RLDLKLFDRPQEL---
-------KLCFSRHPTGN------------------SITKSPP------------LMAKR
TKQEIKTAHKLAKR-CYTNPPQWAKCLFSHCYSLWFICLPAYV--------------RVS
HP---KVRALQQAYDVLIKMRKTDVDPLDEVCYRVVMQLCGLWGHPVLAVRVLFEMKTAR
IKPNAITYGYYNKVVLESPWPSST------------------------------------
-----RS-GIFLWTKVRNVVRGLAQFRQPLKKTVQR--S-QVSSISALQNVTGGSDGD-T
VSHGSVDSSNDANN-----GEHTVFVRDLIRLESIDNHSSTGGQSDQGYGSKDELIKDDA
EIHVPEEQAARELITKTKMQ---------TEEVCDASAIVAKHSQ---------------
--------------------------PSPEPHSPTEPPAWGSSIVKVPSGI---FDVNSR
K--------------SS----TGSISNVLFSTQD-------PVEDAVFGEATNLKKNGDR
GEKRQKHFPER------------------------------------------SCSFSSE
S--RAGMLLKKSSLDSNSSEMAIMMGADAKILTAALTCPK-----------------TSL
LHI---------------------------------------------------------
----------------ARTHSFENVSCH------------------------------LP
DSR---------------------TCMSEST---------------------WNPE-HRS
SPVPEMLEESQELLEPVVDDVPKTTATVDTYESLLSDSNSNQSRDLKTVSKDLRNKRSSL
YGIAKVVQ-REDVETGLDPLSLL-----------------ATECTGGKTPDS--EDKLFS
-------------------------------------PVIARNLA----------DEIES
YMNLKSPLGSKSSSME------------------------------------LHREENRE
S---GMTTAFI-----HALERRSS----LPLDHGSPAQENP------------ESEKSSP
AVSRS----KTFTGRFKQQTPSRTHKERSTSLSALVRSSPHGSLGSVVN-----SLSGLK
LDNILSGPKIDVLKSGMKQAATVASKMWVAVASAY--SYSDDEEETNR------------
-------------------------------------------DYSFPA----GLEDHIL
-GENISPNTSISGLVPS----ELTQSNTSLGSSSSSGDVGKLHYPTGEVPFPRGMKGQDF
EKSDHGSS-QNTSMSSIYQNCAMEVLMSSCSQCRACGALVYDE------------EIMAG
WTADDSNLNTACPFCKSN------------------FLPLLNIEFKDLRGSAS----FFL
KPSTSGDSLQSGSIPLANESLEHKPVSSLAEPD---------------------------
---LINFMDFPKHNQIITEETGSAVEP------------SDEIKRASGDVQTMKISSVPN
SLSKRNVS------------------------------------------LTRS-----H
SVGGPLQNIDFTQRPFHGISTVSLPNSLQEVVDP-------------LG-KRPNPPPVSV
------------PYLSPLVLRKELESLLEN--EGDQVIHTS----------------SFI
NQHPIIFWNLVWYFRRLDLPSNLPGLILTSEHCNEGVQLPLSS-LSQD------------
------------SKLVYIQLLWDNINLHQEP--REPLYVSWRNFN---SEKKSS------
------LLSEEQQETSTLVETIRQSIQHNNVLKPINLLSQQMK-------PGMKRQRSLY
REILFLSLVSLGRENIDIEAFDNEYGIAYNSLSSEI-LERLQKIDAPPSASVEWCRK---
------------------------------------------------------------
------------------------------------------------------------
-----------------CFGA---------------------------------------
------------------------------------------------------------
-------------------------------------PLI--------------------
------------------------------------------------------------
------------------------------------------------------------
------------------------------------------------------------
------------------------------------------------------------
----------------------------
>Mocc.rna6845 /organism=Mocc {i 215,2005,2289,2614,2769,2963,3372,3519,3761,3937 i}
M-----------------------------------------------------------
------------------------------------------------------------
------------------------------------------------------------
------------------------------------------------------------
------------------------------------------------------------
-----------------------------QDTT--ELED---------------------
-----------------QLPITDIAVIIASQKEQAPLEYTCIERTPSGHSADLNHGSIRC
QTVFLCYRRGLDKPPLTDIGVLYEDK-QRIMPDSEVLDTTPYGRVANVNNS-SSS---RT
FLTFRRAPETASSNTLVVKDICVILASKGETPPHAYCKIDRNLNK---SVIG--TDVYIC
YKKSVHRPPYILYRPETILRFPTYDK----RPFPLP--QE-VHLFSLPLGATVEKWKT--
------YWDKPGPEFATFVFT-SQTATRAYGASLSFYEPYEP---NSEEIALLGPIQD--
----------------KEKCYATKSICVVSRYPFFKIFKKFLQFIFSQ----------ST
SL---RRENSIEQYILHFIFNIPLPTIERPRVTVPLN-----MDHSLALRHL-TDTSLPT
SGASFLELLSNLGPDNCILTLLLVLTENKILIHSLRPELVSFVSEALVSACFPLSWQCPY
VPLCPLGLAEILMAPLPFLVGVDSRYFDLH-ELPSD-VICVDLDTNS-----------IY
IPEEKQY-LHPRMMPRRATKKLKQTLTDLFEKVGHYR----IQY---HEIHTSIKDRTEA
D-FAVLRKE----------------------RDLDLQIQDAFLKFMVETLRDFRQFLRPV
TEKP-K--NVTAETLFDVENFLRTKDKAHEEFYFLLVETQMFSRLVEERSFLSENDHSLA
FFDQCCDQCDSSGQVCD-------------DLL---RID--AGEDNHT------------
AYIAPPE--------PP------------QNPEHLKF--NGWA-NLNFDNFTSMFVGAQA
LD-----ELDNGLTPNIE------------------EYPGSP--------------IIKR
TKHEVKSAIKSARQ-QNEVPARWGRVLLSACYSIWFVHLPSYL--------------ATI
PES-ERPAAVRMAFQILCDAQQRLSHPVDEVCYRVILSQCAILSQPALAVKVLMETKQRK
IFLNAMTHGYYNKAVMVSSWPQSK------------------------------------
-----------AWKRLKNVIYGVAQFKTALRRSRTTSVA------------ASTTSLE-G
ITRMPSTLSLPR-----------------------------------SYKET--------
------------------------------------------------------------
------------------------------------------------------------
---------------------YMPSAGVLMGGTTSRQT--------------TPTRTPTN
TLRRSKSCEAS-------------------------------------------------
-L-SMEKYIREES-----------------AFIKFRTAP------------------ASM
TLL---------------------------------------------------------
------------------------------------------------------------
------------------------------------------------------------
-------EQPREFF----------------------------------------------
--AKTVSP-------SLQRMGNYGS---------------GLLQSLLKDRSNLSKIRRFS
------------------AGPIRQPDL---------------------------------
------------------------------------------------------------
----------------SDLRRPNS----SPIGRAAPAGGMD-------------------
------------------------------------------------------------
------------VMGNLRSMASRLTSMINTDSYRI--PASRSLDQMFN------------
------------------------------------------------------------
------------KLPPQ----EASYNG---------------------------------
---------FTHAPGGKVASGFVHITMSSCCQCVSCKSLVYDE------------EIMSG
WTADDSNLKTKC-WCNAS------------------FVPQLFVTVKDRRDLHK-------
------------------------------------------------------------
------------------------------------------------------------
------------------------------------------------------------
-------------------------------------------------EENFAPCDFTV
------------PYLSPLVLQKEVENVLE---AGSEIFTRP----------------NFV
DEHPIIYWNLVWYFYRLKLPTNIDQLCVRSGILHKGLQSSQED-STLS------------
------------KSPVIVKTLWDNPKLHDCI--TPPLYTVYKPGDLYIDENDPS------
GFKRA---------GRTILEHMKSGSESN-VRDAVVFLMKERQKWKF------RRNPSIY
REILFLLILEFGANIINPEWLDREYHRVYDELASYR--NQIFQYDRYPSLHARFARR---
------------------------------------------------------------
------------------------------------------------------------
-----------------YFGD---------------------------------------
-------------------------------LDLF-------------------------
------------------------------------------------------------
------------------------------------------------------------
------------------------------------------------------------
------------------------------------------------------------
------------------------------------------------------------
----------------------------
>Alyc.aculy04g08050.1 /organism=Alyc {i i}
------------------------------------------------------------
------------------------------------------------------------
------------------------------------------------------------
------------------------------------------------------------
------------------------------------------------------------
-----------------------------MEEK--HVADYFIISGVPE-NTELKNESI--
-ESNSL--------FDSKAPITDIAVIFKGLGEECPIGYTCIEKTPGGHSADLNNGNFKS
PNILICFKRGTDKPPLVDIGVYHEDK-DRVLPDAEVVRETPYGRCASTGN--SGAKS-GT
YLTYRRSKARHPFNQLVVVDLCVILSNKSEHPPHAFFCIKKNLNKSYYGMIG--SEVHVC
YKKTILSPPSLCYKPQIISRFPIQDY----ANFPLP--DT-VPLFCLPAGASIELRPT--
------NTPLPKPQASTFVLT-SDSAQKIYGTAISFHEIFEDTCLNHYQKFCLGLIDADD
KYSK----------PEGRELFVTKSICILSRWPFFDCFEKFLLFLYKLVFNIANQSASEI
SS---GRRVPLEHHISHFLLDVHFPTPQRPTVMVQLMPG---TDETVTISQPSSRLPLPL
TGASFIQMLRSLRVDGTMDVLLFGLCEQKILLNSLNPWVLTGVSEAITAMLFPFQWQCPY
VPLCPLSLHGILNAPLPFIVGIDSRLFDIF-TPPDD-IICVDLDTGM-----------IK
RSESKKC-LHHRILPKRAARVLRSSLEKIHQRCLRIQ----------ALSMSPQHRNLMA
E-SQRHQLE----------------------RNIELEIQEAFLRFMATILRGFRSYLLPI
TRAP-TIGATDPTSLFNFEGFLMSRDRNYSQFYQLITKTQMFTHYIEERSFLSDKNTSLA
FFDDCEERLTSSDDL---------FSDRPIKLF---DKDNFSIPTDRS------------
VYIPAPEQ------SPSISLSNSFANDDQQRDNSTTSNRLKFG-PLNPALFHRHPQ----
-------QLNFQSLDKATNDSVYFENNVIIENQANELNSSFS--------------ISRR
TKQEIKTSQKLARR-CAENPFDWSKYLLSCCYSLWFSTLPSYVSYCRTASRETIDSEQTS
KS---TARILRYAYSTLVRMQKLGL-SADEICFRILTLLCGYHGQPALAVRVFFEMKKAG
IKPNAVTYGYYNRAVLESKWPDHS------------------------------------
-----SKPTTVLWTKIRNVISGIALFKSHGRVRMERRNLKCMPLIGD--PSFHRLDID-V
VDRATSYTASDDIF------NPSSLLSKSC---VYANDQETLPNYGRGPSRSS---LINR
S--FTIHHSERTASTEVKEDLKNGD----EDYDTNDDDSESPKRQPNSIHKSYSMHLRNN
SSPERPVLDRAKSSSTGNDTV----GEVEEQPILSRLTGANESIKVSTSTVSDLFTQMRE
RQQLFNDSRQDKFILENLDL-IDTEAGVLFTTNSSYKM--------------TNNRDASP
ILVDLYSGTNS--QVNGNNFLLNAGLPVSN-------------------------NTSDA
N-----GFLNADS-----------FGEDAQILRKL-------------------------
------------------------------------------------------------
------------------------------------------------------------
------------------------------------------------------------
--------EPREPK----------------------------------------------
--RNLAEP----IDFGDD------------------------------------------
------------------------------------------------------------
-SQVSGSDETRSNQQ-------------LS---------------------ESIADQSDN
TSMQDDDPSLL-----KNLTSTPN----FKLSTLINDA----------------------
---------SNLQWS---------------------------------------KWTSGQ
NSKS--------VYKNIKSTATGLLSSFQEIKSSF--SNANTPSRLLT--SAQVNKSGTR
ELLSQWANSFYNTIQPSRPLD---DDSDASSVAS--------NDLLRLS-----------
-NEEDLEPS--------------AIEANDFRHYHKLFAALEKHYNN---------SSSKE
DLVDHMSD-LNLN-KKADQGVAIEVTMTTCCRCNICHSLLYDE------------EIMER
WSHNESNLNTSCIYCRAK------------------IVPSLTVVVEDKRFTIN----EMK
NGGTKKPNIHEDSA----------------------------------------G-----
--------DTNDLVNLNFEEPDKH------------------------------------
------------------------------------------------------------
------------------ESETSGQRPIIGMA-----------------TEEHSKQTFTV
------------PYLSPIVLRKELESVFES--SGDGCPTSS----------------NFV
DEHPIIYWNLLWCFSRINVPTHLALLCLDSASILNGREIPEEW-RESD------------
--------------KVIVKTLWDNDKLHAEI--GKPLYRQLAR-------ENPS------
NQVQA-IVSDEIFFTRSFLERVINLIRADELHKAMNLVLNARLKSSTR-FSFDKNRHNLY
RDLIFLIIREQGPGRFYMDNFEREYRKAFDSLNFQQ--VALNRFDRPPTNGSLYCRK---
------------------------------------------------------------
------------------------------------------------------------
-----------------CFKD---------------------------------------
-------------------------------LSLC-------------------------
------------------------------------D-----------------------
------------------------------------------------------------
------------------------------------------------------------
------------------------------------------------------------
------------------------------------------------------------
----------------------------
>Cscu.CSCU026952-RA /organism=Cscu {i 130,534,575,720,988,1123,1270,2392,2605,2807,2859,3267,3516,3600,3716,3889 i}
------------------------------------------------------------
------------------------------------------------------------
------------------------------------------------------------
------------------------------------------------------------
------------------------------------------------------------
------------------------------------------------------------
------------------------------------------------------------
------------------------------------------------------------
------------------------------------------------------------
------------------------------------------------------------
------------------------------------------------------------
------------------------------------------------------------
------------------------------------------------------------
------------------------------------------------------------
------------------------------------------------------------
------------------------------------------------------------
-----------------------------------LEIQEAFLHFMASILKGFRSYLLPI
TKAP-TVGTTDPSSLFDLQGFLRSRDKAYHRFFVMMMKTQMFIRFIEERSFVSDKDACLA
FFDECTEKVDE---------------TGAVRLL---EFE--SQQSDRT------------
VFIAPPE--------PY------------GLLSGITYTYHEFG-VLNPQLFHRHPE----
-------KTLLSVIAQEN------------------STPNSP--------------LARR
TKQEIKLAQKVAKK-QAEIPPMWAKCLVGYCYSLWFIHLPAFT--------------KTS
SS---KSKALRTAYDILVKLQSLKLHPPDE------------------------------
-------------AVLESTWPSAD------------------------------------
-----SS-ATLMWNKLRNVVLGVAQFRQGVKKKARRSLS-----------LCSELDYD-R
ISRTSTESSNPEEIA-MIKIHPTEFVYDLI----KVDDQSSGGQSDGGYSSM------NP
E-EAQKIASHLAAAQSSEFQAVNGKIHCKDDDKVNKECNAAK------------------
----------------------SLKFEELDFSASDAFRSRVGSIVRSSASSLSNLSKL--
-----------------HDTIVDSSAGVLMTSHATL------IEDSMF--EEGQNVQSER
LRKRHKSDPNY--RAGRAYRLRHCSCSLMQ-------------------------GIGEG
E--HPRQFFRSNS-----------FGNDVQIIRKIRNGTEVN--------------CELQ
DSVGKLDD-----------KCMNK------------------------------------
------------------------------------------------------------
------------------------VDGLRKQDELTINTG--------------------A
FGLSRCDEECEEELEAE--------------------NSNLSSYTVLPRPKSPNIPIKR-
--RNSTSD----FKKPDDSLGMLNSNDIC-----------YGNYSLNNIEESIPRERDFF
STT---------------LSPLKEAWFNWDFFAGGNLPKMASSLTYSLGLANSANGEVKG
MSPLKNSKVTRSSTFHGASDNIGARPVF------------------------SKIDKTDD
L---LDLEYSK-----KPLSRSST----LPVTQKTQNS----------PKVIGGRN----
--------------SYSGGTPSGLS-----------------------------RFTSRH
SEI---------LFDSLKSAASSVANKFSEFRQSL--SASNTPTKGVY------------
-------NSLPKPYEMEKLL--LYDDDDQSCSLSEN--RRASVDYVSRA----SRSDDVF
-SSPKSEYFRD--TLWSKGDSNIHHVGSAPAYSSQVFEMMESHYE---------------
----------SSSEKISSVKVALDITMTSCSRCYTCYSILYDE------------EIMEG
WSADDSNLNTQCAFCKAK------------------LVPLLTIIIRDLRNEGSS--ESLL
SPAHSAENI------------------LNNQLDSAPINESNKRKSSLPQNKIPLG---ET
DFNRNNSIDSCNEAFLLFEESPESRSP------------ASDSHSG------TPLGSPTK
QISENYSSR-------------------------------------VPHSL---------
--------------PQDVKPMRPSGADLIKLDSPDAALPLFNPNSIGSIDNQHSSNSVSI
VKKAESWNSSTQNFLGNPVEDTELPASLPSSIKSTSRLLKPLSATSSGADLRRLGISDIQ
ALEPIT----VWFFKRINVPSHLPNLCLEASSITKNKQMTE---RNND------------
------------FKNVIIRCLWDNVKWHEDI--GQPMYLLWTQ-----------------
--------------NSNVMKQILARIQNDDLISPINLIINQRRKC----HLGKGRHHSIY
RELLYLSLVALGRENIDIVCFDREYNRAFGKLTEKQ-ISLLHRNDRPLSPGASFCRH---
------------------------------------------------------------
------------------------------------------------------------
-----------------YFRE---------------------------------------
-------------------------------LELITA-----------------------
------------------------------------------------------------
------------------------------------------------------------
------------------------------------------------------------
------------------------------------------------------------
------------------------------------------------------------
----------------------------
>Dpte.g9748.t1 /organism=Dpte {i 445,937,975,3068,4225,4917,5190,5530,5635 i}
M---QNLTKSNDNELEFCDNIDLSISIESIYESASEIGEHFKKLIQLFGAETFEILIPCI
VRVLENLENVTVQRDNCLKLLEKLNKQIYDLQQDHQKRKNEQLKFQLEIEDIDELWRKEN
GKLEQYIKYLENENNRLSSIKNDDNLSRSLMNLKPEKEINIEKSAIFHKNEIHNNTVQLD
KLRTKIKILKNEIELKNEENVDLRKKLNNLDMENKNIRKIISSLLDNIICLNHGETSNNN
ENDVKWKEKIAILEEKLLIYKQQFESEHNDLIEIAIEKLQPSESDRIKMEDLPVQGPIPK
EPDEKLFWSPRNNQNLFYNKIFYIYQLKKMSEN--RISDYFVVTGVDE-TDRHYESVY--
--------------QPTLDPITDITVINRSNHEPVPQGYYCIEKTPYDHEANLNHGSING
SKFFICYKRSRDKPPLLDIGVLHPEC-ETMSPECKMIKRTPSGFPANLNERVGTT---KV
YLTYRRSKKKTHYNQLVVSDICVILTSKNESPPHAFCMIEKNLNK---GYLALRSDAYLC
YKKCMDRPPHLLYNPIIIDRFPNEEN----LQYPLP--QN-LPLFCLPMGASIECWPK--
------N-DSIGLSLSTFILT-TSVCTKIYGTLLNYYEQIEPNFLTDDELIQLKFVDDPK
DEEKIAEALN------EKSLQRIKSLCILSQWPFFDQFKCFLNFIYQN----------FI
CK---SSTVPLEFYVFHFMKNIPFPTPDRPNIMVNLSAS---NDDLLFSHNF-DDFPIPS
NGASFKKLLQNLGSDNCLYLLLFMLTEQKILIHSLRLSILTEIAEALVSMIFPFNWNCPY
IPLCPLSLAGVLNAPLPFIVGIYSQYFDYF-EPPSD-VISISLDTRA-----------IH
ISDTKRM-LNLDLLPKKYMKFLKEKLEEISAKIDQ------------------SVKSKER
DVHMKRKFD----------------------KQIEIEIQEAFLYFMASIMKDFQRHLKPI
TAAP-KVGATDPTTLFYFEGFIQAHPE-NIGFYSQLTKTQMFTKFIEERSLVSDKDISLA
FFDDCIEKVEKYESM-------NLKRISKLNLI---NFKD-IGKSSKT------------
VFISLPF--------LI----N-----------------ETF--HQEPKFFDGRFKK---
--DLFQ-KFATKFPGNET-----FPDINPIMNSVVDCTDSSAMTEAKFDSELQCYMFARR
AKHEILKAQRIAQQ-SSQSASEWAKCLLINAYSLWFIHFPAFS-YTLIQMQNL--SEKSD
QK---SIKPLSIAYQALKRMQTMDFSVPDEFCYRILMILCCIHNRPALAVKIFLDMDKYN
VKLNAITYGYYNKAVLDGNWPTDNGDF---------------------------------
-----SH-RKSRWIKLYNVIRVAMHFKIK-------------------------------
----------------------------------YINTNIANESSNSLIGNL------NE
N------------------------------------------------------ILR--
-------------------------------------KKTKKSLLSKKNEQTVMIVD---
---------------------HCPSAGFLFISDRID--------------LSTTKSNLAL
HQKKYKSDVDI--------------------------------------------NIIQK
D--FISIFDNLKT-----------IKNDHILIE---------------------------
------------------------------------------------------------
------------------------------------------------------------
------------------------------------------------------------
---------PEINP-------------------------------------KESIPEIS-
--AKAGSE-NFNI----------------------------------------SEGNIFS
NSF---------------VTPLKETLVNMDFSKSPVADKLRSSYRIAKNFT---------
---KSRYNFTRSTLSDSEKNLNKIGSLFV-------------------------KTDSKS
N---NNVLQTP-----PRIPRSLT----LPQTFHTS-------------------TPANE
MMSMK----SQFQ-NYGMSSPS--------------------------------------
--------------EYFYSTVKSIGGRINEFKLSLGTSSINSPVKFNMMNAV--------
---------------ASRLS--LKNDDENLNLSIDNL-----LDQFDENSFNMERYQHLL
--------------------------NEYYTNPLELFQTEE-------------------
----------TLSSSSTIGQIIWTVEMISCTICRGCQSIIYDE------------EIMSQ
WLPDDSNLNTRCIHCKTT------------------FVPSLTVYIKDYRCTNNQ------
------------------------------------------------------------
------------------------------------------------------------
------------------------------------------------------------
-----------------------------------------------QSSNGRLLDPISV
------------PYLSPLVLRKELENILNG--ESYSSLILP----------------KFV
DNHPIVYWNLVWYFTRLNLPSHIYELALYATSLNSAEIIKISKQYGYS------------
------------FKDVRVTCMWDNEKFYENI----PLHQQWLKM----KNAESE------
------TLSPELLDFKNLCQQLIQLIKERDLFKPIQFLISERNKLKKIPGMDLKNLNSLY
RELMFLNLIQVPPA-LSVDLFDEEYRSAFESLTNKD-KESLICIDYPLPNGAIFLRKMSK
ATNEDRIQDTSLLFKNPFVSETKMKSDQQNDHPKDQPKDQFKDQPKDQSKDQPKDLKKQI
SQPKIEMIGMNRNQDMIKEANETIQDAYCYLKTRESQISLRSVSHMSIGASLEYILYYKI
GHLFIRPMGVFSGIIIDYFYEIIPYSFRRSNGELDWLKYLANDLTLAYDYNFITGTLSET
PNSIMIMANDNGKVFVFGEMYRGFVFGSPSTLELKGR--LYMGQTSTDGSVKEELMKSSC
IVEVNKGSMVVFICDFSHIIILPDTDCQMNVQALVKEPAKTQKKT----KKITPKTPERK
SKRKT-PSRKKLKSKPKNLKISIRETTKTTTTTTGEIKPIKTETKSFSLPEKSSEKMIIK
IPMLHEVQNIIKSFDLIKDEIKTKSHTKLSELKKKGASQLSLTKTKEKSKKEKSKKERSK
KERSKKERS-NKELSKKERS-KKERSKKERS---KKDRSKSRLSPAKTMMVNKVSSKIKK
HRKSKSRLLSKSKLGMFFRRKSRSKKESSKSLKARKSIVKLKSLKAKKSIVKLKSLNKNL
EKKKSVNSLTKTKTIKSQKTKMKMNKTK
>Cele.Transcript:F52C12.4d /organism=Cele {i 70,195,432,819,969,1125,1337,1710,1889,2044,2106,2145,2214,2305,2403,2655,3229,3622,3939,4118,4457 i}
MSSGAGLTG---------------------------------------------------
------------------------------------------------------------
------------------------------------------------------------
------------------------------------------------------------
------------------------------------------------------------
----------------------------SHDER--RLFEHFVIAGLAE-N-QPLERLKPS
SEECGL------RNTQPLAPITDIAVIFPSLGEKPPDGFDVIESTTLGYPADLNHGSIGQ
KSVFLCYKRGYNKLPLVDIGILDEGRGDKPMIDSNVVQTTPFGRCASVNN--ASQ---GI
YLTYRRAPPNSSQSQFVVTDIKVILANKGEIPPHTYYKITKNLNK---GLVG--SDVFIC
YKKSQGTAKRLAYKPAVLDYFPRSDHSGEMEDFKLA--QN-VAMFCLPMGALIECWPT--
------KCAPPDRSFSTFVLT-DENGTKFYGSAVTFYEKYTKQ-LSEDQLEQLDLKSDEG
GTVEDSGSNNDPADDLQILFYKNVSICLISRFPFFNSFKRFLFFLHRM----------SS
TPS-CSHPVPIERYISHLMYEVSFPTPRRPRVFMQLG------AENISFDSH-DDSQLPL
NGAQLIDTLKYLGSENLMYLMLLALLEQKILIHSLRPWMLAAVAESVCALMFPFHWQCPY
IPQCPLGLAGVLHAPLPFIAGVDSRYFELYEDPPDD-VTCFDLDTST-----------IS
FSTVRAT-FKTSMLPKKPAKQLKSALEDIFGKLQKQDYST-------NSKSDGGFIPVDQ
D-LVKQRQR----------------------REFENEIHDAFLKFIASIMKGYQAFLRPI
KGAPMTEHATDTGNLFDLDGFLRSRDRSSADFYKRFSETQSFMRFIEERSFVSDKNTYNA
FFDDCIAKLTSAVE--------DGRDISGVQLL---EPDT-SHSHTTSTINALADTRTSM
VFIPAPE--------PFL---------NQETGEELQFVYGEFPSKMRSEYFQLDRLEKNG
-------KDGEKVPMHFV------------------SEASRC--------------SAVR
TKPETRSSLLAATNAVKTNPLHWSKTLLFYSYSLWFMQLDSLL--------------TAA
PN---KKKILRLAFNVLDRMEKTEIFPLDQVCYRILIELCGKYSEPEMAVKVMRAMQRAG
LEQNAVTYGIYHRAVMDATWPSPA------------------------------------
-----RQKAIKMWNLLRIVLTGAETLRKWANLERRPL----------------------K
IDEKSVENTENAEN-------------------------------------------VQA
E-----------------------------------------------------------
------------------------------------------------------------
------------------------------------------------------------
------------------------------------------------------------
------------------------ITVDYQITS------------------------YPL
DSV---------------------------------------------------------
------------------------------------------------------------
------------------------------------------------------------
----------------------------------------------------ENSPKMT-
PKRHNLEQ-KEPL---MDPLGALGPLEAENLEVSREKTK-ERSKSLGKVGMSPARAKFFA
DHA---------------TLP----------FSNENTPKSDKKEAKS--------GWFKG
IANSPMFKMIKSTTFDSSKQN---------------------------------------
----------------SAESSSET----SSITGASP-----------------------S
FHSVV----NQFKKGYDDVMPSRF-RL---------------------------------
------------------GVSTLLNKSVGAMGSGM--IYSDDRASAEN--PFFVNPKDPA
Y---------------------VLDSGVPNCLLREE-----------------YWMREVY
--------------------LQLKRSR----------ERVEKGQK----------SEENE
EISDGIAD---FPQFSAKTPGKLEVILCTATYCPSCRTMVYDE------------EIMAG
WKVDDQNLNTICPHCSGSGTATDAVSNETAAIQESVFAPRLKIRMRWIEEMKS----SWY
QPG---------------------------------------------------G-----
-----------------LQET--------------------------------PISTP--
------------------------------------------------------------
------------------EKTTSTPSDIQ----------------------------LEV
------------AFVSPLVLRRELETLLST--DKD-AMRNE----------------SLK
TTHPVVFWNLIYYLRRLSLPSHLFSWIAERH-----------------------------
----------------HIRCVFDLPTQHDET--RLPLYFYNPNH----DGNAPSFGDFTE
KITRK-LEDGSDSTGYATWKTVTDSVNKNLLFKAVQTLVNSSRLVKNG-SVHVGAHFPIF
RDIQFASIDVFGRALLR-DALDTQYDSESNKLPPKI-KEILPLQDHPLSHVTRACRK---
------------------------------------------------------------
------------------------------------------------------------
-----------------VFMP---------------------------------------
-------------------------------LDLF-------------------------
------------------------------------------------------------
------------------------------------------------------------
------------------------------------------------------------
------------------------------------------------------------
------------------------------------------------------------
----------------------------
