# Supplementary material for: Genome streamlining in a minute herbivore that manipulates its host plant
Source: eLife. 2020 Oct 23;9:e56689. doi: 10.7554/eLife.56689 (PMC7738191; doi:10.7554/eLife.56689)
Supplement: Supplementary file 2. [file elife-56689-supp2.zip › Malin_Input/OG0002179.fasta]

>Agam.AGAP004071-RA /organism=Agam {i 84,984,1195,1474 i}
MASF-------------------------------RNAAHHQKSLSVEERAEMREKFEEI
DTNKDGFIELKELKDALDQVGFKLPGYQVRLMIDEYSNKQR-SQHVGKLSYDEFESLCMD
LKAKDVASTFKKVVSKKENLETLGGMSDSSAAGTTHSVRVEEQLAFSDWINSNLVHDPDL
KHLLPLDSEGKLLYDKMKDGILLCKIVNHSCPDTIDERAINKKNLTVYTKFENLTLALVS
SQAIGCNIVNIDAHDLAKGKPHLVLGLLWQIIRIGLFSHITLDSCPGLATLL-SDGERLE
DLMKLSPEAILLRWVNHHLERAGIARRCTNFQSDISDSEVYSYLLNQIAPKD-------A
GVNVEALREQNALNRAEMMLQQAAKLNCRSFVTPQDVVNGVYKLNLAFVANLFNNHPGLD
QPEEI--EGLESIE-ETREEKTYRNWMNSMGVKPHVNWLYSDLADGLIIFQLFDIIQPGS
VQWKRVHQ-KFT-PLRKFMEKLENCNYAVELG-KQQKFSLVGIAGQDLSDGNATLTLALI
WQLMRAYTLSILSRLANT------GNPI-IEKEIVQWVNSKLQSAGKRTSLKSFQDPAIA
DGKIIIDLIDTIKPGSINYDNVRDGG-NPEENLENAKYAVSMARKIGARVYALPEDITEV
KAKMIMTVFACLMAMDYVPNMDSAKSAPPVAAVVQAPVPSSFH-----------------
------SHPWTTNRR----------------
>Dmel.FBtr0074443 /organism=Dmel {i 78,1189,1468,1722 i}
MADIL---------------------------------NVEQHQTVQEFKQNLEELIPNL
DANKDGFIDLHELKDALNQVGFKLAGYQVREMIDEYKGKQL-TAFQGKLNLEEFEALCLD
LKSKDVASTFKTVVSKKENLETLGGMSSISSEGTTHSVRLEEQLAFSDWINSNLGHDKDL
QHLLPIDSEGKRLYLSIKDGILLCKIINHSCPDTIDERAINKKNLTVYREFENLTLALVS
SQAIGCNIVNIDAHDLAKGKPHLVLGLLWQIIRIGLFSHITLDSCPGLAGLL-FDNERLE
DLMKMSPEAILLRWVNHHLERAGISRRCTNFQSDIVDSEIYSHLLKQIAGND-------A
DVNLDALRESDLQSRAEIMLQQAAKLNCRSFLTPQDVVNGVYKLNLAFVANLFNNHPGLD
KPEQI--EGLESIE-ETREEKTYRNWMNSMGVAPHVNWLYSDLADGLVIFQLFDVIKPGI
VNWSRVHK-RFS-PLRKFMEKLENCNYAVDLG-KQLKFSLVGIAGQDLNDGNATLTLALI
WQLMRAYTLSILSRLANT------GNPI-IEKEIVQWVNNRLSEAGKQSQLRNFNDPAIA
DGKIVIDLIDAIKEGSINYELVRTSG-TQEDNLANAKYAISMARKIGARVYALPEDITEV
KPKMVMTVFACMMALDYVPNMDSVDQNN--------------------------------
-------HNSSANNSN---------------
>Phum.transcript:PHUM267720-RA /organism=Phum {i 60,216,479,687,948,1159,1438,1590,1692 i}
MA---------------------------------------STELSADERAEIKEHF---
-ISGDSLISLSKLKNALDQGGFKLPGGKVRKLIEEYDDKKN-TQHEGQLSLDEFEKLCVN
LKASEAGTRFKQVVSKKENLETLGGMSDASSVGTTHSVRLEEQLAFSGWINSNLINDPDL
KHLLPLDPQGKTLYDKVKDGILLCKIINHSCPDTIDERVINKKNLTVYTKHENLTLALSS
AQSIGCNIVNIDAHDLSKGKPHLVLGLLWQIIRIGLFNQITLEHCPGLASLL-GNGEKLE
DLMKLSPEAILIRWVNYHLERSGINRRCNNFQSDITDSEIYSHLLRQIAPQD-------A
GVTMEALMEPDLLKRAELMLEQAGKLGCRSFVTPIDVTTGVYKLNLAFVANLFNNHPGLD
NTETF--DGLENIE-ETREEKTYRNWMNSMGVSPYVNWLYSDLADGLIIFQLYDVIRPGI
VNWNRVHK-KFS-KLRKFMEKLENCNYAVELG-KQLGFKLVGIAGTDINDGNTTLTLALI
WQLMRAYTLSILTQLANT------GSPI-IEKEIVQWVNSKLQQHNKESTLKSFQDPTLA
DARVVIDLIDSIKPGLINYELVRSGG-TEEDNLANAKYAISTARKLGARIYALPEDITEV
KQKMIMTVFACLMAMDYVPNMDIRQS----------------------------------
-------------------------------
>Tcas.transcript:TC031579_001 /organism=Tcas {i 75,506,975,1189,1725 i}
M----------------------------------ASPCADFAKLTPDEQEEIKEKFHEI
DKNGDGYIDLKELRDALDACGFKIPGFKARAMEEEFNNSNR-ARIPGKMTLEEFQKLCSD
LKANEVASTFKMAVTKRENLQHLGGTSEASNEGTTHSVRVEEQLAFSDWINSNLRHDPDL
KDLLPIDPEGKSLYDKVKSGILLCKIINHSCPDTIDERAINKKNLTLYTKLENLTLALSS
AQAIGCNVINIDAHNLSKGTPHLVLGLLWQIIRIGLFNQITLEHCPGLTTLL-SEDEKIE
DLMKLSPEAILLRWVNYHLERAGVSRRINNFQSDITDSEVYTHLLKQIAPLE-------A
DVNTNALMERDLHERAEVMLQQAAKLKCRAFVTPQDVVNGVYKLNLAFVANLFNNHPGLN
ETNGV-LEGYETVE-ETREERTYRNWINSMGVSPHVNWLYSDLADGLVVFQLYDIIKPNI
VNWNKVHR-KFTNPRKKFMEKLENCNYAIELG-REIKFSLVGIAGQDINEGNVTLTLALI
WQLMRAYTLTVLSQLAES------GNPI-VEKEIVQWVNNKLNSAGKNSSIRSFQDSTIA
DAKVVIDLIDAIKPGAINYDLVKTGG-TEEDNLANAKYAISMSRKAGARVYALPEDIAEV
KPKMVMTVFACLMALDYTPNMDSRRQ----------------------------------
-------------------------------
>Cscu.CSCU017958-RA /organism=Cscu {i 183,350,446 i}
M------------------------------------------------------FLLQL
DKDGNGFLDMSELKQALEIVGFKIPQWKVRQMIDDLERGQV-GDKKGRLSFEEFQQVCMD
IKSRDVANTFKSMVTKRENVETLGGMSEASSEGTTHSVRHEEQVAFSDWINSNLKNDQDL
KHLLPIDIEGKLLYDKVKDGILLCKIINHSCPDTIDERAINKKNLTVYTKHENLTLALNS
SQAIGCNIINIDAHDLLKGKPHLVLGLIWQIIRVSIL-----------------------
------------------------------------------------------------
------------------------------------------------------------
------------------------------------------------------------
------------------------------------------------------------
----------------------------------------------------IFSRSSVT
V-----------------------------------------------------------
------------------------------------------------------------
-------------------------------
>Dpte.g3284.t1 /organism=Dpte {i 81,404,1269,1587,1731 i}
MDT--------------------------------LTANLNALSLSEEQTDSVENLFSK-
----NQSLDANALKDALDIVGFKLPLWRVRILIEDIDKKKSFLQEKSRLTKEEFIKLCMD
LRAQDVANSFKSTISKRGNLETLGGMSEASSSGTTHSVRHEEQVAFSDWINTHLSCDSDL
KSLLPIDLEGKTLYDKVKDGILLCKIINHSCPDTIDERAINKKNLTLYTKHENLTLALNS
AQAIGCNIINIDAHDLSKGRPHLVLGLLWQIIRIGLFNQITIEHCPGLVNLL-NDNEEMG
DLLKLSPEEILIRWVNYQLEKANVDRRISNFTNDIKDSEVYTHLLHQIAPPE-------K
NVNKDALRERDMLERAEMMLKQADKLGCRSFLTPQNVVDGVYKLNVAFVANLFNNYPGLD
TPENI--EPLETIE-ETREEKTYRNWMNSMGVDPYVNWLYSDLADGRIIFQLFDIIQPGI
VNWSRVHQ-TFS-KLKYFMEKIENCNYAVKLG-KELKFSLVGIAGQDISEGNPTLTLALV
WQLMRAYTLSILSKLTNHDSNGSSPNVI-VENEIIEWTNNKLREAGKSSTIKNFQDSSIS
TAIPVIDLIEAIKPGSINYSQLYEGN-THEEKLANAKYAISMARKIGARIYALPEDIAEV
KSKMVMTVFACLMARDYIPNMGKAVDSL--------------------------------
-------NNSNNNDNY-------------VD
>Dpul.mRNA9849 /organism=Dpul {i 93,261,384,524,732,993,1173,1349,1489,1641 i}
MALHQ--------W--------------------NGAASSNIRKFTEEERQELREQFASI
DRDGSGYIELAELKQALDVCGFKIPSYQVRLMIEEVDREQS-GPGKGRLSFEEFEHLCAK
LKSQDVAATFKKVVSKTENLQTFGGTSNASSEGTTHTIRMEEQLAFSDWINTNLGEDKDL
KHLLPIGSTGRSLFEKVKDGILLCKIINHSCPDTIDERAINMKNLTVYTMHENLTLALYS
AQSIGCNIVNIDAHDLSKGKPHLVLGLLWQIIRIGLFNQITLEHCPGLTNLL-GDNERIE
ELMKLSPEAILLRWVNFQLEKSGTNRRCANFSGDITDSEVYTYLLKQIAPLD-------A
GVTMEALRENDLLRRAELMLQQADKLGCRSFLTPKDVVDGVYKLNLAFVANLFNNHPALH
ADSSVPFEALENLE-ESREEKTYRNWMNSLGVAPYVNWLYSDLADGLVIFQLYDVIKPGI
VNWNRVHK-EFS-KLRKFMEKLENCNYAVELG-KQLKFSLVGIAGKDISDGNPTLTLALI
WQLMRAYTLSILTQLADT------GSPI-VEKEIIDWVNNKLAQGKKTTSIRNFQDSSIA
KARVVIDLIDCIKPGTINYELVREGG-PDEDNLANAKYAISMARKIGARVYALPEDITEV
KQKMVMTVFSTLMARDYVPSMDSKNN----------------------------------
-------------------------------
>Lpol.rna5520 /organism=Lpol {i 75,243,410,506,714,900,975,1186,1275,1465,1575,1719 i}
M----------------------------------AGSQKRNMNLSEEQREDLSVHFNTL
DKDGNGYLDLSELKRALDIVGFKIPQWQVRQMIDELCRRNF-NKEKGQLSFEEFQKLYTD
LKSKDVTSQFKTAVSKRENLQTLGGMSEASSEGTTHSVRHEEQVAFSNWINSNLGADLDL
QYLLPIDTEGRMLYDRVKDGVLLCKVINHSCPETIDERAINKKNLTVYTKHENLTLALNS
AQAIGCNIINIDAHDLAKGKPHLVLGLLWQIIRIGLFNQITLEHCPGLVQLL-FPGEEMA
DLLKLSPENILIRWVNYHLERAGVNRRLTNFTSDVKDSEIYTHLLYQISPYE-------A
GVTMEALQEPNLVSRAEIMLQQADKIGCRSFLSPNDVVEGVYKLNVAFVANLFNNHPALD
KPELP--LELENLE-ETREEKTYRNWMNSMGVNPHVNWLYSDLADGLVIFQLFDIIKPGV
VSWNKVHR-MFS-KLKAFMEKLENCNYAVNLG-KQLKFSLVGIDGNDISEGNPTLTLALV
WQLMRAYTLSILTQLAGT------GNPI-VETQIVEWVNMKLQDAGKSTSIRSFQDSAIS
NAIPVIDLIDAIQPGSINYGMVLPGS-DDDEKMANAKYAISVARKIGARIYVLPEDIVQV
KPKMVMTVFACLMGRDYIPNIGVKNQNHSE------------------------------
-------------------------------
>Smar.transcript:SMAR014435-RA /organism=Smar {i 23,231,492,703,930,1074 i}
------------------------------------------------------------
------------------------------------------------------------
------------------------------------------------------------
----------------MKDGILLCKTINHSCADTIDERAINKKNLTLYTKHENLTLALNS
SQAIGCNVINIDAHDFAKGKPHLILGLLWQIIRIGLFNQITLEHCPGLARLL-QPDEKIE
DLMRLSPEQILLRWVNYQLERAGVNRRINNFTSDIKDSEVYTYLIAQIAPAG-------T
GVTLEPLTERDLLKRAEIMLQQSDKIGCRSFLAPNDVVEGIYKLNVAFVANLFNNHPGLD
KPDEE--IEYEVIE-ETREEKTYRNWMNSMGVKPYVNWLYSDLADGSIIFQLYDIIKPGI
VDWNRVHR-KFS-KLRGFMEKLENCNYAVDLG-KQLKFSL--------------------
-----------------------------------------LKDAKKSTSIRNFQDSSIA
NARVVIDLIDAIKPGTINYDLLKDEN-SSDDNMANAKYAISMARKIGARIYALPEDITEV
KPKMVMTVFACLMARDYIPNMGTKNPAE--------------------------------
-------------------------------
>Ptep.aug3.g26022.t1 /organism=Ptep {i 26,122,330,516,591,802,891,1081,1191,1335 i}
M-----------------------------------------------------------
-------------------VVFKL------------------------------------
-------------------------------------------------LYRNLGRDPDL
KHLLPIDSEGKALYDKLKDGILLCKIINHSCPDTIDERVINKKNLTLYTKHENLTLALNS
SQAIGCNVINIDAHDLAKGKPHLVLGLLWQIIRIGLFNQISLEHCPGLVQLV-SSGEDMS
DLMKLSPENILLRWVNYHLERAGSQRRITNFTTDIKDSEIYTQLLKQIAPLD-------S
GVTLEPMTKSDLLERAEVMLKQADKIGCRSFLTPNDVIDGVYKLNVAFVANLFNNHPALD
QPDEP--IEMVSLE-ETREEKTYRNWMNSMGVSPYVNWLYSDLTNGLVIFQLYDTIKPGI
VDWNRVHK-TFS-KLKAFMEKLENCNYAVLLG-KELKFSLVGIAGHDISEGNPTLTLALV
WQLMRAYTLTILTQLANT------GHPV-VEKEIVEWVNNKLKEAGKETYIRSFQDSSIS
TALPIINLIDSIQPGSINYSQVLTAD-LPEDRMANAKYAISMARKIGAKIYALPEDITEV
KQKMVMTVFACLMARGYIPNMGDKIIEQ--------------------------------
-------------------------------
>Turt.mRNA:tetur04g03940 /organism=Turt {i 72,1272,1590,1734 i}
M-----------------------------------ASFRKSLLITDEQREELCEKFQTI
DQDGNGSIDMRELKAALDIVGFKIPQWEVRQMISELEKQKK-IQKEGKLSFEEFQQLCYD
LKSKDVANTFKKAVTKPENLETIGGMSAASSAGTTHSVRQEEQVAFSDWINTNLKNDPDL
KHVLPIDPEGRELYEKVKDGTLLCKIINHSCPETIDERAINKKNLTVYTKHENLTLALNS
AQSIGCNIINIDAHDLSQGKQHLVLGLLWQIIRIGLFNQITLEQCPGLVRLL-RPDEELS
DLNKLSPENILIRWVNYHLEKAGVDRRINNFTGDIKDSVVYTHLIKQIAPRG-------I
PVSMEALMEPNQVDRAEIMLKQADKLGCRSFLTPNDVVEGVYKLNVAFVANLFNTHPCLD
KPDEP--LELVDIE-ESREEKTYRNWINSMGVSPFVNWLYSDLADGLIIFQLFDIIKPGV
VNWKRVHK-SFS-NLRGFMEKLENCNYAVELG-KQLRFSLVGIAGQDIVEGNPTLTLALI
WQLMRAYTLSILTQLASSGDANSEGRAI-VEKEIVDWANNKLKEAGKTSVIRNFQDSSIS
TAMPVIDLIDAIKPGSINYSQVLTGS-SAEEKLANAKYAISMARKIGARIYALPEDISEL
KPKMVMTVFACLMARDYIPNMGSKASPAE-------------------------------
-------------------------------
>Isca.ISCW012584-RA /organism=Isca {i 1278,1578,1719 i}
L---------------------------------HVCASRLSAPLSPENIQSQSSIRCAL
QLN-RGYVELSSLREALSAVGFKLPQWKVRQLIEDMERRKA-MAEPGRLSLSEFEQLYSE
LRAQEVSAGFKAMLSKKENVQTLGGMSEASSEGTTHSVRHEEQAAFSDWINRNLRTDPDL
KHLLPIEAGGEALYDRVRDGILLCKMINHSCPETIDERAINKKGLTVYTKHENLTLALSS
AQSIGCSIVNIDAHDLARGKPHLVLGLLWQIIKIGLFNQISLQHCPGLVQLV-KPGEDMS
HLLHLSPEAILLRWCNYHLERAGTKRRVANFTSDVRDSEVYTLLLKQIAPLG-------S
GVHTEALRESDLTARAELMLQQADKINCRSFLTPQDVVEGVYKLNVAFVANLFNNHPALD
LPEGP-LEMLEGLE-ETREEKTYRNWVNSMGVEPYVNWLYSDLADGLIIFQLFDVIRPGL
VNWTRVHR-TFS-RLKGFMEKLENCNYAVELG-RKLGFSLVGVAGQDLSDGNATLTLALV
WQLMRAYTLSVLTQLAGT------GHPI-VEKEIVDWANSKLKSAQKTTQIRNFQDPCIC
DAKTIVDLVDAINPGCINYSQVLPGT-TLEERLANAKYAISMARKLGARIYALPEDIAEG
KPKMVMTVFACLMARDYIPGAQ--------------------------------------
-------------------------------
>Bmor.transcript:BGIBMGA004608-RA /organism=Bmor {i 135,217,371,535,645,840,1051,1182,1330,1482,1584,1754 i}
M------------------------------------------------IEEYYDNGGKH
GRGVNGSLNGDARRN--------------------------------GMSLVEFEDLCAN
LKAQQVSSTFKQAVSKKENLEHLGGMSEASSDGTTHSVRLEEQMAFSGWINSNLEHDPDL
KHLLPIDPEGKQLYEKLKDGLILCKVINHSCPDTIDERAINKKNLTLYTKHENLTLALVS
SQAIGCNIVNIDAHDLAKGKPHLVLGLLWQIIRIGLFNQITLEHCPGLTELL-NDQERIE
DLLALSPEAILLRWVNHQLQSAGVTRRCANFQHDVADSEIYSYLLKQIAPSD-------A
GVTLEALSESDLHRRAEIMLQQAEKLRCRAFVTPADVVAGVYKLNLAFVANLFNQHPGLQ
RTDDA--EEYHQLD-ETREEKTYRNWMNSMGVAPHVNWLYSDLTDGLVIFQLYDIIKPGI
VNWKKVHR-QFS-KLRKFMERLENCNYAVELG-RALGFSLVGIAGADINEGNATLTLALI
WQLMRAYTLSVLTRLANT------GNPI-IEKEIVQWVNNKLQSAGKQSSIRSFQDEVLA
DGKVVIDLIDAIKPGSINYDLVLPGG-NEEENLANAKYAISMARRCGGRVYALPEDITER
KPKMIMTVFACLMALDYIPTMDAPVKPSSDDAVITETVETTEMYQLVEDSGWGMPTAEKP
EPPPKPDNLSPLPRSNSEESIN---------
>Alyc.aculy05g02330.1 /organism=Alyc {i i}
M-----------------------------------------------------------
-----------------------------------------------------------S
STIDDVAQAFKTMVSKRENLQHLGGMSEASSEGTTHSVRQEEQAAFSDWINIKLRDDSDL
KHVLPLHKNGDDLYEAIKDGILLCKIINFSCPDTIDERAINKKNLTLYTKHENLTLALNS
AQAIGCNIVNIDAHDLAKGKPHLSLGLLWQIIRIGIFNQINLEHCPGLVNLVGGDIDELG
DLMKLSPENILMRWVNHHLSKAGVARRIRNFTKDISDSEIYTHLLFQIAPKG-------A
DVTTEALYIRDLKQRAETMLQQADKLGCRSFITPQDVVGGVYKLNVAFLANLFNKFPALD
IPEEP--IKIETIE-ETRAEKTWRNWMNSLGVSPYVNRLYSDLADGLVLIQLFDIIKPGC
VQWNRVHK-QFS-RLKGFMERLENCNYSVELG-KLHKFSLVGIAGQDIVECNPTLVSALV
WQLMRAYTLTILSHLAAADD----GKPM-DEHKIVEWVNAKLKDVGKSSIIRSFNDSSIS
TAVPIIDLVDAIKPGSINYEQVLPGS-NAEEKLANSKYAISMARKIGAKVYALPEDIAEV
KPKMVMTVFACLMARDYVPNPELNSSDSSANNSISSAGGNNEKNH-------SMTTAN--
----NNNNINNNNNTNGNSLIKNGKPSNGIH
>Mocc.rna1504 /organism=Mocc {i 66,177,334,488,696,1680 i}
M-------------------------------------NRQSLVLSDEQREEL---FSSI
PALAKNGIDLSELKDALDCVGIKMAQWEIRKLADDLNQQGK-IRSASRMSYEEFQQLYTD
LRSRDESVHFKKALQKNEKVKTLGGSSNASSEGTTHSVRFDEETAFATWINRELLGDADL
RQILPINEQDGSLYDKLKDGIVLCKMINKSCPDTIDERAINKQNLSVYTKHENLTLALNS
AQAIGCNIINIDAHDLSKGAKHLVLALLWQIIKIGLFSQITLQQCPGLIALL-KDGEEVA
DLIKLSQDDVLLRWVNYHLERSQCNRKMTNFTTDIKDSEIYTYLLQQIAPPG-------A
GVHTLAMMEPDLLKRAETMLEQAEKLGCRSFLSPKNVVNGNHKLNMAFVANLFTQHSSLE
TPTEP--IELEDME-ESREEKTYRNWMNSMGVSPHVRSVGHDLVDGLIIFQLFDIIKPGS
VNWQRVHR-SFS-RLKGFMEKLENCNYAVELAIKEFDFKLVGIAGTDINDGNTTLTLAVV
WQLMRAYTLSVLSTCKGT------GSPV-VEKEILEWANGKLASAGKDSRISSFQDQAIA
CSRPVLDLVDAINPGSINYAQVKSGT-SQEEKLDNAKYAISMARKAGARIYALPEDIAEV
KQKMVMTVFACLMARDYKPNMGVKE-----------------------------------
-------------------------------
>Drer.transcript:ENSDART00000123103 /organism=Drer {i 70,181,342,472,605,684,850,993,1089,1282,1361,1476,1610,1734,1859 i}
MALITRGLHRIFLWTKRQNSTITGPFLHGVKCFEETSMENKVTQISREDLEDLREAFNKI
DIDNSGYVSDFELQELFREASFHLPGYQIREIVEKFIA-GD-TNKDEKISFEEFVAISQE
LRSKEVRETFRKCISRRDGIRSFGGTSGISSEGTQHSYSDEEKVAFVNWVNKALANDPDC
KHLIPMDPGTDSLFKSVKDGILLCKMINLSQPDTIDERVINKK-CTPFTMTENLMLALNS
ASAIGCTVVNIDAQDMKAGTPHLVLGLLWQIIKIGLFADIEISRNEALIALL-DESEELD
HLMSMSPEDLLLRWVNYHLKAAGW-KQIRNFSEDIKDSRAYFHLLNQISPKGDLDDQMRI
DIDMLGLTERDDEMRAELMLRQAARLDCRQFVTPKDVVAGNHKLNMAFVANLFNMYPALN
RPTDN-GIDYA-IEGETREDRTFRNWMNSLGVSPYVNHLYSDLHDGLIILQLYERIQIP-
VDWPRVNKPPYP-VLGSNMKKLENCNYAVALGKKEAKFSLVGIGGENINEGSPMHTLALV
WQLMRRYTLKVLSDLGD-------GEKV-SDQIIINWVNSTLKQGDKNSSISSFKDKSIS
TSLPVIDLIDTIVPKAIKYEMVKSGDMTAEDKLNNAKYAISVARKIGVKVYALPDDLVEV
KPKMVMTVFACLMGRGLKKVDG--------------------------------------
-------------------------------
>Hsap.transcript:ENST00000355899 /organism=Hsap {i 73,237,367,500,582,748,891,987,1183,1262,1377,1511,1635,1760 i}
MD------------------------------------EMATTQISKDELDELKEAFAKV
DLNSNGFICDYELHELFKEANMPLPGYKVREIIQKLMLDGD-RNKDGKISFDEFVYIFQE
VKSSDIAKTFRKAINRKEGICALGGTSELSSEGTQHSYSEEEKYAFVNWINKALENDPDC
RHVIPMNPNTDDLFKAVGDGIVLCKMINLSVPDTIDERAINKKKLTPFIIQENLNLALNS
ASAIGCHVVNIGAEDLRAGKPHLVLGLLWQIIKIGLFADIELSRNEALAALL-RDGETLE
ELMKLSPEELLLRWANFHLENSGW-QKINNFSADIKDSKAYFHLLNQIAPKGQKEGEPRI
DINMSGFNETDDLKRAESMLQQADKLGCRQFVTPADVVSGNPKLNLAFVANLFNKYPALT
KPENQ-DIDWTLLEGETREERTFRNWMNSLGVNPHVNHLYADLQDALVILQLYERIKVP-
VDWSKVNKPPYP-KLGANMKKLENCNYAVELGKHPAKFSLVGIGGQDLNDGNQTLTLALV
WQLMRRYTLNVLEDLGD-------GQKA-NDDIIVNWVNRTLSEAGKSTSIQSFKDKTIS
SSLAVVDLIDAIQPGCINYDLVKSGNLTEDDKHNNAKYAVSMARRIGARVYALPEDLVEV
KPKMVMTVFACLMGRGMKRV----------------------------------------
-------------------------------
>Cele.Transcript:Y73B3B.1 /organism=Cele {i 89,368,482,637,1014 i}
MA----------------------------------------------------------
----------------------KLEEYSIEERVRVMFG----------------------
-SAAEVSNDFRTQI------RTIG------------DVELDEKHR---------------
----------------------ICKFTSY-----------------------DGKLKLQG
DQ-------NISARSKKQ----------WPI-------RVTLAELTGFMNYL---VEKTK
DTIEPVVAAKLFREFS-ELEGEGR-----------TDGVYYKRFYNQLAP----------
--NMAKLVDYSIEERLRVMF--------------------------GFAAEVFDDFLAQI
RTLGD--VELD----EGKR------------ISKFTS-------------------TDGK
LNLEGDHS-HAA-RMKRRCAEYRN-----------------AYRGRHIYDGNQILTLALV
WQLMRAYTLSVLAQYTQS------GDSLPTDKDIVAWVNEKLKNSGKSTSIRSFQDPAIS
DGKVVLDLIDSIKPNVIDHSLVKSGK-SNEDKMSNAKYAITCGRKIGAKIYALPEDIVEV
KPKMVLTVFACLMARDYLPDMKQGAASAPIVPMI--------------------------
-------------NGN---------------
