# Supplementary material for: Genome streamlining in a minute herbivore that manipulates its host plant
Source: eLife. 2020 Oct 23;9:e56689. doi: 10.7554/eLife.56689 (PMC7738191; doi:10.7554/eLife.56689)
Supplement: Supplementary file 2. [file elife-56689-supp2.zip › Malin_Input/OG0002182.fasta]

>Agam.AGAP008727-RB /organism=Agam {i 207 i}
---------------------------MANVNLASVVLRTAL------------RAKI--
-------GTRQSH-------DMITQKIGKREVVGHGWNGLPVYADRVDYPMPAIRF-KEN
-TRDVLALREKEKGDWKKMSVQEKKALYRASFCQTFAEMKHPTGEWKACLGAALIAASMS
LIGMMLLKAFVYEPIPETFDEEHQKAQLKRMLDLNINPIHGVSSKWDYDNNKWK------
---
>Bmor.transcript:BGIBMGA013680-RA /organism=Bmor {i 96,210,403 i}
--------------------------------MANYLMRRALI----NAIRVPVCARA--
--------GSTGN--------TELAKIGDREWVGYGFNGQPNYVDRPDFPLPAIRF-RED
-TPDIKALREKEKGDWRKLTLEEKKTLYRASFCQTFAEFQAPTGEWKGVVGWALVLSSLA
AWIYMAMKVFVYSPIPDSLSEERQKAQLQRMLDLKVNPIDGLASKWDYENNRWK------
---
>Dpul.mRNA14580 /organism=Dpul {i 75,94,342,535 i}
TFIVGSLRPPPFVVVQAKGERDQAKFSLKIVRMANHLVRYAAQQT--KARITPAISQVRA
AHDHAHEHHAVGD--------PVKAVIGNREIVGFGMNGQPNYIDRVDFPLPAIRY-KEV
-TPDIQVLKEKEKGDWNKLTIEEKKALYRASFCQTFAEIKAPTGEWKSVVGYSLIACSLA
MWIFIWMKKYVYAPLPKTFTPEWQQAQLERMLDMQIGPIEGLASKYDYEKGRWKE-----
---
>Tcas.transcript:TC009512_001 /organism=Tcas {i 198,391 i}
--------------------------------MAGRLL---------CMRALPVQKTL--
-------GRASMS--------DMRSIIGNREIVGFGFNGQPNYADRVDFPLPAIRW-KEN
-TPDIQALREKEKGDWRKLTIEEKKALYRASFCQTFAEMKAPTGEWKSIVGISFVLVAIA
LWGFYGMKTFVYAPLPESFNEENRRAQLRRIIDLQINPVQGLSSKWDYEKDDWKK-----
---
>Lpol.rna8992 /organism=Lpol {i 274,406 i}
--------------------------------MAGHLLKVATKHL--PSRYVASRIFI--
---------PSVA--------YHKERIGNREVVGFGLNGEPSYIDRTDFPMPAIRF-KEN
-SQEIITLREKEKDDWRKLTMDEKKALYRASFCQTFAEMKAPTGEWKSVLAGTLVAMSLT
IWIYVWMKKFVYQPMPESFSPERKAAQFQRMIDLRINPIEGLTSNYDYENNRWKD-----
---
>Smar.transcript:SMAR015016-RA /organism=Smar {i 182,271,403 i}
--------------------------------MANNLLRMRL-----VTKHIPCKNFN--
-------LQTATC--------FTKAKIGKREIVGYGMNGQANYIDRADFPMPAIRF-REI
-TSDLSGLKAKEKGDWKSLSLEEKKTLYRASFCQTFAEMNAPTGDWKFMLSGIFAACSMV
IWFYVWMHKYVYGPLPPSFSPEAQKAQMQRMLDLRINPIEGISSKYDFENDRWK------
---
>Dmel.FBtr0332242 /organism=Dmel {i 412 i}
--------------------------------MALRLLNSAVLRQ--LASQLPKSAQV--
-------GSVAAV--------HTLDKIGKREIVGYGWNGTACYADRVDYPLPAVRF-REP
-TNEINALRAKEQGDWKKLSTQEIKALYRASFCQTIAEVQAGSGEWKLHLGVSLLFCAAA
IWVAVLMNIFVYDELPVTFDEEHQKAQLQRIIDLEINPVTGLTSKWDYENKKWKN-----
---
>Ptep.aug3.g18381.t1 /organism=Ptep {i 271,403 i}
--------------------------------MGFTLANILSRR---LMRNVPNSVQ---
--------SLAAF--------HGKSRIGDRDIVGFGMNGSYTYIDRVDYPMPAIRF-REN
-TPESKALREKEKEDWKKLTLEEKKALYRHSFCLTFSEQRAPNGDWKYMIGGTFAFMGLM
LWAYYLMKIYVYPPLPYSMTPEHQSKMLERMIQLRVDPIDGLTSKYDYENNKWKD-----
---
>Cscu.CSCU003589-RA /organism=Cscu {i 37,322 i}
-----------MIKVRDCSDRD------ENSKMASHMLKVASRQL--PSRCIFNTLIQ--
--------PSASY--------YGRSLIGNRDVVGYGMNGSYMYIDRLDFPMPAIRF-KEN
-TPDIMALREKEKGDWKNLTIEEKKTFT--------------------------------
------------------------------------------------------------
---
>Mocc.rna10004 /organism=Mocc {i 97 i}
--------------------------------MS--LLKPKLLCT--LL-----------
--------ARRTF--------HGRAQIGKREVVGHGLNGTYSYLDRADCPYPAIRW-EEP
-GSHIDALLQKQKGDWKNLSLEEKKALYRHSFRQTFVEFDSPRGDWRIITGGVMFGLAFA
LWMSILLKKFVLPPLPESCSEESKQAQLKRMIEIRANPVEGIASKWDYENNRWK------
---
>Phum.transcript:PHUM227990-RA /organism=Phum {i 231,424 i}
-----------------------------------MLLNKVLLET--ITKKQPPIIKY--
--------SIAGYCTKGGDWHDERRPIGKREWVGYGLYSSPNYFDRIDCPMPAVRF-KEI
-TGDLVGLKEKEKGDWKNLTMDEKKKLYRASFRQTFAEVNAPTGEWKSTLGALLFISGLG
IWLYMACYKYVLPKLPSTFSEEHRQKMFRHMLVNKYGHLSGVSSKWDYEKDDWK------
---
>Turt.mRNA:tetur17g03130 /organism=Turt {i 286 i}
--------------------------------MSIFHLRPALQRE--ILHFLRSKGHLK-
-------ASTASY-------YEYKDVIGNREIVGFGNDGQPFYFDRLNKPFPAIRF-KED
-TSEMLALKEKEKGDWKLLSNEEKKQLYRHSYCRTYVELTAPTGNWKQVIAGILGIMSIT
LLVVAAERTYIYPPLPESMNPENTKRFMKFALFNRIDEFDGYASKWDYENNCWKK-----
---
>Alyc.aculy05g04860.1 /organism=Alyc {i i}
------------------------------------MLAIHK------------------
---------ASKP--------LYRYRIGSREVVGPSITGIESYYDRVDAPCPAVRF-KPP
-SAEFAALQEKEKGSWKSMTLEEKKKLYRLNFCSTFKELEAPTLEGRKIFGRVLLLLCAP
LLIFVVAKKTVFPPLPDTMSDQGKKNLVRWYIDARVDPIDGISSKWDYEKGQWKEKPYRL
MSK
>Drer.transcript:ENSDART00000104487 /organism=Drer {i 100,268,400 i}
------------------------------------MLRLTAGRLGGLLTR---------
-------RGVAAF----SSSSVKMASHGHGDVIEQADMSRPMYSDRLDTPLPDRPY-KDI
LSAADKSLKQKEKGPWNNLSNEEKIALYRIMFNETFAEMKKPTGEWKTVTAGILFFIGFT
GLVVLWQRLYVYPPQPHTFGDEWQAKQIKRMLDMKINPVQGFAAKWDYEKGQWK------
---
>Hsap.transcript:ENST00000376075 /organism=Hsap {i 82,247,379 i}
------------------------------------MLPRAAWSL--VLRK---------
-------GGGGRR----GMHSSEGTTRGGGKMSPYTNCYAQRY-----YPMPEEPFCTEL
-NAEEQALKEKEKGSWTQLTHAEKVALYRLQFNETFAEMNRRSNEWKTVMGCVFFFIGFA
ALVIWWQRVYVFPPKPITLTDERKAQQLQRMLDMKVNPVQGLASRWDYEKKQWKK-----
---
>Cele.Transcript:W09C5.8 /organism=Cele {i 132,262 i}
-----------------------------------MMLPRLA------LRAVHTTARL--
-------SGGQEF-------YWGPDKAAGRELVGYGANGDNIYQDRLDYWYPAIRF-RKE
-DSVIAPIRAKEQADWKNLSAEEKKLLYRYSFRQTLSEFEAPTGYWKVISAVILSVLGLC
TYYAVLLNVCVYPELPPTFQNEYKEAQVERALVLEKGQFLGAPTHYDYENKKWK------
---
