# Supplementary material for: Genome streamlining in a minute herbivore that manipulates its host plant
Source: eLife. 2020 Oct 23;9:e56689. doi: 10.7554/eLife.56689 (PMC7738191; doi:10.7554/eLife.56689)
Supplement: Supplementary file 2. [file elife-56689-supp2.zip › Malin_Input/OG0002185.fasta]

>Agam.AGAP004341-RA /organism=Agam {i 28,190,298,516,837,1026,1299,1604,1867,2503,2631,2747 i}
------------------------------------------------------------
------------------------------------------------------------
------------------------------------------------------------
------------------------------------------------------------
------------------------------------------------------------
----------MTTNMYRVGDYVYVETSPT--TPYQIRRIDELNKTPSG-NVEAKVMCFYR
RRDLPTPLVQLADKHQM-----------------------------ATSEDSPAAMKLKK
MWLKTPVSEEQAAQAVLDPALVALEEERNNSPNNGG------------------------
-------------------------------------------GGSERGEHLNPKQRHQM
KQRELFLSRQVETLPATQIRGRCSVTLLNEEESLLSYLNKDDTFFYCLVFDPTQKTL-LA
DKGEIRVGARYQTDLQQMLKPG---------------------------EKD--------
--------------------------ERNLEELETLVWTPQHSLTDKKIDQFLVVSRSVG
TFARALDCTSSVKQPSLHMSAAAASRDITLFHAMDTLHKHNYSIETAMCSLVPSS-----
----------------GPVLCRDEMEEWSASEANLFEDALDKYGKDFNDIRNDFLPWKTL
KSIVEYYYMWKTTDRYVQQKRVK-------AVEAESKLKQVYIPNYTKPSPALITNNN--
--KGILNGNSNGGSVDMMIYSSTKACESCA----------------TMASPQWYSWGPVH
L-------NNRLCQNCWTYWKRYGGLKVASRLADNGEVDPVATINTSSSNASP-VSLKKR
NPGSDI-------------------------------------------------DDDLT
IVASSGPIGGLGGATVATASPGGLSNHRP-HSPSFKCSIVNCGKEF--KLKAHLARHYAQ
AHG-----------------IQIR-SGSPRPIMKTRTAFYLHTTLTTRLSRRLCR-HIIR
SKKAARQPSYAINIASV-------KQEFANAEAGKSASDIR--------RLLTFRKKDRG
SVTQIANRLGNPGV------SVNEWLVL-TPKENMPKPD----VVAFPKPPKAP-DGTLL
YDRIPNKGE-------EAGKPPNAVTSPAAGILGGAATLPGTVGGALGSKLAPLVGSGGL
AVTPIVVSGTNSNSVGTACSAVAGSGSTGSTGVTTGTIANSGMPAINLHASAMSTSSPPR
GPTPTGSSSGATSLKRRPYEDA--NGIDATV-------APPAKRPN--------KDPRPS
HRPT--------PEQYAAMIAAAQSAGQP-------------------------------
--------------LPR-----HHMNG--KPKIAQMARTG------SGR-KQVISW----
NDAP-DDVFYRSTKAGRKLRR-EIPIVELRRAARKPWR--------NLHPKYSAIVAALL
PVASV-------TPS-----LPAQLTA-------------QLGHAAQLAAASAV----QH
--PTSANLNLNLAAAAA----LAGVHPLSAASTLALSGTLGAAGGTVISPVGGVPSLSGG
STGTSLVSSGVTGLTNSSSSNNNSGNSSSSGGGGSGASGVVATDSNKSDLQVVILD
>Tcas.transcript:TC008832_001 /organism=Tcas {i 16,178,1034,1150,1930,2177 i}
------------------------------------------------------------
------------------------------------------------------------
------------------------------------------------------------
------------------------------------------------------------
------------------------------------------------------------
--------------MYRVGDYVYFETSST--SPYQIRRIEELNKTASG-NVEAKVMCFYR
RRDLPSQLIQLADKHQC-----------------------------ALDESN--------
---GSPVSD---------------------------------------------------
-------------------------------------------SGSRGCESLNPKQRHQM
KHRELFLSRQVETLPATHIRGKCSVTLFNETESLSSYLGKDDMFFYCLVFDPTQKTL-LA
DKGEIRVGSRYQCDVTPLLKEG---------------------------ESD--------
--------------------------ERDLSELETLIWTPDHNLTDRQIDQFLVVSRSVG
TFARALDCSSSVKQPSLHMSAAAASRDITLFHAMDTLHHHNYDLASALCSLVPSS-----
----------------GPVLCRDEMEEWSASEANLFEEALDKYGKDFNDIRQDFLPWKTL
KNIIEYYYMWKTTDRYVQQKRVK-------AVEAESKLKQVYIPNYNKPNPAALNNN---
--KGVVNGNSNGNS-DTAVSLGGKSCESCN----------------VTVSTQWYAWGPSH
M-------QCRLCHQCWQYWKKYGGLKIPTRFGD-GDFD----------------NGGKK
KSGSDV--------------------------------------------------DDDR
T---------------------SAMPHRP-H----RCNIGGCGKEF--KLKAHLGRHYAT
SHG-----------------IVVR-SGSPRPIMKTRTAFYLFTTPLTRISRRLCR-HIMK
PRHAARAPFFAINIQAV-------KQECAAQMIGKSLADLK--------QLLVYRKKNRG
SVTAIATRLGNPGS------ITPQWLIL-TDKDSLPKPE----KVAFPKPPKAP-DGSLV
YERVPNKP--------EADKIPLNNMSP--------------------------------
------------------------------------------------------------
------------SLKRRAYDEM--NGIDSSAL-----SAPPPKRLS--------KDPISM
VR----------PDQYS-MISSSIVPGQV-------------------------------
--------------LPRH--I-SQING--KPKIAHMTRAG------SGR-KQVISW----
MDAP-DDVYFRATEGSKRMRR-QVTLAELRRAARKPWR--------QLKTKMEEH-----
------------------------------------------------------------
--P---------------------------------------------------------
---------------------------------------------------IVVLD
>Bmor.transcript:BGIBMGA004821-RA /organism=Bmor {i 189,307,510,699,833,946,1047,1167,1381,1595,1702,1860 i}
------------------------------------------------------------
------------------------------------------------------------
------------------------------------------------------------
------------------------------------------------------------
------------------------------------------------------------
------------------------------------------------------------
------------------------------------------------------------
-----------------------MEEES--------------------------------
-------------------------------------------TELPGTDGLAPKQRHQA
KHRELFLSRHVETLPATHIRGKCTVTLLNETESLLSYLNKDDAFFYCLVFDPSQKTL-LA
DKGEIRVGSRYQTEVTNLLKEG---------------------------EED--------
--------------------------PRISEELETLVWTPEHGLTDRQIDQFLVVSRSVG
TFARALDCSSSVKQPSLHMSAAAASRDITLFHAMDTLHKSGYSIESALSSLVPAS-----
----------------GPVLCRDEMEEWSASEANLFEEALDKYGKDFADIRQDFLPWKTL
KNLVEYYYMWKTTDRYVQQKRVK-------AVEAESKLKQVYIPNYNKPNPALITNNSSG
SKSGVLNGGTNG-------TPAPQLCASCQ----------------VTSSNQWYSWGPQH
L-------QYRLCGTCWQYWKKYGGLKTAGVFSE-SEAE-------------------TT
KS--------------------------------------------VREPDE--------
--------------------TALSAPHRP-H----RCAVLNCAKEF--KLRAHLARHVAT
AHG----------------------GEGARPVMKTRAAFYLRASTYTRLARRLSR-TLRR
PKHYARSPFSPINLTLL-------KNDCTAGAEAGSAS------------GAAGAARVRG
PVGAVAARLAAARGVPLSRSATHEWLLL-TPKDRMPVPD----HVAFPKPPKAP-D-HLL
YERVLSRG--------ELEARRAEPA----------------------------------
------------------------------------------------------------
-----------PPLKRSAYDDI--NGLDRVGERSRETLAPPAKRPN--------KHPAPM
QRPS--------REQYAAMCARAQATGQP-------------------------------
--------------LPPH-VF-AHVNG--KP--TNITGRG-------GR-RHVISW----
MDAP-DDLYFRATDAAK-------------------------------------------
------------------------------------------------------------
------------------------------------------------------------
--------------------------------------------------------
>Dmel.FBtr0330315 /organism=Dmel {i 28,190,298,627,948,1137,1407,1658,1909,2263,2391,2507 i}
------------------------------------------------------------
------------------------------------------------------------
------------------------------------------------------------
------------------------------------------------------------
------------------------------------------------------------
----------MATNMYRVGDYVYVETTPN--SPYLIRRIEELNKNQTG-NVEAKVMCFYR
RRDLPNPLVQLADKHQL-----------------------------ATAEDSPLATKLKK
TWLRTPVSEEQAAQAVLDPSIAALDEERTSPTQTSGGGGSATGNSGSNSSGTSNNNSSST
AIGGGAGGSG------------------------------GAGGDAEKGEALTSKQRYQI
KHRELFLSRQVESIPATQIRGKCSVTLLNETESLQSYLNKDDTFFYCLVFDPNQKTL-LA
DKGEIRVGSRYQCDIPAKLKDT---------------------------ATD--------
--------------------------DRKLEELESLVWTPEHSLTDRKIDQFLVVSRSIG
TFARALDCSSSVKQPSLHMSAAAASRDITLFHAMNILHKHEYSIEESMSSLVPST-----
----------------GPVLCRDEIEDWSASEANLFEEALEKYGKDFNDIRQDFLPWKTL
KQIIEYYYMWKTTDRYVQQKRVK-------AVEAELKLKQVYIPQYNNNGKGNGTSTK--
AGGGIYNGTTNGST-D--LSSNGKPCESCG----------------TTKSSQWNSVSSGH
S-------TSRLCLSCWEYWRRYGSMKSATKGDA-GEGD-------------------AK
KKSSSAASTPTATLA----------------------------GLATTPTAVVDLNDDEK
I--------------------SDLTNRQL-H----RCSIVNCGKEF--KLKTHLARHYAQ
AHG-----------------IAIS-SGSPRPIMKTRTAFYLHTNPMTRVARAICR-SIVK
PKKAARQSAYAINAMLV-------KQEFTNRISGKSQAEIK--------KLLLLKPKDRG
SVTKIANRLGAPGS------GPHEWLVL-TPKDKMPLPA----VVSFPKPPKAP-DGSLV
YDRVPNKSPDVVAVPADKELTIIPTQAT--------------------------------
------------------------------------------------------------
-----------STIRKRAHEDQQLNGTEVTIVP----SGPPAKRPN--------KDPMPS
HCPS--------PEQFAAMMA---ASGQP-------------------------------
--------------LSR-----HHLNG--KQKIAQMARGG------NGR-KQVISW----
MDAP-DDVYFRANDTHKKTRK-ILSAVDLRRAARKPWR--------TLPIKPAAPEPSSR
PIESQIVILDXPSP-------ASTLTA-------------SAASATKLLSSSASRFEQQH
P-PFPYTMD---------------------------------------------------
----------------------------------------------------ALLN
>Phum.transcript:PHUM171690-RA /organism=Phum {i 64,363,684,841,925,1042,1384,1585,1699,1976 i}
------------------------------------------------------------
------------------------------------------------------------
------------------------------------------------------------
------------------------------------------------------------
------------------------------------------------------------
-------------------------------------------------------MCFFR
RRDLPNSLIVLADKHQMN---------------------------STNADDTPISAKLKK
ILIKAPY-----------PMTEDVECNEMHEVREEG------------------------
-------------------------------------------EIKDKENSLNWKQRHQL
KHRELFLSRQVETLPATHIRGKCSVTLLNETESVLSYLNKDDTFFYCLVFDPAQKTL-LA
DKGEIRVGNRYQAEPMPLLREG---------------------------EPD--------
--------------------------SRNCEDLETLVWTPGHQLTDRQIDQFLVISRSVG
TFARALDCSSSVKQPSLHMSAAAASRDVTLFHAMDTLHNHGYNLSEAISRLVPSS-----
----------------GPVLCRDEMEEWSASEANLFEEALEKY-----------------
-----------------------------------------------------VMNNS--
--KGVLNGNNHGDG-----LICGKSCESCQ----------------GTSSSQWYAWGSSH
T-------QYKLCHSCWIYWKKYGGLKNPSRLNE-SESD-------------------LK
KKSGSI-------------------------------------------------SDEEK
I-------------------PSSIASHRP-H----RCTVNNCGKEF--KLKAHLARHYAT
AHG-----------------VVIR-SGSPRPIMKTRTAFYLHTTPLTRLSRRLCR-HIMQ
PRHAARSPFWPINVPAI-------KQECQTQMSGKSPLELK--------ELLKFRKKDRG
GVTQIANRLGDPDV-------VPEWLLP-TDKNLIPKSL----CIMFPKPPKGP-DGSLL
YERVPNKP--------EAEKTPLNSISP--------------------------------
------------------------------------------------------------
------------CLKRRAYDE---NGLEGLVVPQ---PGPPAKRPN--------KEVAAI
RA--------------AAAVAAAVATESPNV-----------------------------
--------TSIQGGVPRT-VV-NQLNGQSRPKVATMTRTG------TGR-KGVISW----
MDAP-DDVYFRSTVNSRKMRR-QLSAQELRRASRKPWR--------KISIKGG-------
------------------------------------------------------------
--PED-------------------------------------------------------
---------------------------------------------------LVVLG
>Isca.ISCW003309-RA /organism=Isca {i 28,96,480,885,1126,1261,1495 i}
------------------------------------------------------------
------------------------------------------------------------
------------------------------------------------------------
------------------------------------------------------------
------------------------------------------------------------
----------MAANMYRVGDYVFFETSST--APYQIRRIEELVKTPNG-NVEAKVMCYYR
RRDISGSLV--TDKQQS-----------------------------AF------------
--------------------VGVLEEEQ--------------------------------
---------------------------------------------EREAEQLTEKERHQL
KHRELFLSRQVETLPATHIRGKCSVTLLNETEALLSYLNKEDSFFYSLVYDPTQKSL-LA
DRGEIRVGSRYQAEIQPWLPPS---------------------------ERR--------
--------------------------DPP-EPLETLVYSPDHGLGDRQLDQFLIVCRSVG
TFARALDCSSSVKQPSLHMSAAAASRDVTLLHAMELLHRTGYDLARAVASLVPPG-----
----------------GPVLCRDEMEEWSASEANLFEEALEKYGKDFADIRQDFLPWKSL
KNIVEYYYMWKTTDRYVQQKRVK-------AVEAESKLKQVYIPNYNN------------
--KGALGGPES-------AAAGGRPCESCYSECPPLHLSRPLSTLSAMNSAQWYAWGPAH
M-------QCRLCQSCWTYWKKFGGLKYPTRLGV--------------------------
------------------------------------------------------------
--------------------QAEGAPGAP-L----R----------------HGAR----
-PG-----------------AASR-QCAPAARVKTRAAFYLCTTRLTRAARRLCGPQALR
PRHAARNPFLPVNLGAI-------RLECQGKLAADGTPPP----------TAPRRPRERG
TVVDVSHRLGTPNL------PRPEWLHP-TPREQIPVPV----RQAFPPMPR--------
------------------------------------------------------------
------------------------------------------------------------
------------------------------------------------------------
------------------------------------------------------------
------------------------------------------------R-----------
------------------------------------------------------------
------------------------------------------------------------
------------------------------------------------------------
--------------------------------------------------------
>Lpol.rna15217 /organism=Lpol {i 61,129,223,411,529,632,732,921,1055,1135,1252,1372,1437,1663,1855,1975,2174 i}
MDY---------------------------------------------------------
------------------------------------------------------------
------------------------------------------------------------
------------------------------------------------------------
------------------------------------------------------------
--HCSKLSDIMAANMYRVGDYVYFETSST--APYQIRRIEELTKTPNG-NVEAKVTCFYR
RKDISSSLVLMADKHQS-----------------------------A-------------
-----------------------LDDEQ--------------------------------
---------------------------------------------EQEVELLSESERYQL
KYRELFLSRQVETLPATHIRGKCTVTLLNETESMTSYLNKEDCFFYTLVFDPHQKTL-LA
DKGEIRVGSKYQADITPLLSEG---------------------------EED--------
--------------------------SRQLKDLETLVYTPHHNLSDKKIDQFLIICRSIG
TFARALDCSSSVKQPSLHMSAAAASRDITLFHAMDILHQNNYDIARAISSLVTSK-----
----------------GPVLCRDEMEEWSASEANLFEEALEKYGKDFIDIRQDFLPWKSL
KNIIDYYYMWKTTDRHVQQKRVK-------AVEAESRLKQVYIPNYNNK-----------
--STTLNGPTGEN-----VVSGGRPCESCY----------------TLSSPQWYAWGPQH
M-------HCRLCQVCWGFWKRYGGLKYPSKLVK-GCPPFFLNPDG---------EFQIS
ARSSDNDST-----------------------------------YSCRECNKV-FNRQEQ
L-------------------TAHMATHRP-H----RCGFTSCGKEF--KLKSHLVRHCAS
VHD-----------------SAVR-VGSPRPMIKTRVAFYLCTTPLTRLARRICA-HILQ
PHHAARNPFRTINVVAV-------KQECQNKLLEGLPK------------IPKAKPRKPG
SILNISHRLGAPNI------PIPEWLIA-LPKDKLPQPE----RLAFLPPPRGK-DGQLL
IPWLPHRE--------ENKCVGINSVMP--------------------------------
------------------------------------------------------------
-----------TILRKRGYEQQ--NGVD----------GPMAKHRA-------------V
VGSS--------PDLYKMADL---------------------------------------
---------------PRGTII-TRLNG--RAKMATI-RFG-------GR-KQTISL----
VDAP-DDVYFVATSATRKVRR-QLGMSEVRRTARRPTR--------KLYVKALQYG----
------------------------------------------------------------
-----------------------------------------------------VP-----
-----------------------------------------------CQRQVLLQE
>Mocc.rna7820 /organism=Mocc {i 28,123,249,384,2034 i}
------------------------------------------------------------
------------------------------------------------------------
------------------------------------------------------------
------------------------------------------------------------
------------------------------------------------------------
----------MAANMYRVGDYVYFETSSS--TPYQIRRIEELIKTPNG-NVEAKVMCYYR
RRDISSNLISLADKHQS-----------------------------V-------------
--------------------VEELEKSK--------------------------------
---------------------------------------------DKEIDQAKESERHQL
KHRELFLSRQMETLPATAIRGKCQVTLLNETETLGSYLHKDDAFFYSLVYDPAQKTL-LA
DKGEIRVGSKYQAEVPPWVAPS---------------------------DRS--------
--------------------------PSPEIERDTLTYSPDHGLDDKTIDQFLVICRSVG
TFARALDCSSSVKQPSLHMSAAAASRDATLFHAMDVLHRQNYDISKALCSLVPTS-----
----------------GPVLCRDEMEEWSASEANLFEEALERYGKDFNDIRADFLPWKSL
KSIVDYYYMWKTTDRYVQQKRVK-------AVEAEFKLKQVYIPNYNKN-----------
--ESSLS-----------NLSSSRLCESCY----------------TSTSGQWYSWGPAH
M-------QCRLCSLCWPYWKKYGGLKFPTKMEAVGSVDLSTTGNG---------ATLIP
SASSSARGLPAAALV----------------------------GLPSPNPGVPPLGAAAN
LA-----------------LVQQLATMKD-G----PCRCPMCGKEF--KQKAHLVRHCIT
NHGLNMNLPTAATPNPCMPLSLMR-SSSPRPIVKTRAAFYLHTTPQTKQLRRQCK-AIIK
PRHAARNPFSSVDLATI-------RLEMQTKPLVG---------------IVPKKMKNRG
HVVDVSHRLGMPQI------PKPEFLLP-TPPEKMYKAF----PEAFPHK----------
------------------------------------------------------------
------------------------------------------------------------
-----------ASLKRAAAQDA----------------AIAAKRLA--------LQSDFS
NTPV--------P-----------------------------------------------
----------------------ANLSV--ASVPAAAIK--------STR-KHIGNWNPTQ
GNQP-DDQFFKATSSIKKVRKTKLSLLQIRRFARRATK--------YAFNMNK-------
------------------------------------------------------------
--PNL------------------------------------------------AP-----
--------------------------------------------------------
>Smar.transcript:SMAR013016-RA /organism=Smar {i 28,96,190,381,499,605,705,894,1028,1138,1255,1377,1603,1807,1930,2097 i}
------------------------------------------------------------
------------------------------------------------------------
------------------------------------------------------------
------------------------------------------------------------
------------------------------------------------------------
----------MAANMYRVGDYVYFETSST--SPFQIRRIEELNKTPNG-NVEAKVMCFYR
RRDISGSLILLADKHQS-----------------------------A-------------
-----------------------LEDDH--------------------------------
--------------------------------------------DGEQQDSLADKQRHQL
KHRELFLSRQVETLPATHIRGKCTVTLLNETESLLSYLNKDDTFFYSLVYDPQQKTL-LA
DKGEIRVGSRYQAESIPLVKDAG--------------------------EED--------
--------------------------DRKLSDLETLIWTPYHSLTDRQIDQFLVIARSVG
TFARALDCSSSVKQPSLHMSAAAASRDVTLFHAMDTIHRHNYDVAEAISSLVPST-----
----------------GPVLCRDEMEEWSASEANLFEEALEKYGKDFNDIRQDFLPWKSL
KNVIEYYYMWKTTDRYVQQKRVK-------AVEAESKLKQVYIPNYNKPNPAAISNNK--
--PGLMNGSNTNDP----QAVSGKPCESCY----------------IFQSSQWYAWGPLQ
M-------QCRLCSICWSYWKKYGGLKQPTRLDE-QWWN-------------------RD
NEGLRV----------------------------------------------I-FDSAER
L-------------------AAHMASHRP-H----RCTISGCGKEF--KLKAHLARHCAT
AHG-----------------LAIR-AGSPRPIMKTRAAFYLCTSPVTRVARRLCR-DLLR
PRHAARNPFQPVNHVAI-------KQECTSRVQGRSTDDLK--------VYLKNKDKPRT
KVVEVSNRLGMESN------STPEWLLP-TEKSKLPQPD----RIAFPPPPRGEADGRYL
VDPIIYRERE-----FEKSTPGINNLSP--------------------------------
------------------------------------------------------------
-----------TLLRKRVYEEQ--NG-------------PAAKRPL--------RPVPGV
MKTS--------TDIFTPNLI---------------------------------------
---------------ARSSVI-NHLNG--RARLATVNKL--------GR-KQVISW---E
IKKT-TDVYRTKKSRSSSVEE-AQPEDHFGSGRTRTDR--------HSRLSQ--------
------------------------------------------------------------
------------------------------------------------------------
--------------------------------------------------------
>Drer.transcript:ENSDART00000122665 /organism=Drer {i 28,96,190,317,381,499,602,702,891,966,1025,1150,1308,1531,1624,1807,1839,1964 i}
------------------------------------------------------------
------------------------------------------------------------
------------------------------------------------------------
------------------------------------------------------------
------------------------------------------------------------
----------MAANMYRVGDYVFFENSSS--NPYLIRRIEELNKTASG-NVEAKVVCFYR
RRDISQSLIQLADKHAK-------------------------------------------
----------------------DLEEEK--------------------------------
--------------------------------------------ESPPESDLTEKQKHQL
RHRELFLSRQYESLPATHIRGKCSVALLNETEVVLSYLEKEDTFFYSLVYDPTQKTL-LA
DKGEIRVGPRFQADVPEMLQEG---------------------------EAD--------
--------------------------DRDQSKLEMKMWDPECPLTNKQIDQFLVVARAVG
TFARALDCSSSVRQPSLHMSAAAASRDITLFHAMDTLHRHGYDLSSALSVLVPQG-----
----------------GPVLCRDEMEEWSSSEANLFEEALEKYGKDFNDIRQDFLPWKSL
TSIIEYYYMWKTTDRYVQQKRLK-------AAEAESKLKQVYIPTYNKPNPNQISVSN--
GKMATVNGAAAGTG-SFHTAGGGRACESCF----------------AVQSAQWYSWGPPN
M-------QCRLCVSCWMYWKKYGGLKMPSRAEG--------------------------
--------------------------------------------------------AEEK
T-------------------PPSPAPNES-------------------RSRGHCARQ--S
SHM-----------------VPIRNSGSPKSSMKTKQAFLLQATRLTKLARHMCR-DLIR
LRRAARRPFVPINCGAI-------KAEYMIRVSEGMTGR-----------PLKPKSSPRS
TLTSVLQYLESRPA------THVQRPHR-TPGLQVQPPR----RLLSSLPSHGP------
------------------------------------------------------------
---------------------------L--------------------------------
-----------GMLGKRSYHHH--SRVE------------SAERRA---GATGQENPAHI
VGPI--------------------------------------------------------
----------------------LQHNG--SSTGGSSLRGSGL----MLR-KRRPNW----
IDAP-DDSFFLVSRETRKARR-MLSRSQLRRACRQPCE--------QISLRRVPQGPSQV
P----IL-----AP----------------------------------------------
--PHPSL-----------------------------------------------------
----------------------------------------------RMRGPIVIHD
>Hsap.transcript:ENST00000331320 /organism=Hsap {i 28,96,190,241,368,432,550,653,753,942,1017,1076,1192,1344,1534,1624,1777,1813,1845,1997 i}
------------------------------------------------------------
------------------------------------------------------------
------------------------------------------------------------
------------------------------------------------------------
------------------------------------------------------------
----------MAANMYRVGDYVYFENSSS--NPYLIRRIEELNKTANG-NVEAKVVCFYR
RRDISSTLIALADKHAT----------------------------------------LSV
CYKAGPGAD--------NGEEGEIEEEM--------------------------------
--------------------------------------------ENPEMVDLPEKLKHQL
RHRELFLSRQLESLPATHIRGKCSVTLLNETESLKSYLEREDFFFYSLVYDPQQKTL-LA
DKGEIRVGNRYQADITDLLKEG---------------------------EED--------
--------------------------GRDQSRLETQVWEAHNPLTDKQIDQFLVVARSVG
TFARALDCSSSVRQPSLHMSAAAASRDITLFHAMDTLHKNIYDISKAISALVPQG-----
----------------GPVLCRDEMEEWSASEANLFEEALEKYGKDFTDIQQDFLPWKSL
TSIIEYYYMWKTTDRYVQQKRLK-------AAEAESKLKQVYIPNYNKPNPNQISVNN--
VKAGVVNGTGAPGQ----SPGAGRACESCY----------------TTQSYQWYSWGPPN
M-------QCRLCASCWTYWKKYGGLKMPTRLDG--------------------------
----------------------------------------------------------ER
P-------------------GPNRSNMSP-------------------------------
-HG-----------------LPARSSGSPKFAMKTRQAFYLHTTKLTRIARRLCR-EILR
PWHAARHPYLPINSAAI-------KAECTARLPEASQS------------PLVLKQAVRK
PLEAVLRYLETH-----------------------------------PRPPKP--DPVKS
VSSVLSSLTP------AKVAPVINNGSP--------------------------------
------------------------------------------------------------
-----------TILGKRSYEQH--NGVD----------GNMKKRLLMPSRGLANHGQARH
MGPS--------RNLL--------------------------------------------
------------------------LNGKSYPTKVRLIRGGSL---PPVK-RRRMNW----
IDAP-DDVFYMATEETRKIRK-LLSSSETKRAARRPYK--------PIALRQSQALP---
-----------PRP----------------------------------------------
--PPP------------------------------------------------AP-----
----------------------------------------------VNDEPIVIED
>Cscu.CSCU014120-RA /organism=Cscu {i 115,213,439,628,754,968 i}
------------------------------------------------------------
------------------------------------------------------------
------------------------------------------------------------
------------------------------------------------------------
------------------------------------------------------------
------------------------------------------------------------
------------------------------------------------------------
------------------------------------------------------------
------------------------------------------------------------
------------------------------------------------------------
------------------------------------------------------------
------------------------------------------------------------
------------------------------------------------------------
------------------------------------------------------------
------------------------------------------------------------
-----------------------------------------------LTASQWYAWGPAH
T-------QCRLCHSCWLYWKKYGGFMYPTRLETVDLMS---------------------
------------------------------------------------------GSFSER
I-------------------AAHMAAHRP-Y----RCSITGCGKEF--KLKAHLARHCAT
AHG-----------------LALR-SGSPRPTMKTRAAFYLHTTPLTRIARRLCT-HILR
PRHAARNPFQSINVIAI-------KQECQTKLTETAV-------------MPKPKPRERG
LVVDVSHRLGTPNI------PRPEWLDP-TPLDKIPKPE----RIAFPPPPRGE-DGQLI
IPRPIEVEEP-----ITRLPATINSVSS--------------------------------
------------------------------------------------------------
-----------SLLRKRPYEQ---NGVD----------GPSIKRRV--------IG-NGS
TNTS--------PDIYNMGAL---------------------------------------
---------------PRTTIL-TPVNG--RAKVATITRVG-------GR-KQMISW----
VDAP-DDVYFVAVEPTRKMRR-QLTTAELRRAARRPCK--------KLNLKIPHDQMAVS
GD--CIV-----NP----------------------------------------------
--PNA-------------------------------------------------------
----------------------------------------------GHQDTIVIMD
>Ptep.aug3.g7853.t1 /organism=Ptep {i 180,314,397,514,612,838,1030,1165,1388 i}
------------------------------------------------------------
------------------------------------------------------------
------------------------------------------------------------
------------------------------------------------------------
------------------------------------------------------------
------------------------------------------------------------
------------------------------------------------------------
------------------------------------------------------------
------------------------------------------------------------
------------------------------------------------------------
------------------------------------------------------------
------------------------------------------------------------
---------------------------------MDILHKHNYDITTALASLVPSG-----
----------------GPVLCRDEMEEWSASEANLFEEALEKYGKDFIDVRQDFLPWKSL
KNVIEYYYMWKTTDRYVQQKRVK-------AVEAESKLKQVYIPNYNNK-----------
--PGVLNGANPGES----PSASGRPCESCY----------------TPTSSQWYAFGPAH
L-------QCRLCQSCWNYFKRFGGLKYPTRLESVDLIS---------------------
------------------------------------------------------GSGSDK
L-------------------QSHIASHRP-H----RCTISGCGKEF--KLKAHLARHCAT
AHG-----------------LVIR-AGSPRPIMKTRAAFYLHTTPLTRKARRYAS-HLVK
PRHAARNPFQPINILAI-------KQEFHTRMIEGQPD------------LPKLGPHERG
RVVDVSHRLGTPNL------PPPEWLLP-TPLDKIPKLE----REAFPPPPRNE-DGSLS
IPKHPMDMEEN----NVRLTPSIASASP--------------------------------
------------------------------------------------------------
-----------TILRKRGYEQQ--NGVEPV--------GIPPKRRA--------LSGGGV
IKPT--------PDIFNVSSL---------------------------------------
---------------ARSSVVNNPLNG--RAKMATITRVG-------GR-KQMISW----
VDAP-DDVYFVATDSTKKLRK-QITIPELRRSARKPCR--------KLNVKIPFYYDNPP
P----VV-----PP----------------------------------------------
--PAPST------AAA--------------------------------------------
----------------------------------------------APPETLAVID
>Dpul.mRNA12326 /organism=Dpul {i 28,96,190,612,730,933,1081,1256,1369,1608,1630,1744,1981,2068,2546 i}
------------------------------------------------------------
------------------------------------------------------------
------------------------------------------------------------
------------------------------------------------------------
------------------------------------------------------------
----------MTTNMYRVGDYVYFETAPS--MPYQIRRIEELNKTSSG-NVEAKVMCYFR
RRDIPATLLSLADKHQEFVDGGVNENNG-----------------NGTAKTDPISSPAKA
--VTSPTSNADGASADPDP-AVKMETES----------------DGDNTSSKKEEEKTTS
VVEIKTEKEAVEKVE----------------------------EKEPVDEELNLKQKNQL
NQRELFLSKQVEILPATNIRGKCSVTLLNETESFSSYIDKEDAFFYTLVYDPVQRTL-LA
DRGEIRVGSRFQAEITPLMKEG---------------------------TTD--------
--------------------------GRNMEELEVLTWTPEHGLSDREIDQFLVVARSVG
TFARALDCSSSVKQPSLHMSAAAASRDITLFHAMDALHQSEYDLGKATCALIPPT-----
----------------GPILCRDQMEEWSASEANLFEEAMEKYGKDFNDVRQDFLNWKVP
SSLIEYYYLWKTTDRYVQQKRVK-------AVEAESKLKQVYIPTYNKPHPAAIGPPLP-
--QSSKNGAHQIEI----GLGPGKFCECCA----------------VATSVQWYAWSPNN
TASSAVPPQSRLCQSCWSYWKKYGDLTVSNKAALPASSD---------------------
-------------------------------------------------------EESKN
LS-----------------GGPEALTSRP-H----RCTTQGCG-----------------
---------------------------------KTRTAFYLAVTPTTRLARRFSA-HLLR
PRHAARFPFLPISAAAI-------RQDFQMRMARKSPSEVQSWMLRAQKPLAPIRPPKRI
RVADLTFRLARGQILP----TTATWLIL--PDRSLPKPK--LMREAFPKPPKAA-DGSLI
YDKIVLPQRD-----GDRLKRRLDDSPL--------------------------------
------------------------------------------------------------
--------EG-PPFKRSARESP--SNVSPL--------SVLAPLSG--------LAMGMS
GSPTPINASPFLPNLSSISSL-PISSLRPNIPSELYVSALTNSSGLAPLLPGTKGTPSPS
SAISPTVKPSLLPSAPQSLTAPNLLAG--RGARSHGSRGG-LHGHSGGRIKQLPTW----
MDAP-DDLFFHSTQVTKKLRR-QLATQELRRAARKPWR--------PLTPRKA-------
------------------------------------------------------------
------------------------------------------------------------
--------------------------------------------------------
>Dpte.g4976.t1 /organism=Dpte {i 325,393,490,1197,1331,1426,1546,1765,2056,2251,2362,2585 i}
MATALTSNYLTNNSSSS--PSNQSTNSSYPNQSSSSPANG--------------------
-----YQQQQQQNVQNFSNSTLNN---------------NNSTTITSNI-----------
------------------------------GHQQQ----------QQHHH----HHHQQQ
HSS---------------------------------------------------------
---------------------------QINH-----------------------------
-LSSSTSSSSSSPNLYRVGDYVYIEITPS--TPYQVCKIEELIKNQNG-NPEVKLVIFYR
RRDMSGSLFQQIEKHQI-------------------------------------------
---------------------SALEEEQ--------------------------------
---------------------------------------------EKEYEQLSEKEKHQI
KLREIFLSRQLETYPVSSIRGKCQVTLLNEAESLTHYLKRDDTFFYTQVYDPEQKTLSEA
DRGEIRVGQRYQADVPAQTLDDP-------------------------IVQD--------
--------------------------QRRLEDLETLIYSPENELNEQQIEQYLTVAKSIG
TYARALDCSGSVKQPSLLMSAASASRDVTIQYAMDILHECNYDIAKAVCRLVPKS-----
----------------GPVLCRDEMEEWSTAETSLFDEAIDKFEKRFDEIQQNFLPWKSM
KNLIEYFYFWKTTDRYVQRKRVK-------AAENESKLKQVFVPNFNKQNQSSSSAS---
--SSLLNGLNDSNV--------NKQCESCK----------------KTSSSNWHVWGPTN
L-------QYFLCQTCWSFWRKFGAFKYPNRLADMTAEKLQVS-----------SNLPIA
ASSTSTSSSLAATVNNQSINNNNNNNNNNNIARASPIITDLNSPYSCRECNKV-FTRQER
L-------------------ISHLASHRQLH----KCNVTSCGKEF--KFKAHLARHCAT
SHG-----------------VAIR-SGSPRPIMKTRAAFIFKVVPSLRMARTICA-DILN
LKRAARKPY-SLNIPLF-------KHEYTERYQKGFNKH-----------TPKLKKIDRG
NVCDISHRLGTPKM------PKPEWLIA-LPKDKLPQPK----RLAFPPTIKSE-E----
-----FEPEDM----SDSNKDSCGNNNN--------------------------------
-------------DIGG-------------------------------------------
---------GSGLGKKRSLEQ---NGNF-----------MPSKRRQ--------MAPPSI
LGKS-------VPDLYE-------------------------------------------
-------------NISRNSVTAQSLNG--RAKIATITNLS-------GK-KQMISW----
VDAP-EDVYFVSTKKIKQMRR-KIPLSELLRSARQPYKLHSEYLSSLISSSTATSTASGG
GQSSQVI----PNPIGSSSSSSSTLRSGDNSGAGGGRSHHQSSAAAEMIPSSTTNLNLMH
NNPAAAA------AAAAAALNLAGIGPLSSSSSPSSQQMAALLQQQMLAQ--NLPLLGAA
ANANHLLSP------NAFFNNISP------------------TNGGNSSGGGKMNR
>Turt.mRNA:tetur12g02550 /organism=Turt {i 39,254,543,677,772,889,985,1276,1471,1645,1889 i}
------------------------------------------------------------
------------------------------------------------------------
------------------------------------------------------------
------------------------------------------------------------
------------------------------------------------------------
----------MAA----------FKTEAS-------------------------------
------------------------------------------------------------
------------------------------------------------------------
------------------------------------------------------------
--------------------------FGNQPDDVL----HGETFTHTLI-----------
-RGEIKVGSSFQAEIPQGTLEAL-------------------------GKTD--------
--------------------------DRVMEELETLVYRPDNGLTEKEIEQFLTIAKSVG
TFARALDNSSSIKQPSIHMAASAASRDVTLAHAMNLLHQNKYDMGAAVLSLVPAT-----
----------------GPVLCRDEMEEWSPAEASLFEEAMEKYGKDFHEIKQDFLSWKSM
KNIIEYYYMWKTTDRYLQQKRIK-------VAEAENRARQLYISNLNQK-----------
--QSLVDNNETVDNLSTMSVSHGKPCAGCH----------------KTSSSQWFPWSSSH
L-------SNRLCQSCYLHWKKYGELRNTAKLAPDTERN----------------NAFRP
SEASQAS-------------------------------------FPCRECDKV-FNRQDR
L-------------------IAHLAIHQN-H----RCSIIGCNKEF--KFKTQLARHCAQ
AHG-----------------VAIR-SGSPRPIMKTRAAFYLHTTHAAKLARRLCS-QILK
IRHAARTPFAPINVALI-------KQECQVKLSEGAAHI-----------IPNLKPINRG
KVVDISQRLGTPKM------ECPEWLIL-TPKDQIPVPE----RLAFPLPEKGK-DGQYI
-RSVENRSVDL-----SSNTEGSENNPP--------------------------------
----VMYKNSGSRSINN-------------------------------------------
---------GSSNVRKRTHDQQ--NGGSESNSGN---PAVQLKRRS--------LAPPIM
SKPT-------NADIYGMAGM---------------------------------------
---------------PRGASV-PSING--RPKVTTIARVGG-----GGR-KQMMSW----
FEAP-DDVYFVATESTKRLRK-ACSLLELRKGARRPWK--------KLSIKTSSN-----
----------------------------------------------------AINNNRGH
N--------------------------LSNVSN---------------------------
----------------------------------------------QEATELTMIQ
>Cele.Transcript:T27C4.4a /organism=Cele {i 129,238,2256,2413,2526,2607,2918 i}
M-----------------------------------------------------------
------------------------------------------------------------
------------------------------------------------------------
------------------------------------------------------------
------------------------------------------------------------
--SSSSLSSTSTRVTYAVGDFVYFDDTSATDAPYQIRKIEELVKTEKG-GVDARCVVYLR
RRDIPQHLLKIADQAQRRFDNYYEVDKKKPENFTTKGFIVVNGASEAAPEAAPEATEASA
ETSETKVKEDT------DDVAEKMEEDEECPA-----------PVGQGRTSSTEEPSASD
A----PAATAKDKKEEKEAKENAKNLKETAEAEATKLIDWGDGGLPLGVDKLTPDQRLKL
RQHEIFMTRQSEILPAAAIRGKCRVVLLGDGEEAQNYLPLDDTFYHSLVYDPNAQTL-LA
DKGAIRVGEKYQAVVDEWMEPADREAKEAKVLAEKVKKEEEEAKLKAEAEEDTENDGLTI
AEDEEMPELKNEEKEETKVEEEATTTDSEGEVGEVLVWHPHHALTDRDIDQYMIVARSVG
LFARAIDGASAPKLPTLQLAAAFASRDVTIFHAHAILHQANYDVGQAVKYLVPVASRDTY
PCQVDDSSGLQTKTLGGPILCRDQLEEWSTPEMNLFEDALDKVGKDFNEIRAEYLPWKSI
RDIVEYYYLMKASNRYTDRKKNKPSAGGGSSTTTDEKFTNIYIPPFNKPIAASILPYN--
TSQTTL-------------MNNDNPCENCG----------------TLDALNWYQWGGVG
D-------KKVLCSTCWIQWKKFAGLNQKHELERFDKTR----PPP----VEPVAPTPAA
SNGTPASQKAAATAA---VNTLTPQQQQQQRAAAANMLMTLN------------SGDKQN
LL-----------------NVAKEALARG-QI--TQEQFLQLQKNFAQKIQAQIQQQIQQ
QQQ------RQAQTTP----QVVA-TPRKKTTPATKPAIVFYTTICRRAVRRILPKSAFN
LRKLSRRPNLAIDDEKILRAMIMLDKKHLLQSAQAAAGDKR---------SLIVESEFHK
GITHLQHALTQAAT---GKRSAPQAVASGEPSAKMAKQQQQQLPTAFAASGSSS------
--------------WTPIVAPSLEDVGN--------------------------------
------------------------------------------------------------
-----------SLLAVNHAMKC--GGDGGGCVSN--NDAPILRQYL--------------
------------------------------------------------------------
----------------------TNHQG--PATRIDSVREL-------MRTRTDSRW----
FVVKDEDVKMRAGPRMKTKRRNLLTRHESRRIARHPCE--------FHQFLEPFC-----
------------------------------------------------------------
--PII------------------------------------------------YPFF---
--------------------------------------------TGPLQQSRTTES
>Alyc.aculy05g06080.1 /organism=Alyc {i 1818 i}
MNF----NQLAAAAAAAGQPGGNLNMSNFTSAVTSLLANSNIDLSLLANLGQPGGNAALN
VVQQQQQQQQQQQQQPTSRQNLQQAHHHRSLNSGSMGGLNSNSHLPSSITNLQSADNILA
AAGLPASLAGLNSSAIAELAASAAASVAGGAHQTQAHGASGRSSIQSAHHRSSNHHHQNH
HPSATHLTAAHQSTSGGKAHLSAAHNQSQNTIHHRHSTLSNHNNNINNNNINKNIMNNNM
NNNSNNNISNNSLNNNNLNNINTNIVNSINHINNTTTNNNSIINNNNNTITNANGISIIA
TNETSSITPPKASTCYKIGDCVYFDLAREPDMPLQIGRIEEICKTNNGDNIEVKVVTFFR
RSDISSSLMTLADKYQY-------------------------------------------
------------------------------------------------------------
--------------------------------------------DEIQEEELKSLDKESL
KKRELFYSRTVETIPATSIRGKCVVQLLNESESLASYLEKDDYYFYTLVYDPHQKTI-TA
DKGEIRVGQRYQAEVTPQPIYTQQSAGD---------------------PAD--------
--------------------------TRDLNEMETLLYTPEHNLTDDDINKFLTIAKSVG
TFARALDCSTSIKQPSLHLTAASASRDVTLLYAMQLLHQNNYDLGKAVCALVPST-----
----------------GPVLCRDEIEEWTAGEATLFEEAIEKYGREFGDIRQDFLPWKSV
KNIVEYYYMWKTTDRSINQRRMK-------ALEAENKVTMLYITDPENE-----------
--AKQLQKSTANNI----------------------------------------------
------------------------------------------------------------
----SAS-----------------------------------------------------
----------------------------------------------------------AV
AAA-----------------MAAA-AASTVPV----------SAPTTTAS----------
---AVAAPTASSNN----------------------------------------------
-----SNNLDAGNK------ARPQ------------------------------------
-----KRPLE-----SDEPTASVENPNN--------------------------------
------------------------------------------------------------
-----------TTIKRRQITEP--------------------------------------
------------------------------------------------------------
-------------------------------------KLS-------AH-VACHNW----
GKPPGEELRFIPSKAERLERKKSITRQQLKHLARRPWER-------RVKSRV--------
------------------------------------------------------------
------------------------------------------------------------
--------------------------------------------------------
