# Supplementary material for: Genome streamlining in a minute herbivore that manipulates its host plant
Source: eLife. 2020 Oct 23;9:e56689. doi: 10.7554/eLife.56689 (PMC7738191; doi:10.7554/eLife.56689)
Supplement: Supplementary file 2. [file elife-56689-supp2.zip › Malin_Input/OG0002186.fasta]

>Agam.AGAP004461-RA /organism=Agam {i 181 i}
------------------------------------------------------------
------------------------------------------------------------
------------------------------------------------------------
------------------------------------------------------------
---------MLPL-----------------------------------------------
--------------------------------------------THKD------------
-----------------SRGCGY--------------------------------RIREK
FNS----WSR----------------------------LILSDRNSRNLFLFLLLNLSFA
FVELMYGIWTNSLGLISDSFHMFFDCTGLLAGLAASVITKWRANEKYSYGYVRAEVLAGF
VNSLFLLFIAFFIMSEAVERAIEPPEVKHERLFVVSVLG----LLVNLVGIYAF-QHGGA
-HGHSHGGG----GGHGHSHGGGG-------GGS----------------------HGH-
----SHGGGM-----NHHSHDTHSLLS------NHN---------DHHGHSH--GGSDH-
------HHSHGGGEIVSTNSQIMRGVFLHILADTLGSVGVIISAVLMQVFGWMRADPICS
MFIALTIGLSTLSLIKESVMVLMQRQPVAL-DRLLPSCYQKVTGLAGVYSVQEPHFWTLC
TDVYVGVIKLEV---SKNVDPKYVVQHTRMIFEAIGVRQ---------------------
----------------------------------------------------INIQLDYT
AM----------------------------------------------------------
>Dmel.FBtr0082371 /organism=Dmel {i 181,601 i}
------------------------------------------------------------
------------------------------------------------------------
------------------------------------------------------------
------------------------------------------------------------
---------MIPL-----------------------------------------------
--------------------------------------------SHKD------------
-----------------RSSLGY--------------------------------RIREK
LNS----WKR----------------------------LIFSDRNSRNLFLFLLLNLSFA
FVELFYGIVTNSLGLISDSFHMFFDCTGLLAGLAASVITKWKANDKFSYGYVRAEVLAGF
VNSLFLLFIAFFILSEGVERLIEPPEVKHERLFVVSVLG----LLVNLVGIYAF-NHGG-
-HGHSH-------GGHGHSHGGGH-------G------------------------HGH-
----SHG---------------HTDAG------NHN--HQAITLDNGHGHSH--DHD---
------SHGHSHGDMSGSNSQIMRGVFLHILADTLGSVGVIISAVLMHMFGWMIADPICS
IFIALLIALSVLSLIKESIMILMQRQPADL-DRSLPQCYQKVTGLAGVYAVQEPHFWTLC
SDVYVGALKLEV---SKNVDPKYVVTHTRMIFEAVGVKQ---------------------
----------------------------------------------------IYIQLDYV
------------------------------------------------------------
>Tcas.transcript:TC015914_001 /organism=Tcas {i 187,405 i}
------------------------------------------------------------
------------------------------------------------------------
------------------------------------------------------------
------------------------------------------------------------
---------MLPL-----------------------------------------------
--------------------------------------------SHKDNL----------
-----------------HRGFGS--------------------------------RIKEK
LNG----WMR----------------------------LIFSDRNSRNLFLFLLLNLSFA
FVELVYGVWSNSLGLISDSFHMFFDCTGLLAGLAASVITKWKANEKYSYGYVRAEVLAGF
VNGLFLLFISFFIMSEAVERAIEPPEVKHERLFLVSVLG----LLVNLVGIYAF-QHG--
-HGHSH-GG----GGHGHSHG---------------------------------------
----------------------H----------NH----------NSHGHSH--------
------DHTLDIDIAASGNSQIMKGVFLHILADTLGSVGVIISAVLMQMFGWMIADPICS
MFIAILIALSVLALIKDSVVILMQRQPYAL-DNVLPQCYQKVVSLPGVYSVQEPHFWTLC
SEVYVGALKLEV---SKNVDPKYVVSHTQMIFASVGVRQ---------------------
----------------------------------------------------IYVQLDYT
PM----------------------------------------------------------
>Bmor.transcript:BGIBMGA004889-RA /organism=Bmor {i 190,408 i}
------------------------------------------------------------
------------------------------------------------------------
------------------------------------------------------------
------------------------------------------------------------
---------MLPL-----------------------------------------------
--------------------------------------------IQKDTR----------
----------------PSRGPIS--------------------------------GIKEK
FQN----WLR----------------------------LIYSDKNSRNLFLFLLLNLSFA
FVELFYGVWTNSLGLISDAFHMFFDCTGLVAGLAASLVSKWRSNERFSYGYARAEVLAGF
VNGLFLLFIAFFIMSEAVERAIEPPEVKHERLLVVSVLG----FLVNLVGIYAF-HHG--
-HGH----------GHGHSHGG----------------------------------HGH-
---------------------------------SH----------NHHGHSH--DDE---
-------------VHTGAGSAIMRGVFLHVLADTLGSVGVIVSAILMQTFGWMRADPICS
MAIALLIAASVIPLVRDSAGVLMQRTPTSL-ERALPSLYTRVVGLAGVHAVQEPHFWTLC
SEIHVGAMKLEV---AREVDPRYVTDQVARIFREAGVKH---------------------
----------------------------------------------------LTVQLDYS
PL----------------------------------------------------------
>Lpol.rna21345 /organism=Lpol {i 83,185,299,387,514,601,670,806,897,1047 i}
------------------------------------------------------------
------------------------------------------------------------
------------------------------------------------------------
------------------------------------------------------------
---------MLPL-----------------------------------------------
--------------------------------------------HASDEE----------
----------------YKVSKGI--------------------------------RISQK
VRG----WLR----------------------------LIFADKNSRNLFLFLLLNLSFA
FVELLYGVWTNSLGLISDSFHMFFDCTALLAGLAASVITKWRANERFSYGYVRAEVLAGF
VNGLFLLFIAFFIFSEAVERAIEPPEVKHERLFLVSVLG----LFVNIIGIFAF-QHGHG
-HGHSHGGE----HSHDHSHS-----------------------------------HSH-
----SHG---------------H----------EHS---------HGHEHSHGYGLEDN-
------KHDDDHKTTEAPQSQIMEGVFLHILADTLGSVGVIVSAVLMSQFGLMIADPICS
MFISTLIGFSVLPLLKNSICILMQRTPFEL-DKTLPSCYQRVMQLEGVYSVQEPHFWTLC
SDVFIGTLKLEV---ATNADAKYILSHTHNIFTQVGVRQ---------------------
----------------------------------------------------LYVQIDYA
AI----------------------------------------------------------
>Turt.mRNA:tetur08g00660 /organism=Turt {i 83,185,299,927 i}
------------------------------------------------------------
------------------------------------------------------------
------------------------------------------------------------
------------------------------------------------------------
---------MLPL-----------------------------------------------
--------------------------------------------HNHEKE----------
----------------YKVSKGF--------------------------------RLKEK
LNG----WLR----------------------------LIFADQTSRNLFLFLLLNISFA
FVELFYGIWTNSLGLISDSFHMFFDCTALVAGLAASVITKWRPNDRFTYGYVRAEVIAGF
VNGLFLLFIAFFILSEAVERAFEPPEVKHDRLFIVSVLG----FIVNLVGIFAF-QHGGQ
LHGHSH--------GHGHSHGPSS-------VTS------------DHNNHNHSHNNSNP
L-LSSHS---------------H----------NH----------HGHGHSH--DHEELI
P-----------SGEDAPKSQIMQGVFLHILADTLGSVGVIISAILMSQFGWMIADPICS
MFIATLVGLSVLPLLRDSIGILMQRTPKEL-EKLLPACYQRIMQLEEVYNVHEQHFWTLC
SNVYVGNVKVEV---SNNADPKYILSHVSSIFKQIGVKQ---------------------
----------------------------------------------------IYVQIDYA
HV----------------------------------------------------------
>Ptep.aug3.g14515.t4 /organism=Ptep {i 184,281,383,497,585,709,781,838,974,1065,1215 i}
MEA---------------------------------------------------------
------------------------------------------------------------
------------------------------------------------------------
-----------------------SQDGLSFY-----------------------------
---------LLPS-----------------------------------------------
--------------------------------------------GSQSME----------
----------------QWSGHAI---------PLSLFNYHHFIYGDGFIGQVTPLHISTS
FCSYEGCWINVNVYLKLSTMFVPTIENINLLALKQSKLLILADKTSRNLFCFLMLNLSFA
FVELFYGVWTNSLGLISDSFHMFFDCTALLAGLAASVITKWRANDRYPYGYVRAEVLAGF
VNGLFLLFIAFFIFSEAVERAIEPPEVKHERLFVVSVLG----FLVNLVGIFAF-QHG--
-HNHSH-GG----GDHGHSHGG----------------------------------QSH-
---------------------------------NHE---------HGHNHSHGFG-----
------NDKSEEQPTNGGNSQIMHGVFLHILADTLGSVGVIVSAILMSQFGWMIADPICS
MFIATLIGFSVIPLLKDSTSVLMQRTPKAL-DHVLPGVYQRVMQLDGVYSVQEPRFWTLC
SNVYIGTIKLEV---APTADARYLLSHTHNIFTQVGVRQ---------------------
----------------------------------------------------LYVQIDYA
LV----------------------------------------------------------
>Phum.transcript:PHUM333970-RA /organism=Phum {i 499,920 i}
------------------------------------------------------------
------------------------------------------------------------
------------------------------------------------------------
------------------------------------------------------------
---------MLPV-----------------------------------------------
--------------------------------------------SYKDAT----------
----------------SRMWWGN--------------------------------RLKES
IQN----FCR----------------------------LIISEKSSRNLFLFLLLNLSFA
FIELFYGYWTNSLGLISDSFHMFFDCSGLLAGILATVVTRKKPNEKYSYGYVRAEVLAGF
CNALFLLFTAGSIFFQAIERALEPPEVKHERLFVVSVLG----FLVNLIGIYAF-QHG--
-HSH--------------------------------------------------------
------------------------------------------------------------
------------------------SVFLHILADTLGSVGVIVSSLLMQYFGWMIADPICS
IFIAILITASIYPLIKDSYMILMQRQPVSL-DHVLPQCYNKVMQLAGVYSVQEPHFWTLC
SNTYVGGIKLEV---SKSADHKYIIRHTHMIFAEIGIKQ---------------------
----------------------------------------------------LYVQLDFP
SITMTVKSLEL-------------------------------------------------
>Dpul.mRNA160 /organism=Dpul {i 340,481,1005 i}
------------------------------------------------------------
------------------------------------------------------------
------------------------------------------------------------
------------------------------------------------------------
---------MLPT-----------------------------------------------
--------------------------------------------TQKDFSK---------
------------MGSVQGSGRIS--------------------------------RFTSS
ALG----WIK----------------------------KILKDKTSRNLLLFLMLNFSFA
FVELFYGIWTNSLGLISDSFHMFFDCTGLLAGLAASVIIQWKANEHYTYGYERAEVLGGF
VNGLFLLFISFFIFSEAVERAIEPPEVKHERLLVVSILG----FLVNLIGIFAF-HHG--
-HS--HGGG----GGHNHSHSHDEEPMSVKISNSYNHLGDASHFNGDHHGHSHSGGHGHS
H-AAGHG---------------H----------SH----------EAHGHSH--------
-------------GDSSKRSIIMDGVFLHILADALGSVGVIISAILMHAFGWMIADPICS
MFIAIMIALSVLGLIKESLAILMQRQPKEL-DRRLPQCYQQVARLEGVRSVQEPHFWTLC
SEKYVGALKLEL---KPEADARYVTHRTQQIFQAIGVKE---------------------
----------------------------------------------------LHVHLDFT
NH----------------------------------------------------------
>Mocc.rna16672 /organism=Mocc {i 86,188,390,511,598 i}
------------------------------------------------------------
------------------------------------------------------------
------------------------------------------------------------
------------------------------------------------------------
---------MLPI-----------------------------------------------
--------------------------------------------HIDDKEY---------
----------------KFRSAPG--------------------------------RLREW
LLH----WLR----------------------------VIISDQGTRNLFLFLCLNLGFA
FVELIYGVWTNSLGLISDSFHMFFDCSALVTGLVASIIMKWRPNERFTYGYVRAEVMAGF
VNGLCLVFVAFYILSESVERLIEPPEVKHDRLFLVSVAG----LIVNLVGIFAL-NHGG-
-HGHSH-DG----GGHNHSHG---------------------------------------
----------------------------------------------GHGHSH--GGS---
--------------PKGENILLSMGVLLHIIADTMGSVGVIVSAILMQQFGWMIADPICS
MFIALLILISVYPLLKESVSVLMQRVPHTL-DNQLQSCFQRVASLDGVYSVQDKHFWTLC
SGVYIGNLKLEV---ARRADLNAILLHTHAIFKQIGVDK---------------------
----------------------------------------------------LFVQTEYA
AM----------------------------------------------------------
>Dpte.g11373.t1 /organism=Dpte {i 98,314,1071,1228,1308,1365,1474 i}
------------------------------------------------------------
------------------------------------------------------------
------------------------------------------------------------
------------------------------------------------------------
---------MLPI-----------------------------------------------
--------------------------------------------YSSNDNN---------
------------NKFTKSNLTFY--------------------------------RIREK
IQG----WLR----------------------------LIFSDRNSRNLLLFLLLNFSFA
FVELFYGIWTNSLGLISDSFHMFFDCTALVAGLIASIVTKWRANQAFTYGYVRAEILAGF
VNGLFLIFVAFFIFAEAIERAIEPPEVKHERLFVISVLG----LLVNIIGIFVF-QHGGS
HHGHSHGGG----SDHGHSHSS-----------------------YDHHHHEHEH-HNH-
Q-QQQHPETI--NMLNNSSSDPYTFVTVNGYGNNNNDPYQPYPSSANHNHSHGGGPVSN-
DHHHSHSHSHSHGGGGAPTNQIMKGVFLHIVADTLGSVGVIISALLMSQFGWMIADPLCS
MFISFLIVISVYPLLSESGAILMQRQPREL-DSILPNCYRRVSQLDGVKNIHEAHFWTLC
SGQYVGALKIEIR--SDNVNPAAIVNQTNAIFQQVDKARDLLDYENRERVENLSQKVSLL
KNYAVDIENETRHHNRLLDDVDDDVGSNYVFLKNTSNRLNRLMRTNKNSRLTCYLAIDGP
TLTSRDR-----------------------------------------------------
>Alyc.aculy05g07100.1 /organism=Alyc {i 131,245 i}
------------------------------------------------------------
------------------------------------------------------------
------------------------------------------------------------
------------------------------------------------------------
------------------------------------------------------------
------------------------------------------------------------
--------------------------------------------------------MQKR
LIN----LCR----------------------------LILSDKNTRNLLFFLLLNLVMA
FVELLYGLWTNSLGLISDSFHMFFDCSALLLGLAASLVTKWKPNERFTYGFGRAEILAGL
ANGLFLLFIALFIMKEAIERTFEPPEVHHERLFVISVLG----FIVNLVGIFVF-QHGGQ
-HNHSH-GG----CSHSHSHSHSQ-------AKQHQHL--HHHHNLDHNHDTNHNNHNYS
H--YSSPTTIYQNQEQHQQLSPAGIVTLDMNGYSTTSSKNQDSSYHEHNHSH--LSEPLI
EPAVSIS-----RPKSSGRGQIMQSVFLHIVADTLGSIGVMISAVLMNQFGWMIADPLCS
LFIAILISISVYPLLRDSINVLMQRVPVEI-EDKIPDIMYKIKCLNGVVDIHEKHFWTLN
SDTYIGCLKIMV---SPGIDYKHLQTNARNLLTHIGVEK---------------------
----------------------------------------------------VHIQIDQT
Q-----------------------------------------------------------
>Drer.transcript:ENSDART00000073634 /organism=Drer {i 71,194,261,347,435,523,600,771,1060,1269,1427,1557,1801,2028,2157 i}
MDEKYSSNVIS----SGKLGRVEAPNARLTRYIVLLYFTKMLKAFGIFESYDILKVVHIV
QFLFILKMGCAVILVFFQKPFSSGKMIPKRQWIKILKHAVISCIISLLGFFGLTLCGPLR
SLLLFEHSDLVVISLLSVLFTSSG-GGPSKTRGAAFFIIAVICLLLFDNDDLMAKMAEHP
EGHHDSALTHALYTGIAFLGVADHKGGVVLLVLALCLKVAFNTASRKLSVEIGGAKRLYA
LSNLVSAVVLLPWV----IVLSATTESKVESWSGLIFPFAMIIF--SVMILDFYVESICM
AKLE--TSRCARYGAIFLFLNGLLLANFWTHPLTGQIRAISTTGQQSSTEHVLSGGVLVS
ACFFI-MADSILSAPSSKGQKGTLVGYSPEGTPL-------YNFMGDALQH-TSQSLPRF
IKD----SLK----------------------------QILEEYDSRQIFYFLCLNLAFT
FVELFYGVWTNSLGLISDGFHMLFDCSALVLGLFAALMTRWKATRIYSYGYGRVEILSGF
INGLFLMVIAFFVFVESVTRLVDPPNINTDMLTPVSVGG----LIVNLVGICAF-SHA--
-HS--HGASKGSCSGHDHGHSHHG--------------------------------HGHS
SMEHSHGG--------------H--------GHSHG------GHGHSHGHGH--------
------------SHSSGGMNANMRGVFLHVLADTLGSVGVIISTILIRQFGWLIADPICS
LFISTLIFLSVIPLLKDACEVLLLRMPPQH-EKELNFALEKIQKIEGVLSYRDPHFWRHS
ASVIAGTIHLQL---MSDVVEQRVIQQVSAVLKDAGVNN---------------------
----------------------------------------------------LTIQLEKE
AYFQHMSGL--SSG----------FHEVLTMTQQMESMKYYKDGTCIM------------
>Hsap.transcript:ENST00000396591 /organism=Hsap {i 83,206,273,359,447,535,612,783,1072,1281,1439,1569,1771,1998,2127 i}
MEEKYGGDVLAGPGGGGGLGPVDVPSARLTKYIVLLCFTKFLKAVGLFESYDLLKAVHIV
QFIFILKLGTAFFMVLFQKPFSSGKTITKHQWIKIFKHAVAGCIISLLWFFGLTLCGPLR
TLLLFEHSDIVVISLLSVLFTSSG-GGPAKTRGAAFFIIAVICLLLFDNDDLMAKMAEHP
EGHHDSALTHMLYTAIAFLGVADHKGGVLLLVLALCCKVGFHTASRKLSVDVGGAKRLQA
LSHLVSVLLLCPWV----IVLSVTTESKVESWFSLIMPFATVIF--FVMILDFYVDSICS
VKME--VSKCARYGSFPIFISALLFGNFWTHPITDQLRAMNKAAHQESTEHVLSGGVVVS
AIFFI-LSANILSSPSKRGQKGTLIGYSPEGTPL-------YNFMGDAFQH-SSQSIPRF
IKE----SLK----------------------------QILEESDSRQIFYFLCLNLLFT
FVELFYGVLTNSLGLISDGFHMLFDCSALVMGLFAALMSRWKATRIFSYGYGRIEILSGF
INGLFLIVIAFFVFMESVARLIDPPELDTHMLTPVSVGG----LIVNLIGICAF-SHA--
-HSHAHGASQGSCHSSDHSHSHHM--------------------------------HGHS
D--------------------------------------------HGHGHSH--------
------------GSAGGGMNANMRGVFLHVLADTLGSIGVIVSTVLIEQFGWFIADPLCS
LFIAILIFLSVVPLIKDACQVLLLRLPPEY-EKELHIALEKIQKIEGLISYRDPHFWRHS
ASIVAGTIHIQV---TSDVLEQRIVQQVTGILKDAGVNN---------------------
----------------------------------------------------LTIQVEKE
AYFQHMSGL--STG----------FHDVLAMTKQMESMKYCKDGTYIM------------
>Isca.ISCW005605-RA /organism=Isca {i 192,375,533,663,844,1074,1203 i}
M-----------------------------------------------------------
---------------------------------------------------------PFR
RF----------------------------------------------------------
------------------------QGGVLLLVLTLCLQTGFRTLSRTLAVDIGGAKRLNA
LSSVISMVALAPLA----LVLQFST-----------------------------------
------------------------------------------------------------
----------------SKGSKGTLVGFSSGGHPL-------YNFNGDALQRGSGYSFLHL
LKL----GLT----------------------------QIMKESDSRRIFYFLCINLLFT
GVELLYGMWTNSLGLISDGFHMLFDCSALVMGLAASLLARRAASRTFPFGYGRVEVLSGF
MNGLFLVVIALMVFSEAVTRLFDPPQVKTERLLTVSVAG----LLVNLVGIFAF-RHT--
-HS--HGGG----SSHAHAHNHGH-------SHS----------------------HGHT
---------------------------------------------HNHGHSH--------
---------------AAGRNANLQGVFLHIVADTLGSVGVIVSSLLIDQFGLLIADPVCS
LFIAVLIFLSVLPLLKHSSLILVLRCPLELQDKQLTTALAKVVKVDGVISYQNEHFWYHT
SEVLAGSIHVQV---TKDANAQKVLSQVTAIFKELGFHY---------------------
----------------------------------------------------FTVQVEKE
DFFQHMSGL--RASS-------AYYNNVLLRSAAHQPTANGALSVCIVKAV---------
>Smar.transcript:SMAR010082-RA /organism=Smar {i 418,627,785,915,1087,1314,1443 i}
------------------------------------------------------------
------------------------------------------------------------
------------------------------------------------------------
----------------------------------MCLNTGFSLASRKLSVEIGGAKRLYA
ISSAVSAALLLPAVICLYLVYELSS-IPITSFGASFFAIAIIMF-----VLDYYVDSVCI
QRLE--PNYFSRYSTLSLVVSA-----FAVHFYLNSWFLSTVNANSIPEEHQLSAGLIFS
SVMFI-AAVCMLSVPIATGSKGKFVGYSTAGLPL-------YTFSGESLHK-TSQSVLLG
IKN----ALK----------------------------QVLDESDSRKIFYFLCINIVFT
FVEMAYGIWTNSLGLLSDSFHMMFDCSALVMGLYAAIMSRWKPTPTFSYGFGRVEVLSGF
INGLFLVVIAFFVFTEALNRLFDPPEVKTERLLIVSVAG----LLVNLTGIFAF-HHG--
-HS--HREG------HHHSHQHQR-------SSV----------------------QAHS
---------------------------------------------HVHGHSH--------
----------------GGHNANMQGVFLHILADTLGSVGVIVSSLLIENVGWLIADPICS
LFISSLIFLSVLPLLKDSAAILVLKIPSKH-QKDVSELLKKLLAMDGVVSYRNQHFWLHS
SSQLAGSIHIQV---RNDISEQKVLSQISTLFVDLDFTY---------------------
----------------------------------------------------FTIQIEKE
NYFLYLSGL--NSKTISRLTNNPIYPNLSTITHVIKAI----------------------
>Cele.Transcript:Y105E8A.3 /organism=Cele {i 62,185,511,705,1024,1410,1914,2148 i}
M---LAHDFVK----KDDRNFTPTQSSRSASYFVVLVLTKILRCIGVFFVDILAKSSHIV
NLLWLCKIICTCILFPLQKPLSAGKSLKRGIMPMVLKLSLMNSVIEVFWFYGITLCGPLR
SVLVFELSSTVLLSAVVSFFKGGNMSTPSKTRGFFLLIVGFVALFLMDRDGTIED-PHHT
THAHHSGLNHLFYHLIGLFGMADHKGGLCILLISLLLRTGYETSFRHLAVEVGGAKRLHT
LVTAGSAVCLTPVAV---LSWALSS-SSGASIGYFHYAALLVIIAVFVFVLDFYAESICF
QHVADPVMAAARWSSVTMFSCAFGLAYLWY-------------GSQNLGDHALTGGVSIT
VVCFILASISLTHSNQPKHRGGHFVGISNTGLPL-------FTYGEAFLQR-TSKSLMLF
MKE----TLN----------------------------EILMNNDSRRIFWFLCVNLGFC
GVEFLYGFWTNSLGLISDGFHMLFDCSALVMGLVASVMARWPPTRHFTFGFGRVEILSGF
INALFLCVIALFILIEALERLFDPPNINTDRLLFVAISG----LIVNLFGMYSLGEHG--
-HS--HGGG----SSHGHSHGGG-------------------------------------
---------------------------------------------GSHGHSH--------
---------------GGGGNANMQGVFLHVLADTLGSVFVIISTLLIQWFGWVWVDPLCS
LILSLLIIGSVYPLLVSSISTLLQDVPEE---EEFEYHINEILEIEHVESYSNAHMWQHK
SDINVASVHVQV---KEEANAQMIRHRVSNILKSTGATH---------------------
----------------------------------------------------STVQVEKK
TFAHRIQQV--CPG----------YKAGYTVVRGSVIREKKHDHSHHHGHSHDDHSGHHH
>Cscu.CSCU008178-RA /organism=Cscu {i 33,204,292,501,659,789,806,924,1049,1059 i}
------------------------------------------------------------
-----------MYTFSFGTPY---------IWIRIIRHATINSMLLLLWLFGLTQCGPLR
TILLVEHKDFIIISGISALFMGA--GGHSKFRGAVCLLIGILALLFLDHDDN--------
------------------------------------------------------------
------------------------------------------------------------
--------------------------------------------NTEPTEH---------
-------PTLILTSPATGGSKGTFVGYSSAGLPL-------YTFTGDTLHR-TSQSFLLI
VKS----SLV----------------------------QILEESDSRKIFYFLCLNLAFT
FVEMIYGIWTNSLGLISDGFHMLFDCSALVMGLCASILARKKATKTYPYGFGRVEVLSGF
INGLFLIVVAFMVFTEALSRIFDPPEILTERLLDWQIINAARRLSVDIGG----------
------------------------------------------------------------
------------------------------------------------------------
-------------------------------AKRLNALSSLVSVVLL--IPWAIVLCFTS
QLQSISIVQIIIPTLVSSVLLLVIDYYVE----------------------------SMC
T------VRLEALCCAKTLSFVVLINITNIIKSIVSISE---------------------
-----------------------------------------------------DIEMSNN
KNKKI-------------------------------------------------------
