# Supplementary material for: Genome streamlining in a minute herbivore that manipulates its host plant
Source: eLife. 2020 Oct 23;9:e56689. doi: 10.7554/eLife.56689 (PMC7738191; doi:10.7554/eLife.56689)
Supplement: Supplementary file 2. [file elife-56689-supp2.zip › Malin_Input/OG0002229.fasta]

>Agam.AGAP003519-RA /organism=Agam {i 87,126,262,352,413,570,870,1285,3024,3121,3597,4411,4681,4809,5097,5367,10561,10931,11154,13026,13179 i}
MDF------IRDTNGVDSD-----------------------------------------
--------HQWCEVQAKIDKLFAVI-----------------------LLACLCLRPDLL
VD----DFALDQ------------------------------------------------
-------------------------------------------------QSIEIPET-EC
SDSCEND-----------------------------------------------------
------------------------------------------------------------
------------------------------------------------------------
------------------------------------------------------------
-VDMDESDSCDNDADDN----------------EDS------------------DEEDED
--D--DDMVHSTV-----------PGKFLLENDD--------------------------
------------------------------------------------------------
--------------DTDHERDEAAHALTRMKSSDG----------------------SPR
DKNLLSRSLIAACTDNDVNTVRRLLV----------------------------------
----EGN-------SLNEATEEGDSLLSLACSA---------------------------
-----------GYYELAQVLLAMS-AQVDD-------------RGQK-NDCTPLMEAASA
GHVDIIELLFKHGADVNAQSS---------------------------------TGNTPL
MYACAGGHEKAVK-LLLDHGAKVED---HNENGHTPLMEAASAGHVGVAKILLEHGAG--
-INTHSNEFKESALTLACYKGHLDMVRYLLEAGA-DQEHK---TD--------EMHTALM
EASMDGHVEVARLLLDSGAQVNMPTDSF--ESPLTLAACGGHVDLAMLLIDRGANIEEVN
DEGYTPLMEAA---REGHEEMVALLLQQNAQINAQTEETQETALTLACCGGFIEVAEYLI
KNGADIELGASTPLMEAAQEGHIDLVRFLL-QHGANVHAQTQTGDTALTYACENGHTEVA
DILLNYGAEL-----------------EHESEGGRTPLMKACRAGHWCIVKFLIERGADV
NRHTTNNDHTPLSLACTGGHQNVVELLLKNGADPFHRLKDSSTMLIEAAKGGHIGVV---
---------QLLLDFPHS-----------LMNANAAQQQN-ILSSGQMQQ------LQ--
----------------------------QQQQVHQ------QQLQQQH----------QQ
AAQQLIITQNH-------------------------------------------------
-------QQQHQ--------------------------LQQAQQQQ---------QQQQQ
QQQQQQQQQQQQQQQQQQQQ-------------------------------------LLA
GPPGLREVPEAIRVSNKQIFQLPSKEMLEQQQQVQ--------AQ------GQPQQQSQQ
--ATLQQQQQLQQHQQLLANSHQLINQANMLLDSSGNDTSVLAQHLLEIQDSSISKDSFF
EDLRNGFRTRARRMNTVPAGSATSSAIPPVAGQQQQQHDQAAVAQQQLIQYLHQHQQQAQ
QLQAAQPIILQGNNVVTQQQQQQMVGNNNNAAGLSGGNKQQRSLLRKKQQ---------Q
PTVALPSPFEANLTSSEAQQVRSEPIGEDNKGNCSAGVSNVSPLQQQPPPRVSNVAMRSD
YEQYQKQMNEIQFQKKAKIQFISDAKGPPSTLLPPTETYINLGTPVQAGKTSIDGNSGLL
FGTPLQTNLPQSQQQHLQLATIAANAAGASVVSTGTSVSPATGGTSSGTLLTGPSEVSQS
TAISDRPKVKPV-----SKKDAKNNRKTAAAAA-AAAAAAVATATASVQHTL-AQQPQQS
FFRPLAGNNSSGGSGNSTSVLQQNPMVSIYNNLSSVIPSS--EANVQMLQQSMAN---LN
LQSQSSIT---PSTMQSAPMPSSAKPSEKKTLVNAGEELKKSDSDGA----NDTETLA--
--TANAGSESGS--MVPTPSAN------------------PSVITSTAA----------A
AKRTSGGQNDDASKSRSA-------------DQLSAASSAQEER--QLSSSNLPADGSGA
ADKDANATGTATTPSTANAEGASDSASSSSSSTGESGSTGS---------------VNSS
TVASSSHSTTSTTSTDG---------------------------------------SSVP
AGEAG---AGGDGEG---STTSSG--SISAASSTSN------SSASSSDSSTTTTGSCDN
N---------------------------------------------------TTAQGGDG
STGAGNANGE----------EEEEEEEEGGTGSGGNGGTMASLDPDNHFNLFA---MVDR
KLMLKLAHRLLCDTSKS-----PSETPPLSSS------CPGSNLDPPASPPPAMMNNADI
EYSELSRIICS------FSRSDILPAPEFVQVHQHMQNIIQHKGGS-NPIKLGDSTDGH-
----QYAEEGEEHLPMFNIEESEADGMTECVGGMYPALDETLETFHGEDGTATQAHGSRE
SMYNYEWVDSIDDVIHVLNGCPEIPMALHDMAANFGCQDIDMYANL--IGLNSFCKTRWA
GN----------QNQLTSGTSSPAEEDGSAVALTDEQCAYRQGQAAASQLLTF-------
--------DPQQFSMDQIQLLNQIHQASASGSVLHHPQASSGADGQQPKLVFNVDADKAS
QVHLLFQLPTLQSQQQQQQQQQQQQQQQQQIAQDQQ---HDHMTMLPN--SGQQQSQGQQ
QSLSLQQATGQQQQQQQQQQCNIATMQPHAAAAAAAAAIQHAQLQQQLHAQGMVAAGHSG
SVTLQQHQQQQRQQMQHLQSQAQGQQV----------------------------QH---
----LQSQQQQQQ----------------------QQTQQQQHC-----LQHAQMQVSTQ
TSQQQQQQQVASTRGEEEMPPLVRTQHFALMDNNQSANAVAGGGKMAGAGGGKKGEKNRK
EKNRVAVPAVRQAPAGQQSAGGSGQLQNYQYDTTAGNGRSVGGGMDIP------------
-----------PPTGALQPFHAGN-GILPPQGGSVVSERTIDVDSETDSNHDTALTLACA
GGHEDMVELLITRGANIEHKDKK-----------GFTPLILAATAGHEKVVDTLLRNGAE
IEAQSERTKDTPLSLACSGGRYEVVELLLSMNANREHRNVSDYTPLSLAASGGYVNIIKL
LLQHGA----EINSRTGSKLGISPLMLAAMNGHVAAVKLLLDMGSDINAQIETNRNTALT
LACFQGRHEVVSLLLDRKANVEHRAKTGLTPLMEAASGGYIDVGRVLLDKGADVNAAPVP
SSRDTALTIAADKGHLKFVELLLSRGALVEVKNKKGNSPLWLAANGGHLGVVELLCSAGG
DIDSQDNRKVSCLMAAFRKGHTKVVKWMVGQVTQFPSDQEMTRYINTI--SEQELLEKCH
DCVKVIRAAKDQQATKANINASILLKELDLERSREESRKAAAAKRRERKKRRRAEKR---
----EQQRKLEMGEEGAA------------------GDGNDDDD---------------E
EEEADDDKEEEEEEEDVDS------EHDEDELLLSAVMQQQA-SGGNKNKNRGSNHAAAQ
SHGGKQQQQQQQQQPLNNREKEKEGKGKDKEKEKHKDTDREKGKESNQTASSSASSGGSN
QRQQQQGANGQLYQYRPMSIPYQVQEEGDSGID---ANSLGSCSSSEVKS-----SSNSN
ALEQKKNNKKRKQQQQQQQQQA--------------------------------------
--QTARGAIASTNAAGAARAAKA--------------AAVANATGGGKSSNNAHQQSSSN
SNNSN-------------NTNNTNNSRQSKSPESGSAAASNGNTVVQDKNSKEKNRRQQE
KEQQQQQQYSGGRDKREKTTEKENVAPKDHERSGGMAASTKNESKKSSSNDHHHQQAGSA
GGGAMHHQSHQSSSAAGNRKSIIVFGSGN-RHAAEQGDDTSGGANFYNTTNAGGKKTHGN
KSSFYNTED-----------------HGHHSKL----------SSASPMKQHQQQAASSG
TSAS-QQQSANSSQSNSAGGAKREEGWKEVV--RKSSVQQGSGSGSSG-------TGGGS
S----------GGGGGSSSSL---------------MECRKVQVPVHAISRVIGRAGSNI
NAIRAATGAHIEVEK--QGKSQG--DRSITIKGSQDATKQAHSLIVTLIKDPDVDILTML
PKHNSSSSSA--TAKGGYGSAS-SSAA-SGGSASSAGQHA-----------AGTSGGIGS
SSSSSTTP--------------AQQSPVIVPAA----IIPTNGAAPTMSAIVASGGVAAA
AAAAAAAAAA-AAAAAAAAAAN-----NNSTASAKGAKNVFSSSNKAASGSAANVVAGGA
TGASAGATTAGPVNTKTPSSQGSAPS-------------------NASARPTAAKNLFLS
SAAA--ASQQQPSRGLAAAGSNNAGVTSGSVPYAVAASTGQGKDSKRQPPTAQTSQQHSS
AVPSANGGSTGAKGSLHQSATG-----------GTGGSGAAT----------SA------
-PFGSSGMKAKNGNIN--NKASAASNSAVPQAG--------GTNVGGNAAGATAGAPGVA
AGSF-AKLVASDGGNAVSNTSQKKNFPNAGGSIGSGSNSVVGPQGQQAAAAAAVCWRKRW
RSCWAAEDIDVYSSHRNQRTRAN---DCGGFRRTADTTYQRTKHGQSAG-ST--------
-GQWSIDNPDRAT-TILIGSVLIRTYI------RFDRFVVRIVDGNVGDWADRKSQRHYA
IAFAATARLLYHLANHCQWGVGSNATANNVADVGKPPLYGGHQHQQQHQHLSHGNMPPHH
HQHQHHQHAGGVGGAGSGVLGTFMEN--PPTLQVDASKAPGYRGN---------AISSPV
-SSKASSNA---TTPPASSMS-----SHQHQ------HQPQ-----------------PS
LHPVVQLPNGGGPMHLHHHPPQPH---SHQQQQSLGLGHMLS--GANSGSNSTSPLAGLG
G------PQQQPPSSVVV---------------------SRDSGVSNMVGGAHSVSSAS-
---SSMSSSSSGGG-QHQHQPSSYQSANEPPNVGMKPTPPPPSMHGGGNSAQ--GNGQGA
PGGGLGMLRSMMNLSSHM---------RHPVGGNGPPDYLGG-----------GNAGG-R
DHSAGLAPQ-QQPPVGSSRPPPSMFDNVGGLGGSGGGGPPDSLQ---SSYQPQLGLGGNG
NTGLPPISRLNPKAS----AFSGGIGPSVMPPSQHQPGK---------------------
-------MNLSNNHQPYGGGGGG-------------------------------------
-----------SNAG--------------------------GAGTGMFHAPPPIGMGGG-
----------------KY-------------PSMSSYSLA---------PGRPNSQQQHG
GGGSGAGGNGGPPPVGG-MHHRGAA------GG-----GGSNWFSSDLSHLQRDNLMGME
NGLAMALNAAGGSPN-ISPNNNNNAPHAINGGVGGLVPQHQQQQQQQQQQQQQSMMEDAR
KL----PRAIGTERAWKFGGNGNVGLVGSGAGAGGASAGGGNNGANMYNAGMVTAYVGLD
GPDLMNGGASPAAMAAAAA----AAAAAASGN----------------------QPWMSM
DKNQF----------MGSGGGLGGSQQQQHQQQQPPLPWL--------------------
------------TAAGMNRQYMDDIH-----------------------LPDHFQQLQMD
-----------------------YHGNIGGSGPS------GPNPPNMNFMQYPF------
-TPSNDMAGAAELRPPWEHEKHGG-------------W---SQKWS--------------
-----GH-----------------------------------------------------
-----------
>Alyc.aculy01g02060.1 /organism=Alyc {i i}
M-----------------------------------------------------------
------------------------------------------------------------
------------------------------------------------------------
------------------------------------------------------------
------------------------------------------------------------
------------------------------------------------------------
------------------------------------------------------------
------------------------------------------------------------
------------------------------------------------------------
------------------------------------------------------------
------------------------------------------------------------
---------------VTCSVN---------------------------------------
-------LLVDACNQGDIETVREFLN----------------------------------
----EGR--------IDSLTEEGESLLSAACSA---------------------------
-----------GCFFLVEMILDMG-ADIED-------------RGQK--DTTPLMEAANS
GHSDIVKLLIERNASINAQTG---------------------------------QGNTPL
ILASANGHTECVK-LLLDAGATTEE---HNESGHTALMEAASNGHVNVAKLLISYGAS--
-INTHSHEFKESALTLACYKGQLDMVKFLLDAGA-DQEHK---TE--------EMHTALM
EASMDGHVEVARLLLDSGAQVTMPADSF--ESPLTLAACGGHVELAMLLLERGANIEEVN
DEGYTPLMEAA---REGHEEMVALLLSQGAEINAQTEETSETALTLACCGGFTEVVDFLI
KAGADISAGANTPLMEAAQEGHLELVKYLISNAGAEINTATSSGDTALTYACDNGHTDVA
EVLVSAGANI-----------------EQEADGGRTPLMKACRSGHASTVEFLISRGANV
NKVSTNCDQTPLSLACSHGHLEVVEILLAHGADPTHRLRDSSTMLIEAAKGGHTNIV---
---------QLLIDYPGS-----------LQSSPM----------NAMHA----------
----------TTNGNV------------CTSSTST-------------------------
------------------------------------------GTPTT-------------
--------------------------------------TSTTSSTP--------------
------------------------------------------------------------
------------------------------------------------------------
------------------------------------------------------------
----------------------TANNTTTI-------------------HTLTTTTTTYN
N-----------------------------------------------------------
------------------------------------------------------------
------------------------------------------------------------
--------------------------------------------NNNNTN----------
----NHSSVSTSNLITNSNNFPNTNNP---------------------------------
------------------------------------------------------------
------------------------------------------------------------
------------------------------------------------------------
------------------------------------------------------------
-----------------NCINLSS---------------------T------------HQ
TAIRSKAKVIGKSPKSLTR---------------------------------HGRQHQVP
SNINE-ISAQTNQP----------------------------------------------
--------------------------------------------------------NLDQ
QQQ---------------------------------------------------------
------------------------------------------------------------
------------------------------------------------------------
-----------------LNSGLPSAQQHQNQA----------------------------
------------------------------------------------------------
------------------------------------------------------------
------------------------------------------------------------
------------------------------------------------------------
-----------------------VT-----------------------------------
------------------------------------------------------------
----ITTQQQQHH----------------------VPQSTGDV-----------------
------------------------------------------------------------
------------------------------------------------------------
-----------ASTSVLSPA-----SWYPP----------IEVDSQTDSNHDTALTVACS
NGHEDLVQLLLNRGPDVEHRDKK-----------GFTSLMLAATAGHAKIVEILLNKHAD
LEAQSERTKDTALSLACSSGRYEVVEILLARGANKEHRNVSDYTPLSLAASGGYVQIIKL
LLTHGA----EINSRTGSKLGISPLMLAAMNGHAATVKLLLDMGSDINAQIETNRNTALT
LACFQGRVDVVSLLLDRKANAEHRAKTGLTPLMEAASGGFVDVGRVLLDKGADVNAPPVP
SSRDTALTIAADKGHCKFVELLLSRGAAFDVKNKKGNSPLWLACNGGHLEVVSLLIQAGA
DVDSQDNRKISCLMAGFRRGHIKVVKLMVRHVNQFPSDQEINRYLQLLD-NDKDLDKKCK
SCKDIIFQAKERQAAEANKHASILLQEIDQERSREETRKAAAARRREKKRQKKKEKA---
----EQLRARSGDSKENVGLNVSKKDPLN-------NSNSNTKSSKQNK--TLANSHLNE
NNNNDTSSDDSSSSSDNDDDDSLILDGESLDLLE-IAINRDI-LMTGGLVTKRPANLAKQ
QVQSRD------------------------------------------------------
------------------------------------EKSKAATAASAPKK----------
--KEKKQQPTPKKPEQQK------------------------------------------
-------------VSQSQQQSTN------------------------NSHQLLKAMR---
-------------------VKTSDLKEATENHHQTTLNNS---------RSK--------
----QQQ-----------------KHTSNNEHNT--------------------------
-------SQNNHDSSREDSR-----------ASSDNDDDDS------LIED-GESSEAMD
MSREMLLTC-LSGNNNSSSKTRI---AGIRSQM----------TAASKLKV---------
-----QSPSSTTLKSSQ--QFLRDNKTK-----LKH------------------------
---------------------------------------KKVTVPASAISRVIGRGGSNI
NTVREVSCAHIEVEK--Q-KGQA--DRGVIIKGTAEATRIATQLIYALINESNKDLNEVI
KNLGLQKPTI--GGGIASNSIN---------------------PSKFMS-----ATSSIS
SSSSSKSA-------YTNSSSLHQQQSNTIPSV---------------------------
---------------------------GVWN-----------------------------
---------------------------------------------NSTAANMFVSQITPT
RSQS-------TPQQHRASAARSPVI--GAPSYSVA---------NNVPSPNYSLTNAIN
G-----------------------------------------------------------
LSINDY----------------------------LQQHQL-----------PIHSTVATA
---------ATASVTSVGQRQSQQPPQTQVAQ----------P--QQ-------------
---------QPTGSQ--FVV-----------PTSIADVAAVSEALASVAGLSDLQPGLVA
YNLAHFDETAAAS-STP-------EYS------PFNNLFSKVAQTSVWQQNV--------
------------------------------------------------------------
------------------------------------------------------------
-ATSTGQQK------------------------------------MQ-------------
------------------------------------------------------------
------------------------------------------------------------
------------------------------------------------------------
------------------------------------------------------------
--NNTVYNQ---------------------------------------------------
------------------------------------------------------------
------------------------------------------------------------
-----------SNEA---------------------------------------------
------------------------------------------------------------
------------------------------------------------------------
----------------QDPL---------------------------------------Q
HL--PNLKPIGTERKSIL------------------------------------------
------------------------------------------------------------
------------------------------------------------------------
-----------------EQCMRNLSM----------------------------MNLP--
---------------PY-------------------------------------------
------------------------------------------------------------
------------------------------------------------------------
---------NQ
>Turt.mRNA:tetur20g00770 /organism=Turt {i 37,1798,4955,7390,7624 i}
MNRV--------------------------------------------------------
------------------------------------------------------------
------------------------------------------------------------
------------------------------------------------------------
------------------------------------------------------------
------------------------------------------------------------
------------------------------------------------------------
------------------------------------------------------------
------------------------------------------------------------
------------------------------------------------------------
-----------------------------------LSRSP-----------------RHF
ESSESARKRP-H---------EAVAA----------------------------------
-AVVDGSCLIDACNVGDLEAVRKLLD----------------------------------
----EGR-------NVNEITEEGESLLSLACSS---------------------------
-----------GYAELAQLLLATR-ANVED-------------RGLK--DTTPLMEASSA
GHVDIVKLLISHGANVNAQTS---------------------------------QGNTPL
MYACAGGHVDVVK-VLIEAGANVED---HNENGHTPLMEAASAGHVAVAKILVEKGAS--
-INSHSDEFKESALTLACYKGHLEMVRFLLEAGA-DQEHK---TE--------EMHTALM
EASMDGHVEVARLLLDSGAQVNMPADSF--ESPLTLASCGGHVELAMLLLERGANIEEVN
DEGYTPLMEAA---REGQEEMVALLLSQGADINAQTEETQETALTLACCSNSLEVADFLI
KAGADIEAGGNTPLMEAAQEGHIELVKHLI-NVGANVNATNANGETALMHACENGHTDVA
EILLYASADL-----------------EHEADGGRTPLMKTTRAGHICTVQFLVSRGANV
NKITPTNDATPLSLACAGGHLPVVEYLLSQGADPTHRLKDNATMLMEAAKGGHTKVV---
---------QLLLDYPNA-----------ICRSPP---------PEDASS----------
----------TSAPNL------------NNITSPE----------------------LCD
NSTTTTVTTTT------TTTTSRMVQRGSII-----------STQDTS----DNQV----
--------------------------------------TSSTSSQR----------KSSS
ISNASDAFKDAETLSQ-------------------------------------CISVKLG
SNDDLSPTSREQQILHKQ-------QILEELVRVE----------------KELQEKRQ-
--EHLLLNQQAEQQQQLIQT-------------------------LCYEADLSASRNQGF
--------------ATIP----ASTNTSLV----------SDDGHNHLLQTLSADQQSYS
L-----------------------------------------------------------
------------------------------------------------------------
------------------------------------------------------------
--------------------------------------------NNLTTNL---------
-----------------------------------------------------SSQAMLL
LDMSALKQQLEAG----------DPL----------------------------------
-----------NFQLPSSLTASGTIP--------------------------NSQPIL--
-LQTSFG-----------------------------------------------------
------------------------------------------------------------
---ESNMTNSAINSSNSNIINISN----------------------------------DS
SNISSASSTVTTTDTNFLL-------------------------------------NGLN
KTLSD-ISASSVVP----QIMTSS--SFSPSTISPS----------------TSIPGSNR
S---------------------------------------------------RTRQTIKV
KNAFSKAHHH----------QHQHQHQP----------IIPSFDALNHRTS---------
----------------------PSGSGTLFSS-------SVGPLI------------ESF
NFSSIPVSAGS------FSQSSILPSP-GTIATSMALPVIT-------------------
-------STN-------SIIAAQAESMTQTPS----------------------------
--------------------I---------------------------------------
--------------DLLIESET--------------------------------------
------------------------------------------------------------
---------------------------------------QTPTDA---------------
------------------------------------------------------------
------------------------------------------------------------
-PLPSTISISTST----------------------SSLTLSNA-----------------
------------------------------------------------------------
------------------------------------------------------------
-----------KLNPASSPP-----PWYPP----------IDLDSQTDSNHDTALTLACA
GGHEELVELLIKRGANIEHRDKK-----------GFTPLMLAATAGHAGVCELLLSHSAD
IESQSERTKDTALSLACSSGRYEVVELLLEKGSNKEHRNVSDYTPLSLAASGGYVNIIKL
LLSHGA----EINSRTGSKLGISPLMLAAMNGHTGTVKLLLDMGSDINAQIETNRNTALT
LACFQGRKEVVDLLLDRKANVEHRAKTGLTPLMEAASGGYVEVGRILLDKGADVNAPPVP
SSRDTALTISADKGHYRFVELLLQRGAQVDVKNKKGSSPLWLACNGGHLDVVQLLVNAKA
DIDSQDNRKVSCLMAAFRKGHVKVVKWMVKHVTQFPSDQEMTRYIAMI--NDDELLKKCH
QCMEHIRAAKEKQAAEANKNANILLEQIDMERYREETRRLAAARRREKKRDKKKEKQ---
----EREKAAKAAQES--------KDPANKQKQGGKQNKKNEEKVEV------------E
ESDSDLDDDSDSAEEEN--------------------IFEDITVVKNNQVNENPVKEIKQ
RSEEPQPPVKTQAGPVE-------------------------------------------
-------------------------------------------PAREVKPI-------ST
PTKKKEAEKNKKNSSQKE------------------------------------------
------------NNALSSQKQST------------------------------EKKDSQS
KDIKK-------------PKASLDRSPISNKGKSKNQENLN-------------------
-------------------VPIDRENSPNHENQT--------------------------
-------KTMAHSGLNEKKN--------------------------------AEKTNASE
TNRKNINDN-LLSELNIEVPKDVTSEKNIHSQKSPCATVSTKSTSSS-----VSNVSVGN
SGASSISNQNIGLKKGQ----KREEGWKEVV--RRS------------------------
---------------------------------------KKVSVPANAISRVIGRGGCNI
NAVREISGAHIEVEK--Q-KGQG--DRQIIIKGSADATRHAQQLINGLVNETDKDLSQIV
SQLGLNRSAS--SNEEDISFSR-------------------SGPIKSFS-----STSVIS
SQANRPTTAVSVPNTLVSSYSSGVTKSSSVSAV----FTTVSHATLSTGGPARASSGVVS
VRASAPINNS---APPFGGSVSTVSSINAWTS----------------------------
-----------PKSSIPPRMQSNSSS-----------------------------QFINS
TVTT------SSLTFSTSSPPALSSGSKTTISYTTAVSS-------SKPKTVVKPSTQSV
N-NLSSTKFITGPE-------------------SKPSTGAPF----------AA------
-PVRPL--TQPFNSAS--RVIGPTASNKNVT-----SKQPFGTNTGNNNNNSTSGGNNVS
NSGCVSGISSNSNSSNTNSSSVTTTTTTIPP-----------------------------
-------------------------------TSLPTPKTSSSSNVPGSP-----------
-------KSSIPN-STP-------EYT------PFNNLFSKVAQASVWGPSK-EAHKPNF
ASVAAT---------------GISSVA-TSQSA--PPM----------------TITSSN
NE--------------------------HEHISVDISKAPGYRGN---------LHSSPG
NASITSTPS--------------------------SSAGP-------------------N
FGPI-----GSGPRN----------------------------------APCTPPLSTIP
GIVSSSAPVRSPISSGTSIVS------------------AAPSSTSP--SSP----PPS-
---VSPQPSASSSQ------PRTMMKESASSV------DLSPAVVSSYSSNT--NTSNIS
SGYQSSVSSNVYTSSSLA----------------NHPTSKQSNFNLTPGSN----ASR-G
YSTTTTFSQ-HHGPLSSVDPIHPA--------VASGLSDPHSVHACVSSMNPSMP----N
LINTTVQSSLNPNAP----DFSIRSNPNYIPNLSHQQN----------------------
-----GPLLRSAAHQHHLQASQP-----RTMGYQDLMPNVQGIQLQNPQQHAPPLHMQMR
AAILAAGAS-LQMQTLQAQAAQAAQAAQSAQAAQVAQVAQVAQNHVRYQVGPANVPTPGL
HPQLQNQSA---------------LGGEFNPPSAETLRLLQTALTA-----FPAAN----
-----AVLHQSPPQNMQPYNMMQPP--------------ISMRQAQQQQGQQASQQTHQQ
----------HHHPG-QQP------NSQRTQAGGS---------KEAD---MSDMSEE-R
KL----PRPIGTERAQK--KNPIHGMSSSNMG---------------------------Y
SPGI--ENLQPNLWPFPNS----VEMPSAEGN-----------------------EWL--
------------------LPGAGAAPNDELMASMMPINYMM-----------NHNYV---
---------SMNETV--PEQHEPDYT--VG------------------------------
--------------YPYF------------------------------------------
--PS------------------------------DI------------------------
------------------------------------------------------------
-----------
>Isca.ISCW008360-RA /organism=Isca {i 33,202,319,492,637,895,951,1177,1369,1503,1797,2078,2360,2397,2610,2787,2880,3098,3232,3507,3683,3745 i}
L-----------------------------------------------------------
------------------------------------------------------------
------------------------------------------------------------
------------------------------------------------------------
------------------------------------------------------------
------------------------------------------------------------
------------------------------------------------------------
------------------------------------------------------------
------TESDDDEASEA----------------ESF----------------ILDPEELE
-----EEPVLDT-------------SKFLLSSESGRGDSPELQVGSVDPDTQA-------
---------RLEALLEATG-----------LSKL--SLEG-----------------KQF
ADPEVLRRL---TTSVSCALDEAAAALTRM---------------------------PWR
RMNRFSRTLAEACSEGDVRAVRELLD----------------------------------
----EGR-------NVNEVTEEGESLLSLACAS---------------------------
-----------GYCELAQLLLAMR-ANVED-------------RGLK--DMTPLMEAATA
GHVDIVKLLIEHGADVNAQTA---------------------------------QGHTPL
MFACLGGHEGVAR-ALVHAGANLED---HNENGHTPLMEAASAGHVSTARVLVEQGAS--
-INTHSNEFKESALTLACYKG----------KGA-PDEHQKPSTN--------KTRSTLC
SAVFASDVPTQR--SPPCMQVNMPTDSF--ESPLTLAACGGHVELAMLLLERGANIEEVN
DEGYTPLMEAA---REGHEEMVALLLSQGADINAQTEETQETALTLACCGGFLEVSDFLL
KAGAHLELGASTPLMEAAQEGHLELLRYLI-SQGANVNAKTATGDTALTYACENGHTDVA
DLLLQANADLVRGLRLFLHRQLSAFTQEHESEGGRTPLMKAARAGHLCTVQFLLTRGADP
NRPTSSNDHVPLSLACAGGHLSVVELLLAHGADPSHRLKDNSTMLIEASKGGHTAVLITW
GSERVSRLQRALAQVPRRRRP------RRPWVRPP---------PPARRW------L---
----------RPRCPG------------AVASARRAGTPA-GPRPWWCAPAPR----GP-
------------GWPPSRRGTSRQPRQLLRW-----------GLPRT-------------
--------RAHEPALTVVV-----------------------------------------
--------------VRCALQ------------------GLRPSERLE-----ACINSMMR
SAELNH-PSREEQILQKQ-------QILEELQRVE----------------RELQVGLP-
--APFGHSARPAQ-----------------------------------------------
----------------------STSRTEHI------------------------------
------------------------------------------------------------
------------------------------------------------------------
------------------------------------------------------------
--------------------------------------------HSQTVC----------
----MRGRAPDGGGMVLSGH----------------------------------------
------------------------------------------------------------
---------------------HHLVP--------------------------PCEEVE--
------------------------------------------------------------
------------------------------------------------------------
---ELNLRNAALSSSPSSPPDLAA----------------------------------PS
CHLPSAST----------------------------------------------------
-------------------TATPP--VVAAAPLGPA-A----------------------
------------------------------------------------------------
------------------------------------------------------------
----------------------AKRHLDKSPQ----------------------------
-------------------GAPYPPSPLGPTSAASFAAPAQ-------------------
------GDEG-------LMVAAPARTLHETLG----------------------------
------------------------------------------------------------
--------------EIVSGGWL--------------------------------------
------------------------------------------------------------
------------------------------------------------------------
---------------------------------------------------R--------
-----------WSSYTG-------------------------------------------
----RSYRKATHA----------------------APKSVSGD-----------------
------------------------------------------------------------
------------------------------------------------------------
-----------TLPIGGAGP-----AVAGG----------VDLNWQTESNHDTALTLACA
GGHEELVGLLLSRGAHLEHRDKK-----------GFTPLMLAATAGHAGVVDILLSHGAD
LEAHTQRETGTYRMWVKCVGTAQFIALFLGRGCAVLQRQVFSIICTAFGAHR------EL
PCGHTSGKIGPFHRRTGSKLGISPLMLAAMNGHVAAVKLLLDHGSDINAQIETNKNTALT
LACFQGRQEVVALLVDRRANVEHRAKTGLTPLMEAASGGYVEVGRVLLDKGADVNAPPVP
SSRDTALTIAADKGHYAFVELLIKRGAAIDVKNKKGSSPLWLACNGGYLDVVQLLVAAQA
DIDSMDNRRVSCLMAAFRRGHVKAAKWLVKHVAQFPSDQEMARFMATLGTESKELLRKCH
QCTEVIHAAKERQAAEANKCASILLEELDQERSREESRRAAAARRR--------------
------------------------------------------------------------
------------------------------------------------------------
------------------------------------------------------------
------------------------------------------------------------
------------------------------------------------------------
------------------------------------------------------------
------------------------------------------------------------
------------------------------------------------------------
------------------------------------------------------------
------------------------------------------------------------
------------------------------------------------------------
------------------------------------------------------------
------------------------------------------------------------
------------------------------------------------------------
------------------------------------------------------------
------------------------------------------------------------
------------------------------------------------------------
------------------------------------------------------------
------------------------------------------------------------
------------------------------------------------------------
------------------------------------------------------------
------------------------------------------------------------
------------------------------------------------------------
------------------------------------------------------------
------------------------------------------------------------
------------------------------------------------------------
------------------------------------------------------------
------------------------------------------------------------
------------------------------------------------------------
------------------------------------------------------------
------------------------------------------------------------
------------------------------------------------------------
------------------------------------------------------------
------------------------------------------------------------
------------------------------------------------------------
------------------------------------------------------------
------------------------------------------------------------
------------------------------------------------------------
------------------------------------------------------------
------------------------------------------------------------
------------------------------------------------------------
------------------------------------------------------------
------------------------------------------------------------
------------------------------------------------------------
-----------
>Ptep.aug3.g27050.t3 /organism=Ptep {i 195,376,409,533,681,826,1159,1302,1492,1684,1794,2010,2157,2257,4027,4608,4751,4965,5141,5203,5400,5598,5794,6425,6602,6789,8995,9229,9402,9588 i}
MQN------VVHNSKCDSL-----------------------------------------
----------------RDSEI---------------------------------------
------NESIKD------------------------------------------------
------------------------------------------------HSRSSSPLS-GN
LNVERGP-----------------------------------------------------
------------------------------------------------------------
------------------------------------------------------------
------------------------SVTSLQTH----------------------------
-FMAEVSESEEDDVSDV----------------ESF----------------ILEQGDID
-----EEPGLDS-------------SKFLLRDDV--SE------SGIDVETQC-------
---------RIEALLEASSH-------LFENGQLDAAGDGLCEKNLEHCFEMIAFSDDLL
TNQEVLKKL---SSTVNCALDEAAVILSRMRP----------------------------
-----CSTLAEACSHGDITTVKKLLS----------------------------------
----EGK-------NINEVTEEGESLLSLACSS---------------------------
-----------GYYELAQLLLAMK-ANVED-------------RGLK--DMTPLMEAANA
GHLDIVKLLIQHGADVNAQTSQEKKLKSSKVKNQEINMKAQQEMHGAMPPIVCPEGNTPL
MFACAAGHEDIVR-VLLDAGARVED---HNENGHTPLMEAASAGHVEVAKLLVERGAS--
-INTHSNEFKESALTLACYKGHLEMVRFLLAAGA-DREHK---TD--------EMHTALM
EASMDGHVEVARLLLDSGAQVNMPADSF--ESPLTLAACGGHVELAMLLLDRGANIEEVN
DEGYTPLMEAA---REGHEEMVALLLSQGADINAQTEETQETALTLACCGGFLDVADFLI
KASADIELGASTPLMEAAQEGHIELVRYLI-TAGANVNATTATGDTALTYACENGHTDVA
DMLLQAHAKL-----------------EHESEGGRTPLMKAARAGHLCTVQFLISKGANV
NKQTANNDHNPLSLACAGGHISIVELLLAHGADPTHKLKDNSTMLIEASKGGHTAVV---
---------QLLLDYPNN-----------MTSPPP---------PPDVSQ------I---
-----------PTSPL------------ENSEAPR--VPP-HGIPMFC----------PQ
DSEATTIANN--SYLANVQAVPRI-QDLLRE-----------SLPTT-------------
-TQAIPKRKTAERKTTLVKNNE----APSS--SFCEN-AQRYHYRN----------KSNA
AAQANSSSIQAETNSKCIMENELSSIGGGGNIDTIEETELKPSERLE-----NCINAMMK
KAEMLH-PCPSEQIVQKQ-------QILEELQRVE----------------RELQEKAQ-
--AQLLLTQHHQNLHPIGAT----------------------------------------
-------------IIGAP---LTAVTSNSV-------------------NSFTAVP----
-----------------GSRTQQLL-----------------------------------
------------------------------------------------------------
------------------------------------------------------------
--------------------------------------------INSGTV----------
--VDFESLASLTDISSVSSQLGLNLQS--------TTATTSVPFSPAALHA---QQLLYQ
NQQKALQQQLSNATTTTT-------------------PA------AEYCKARVGK---PV
KQVKNNIPKQMQQQVPLQSQPNQIGPNEIKS---------ESETNLV-------EDME--
------------------------------------------------------------
------------------------------------------------------------
---KMNLRNIVLNEQQQQQIQLQQ----------------------------------QL
LHQHTQQQFVLSEFTQNLTLKGTQYCE--------------------------GAIAGIM
HAMGG-IKLTSDST----QTHAIP--MYDPVTVGKA-LLQQQQQHLVQHQQLTQVIQQES
K---------------------------------------------------RQQQQLQQ
QQTLQQQQQN---------LQLQQQQQHFE--KNIKLIKAKTNQVQQHSLL-----HVNP
SPLATLVQATQSH---------PNLKQQLTSH------CGGEACT--------LVGNIPI
DGSGFLALSG--------TTTPAFPVSIAVQPVSHTLPITTSCGEP-FPHNFQFT-----
-----SDSSG-------LMVAAPARTLHDTLG----------------------------
------------------------------------------------------------
--------------EIMSGPTT--------------------------------------
-----------QLAGTHMNLMQQS------------------------------------
------------------------------------------------------------
-----------------------------------------VPCVESCVNL---------
------------TAAGG-------------------------------------------
----KSRSLSMSS----------------------LPSVNPSA--------SLPMTFHSV
TP----------------------------SIMPYVPAQVSAT-----------------
-------------------------------------SECISHL---PHVH---------
-------PTVPPPQPTSQAP-----PTYPP----------LDLNSQTDSNHDTALTLACV
GGHEDLVSLLLTRGADIEHRDKK-----------GFAPLMLAATAGHAGVVEILLNNNAD
IEAQSERTKDTALSLACSGGRYEVVDILLARGANKEHRNVSDYTPLSLAASGGYVNIIKL
LLSHGA----EINSRTGSKLGISPLMLAAMNGHAQAVKLLLDMGSDINAQIETNRNTALT
LACFQGRHEVVSLLLDRKANVEHRAKTGLTPLMEAASGGYVEVGKVLLDKGADVNAPPVP
SSRDTALTIAADKGHYRFVQLLLERDATVEVKNKKGNSPLWLAANGGHLEVVQLLCANSA
DIDSQDNRKVSCLMAAFRKGHVKVVKWMVKHVSQFPSDQEMARYMSTI--TDKDLLKKCS
QCVDTIRIAKERQAAEANKFANSLLEEIDLERCREESRKAAAARRRERKRRKKREKQ---
----EQMRAAKAAEE---------------------ESKKSEKSDSQHK--NQLNHQS-D
QSDVEDEEDEDDDEEEEED-------EEEKDDEESRVVKPSTNFESSKTTLNSPSKGR--
--------ITNLPNNED---KLKESISISQF-----------------------------
-------------------------DN---------QNQSNQKSGNEMSR----------
--SERRRERERTKTQDKN------------------------------------------
----KRNIVNKSSNSDSNKSSNEIVVTEKIIPKVTETAVINISSICSS--NRNSKKRNQK
QDVTV-ICTTIVTVPSVTTLKNSTTTS---------------------------------
--------------------TPLNTSSSNVEVKS--------------------------
-------QTSNHKLYKSKDG--LMNGISS-NAVSEYEELRA------LFSS-PRLKSKSA
VEKLSLDSL--EELAALDLPTDVTLSAGLRSPS---------------------APNLPY
TIKS-SLTSSASPKKWQ----KRDEGWKEVV--R--------------------------
------------------------------------------------------------
-------------------------------RGSPEAVRLAQQLITALIKEPEKDLSEIL
SRCGINRLTN--SFPESYRTAA----------TIGVM----SQPLPSAA-----QVSTAS
NLSKTTRQ--QIVTKTSGTFTVSVSKTTSIPPP----SLPANATPPFTNQIRSVLSNAQN
IRPGIPGTNT-STTPPFLSNGQ-----NAWTG-------VVTGKVPTN------------
----------MPRPSVPICSPSSSMSVTPVVTR------------ITPDKSPVARQLFNQ
DKKN------------SSLPPGTTTSTKTTVSYTMAVIA-QGKASKSVPANIVSVASKVT
A--AADTKISTISP-ISHERAG-----------SAPPSTAVMHSQIALSHGSCSG----P
SPVQPF-------TTN----QSPKLPNGSTN--------------------SQQGTNSIV
EPRI------SISQTPIQSKPFVNPVATTAQ-----------------------------
-------------------------------TSSVTVSSSATHATLNSA-----------
--------SSGQS-TIA------QEYS------PFSNIFAKVAQ-SVWGQKDKENSKPNF
ASVAAS---------------GVTSVAAQVQNS--NPV--------------QSSLTLTL
PQNA------------------------EPELIVDVAKAPGYRGN---------LHISPS
-ASSNSSAS---SNPPQI-------------------GIP----------------HSSN
FGPI-----GSGPRS----------------------------------APCTPPLG---
-------PIGPPSSAAQ----------------------SARRSTPPIAPSP----PPSG
PHLSRSLPESQNST------LSEIPRSMSSGG-------------CSVLPSA--PHLTSQ
MSEVMFHHQG--------------------LGLSSHPSRLQS-YPMAS-----TLSSP--
GGTNTTFSQ--HSPLSSVGSIL-----------PEGAN---------------------N
GNMQVVQSNLNANAP----EFASRNPSLLMT--QHGPP--------MHHL-QRLPSGAVN
FQENSVPSPLATQFRPMLPNTSNLNPNFNLHTLASLQQAQAAMTNRFPYQHVPNHQQ---
-----------QQQQ---------------------------QQSGEFNPNNSNGGMSSV
VGGMS--------------------------HDADSLPLLSMVAGY-----HPSGV----
-VPGAGNIH---------YPGMQPM--------------MGMRQSQRSSNNTPSVGTSSK
---DEGSPMASMSPSASPQ------GSNLPSPTGM--------NMQENPNPAGTIGED-R
KL----PRPIGTERAQR--KNPIYGGVSD-------------------------------
--------HTTGIWAFNSA--GRSAAEMPGTG-----------------------DWIQN
MQGTL--------------------NPIQQDDVRIPPAM--------------HNFSNNR
FADMM--AMENNHQI--DQSFQAMTG----------------------GGFPFVNGLP--
---------------PHLLAPHLYQNNAAAAGPG------QVDPQVEMWGMHPK------
-VPSGDGL-------PQNVDHKMT-------------W----QNWS--------------
-----PHQA---------------------------------------------------
-----------
>Smar.transcript:SMAR004638-RA /organism=Smar {i 39,196,353,504,886,1029,1219,1521,1884,2020,2205,3034,3364,3777,3885,4061,4123,4320,5369 i}
M-----------------------------------------------------------
------------------------------------------------------------
------------------------------------------------------------
------------------------------------------------------------
------------------------------------------------------------
------------------------------------------------------------
------------------------------------------------------------
------------------------------------------------------------
---ADLSES-EDEVSEV----------------DSF----------------IIEQGDLY
-----EEPVLDT-------------SKFLLASED--NESPDL--RSVDPETQA-------
---------RLEALLEAAG-----------IGKL-ATADG-----------------KHF
ADPEVLRKL---TSSVSCALDEAAAALTKMRTDNP----------------------EHQ
TMGKNSRSLAEACNDGDVGAVRKLLD----------------------------------
----EGR-------SVHETTEEGESLLSLACSA---------------------------
-----------GYFELAQVLLAMR-ANVED-------------RGIK-GDCTPLMEASSC
GHVDIVRLLIAHGADVNAQSS---------------------------------SGNTPL
MYACAAGYEEVVK-VLLEAGSNVED---HNENGHTPLMEAASAGYVCVASLLLQHGAG--
-INTHSNEFKESALTLACYKGHLEMVRFLLEAGA-DQEHK---TD--------EMHTALM
EASMDGHVDVARLLLDSGAQVNMPADSF--ESPLTLAACGGHVELAMLLLERGANIEEVN
DEGYTPLMEAA---REGHEEMVALLLSQGADINAQTEETQETALTLACCGGFLEVADFLI
KAGADLELGASTPLMESAQEGHLDLVRYLL-DAGASVHAQTQTGDTALTYACENGHTDVA
DLLLEAGADL-----------------EHESEGGRTPLMKAARAGHLCTVQFLISRGADV
NRQTTNNDHTPLSLACAGGHLAVVELLLAQGADPAHQLKDNSTMLIEASKGGHIGVA---
---------QLLLDYPHN-----------IMTSSP---------PPDLSQ------L---
-----------TPPNMDV----------NDIQAPR--VPP-HGLQVAV----------PQ
DVEQNQAANGAAAIVSNTHNYNYMPRQLMT------------GLPDTFLNIQDGLVSGNV
PQQGISGKQGLNKCFLRNKSNS----LKSS-DQLSSAELQQTKNTP--------------
-----QAPLPPDLNYDAVVE--------GFSMDM-NDKYIKKSDR------------CFM
KAEMRHTSSKDEQIYQKQ-------QILDKLHRVE----------------RELQQKTQ-
--SQMRLTSPSRLDEL--------------------------------------------
------------------------------------------------------------
------------------------------------------------------------
------------------------------------------------------------
------------------------------------------------------------
--------------------------------------------TTTTTA----------
--TGQDSSADMSPVTVFGDHLHLTEPP--------STPFLPTPASTREREK--AGNGSQP
FVVLPL------------------------------------------------------
-----------DEEQPKSSESSHV---------------------------HNPEALL--
------------------------------------------------------------
------------------------------------------------------------
---TLSLKVVAQCNKACIMADTQQ----------------------------------AQ
QQMSAAS-----------------------------------------------------
------------------SQALSL--AVASAAQNKT-C----------------------
---------------------------------------------------------IKQ
NKNQLDA-----------------------------------------------------
----------------------------LDST----------------------------
-------------------GLPLPHVPGYVDGLAAGLAVASSMLTS-GPL----------
------VDEG-------LMVAAPARTLQETLG----------------------------
------------------------------------------------------------
--------------TISGSG----------------------------------------
----------LHLTENQQQALNQQ------------------------------------
------------------------------------VAEQYITT----------------
-----------------------------------------NNVGTQCIDQ---------
------------------------------------------------------------
-----------------------------------PPAS---------------------
------------------------------MQLPFVNGSVSSTQTA--------------
------------------------------------------------------------
-----------TPVATTQIPLQ-PLPSLPA----------LNINSQTDSNRDTALTLACA
GGHDDLVQLLLSRGSNLEHRDKK-----------GFTPLILAATAGHAKAVEILLNHGAD
IEAQSERTKDTPLSLACSGGRYEVVEILLARNANKEHRNVSDYTPLSLAASGGYVNVIKL
LLNFGA----EINSRTNSKLGISPLMLAAMNGHTAAVKLLLDNGGDINAQIETNRNTALT
LACFQGRHEVVSLLVDRKANVEHRAKTGLTPLMEAASGGYVDVGRVLLDKGADVNAPPVP
SSRDTALTIAADKGHYRFVELLLSRGAQVDVKNKKGNSPLWLAANGGHLDVVQLLVSAGA
DIDSQDNRKVSCLMSAFRKGHVKVAKWMVRHVSQFPSDQEMTRFIATI--ADKEVLKKSN
QCMENIRVAKDRQAVEANKYATILLEELDMEKTREESKKAAAARRRERKRKKKKEKQ---
----EKKMLLE-------------------------ENKKNES----------------K
NDTSQDGNQTSSVASSNEDE-----S---------PSIEPPC-ATTTTTIGSIITTTTT-
------------------------------------------------------------
------------------------------------------------------------
------------------------------------------------------------
------------------------------------------------------------
------------------------------------------------------------
------------------------------------------------------------
-------KASKHISAVNPKNL-TARLKNH--ITSTIKDKD------------VEAAREDV
ATNNSVNAS--LVALAMAANKHISTPVNVESKN---------------------------
----------------------------------HS------------------------
---------------------------------------ATVIVSSSLTN---GRGKESK
NQLKE--------------------------------------------KEKEKEKEKKL
ENARISTKDT--KNTKEKETRS--------------------------------------
------------------------------------------------------------
------------------------------------------------------------
---------------LEAGNKSRLVA----------------------------------
---------------------------------------------SSAPVTTPVVAATTT
T-PQANRKNT--------------------------------------------------
------------------------------------------------------------
------------------------------------------------------------
-------------------------------SSAAVSTNKRKKNVANQF-----------
--------------HTL------GELD------DFTFTSTHI---VAHTSSNSKSQKANQ
SATGGSS---------------------RKSDL---------------------------
------------------------------------------------------SSCATI
-SNNLVNSL---------------------------------------------------
------------------------------------------------------------
------------------------------------------------------------
------------------------------------------------------------
------------------------------------------------------------
------------------------------------------------------------
------------KSP---------------------------------------------
------------------------------------------------------------
------------------------------------------------------------
------------------------------------------------------------
------------------------------------------------------------
-------PVSVASPK--------------------------------------------R
----------GTKREEG-------------------------------------------
--------------------------------------------------------WKEV
VR----------------------------------------------------------
------------------------------------------------------------
------------------------------------------------------------
------------------------------------------------------------
-RLG--------------------------------------------------------
--------LKR
>Lpol.rna1105 /organism=Lpol {i 192,343,485,654,796,1030,1173,1363,1555,1665,1881,2031,2131,3787,4410,4553,4767,4943,5005,5202,5400,5590,6245,6419,6566,6717,8944,9160,9336,9543 i}
MQN------VVQNNACGEI-----------------------------------------
----------------RDDET---------------------------------------
------SEVGKV------------------------------------------------
------------------------------------------------HSDSSSPLS-GN
LSSGRGQ-----------------------------------------------------
------------------------------------------------------------
------------------------------------------------------------
-------------------------FSSLHSN----------------------------
-FMADLSDSEDDEVSEV----------------ESF----------------ILDQADLD
-----EEP-----------------SKFLLPGDG--VENLEL--HSVDPETRA-------
---------ELEAFFKVPG----------------AFAID-----------------KQC
SNPEGLRSVR-DLTSVTSALDEAAATFNRRQVDASGV-----------------VPGDGF
AFVCRGRSLAEACSEGDLKAVQQLLC----------------------------------
----EGC-------NINEVTDKGESLLSLACLS---------------------------
-----------GYYELVQLLL-MQ-TSVED-------------RGLK--DTTPLMEAASA
GHVDIVKLLLDHSADVNAQTN---------------------------------QGNTPL
MYACAGGHEEVVR-VLLESGANVED---HNENGHTPLMEAASAGHVGVAKILVEHGAS--
-INTHSNEFKESALTLACYKGHLEMVRFLLEAGA-DQEHK---TD--------EMHTALM
EASMDGHVEVAKLLLDSGAQVNMPADSF--ESPLTLAACGGHVELATLLLERGANIEEVN
DEGYTPLMEAA---REGHEEMVALLLSQGADINAQTEETQETALTLACCGGFLEVAEFLI
KAGADIELGASTPLMEAAQEGHLELVRYLI-NAGANVNAQTGTGDTALTYACENGHTDVA
DLLLQAGAEL-----------------EHESEGGRTPLMKAARAGRLCTVRFLITKGVNV
NKQTTNNDHTPLSLACAGGNLEVVELLLSNGADPTHKLKDNSTMLIEAAKGGHTTVV---
---------QLLLDYPGD-----------LLSSPP--------PPPDLSQ------L---
-----------TTTGL------------DLAEAPR--VPP-HGLQVMS----------PQ
EMDQAISAGQ--SYLTSVQSVPRIPEPLQMK----------DALQSSAM----------L
ANAKQNMQKSVQRKLAMSRGIE----APSSLPGDTQV-LQRTHSKN----------KACA
AAQTTSVNIQAEVTSQKPMQEGNGAGLGGGGTDIGEDKDLKPCEKLE-----ACINTMMK
KAERLN-PSREEQIIQKQ-------QILEELQRVE----------------RELQEKAQ-
--AQLYLSAQQQQQHHLQA-----------------------------------------
----------------------LAAASQTV-------------------SAVTSAGTLPP
N----------------SSHGQQVL-----------------------------------
------------------------------------------------------------
------------------------------------------------------------
--------------------------------------------LTNTTL----------
--LDMGPLPTPV-IPDLSGSL-LSLKS--------AAHHLPTPATLQTLHS---QQLYQ-
--QPAVQNKSVNLTTSVS----------------------------EHVKGRVTK--QAS
KQTKNNVLKQ-QQQSPTQLQTHHLAG-----------------KNLV-----HTEEVE--
------------------------------------------------------------
------------------------------------------------------------
---KMNLRNVAISDPQ------------------------------------------HL
LQQASQQHFMLSDFSQNLTLRGN-LPE--------------------------GAPDTLI
PTAGGSIRFTMDAT----QTHAVP--IIDPVAVSQA-L-------ALQHQQL--------
-----------------------------------------------------QQQQLQQ
QQQQLMQHEN-------------KRQQLGE--KQMKSLKTKNSKSQQTQQVAQ---HLNH
QQL-FLQQQQQTQ---------VNTRSALSST-------PESPLS--------LVSNLSL
DTASILTLGG--------VGSPSFPVSLAVS--AANLPSAGSISSGCGPAFAPSF-----
-----SLEDG-------LMVAAPARTLHDTLG----------------------------
------------------------------------------------------------
--------------DIMTSPTT--------------------------------------
-----------QLAGTQVALGHQ-------------------------------------
------------------------------------------------------------
-----------------------------------------ASLQTHCLDP---------
------------TLATSGATVGV-------------------------------------
---NMGMGLTMAS----------------------LPAGSTLS-------TSLHLPFHAL
NP----------------------------TVTSAVPNIGPVV-----------------
-------------------------------------ASTTNIV---PTHHHSQ--LSQ-
-------PV--TPTAVANAQAQ-P-PLFAP----------LDLDSQTDSNHDTALTLACA
GGHEELTSLLLQRGANMEHRDKK-----------GFTPLMLAATAGHAGVVEILINHGSD
IEAQSERTKDTPLSLACSGGRFEVVEILLARGANKEHRNVSDYTPLSLAASGGYVNIIKL
LLNQGA----EINSRTGSKLGISPLMLAAMNGHTAAVRLLLDNGSDINAQIETNRNTALT
LACFQGRHEVVSLLLDRKANVEHRAKTGLTPLMEAASGGYVEVGRVLLDKGADVNAPPVP
SSRDTALTIAADKGHYRFVELLLSRGASVDVKNKKGNSPLWLAANGGHLDVVQLLVNAGA
DIDSQDNRKVSCLMAAFRRGHVKVVKWMVKHVSQYPSDHEMKKFISTL--SDKELHKKCA
QAMESIKTAKDRQEAEANKNATILLEELDKERSREESRKAAAARRREKKRKKKKERQ---
----EQLRAASAVTT---------------------EEKKLEDHLNKGVTLKHLKPQSSQ
SDGEDDFEDDDDDDSDDED-------GEVLNRVIVVTAAAGEAVVSRETVKGSPVRPK-Q
EVSKPRLPVSNNIEPEV---KIKNSDSNSRV-----------------------------
-------------------------NETGQG-----ENRGSQQSSLESGG----------
PVKKKEKERPRRLEKKNK------------------------------------------
-----EKLTDRERNVKKHPESNL----------------ADLNQVCTSITSRSQKKRNQK
HDVPP----------AVSSAPTSTTTTVSSTHTKGAVSMV---------GSS--------
----L-------------------TTSSSCESKP--------------------------
-------RTNNHKHKESSKDI-VIYGMNT--AMSDLDDFGV------LPGN---AKRRGT
QDKASTVSS--LGDLIVELPSEVALTAGLRSPN---------------------TSSLSQ
GGKS-SLITGTSPKKGQ----KREEGWKEVV--RRS------------------------
---------------------------------------KKVSVPSTAISRVIGRGGCNI
NTIREVSGAHIEVEK--Q-KGQG--DRTIIIRGSQEATRQANQLIAALIKEANCELSEII
ANAGLSRSAS--TPAVPFGSEG----------MKGMTG----------------IVTTLS
SLSKLGTSRQLGALKSSSSTSLNISKATTIPPP----SLPVSAAAPFSNQTRLPGAPSSM
VRPPVAVGGT-VRAPPFPSNCQ-----NAWSGASSLGKGLTVSSNRL-------------
-----------PSPGAPASMPSASLQ---SIGN------------INTDKNPFVRQLFPS
EKKM------------TVGPHSTTTSTKGTVSYTIA-----GKSAKSVPVSNITVASRST
S-AAADTKLAVTAL---SQLGG-----------LTPSSTEF-----------SAP----P
STVQPF----PASESS----TYARAQNERVV--------------------NQISQTSVV
QQQT-----KAIDDHPAMHSSFTTRTSSPAS-----------------------------
-------------------------------VSVPSSSGSHRAALVNGV-----------
-------RATVQS-PIS------QVYT------PFQCHLSKVVEHSMWGQKE---TKPNF
ASVAAA---------------GVTSVAMNTQNS--NPV--------------QTSLSLSV
PQ--------------------------TTDYEVDAAKAPGYRGN---------LHVSPS
-GSSSSSSG-------------------------GGVSQPV--------------SLNTN
YGPI-----GSGPRS----------------------------------APCTPPLG---
-------PIGAPSVSG-----------------------PLRHATSPVISSP----PAQ-
---SRSPPESHRFT------GNELVSSVGGGG------PISTFGPVSQVLSA--SQAAAE
ALYQSQAMQG--------------LN--MSLPMANQHTRLHN-FPVASGAR-FPVPSP-G
THTNTTFSQ--HTPLSSVGSMA-----------SEGTSECNTTS---------------S
TGSHVIQSNLNPNAP----DFSSRASLLVAQHTSHGPT----------------------
-----VPSRLSASYHECPPTSQS-----HANIIQLLATNGGNLSHQLPFHHGFITQNVNR
YTFPG------SHGH---------------------------QNPTEYNPHPPPGPVGSI
PPSMAAPG-----------------------LNAESLRLVTTMGGFPA-PPHPGQTIPH-
--------HMGVLPHQ--FANMAQL--------------VGHRQNHRSASTTPSVGTSSK
---DGGSPVAVSSPSGSSQ------GSNLGSPTGV--------GTD-----HHGIVED-R
KL----PRPIGTERAQK--KNPGYGLSE--------------------------------
---------VQGIWSFGTS----KINDIGSAG-----------------------DWIHH
VPSGM------------------ATMPTLSQEEHLPHML--------------HNYVGGR
YGENLSAASEQNTSL--EQTYQPMNA--VA--------------P-PGGYPPFLNGMPA-
---------------PHVLTTHLYSSHANGGLAT------GMEVGGEMWR----------
-APSKMVLPNMGDN--LSCDHKMT-------------W----HNWS--------------
-----QHQA---------------------------------------------------
-----------
>Phum.transcript:PHUM473040-RA /organism=Phum {i 198,1182,1677,1893,2220,2544,2728,2862,3148,3300,3460,3586,3763,4000,4266,4725,4911,5798,6035,6143,6293,6438,6622,6935,7140,7446,8110,8364 i}
MQN------VAQGSSSDSQ-----------------------------------------
----------------KIEKG---------------------------------------
------NAHHDT------------------------------------------------
-------------------------------------------------EKSSTPQS-SN
SSPTKSG-----------------------------------------------------
--------------------------TETFSE----------------------------
------------------------------------------------------------
----------------------------LQPK----------------------------
-FMTDSSESEEDDVSEV----------------ESF----------------MIEQ-ELD
-----EDSRLDT-------------SKFLLSGGC--AEGAE---NSVDPETQA-------
---------RLEALLEAAG-----------ISKL-STGDG-----------------KQL
ADPEVLRRL---TSSVSCALDEAAAALTRMRTENPRS----------------------Q
VELVPTRSLVEACTDGDVSTVRKLLT----------------------------------
----EGK-------SVHETTEEGESLLSLACSA---------------------------
-----------GYLELAQVLLAMH-ANVED-------------RGVK-GDCTPLMEAASA
GHPDIVKLLINHGAEVNAQSS---------------------------------SGNTPL
MYACAGGHEAVVR-VLLENEANVED---HNENGHTPLMEAASAGHVGVAKILLDHGAG--
-INTHSNEFKESALTLACYKGHLDMVRFLLEAGA-DQEHK---TD--------EMHTALM
EASMDGHVEVARLLLDSGAQVNMPTDSF--ESPLTLAACGGHTELALLLIERGANIEEVN
DEGYTPLMEAA---REGHEEMVALLLSQGANINAQTEETQETALTLACCGGFLEVADFLL
KAGADLELGASTPLMEAAQEGHLELVRYLLEYYHANVNAQTQTGDTALTYACENGHTEVA
TLLLMYGAEL-----------------EHESEGGRTPLMKACRAGHQQTVQFLISKNADV
NKTTTNNDHTPLSLAAAGGHIGVVELLLAHHADPFHKLKDNSTILIEAAKGGHTNVV---
---------HLLLDYPHS-----------IMMQPP-------AVPPQPSEDL----LREY
DAARAAAAAAIAREAE------------QNGQNNK--VPL-HCANKPH---------NPQ
KA-----------------------LSLLRK--I--------KLPTT-------------
-----------------------------SEPGLTSSEAQQVRTQP----------VGEN
ASNLNHSVPESEVNVQNKGS--------TSGVSNKEEKEKKD---------------VTV
STATLV-PGPKPLVLNID---LP----------------------------------SQ-
--------------QNVAIG---------------GN-----------------------
------------GKVVVP----TQPSSPPQ-------------------PPQMSLPNSPP
Q----------------------------------------------------------Q
P-------FE--------------------------------------------------
------------------------------------------------------------
--------------------------------------------VTQITA----------
--ISDRPKAKPV-----SKKEGKNLRK--------------INLQQQHLEL---QQLTQE
FQQTQTQNQNQTSQTQTSQV----------QDLRGITPTQ-LLAHLQQLDPAIAT---AA
TPSQLQLLQQ-KHQQLWTLQ-QQITP-----------------ANSV-----DVNELAGM
------------------------------------------------------------
------------------------------------------------------------
---------------------LSD--------------------------------QSQP
CHLFTTTEDMLDKMRQNVVADSL-------------------------------LIAAIT
SSQDG-SDGKEDGK----NLSKTPAEQIDNIVMDFA---HKLEAFRLEDSTIDQE-----
------------------------------------------------RLTAATQQELSA
EEALAAEEEA---------FNLLAQQQPQD----LAYITVPAISSQQNQRGNQ-TNHIQY
QQF-STPHDIVTQNDVSTGLQMTGTSLQLSGT-------NGQPMS------------LTR
TNERAVQMSGTS-TQSQISGSNSRQMDLFSAGFVAGLQSVNKAR----------------
-----------------MSGNLPVSGNVQQTA----------------------------
------------------------------------------------------------
--------------QNIQVGSGIT------------------------------------
---------PLHMANTSATHLMNL------------------------------------
------------------------------------SARIDPGN----------------
-----------------------------------------AAFQSQSLFP---------
------------SPLSRNVTTCE-------------------------------------
----SSTSTTQFS----------------------CPITTEAN-------TTRQVQVATQ
TVTEKKVSH---------------------TQSAYLP-----------------------
IKGKK---ARYQIPLRQHNS----NFTSHQLDA----NSGIGHY---P------------
-----------QPSNAAQCQQTTPPVLHPPI----QLSSGMDVDSETDTNHDTALTLACA
GGHEELVELLLSRGADIEHRDKK-----------GFTPLILAATAGHEKVVDILLNHGAD
IEAQSERTKDTPLSLACSGGRYEVVELLLTKMANKEHRNVSDYTPLSLAASGGYVNIIKL
LLSHGA----EINSRTGSKLGISPLMLAAMNGHTTAVRILLDMGSDINAQIETNRNTALT
LACFQGRHEVVSLLLDRKANVEHRAKTGLTPLMEAASGGYVEVGRVLLDKGADVNAPPVP
SSRDTALTIAADKGHCRFVELLLSRNAMVEVKNKKGNSPLWLAANGGHLNVVELLYNLDA
DIDSQDNRKVSCLMAAFRKGHVKVVKWMVNHVTQFPSDQDMTRFIATV--NDKELLEKCH
ECVKLIRAAKDLQSAKANKNASILLEELDMEKTREESKKAAAARRRERKKKKKLEKK---
----EEKRKLIN------------------------ENKKNEKI---------------P
SDNEDEEEEEEAEKSDIEE------------------ISPKVTYTKEKEMNKESKNNNDV
RLNSSS--------------PLRNGEALDK------------------------------
-------------------------EEGDSGID---ANSQGSCSSNDVKS----------
--KEKRKDKKKKKGNQGE------------------------------------------
-------------RDKSNSNSNE----------------ASVNSESSSTVTN--------
------------------SKPNVGTKELSERRHKGGESITHEN-----------------
-----------------GTNNIPNLSHSENKNNG--------------------------
-------GTVRSSEKKSNKGS-LVFESSR--HPADREDFEATGNETYILGN-KSRKSNNY
VNHFETENV---------------------------------------------------
TSNK-NQNSSTSPKGCG----KREEGWKEVV--RKS------------------------
---------------------------------------KKVSVPLNAISRVIGRGGSNI
NAIRSATGAHIEVEK--QGKGQG--ERIITIKGSADATKQAHNLIAVLIKDPDVDILQML
PKPAKSSAIA--TSSTDKVTIS----------VANKTK----------------HTTLPK
LLPRIGTQ------------SVSVVNKTSVTP-----STSVRSTAP--------------
---------------------------------TKLVYSTTVSKSTA-------------
-----------P-------------------------------------------RLISV
SEKR------------SSGNTQLTPNTKTTMSYTSAIMT-SGRNMKITPLASQTFAAKLS
D----STLSTTVNT-ASVSMVGKSRTPIGSGSMLTPSQPPA-----------TA------
-PVSPQ--VSPHQQ------VLSSPKHHRPQ--------------------PTVSAPPNI
QGQF-SSIAPFPQSSSVQSMSLMQQ-----------------------------------
-------------------------------QSAVRSSTPIQHEIVNQN-----------
--------------HIP------QEYS------LFNDSFSKS---SMWGRENEQSQKLNF
ASVAATS---------------------SLSSA--PPT--------------NTS-----
---------------------KFMED-IQTQTQVDVTKAPGYRGN---------AVCSPV
-SSKSNSNL-------PIMYS-----GGFPDPPAPSLTVPNVRPSME--------ILSTN
IGPI--------PPSQ-------H-------------------------VDIVPS-----
-------PVGGPGPIG----------------------------------------PPL-
---FASRPNYQSTEKSEQPLYTNVNSSTTFGQ----------------------------
-----------------------------DLLKINPDNQLIG-FT---------------
--HQLNYSQ-QNSPPAP------------------------------------------A
TNPTISMSRLNPRAP----DFSVSYAKQPQPQQQQQQQQ---------------------
------------------------------------------------------------
-----------QQQQ---------------------------QQQQLFHPQNNN------
-------------------------------PNMAVLALATTMNKQ-----YPRSA----
-ANGQPRWPYGPIPQGY-QPQLQEF--------------TGMFTNHNVLPNTVELLSNFE
-----NGGIVN-SPS-MSP------SSPANNPTGD------------------HKIED-R
KI----PRPIGTERNWK--NNQGHNAAFG------------------------------M
GPS---GDMDPGNWLVEPK-----------------------------------INWPG-
------------------------------------------------------------
-----------------ARSMNPMFT----------------------------GNPP--
---------------PYR------------------------------------------
-IPLPEELPQLIDS-PFQTDNFIT----------EI-----LPHWL--------------
------------------------------------------------------------
---------NN
>Tcas.transcript:TC001033_001 /organism=Tcas {i 192,331,630,1863,2092,2174,2317,2511,2841,3009,3259,3628,4314,5705,5850,7464,7638 i}
MQN------VTQESSPDNP-----------------------------------------
----------------KIDKV---------------------------------------
------NVQ---------------------------------------------------
------------------------------------------------HEIPSTPHSTSN
SSPAKSE-----------------------------------------------------
--------------------------TETYSEHR--------------------------
------------------------------------------------------------
------------------------------------------------------------
RYMSDSSESEEDSVSEV----------------ESF----------------MIDQ-EFE
-----EDTQVVA-------------AKYLLNPDED---------RAVDPETQA-------
---------RLEALLQAAG-----------ISQL-AAKDG-----------------KHL
ADPEVLRRL---TSSVSCALDEAAAALTRMRSDNPRT-----------------QP----
----EKISLVEACTDGDVGTVRKLLT----------------------------------
----EGR-------SVHETSEEGESLLSLACSA---------------------------
-----------GYYELAQVLLAMH-ANVED-------------RGIK-GECTPLMEAASA
GHLDIVKLLVKHGADVNAQST---------------------------------SGNTPL
MYGCAGGHTKVVE-FLLEHGANVED---HNENGHTPLMEAASAGHVDLAKILLKRGAG--
-INTHSNEFKESALTLACYKGHLEMVRFLLEAGA-DQEHK---TD--------EMHTALM
EASMDGHVEVARLLLDSGAQVNMPTDSF--ESPLTLAACGGHVDLAMLLIERGANIEEVN
DEGYTPLMEAA---REGHEEMVHLLLGQGANINAQTDETQETALTLACCGGFTEVADILL
KGGADIELGASTPLMEAAQEGHLDLVKFLL-ENDANVHAQTQTGDTALTYACENGHTDVA
DLLLQYGADL-----------------EHESEGGRTPLMKACRAGHLCTVQFLISKGANV
RRQTTNNDHTPLSLACAGGHLAVVELLLSHNADPCHKLKDNSTMLIEAAKGGHTNVV---
---------QLLLDYPHS-----------MQHMMI----------NQHQQ----------
--------GATTATNLSMLPGQVGS--PDSPITPT--VPP-QPINFFQAPLGGALQEVPE
AVRIVSQDDSS-------------------------------------------------
PSLDVSKQKSL---LAKSRSTG----AVFD-GTLTSAEAQQVRTQP--------------
----------------------------LPLTDFEED--------------------FLN
KED----PNRGATCLQSP-------LKLAVSGDTN----------------TFTQNQTQ-
--PAFYFTPLTTT-----------------------------------------------
--------------VALP----TASTTTTQ-------------------PIKFQSVTSHA
E-----------------------------------------------------------
------------------------------------------------------------
------------------------------------------------------------
--------------------------------------------VSQNTA----------
--ISDRPKAKPV-----SKKEGKNVRK--------------QQLQYQSNLY---GQQSQV
FSPIQLQQQQVKSGEKTLNI----------SEGLNVQSL---------------------
----------------------------------------------------DLDSLD--
------------------------------------------------------------
------------------------------------------------------------
---QESLVLKEESHENLLTASILQ----------------------------------QF
QNTSIRAAFVGS-------------PQ--------------------------------P
KTRSDLYDHVQDGKVTKLELSEKDFSTVDDVVQ----TLESFNTSDISDQSVNQH-----
------------------------------------------------------------
--------------------NLQVQPYPSA----IDETMLASFGGQQDLQNQS-------
---------------------------DLSRVEYFAVPTNGTQVP------------VHT
LYEHYLTTAGMP-NK-EQSGA------IYQAGFQAGINLMQ-------------------
-----------------QQLACPSASTSETTA----------------------------
------------------------------------------------------------
--------------TVVPTTSIPG------------------------------------
------------------------------------------------------------
------------------------------------------------------------
-----------------------------------------TSAQPYITPQ---------
------------VPCSHVVSTAPPQTG----------------------------HH---
----CQASCTQHQ----------------------QLVQTHQQ-------QSHQVQAATQ
TTQAGDKKK--------------------------------------------TVDGMKV
KKGRV---IRHQNQNVQGNN----FHQNQNFQVGTN-NAAINQ-----------------
-----------YNGLAPQCQ-----TSLPC----------LDVDSKTDSNHDTALTLACA
GGHEDLVDLLINRGADIEHRDKK-----------GFTPLILAATAGHEKVVEVLLNHNAD
IEAQSERTKDTPLSLACSGGRYEVVELLLNRNANKEHRNVSDYTPLSLAASGGYVNIIKL
LLSHGA----EINSRTGSKLGISPLMLAAMNGHTAAVKLLLDMGSDINAQIETNRNTALT
LACFQGRHEVVSLLLDRKANVEHRAKTGLTPLMEAASGGYVEVGRVLLDKGADVNATPVP
SSRDTALTIAADKGHVRFVELLLCRGAQIEVKNKKGNSPLWLAANGGHLAVVELLYNVNA
DIDSQDNRKVSCLMAAFRKGHVKVVKWMVHHVTQFPSDQEMIRYISTV--NDKELLEKCQ
ECVKIIRAAKETQAAKANKNATILLEELDMEKNREETKRLAAARRRERKKKKKLEKK---
----EERRKLLE------------------------ENKKNENY---------------D
EKDKKIVEDEKGEEEDNVQ----------------DNIDPAI------------------
----------------------RNGDSADK------------------------------
-------------------------EEGDSGID---ANSQGSCSSNDIKP----------
--NDKRKDKKKKKANSNS------------------------------------------
--------------KTSSPSTKA---------------------GSSKSQNLTEPALKRN
EK----------------------------------------------------------
------------------------------------------------------------
-------NSENKKSAQQFRKG-LVFEATK--SPAERDDFEATGNEN-YVSN-KSKKTHNY
DENQT-------------------------------------------------------
-----KNGTSTSPKQSS----KREEGWKEVV--RKSSVQTVSMSESG-------------
--------------------------------------VKKVSVPLNAISRVIGRGGSNI
NAIRGATGAHIEVEK--QSKGQG--ERIITIKGAPDVTKQAHSLIATLIKDPDVDILQML
PKTNKTTSTT--TTLWDKTQIG-------TKKVAGK------------------VLTVTQ
PSATTTTQ------------SKTIQTVAPSVS-----STSRSSTTT------------VK
LRGAVP---------------------------------VITSRVTA-------------
-----------P-------------------------------------------RLVAQ
AEKN---------------AVAQIAAVRASAPHTTSSST-------NRPTKLITTTATQT
F--AAKLSETTANQ-LSISVKG-----------RNLGLPVT-----------TA------
GPISPQ--AIPHSSTN----TVTSPKHNRPT--------------------PTASAPPNM
QHY----------QSPGKGQIFGSAPPSNVTV----------P-----------------
------------------------------VSEAARSTTPLTHNIQDEGL----------
--------------QTP------SQYS------LFTS------DQPMWRREN-ESQKNNY
SSVASGA---------------------NPQNV--IPA----------------------
---------------------KFMDQ--DPPQVVDVSKAPGYRGG---------TVCSPV
-SSKTSSNS---TTPPNISAS-----SSFQVYPEPAKTQP--------------------
----------------------------------------------------LPPIG---
------------------------------------------------------------
-SNIRPQPTSQNDN-----FYSEFFKSSNIPH----------------------------
--------------------------------MLNDTQLLQS-YP---------------
--KNLNYPQ-PNMPLAS-------------------------------------------
------VSRLNPKAP----DFSSTVYNAM-------------------------------
------------------------------------------------------------
-----------PKQP---------------------------QLYNGF------------
--------------I----------------PSNNALYSGNKGVDS-----YHRSR----
-WPLMQMQQPF-------TQQQSELISGM---------ATGMTLQTLARVTGSEVLENGP
-----DLGMVNHSPN-MSP-----------NLPGM----------------QGEYCED-R
KQ----PQPIGTERRKY--PN---------------------------------------
---------IDGCWMYGNE-----------------------------------KRWPNN
EYGV--------------GRGQVYSEELPQYVDQFPPAV---------------------
----------------------------------------------PLENPHNFSNGPM-
---------------PYML-----QQQPIGPRPT---DFIPVELKDLSWDGS--------
-RPNLNDIQEKSQH--------------G--------WA-GMSKWN--------------
------------------------------------------------------------
----------Q
>Drer.transcript:ENSDART00000147947 /organism=Drer {i 276,430,587,750,898,1132,1227,1465,1657,1767,1853,1983,2127,2230,3079,3213,3325,3471,3614,3828,4004,4167,4263,4380,4546,5051,5204,5354,7000,7165,7420,7599,7764 i}
MQD------AVAGTAM--L--------------------------TD-------------
------------GFEDEIDSV---------------------------------------
------------------------------------------------------------
-----------------------------------------------------TPRS-PA
LGMGVGATP---------------------------------------------------
-----------GAGLGGLGIGVGGKKVRLFGEAG--------------------------
-----------------------------------GPTTDRLDFKL--------------
------------------------TAAAVLSS----------------------------
---GPGSGSDEDEVSEV----------------ESF----------------ILDQEDLD
------NPVLKT-------------ASELLLSSA--ADGADL--RTVDPETQA-------
---------RLEALLEAAG-----------IGKL-STADG-----------------KAF
ADPEVLRRL---TSSVSCALDEAAAALTRMRAENTLN------------------ASQAD
NLVIFSRSLAEACSDGDVNAVRKLLD----------------------------------
----EGR-------SVNEHTEEGESLLCLACSA---------------------------
-----------GYYELAQVLLAMH-ANVED-------------RGIK-GDITPLMAAASG
GYVDIVKLLLVHGADVNAQSS---------------------------------TGNTAL
TYACAGGFLDVVK-VLLKEGANIED---HNENGHTPLMEAASAGHVEVARVLLEYGAG--
-INTHSNEFKESALTLACYKGHLDMVRFLLEAGA-DQEHK---TD--------EMHTALM
EACMDGHVEVARLLLDSGAQVNMPADSF--ESPLTLAACGGHVELAALLIERGANLEEVN
DEGYTPLMEAA---REGHEEMVALLLAQGANINAQTEETQETALTLACCGGFLEVADFLI
KAGADIELGCSTPLMEAAQEGHLELVKYLL-AAGANVHATTATGDTALTYACENGHTDVA
DVLLQTGADL-----------------EHESEGGRTPLMKAARAGHLCTVQFLISKGANV
NRATANNDHTVVSLACAGGHLAVVELLLAHGADPTHRLKDGSTMLIEAAKGGHTNVV---
---------SYLLDYPNN-----------ILSVP----------APDLSQ------L---
-----------TPPSH------------DTSQAPR--VPF-QALAMVV---------PPQ
EPDRVPSTIPT-PPPVTSKGASKQRLSSLQSNSVASGGLDADLLPPF-------------
--------HPYQP-LECIV----------------------EETEG----------KLNE
LGQRISAIEKAQLQSLELIQ----------GEPLTKD-----------------------
KIEELK-KSREEQVQKKK-------KILKELQKVE----------------RQLQLKTQ-
--QQF-------------------------------------------------------
------------------------------------------------------------
--------------------TKEYM-----------------------------------
------------------------------------------------------------
------------------------------------------------------------
--------------------------------------------ETKGLK----------
EELGQAAGVEMPG-----------------------------------------------
------------------------------------------------------------
--------------TPLPLQATQLGS----------------------------------
------------------------------------------------------------
------------------------------------------------------------
---------------DNECEGIHE----------------------------------KE
DHRPT------------------------------------------------------P
TNEED-EDEEEDEDD--IDCAKLP--QVNTIL--------QPPPPPPPQNQV--------
------------------------------------------------------------
-----------------------LQSPP----------LQTSFVPIQPLT----------
----------------------PQLSTDFSSAE-----YPGSSSP---------------
---DLQRV---------LLGQP-------LTGLGPGLLAQA-------------------
-------SDG-------LMVATPAQTLTDTLD----------------------------
------------------------------------------------------------
--------------DIMAAVNS--------------------------------------
------------------------------------------------------------
---------------------------------------RVPV-----------------
------------------------------------------------------------
------------------------------------------------------------
------VNTTTSP----------------------SPQPSAQT-----------------
------------------------------------------------------------
------------------------------------------------------------
------------PINTASPPSM--LPLYPS----------VDIDAHTESNHDTALTLACA
GGHEELVSVLIARGANIEHRDKK-----------GFTPLILAATAGHVGVVEILLDKGGD
IEAQSERTKDTPLSLACSGGRQEVVELLLLRGANKEHRNVSDYTPLSLAASGGYVNIIKI
LLNAGA----EINSRTGSKLGISPLMLAAMNGHVPAVKLLLDMGSDINAQIETNRNTALT
LACFQGRAEVVSLLLDRKANVEHRAKTGLTPLMEAASGGYAEVGRVLLDKGADVNAPPVP
SSRDTALTIAADKGHYKFCELLISRGAHIDVRNKKGNTPLWLAANGGHFDVVQLLVQAGA
DVDAADNRKITPLMAAFRKGHVKVVQYLVKEVNQFPSDIECMRYIATI--ADKELLKKCH
QCMETIVKAKDQQAAEANKNASILLKELDLEKSREESKKQALAAKREKRKEKRKKKK---
----EEQKRKLEEE----------------------EAKVKEVSF---------------
---EMLDQKEDSAE-----------EAE-------VPIEPPS-ATTTTTIGISATSATFT
NSFGKK------------------------------------------------------
------------------------------------RANVATTPSTNRKN----------
--KKNKTKDT--------------------------------------------------
--PSEPIILQDPQVALAQQKADK------------------------------NKIHGEP
RGGGA--------TGGTSDSDNLDSTDCNSESSNGSKCQE--LTDLPSSSSS--------
----CSS-------------APTVFVGSNQPHFA--------------------------
-------NEKRHGLS--------------------------------LPGS-REEKVMVS
ISKPQIKSHEISDLTPSSLPTS------------------------------FKTISLPV
TSPN-SKMNPLSPKRTQ----KREEGWKEVV--RRS------------------------
---------------------------------------KKLSVPASVVSRIMGRGGCNI
TAIQDVTGAHIDVDK--QKDKNG--ERMITIRGGTESTRYAVQLINALIQDPAKELEDLI
PRNHIRPPGA--NTKISSTYTTSTGAT-STTAASSK-----GLPSVVPSANVSFQSTTNF
TAQQASKLGKSMASGVRPPFVSLPPLAYAHPQL----ALLAAQT---MNQIRHPRLPMAQ
F------GGT-FSPSP-----------NTWG-----------------------------
-----------PFPVRPVS-PGSANS----------------------------------
-----------SPKHSGNSAPRLVSTTPAHIDHPTA-----PVSSTSTPTASTSSPTSTA
P---ANTPTPSSV---RKQLFSSE-------PKSLAGIAVV-------------------
------------------------------------------------------------
-----------TTSSNAPSAQIAPSPISCAP-----------------------------
-------------------------------TTPTTPPPSSAATAATPQ-----------
----HPPKPEPASLSTP------AKEK------PVTEIAAPTAGAPSDGPSA---SAPLH
FTSSPS---------------GPSMLPPQPESRQTLPS--------------HFPPSTES
SSSSSSQ----------------------PGSSHPVTRLP-----------------PPT
-SSNTITNT-----------S-----STLPHYGSP--TAPGVSPRMQ---------PPTP
YYPMA-------PGAL-------------QEQQSVFVPPGATQETLKQQPPPQPTLA---
-------PAGMPPPSL-----------------------PMSSTMGMINGSQMHLHSGK-
---AQLPPNFGPAA---------------------------LFNHFSSIFDN--NQVGNN
QVWGACH----------------------------------------LPAR-TPPEQP-Y
SGTTNAYIG----GMGQMESVMPP--------P---------------------------
---------DGSKAP----GYRC-------------------------------------
------------------------------------------------------------
-----------STQR---------------------------MVSSPIGIHPMDGSMSS-
-------------------------------STALTSFTTSISA----------------
-SP---VFLPGPAPVG-----------------------TPSFSRQHFSPHPWSASTSCE
------SPVPSVSSGASSPLCTSTVTPALIQAKPS-----------------SSNQQD-R
KV----PPPIGTERLAR--IRQTGSVNHTMLP---------------------TSY--T-
-PPVG----QGGIWSFGVG----SASETMSG-------------------------WSQP
LM---------------------GGGPVMHQQMQEPSAF---------------------
------------------SQHQAMERDDTGIVAPSNT----FHQPLPTNFMDFPKGLPMS
MYGGTMIPP-----HPQM------AEGPGGPVYN------GLHTSDPAWN----------
--PILKVVPNSAEN----ADPQQV-------------WP---GTWA--------------
-----PHVGNVHLNHV--------------------------------------------
----------N
>Hsap.transcript:ENST00000532219 /organism=Hsap {i 306,460,617,765,913,1147,1242,1480,1672,1782,1870,1998,2142,2245,3004,3150,3262,3408,3551,3765,3941,4104,4200,4317,4492,4940,5087,5237,6850,7027,7228,7404,7569,7679,7850 i}
M-----------------L--------------------------TDSGGGG--------
-----------TSFEEDLDSV---------------------------------------
------------------------------------------------------------
-----------------------------------------------------APRS-AP
AGASEPPPP---------------------------------------------------
-----------G------GVGLGIRTVRLFGEAG--------------------------
------------------PASGVGSSGGGGSGSGTGGGDAALDFKL--------------
------------------------AAAVLRTG----------------------------
-GGGGASGSDEDEVSEV----------------ESF----------------ILDQEDLD
------NPVLKT-------------TSEIFLSST--AEGADL--RTVDPETQA-------
---------RLEALLEAAG-----------IGKL-STADG-----------------KAF
ADPEVLRRL---TSSVSCALDEAAAALTRMKAENSHN-----------------------
AGQVDTRSLAEACSDGDVNAVRKLLD----------------------------------
----EGR-------SVNEHTEEGESLLCLACSA---------------------------
-----------GYYELAQVLLAMH-ANVED-------------RGNK-GDITPLMAASSG
GYLDIVKLLLLHDADVNSQSA---------------------------------TGNTAL
TYACAGGFVDIVK-VLLNEGANIED---HNENGHTPLMEAASAGHVEVARVLLDHGAG--
-INTHSNEFKESALTLACYKGHLDMVRFLLEAGA-DQEHK---TD--------EMHTALM
EACMDGHVEVARLLLDSGAQVNMPADSF--ESPLTLAACGGHVELAALLIERGANLEEVN
DEGYTPLMEAA---REGHEEMVALLLAQGANINAQTEETQETALTLACCGGFSEVADFLI
KAGADIELGCSTPLMEASQEGHLELVKYLL-ASGANVHATTATGDTALTYACENGHTDVA
DVLLQAGADL-----------------EHESEGGRTPLMKAARAGHLCTVQFLISKGANV
NRATANNDHTVVSLACAGGHLAVVELLLAHGADPTHRLKDGSTMLIEAAKGGHTNVV---
---------SYLLDYPNN-----------VLSVP----------TTDVSQ------L---
-----------PPPSQ------------DQSQVPR--VPT-HTLAMVV---------PPQ
EPDRTSQENSP-ALLGVQKGTSKQKSSSLQV-------ADQDLLPSF-------------
--------HPYQP-LECIV----------------------EETEG----------KLNE
LGQRISAIEKAQLKSLELIQ----------GEPLNKD-----------------------
KIEELK-KNREEQVQKKK-------KILKELQKVE----------------RQLQMKTQ-
--QQF-------------------------------------------------------
------------------------------------------------------------
--------------------TKEYL-----------------------------------
------------------------------------------------------------
------------------------------------------------------------
--------------------------------------------ETKGQK----------
------------------------------------------------------------
------------------------------------------------------------
------------------------------------------------------------
------------------------------------------------------------
------------------------------------------------------------
-----------------DTVSLHQ----------------------------------QC
SHRGV-----------------------------------------------------FP
EGEGD-GSLPED------HFSELP--QVDTIL--------------FKDNDVDDE-----
------------------------------------------------------------
-----------------------QQSPPSA--------EQIDFVPVQPLSSPQ-------
----------------------CNFSSDLGSN--------GTNSL---------------
---ELQKVSGNQ----QIVGQP----QIAITGHDQGLLVQE-------------------
-------PDG-------LMVATPAQTLTDTLD----------------------------
------------------------------------------------------------
--------------DLIAAVST--------------------------------------
------------------------------------------------------------
---------------------------------------RVPTGS---------------
------------------------------------------------------------
------------------------------------------------------------
---NSSSQTTECL----------------------TPESCSQTT----------------
------------------------------------------------------------
------------------------------------------------------------
-----------SNVASQSMP-----PVYPS----------VDIDAHTESNHDTALTLACA
GGHEELVSVLIARDAKIEHRDKK-----------GFTPLILAATAGHVGVVEILLDKGGD
IEAQSERTKDTPLSLACSGGRQEVVDLLLARGANKEHRNVSDYTPLSLAASGGYVNIIKI
LLNAGA----EINSRTGSKLGISPLMLAAMNGHVPAVKLLLDMGSDINAQIETNRNTALT
LACFQGRAEVVSLLLDRKANVEHRAKTGLTPLMEAASGGYAEVGRVLLDKGADVNAPPVP
SSRDTALTIAADKGHYKFCELLIHRGAHIDVRNKKGNTPLWLASNGGHFDVVQLLVQAGA
DVDAADNRKITPLMSAFRKGHVKVVQYLVKEVNQFPSDIECMRYIATI--TDKELLKKCH
QCVETIVKAKDQQAAEANKNASILLKELDLEKSREESRKQALAAKREKRKEKRKKKK---
----EEQKRKQEEDE---------------------ENKPKENS----------------
----ELPEDEDEEENDEDV------EQE-------VPIEPPS-ATTTTTIGISATSATFT
NVFGKK------------------------------------------------------
------------------------------------RANVVTTPSTNRKN----------
--KKNKTKETP-------------------------------------------------
--PTAHLILPEQHMSLAQQKADK------------------------------NKINGEP
RGGGA---------GGNSDSDNLDSTDCNSESSSGGKSQE--LNFVMDV-----------
------------------------------------------------------------
-------NSSKYPSL--------------------------------LLHS-QEEKTSTA
TSKTQTRLE--GEVTPNSLSTS------------------------------YKTVSLPL
SSPN-IKLNLTSPKRGQ----KREEGWKEVV--RRS------------------------
---------------------------------------KKLSVPASVVSRIMGRGGCNI
TAIQDVTGAHIDVDK--QKDKNG--ERMITIRGGTESTRYAVQLINALIQDPAKELEDLI
PKNHIRTPAS--TKSIHANFSSGVG----TTAASSKNAFPLGAPTLVTS-----QATTLS
TFQPANKLNKNVPTNVRSSFPVSLPLAYPHPHF----ALLAAQT---MQQIRHPRLPMAQ
F------GGT-FSPSP-----------NTWG-----------------------------
-----------PFPVRPVN-PGNTNS----------------------------------
-----------SPKH--NNTSRLPNQNGTVLPSESA-----GLATASCPITVSSVVAASQ
QLCVTNTRTPSSV---RKQLFACV-------PKTSPPATVI-----------SS------
------------------------------------------------------------
---------VTSTCSSLPSVSSAPITSGQAP-----------------------------
---------------------------------TTFLPASTSQAQLSSQ-----------
-------KMESFSAVPP------TKEKVSTQDQPMANLCTPSSTANSCSSSA--------
-SNTPG---------------APE----------THPS--------------SSPTPTSS
NTQEEAQ----------------------PSSVSDLSPMS-----------------MPF
-ASNSEPAP-LTLTSPRMVAADNQDTSNLPQLAVP---APRVSHRMQ---------PRGS
FYSMV-------PNAT-----------IHQDPQSIFVTNPV-------------TLT---
-------PPQGPPAAV-----------------------QLSSAVNIMNGSQMHINPAN-
---KSLPPTFGPAT---------------------------LFNHFSSLFDS--SQVPAN
QGWGDGP----------------------------------------LSSR-VATDAS-F
T-VQSAFLG--NSVLGHLENMHP-------------------------------------
---------DNSKAP----GFRP-------------------------------------
------------------------------------------------------------
-----------PSQR---------------------------VSTSPVGLPSIDPSGSS-
-------------------------------PSSSSAPLASFSG----------------
-IPGTRVFLQGPAPVG-----------------------TPSFNRQHFSPHPWTSASNSS
----------------TSA------PPTLGQPKGV------------------SASQD-R
KI----PPPIGTERLAR--IRQGGSVAQAPAG---------------------TSF--V-
-APVG----HSGIWSFGVN----AVSEGLSG-------------------------WSQS
VM---------------------GNHP-MHQQLSDPSTF---------------------
------------------SQHQPMERDDSGMVAPSNI----FHQPMASGFVDFSKGLPIS
MYGGTIIPS-----HPQL------ADVPGGPLFN------GLHNPDPAWN----------
--PMIKVIQNSTEC----TDAQQA----------SL-LP---SVPALKGEIPSPQLTRPK
KRIGRPMVASPNQRHQDHLRPKVPAGVQELTHCPDTPLLPPSDSRGHNSSNSPSLQAGGA
EGAGDRGRDTR
>Dmel.FBtr0305043 /organism=Dmel {i 1251,1290,1429,1673,1842,2142,4129,4194,4410,5626,5712,5988,6564,6829,11817,11994 i}
MNN------DAKNHESDDLNVRSTAYFNQQTTTNQPKAPATSKNNTGSGSGSNNNNNNTN
QNPNRQLNHNLPRIAAARQSIAAALLKNSGRKILTAKNEPLTTTESSGVLTNTPLPSNSR
LKVNNNNNTNNTAKMSGTSSSQSSATPTPPTASSSTTTTTTTNISTGGGGSGSSGGGGGS
TTVIANPASVTNTGAGSAAKFRAAVASAPSPALPATNAPANATAAAAIAAIATAPAPSSS
SSSSSSSKKTRAAVAALKRQVALQQQQPVTGNAPNMTSKDSAHLKFATTTLLMGAAAAAA
D-------SNAGAALGGSGAG-GSGSSSSVGAVG--------------------------
-----------------------------GARMALNPAVDMANAAVLL----------KQ
KLKDAAAAASASASNRSATSSMSSTASSLSSSAGIVNAISSALQNIITPDTDTDTEFYPQ
PVTTDLSESEEESVSEILLAFLCLRPDLLDDIPESDPDS--C--PHEGE---VREDEDET
-----EEESEDSDESEGEEEEEDEEEIDVLQDND--ADDEEI--DDEDEEEDAPEVSSFL
LDANNKRSSNISALLEAAA-----------NEK---------------------------
--APVLRHA---TH----AIDETKQALTKMRCASS-----------------------PR
DKNGFSRSLVAACTDNDVNTVKRLLC----------------------------------
----KGNV---NLNDAAASTDDGESLLSMACSA---------------------------
-----------GYYELAQVLLAMSAAQVED-------------KGQK--DSTPLMEAASA
GHLDIVKLLLNHNADVNAHCA---------------------------------TGNTPL
MFACAGGQVDVVK-VLLKHGANVEE---QNENGHTPLMEAASAGHVEVAKVLLEHGAG--
-INTHSNEFKESALTLACYKGHLDMVRFLLQAGA-DQEHK---TD--------EMHTALM
EASMDGHVEVARLLLDSGAQVNMPTDSF--ESPLTLAACGGHVELATLLIERGANIEEVN
DEGYTPLMEAA---REGHEEMVALLLSKGANINATTEETQETALTLACCGGFMEVAAFLI
KEGANLELGASTPLMEASQEGHTDLVSFLL-KKKANVHAETQTGDTALTHACENGHTDAA
GVLLSYGAEL-----------------EHESEGGRTPLMKACRAGHLCTVKFLIQKGANV
NKQTTSNDHTALSLACAGGHQSVVELLLKNNADPFHKLKDNSTMLIEASKGGHTRVV---
---------ELLFRYPNI-SPTENAASANVTQAAPTSNQP---GPNQMRQKIMKQQLQ--
----------------------------HQLQQLN--APP-----------------GLH
ELSEAARASNQ-------------------------------------------------
-------QHFHQQQFSSAGNGSSNIVAMGTGDFLDAGELQLTATAG----MS--------
-AGAGTSTTGSETGMEEYGE--------VGGIDLT---TLGAQQQEG----------LIA
KSRLFH-LQQQQQQQQQQ-------QQQQQQQQQQ----------------QQQQQQQQQ
--------------QPPAAGQHQLVPCKHFDLD---------MEHI--------------
------------NSLQPPQ---KAPPAPPVLF--------------HTVCQQPVMQQQQQ
QLQPG------------QLKLKAMLPNRNRA--LKTAEVVEFIDCPVDQQ---------Q
P----------------GEQVRTQPLGEDGK--------------------TPQFACAGE
DPRLQRRRGFMPELKKGE--------------LPPE-------------SSSSDPNELAL
KGADNNQPVP----------TALDNSACAQI--------PA---RNSGGAITHSSEVLQS
TAISDRPKVKATN---------KNNRKQAAAAA-AAAAAAAAAAAAAAQHAQ--------
------------------QVL-PNPMVSIYNNLHLQHPHLQFQQQLQLHHQRVAGLDNAA
AAAAAAAS---SANMAYSISPASPLPSPTGSGNYVDQQLQQQSMDVALQRKTAMDDFRGM
LETAVNGPRGRKDLALNTPQLNFFKDGWHMVGVHNFFGDQPKSPTETPP----------E
MEETT------MSSPTEA-------------DRLGSEPRAEMKNLATLC-----------
---SAAAAAAAVAAVNKDQVEISSDLESECEDDAEGGAGAD---------------CEEN
TLPPEPIELAAALREDGII---------------------------------------VE
EEEDD-EEEDDDDEE---QDTNSG--EVDKLNYDDE------DAEVDNDGEVDYI-----
----------------------D-----------------------------EDEGGGEG
EEEEDDADDD-------EFFLDEPDSDQGTGNNNNNSKSGASSLPLKQRKMAT-------
----RLENLILNSQTV------CDFPPELSNS---------------------ELVHVLP
QISNLKAAANSN-----AALNSVLQQQLAAASAAAAHAKASVVHQK----------QQHG
EGDQQCEDDG----------SASASELYSGLEHF--ANDGEMED----------------
----------------IFQ---ELASSLN-------------YPELAEFSLNQMCKGRFA
GNWAQSSGKWTGQEQLVGVVRSPGLINPGDVP----QDAQRQANLV---LLDYPMQQNIQ
LEQRLLDAEEMHLQQHQQTPLSLLPFTDEQQQQLHHQALSNASDFQQ-------------
--HQQLALENDPELKQQLQQNSNARIIKAVAAQHQQ---QPPTNFVYNVESGDKNAPPVQ
LLFQLPPHMAQHQAQQQQGVGEPLT----------------EQQQQQLHAE---------
----QAHLFQHRTGGQRPPTQSELEQVAQELLLQRSGQVPAGAPVVGVQAIPLKQKHFNL
HPPPCPPTCVQHQ----------------------VATQTHPASVVVPQPAVGYTQFALQ
ASQQQQMQQ-----NELSIWPMA-------TPTPAPSSGVSSTKSMPGGIAKKAIDKQSR
KERRC---VVRQTPAGIQEN----TKLHLQPQVATA----------------QQQFLVQ-
-----------NQLAVATTV-----SLDKT----------IEIDSETESNHDTALTLACA
GGHEELVELLINRGANIEHRDKK-----------GFTPLILAATAGHDKVVDILLKHSAE
LEAQSERTKDTPLSLACSGGRYEVVELLLSVGANKEHRNVSDYTPLSLAASGGYVNIIKL
LLSHGA----EINSRTGSKLGISPLMLAAMNGHTPAVKLLLDQGSDINAQIETNRNTALT
LACFQGRHEVVSLLLDRRANVEHRAKTGLTPLMEAASGGYIEVGRVLLDKGADVNAAPVP
TSRDTALTIAADKGHQKFVELLLSRNASVEVKNKKGNSPLWLAAHGGHLSVVELLYDHNA
DIDSQDNRRVSCLMAAFRKGHTKIVKWMVQYVSQFPSDQEMIRFIGTI--SDKELIDKCF
DCMKILRSAKEAQAVKANKNASILLEELDLERTREESRKAAAARRRERKKKKKMEKK---
----EEKRRQQQGNGPGG------------------DDMQGDDD---------------D
ASDKDDDSDKDDEDEEAAP-----------------------------------------
--------------------------AAAR------------------------------
-------------------------EEGDSGID------QGSCSSGDTKGARFGGSQSAQ
AAEAAANSVSTNSQGKKNKKQAKNKVLIS-------------------------------
-VEPTQPVITSNSVLKGVCAKKH--------------PAVEVVKQPPATQQAAPLKR---
------------------------QLDVKKEEPALKKKEEK-------------------
------------------------------------------------------------
-------NSSSSSSSKREKEN-LAPKEVA--LPAKQQPS-------------SSSKLQSS
ESASNINSS--TATNTSSANTT------------------------------RKEVAKPA
SQTA-SATTLNPAKRTEV------DGWKEVV--RKSSAQQTTAVGASGAPLPVTATSSAT
SVQHHPHHHLANSSSNSSSSLTTSTTTAASSVPE--MTCKKVQVPVNAISRVIGRGGSNI
NAIRATTGAHIEVEK--QGKNQS--ERCITIKGLTDATKQAHMLILALIKDPDVDILQML
PRINSSIKQA--SSGGASTPMS-VGTW-DNRTAAGVN------AYTFSSA-ASTTSTSSS
SSASSTTP---AGASYSNAHKQHQQQPQSVKGPSGRSSTSVKSNGSSTKV---SASSGSG
SRSGRAGSSYLAQQQPGRSSGG-----GSSNG-------VIKSKSES-------------
-----------SSKSLPAAQKSSTTLGKSSTVSPGA---------QNFAKAAAIGQ----
----------SSPKKAEGGATSAVVTSAGGRSSGVV-----APFGRGKPVAGQGGPAATA
A---SNVAQLGSVSGNSNILAG----PI--GTFNVADVAAVNAAAAA---GAAAATNSNV
KPIAPI--APPSKRVG----SPTQVQQQHQTQQ-QQQQQL-----------PQPAPVPGP
QPQ----------QQPLQQQQQQQAPQQQPQQ----------PNQQQ-------------
---------QPQTSQQNLVINTNLLND--LMAASAANTTSDSFSAQLAA-----------
--------------KLS------SAYS------LFSDY-----QQSQWGKLG--------
-------------------DPGIGGGAGAVGDG--LPQ----------------------
---------------------------------ADASKAPGYNRN---------ILSSPV
GSSKASSNH--STSPPVGNVI-----QQQQQ------QQPQ--------------SSQQA
LNII-----TSGPGG----------------------------------PATAPARSPMV
SANEGNPAVGQPSMNGTQGLGETAPAHSPGVIKPPTATVPIQRHVPMPISAPEAGAPPTF
-GAIGSNPASGNNSAAAQAAAAAAASAMIDRQ----------------------------
----QQNLQN--------------------LQTLQNLQRMVG------------------
------ASQ-QQQPQQQLN----------------------------YPMDPTSS----F
IVDANNVLRLNPRVI-----FPQGNTKPPQPPPQGGTQ----------------------
------------------------------------------------------------
-----------SNVF---------------------------------------------
-------------------------------------------------GGNPGRQ----
-PPGTGARQPGGAAAQRWYGGTLEY----------------------PSYTGRDMLHLEN
---GAGGMAGMGSPSAMSP-----------------------------------NHDDIR
KM----PRPIGTERAASW-------------------------KYNNFNVG---------
GPSL-------------------NMEDALASVL---------------------PPWAHE
LKAQPPGLQQP------------PPPPQSQQQQQQPLNWL--------------------
------------KQQPQQQQYRAYNN---GPYPQQQQ----QHEP---------MNMPMD
YHNMQAPPNMSQQQQQHVNLMPSYGYQHFVGAPGAVDISAHMPDKMEVWD----------
-----------------HHDKHMP-------------WTNYTTNWS--------------
------------------------------------------------------------
----------N
>Dpte.g10688.t1 /organism=Dpte {i 465,960,1156,1231,5731,8750,12462,12630 i}
MESTKTASVIVSSNNNKSTIKSST---NQQ----------QKQHLNDSTIT---------
-----------TLLSDKIRST----M-----------NGHFHHT----------------
-NHSNHHHHHGTVVVTGQTSSSSSTNTNLAYTTNTNTTNNTMN-----------------
-----------------RLNFH-------------------------H-QNLSTTTSQQQ
SSTTTTSQQQQQS------------------SSPYMNHEAFA----AQVRTIMKAAGLIS
DKLTSHKMTLM---------------AELFASEDEDGDEVDIDDDEEEEDDEDEEIYDDD
DDDDYVVEPIDIEDEDDDDVDEELEDGEMIENNHQHHDDDLIDEQIIIMNNNDDGNQSKQ
QKSQWKKGQQFHQTSQQRQQCIDNKSATITTNCQISD--------------DHNHLVIDN
NTANDADDEDEEENSEV----------------ESF----------------TLDEEDIS
TTDRIAKQQIDK-------------NETIMSSTIA--------ANTVSDKTQPP------
-----PPPIDLVSMMMTRSIRKNKDEICDDNGKNKSSSSSCRRKNV-----------QNF
SDSQLYHELQFTSSDIHCAFDEVGATIAKMRISDNQQQ----------------------
----QQQNLPSSNTDVDTTTTAKYLDIHHDDDFIVDETSLSSKKCHTTTDDDNNATIIEK
TSVNDGDVINKQQQSSSSSSASSSSALSISSSSSSSSSSSSSAATVAGLLSLNDDSNRAD
VDKLFQYAAGFGCYEMVEYLLKNPRIDVNK-------------CGAK--EMTPLMEAASN
GHLDVVCLLLDHDADINQKSS---------------------------------QGCTAL
ITAAENGHLVVVE-HLVEKGAEIEA---QNESGHTALMEAASAGHTDVVRYLVSQGAS--
-INVHSNEYKETALTLAAYKGHTEMVKYFIDIGSNDMIHR---NE--------EMHTALM
EASMDGHVEVARLLLDSGAQVNMPPDSF--ESPLTLAACGGHVELALLLLERGANIEEVN
DEGYTALMEAS---REGHEEMVALLISHGAKIDATTEDSKETALLMACGAGSTEVVNLLI
KAGADLEIGANTPLIESAQEGHYEIVKILI-DSGAEINAFNSSGETALALATENGYFDIV
KLLIESGAEI-----------------DLIVNGGRTPLMKAAQNNRIEILTYLIQQKAQV
NRSTMTNDATSLSLACSNGHTDIVEILLQSGADLYHRLKDNSTMLMEAAKQGHVNVV---
---------ELLLQYSHH-----------YRQNNSCQYSGGNGGQQQLQQ-----NL-G-
------STITKTKKNL------------ANSSSARI-LPPCAKMQKKM------TQQQQQ
QSSSTATANKL----------------------M--------PTPTTS----DYQKS---
-------NSTSNKRITMTKIND-------------NDNKVIYQTQPPPPPLSSMMMIESS
LASKKIRIPESTLTPQSQTL--------SSGVVTKSGKKISLETK---------------
SSRSLSDPSHSMMMMMNPT-L----QSPDQLVDID----------------DQQQQQ---
--SDHHLNNRLLLYNEMVGS-------------------------LFY---------SVF
------------HLLLKPSMLITTNNVSELL------------------KQQRKFSSDDD
RL------------------FNEVITNVNDL--L---NKDEIDLWRGWLEVRLKFLDIFR
RCTAIYKQINMDEQTLNQQQDGDGTNNEESSSHDNNDNDDGDNHQIQPPIIVPGFVLQT-
------------FLRHKRI----------------IESFFGIVNP---------------
-------ELFDKLQELLQ-------AKWDGYVPTNLA-T-----TTETTA---TGETF--
CLPTTSSSATCMATKNLNDEDDDNGEDMAGDDGQSTKENRSASLTEQDCLYFGTGNSSSI
TTNIVDQQQQQQGDMLKTSL--QNISA---TDVDHFHPP----EELEKIY----------
-----------TEQIIFAIQDNDIKP---------------------IG-YLDNSLFQ--
----VFCKLSRAFLSPNKPE--------SMIQLMELVEQKPTLKQVMQPLFDLIFRRIQS
VRSRT------INELTESLKDEIELHFWYFGSRLLST--ADMKQFNEM------------
---MALVSNTATINNNNDDNNVVSPIETVKNDSIEGDNRRKIWRCSLSPEQVEMELKNQL
LAALSFAKFTTDRYAKDLLRENLRYPRIALLQQPQTTMASMDDTFEIDLVFYISSDGVIM
PTYGTMMNNQFNEE----QRSPSP-TSSTMMMINESMTVDNIKNAITSNDDVSAAAAVIP
STNFIMEPNGTNVVGSDVIVNNDHQSTPTWSANTLLPNALIEFINAIPPSSIGDQNKIQL
LRERLRELGNCSTELFQRQQRLEHQQQYNQ--DTIVEQTQATNDDDNDPNSPKLFRELMA
AQL-RYQQQQQQQQQD-----------------------PNQPMKI---LPLFSMANTVN
TTSNTTTITNVDSNHFQLPTTTTIATTISSSPLFHFAATISQQTSS-TTTM---------
------INNN-------SSITSPSLMMNDNICP---------------------------
------------------------------------------------------------
----------------MATTSIPN------------------------------------
---------NPNESNDMLNYKTYL-------------------------LPVN-------
-------------------------------NQLDQSTNSAFVPV---------------
-----------------------------------------IAQQQHSNQTTATTV----
-IIP--------TNTTSTATIAR----TGLFM-----------DNTNVDQV-MMI-----
----EQSQQQQQI----------------------QKQSSSSS-----------------
------------------------------APSPFLFKSPNSKSVTTAMATTTTIPRTAK
IQKHD---LYSSTSSMMNDN----DEMVAKYQKPTSSSLTIKKIA--PNCQQQQQTLNQQ
QQSATTTTTVGQQQQQSTTK-----FKSPY----------SDLNQQNDSNHDTALTLACS
AGHEETVKLLLMQGADIEHREKK-----------GYTPLMLAATNGHSKIVDILIANNAD
IEAHTDRTKDTALSLACSGGRYEVVEKLLARGANKEHRNVSDYTPLSLAASGGYVSIINL
LLSYGA----EINSRTGSKLGISPLMLAAMNGHTETAKILLDRGSDINAYIETNKNTALT
LACFQGRTEVVSLLLERNANIEHRAKTGLTPLMEASSGGYVDVGKVLLNKGAEVNASPVP
ASRDTALTIASDKGHTTFVELLIKRGANVDAKNKKGYSPLWLSCNGGHYDCVQLLINAKC
DVDSQDNRKISCLMAAFRKGHIKIVKLMVRHVTQFPSDQEINRYLSIC--QDEELQKKVC
ICAGIIRFAKDRQAAEAFKNAANLLEEIDQERSREENRKAAAARRRERRKQKKKEKA---
----GKNSQTSNNQKD--------------------DDDDEEDNI--------------D
GTSKSINEDKEGSEEPLKSSELI-DDFNIDDDDDVVVVEDNSTTTNGESTIISTTDNKLK
RNNQSTIMVDSCSSSLS--------------L----------------------------
-------------------------KKGKENIETNHHSNHHHHHQEYMKK----------
--MKKKKQNKSRQIDEQHDRQLEN--LINQQQQEKGGTIMADNTIILNDKIHQQNMDNKA
ELMNNKKMMNKSNNRTSIDAGNH-------------SQISSTTSTTTTTTKLIPSMMIKN
HRKQTLIYNDESSSTFNNNRKNIHQELTQNNQHQTTSVNT--------------------
------------------------GSNYHQDNNGDLGRIV--EIQ---------QPITTT
AAAAVTLTTNSSNYHRQNQSF-LQQQSQQQQVNNSRNNSSSSGGAGAFVGNSKTFNKQQH
HHHHQQQQQ--QRFESTNSNSNHTTLSNNNNLL----------SNHN------------K
SAAS-ISSTTTTTTNEM----KREDGWKEVVERRKS------------------------
---------------------------------------KKVLVPANAISRVIGRAGCNI
NTIREISGAHIEVEK--Q-KGQG--DRMVIIRGSTDVTRIASQLITVLSKEADKDLSEII
RELGLSKPTN-DSTTTTANTST-------------------TNTVVSQQE-SSISTTMSS
SSPGSIIS------------SDSIQNSTSVSNNQT--QRQASKSVGRTPA----------
---------------------------NTTTG----------------------------
-----------P------------------------------------------------
----N-FHTNKTTLSKNSESQKQSSGTSNTVSYTMAVNS------KTRSINSSSSSSSTS
S-SSGSTMLATTSN-ISKSINGNG---------NNSNTTTINNG-VKI---ISA------
-VYKPSNKSQIFRNSNNNHLVYNNNNNHHIT-----------------------------
-----IKTETNHSMNETKSHYSHTPMMTAVT-----------------------------
-------------------------------TSTTTISSTKMNEKLNFA-----------
----SVAAGNISS-NVG------DSYQ----HQHHNMTLSPSNNSSQSSLSS--TKSTTM
ASSTSSS----------------SSISKQQPT---PPQ-------------LQSTTTTTD
SMMM------------------------MNMMNDDKHQQSNFAFNSSSNNNNNRQFVSPN
-SSSSTSSP------ASVSFSP------------SAAAQPGSSLSIQTCVANNNNINHQQ
QQPV-----QQPPLNS-----QFHHNHQQQQQQPTPIGHVRS-------APCTPPIA---
-------NYCSPGTIGSKFISTG------------NSNLQLQQTFSDVLYNS--GDSQQQ
QQHLQTNNKLNNNNVDSFLLNSNVVSSTTSEF--------------GNLFPQQQQLNNNS
NNNGNPMHSNAYLLSNMMINSNPNVNESHHHGLIGHQQQQQQ-QPSMNSPI-N------R
QSVNANFID--HRPITP--NIY-----------EQHSS---------------------K
LTSSNRSSQLNPNAP----DFTSRSNSFSTNTLSQPNSMISLNLNQMNPLSQSA------
-QT--VSNFGNNNMAAPNHLQAGVGRP------NFMATVGGGVS-------APNISNDVR
QMIVNYSMNIFQNQIPKRHQEAAARLAHSFAHNEVLLNNNVGPPHLSHPVPPP--PPPPL
QPQFGPPVADRLNMIQQFMLQQQQQQGQL--RAAATMLGVTNNIDA-----YPSG-----
-LPQQQQTSTLPLMQHYRMQQQHSLINNNNHGNFSNYDLYGTTTTSSSSSTNSSSNQQQK
-----NDVVNNLSSV----------SAPIIDNNGD----------------NGIQQQK-I
KP----PAPIGTERAQR--KNPNQQHSTAATSL------ATNPLFGEHNSTIG------T
GSGW--LDNCEDLTADPTA----SSVATGSG-----LPPFGTTD---------FADIFPT
QSTSND------FGLLNTFGTSASS----------------------------------G
VRNNLTTVNPSGTRIGDDSSFDPYNT--VA------------------------NDFKM-
---LNIL------------------NNHNLGTGT------GNTNDAEYWSSSNNN-----
---------------NNDSSNKLSISTAGTLDTSNLQW----NNWN--------------
------------------------------------------------------------
--------NNN
>Mocc.rna13688 /organism=Mocc {i 69,252,424,736,984,1999,2593,3054,5710,6142,6657 i}
MQE---------------------------------------------------------
------------------------------------------------------------
------------------------------------------------------------
------------------------------------------------------------
---------------------------------PAIN-----------------------
------------------------------------------------------------
-DPDWA------------------------------------------------------
------------------------------------------------------------
EGSSDTEDESDGDVSSA----------------DTIPIS---------------------
------------I-----------PPKFLLSESSS-SLNDELPPVSMDPDTQA-------
---------RLEVLLSATG-----------LSKF--SLEA-----------------KQF
NDPEVLRKL---TTTVSSALDEAAAALSRMKAEQAQSGHQQQQQQHPQHQQPQPQPSQNA
TPSSPSRSLVHACMGGDTMAVKRLLD----------------------------------
----MGR-------DVNQITEQGESLLSLACAS---------------------------
-----------GYYELAQLLLVMR-ANIEE-------------TGMK--DTTPLMEAANS
GHCEIVRLLLAHGADVNAKTN---------------------------------QNNTAL
MFACCNGFEDVVQ-VLLEAGANPET---HNESGHTPLMEAASDGKVGVARLLVAHGAQ--
-INSHSNEFKESALTLASYKGHLEMVRFLLEAGA-DQEHK---TE--------EMHTALM
EASMDGHVDVARLLLDFGAQVNMPQDSF--ESPLTLAACGGHVKLAQLLIERGANIEEVN
DEGYTPLMEAA---REGHEDVVSLLLKHGADVNVQTADTEETALILACCGGYLGVIDLLI
KAGAHLELGGSTALMEAAQEGHLEVVRVLI-GAGANVSACTETGNTALGYACENGHTDVA
DLLLQAGAVL-----------------EHESEGGRTPLMKAALAGNDCTVKFLLSKGADP
NKKTPSNDHTALSLACAGGHTEVVRVLLDANANPSHRLKDNSSMLIEAAKGGFAATV---
---------QLLLEYRKK-----------GSSPPP---------PP--------------
--------------------------------------PPM----------------LPQ
ASGTTGASHA--------------------------------TGPTS-------------
--------------------------------------IIEAGAAP--------------
-AAACAAPGNVALTTTAVADH------------LNRDADFRAGFE--------CFTSMIA
QSA----SGDEGHLRSKQ-------HILDELHKVE----------------RELQEQVQ-
--KTCSKTNK-----------------------------------------------QGF
----------------------LTSLVSDV------------------------------
------------------------------------------------------------
------------------------------------------------------------
------------------------------------------------------------
--------------------------------------------VSGTAN----------
------------------------------------------------------------
------------------------------------------------------------
------------------------------------------------------------
------------------------------------------------------------
----------------------------Y-------------------------------
---------------------VTQ------------------------------------
------------------------------------------------------------
------------------------------------------------------------
------------------------------------------------------------
------------------------------------------------------------
------------------------------------------------------------
------------------------------------------------------------
------------------------------------------------------------
------------------------------------------------------------
------------------------------------------------------------
------------------------------------------------------------
------------------------------------------------------------
------------------------------------------------------------
------------------------------------------------------------
-----------------------------------EPEAGGSG-----------------
------------------------------ASNGALAKSIQDDE----------------
------------------------------------------------------------
-----------VTSAMAPSP-----SDLLA----------IDVEWQTDSNHDTALTLACT
GGHKDLVALLLNKGGNIEHRDKK-----------GFTPLMLAATAGHFAIVEILLDSGAQ
MEAQSERTKDTALSLACSGGRLEVVEILLNHQANREHRNVSDYTPLSLAASGGYVNIIEL
LLHHGA----EINSRTGSKLGISPLMLAAMNGHTSAVRLLLNQGSDINAQIETNRNTALT
LACFQGRHEVVSLLLDRKANVEHRAKTGLTPLMEAASGGYVDVGKVLLEKGADVNAPPVP
SSRDTALTIAADKGHLRFVELLLEHAASVDVRNKKGNSPLWLACNGGHLDVVQKLVAAKA
DIDSTDNRKVSCLMAAFRKGHQKVVKWMVKHVAQFPSDQEMTRYTQTQ--NDKELLKKCQ
VCMDIIHQAKERQQLEAERNADSLLKALEEEKTREEQRKAAAARRREKKRQKKKAKQ---
----ATSK----------------------------------------------------
----DDDEDEEDAIAENNS-----------------------------------------
----------YSPQPT--------------------------------------------
-------------------------ETRPPTID---EISNAGGSPTCIVP----------
--QRRSNHANP-------------------------------------------------
----------------TPPKSPS------------PTPVIRVVEKAPPTSTPLPAGR---
-----------------PGRKERKMLERNRNAEPTPVQKS--------------------
--------------------------------------------------------FPAP
SVGAIAQQNLKSNPSAESQAS-IVFGTAP--PPPASVSVQKN----------LRVSDSNG
APPLQHQKE-EQPFEPVSVN----------------------------------------
-----RQRNRVSPKSQSSGQGTREEGWKEVT--RRI------------------------
---------------------------------------KKVAVPASAISRVIGRGGCNI
NAIREVSGAYIEVEK--QNSKVGPCERTVIIRGSTESTKQATNLIAGLSDDPDADLLDVV
HKCGLATAAT--KKIVQNHLKS---AG-GGGGGGGAKA-----PATNPS-----------
----------------------GNVTSASIAPSQA--SYSIPSSAPKTKVIVQPAPPPAQ
---------------------------PAWSL----------------------------
-----------PVNSVL---KSQSPA--PVTAEPKIK-----------------------
----------KNPDHSTLSNPSAAAGASSTSGASSANQQ-QG------PVAPPTSSSLKS
S-----------------------------------------------------------
--------------------SAPNIHQQPPQ-----QQQLVVKNKA-----PSPSPVIVA
QSQA-------ETSKPISKSQPSASPTPQPLG----------------------------
------------------------------------------------------------
-----------------------ARWQ------------------QVWSGADNKSWAVNG
GS--------------------------QQERR--FPS------------LMNSST----
-----------------------VQQ--SSQVIVVPSDSPAPSPR---------AVSSPA
-SISPRSEEEMLTKAPVFNRA----------------STSITSTSVH-------------
----------ASPTNFRHLQHQQHHQQQQHQQQHSVVASTMS-------APCTPPFG---
-------STSGPSSPTPA------------------------------------------
---ITIDFNMANNN----------NNTSTSNN------NLSNNLIMGNSSNG--------
-------------------------S----------------------------------
-----------STPIVG-----------------------------------------GN
LGGSNNSSVINGHSIQSLIDLSEATGAVAAQ------------LG-VAPPPGSA------
------------------------------------------------------------
-----------SNAY------------------------------------KYGGPLESS
SSG----------------------------SSSHTLDVGTGLGNVVGTSMYSNNNIH--
-------------PHHHQPSHMTTL-------------------NNLANQMGYHSHQSSH
--QDMNGAANHLSTS----------TAALNGPSASL---------------SQQHHLD-R
QL---HPLPIGTERAQQR-KTSAMPSNQ--------------------------------
------------MWSMQGN-----------------LPPMSDSD----------RHWYPN
AGGSFDPLNAGGEYLLRSLSGGVSSHSIPNESLMNPLAA---------------------
------AAAAAAAAAGLQQQPDMYHH--LG-------------HPMS-------GGLGTS
GGLGSIL--------P----------NHNGGLAA---GQGGYMFGGDPWSAQHSQ-----
-APPLH--QQQTQHPPPHSNHKPTIPN----------YN--ASKWS--------------
-----WLQG---------------------------------------------------
--------GPQ
>Bmor.transcript:BGIBMGA006328-RA /organism=Bmor {i 33,186,357,524,642,861,1167,1336,1574,1707,1808,2025,2193,2319,2456,2609,2732,2882,3030,3223,3438,3591,3690,3813,4017,4191,4293,4488 i}
M-----------------------------------------------------------
-----------------------------------------------------PL-----
------------------------------------------------------------
------------------------------------------------------------
------------------------------------------------------------
------------------------------------------------------------
------------------------------------------------------------
------------------------------------------------------------
------------------------------------------------------------
------------------------------------------------------------
------------------------------------------------------------
------------------------------------------------------------
----------------KLHVVKAKLG----------------------------------
----------------------GEE-----CAS---------------------------
-----------G------------------------------------------------
------------------------------------------------------------
---CCG--------------------------------PAAGAGGAAEPREL---GAV--
------------------------------------------------------------
---------LAYLQREVPSLVALPPN----------------------------------
-------------------ELRTLVMQQKSQ-----------------------------
----EILSGKCGELEGEWLEGEERHARRLL-AAAEQALATDYT-----TRHHHHHHVDVP
---------------------------QQQNNG----------------CQFRVG-----
------------------------------GSPPSGALEPTT-----LPRGTEEDVQ---
-------------------------------------------PPPDLQQHF---AL---
-------------------------------------PPP--------------------
------------------------------------------TLPYD-----DYRSS---
------------------------------------------------------------
-----------------------------------------------------SYTPPLT
EPQ----PRHPQQTAPQQ-------HAKREHHHAN----------------PTSKKKSR-
------------------------------------------------------------
------------------------------------------------------------
------------------------------------------------------------
------------------------------------------------------------
------------------------------------------------------------
------------------------------------------------------------
------------------------------------------------------------
------------------------------------------------------------
------------------------------------------------------------
------------------------------------------------------------
------------------------------------------------------------
------------------------------------------------------------
------------------------------------------------------------
------------------------------------------------------------
------------------------------------------------------------
------------------------------------------------------------
------------------------------------------------------------
------------------------------GGGASGGARAR-------------------
------------------------------------------------------------
------------------------------------------------------------
------------------------------------------------------------
------------------------------------------------------------
------------------------------------------------------------
------------------------------------------------------------
---------------------------VGE------------------------------
------------------------------------------------------------
------------------------------------------------------------
------------------------------------------------------------
-----------AAAPAAPAP-----AAYCA----------MDVDGETDSNHDTALTLACA
GGHEDLVELLLSRGADIEHRDKKLDIQLNNVSNLGFTPLILAATAGHEKIVEILLNHGAD
IEAQSERTKDTPLSLACSGGRYEVVELILSHGANKEHRNVSDYTPLSLAASGGYVNIIRL
LLTHQA----EINSRTGSKLGISPLMLAAMNGHTAAVRLLLDCGSDINAQIETNRNTALT
LACFQGRHEVVSLLLDRKANVEHRAKTGLTPLMEAASGGYVEVGRVLLDKGADVNAPPVP
SSRDTALTIAADKGHTKFVELLLQRRAAVEVKNKKGNSPLWLAANGGHLAVVEMLYAAGA
DIDSQDNRKVSCLMAAFRKGHIKVVKWMVGVVTQFPSDQEMTRYICTI--SDKELLEKCQ
ECVRVIRAAKETQAARANQNATILLEELDAERERELCRRQAAARRRERKKKKKMEKKFVK
TILQEERRKMQA------------------------EPDKNS-----------------E
CSDKALGDCSEGGEGDDEP-----------------------------------------
---------------------------SPK------------------------------
-------------------------EEGDSGID---ANSQGSCSSSDVKA----------
--PPVQPAKSKKKKKEDK------------------------------------------
----------------ASPPPPP------------------------STVKKQPDKPKPK
IETKP-----EREPTPKPDKKEKENVAPSSPPTPKPVERR--------------------
--------------------LPERKEKKSEEESP-----------KSI------------
-------TVANVNKYGNNRKS-QVFESSR----LNLDDTETT------------------
----------------------------------------------------DKNKKTSS
TQQWEIEAKSTSPKAGCVG-GRREEGWKEVV--RKSSVQTVSTVEPG-------------
--------------------------------------CKKVSVASHAISRVIGRAGSNI
NAIRSVTGAHIEVDK--QSKGQG--ERIITIKGSAEATKQAGVLIAAMIRDPEADLGALL
PRAKPAPAPH--PAKPVKQPAA----------KPGQP----GAPCPTKQQ----------
----------------------PRRRPAARPP-----PAPRPHACPHDTRPHVR--TVTF
LRPDATGHAAYFCINPFQEQ-------------------AVTTEKR--------------
-----------P---------SSSIG----------------------------------
-----------VTASTSSSGSTASSKASTALSYTGAIV---GARSHTFAAKLTASVAPLA
L-AAADHKPRPAPL------------------QPTPNSGPS-----------PA------
-AVSPL----------------KSARESSPS--------------------PAPATPVSR
PEEV-DIKQPRLPERTVQLSPDTTSSWSTNE-----------------------------
-------------------------------DNTINTSTSTTALHINTT-----------
---PQCGVVSSGSGGSA------PEYS------LFKDVSGAA---TLWSAPAEHNEPP--
-----------------------------------PPQ----------------------
---------------------------------VDASKAPGYRGGSGAGTGAAGGGCSPC
-SRTSSHGS---------------------------------------------------
----------------------------------------------------TPP-----
-------PAYAPYHTDHM------------------------------------------
-PHHHSRPSYQDTP-----PRNNIMVSMSSGV----------------------------
-------------------------N---------------------------------M
SGVNMSGAN------------------------MSGSS-----------------L-GLG
YVGVEGVSRLNPRAP----DFAQRHTLI--------------------------------
------------------------------------------------------------
-----------HNKH---------------------------------------------
--------------------------------NAQQLFGGGSNLSNL-------------
-LMYQQPVSQSPKPNHQTHLAYQSL-----------------------------------
--LDRGVNVSGVGNVGSGW----------------------------------GAEEE-E
RK----PRPIGTERAWK--LTAAEDWSHANLPH------ATAHHMQDHDRYQG-------
------VSNMSAMGGVGVGVGGLDGSAYGAGGLSLLQLPL--------------------
------------------------------------------------------------
------------------------------------------------------QYLP--
---------------PTVT---------------------PAPEPPHHWD----------
--PA-----------PHHAHDKQVLPN--------------SFSFS--------------
-----IHMM---------------------------------------------------
---------KL
>Dpul.mRNA1479 /organism=Dpul {i 71,1270,1563,1735,2035,3315,3693,5509,6595,7464 i}
------------------------------------------------------------
------------------------------------------------------------
------------------------------------------------------------
------------------------------------------------------------
------------------------------------------------------------
------------------------------------------------------------
------------------------------------------------------------
------------------------------------------------------------
------------------------------------------------------------
------------------------------------------------------------
------------------------------------------------------------
------------------------------------------------------------
------------------------------------------------------------
------------------------------------------------------------
------------------------------------------------------------
------------------------------------------------------------
------------------------------------------------------------
------------------------------------------------------------
------------------------------------------------------------
------------------------------------------------------------
------------------------------------------------------------
--------------------------------------MKAARAGHLCTVQFLIAKGADV
HRQTTNNDHTPLSLACAGGHLAVVELLLLHGANPFHRLKENSTMIIEAAKSGHTQVV---
---------QLLLDYPSS-----------ILVTPE-QAQI----PPGINS---SGQM---
---------VPVASEDSIVPSPAVVTDSVPTAAPR--VPPVGGVAATVPTAALGGRPEPQ
GAAAALT-----SLLPPNTSLPAIPTPLAGS---------SSSSPSAG-------GSHSI
STLAAAAQKMLTKKPLETTS------------------SLSAGTSG----------TDQQ
LSSSAAAKNAATPSCEHASVSATV----TSATSVSSDSKLLPVRFP--------------
-------LSAEGLSFEKS-------QLVEELEKIE----------------RELRDRAQW
SSSQASSTSGSQSSHSTALS----------------------------------------
-----------------PA---TAAALTHML-----------------------------
--------------------NMEVELNR--------------------------------
------------------------------------------------------------
------------------------------------------------------------
---------------------------------------PGGGGIGGGTL----------
VGLTTPTPVNLEDIVKLLEELPPLEFE--------STRPSPAPPAPTPNQIA-PSSSVPS
VLPPPAQQQPRESVIVTN----PNVVS-------------------EEVKSPT----RAE
KRPIDNSSSE-DSSSSSTTGGLQVTGAPVP--------------------LFATQDV---
------------------------------------------------------------
------------------------------------------------------------
---SVAAANIGI--------QVQR----------------------------------TA
LPNGSTAQCVTGITFQPLSGTNVSIPC--------------------------SAYSGSN
AQIGN----------------GSP------------------------------------
------------------------------------------------------------
-----------------STTLIHYQQLQSG--STTTVQAGAVSASGLQVVTSQPPSLAIH
QQI-RLQSLQVPSGQS-----------------------PIEPIV--------SANATSV
TAPVTLDAKWTG------------------------------------------------
------FNMGT------FTVPHPPATTSDQQQQ---------------------------
------------------------------------------------------------
--------------SQIAGGSTPV------------------------------------
---------SVHMASSSTDKKT--------------------------------------
-----------------------------------KSGKKSKVSS---------------
-----------------------------------------VPTQQQVYSAP--------
------------IPDASGLAVGG----IGL---------------TGVN-----------
----GAVQTGQATFDPDFGDYPDYNPDYSSFLPGVVPAGAASA-------SSGSMAASTP
SS------------------------HY--PSMPAGAAGVSSGSCLP-------------
--------VAPATPSGA--------------------SVVPGGA---P------------
-----------VPGAASTSQYSQ--PLLPM----------LDLDSETDSNHDTALTVACT
GGHEELVELLLSRNANIEHRDKK-----------GFTPLILAATAGHEKVVEVLLNHGAN
IEAQSERTKDTALSLACSGGRYEVVELLLNRGSNKEHRNVSDYTPLSLAASGGYVNIIRL
LLAHAA----EINSRTGSKLGISPLMLAAMNGHVAAVKTLLEMGSDINAQIETNRNTALT
LACFQGRHEVVQLLLEKKANVEHRAKTGLTPLMEAASGGYVEVGRVLLDYGADVNAPPVP
SSRDTALTIASDKGHVDFVELLLQRGAQADVKNNKGNSPLWLAANGGHLEVVELLYKAKA
DIDSQDNRKVSCLMAAFRKGHVKVVKWMVKRVTQFPSDQEMTRFISTA--VDKDLLKKCH
HCMEVIRAAKDHQAAEANKNAANLLDELDMEKIREDLKRAAAARKREKKKRKKQEKK---
----QEKRRAES------------------------DDLDND-----------------S
QENGNDNDDEKDGEGDDAMSD----TGDIP-----DFVEPPP------------------
------------------------------------------------------------
-------------------------------------------TNNNKEA----------
--DEKQSSKTKKSKKSAK------------------------------------------
---------------IAAPESAT-------------------TNTVEDIVVEVPTKRKDK
EVEPE-----IQQPTKKSSPPPLVTTSSSEDPA---------------------------
------------------------------------------------------------
-------QLLNRTSKRKKEN--VILET--------------------LIITTEKVAKAPA
SAPVQQQRN-GAELDTL-----------------------------------KEVNNLPS
SLKSLSPTSLTSPKRPV----KREEGWKEVV--RRGPVSSRENSSSN-------------
---------LGSTAAGGKKSQSSDRSSGTLSVIQSSERSKKVTVPSNAISRVIGRAGCNI
NAIREISGAHIEIEK--QGKGQG--DRTVLIKGLAESIRQAQQLISALIKEPEKEFNELM
AKFRAANAAA--KAGASATSAG-------------------VKPGTAA------TTTVAA
SQPKVTRA----------ATTIASSKPTTTAPVSGQ-PAPVPST----------------
---------------------------VAWGAINT----LIVAASS--------------
-----------PKRTVP---ASGSKT-PPVTAGPLLVQQPQQQLLAQQQKSGAVRQLFPE
VNPAIAVPVAKKVVSQTSTAPASAAVVKPVVSYSVAGNA------TVVPTTSGAASTRTT
P--------------------------VVSGQFPAPTKVSPQQ---------VAP----Q
APSKPSDKTSPLMPAS----SVTSHQQQVPT--------------------QQQQQPATS
QAQH----------GPVCSSQAQQM-----------------------------------
-------------------------------PSSCSVSISTSNSLVSSR-----------
--------PSSAS--------PVQDYS------PFNNLFSKVAQQKQQQGSK--SSSKNF
ASVAAS---------------GVSPIPSKS-----TPT------------SLASSLSGHQ
GDSG------------------------PSLHVVDAAKAPGYRGN---------LTATSQ
-SQNDMSTM---DLPTSLASSA------------PGTPIPSSCAAMRAPVG-------SR
HHPL-----TPPPRMG------------------------------------TPPLFNPT
PIQPLG-PVGARNMQSN----------------------QTSGGPPDSIMMP----PPPA
---ASLAPGGPSAT------VRMRPNSTANRMQHEPPHQ---------------QQQPQY
DGMPMTNFYG--------------IS---------------------------RPSGPMG
GGGGDSMRQAPSFPLAP---------------GMGGPPRYNNTS---------------L
STSFSASAKLNPNAP----DFATSRGGGGGGPQQQGYP----------------------
-----VPMFGGGNRISFPPAGYGLG-----------SANGGDMK----------------
-----------QHQHMPNQ-----------------------NFGTDY------------
PPPIGTPFG----------------------SSANELHRM---------MGYP-------
-GPGVANRMSGPPPSTQTGGGLLVF--------------ELNMLNICSSSKTVDGNSGQN
---HDAYGASRGPPQHQQH-------------------------QHSQ---HRSMQDDQR
KMLRPELRPIGTERAMTR-RTPGPPHGAGGVG---------------------------F
SPADL------GLWGYHGA----PGADMGAGGAGPMVPPLSAMNPSTLPPGLSPNDWMAI
SG----------------LHGPNVSVPAPNSNDDGGLSYLQQKQGMTHHHHQQHHHHHAL
LQRQMDGMSEGNESL--GMEFSAQSS--VGMNGGPNSNAPYHQHP----GAAFMNGMP--
---------------PPGMPGGPMGAPMFPGGPGE--QHGGNDTMNGMWIGPGSNMKGKG
SGPSPNSIVGDQQL----SDAGMV-------------W----LKWS--------------
------------------------------------------------------------
---------QQ
>Cscu.CSCU008009-RA /organism=Cscu {i 211,932,1106,1253,1452,3721,3925,4104,4326 i}
LYNAK-------------------------------------------------------
----------------------------------------------------FQLR----
------------------------------------------------------------
------------------------------------------------AAKAAAEESKKN
ETKANDQKKN--------------------------------------------------
------------------------------------------------------------
------------------------------------------------------------
------------------------------------------------------------
AQQSSQSEAEDDDDD---------------------------------------DDEEED
-----DDDDKDL-------------EDTLLN-----------------------------
------------------------------------------------------------
------------SSNSSCFVNDIA------------------------------------
-----------SCRENDS------------------------------------------
------------------------------------------------------------
------------------------------------------------------------
------------------------------------------------------------
-----------------------PD---HNE-----------------------------
------------------------------------------------------------
------------------------------------------------------------
------------------------------------------------------------
------------------------------------------------------------
-----------------------------------------------------------V
LKCRNSNDENLLNEVCS--------------------VKNRN------------------
------------------------------------------------------------
------------------------------------------------------------
------------------------------------------------------------
------------------------------------------------------------
------------------------------------------------------------
------------------------------------------------------------
------------------------------------------------------------
------------------------------------------------------------
------------------------------------------------------------
------------------------------------------------------------
------------------------------------------------------------
------------------------------------------------------------
------------------------------------------------------------
------------------------------------------------------------
------------------------------------------------------------
------------------------------------------------------------
------------------------------------------------------------
------------------------------------------------------------
------------------------------------------------------------
------------------------------------------------------------
------------------------------------------------------------
------------------------------------------------------------
------------------------------------------------------------
------------------------------------------------------------
------------------------------------------------------------
------------------------------------------------------------
------------------------------------------------------------
------------------------------------------------------------
------------------------------------------------------------
------------------------------------------------------------
------------------------------------------------------------
------------------------------------------------------------
------------------------------------------------------------
------------------------------------------------------------
------------------------------------------------------------
--------MYLKRESSRE---------------------------------DIQIKSRLN
LEVKAERKRDR--------------ERTKNQERNKRNENCK---------SG--IRECRI
IKEKEI----KVHEKSTPRL-------------------------------DSNINIASI
NNGINGRN-------SKKRNLKHDLPSTIVTTISTLTTTTVSVAKPTCTEMTSVISAVIT
SDSKT-----QNNNNCNVLKEQLKHSKEVIVNGIIGSSPV-------------------G
DLDDY------CALSPV------------------PS--------------------RCS
KSGKINLNDSKFSGLEA-------LGDLALELSPE-------------------------
------------------------------------------------------------
------------------------------------------------------------
------------------------------------------------------------
------------------------------------------------------------
------------------------------------------------------------
------------------------------------------------------------
------------------------------------------------------------
------------------------------------------------------------
------------------------------------------------------------
----------------------VALSAGLRSPT---------------------TIGLPH
SLKS-PLANSTSPKKGQ----KREEGWKEVV--RRS------------------------
---------------------------------------KKVSVPSNAISRVIGRGGCNI
NAIREVSGAHIEVEK--Q-KGQG--DRTIIIRGSAEATRQAHQLITSLIKEPERELSEIL
TRAGLCRVPTGLGSGTVEGTRSAAGSSCSNTTVTSTVQVTNGVPMTTAN-----QNKVPS
RQTSVTKI--------SGIVSVNLSKVNTIPP-----SLPANAAPPFASQPRTAI-NSTN
IRPSISVG------TPFPTNSQ-----NVWTG-------VVLTGKA--------------
-----------PLTVAP---RSSALG-GNNTITLLSTSNINNS--NVNEKTLVSRQLFPS
EKKV------------TNVQTGTTTTTKTTVSYTMAVIA-QGRTTKTVPASAVTVTTKIT
L--ASDVKISSSNGNFQSDWSG-----------GTSSSATTT----------ST------
--------------------VVSSGQGTIPT--------------------PSPFPNNTS
NNRL--------VNGPTGNQTMQEAGGNEVL----------GINQKQPF-----------
--------IPSSTTHQN--------------PPSLSPTSNTNNSDLLQS-----------
--------------TIA------QEYS------PFNNLFSKVAQPSVWGQKDREMAKPNF
ASVAAA---------------GVTSVSSHVQNS--HPI--------------QSSLSLS-
---------------------------LSNSTIVDAAKAPGYRGN---------LHISPN
-ASCNPTAS---TLAHTISHN-------------------------------------SG
FGAI-----GTGPRS----------------------------------APCTPPLG---
-------PIGPPSSTGSS---------------------NTRRSTPPSVPSP----PPLH
---SRSLPDSHGFP------VTEVPRIVSSSGQVTSSHSVSHSLSVSQMSEGLFQHHPHH
HHHAMQNISG--------------LT---------GAVRLPT-FPLPSGNGGSGFSGPGG
SHTNTTFSQ--HSPLSSVGPII-----------QDTSSNNGNIS-------------NNN
SNLQVLQSTLNPNAP----DFSSRASLLMAH---HGPS--------MHPIPHRLPSGPNT
FQD--GPAPSLAQFRPILPSAANMNHTF--PSLHGMPTAHPPGMGRFPFHPS--------
-----------HNQQQQPQ-----------------------QQPSDFNNQPQSGPVGSL
PPGMGGPGL----------------------QANEGMPLLGMMGGY---PPHPAQGLSHV
-GPGGSN-----LPHH--YPAIPSM--------------MGIRPNQRSSSTTPSVGASSK
GALDEGSPMSTMSPTASPQ------GSNLSSPTGM----------------NMTSGED-R
KL----PRPIGMERAQR--KHPVYSGVSD-------------------------------
---------ISAIWSYNST-------DMGCAG-----------------------EWMTN
LSNSM-----------------VHSSPLPPQEDLMPPLL-------------PNNYGNNR
FGDNI-LVSDSNHPL--DHSFQLASA--AAS---------------GSGYPHFVNGLP--
---------------PHVLTPHLYQNNSNNGPASL--RPTGLESNVEMWG----------
-GPNKMPLSSVGDGLPSAPEHKMA-------------W----NNWS--------------
-----QHQA---------------------------------------------------
-----------
>Cele.Transcript:R11A8.7f /organism=Cele {i 114,282,452,571,696,1086,1562,2169,2300,2812,3102,3274,3406,3561,4217,4518,5418,6118,6747,7266,7443,7772 i}
MAHL---------NMFNHL-----------------------------------------
----------------------------------------------------IPLE----
M-----------------------------------------------------------
-------------------------------------------------DMDGADEEKRQ
RVFSSFYHFG--------------------------------------------------
--------------------------ARLY------------------------------
-D----------------------------------------------------------
------------------------------------------------------------
CLHTIAIEIEDDDCEHFPTKAISTVLKILN--FEHFLSSDKCRFPPVSNLLDIIESRQMD
-----DCQILFK-------------ISDLLEDHK--SEKPER------------------
------------------------------FGPY-NPLDP-----------------KKV
PIKNAVDAL---TSVSSMAYSFLATTFAEELMKAAIRDIYVFDE----------------
----------DSLEDNDETQLSD-------------------------------------
---ENGV-----FDSTPSNNEKKDSIINFRQLP-----------------SI--DSQ---
-----------IVQQNAMLLLAAR-VGIEQFVEYSHEIGVMQFRGDKLSKITPLMEAAAS
SSETIVRRLLELGADPNVASI--------------------------------PNCNTAL
IYAASTDGRDVVREILMTEGPKKPDVYLINNHYHDAMMEVALVGGTDTLKEFLEMGYRPR
FLNLRQQE-RDSALTLSAQKGHIKIVTAIMDYYE-KNPPQ---TEEEKQELCLERYSALM
EAAMEGHIDVCKLMLSRGTPADLCTEVTIEPSPLIVASAGGYPEVVEVLLAAGAKIEELS
NKKNTPLMEACAGDQGDQAGVVKLLLSKHAEVDVSNPDTGDTPLSLAARNGYIAIMKMLI
EKGGDLTAGKTSPIVEAARNGHLECIQFIL-AHCKTIPQDQLS--RALVSAADFGSLLIV
EEVIRAGADL-----------------NFEQD-ERTALMKAAKGDHFEVVQLLLSKGASV
NFKSSKNDATALSLACSEGNMEIAEFLIRNGADPMLKMDDGVNCFMEVARHGSIDLM---
---------SLLVEFTKG-----------NMPMDK--------DPPKLGI----------
-----------TRCSS------------KNGKKRRKGMPSG-------------------
----------------------------------------QDMLSMF-------------
-----------------------------------------------------NGMYPKR
KGSKQMGLHEMPFSTQEIDM--------LTHLLKMQQQMVAYETHKSTETETAEIKKVLR
AIESVYGFTSEGKINFPP---PPNRQDMDKLYNGELVPNIKLWAELVSHGWLEMERKIG-
--RPIELSSFQQCNEGHSTN----------------------------------------
----------------------AAAAVSAV------------------------------
------------------------------------------------------------
------------------------------------------------------------
------------------------------------------------------------
--------------------------------------------AAAATG----------
------------------------------------------------------------
------------------------------------------------------------
---------------------------------------------------MDSQTYL--
--ASVFAKMNNGEEMP--------------------------------------------
------------------------------------------------------------
---RVPATVGSLNAASAAMTGISF-------------------------------HSDDA
MRLFGGASFATKLLSDNKK------PCNH------------------------QQYASIH
HIQEG---------------------AFRAALIKMS------------------------
--SMFRERNGCAISVRDM------------------------------------------
----------------ESNFPIEHQEERFG------------------------------
---------------------------------------PSKPIPS---GP----KKTSL
TAPNPADTSDVTTKQPGAMKKDGLEAKKIYPGIIKLAAEMEKLFRA-NPTE---------
------SNRDL-----ALTTAYIASALPDHFCS-----ELQLES------------GDR-
----------------ILK-----------------------------------------
--------------KLLSGLTE------------------KQKNTVIS------------
---------RMRSVVNKESGSSLL------------------------------------
---------------------------------------RRSVDN---------------
-----------------------------------------FSVTDKRIKE---------
----------DYLKLFRDSTDCA-------------------------------------
----FYDKCVQEKN---------------HLLKAIEIQKKGKT-------SSGTLIST--
------------------------------SSKSLMAKSVQSQQQQG-------------
--------QLRRT-----------------------------------------------
-----------HSEGDGAER-----AKSRS----------NAIDKATETTLETPLTIACA
NGHKDIVELLLKEGANIEHRDKK-----------GFSPLIIAATAGHSSVVEVLLKNHAA
IEAQSDRTKDTALSLACSGGRKDVVELLLAHGANKEHRNVSDYTPLSLASSGGYIEIVNM
LLTAGS----EINSRTGSKLGISPLMLASMNGHREATRVLLEKGSDINAQIETNRNTALT
LASFQGRTEVVKLLLAYNANVEHRAKTGLTPLMECASGGYVDVGNLLIAAGADTNASPVQ
QTKDTALTISAEKGHEKFVRMLLNGDAAVDVRNKKGCTALWLACNGGYLSTAQALLEKGA
DPDMFDNRKISPMMAAFRKGHVEIVKYMVNSAKQFPNEQDLIRAQQTA--ETDDIKKKCG
ECIDIIRSAKKAQAESAELAAQKLLELIDEEKVQKEVKKQ---KQKDKKIKKKEEKK---
----IKKQEAEP------------------------------------------------
------EPEPEPEPEPVPEPEP-------------VVISEPV------------------
------------PEPV--------------------------------------------
--------------------PI-VVEE---------------------------------
--PPKEPPKPRRNRRKTN----------------------PDG-----------------
-VPKGPKVVVEPKASIAEEPSEMP-----------YEPIV--------------------
------------------------------------------------------------
--------------------------------------------------------VTIP
PPAKIHAPMVSPGSYSESEEW-CKAGKEGKKVKSSKK-----------------------
--------------------------SGYGAPS----------SAGS------SQAKESS
TTSS-VISDQTPPYEIDT---RNESSW---------------------------------
----------------------------------------KLTIPAYAASRVIGKGGSNV
NAVREATGAIIEINKIQESNKQA--ERTVLAKGTPEMVRYAMNIINYMIYDADVLVTDAI
RTVLRGNLSV--ASSFSSEGTS--------------------------------KSAVDS
TYAPSSIP------KSLSSASIARQSASPIPQQ----SSQRSAKSHHHQK----------
------------------DSGGG----NVWHQ-------RMAAREEKV------------
----------EP------LMETKRIS----------------------QSPKQAPQIPST
QQQS-------KLQSRQDQASETLVRVAPAENFVAPV-----------PASSIAAPSRPN
Q-NVLDRVIAPSLR-------------------REPTTTPLIQ-----------------
-PVHPV-------------QSVQSVQHMQQQQLARPEQKL-----------AQPCLPDPI
GQRYSQPISRPQSSVQVSQSSFSKAPGTRPSTDFSRAP---GPPQQQ-------------
------------QTQNNMTTARNELFDEQLAFGQFKPTGMNSVATVIPA-----------
--KPSVNNQNDDKNGNS------DDFDFS-KMRMFDE--GKVG--NIWGKSDEDSAWGGL
FS-----Q----------F----------------LPQL-----------GANSSLNNSN
SKNDSSNEWG---------QNEFISQLLINSSLPNATSSPQGAST---------ISSAPV
-QQPSTSSV----------------------------TTGLSSLELKGWMP-------AS
FAPS-----ARDPNRS------------------------------------QPPLF---
------------------------------------------------------------
---ARSQ-------------SNSVANSTSTNI----------------------QQQQQQ
QIQHLQQQQA----------------------LQQQQQRIQQ------------------
--FQQQYQQ--HQSQSS-------------------------------------------
------------QQPS---DLMSSKFSMLQSQQQQQQLY---------------------
------------------------------NQMQSLGQDGQG------------------
-----------SNLY-----------------------NHLAAQLLTHQESSTGAPG---
-------------------------------PTSSQL-----ANSYYPSPSYTDASVLG-
------------------QISMPSL-----------------------SQRGIKQFDGFN
---NDSDGVIAAILEQQQQ-------------------------QKKQGLAQQSFMHN-S
QQ----PQPFGAPSNAS--------ANQSRLG----------------------------
-----------------------------------MIQP---------------------
-----------------------RPQPPPFVAPQAPPGF-------------------SS
LGNASSTTNPSRTSM--QQMYQQYGQ--SS------------------------------
------------QQQPY-----------------------GQMPQAMDWNR---------
-------LGQQQQSASGQQNHQSSS----------------SNKWS--------------
------------------------------------------------------------
--------SNW
