# Supplementary material for: Genome streamlining in a minute herbivore that manipulates its host plant
Source: eLife. 2020 Oct 23;9:e56689. doi: 10.7554/eLife.56689 (PMC7738191; doi:10.7554/eLife.56689)
Supplement: Supplementary file 2. [file elife-56689-supp2.zip › Malin_Input/OG0002230.fasta]

>Agam.AGAP009048-RA /organism=Agam {i i}
M-----------------------------------------------------------
------------------------------------------------------------
------------------------------------------------------------
------------------------AMDQKVNISVSLYLDT--------------------
------------------------------------------------------------
------------------------------------------------------------
--------------------AGNLSKEIDSASKANC------SSVTVPIV--------H-
--------------WNYNR-----------------------------------------
---------------------------------------EFVREPLRSKH----------
-------------------------------GPFTR---SD-------------------
-----------------------------------------------LLLSSTQ------
------------------------------------------------------------
-------------------------------------WLN--------------------
------------------------------------------------------------
------------------------------------------------RVIC--------
------------------------------------------------------------
------------------------------------------------------------
----------------RIGDNLDLD-SPVDHIQ-RQAERTIRQEMSFAEHL-VQNGYLYT
KLSSTN--CANFARTVGCTMFKGT---------LLVEVPIT-------------------
-------------------------------------------NPKLTQHGWRRDVA---
---------------EDADATVESPWCWWNTFRCHADYNPTV--KVALELT--ADVPK--
--QEEIFRWLGEPVDAIVLPANIFLTNAK-NYPVLSKAHQSMLNLFYR--TFSCHFILKA
NPSDGHL---GH-------YVDYIKYTIQH-N----------YVKNPL----HGYEDLLQ
IPLQPLYDNLDSFTYEVFEKDPVKYIYYQNAI-EQALLD--------RVPEADRAT----
---------------------ATTIIMVVGGGRGPLVRAALNA----SQTTNC-------
--KVKVYVIEKNPNAIVTLTAHINELW-------RDRN----VELISTDMREFNPP----
--EKADILVSELLGSFGDNELSPECLDGAQKHLKDSGISIPCKSTSYINPCFGSKVYNQV
RLLERS-------------PH----------WKDRVISSRHMEQAYVAYQKNAYHID-NP
QPLFEFVHPNRESD-------------DPIDNNRYKTVRFRAALDCVMNGFTGYFDTVLY
KDITLSIHPFTHTKGLASWFSMFIPLTDPVQLRKG----DEITVHFWRCVASHKVWYEW-
SLS------APVVTHVHNIDGRGQPIWQ----
>Dmel.FBtr0089871 /organism=Dmel {i 376,836,1002,1165,1677 i}
M---------------NYY-----------------------------------------
------------------------------------------------------------
------------------------------------------------------------
---------------------------------VCLHQEG--------------------
------------------------------------------------------------
------------------------------------------------------------
--------------------VNSIPKLIEKAFANNY------NVVSTSINANMLPFEPH-
-----------ESDPTYPA-----------------------------------------
------------------------------------------------------------
------------------------------------------------------------
-----------------------------------------------TILSGSD------
------------------------------------------------------------
-------------------------------------WNS--------------------
------------------------------------------------------------
------------------------------------------------KVIF--------
------------------------------------------------------------
------------------------------------------------------------
----------------TMSD-VNVD-SPNDKLR-EHAKEVFMRDVAWAEHLQNVGNLM-V
RLRGPE--NENLASIVLAKTKDDFP-----SGNWFIQVPIT-------------------
-------------------------------------------NPELATFEHRKDAT--A
EE--------------VAEAESNDPWNWWNNLRMVTKHSTKV--KVVIELND-ADRPS--
--KETVRRWLGEPIEAIIIPSSLFVRNRS-NYCVLKKEWQLIVGHFI---SVRANIIIST
NPNDKAL---CQ-------YADYVNKLIND---------------NCDKHMLNSYENMLE
IPLQPLCDNLDTYTYEVFETDPVKYKLYQDAV-QAALLD--------RVSAAEAKT----
---------------------KLTVVMLLGGGRGPLARAVFNA----AELTKR-------
--KVRLYIIEKNPNAIRTLSNMVKTLW-------ADKD----VHIFSKDMRDFSPP----
--ELADIMVSELLGSFGDNELSPECLDGALKLLKPDGISIPYKSTSYINPLMSAVLHQNV
CQLLP-------------------------------TYP-AFDYGYVSLLKNIYHID-EP
QALFEFVHPNRAEN---------------IDNTRCKTVSFKVNKDCVLHGIGGYFDTHLY
KDICLSINPLTHTPGMFSWFPMFFATR-PRTLREG----QTISIQFWRCVDATKVWYEWQ
VVN------SPDDWEHHNTRGTGYNMRL----
>Cscu.CSCU007027-RA /organism=Cscu {i 137,256,342,482,696 i}
LVALS----FLASRQVGYF-----------------------------------------
------------------------------------------------------------
------------------------------------------------------------
------------------------KMASRQHVSCGLELAC--------------------
------------------------------------------------------------
------------------------------------------------------------
--------------------ANDISNSLSAATSAGY------QFVAMPIV--------H-
--------------PRFKR-----------------------------------------
---------------------------------------EFISGKAKDRS----------
-------------------------------GAFTR---SD-------------------
-----------------------------------------------LVLNSQD------
------------------------------------------------------------
-------------------------------------WNT--------------------
------------------------------------------------------------
------------------------------------------------LIVG--------
------------------------------------------------------------
------------------------------------------------------------
----------------KVSLTIDPD-SVAYSVC-KNSEKNM-------------------
-------------------------------FQIWIRVPMR-------------------
-------------------------------------------APCDDCKIYVNEPRINC
EG-----DSNI-----DLDVPEEDTWHWWNIFRSVCNTEKKL--GLALELS--ADLPS--
--QSELERWLGEPLRCIIVPTSIFLTNKK-GYPVLSRAHQGFIQ----------------
------------------------------------------------------------
------------------------------------------------------------
-------------------------------------------------RAYK-------
--KVLV------------------------------------------------------
------------------------------------------------------------
------------------------------------------------------------
------------------------------------------------------------
------------------------------------------------------------
--------------------------------
>Lpol.rna1681 /organism=Lpol {i 92,211,297,429,554,768,852,924,1002,1061,1184,1360,1470,1564,1681,1746 i}
M-----------------------------------------------------------
------------------------------------------------------------
------------------------------------------------------------
-------------------------AASRQHVSCGLDLHC--------------------
------------------------------------------------------------
------------------------------------------------------------
--------------------VTDISNCLSFASNSGY------QFITAPIV--------H-
--------------PRFQR-----------------------------------------
---------------------------------------EFILGKSKNRP----------
-------------------------------GAFTR---SD-------------------
-----------------------------------------------LLLTSQD------
------------------------------------------------------------
-------------------------------------WSS--------------------
------------------------------------------------------------
------------------------------------------------LIVG--------
------------------------------------------------------------
------------------------------------------------------------
----------------KLSTWLNLD-SPITHIR-KNSEQALQQELGYAAHL-GLSAVL-V
SLKSGN--CINLARCIHSRILASESY--QGMFQVWVEVPMQ-------------------
-------------------------------------------AAEDLSEVYINQPE-ST
ED--------------STVAKQIDTWDWWNTFRSVCNTDKKF--GLALELS--PDIPS--
--EDIINRWMGEPIRCITVPTSLFLTNKK-GYPVLSRAHQQVFQNVF---KLGVQVLIKG
VNRHESI---RY-------YQQYMDHLWMS-Q----------PNDDTLAQFARGYEDYLQ
VPLQPLMDNLESCTYEIFEKDPVKYTEYQRAM-YEAILD--------KVPSTEKDS----
---------------------RVLVLMVVGAGRGPLVRAALAA----AKKAER-------
--DIKVFAVEKNPNAVVTLQNLQDEMW-------GSK-----VTVVSSDMRDWNPP----
--EKADILVSELLGSFGDNELSPECLDGAQKFLKDDGISIPESYTSHLAPLQSPKLYGEV
VQMKD---------------------------REKPHIT-CFEMPYVVRLHNRTELA-SP
QPLFSFHHPNRDEV---------------INNTRYKNLTFHIENNYVLHGFAGYFDTVLY
KNIKLSIVPETHSPGMFSWFPVFFPLKEPIQLKAG----CQLQVHFWRCANRKNVWYEW-
CVT------KPVIGPIHNPNGRSYTIGL----
>Smar.transcript:SMAR013508-RA /organism=Smar {i 86,205,291,420,533,747,831,903,981,1040,1163,1339,1449,1543,1660,1725 i}
M-----------------------------------------------------------
------------------------------------------------------------
------------------------------------------------------------
---------------------------AKRRLICGLDFNS--------------------
------------------------------------------------------------
------------------------------------------------------------
--------------------VTDINNVLSNTTLSGF------DYVACPIV--------H-
--------------PRFRR-----------------------------------------
---------------------------------------EFEDGKPKNRS----------
-------------------------------CAFTR---SD-------------------
-----------------------------------------------MLLTSQD------
------------------------------------------------------------
-------------------------------------WGS--------------------
------------------------------------------------------------
------------------------------------------------LIVG--------
------------------------------------------------------------
------------------------------------------------------------
----------------KVSPYLQLD-SEVESVR-KNSEEALEQELLYASHL-GLPAVL-L
QVWSGQ--CVNLARHVHNRIASSSN---QANYQIWVKIPMQ-------------------
-------------------------------------------STQEASHVWLKDGK---
----------------NQLEVEGDPWHWWNTFRSVCNFEKKV--GLALEIT--TDLPD--
--DSAVTRWKGEPVHCIIIPTNIFLTNKK-GYPVLSRAHQNILRHFF---TMNVQMLITG
INHHSHI---KL-------YHQYVEYLWQN-I----------PADDSLTAFAKGYEDYLQ
CPLQPLMDNLETQTYEIFEKDPIKYSEYQKAI-YQAIMD--------KISEEEKET----
---------------------KEIVLMVVGAGRGPLVRSALST----AQKAGR-------
--KVKIYAIEKNPNAIVTLLSQKDEMW-------GDA-----VTVISSDMREWDTD----
--EKADILVSELLGSFGDNELSPECLDGAQKFLKDDGINIPCTYTSYLSPLQSSKLYNEV
RLAKE---------------------------KDKHPLV-PFETPYVVHLHNILELA-EP
QSLFRFDHPNKSPV---------------KDNRRYKNLKFKITQDAVLHGFAGYFEAQLY
KDVTLSIHPKTHSPGMFSWFPIMFPIKDPVPLTKG----CEVDVHFWRCANKRSVWYEW-
LIS------KPHILPVHNPNGRSYTIGL----
>Ptep.aug3.g12245.t1 /organism=Ptep {i 92,211,297,429,578,792,876,948,1026,1085,1208,1384,1494,1515 i}
M-----------------------------------------------------------
------------------------------------------------------------
------------------------------------------------------------
-------------------------PPAKDHVSCGISYHN--------------------
------------------------------------------------------------
------------------------------------------------------------
--------------------INDIYDALSSASASGY------GFIVAPIV--------H-
--------------PRFRR-----------------------------------------
---------------------------------------EFLDGKARNRS----------
-------------------------------GAFTR---SD-------------------
-----------------------------------------------LVLSSQD------
------------------------------------------------------------
-------------------------------------WST--------------------
------------------------------------------------------------
------------------------------------------------LVVG--------
------------------------------------------------------------
------------------------------------------------------------
----------------RISSWIDLD-SSVYSIR-RNSEKALDQELNYAAHL-SLPAVL-V
TPSSSN--CINLARHIYTKVLGSSGH--QPNYNVWVYVPMR-------------------
-------------------------------------------SAADESKVFFNNVT-NG
DG-----DSKLK-DLEDSNESTTDTWEWWNTFRSVCGTDKKI--GLVLELS--ENLPT--
--YCEIERWLGEPVRCIFIKTSCFTLNKK-NYPVLPRPHQNLLKKFF---KLDVQVVISG
SCKHGDM---RF-------YQSYLDHLWTN-Q----------EPVDALSNFAKGYEDYLQ
IPLQPLMDNLESCTYEIFEKDPTKYTEYQKAI-YNALLD--------RVSEEEKET----
---------------------KTSVIMVVGAGRGPLVRAAIAA----AKNADR-------
--LVKVYAVEKNPNAIVTLFAQQYEMW-------GEQ-----VTVVPCDMRDFKPS----
--EKADIIVSELLGSFGDNELSPECLDGAQKFLKDDGISIPCSYTNYVTPVSAPKLYSEI
AQMRE---------------------------KDKGPLA-FFEMPYVFFL----------
------------------------------------------------------------
-----------------------------ILIQQD----CLVGFQFFSL-----------
--------------------------------
>Phum.transcript:PHUM336830-RA /organism=Phum {i 92,208,533,831,1043,1166,1342,1546,1728 i}
M-----------------------------------------------------------
------------------------------------------------------------
------------------------------------------------------------
-------------------------SQQVQRASCGLDLCA--------------------
------------------------------------------------------------
------------------------------------------------------------
--------------------VPEIRSALKAASMNRY------EFVCLPLV--------H-
--------------SRFKR-----------------------------------------
---------------------------------------EFF-ASWKNRP----------
-------------------------------GPFTR---PD-------------------
-----------------------------------------------LTLPSRD------
------------------------------------------------------------
-------------------------------------WNS--------------------
------------------------------------------------------------
------------------------------------------------FIVA--------
------------------------------------------------------------
------------------------------------------------------------
----------------KISPYIDVD-SPNEFIR-RQSEYALEQELGYAYHL-GVPAIM-L
SLKGLN--TSNLARILYSKVLEIT------QYQVWIHVPMV-------------------
-------------------------------------------SFKISASQWRSDYE---
EN--------------GKNVDEMCTWEWWNKFRSLLGFEKKI--GIVLEMS--TDLPS--
--QEECDRWLGEPIKCLLLSTSTFVTNKK-GYPILSKAHQAFVKSLV---PLSVQVIIKG
HTKHDNL---GF-------YQKYIDHLWQDVQ----------YQNDPLSYFGRGYEDCLQ
CPLQPLMDNLESHTYEVFEKDPVKYNEYLRAI-YYALID--------NISSEEKET----
---------------------KILTVMVVGAGRGPLVTAALNA----AHRADR-------
--KIKVYAIEKNPNAVVTLEAQKEEIW-------KDS-----VTVVSIDMRKFDPP----
--EKADILVSELLGSFGDNELSPECLDGAQKFLKKGGISIPQSYTSYICPVQTSKLYNEV
RLIKL---------------------------KDSHILA-QFETPYVVLQKNKYIIA-KN
QALFTFHHPNYDDP---------------IDNTRYKILNFKVEQDCVLHGFSGCFETILY
KDISLSIVPETYSQGMFSWFPIFFPISEPVQLKKG----NEIELHFWRAVSKTNVWYEW-
TIT------KPVPLHIHNPNGRSYKIGL----
>Drer.transcript:ENSDART00000088026 /organism=Drer {i 98,217,303,438,551,601,765,927,1005,1064,1187,1363,1567,1678,1743 i}
M-----------------------------------------------------------
------------------------------------------------------------
------------------------------------------------------------
-----------------------ASGSAGSRVSCGRDLSC--------------------
------------------------------------------------------------
------------------------------------------------------------
--------------------VPEVADTLAAVAKLGF------DFLCMPLF--------H-
--------------PRFRR-----------------------------------------
---------------------------------------ENELDPAKSRP----------
-------------------------------GAQTR---SD-------------------
-----------------------------------------------LLLCGRD------
------------------------------------------------------------
-------------------------------------WNT--------------------
------------------------------------------------------------
------------------------------------------------LIVG--------
------------------------------------------------------------
------------------------------------------------------------
----------------KLSPWIETD-SELTTER-RNSEAALVQELNFCAYL-GLPAFM-I
PLRGPH--CANLARILLNHIHTGHH-----SCMFWIRVPLM-------------------
-------------------------------------------APEDTREDLIENEP-SK
QM--------------DDGSNDEKTWAWWHSFRTLCDYNKRI--CLAIEIG--ADLPS--
--DTLIDKWLGEPIKAAILPTSIFLTNKK-GFPVLSKAHQRIIFRLF---KLEAQFIFTG
QNRHSEK---DL-----RSYLQYLEYLNQN-R----------PAPNAYELFAKGYEDYLQ
SPLQPLMDNLESQTYEVFEKDPIKYSQYQQAV-YRCLLD--------RVPEEQMET----
---------------------NVQVLMVLGAGRGPLVNASLRA----AKQAKR-------
--KLRVYAVEKNPNAVVTLENWKFEEW-------GDQ-----VTVVSCDMREWTSP----
--EKADIIVSELLGSFGDNELSPECLDGAQHFLKDDGVSIPCSYTSFLAPLSSSKLYNEV
RGCRE---------------------------RDKDPEC-HFETPYVVRLHNFHQLA-DP
QACFTFVHPTTD-----------------MNNNRYQCLRFPVGCNSVLHGFAGYFEATLY
KEVTLSIKPETHSPGMFSWFPILFPLKQPIPLSCG----DNVCVRFWRCNNGKKVWYEW-
AVT------EPVCSAIHNPAGRSYTIGL----
>Hsap.transcript:ENST00000324366 /organism=Hsap {i 110,229,315,450,563,613,777,939,1017,1076,1199,1375,1485,1579,1696,1761 i}
MAAMA-------------------------------------------------------
------------------------------------------------------------
------------------------------------------------------------
-----------------------VGGAGGSRVSSGRDLNC--------------------
------------------------------------------------------------
------------------------------------------------------------
--------------------VPEIADTLGAVAKQGF------DFLCMPVF--------H-
--------------PRFKR-----------------------------------------
---------------------------------------EFIQEPAKNRP----------
-------------------------------GPQTR---SD-------------------
-----------------------------------------------LLLSGRD------
------------------------------------------------------------
-------------------------------------WNT--------------------
------------------------------------------------------------
------------------------------------------------LIVG--------
------------------------------------------------------------
------------------------------------------------------------
----------------KLSPWIRPD-SKVEKIR-RNSEAAMLQELNFGAYL-GLPAFL-L
PLNQED--NTNLARVLTNHIHTGHH-----SSMFWMRVPLV-------------------
-------------------------------------------APEDLRDDIIENAP-TT
HT--------------EEYSGEEKTWMWWHNFRTLCDYSKRI--AVALEIG--ADLPS--
--NHVIDRWLGEPIKAAILPTSIFLTNKK-GFPVLSKMHQRLIFRLL---KLEVQFIITG
TNHHSEK---EF-----CSYLQYLEYLSQN-R----------PPPNAYELFAKGYEDYLQ
SPLQPLMDNLESQTYEVFEKDPIKYSQYQQAI-YKCLLD--------RVPEEEKDT----
---------------------NVQVLMVLGAGRGPLVNASLRA----AKQADR-------
--RIKLYAVEKNPNAVVTLENWQFEEW-------GSQ-----VTVVSSDMREWVAP----
--EKADIIVSELLGSFADNELSPECLDGAQHFLKDDGVSIPGEYTSFLAPISSSKLYNEV
RACRE---------------------------KDRDPEA-QFEMPYVVRLHNFHQLS-AP
QPCFTFSHPNRDPM---------------IDNNRYCTLEFPVEVNTVLHGFAGYFETVLY
QDITLSIRPETHSPGMFSWFPILFPIKQPITVREG----QTICVRFWRCSNSKKVWYEW-
AVT------APVCSAIHNPTGRSYTIGL----
>Dpul.mRNA15626 /organism=Dpul {i 83,202,360,765,954,1359,1568,1691,1835,2026,2229 i}
M-----------------------------------------------------------
------------------------------------------------------------
------------------------------------------------------------
----------------------------AKRVSCGLDFVS--------------------
------------------------------------------------------------
------------------------------------------------------------
--------------------PADITNALQIATESKY------DFAALPIA--------H-
--------------PRHKR-----------------------------------------
---------------------------------------DFSGNSQARRL----------
-------------------------------SAFTR---AD-------------------
-----------------------------------------------LILNSSDKF----
-LRQESEKMLEQELSFAGHLGLTAVLVPLRKNNTNFARFMHNKVLSSPMNQARYHVWLHL
PMISPKIEASLFERDVDEEE------VDDTWHW----WNN----FRITANFEKKLSLALE
LTADLPDAEDIDRWLG----EPIKCL----------------------VVPTHLFMTNKK
G---------FPVLPKSHQVVIRQFLRQKTQI----------------LITG--------
------------------------------------------------------------
-----------------------AQ---------RHQQYKH-------------------
-------YQQYIEHLWQISPHVDLD-HEDKLQR-QESEKMLEQELSFAGHL-GLPAVL-V
PLRKNN---TNFARFMHNKVLSSPMN--QARYHVWLHLPMI-------------------
-------------------------------------------SPKIEASLFERDVD---
------------------EEEVDDTWHWWNNFRITANFEKKL--SLALELT--ADLPD--
--AEDIDRWLGEPIKCLVVPTHLFMTNKK-GFPVLPKSHQVAIRQFL---RQKTQILITG
AQRHQHY---KH-------YQQYIEHLWQV-G----------YESDPVMRFAQGYEDFLQ
FPLQPLMDNLESQTYEVFEKDPVKYTEYQRAM-YLAILD--------KVPLEEKDT----
---------------------KVITLMVVGAGRGPLVRAALTA----AEKADR-------
--RIRLYAVEKNPNAIVTLQCLADEEW-------GDR-----VTIVSCDMRDWDAP----
--EKADILVSELLGSFGDNELSPD---------------IPSSYTSFLGPIQSSKLFNEV
RSCRE---------------------------RDKPYFT-SFEMSYVVHFRNRTELA-DP
QALFTFTHPNREMP---------------IDNSRYEVREFPIKCDAMLHGFAGYLETVLY
KDVMLSINPATHSPGMFSWFPVLFPIQNPIILKKG----DVLEIHFWRCVNRTHVWYEW-
CVT------KPHGSAIHNPLGRSHNIGL----
>Isca.ISCW012935-RA /organism=Isca {i 151,243,375,438,696,780,852,929,956,1112,1288,1398 i}
MLQC--------------------------------------------------------
------------------------------------------------------------
------------------------------------------------------------
--------------------------------FCFL------------------------
------------------------------------------------------------
------------------------------------------------------------
--------------------------------FGRY------KFIAVDIS--------H-
--------------PRYRQ-----------------------------------------
---------------------------------------ELLDPNPKSKP----------
-------------------------------TPFAR---SD-------------------
-----------------------------------------------LVLPSQGR-----
------------------------------------------------------------
-------------------------------------WRT--------------------
------------------------------------------------------------
------------------------------------------------LRPL--------
------------------------------------------------------------
------------------------------------------------------------
----------------LRGITVELGFHEKDVLK-KSSAKVLERELCYAAHV-GVPAII-I
NLKGPR--CINMARLLHNYLLVSTSY--QLMFHAWIALPME-------------------
-------------------------------------------WPGIQSARYRRRRR---
------------------LFEMVGPCCRWNTFRSICGTDKRL--GVALRLS--ADLPN--
--EQRLRRWLGEPVRCLLVPTSLFMTNKK-GYPVLPKPHQVVIMRFL---KLECQVLVEG
SCHHEHM---KL-------YYQYIDHLYNT-Q----------PPDDPLAEFAKGFEDHLQ
TPLQPLMDNLESVTYEVFEKDPVKYTEYQGALKYFCRLS--------RLPANVGAS----
----------------------RSTLMVVGAGRGPLVRAALSA----AELAHQ-------
--KVKVYAIEKNPNAVLTLLSQKEEVW-------QDR-----VTVVSCDMREFEAP----
--EKADILVSELLGSFGDNELSPECLDGAQRFLKEDGISIPCSYQSYLGPVQSHKLYSEV
TVLRE---------------------------KDKHPLT-SFETPHIVRLHNVAMPA-SP
QPLFSFVHPNRGLT----------------------------------------------
------------------------------------------------------------
----------------------------L---
>Tcas.transcript:TC003689_001 /organism=Tcas {i 256,878,1719 i}
M-----------SVESQYY----------------------------------------P
D-----------------------------------------------------------
------------------------------------------------------------
-----------------------GDNEKRKRMSTGLQVNC--------------------
------------------------------------------------------------
------------------------------------------------------------
--------------------PHSLRLAIQSAYEYGY------HFLVTQIT--------H-
--------------PNYAR-----------------------------------------
---------------------------------------DLLHGKP---P----------
-------------------------------PAIGR---TD-------------------
-----------------------------------------------RILQSLE------
------------------------------------------------------------
-------------------------------------WGR--------------------
------------------------------------------------------------
------------------------------------------------YIVA--------
------------------------------------------------------------
------------------------------------------------------------
----------------ELTPTINVD-SEIEHVQ-RKSKALFLQELGFAVHL-GVPVIK-F
SLTKRH--NAQLGRLINEKLVNGF------TSSFWVTLPMV-------------------
-------------------------------------------HPSQFSPICTEDEK---
----------------------EDSWEWWNDFRTYCNYDKHV--GLVLELPEIAHIPS--
--QSEVNRWIGEPVKALIIPTTYFILNNH-GKPVLPRAHQDIIQRFL---TIDVQYIIKS
D-SETDL---SL-------YTKYLHFLGKK-L----------YVGDPNLEFIQGCEDFLQ
NPLQPLTEHLETNIYEVFEKDQIKYTTYQNAI-QKALAD---------VP---QDV----
---------------------ALPVIMVVGAGRGPLVQAALNV----SYILHR-------
--KVKVYAVEKNPYAINTLIDRVNHDW-------NGQ-----VTLINEDMRVYEPP----
--EKADILVSELLGSFGDNELSPECLDGAQRFLKKSGISIPCSYTSYLAPLQSIKIFNEI
RNNRP---------------------------ADKTLRT-CYETPYVIHLVNYYQIA-PA
QPLFKFEHPNWNDV---------------INNERYKKLRFNCEQSCILTGFVGFFDTVLY
KDVMLSIHPETHTREMVSWFPIVFPLMEPLKVEAG----SVIEISFWRVENADKVWYEW-
CLE------KPLKGCVMNPAGRSYFIKKH---
>Bmor.transcript:BGIBMGA007842-RA /organism=Bmor {i 224,497,677,849,1029,1183,1422,1680 i}
------------------------------------------------------------
------------------------------------------------------------
------------------------------------------------------------
------------------------------------------------------------
------------------------------------------------------------
------------------------------------------------------------
------------------------------------------------------------
------------------------------------------------------------
------------------------------------------------------------
------------------------------------------------------------
-----------------------------------------------MVLSPQD------
------------------------------------------------------------
-------------------------------------WTS--------------------
------------------------------------------------------------
------------------------------------------------RIVA--------
------------------------------------------------------------
------------------------------------------------------------
----------------KLSPYINVD-SPSATVR-QRHEDYLNEELSYCRGL-GVPAIM-I
SIHGRE--SNNLARILQTYYETSHH-----PSLIWACVPML-------------------
-------------------------------------------CSRTYRECTEDDEE---
------------------EKAWNEPWYWWSKFHERLDWDKRV--GVVLELS--ADLPS--
--QEVVKRWLGEPVKAIIVPTSIFHNNKK-GYPVLSRAHQQLVVSMV---EHEAQVIVSG
A-RRSNI---EF-------FVQYLHRVWRR-RP--------NPANDPMLSYARGWEDYLQ
TPLQPLADNLDTHTYNVFEKDPVKYNQYQKAI-AQALIDVQKDRAVKQIAEYSKASCNVA
SINQCSKNELCDNNTKELIRDDPITVMVLGAGRGPLVRATFNA----SDITNT-------
--KVKVIAVEKNPCAVVVLAAQVREVW-------RNRD----VVVIPGDMRQINLS----
--PKADIIVSELLGSWGDNELSPECLDGASNLLKPGGISIPSSYRSYVAPITSPRLWAAA
KIATSG------------IPQ----------QKDK-----NLETLWVVYMQNKHDIA-ET
KLVFTFNHPSKAVKDEEGCDKSDYRGLPLTNNRRQATLTWDVQQDNIMHGFGGYFDCTLY
GNEMISIVPGTHSPGMISWFPVFIPIKTPMRVQKG----DKITATFWRCVDSRRVWYEW-
VVEV-----GNRSTPLHNANGRSSEMLL----
>Mocc.rna14469 /organism=Mocc {i 140,627,823,1015,1183,1505,1640,1742,1836,1960,2068,2247,2333,2444,2627,2778,2934,3135,3318,3486,3637,3776,3970,4104 i}
MIDAMHDLYLNMGLRSQVLAPWGNVEEVRSSKNATKSKTRTDKEKSESKNGIGETGKRSP
DALRMAKEKLE--IKKTKTKSSHPPAVSSTESSQKRKTPKESSISKGDRSNAVDKKASDK
KSSDRPRQTPEKRPSTSKSTH------RSAHPAAVITTDPSKKSSSHGL-----------
------SSRPSKNAT------TSGNREKTERVATKIDRKTQ-------------------
-----GNE--AKILPSRNRDK-------QLI-----------------------VETNGY
QGNGVDKSFSE--------GSATRSGSARSRRNSNAKRSDSETDNYSDDFNS--------
--------------YDSDFNSDDEGNSLSEETESSSGPEESDHLIAEPAA--------HV
PVAKRGGEVTTRSFPREKRISTRAEEILSYIHLDRAKHLALNLEGMKYDGYMAKFGARGR
QQGAVQTLERSEEESQTEEIGFREIWTQHPAKSLEGACKGFVRGAPRIRDVFQLTRFVHA
AAETVISLLEEQLDSSDGFVTPEPSPIAGLVGNFTRIPLSDSHAVSCVSLCPTKESRIAA
IFRKGNDASTDNSLAIWDIREPTAPKEVLCCRGNPEIICWNEGDIPALIASLQDSTISAW
DLRR----------------------VP--------------KAPPAPWGSG----WV--
----PQRIAS-FSSALTEDEPCRIVGLCSTGQRKSTQWTNEGEASIVTLDFTGRLHF---
--WSLIDIQETENELGIAPEETLKLVKAASIKLSDFGGDILQQYTSLRVIDQELYIGRDS
GTVMHLSRHAAPTFPKHYS------PRTKETIVSPMGPVVDVCEVGDSLVIATNLTDNLS
VLWIHDRASAYPIRNIEHWARILMLADFSAHKANEALFVNSDHQLCIVDVTTGAVEPLYE
KLDNSGTMAERAPRLSTCIDMYGAENLLEAVAFARAQGFSFVSTNAIFEEDKDGVRGRGP
QEIPSGTYQDGIQ--SRVTPDLDVD-VEDEELR-TKNQLLLKREIEYATFL-GIQVLQ-I
DLTRKH---RNLAATLQNCLQQLESS--HSVPVVWMIVSLC-------------------
-------------------------------------------GPP--------------
-------------------EDEFETFRRWQSFREAFEACPKI--WVALIIP--PNLPDNL
--DEILDLWMGEQVAALYISTKQFIMNAN-NFPVLSKPFQNVVRKLM---GLHPVIAFTD
VSVDDTALKPKF-------FADYMNHMFAQ-RI---------HVGPLQEEFTCGFHDNLQ
IPLQPLADHLESVTYEIFEKDPVKYIKYREAF-LEAFSD--------L-----RSM----
---------------------SPLVVMVVGAGRGPLVSLCLRC----STEADV-------
--PLKLYAVEKNPSAVNVLRISNRDIW-------QGQ-----VTVVDSDMRTYTPE----
NGELADILVSELLGSWGDNELSPECLDGAQRLLKPSGISIPSSYTSYVNPIQCAMMHRQA
KDLRD---------------------------DHKPQGH-QLSTPYVVYFRHVNHLA-EP
KKLFEFKHPNRDLKG---------KSQSNAHNERLLDLSWESKTSCIFHGFAGYFDCVLY
KNIGISTHPKTHTHSMNSWFPVFIPIQQPQSVKKG----ERISVTFWRKVCSAKVWYQW-
MVS------EPQASIVHNVGGRSSSIGLA--S
>Dpte.g3583.t1 /organism=Dpte {i 47,447,763,843,935,1018,1710,1829 i}
M-------------ECQVI----------------------------------------P
GA-RIAEKFLEELTKQITEFDSQVKLVSFLANNDP----------SAEQYAEVTKKSC--
--------------ARSGIVFELRKIGREELEDAVIAAN--NDDTIHGILVYYPVFGGGH
DQYIQNCVNPYKDVEGLCHLYRFNMYRNIRHIQGRRDLKSIIPCTPLAVIKVLEHCNVYD
NDVPYGNQLRGKTITIINRSEVVGRPLAALLANDGAKVFSVDINDILLFYRGPDLELSKY
KVQDTDKKLEDVLPISDIIITGVPSSNYRVPIDLLKAVNFACAKNFDDEIKTKASIFVPT
IGKANLIFTMITVGYCCNF-IDNIKTTLNEYNEFGY------DYILAPLI--------H-
--------------PK--------------------------------------------
-------------------------------------CSEFI------------------
-------------------------------------PFSE-------------------
-----------------------------------------------VFLAGKD------
------------------------------------------------------------
-------------------------------------RNK--------------------
------------------------------------------------------------
------------------------------------------------VVMN--------
------------------------------------------------------------
------------------------------------------------------------
--------------------------IPKRNFRFRQNVRLLEKELNFAGHA-GIQNII-L
ECPDDHESIENMAMIIHRKLNPQSETNDHHNLAIAIKLSMA-------------------
-------------------------------------------NNKNQAQELRKDPQ---
------------------DIDVDYEWKKWNHLRKIMQFHPNI--SIALEVN--GELSD--
--SDRLNRWLGEPIKFIILPTSVFITNSS-KFPVLSKVMQSFMGQVNFKMAGNFSIIIKG
NNLHGHI---KH-------YCQYIAHLQKT-E----------LFSDRLQKFCQYYEDLLQ
YPLQPLKDDLDSSVYEVFETDLIKYQQYEKAI-RKALAD--------------IQK----
---------------------DVIIAMVVGAGRGPLVDKALKA----AHAVGK-------
--FIRIYAVEKNTNAVITLEMLRELKWGGYLGLPHGY-----VEIVSCDMRCWSAP----
--ERADIIISELLGSFGDNELSPECLDGVWNYVNQDAICIPQSYSSYLCPVQSQRLYAQL
SLDKRS------------------------------NIN-AYEYAYVVHIRNAYFID-KP
KKVFTFEHRRGDLH----------RPPSTRDNNRKKRLTFRSKIPAICHGFVGYFDCCLY
GDIRLSIVPSTQNSDMYSWFPIYFPVQTPFDINDGHDDNDQIEIQITRNVNDLHVWYEW-
TIS------RPIQSRIHNLNGKHYSISLH---
>Turt.mRNA:tetur01g11060 /organism=Turt {i 73,347 i}
MV----------------------------------------------------------
------------------------------------------------------------
------------------------------------------------------------
------------------------------------------------------------
------------------------------------------------------------
------------------------------------------------------------
-----------------------IKLVTRRLSK------------LIPV-----------
------------------------------------------------------------
------------------------------------------------------------
---------------------------------------CD-------------------
-----------------------------------------------LNLPNSD------
------------------------------------------------------------
-------------------------------------WVN--------------------
------------------------------------------------------------
------------------------------------------------HIFS--------
------------------------------------------------------------
------------------------------------------------------------
----------------YIETNECYD-KE------NFSLPYLETSLTYARHL-SLRNII-V
ECPQEIDAITRLARVLSGKIFSSHS-----YANVLIHVPLQ-------------------
----------------------------------------------LQSKVHQEEGT---
---------------INKKFHEHDTWKLFNHLRSHIGYDSRL--GLCLEVA--GDIPD--
--KNTQKRWLGEPIKMILINSDLFVPDKD-SFVRIPEPWMEFIVSILRASCRKIAILVKG
KIPVSYM---KK-------VALYLNEVFDT-Y----------RSNSLIDQFATGYEDILQ
VPLQPLQDNLESGTYEIFERDPVKYNKYTAAM-TVALK---------RLPKE--------
---------------------KPVVVLLVGAGRGPLIRCSLIA----AAETGH-------
--EVHLYAIEKNECAANTLENQNLVKTTLNLN-PKSF-----VKIVNSDIREWDAP----
--ELADIVISELLGSFGDNELSPECLDGVWKSVKPTAISIPESYRSYIGPAMSAKLYSDT
LALNE---------------------------GDKQS---KTDYHYVSLMKGFYPID-SP
KVLFTFEHTELSKC------------PKERDNQRYKVLEFKADIDCILHGFAGYFDCTLI
KGIDLSIAPHNFTEDLISWFPMWIPLSKPVDVPAN----KTISVHFWRNVSKSKVWYEW-
CIS------EPEPTPIQNPSGRSYFIGLV---
>Alyc.aculy01g02640.1 /organism=Alyc {i i}
MSSLTD--------NENEF----------------------------------------P
NL-NQANQISQSLVKNRRPRGDNFKILGILPDSRDQPTQKSSQGWSTQQSNKVNSRSS--
--------------STDRSV----------------------------------------
---------------------------NRDVINLGISTNYL-------------------
------------------------------------------------------------
------------------------------------------------------------
--------------------YHDLHGLIRRAEQDGA------SFVVTPIE--------Q-
--------------SVRNR-----------------------------------------
---------------------------------------EFN------------------
-------------------------------------ALAD-------------------
-----------------------------------------------FSLSCED------
------------------------------------------------------------
-------------------------------------WSA--------------------
------------------------------------------------------------
------------------------------------------------RVHI--------
------------------------------------------------------------
------------------------------------------------------------
----------------YLGD-ADLD-SPD-----FSKAELFSRSFQHALYL-KPQCIL-I
NCPKTNHGRLALASIINTYTQKAFGT--KYDPFILFVVPLVDQDAKLEPDCSWVEEVLSK
DEQDIQQCASLIQSASENLESSQSSNTSGRGSDENEKSQSPKTTANLEADAENQDVS---
EDSIWFHDSSLQEDSVISNQEYPSYWNQWNEFRAHLSPYKRM--GICIDIN--SDPPSD-
--SEEISRWAGEPIRMMIFHTEAFVYSSEAQYYRLSGRYKNFLKAVSLKNSFKNQTVLAT
R-DLDRM---KE-------FLDSFNHVINN-LL--------LNHQDPL----RDWNDYPQ
HPMQPLSSNLNSAVYSVFERDSIKYIKYKDAM-VTALQ---------FLTAKARES----
---------------------KRFVLMVLGAGRGPLVDNFIAAIKMLAFEHNH-------
--RFKIYALDKNYSSVRSLKYKQENMW-------NDPNFNIETEVVECDMRVWAPD----
--EKADIIATELLGSLGDNELSPECIDGVWRFSTQNTISIPQSYASYVQPISSWRLRQVL
SEHSDN----------------------------------PMEKIWVIRLNNYYAID-SC
KKLFEFEHKDLTLR------------PEQRDNRRYSKLTFKTKIDTVCDGFAGYFNSDLF
GKTSLSIMPDDKTPNMDSWFPAFIPLIDPINLPKD----TEMEVHFWRKESDVRIWYEW-
AVV------KPVRTKIHSMNGSGTAMSKFIQA
>Cele.Transcript:C34E10.5.1 /organism=Cele {i 296,378,572,854,1260,1742,1914,2133 i}
M-------------SNRTY----------------------------------------A
DN-LFPQQV---------------------------------------------------
------------------------------------------------------------
------------------------AEQHEEQMSSGSSPKSNSP-----------------
-----------------SRS----------------------------------------
-------------------ISSVEAANSRIHIGWM-ATTLDVAENL--------------
--------------------DRHVATFCTRLGEFKY------NFVVYPIGGVVRAFWT--
--------------PN--------------------------------------------
-------------------------------------------GSAENHP----------
-------------------------------PVIDL---PD-------------------
-----------------------------------------------VQLRNDL------
------------------------------------------------------------
-------------------------------------WES--------------------
------------------------------------------------------------
------------------------------------------------YVVG--------
------------------------------------------------------------
------------------------------------------------------------
----------------KISPWIDCD-SSDPAFA-SLSEEHLLKELSYICYL-GLQTMA-I
ELTRIS--SPRTAAILKKWIWTRNS-----RFTVWVQLPSA-------------------
-------------------------------------------IEKC------KDYD---
----------------AFTIEHVDLWTIWADFRKNCGNFSGVYFQVALTIS--SELPDEL
TELKLVDRWKAEPLAAFVIESGLFISGRN-GEASIPSAHINLLKHLW---TTDALRIVLR
A-TTDTF---KYNTSIKSEYSQALRHAVRNVNYRSRPDVGEGSNDSTHYLNVIEYKDVLQ
APLQPLSENLDSGVYNTFEQDQIKYDVYGEAV-VGALKD--------LGADGR-------
---------------------KTVVIYLLGGGRGPIGTKILKS----EREYNNTFRQGQE
SLKVKLYIVEKNPNAIVTLKYMNVRTW-------KRR-----VTIIESDMRSLPGIAKDR
GFEQPDIIVSELLGSFGDNELSPECLDGVTGFLKPTTISIPQKYTSYVKPIMSTHIHQTI
KAQSIPYLSRAIPSHGRGEPELDEDEMWIQKYPQGHVRN-NMDQIYVVYLSKYIPLAETT
KPVFTFEHPNFMNS----------------SNERSDSIEFVMDRNADLMGFAGYFDLQLY
KTVMLSIEPSTHTPGMVSWFPAVIPLRDQLRVGEG----DRISLKIDRKVDNTGVWYEW-
HVEKKKTNGESVSTPIQNPNGESYYMRM----
