# Supplementary material for: Genome streamlining in a minute herbivore that manipulates its host plant
Source: eLife. 2020 Oct 23;9:e56689. doi: 10.7554/eLife.56689 (PMC7738191; doi:10.7554/eLife.56689)
Supplement: Supplementary file 2. [file elife-56689-supp2.zip › Malin_Input/OG0002233.fasta]

>Agam.AGAP009203-RA /organism=Agam {i 494,753 i}
MTINENR-----------------------------------------------------
-------------------------------------------------NVGG-------
VGGGSIGGLGPSDTEPSA--------ISASNSSLS---SASSSEAGSVHSDGEQQQQQS-
-----------------LQLLEDDGPGPSGRHPMDATSSSCCPDGSFAGQDQERPLVNGC
ED-LWSWNKRD--RSKEVWLSRSDNRRVYFHPNWSKGTAGIRGTRVLN--NG-R--YYWE
ISLSQRVFGTSMMFGIGTKKARL--HVNMFTNLLGEDRNGWGLSHKGLLWHGGVARNYT-
-KRFKENQPTKIGLLFDGIAGTLTYYKDDVCLGIAFRGLNE-VREPLYPIVCSTAAKTEM
LLSETRRDF--VNLQDRCRAIIIKHINTREK----LDRLALPYFIKNYLAEAVT------
------------------------------------------------------------
------------------------------------------------------------
------------------------------------------------------------
------------------------------------------------------------
--------------ESSATVT---------PLELH----------------------LID
QYLY---------------------------
>Cscu.CSCU000213-RA /organism=Cscu {i i}
M-----------------------------------------------------------
------------------------------------------------------------
------------------------------------------------------------
-------------------------------------------ANV-----QDEPLRYGC
TD-NWCWNRRD--KSHEVRLYGPKLRTAHFHPNWSNGTAGVRGTRILN--RG-R--YYWE
VKVSQRIFGTSMMFGIGTKKARL--HVDAFVNMLGEDGQGWGLSHKGLLWHNGEWRQYT-
-KPFRENEATTVGILFDGRQGTLTYYKDGTCLGVAFTGLHL-IQEELYPIVCSTAAKTEM
SLGQMKREY--TDLQDRCRSAVMSCLRNDND----VIQLKLPNRIKAYLLEATD------
------------------------------------------------------------
------------------------------------------------------------
------------------------------------------------------------
------------------------------------------------------------
-------------------SSTGHD----RPRRNL----------------------VTQ
QAFHA-------RIAYAAKNLNGVKGSCLYV
>Isca.ISCW005746-RA /organism=Isca {i 175,743,948 i}
MRLPND------------------------------------------------------
------------------------------------------------------------
----------PSERESSCRPVDHRISAAVPPSAIA---AVGSARTASLHLSSPPQLLRG-
-----------------------------------------SPTGI-----VAAPWSWGV
EDESWAWNSKH--KSSEVSLL--GPRRAQFHPQWSSGTAGVRGVRPLP--RGRR--AYWE
VRVSQRVFGTSMMWGLCTARARL--HADAFVDLLGQDQHGWGLSHKGLVWHAGRWRAFT-
-RPFRENQATVVGMLFDGRRGTLTYYKDGRCLGVAFRDLHL-VGEPLYPAACSTAAKTEM
SLANARRDF--AGLQDRCRAVILRHAGPDA-----IRQLRLPPRLERYLLHQEE------
------------------------------------------------------------
---------------------------PPQEPFH--------------------------
------------------------------------------------------------
------------------------------------------------------------
-------------LEPSDTTTTQHDSSPPSPQRALPLRAPSLPLQCGYLRAHRCWLVVSA
CTFYLFCYLTGTGLLFKIINIEGERER----
>Turt.mRNA:tetur23g02080 /organism=Turt {i 63,186,581 i}
M-----------------------------------------------------------
------------------------------------------------------------
------------------------------------------------------------
-------------------------------------------DSM-----FCKP-----
-D-NWTWSCKA--RSKEVRIFGKERRRIIFHPHWSNGTAGVRGNRVLN--SGRQECIYWE
VRLPDRVFGTSMMFGIGTARSRL--QASIFTNLIGEDDQSWGLSHKGLIWHNGVSTKFC-
-RPFRENIKTTIGLLYDSCQGTLTYYKDGVKLGVAFRGLNQ-VSCPLYPLVTSTAAKTVM
ILCNLKVAYYCSTLKERCRFVILKSLSKSQD----IAQLPLPIQLREYLNHQSEL-----
----------------------------------------------NNNVNNNNVHTD--
------------------------NQSPLIEP----------------------------
------------------------------------------------------------
------------------------------------------------------------
--------------ELNDVDM---D----EPRHLR----------------------EIN
ENILIRIY--PMPDQWSPSQLQDHRL--VIN
>Dpte.g8744.t1 /organism=Dpte {i 102,339,611 i}
MKF---------------------------------------------------------
------------------------------------------------------------
--------------------------------------------------------LMK-
-----------------------------------------NSWSS-----IQKPLSNAF
DD-DWQWNSDD--RSDAVRIL-NNGRIVNFHIDWSSGTAAIRGNKPINIYRNCK--YYWE
VLLKDRIFGTSMMIGLTTSKAKL--YSDSYINLIGENKFGWGLSHKGLVWHNNQWRQYT-
-KPFQENCSTLIGCLYDGHNGTITYYKDGQCLGIAFGGLDS-IDDYLYPTISSTAAQSQF
ILITAKREF--LNLQDRCRHVLRQSYSFEHHY---GWQQILPKRIFQYLILHEE------
------------------------------------------------------------
------------------------------------------------------------
------------------------------------------------------------
------------------------------------------------------------
--------------ESESIEF--------NQQQNQ---------------------VKRK
KNL----------------------------
>Alyc.aculy01g04280.1 /organism=Alyc {i 1163 i}
MVAKRTH-SSLNASCGSRSSSSSFKHSGDSNHQEQIVEIKENKAARRPQRQWCRMAPTLA
NLRKRKSDDANEVTRNKVTKQETSRAA----TLVTQQSQNSRHPSRPAPKLGGRKGPRRS
VTGSGKGNHGHQLSLPLS--------RRQQLASLR---SLLE-SDGRISSRYQQQQQRQQ
EQSRHQHQAPFEPEGIDIEMVSNDGL-------I--ITYRDAMDEMRT---SSRP--H--
---KWTWQPDP--EAKDYLIS-EDQLEVCFHPEISATAAAIRGSEAFKI-NGNY--YYWE
LRISEKCYGTSVMFGLCTDKQAL--HCREYCNLIGLDDQGWSLSHKGLAWHAGQYKHYT-
-RTFPTDQVINIGLLFDTMRGELSYFMDGKNLGVAFKGLQN-VNSDLYPVVGSTAKMTKV
RITGSYVGY--ISLLERSCFSLLKSHLSDSELLKYLRDNRTPKQLIDYVTSYMK------
------------------------------------------------------------
------------------------------------------------------------
--------------------------VCRSQ-----------------------------
------------------------------------------------------------
---------------TENTAN----------------------------------EVQYN
CNADV--------GNWSCR------------
>Bmor.transcript:BGIBMGA008564-RA /organism=Bmor {i 145,342,571,808 i}
MYA---------------------------------------------------------
TMESN--------NRKQV---------------------NSKY-----------------
------------QARPYC--------PC-----------WSK-RSGPVPWK---------
----------------------------------NLNLCTCGEEQN--------------
LK-EWSWERPPYVGSSWLVLT-NDLKQVTFHPFYSSGTAVVRGNCPMI--HNYH--YYWE
IKMLTDTYGTDILIGVASNKVNISDPQFTFTSLIGQDEESYGLSYTGAVRHNSKVTRDS-
-VGF--CRGTIIGVRVDLWNGTLEFYVNREPQGIAFYNLRR--HQVLFPMISSTAAQSSM
KLIYAASWQ--ASLLVDSAKILAASVKNRS-----LMRPKLPPGLWQTLRRQF-WLTLPT
-EVRQGS-----------------------------------------------------
------------------------------------------------------------
WVMFDIGHVD--------------------------------------------------
------------------------------------------------------------
------------------------------------------------------------
-------------------------------
>Drer.transcript:ENSDART00000143324 /organism=Drer {i 126,304,492,595,721 i}
MSR-RSR-NS----RAWRYVWSGIRRDAD-------------------------ARALVL
ASESDEWSYDRQ-QYSDSDSEAE-----------YPAIVPAVPSAVP---VTG-------
--------------ESYC--------SCDSQMELSCNPRLRG-YTHL-------------
------------------------------------RDCHCGEDDQ--------------
DF-DWVWDEGS--RSSATLLS-CENRKVSFHSEYSCGTAAIRGSRELS--EG-Q--HFWE
IKMTSPVYGTDMMVGIGTSDVNLDKYRHTFCSLLGKDEDSWGLSYTGLLHHNGDKVSFS-
-SRF--GQGSIIGVHLDTWHGTLTFYKNRKCIGVAATEMK---NKHVFPMACSTAAKSSM
KVIRSVSAP--TSLQYLCCSRLRKLLPSGVDA---LRVLPLPPGLRHLLHSKLGWVLSLD
-HTHSH-----------------------------------------SSPHTP-------
------------------------------------------------------------
------------------------------------------------------------
-----------------------PGPSSGSDS----------------------------
----------------EGCSS---DPEACQRKRCRWT-----------------------
-------------------------------
>Hsap.transcript:ENST00000301717 /organism=Hsap {i 126,304,492,595,721 i}
MAR-RPR-NS----RAWHFVLSAARRDAD-------------------------ARAVAL
AG-STNWGYDSDGQHSDSDSDPE-----------YSTLPPSIPSAVP---VTG-------
--------------ESFC--------DCAGQSEASFCSSLHS-AHRG-------------
------------------------------------RDCRCGEEDE--------------
YF-DWVWDDLN--KSSATLLS-CDNRKVSFHMEYSCGTAAIRGTKELG--EG-Q--HFWE
IKMTSPVYGTDMMVGIGTSDVDLDKYRHTFCSLLGRDEDSWGLSYTGLLHHKGDKTSFS-
-SRF--GQGSIIGVHLDTWHGTLTFFKNRKCIGVAATKLQ---NKRFYPMVCSTAARSSM
KVTRSCASA--TSLQYLCCHRLRQLRPDSGDT---LEGLPLPPGLKQVLHNKLGWVLSMS
-CSRRK-----------------------------------------APVSDP-------
------------------------------------------------------------
------------------------------------------------------------
-----------------------QAATSAHPS----------------------------
-------------------SR---EPRPCQRKRCRRT-----------------------
-------------------------------
>Lpol.rna14713 /organism=Lpol {i 74,322,510,739 i}
MSEGRDEENSPPVTRNFRRRRGHFGHWGE-------------------------MRPTNR
NATSNEANQ-NQGNLNPVPIELQTRSRELGLCFSLPFLPRSFLSSDP---VLG-------
--------------ESYC--------DC-----------YKE-KDQN-------------
------------------------------------VECTCGEDDT--------------
DF-DWVWDHNQ--RSVNTNLQ-NGNREVRFHSEYSCGTAAVRGNQAMA--SN-Q--HYWE
IKMTSPVYGTDMMVGVGTETIDLDRHHYTFCSLLGSDCDSWGLSYTGLFHHQGEAQCYA-
-PRF--GQGSIIGVHLDMWNGTLSFYKNRQPLGVACSGLK---GKTLFPMVSSTAARSGM
KVIRTRSFN--TSLQYLCCVALRKIVPSDLGV---LDVLALPPGLSGFLENNLDWLLGAA
-TTSQHCCSADVNSNNKKSSCELNVENSEKLLNKIQPRLYHGCCHTKGSIATNSQETSCW
TSKCYTSSAGMRSYNAKISSSCNCSKKAVKNKSKPGIFIPNKINISNLAGKTFPEKLKRN
KCPSDSEHSQLSTSVESKSSKQNQVKNCSEEQDEDHTDDELPEIKTSPFSQVPMKRRNAV
FCNQESNKLKVHCCINPLLCVADPGPSSSGLSCKKNSCISDPGPEILPSVKNPELPPLIF
KAMACSCNSTFSLPSENSISDS--ETSFHSKKRKFEARE-----------------EKTE
ENSSE------ISDSESSPTAKKAK---LME
>Smar.transcript:SMAR005972-RA /organism=Smar {i 181,372,601 i}
MAL--------------------------------------------------------N
GAVSN--------NIHTI----------LSISFGRPF--HNMITCSQ---RGGE------
------------QAESFC--------QC-----------VNT-KTGN-------------
------------------------------------LDCVCGEDDT--------------
EF-DWVWDKSM--ISVATLLS-SDCREVIFHQDHSCGTAAVRADAPLS--PTKQ--HYWE
IKMMTPAYGTDMMIGVGTTAAKLDKHRYRFCSLLGSDEESWGLSFYGNLYHNRKSVKYA-
-PKF--GQGCIIGVHYDAWNGTLTFFKNRQSLGIAFNNLQ---GKVLYPMVSSTAARSGM
KVIRSRSFD--SSLQYLCLRTLKNILPQDVSV---IDALKFPPGLETKLKREMDWLVGPS
------------------------------------------------------------
--------------------------PAVKTKSK--------------------------
--------------------------------------------------MAPFKR----
------------------------------------------------------------
-----------------SFSD---DFEVSTKRRRFKKPE-----------------LKSE
TRNSL--------------------------
>Ptep.aug3.g2732.t1 /organism=Ptep {i 100,288,517 i}
MSV---------------------------------------------------------
-------DY-------------------------FEYARNSFV-----------------
------------EASPFL--------LI---------------SDPN-------------
------------------------------------IK---SAEES--------------
SI-EWTWDVES--GNDFVNTL-NNDRDVTFHRKHSSGTALVRGSKPMS--HG-Q--HFWE
IQMISPVYGTDMMVGIGTAEADMSQLQNTYISRLGKDSDTWGFSYTGSFYHNGEERTIS-
-TTF--DQGSIIGLHLDLWNGTLSFYKNRKHLGVASRGLN---GKTLYAMASSTAACSSM
RLLKSCSFP--SCLQFLCCVRLRDLIPDEKCV---LNELDIPPGLKLFLEKNLSWLLSPR
-CVERH------------------------------PR------KDQKTVTTPEQHSS--
------------------------GRNFIIVGSR--------------------------
GIPYACNHLQQKVTVNMES--------CPKSNEDD-------------LSESGCKR----
-----------------------PRYSSNYV-----------------------------
----------------VGLSS---DP----------------------------------
-------------DSESEM------------
>Tcas.transcript:TC006623_001 /organism=Tcas {i 297,526,751 i}
MDPGRV------------------------------------------------------
---------------------------------KFSYL----------------------
--------------NPYCT------EKC-----------VNNLADGK-------------
------------------------------------LQCDCA-DSG--------------
IY-NWIWEKQD---DTCALLS-KNNREVTFHPVYSSGTAALRGSKPLE--KNRH--HFWE
MKMLSNLYGTDVMVGVGTSEITLADWRYRFFSLLGFDKESWGYSYNGLVQHDNVTRCYG-
-SKF--GLGSLIGVHLDMYNGTLEYYFNRKPLGVAFQGLK---SHKLYPMISSTAAQSAM
KMTCAISIE--SSLQLTCLQCIIKHPEL-------YKQFKSIPGLAKIYEHNFFWML-PK
-EYEDP------------------------------KR------KAKENI-----WSS--
------------------------KRRKMLIPIK--------------------------
-WPRCLDSEQQTLKISLHF-----------------------------------------
------------------------------------------------------------
----------------TNYSDS--ES-------------------------------SCD
MNYDG------SGDASTSKEV----------
>Phum.transcript:PHUM011770-RA /organism=Phum {i 303 i}
MDF-------------WEGTMSAFK-----------------------------------
------------------------------------------------------------
------------ENKSYC--------AC-----------LGE-KDKK-------------
------------------------------------LTCICGEVDY--------------
EP-VWKWDEKA--KTSTVIIS-NNGQKVYFHKGYSIGNACVRGDTPLL--PGHD--YYWE
IKMLSSVYGTSMMIGIGTENFNINQSNLEFCNLLGCDSESWGMRFDGTLHHNKKSSSYNL
LAGF--TMGSIIGVHLDMWNGKLEYYLNRIPLGVAFSGLQ---NKILYPLLSSTASHTVM
KLIFAHSEP--HSLSLISAKYLNEKTFS-----------SLPPGLK--LYSKTCWWLFPK
-STRLKS-------------------------------------DKKFDL-LPSLYSI--
---------------------------------------------DM-------------
LIDSDEEESSNSTECNILAPR--------------------------------VRR----
-----------------------VFEASAA------------------------------
---------------HNSFRS---DNGA-ESRHFHSLAH---------------------
----------VRPIRYRSKTWLDH-------
>Dmel.FBtr0075512 /organism=Dmel {i 324,886 i}
MLL--------------------------------------------P------------
---------------------------------PYQEACN--------------------
--------------PGFC--------DCPFPNSIE----VTN-HKGHIP-----------
----------------------------------DLVRCQCGEDES------------GN
VN-AWRWHATD--ESDAV----VTDRDIIFHPTYSQGTAIVRGEQALK--TNMV--HFWE
MRVITTLAGTDVMFGIGTESVNLGQFKFHFVSALGTNAQSWGFSYSGRIQHCGELLPYG-
-QKF--SQGCLIGVCLDRTRGHLEFYLNRRSLGVAYTNVPTDPDVKIYPMVCSTAAKSVI
RLINCTSQP--VTLQLRSFQALSRQPLK-------LAELRQMPGLKGIMQSY--WFLAPP
IRYSRN------------------------------SR------ENELDLGDEAVLSS--
------------------------SKQRLRRKQK--------------------------
YRETDDAAVD----------------------EDD-------------------------
------------------------LYANAH------------------------------
---------------KITLRSS--DSG--DEEHTASVHE------------------MCD
EYFHYLL------------------------
