# Supplementary material for: Genome streamlining in a minute herbivore that manipulates its host plant
Source: eLife. 2020 Oct 23;9:e56689. doi: 10.7554/eLife.56689 (PMC7738191; doi:10.7554/eLife.56689)
Supplement: Supplementary file 2. [file elife-56689-supp2.zip › Malin_Input/OG0002237.fasta]

>Agam.AGAP004786-RA /organism=Agam {i 54,114 i}
-----------MLSNVAK---SIGQRN-------LF------------------------
-------GKLKP-LSSQQQNG-FA--SEATFETR-AFKLHNL-EE-GPSTKVTLTKEDAL
KYYGQMYTIRRMETAAGNLYKEKVIRGFCHLYSGQEACAVGMRAAMRPEDSCITAYRCHG
WTYLMGVSPVGVLAELTGRSSGCARGKGGSMHMYGKNFYGGNGIVGAQVPLGVGIGFAAK
YNGTQGACIALYGDGAANQGQLFEVYNMAKLWNAPCIFVCENNGYGMGTSAERASANTNY
YTRGDFVPGIWVDGMDVLAVREATRFALEHTSSGKGPILMETATYRYSGHSMSDPGTSYR
SRDEIAEVRQTRDPITSLREKILTTELATVEELKEIEGKIRAEVDSATKVAKTDKEISVD
ELTADIYANPENLTSVRNTV-------PHAELQH--KRLGQAVNM---------------
------------------------------------------------------------
-------
>Alyc.aculy01g07840.1 /organism=Alyc {i i}
M--------------------AFRIRA-------LQ------------------------
-------T-------PVRCMS-TA--SSAKFSIR-DFKTHKL-DS-GPPTEAEITRDEGI
HIFKQMARIRRMEAAANTLYKDKIIRGFCHLYSGQEAVAVGMESMLRKEDQVISAYRVHG
WALVRGATVREVLSELTGRSTGTTRGKGGSMHLYRPGLFGGNGIVGAQVPVGAGIALALK
YQNTDNVCVALYGDGAANQGQIFECFNMAKLWNLPCIFVCENNGFGMGTSAERASASTDY
FTRGDYVPGIWVDGMDVLAVREATKWATDYCRQGKGPIVMEMATYRYFGHSMSDPGTSYR
TRDEVQEVRQRRDPITSFKDKLITTNLATNEELKKIETEARKEIDEATAQSKSDAEIGID
ELYTDVYMEPLK-PTIRGTR-------SDAWHQH--KRMAKPFNYSP-------------
------------------------------------------------------------
-------
>Cscu.CSCU011973-RA /organism=Cscu {i 54 i}
------------------------------------------------------------
------------------------------------------------------------
------------------------------------------------------------
------------------------------MHMYSSNFFGGNGIVGAQVPLGAGIAFGLK
YLDKDDICLALYGDGAANQGQVFEAYNIAKLWNLPVIFICENNGYGMGTSADRAAASTDY
YTRGDYIPGIWVS-----------------------------------------------
------------------------------------------------------------
------------------------------------------------------------
------------------------------------------------------------
-------
>Lpol.rna15289 /organism=Lpol {i 51,117,291,328,415,507,756,896,1005 i}
-----------MFNKTLR---CLCKPSS------FY------------------------
-------RGSFS---GLMARC-YGTVTETTFQTK-PYKLHKL-ET-GPSTDVTCTREDAL
KFYREMMTIRRMEAAANSLYKEKAVRGFCHLYSGQEACAVGMEAAIEKXDKVITAYRAHG
WTWIRGVSIEAVLAELTGREKGCARGKGGSMHMYSDNFYGGNGIVGAQVPLGAGISFALK
YQGKDDICVTLYGDGAANQGQVFETYNIAKLWELPVIFVCENNGFGMGTSSDRASASTDY
YTRGDFIPGIWVDGMDVLAVREATRFATELCRAGKGPVVMETATYRYHGHSMSDPGTSYR
TREEIQEVRHTRDPITSFKDKIITSGLVTNDELKEMEQNMKKEIDKAVEVAKSSKEIPLE
ELFADVYVEPIN-NNIRGIT-------PFTVHKH--QRISTPANLH--------------
------------------------------------------------------------
-------
>Ptep.aug3.g17042.t1 /organism=Ptep {i 48,117,291,418,510,759,899,1008 i}
-----------MSVITKTWVSSFSKFL-------KT------------------------
-------SKVIN---SSVHRL-YS--AEASFQTK-PYKLHLL-DS-GPSSDVTVTKEEAL
KYYRDMMVVRRMETAANSLYKEKIIRGFCHLYSGQEACAVGMEAAIRKTDAVITSYRAHG
WTYLRGVSVKGVLAELTGREPGCARGKGGSMHMYHDNFYGGNGIVGAQVPLGAGIGFALR
YQGRDDICLALYGDGAANQGQVFEAFNIAKLWNIPTIFICENNGFGMGTSIERSSASTDY
YTRGDYVPGIWVDGMDVLAVREATKFAAEICRAGKGPLVMEVATYRYHGHSMSDPGTSYR
TREEVQEVRQTRDPITSFREKIINANLVESDELKKIDQEVRKEVDEAVHVAKTANEIPLE
ELYADIYVEPIY-TKIRGTT-------PFTEHHH--KRLSNPRNL---------------
------------------------------------------------------------
-------
>Turt.mRNA:tetur04g09090 /organism=Turt {i 45,427 i}
-----------ML--------NLQGIL-------LS------------------------
-------RSISPATFQICARL-LS--NEATFQTK-PYKLHKM-DE-GPSTEVTVTRDESL
VLYREMMRIRRMEAAANALYKEKAIRGFCHLYSGQEAVAVGMEAAIKKDDAVITAYRAHG
WTLVRGVPPSAILPELTGRKSGCARGKGGSMHMYNYNFFGGNGIVGAQVPLGAGIAFACK
YKQNGNLCLTLYGDGAANQGQVFEAYNMAKLWNLPCIFICENNGYGMGTSADRAAASTEY
YTRGDYVPGLWVDGMDVLAIREATRFLGEACRQGKGPFVVEAATYRYHGHSMSDPGTSYR
TREEIQEVRQQRDPITSFKDKILNADLVSSDELKQIDNEIKKEIDEAVKLAKTDSEIPLD
ELTADVYVENYE-PYIRGTT-------PFTPLQH--KRITKPLNLN--------------
------------------------------------------------------------
-------
>Mocc.rna17356 /organism=Mocc {i 99,276,416,594,744,884,1020 i}
-----------MHSTLRQ---CVA----------IT------------------------
-------GRRLP---IVVQQR-YA--SEASFQTK-PYKLHKINED-GPSTSVTVTAEDAL
KFYRQMVVIRRMETAANAMYKSKLIRGFCHLYSGQEACAVGMEAAIRPDDGVITAYRAHG
WAYVRGVPVKGVLGELTGRNIGCARGKGGSMHVYCPGFYGGNGIVGAQVPLGAGVALSYK
YRGTDNVCLSLYGDGAANQGQVFEAYNMAKLWKLPVIFICENNGYGMGTSAERAAASTEY
YTRGDYIPGIWVDGMDVLAVREATRFAVENCRKGNGPYVMEIATYRYHGHSMSDPGTSYR
TREEIQEVRQSRDPITSFKDRILSGGLATSEQLKEIDQEVRKEVDEATELAKTSPEIGLE
ELYGDVYATPIE-TKIRGIT-------PFDIHDH--LPINKPINI---------------
------------------------------------------------------------
-------
>Isca.ISCW019126-RA /organism=Isca {i 51,111,285,412,504,753,893,1006 i}
-----------MHSSVAR---CLTEVVS------GQ------------------------
-------KRCIF---SFISKR-NA--SEAPFQTK-PYKLHRL-ET-GPSTEVTCSREDAL
TLYRQMFAIRRMEGTANSLYKAKIIRGFCHLYSGQEACAVGMQAVLEKGDSVITAYRAHG
WAYLRGVSMTGVLAELTGRDAGCARGKGGSMHLYCDGFFGGNGIVGAQVPLGAGIALGHK
YQGTDRVCLTLYGDGAANQGQVFEAYNMAKLWDLPCVFVCENNGFAMGTSAERGAASTDY
YTRGDYIPGIWVDGMDVLAVREASRFAVDMCRKGKGPVVMEVATYRYHGHSMSDPGTSYR
TREEIQEVRQTRDPITSFKDKIITAELVTSEELK---AKVKQEVDAAGEAAKAGKEVPLS
EMYGDIYVNPLV-PDIRGTT-------PFSEHKH--LRVNQPFNLN--------------
------------------------------------------------------------
-------
>Smar.transcript:SMAR011374-RA /organism=Smar {i 57,117,294,513,902,1011 i}
M---------KMLTLIIR---NNGTRNS------IK------------------------
-------KNFFQ---VTPAKD-YS--SAVSFTTR-PCKLHRI-ESAGPSTDVKCTRDEAL
ELYRSMFTIRRLETAANQLYKEKLVRGFCHLYSGQEAVAVGMEAAIRKDDAVITAYRAHG
WACIRGVGIRSVLTELTGRKSGCAKGKGGSMHMYNDNFFGGNGIVGAQVPLGAGIALAQK
YMGTDNVTIALYGDGAANQGQMFEAYNMAKLWKLPCIFVCENNGFGMGTSSERASASTDY
YTRGDYVPGIWVDGMDVLAVREATRFIVKECREGRGPFLMEMATYRYHGHSMSDPGTSYR
TREEVQEVRQKQDPIASFKEKILSNKMATAEELKAIDQAIQKEVNEANQLAKAEAELGPE
ELYADVYVEPIE-MQIRGVT-------PYEYGKH--LRLRKPRNL---------------
------------------------------------------------------------
-------
>Phum.transcript:PHUM009780-RA /organism=Phum {i 45,288,507,756,1005 i}
-----------MLFTVK----SLFLPS-------PQ------------------------
-------KTLPI-LKNLSRNASSS--ASASFETK-PYKLHKL-DN-GPSTNITIDRNEAL
KFYTEMNTIRRLEAAAGSLYKEKIVRGFCHLYSGQEACCVGMRAAMRSQDGIITAYRDHG
WAYIMGISIKEILCELTGKKLGCARGKGGSMHMYCDKFFGGNGIVGAQVPLGAGVAFAYQ
YLNTGGVCIALYGDGAANQGQVFEAYNMSALWKLPVIYVCENNGYGMGTSAERASASTTY
YSRGDYIPGIWVDGMDVLAVREATRFAIDHCCAGKGPLVMEVATYRYSGHSMSDPGTSYR
TREEVQEVRQTRDPVTSFKEKIINAGLVTLDELK--------TVDEGVQIAKAEKEVDPT
ELTADIYSEPLE-NEIRGTI-------VFNKHPH--LRIGKAVNK---------------
------------------------------------------------------------
-------
>Dpul.mRNA2937 /organism=Dpul {i 51,123,297,559,765,1014 i}
-----------MFSVTLR---SLGRQVH-----QQN------------------------
-------KSLAP-IFTYSKNG-LN--TEASFDTKVPFKLHKL-EE-GPSTSVTLSRQDAL
KYYKDMQMIRRMETAAGNLYKEKIIRGFCHLYSGQEACCVGMRASMRSYDAVITAYRAHG
WTYMMGVDPAGVLSELTGRSTGCQRGKGGSMHMYIKNFYGGNGIVGAQQPLGAGVALALK
YQGTDGVCLTLYGDGAANQGQLYEAMNIAQLWKLPVIFICENNGYGMGTSVDRASASTNY
YTRGDYVPGIWVDGMDVLAVREATRFAIDHCATGKGPMVMEVVTYRYSGHSMSDPGTSYR
SRDEIQEVRQTRDPITGFRERLLTTSLATAEELKDIDQEVRQVIEDAVKRAKADKEIGLE
ELTADISCNPID-TRVRGVT-------AFDTLTH--RRLGPAVNNH--------------
------------------------------------------------------------
-------
>Bmor.transcript:BGIBMGA009515-RA /organism=Bmor {i 54,126,295,519,691,841,1017 i}
MS--------KLIPSAAK---FLAGNT-------IT------------------------
-------KVTAPVVATNAKYS-TK--KEATFEIK-PYKLHKL-DQ-GPATSATLTSEDAL
KLYEQLTILRRIETASGNLYKEKIIRGFCHLYSGQEAVAVGMRAAMRDADSVITAYRCHG
WTYLMGVSVLGVLSELTGRRTGCSRGKGGSMHLYGRNFYGGNGIVGAQVPLGAGVAFAHK
YRADGGVTFALYGDGAANQGQLFEAYNMSKLWDLPCVFVCENNGYGMGTSVDRSSASTEY
YTRGDYVPGVWVDGMDVLATREAARFAIEYCNAGKGPLVMEMETYRYSGHSMSDPGTSYR
TRDEVQEVRQTRDPITSFKEKILNHELVTPDQLKDIDAKVRKEVDEATKQSKTEPEVGIE
ELSADIYYKNLE-PFVRGIH-------PAAPLKH--LEV-QPRNH---------------
------------------------------------------------------------
-------
>Tcas.transcript:TC002948_001 /organism=Tcas {i 51,114,860,1005 i}
-----------MLPSCAR---TFGKKA-------LT------------------------
-------QNKAL-GLISAKSN-YA--TEAPFETK-AFRLHNL-EQ-GPATNTTLSRDDAL
LYYRQMHTVRRMETSAGNLYKEKIIRGFCHLYSGQEAVAVGIKAALRPHDDVITAYRAHG
WSHLMGVNPLGVLAELTGRQSGCARGKGGSMHMYTNHFYGGNGIVGAQVPLGVGLALAAK
YKGTDGVCVALYGDGAANQGQVFEVFNMAKLWDIPCIFVCENNGYGMGTSAARAAANTAY
YTRGDVIPGIWIDGMDVLAVREAAKFAVDHCTSGKGPILLEAATYRYSGHSMSDPGTSYR
TREEIQEVRQTRDPITSFKEKIITANLVSPEELKAIDTEIRSTVDEATKKAKAEKEIPLE
ELTADIYSLDLE-KQIRNID-------PFNPLPH--KRIGEAVNFK--------------
------------------------------------------------------------
-------
>Cele.Transcript:T05H10.6b /organism=Cele {i 14,584,1161 i}
MTKFLSLVHLERIWSTAM---SLFARQ-------LQ------------------------
-------SLTASGIRTQQVRL-AS--TEVSFHTK-PCKLHKL-DN-GPNTSVTLNREDAL
KYYRDMQVIRRMESAAGNLYKEKKIRGFCHLYSGQEACAVGMKAAMTEGDAVITAYRCHG
WTWLLGATVTEVLAELTGRVAGNVHGKGGSMHMYTKNFYGGNGIVGAQQPLGAGVALAMK
YREQKNVCVTLYGDGAANQGQLFEATNMAKLWDLPVLFVCENNGFGMGTTAERSSASTEY
YTRGDYVPGIWVDGMDILAVREATKWAKEYCDSGKGPLMMEMATYRYHGHSMSDPGTSYR
TREEIQEVRKTRDPITGFKDRIITSSLATEEELKAIDKEVRKEVDEALKIATSDGVLPPE
ALYADIYHNTPA-QEIRGATIDETIVQPFKTSADVLKSIGRA------------------
------------------------------------------------------------
-------
>Dpte.g5313.t1 /organism=Dpte {i 320,468 i}
MR--------SLFPN------RIFRQQS------IN------------------------
-------NSL---LLFRKFSS-TI--NEAKFQIK-PYKLHRL-EQ-GPATEVICTRDDAI
KYYEQMSIIRRLEAASNTLYKEKAIRGFCHLYTGQEAVAVGMENAITKKDAVITAYRAHG
WVWLRGVDAVGVLSELTGRKTGCARGKGGSMHLYTNRFYGGNGIVGAQIPLGAGIALAQK
YTNSNEITLALCGDGAANQGQVFEAYNMAALWKLPIIFITENNGYGMGTSSERAAASSDY
YTRGDYIPGIWVDGMDILAVREATKYLAELCRNGQGPFCMEAMTYRYFGHSVSDPGTSYR
TREEIQEVRQKRDPITSFKERIIQAELVTSDELKQIDLNIRKQMDDAMNQARTDPELDSD
ELYHDVYVNCLH-SNIRGPT-------PFQTNVH--KNHWKPMNLT--------------
------------------------------------------------------------
------K
>Drer.transcript:ENSDART00000161131 /organism=Drer {i 57,78,147,321,448,540,633,789,861,929,1038 i}
MR--------KMLTIISN---VLRGGASRNGAELVS------------------------
-------EGARIVVSARTYAD-FT--PQATFDIK-KCDVHKL-EE-GPAVQAVLTREEGL
QYYRTMQTMRRMELKADQLYKQKIIRGFCHLYDGQEACAVGIEAGINLSDHLITAYRAHG
YTLTRGGTVREIMAELTGRRGGIAKGKGGSMHMYTKHFYGGNGIVGAQVPLGAGVALACK
YQGKNELCVCLYGDGAANQGQIFETYNMASLWKLPCIFICENNKYGMGTSVERAAASTDY
YKRGDFIPGLRVDGMDVLCVREATKFAAEHCRSGKGPILMELQTYRYHGHSMSDPGVSYR
TREEIQEVRSKSDPISLLKDRMLSNNMASVEELKEIDVEVRKEIEDAAQFATTDPEPPLE
DLCNHIFYNDPP-LEVRGTN-------PWSKLKS--IS----------------------
------------------------------------------------------------
-------
>Hsap.transcript:ENST00000379806 /organism=Hsap {i 57,171,231,405,532,624,717,873,945,1013,1122 i}
MR--------KMLAAVSR---VLSGASQKPRHGLATLPSLVSISRLKQSSHLGLPKCWDY
SHSLKTRQASRVLVASRNFA------NDATFEIK-KCDLHRL-EE-GPPVTTVLTREDGL
KYYRMMQTVRRMELKADQLYKQKIIRGFCHLCDGQEACCVGLEAGINPTDHLITAYRAHG
FTFTRGLSVREILAELTGRKGGCAKGKGGSMHMYAKNFYGGNGIVGAQVPLGAGIALACK
YNGKDEVCLTLYGDGAANQGQIFEAYNMAALWKLPCIFICENNRYGMGTSVERAAASTDY
YKRGDFIPGLRVDGMDILCVREATRFAAAYCRSGKGPILMELQTYRYHGHSMSDPGVSYR
TREEIQEVRSKSDPIMLLKDRMVNSNLASVEELKEIDVEVRKEIEDAAQFATADPEPPLE
ELGYHIYSSDPP-FEVRGAN-------QWIKFKS--VS----------------------
------------------------------------------------------------
-------
>Dmel.FBtr0070712 /organism=Dmel {i 123 i}
MMKF-SCVRVAMRCSGAH---SILERN-------ML------------------------
-------CRI---IGRHKCSC-LT--LEN------TFKCYDL-EN-GPTMDVELSREDAL
TMYTQMLELRRFETVAGNYYKERKIRGFCHLYNGQEAVAVGMKQRLRSCDSVITAYRCHA
WTYLMGVSLYEIMAELFGVRTGCSRGKGGSMHMYSDKFYGGNGIVGAQVPLGAGIGLAHS
YRKDNGVSVVLYGDGAANQGQIFESFNMAKLWCLPCIFVCENNHYGMGTHVKRASAMTEF
YMRGQYIPGLWVDGNQVLAVRSATQFAVDHALK-HGPIVLEMSTYRYVGHSMSDPGTSYR
SREEVQSTREKRDPITSFRSQIIALCLADEEELKALDDKTRKQVDSICKKATTDREVELD
ELHTDIYAKNVD-GKIRGVS-------GFH-LEH--IKLAEVCFGKPKKTPASEINDVPV
GAEIDVAKAKERKAKQDAKKAKEAKEPKGGDKKGADAKQPKGEGDDGDKKPKPAAQPPTK
APPAPKK
