# Supplementary material for: Genome streamlining in a minute herbivore that manipulates its host plant
Source: eLife. 2020 Oct 23;9:e56689. doi: 10.7554/eLife.56689 (PMC7738191; doi:10.7554/eLife.56689)
Supplement: Supplementary file 2. [file elife-56689-supp2.zip › Malin_Input/OG0002240.fasta]

>Agam.AGAP006159-RA /organism=Agam {i 43,171,459,583 i}
--------------MKA-IEAKIVVLGSQGVGKTSLVVRYVSNVYTKEIS--PTIGASFF
TCKVNLEDFKVKM------------------------QVWDTAGQERFKAMAPLYYRNAN
AALLVFDLTQYNSFNEIKGWVQELQRNVQE-PMVLSLVGNKLDL----------------
----------------------EAKRAVS----------REEAMLYANS-IGGNYFETSA
LHDQ--------------------------------------------------GIEQVF
ISIAVGLIKLSGEDVCSSLKRYE---SNDS--------------L-VLS-----------
GYSTRVNGV-----------------VQMGIPVENDSILSDGMGRLETPSWSRDHIAHGD
EQRV-GWCCY--
>Dmel.FBtr0072120 /organism=Dmel {i 43,177 i}
--------------MRG-IEGKVLVLGSRGVGKTRLVIRYIKNTLHRKESEVPTIAVSFF
TCNIILDEVKIKL------------------------QIWDTAGQERYRAVAPMYYRNAN
AAILVFDLTQYKTFTEIKSWIQELHRNVQD-PMILTLVGNKMDM----------------
----------------------QAQRAVS----------REEAFVFATS-IGATYFETST
ETDQ--------------------------------------------------GLEQVF
ISTAQGLVRLADEGKSPSLRSFQ---STDS--------------L-AYT-----------
NTNTAFSHTVAALARSSGNAAFRLPYVDIGLAVEGEDVKTNGVGRLETAPWSIEHIALGE
VERP-SWCCY--
>Tcas.transcript:TC009462_001 /organism=Tcas {i 43,171,381,459 i}
--------------MKT-IVGKVVVLGHQGVGKTSTVIRYVENSFSQHIT--PTVGASFF
SCKLLIDDITVKL------------------------QIWDTAGQERFKAMAPMFYRNAN
AALIVFDITLRQSFESMQGWVFELKQNVDN-PMVLCVVGNKSDL----------------
----------------------AKNRQVN----------RDEAIQYAKS-IGATYHECSA
MHDQ--------------------------------------------------GVGLVF
DDVARGLIRLLGNSSDHNLKVYD---SEN-----------IDNIM---------------
ANSSELE--------------------------------ATDTGKEETVNLSINSIAHGN
TVK---KCC---
>Smar.transcript:SMAR008248-RA /organism=Smar {i 43,140,210,304,460 i}
--------------MQS-IAAKVVILGSQAVGKTSITIRYVDKKFSKKET--PTIGASFF
TSKMIVENVKVKL------------------------QIWDTAGQERFKSMAPIFYRNSN
AAIIVFDITRENTFQDVYYWVNELRRNIEE-KVVLCLVGNKSDL----------------
----------------------ESERQVS----------FKDAFNYALS-IDAQYMETSA
LENN--------------------------------------------------GIDEAF
TLLGIAIVERSQELMKKASKNVQ---THDE------------------------------
--------------------------------------------RTEIEP----------
--KQ-SFLC---
>Lpol.rna17138 /organism=Lpol {i 46,143,213,307,463 i}
--------------MSADLQRQNPGFDTRGVGKTSVVVRYIGKAFSRHLS--PTIGASFF
TCKLTIQGFHVKL------------------------QIWDTAGQERFRSMAPMYYRNAN
AALLVFDITSYESYLNMKTWVMELRRNVEE-AVVMCVLGNKCDL----------------
----------------------KSNRAVN----------TTEAQQYAVS-IGATYFETSA
VSNE--------------------------------------------------GIEEAF
AQTALGLIEVFKNNESQHNKSND---SLDG----------VDNVL---------------
SPQYPLR--------------------------------TNVIKTSEPEGQRI-------
------FCC---
>Bmor.transcript:BGIBMGA003266-RA /organism=Bmor {i 129,344,489 i}
-----------------------------GVGKTSLVVRYIGKMFSKHVS--PTIGASFF
TCNISVENARVKLQKSFLRAAIDVSHQKDAEQSAALPQVWDTAGQERFRSMAPMYYRNAN
AALLVFDITSMQSFTAIKGWVKELQSNVPE-AMVLSVVGNKSDL----------------
----------------------ESLRAVP----------YNEATQYAAT-IGAAYCETSA
LHDQRTAGFHRGAAAHDRTDMCHWPPQRSIDKQRRGRRPALDFHVTCQRDKDENSVAICI
NKLHHEHTDVLHVDTHKHRRCKN---DDASEWPNLIMYINIINVLWRFS-----------
RVEIPLRSR-----------------IERSLPKDKGGFHTENKGKCR---------LHDN
NKNI--------
>Alyc.aculy01g08780.1 /organism=Alyc {i i}
--------------MSS-YNFKVVLLGQGCVGKTSLVLRYVSNVYNDSHQ--STLQASFL
KKQLYLKQDLIKL------------------------NIWDTAGQEKFHALGPIYYREAQ
GAILVYDVTNPDSLKRVRDWVKELNKMLGNSNVRLAIIGNKIDLLTSPTHLHSTDTNITT
PSMTQTTPITSTLAPPMTTTTIQQQQKLSPSSIIQNNPLVQEAIQFTEELLNAKHYLTSA
KLNQ--------------------------------------------------GIGELF
VSLSKSMLEQHKRHMAAKGGNANNRLSYNT---------RIGRTL-SYTGNNDAIGGANL
NPSTSRIG---------------LDRLG----RDGNG----------------------E
ERNA-CKFC---
>Cele.Transcript:T01B7.3 /organism=Cele {i 138,306,514 i}
ML-------ETNVDQKS-FKFKIVLLGEGCVGKSSLVLRFVENKFSCKHL--STIQASFQ
NKTVNVEDCQADL------------------------HIWDTAGQEKYHALGPIYYRGSN
GVLLVFDITDRKSFEKVKNWVLEIKTCLGN-TAEILIVGNKIDL----------------
----------------------EEERQVT----------RQDAEAYAES-EGALYMETSA
QDNV--------------------------------------------------GISDAF
ESLTAKMIEHSRTRST--------------------------------------------
EPPSTNRS---------------IRLI------DND-----------------------E
AERS-KKCCR--
>Cscu.CSCU020525-RA /organism=Cscu {i 17,114,222 i}
--------------MEE--------------------IYYFCNYFLIQKL--KYFYISF-
-SRLLFLIRNLLL------------------------LESDTAGQERFHALGPIYYRDSN
GAILVYDITDEDSFQKVKNWVKELKKMLGT-GVCICIAGNKVDL----------------
----------------------EKQRVVT----------VEEAEQ---------------
------------------------------------------------------------
------------------------------------------------------------
------------------------------------------------------------
------------
>Dpul.mRNA3730 /organism=Dpul {i 88,141,211,309,428 i}
MSS------NFRSNLGQ-LHFKIVLLGEGCVGKTSLVLRYVEDKFHEKHF--STIQASFL
TKKINLEGQRVTL------------------------AIWDTAGQERFHALGPIYYRDSH
AAILVYDITDQDSFVKVQNWVKELRRILGD-KVVLAIVGNKIDL----------------
----------------------EKERNVP----------AEEALEYSKS-VGATHYQTSA
KTNR--------------------------------------------------GIDELF
LDVTQQLLRMAESQN---ELNSS-------------------------------------
TNLTRNRNP-------------EVVIV------DDSL----------------------A
PKK---SCCG--
>Drer.transcript:ENSDART00000164550 /organism=Drer {i 132,192,300,364,419,508 i}
M---------AAAGGKT-YSFKVVLLGEGCVGKTSLVLRYCENKFNDKHI--TTLQASFL
TKKLNITGKRVNL------------------------AIWDTAGQERFHALGPIYYRDSN
GAILVYDVTDEDSFQKVKNWVKELRKMLGN-EICLCIVGNKIDL----------------
----------------------EKERHVS----------VEEAEGYAES-VGAKHYHTSA
KLNK--------------------------------------------------GIEELF
LDLCKRMMETAQLEERSRGNGAS-------------------------------------
NSSTGRRG---------------VQIV------DDEP----------------------Q
AAVPAGGCCTSG
>Hsap.transcript:ENST00000261263 /organism=Hsap {i 159,219,327,391,446,535 i}
MAAAGGGGGGAAAAGRA-YSFKVVLLGEGCVGKTSLVLRYCENKFNDKHI--TTLQASFL
TKKLNIGGKRVNL------------------------AIWDTAGQERFHALGPIYYRDSN
GAILVYDITDEDSFQKVKNWVKELRKMLGN-EICLCIVGNKIDL----------------
----------------------EKERHVS----------IQEAESYAES-VGAKHYHTSA
KQNK--------------------------------------------------GIEELF
LDLCKRMIETAQVDERAKGNGSS-------------------------------------
QPGTARRG---------------VQII------DDEP----------------------Q
AQTSGGGCCSSG
>Isca.ISCW017002-RA /organism=Isca {i 141,201,309,517 i}
MAV------AANSSGRS-YSFKVVLLGEGCVGKTSLVLRYVQNKFNDKHF--STLQASFL
EKKLNIAGKRVHL------------------------AIWDTAGQEKFHALGPIYYRDSN
GAILVYDITDEDSFQKVKNWVRELRKMLGG-DVCLTIVGNKTDL----------------
----------------------EKQRAVP----------VAEAEAYAAS-VGATHLQTSA
KLSR--------------------------------------------------GIEELF
LDLSKRMIEVAEANDEQHRNSLG-------------------------------------
RGGSSRRN---------------VVIV------DDEP----------------------E
PKR---GCCGG-
>Ptep.aug3.g2289.t1 /organism=Ptep {i 138,198,306,425,514 i}
MA-------SNSSSGRS-FSFKVVLLGEGCVGKTSLVLRYVENKFNEKHF--STLQASFL
NKKLNIAGKKVNL------------------------AIWDTAGQERFHALGPIYYRDSN
GAILVYDITDEDSFKKVKNWVKELRKMLGE-DVCLCIAGNKMDL----------------
----------------------EKDRAVP----------VGEAESYAAS-VKAKHFMTSA
KQNR--------------------------------------------------GIEELF
LDLTRRMIEVSEAND-QHANSLG-------------------------------------
RGSTQRRN---------------VVIV------DDEP----------------------Q
QQRS--GCCGGG
>Phum.transcript:PHUM561520-RA /organism=Phum {i 144,431 i}
MTSF-----VEGNSSPT-YNFKVVLLGEGCVGKTSVVLRYVEDKFNSDHI--TTLQASFV
KKKINIAGKAVNL------------------------AIWDTAGQEKFHALGPIYYRMSN
GAILVYDITDEDSFNKVKNWVKELKKMLGG-DICLTIAGNKIDL----------------
----------------------EKDRNVP----------IDVAEEYSSS-VGAKHFQTSA
KHNL--------------------------------------------------NIDELF
LELTQRMISRYDQLE---AIKSS-------------------------------------
KGGTMKKN---------------IVVV------DDDQI---------------------E
NDQKKQGCCGTS
>Mocc.rna5676 /organism=Mocc {i 24,120,230,333,463 i}
M-------------GTE-NEYKVVLLGEGRVGKTSLILRYVHDKFNDRLD--RTVNASYL
TKTVALGMKRVDL------------------------AIWDTAGQEMFHALGPLYYRDSQ
GAILVYDITDEDSFRKVKNWVKELKKMLGN-EVVLVVIGNKSDL----------------
----------------------ESERSVP----------LHEAESYAKS-VGAAHFLTSA
KLNR--------------------------------------------------GITEVF
LHLCKEMIMKRARDG---ARRQS-------------------------------------
TGAGAQRNR------------LQVETS------DDNA----------------------E
PTRT-NKCCSLI
