# Supplementary material for: Genome streamlining in a minute herbivore that manipulates its host plant
Source: eLife. 2020 Oct 23;9:e56689. doi: 10.7554/eLife.56689 (PMC7738191; doi:10.7554/eLife.56689)
Supplement: Supplementary file 2. [file elife-56689-supp2.zip › Malin_Input/OG0002243.fasta]

>Agam.AGAP012632-RA /organism=Agam {i 204,451,627 i}
------------------------------------------------------------
------------------------------------------------------------
------------------------------------------------------------
------------------------------------------------------------
------------------------------------------------------------
------------------------------------------------------------
------------------------------------------------------------
------------------------------------------------------------
------------------------------------------------------------
------------------------------------------------------------
------------------------------------------------------------
------------------------------------------------------------
------------------------------------------------------------
------------------------------------------------------------
------------------------------------------------------------
------------------------------------------------------------
------------------------------------------------------------
------------------------------------------------------------
------------------------------------------------------------
------------------------------------------------------------
------------------------------------------------------------
------------------------------------------------------------
------------------------------------------------------------
---------------------------------------MNRTDGLVRRVKARDTESNGG
S---SSSAAN---NVDQEDNKVDKE-----------DEMEDCDSKETRLTLMEEVLLLGL
KDKE---GYTSFWNDCISSGLRGCILIELGLRGRIELERAGMRR--K-GLCTRKIILKSD
TPTGDVLLDEALKHIKETCPPETIQSWIEYLSGETWNPLKIRYQLKNVRERLAKNLVEKG
VLTTEKQNFLLFDMTTHPLTDNVIKCRLVKKIQDAVLTKWVNDPQRIGKRMLALILLAHA
SDVLENAFAPLNDDDYELAMRRVRELLDLDFEAESAKSNANEVIWAVFAAFTK--
>Dmel.FBtr0077840 /organism=Dmel {i 213,341,460,636 i}
------------------------------------------------------------
------------------------------------------------------------
------------------------------------------------------------
------------------------------------------------------------
------------------------------------------------------------
------------------------------------------------------------
------------------------------------------------------------
------------------------------------------------------------
------------------------------------------------------------
------------------------------------------------------------
------------------------------------------------------------
------------------------------------------------------------
------------------------------------------------------------
------------------------------------------------------------
------------------------------------------------------------
------------------------------------------------------------
------------------------------------------------------------
------------------------------------------------------------
------------------------------------------------------------
------------------------------------------------------------
------------------------------------------------------------
------------------------------------------------------------
------------------------------------------------------------
---------------------------------------MNRSDGLVRRSVKPRENGGAE
GGLNANTPDD---NQDALDNLKDQE-----------DNIDDGDSKETRLTLMEEVLLLGL
KDKE---GYTSFWNDCISSGLRGCILIELGLRGRVMIEKSGMRR--R-GLCTRKLILKSD
QQTGDVLLDEALKHIKETDPPETVQSWIEYLSGETWNPLKLRYQLKNVRERLAKNLVEKG
VLTTEKQNFLLFDMTTHPLSDNVVKCRLVKKIQDSVLSKWVNDPQRMDKRMLALIFLAHA
SDVIENAFAPLNDDDYEVAMKRVRELLDLDFEAESAKPNANEILWAVFMAFTK--
>Tcas.transcript:TC001762_001 /organism=Tcas {i 186,433,609 i}
------------------------------------------------------------
------------------------------------------------------------
------------------------------------------------------------
------------------------------------------------------------
------------------------------------------------------------
------------------------------------------------------------
------------------------------------------------------------
------------------------------------------------------------
------------------------------------------------------------
------------------------------------------------------------
------------------------------------------------------------
------------------------------------------------------------
------------------------------------------------------------
------------------------------------------------------------
------------------------------------------------------------
------------------------------------------------------------
------------------------------------------------------------
------------------------------------------------------------
------------------------------------------------------------
------------------------------------------------------------
------------------------------------------------------------
------------------------------------------------------------
------------------------------------------------------------
---------------------------------------MNRSEGLVQRRNIIRDSGE--
----GVKESQ---N---NEKKQEHD-----------EDIDEGDSKETRLTLMEEVLLLGL
KDKE---GYTSFWNDCISSGLRGCILIELGLRGRVELERAGMRR--K-ALLTRKLILKND
TPTGDVLLDEALKHLKETDPPETVQSWIEYLSGETWNPLKLRYQLKNVRERLAKNLVEKG
VLTTEKQNFLLFDMTTHPLTDNVTKSRLIKKIQDAVLTKWVNDPQRMDKRMLALIFLAHA
SDVLENAFAPLNDDDYELAIKRVRELLDLDFEQESVKPNTSEVLWAVFAAFTK--
>Phum.transcript:PHUM039680-RA /organism=Phum {i 195,442 i}
------------------------------------------------------------
------------------------------------------------------------
------------------------------------------------------------
------------------------------------------------------------
------------------------------------------------------------
------------------------------------------------------------
------------------------------------------------------------
------------------------------------------------------------
------------------------------------------------------------
------------------------------------------------------------
------------------------------------------------------------
------------------------------------------------------------
------------------------------------------------------------
------------------------------------------------------------
------------------------------------------------------------
------------------------------------------------------------
------------------------------------------------------------
------------------------------------------------------------
------------------------------------------------------------
------------------------------------------------------------
------------------------------------------------------------
------------------------------------------------------------
------------------------------------------------------------
---------------------------------------MSQGEGLVKRRNIASKEYVEG
SC--NSREND---H---DDTKVEG------------NEDDDGDSKDTRLTLMEEVLLLGL
KDKE---GYTSFWNDCISSGLRGCILIELGLRGRIELEKAGMRR--K-GLLNRKILVKND
ASTGDVLLDEALKHMKETSPPETIQSWIEYLSGETWNPLKLRYQLKNVRERLAKNLVEKG
VLTTEKQNFILFDMTVHPVTDNIAKSRLVKKVQEAVLVKWINDPHRMDKRLLSLICLAHA
SDVLENAFAPLNDDDYELAMKRVRELLDLDFETESMKPNTNEVIWAVFASFTK--
>Dpul.mRNA423 /organism=Dpul {i 204,451,627 i}
------------------------------------------------------------
------------------------------------------------------------
------------------------------------------------------------
------------------------------------------------------------
------------------------------------------------------------
------------------------------------------------------------
------------------------------------------------------------
------------------------------------------------------------
------------------------------------------------------------
------------------------------------------------------------
------------------------------------------------------------
------------------------------------------------------------
------------------------------------------------------------
------------------------------------------------------------
------------------------------------------------------------
------------------------------------------------------------
------------------------------------------------------------
------------------------------------------------------------
------------------------------------------------------------
------------------------------------------------------------
------------------------------------------------------------
------------------------------------------------------------
------------------------------------------------------------
---------------------------------------MNR-EGVVQRRTARVGTGGGG
PVEISSGPAD---V---EDRRTSNDT----------DDMDDLDSKETRLTLMEEVLLLGL
KDKE---GYTSFWNDCISSGLRGCILIELGLRGRVELEKGGMRK--R-SLLGRKILLKND
SPTGDVLLDEALKHVKETDPPETVQNWIEYLSGETWNPLKLRYQLKNVRERLAKNLVEKG
VLTTEKQNFLLFDMTTHPLTDNIMKTRLVKKVQEAVLSKWVNDAHRMDKRMLSLIFLAHA
SDVLENAFAPLNDDDYELAMKRVRELLYLDLDNESAKPGTNELMWAVFASFTK--
>Smar.transcript:SMAR012349-RA /organism=Smar {i 186,433 i}
------------------------------------------------------------
------------------------------------------------------------
------------------------------------------------------------
------------------------------------------------------------
------------------------------------------------------------
------------------------------------------------------------
------------------------------------------------------------
------------------------------------------------------------
------------------------------------------------------------
------------------------------------------------------------
------------------------------------------------------------
------------------------------------------------------------
------------------------------------------------------------
------------------------------------------------------------
------------------------------------------------------------
------------------------------------------------------------
------------------------------------------------------------
------------------------------------------------------------
------------------------------------------------------------
------------------------------------------------------------
------------------------------------------------------------
------------------------------------------------------------
------------------------------------------------------------
---------------------------------------MDTSSGLIQRRNIVKEENDK-
----RHPENE---E---IDGERRD------------ETDEDGDSKETRLTLMEEVLLLGL
KDRE---GYTSFWNDCISSGLRGCILIELALRGRLELEKAGMRR--R-SLLNRKVILKSD
APTGDVLLDEALKHIKDTDSPETVQTWIEYLSGETWNPLKLRYQLRNVRERLAKNLVEKG
VLTTEKQNFLLFDMTTHPLTDSTAKQRLIKKVQDSVLGKWVNDPHRMDKRLIALIFLAHS
SDVLENAFAPLNDEDYELAMKRVRELLELDIEAESLKSNTNELMWAVFSAFIK--
>Lpol.rna14004 /organism=Lpol {i 204,451 i}
------------------------------------------------------------
------------------------------------------------------------
------------------------------------------------------------
------------------------------------------------------------
------------------------------------------------------------
------------------------------------------------------------
------------------------------------------------------------
------------------------------------------------------------
------------------------------------------------------------
------------------------------------------------------------
------------------------------------------------------------
------------------------------------------------------------
------------------------------------------------------------
------------------------------------------------------------
------------------------------------------------------------
------------------------------------------------------------
------------------------------------------------------------
------------------------------------------------------------
------------------------------------------------------------
------------------------------------------------------------
------------------------------------------------------------
------------------------------------------------------------
------------------------------------------------------------
---------------------------------------MNRSEGLVQRKNVLTSSNDRT
GT--GSQDRS---G-PGIEDQKQLE-----------NDEEDVDAKETRLTLMEEVLLLGL
KDKE---GYTSFWNDCISSGLRGCILVELALRGRIELEKAGMRR--R-SVLMRKVLLKSD
TPTGDVLLDEALKHIKETSPSETLQSWIEYLSGETWNPLKLRYQLRNVRERLAKNLVEKG
LLTTEKQNFLLFDMTTHPLTDNTAKSKLVKKVQDAVLGRWVNDPHRMDKRLLSLIILAHA
SDVLENAFAPLTDDDYEVAMKRVRELLDLDMEAESMKPNAVETMWGVFAAFVK--
>Isca.ISCW014567-RA /organism=Isca {i 228,475 i}
I-----------------------------------------------------------
------------------------------------------------------------
------------------------------------------------------------
------------------------------------------------------------
------------------------------------------------------------
------------------------------------------------------------
------------------------------------------------------------
------------------------------------------------------------
------------------------------------------------------------
------------------------------------------------------------
------------------------------------------------------------
------------------------------------------------------------
------------------------------------------------------------
------------------------------------------------------------
------------------------------------------------------------
------------------------------------------------------------
-----------------RAPRRATGGPAA-------------------------------
------------------------------------------------------------
------------------------------------------------------------
------------------------------------------------------------
------------------------------------------------------------
------------------------------------------------------------
------------------------------------------------------------
--------------------------------------RMLRKEGLVQRKNASSNPDA--
------KSKD---V---DDSAPRQ------------ESEDDVDSKETRLTLMEEVLLLGL
KEKEASTGYTSFWNDCISSGLRGCILVELALRGRIELERCGVRR--R-SLLLRKVLLRSD
TPTGDVLLDEALRHLKETRPPETLQAWIDYLSGETWNPLKLRYQLRNVRERLAKNLVEKG
VLTTEKQNFLLFDMTTHPLVDQASKGKLVRRVQEAVLGRWVNDPQRMDRRLLALLVLAHA
SDVLENAFAPLSDEDYELSMRRVRDLLDLDMEAEAAKPNACEVLWGVFAAFVK--
>Bmor.transcript:BGIBMGA003490-RA /organism=Bmor {i 186,334,433,609 i}
------------------------------------------------------------
------------------------------------------------------------
------------------------------------------------------------
------------------------------------------------------------
------------------------------------------------------------
------------------------------------------------------------
------------------------------------------------------------
------------------------------------------------------------
------------------------------------------------------------
------------------------------------------------------------
------------------------------------------------------------
------------------------------------------------------------
------------------------------------------------------------
------------------------------------------------------------
------------------------------------------------------------
------------------------------------------------------------
------------------------------------------------------------
------------------------------------------------------------
------------------------------------------------------------
------------------------------------------------------------
------------------------------------------------------------
------------------------------------------------------------
------------------------------------------------------------
---------------------------------------MNRTEGLVQRRNVIKESNTD-
----GQKENH---D---NDDKKND------------KNYDDGDSKETKLTLMEEVLLLGL
KDKE---GYTSFWNDCISSGLRGCILIELGLRGRLELERAGMRR--K-GLLSRKVIVKSD
TLTGDVLLDEALKHMKDTDPPETVQSWIEYLSGETWNPMKLKYQLKNVRERLAKNLVEKG
VLTTEKQNFLLFDMTTHPLTDNVVKCRLVKKVQEAALRRSITDVAHADKRSLALLMLAHS
ADVLENAFAPLSDEDYELATRRVRALLDLDFEAEAMRPDACEIMWAVFAAFTK--
>Ptep.aug3.g19612.t1 /organism=Ptep {i 189,232 i}
------------------------------------------------------------
------------------------------------------------------------
------------------------------------------------------------
------------------------------------------------------------
------------------------------------------------------------
------------------------------------------------------------
------------------------------------------------------------
------------------------------------------------------------
------------------------------------------------------------
------------------------------------------------------------
------------------------------------------------------------
------------------------------------------------------------
------------------------------------------------------------
------------------------------------------------------------
------------------------------------------------------------
------------------------------------------------------------
------------------------------------------------------------
------------------------------------------------------------
------------------------------------------------------------
------------------------------------------------------------
------------------------------------------------------------
------------------------------------------------------------
------------------------------------------------------------
---------------------------------------MNRTEGLVLRKNAVSQNVD--
----RYENND---D--EPEKLLTEE-----------PEEEDVDSKETRLTLMEEVLLLGL
KDKE---NFSL------------CVTI---------------------------------
--TSDL------------------------IHGETWNPLKLRYQLRNVRERLAKNLVEKG
VLTTEKQNFLLFDMTTHPLTDSSTKTKLVKKVQDAVLSKWINDPHRMDKRILSLIILAHS
SDVLENAFAPLSDDDYEVAMKRVRELLELDVEAESMKANANEAMWAVFAAFVK--
>Drer.transcript:ENSDART00000051070 /organism=Drer {i 216,348,463 i}
M-----------------------------------------------------------
------------------------------------------------------------
------------------------------------------------------------
------------------------------------------------------------
------------------------------------------------------------
------------------------------------------------------------
------------------------------------------------------------
------------------------------------------------------------
------------------------------------------------------------
------------------------------------------------------------
------------------------------------------------------------
------------------------------------------------------------
------------------------------------------------------------
------------------------------------------------------------
------------------------------------------------------------
------------------------------------------------------------
---------------------------ST-------------------------------
------------------------------------------------------------
------------------------------------------------------------
------------------------------------------------------------
------------------------------------------------------------
------------------------------------------------------------
------------------------------------------------------------
--------------------------------------LTQRSSGLVQRRTEASRSAAAA
D---RERGSG---DEDYEPRRGEEP-----------EDDDSGDSKETRLTLMEEVLLLGL
KDRE---GYTSFWNDCISSGLRGCMLIELALRGRLQLEACGMRR--K-SLLARKVICKSD
APTGDVLLDEALKHIKDTQPPETVQSWIELLSGETWNPLKLHYQLRNVRERLAKNLVEKG
VLTTEKQNFLLFDMTTHPLTNNNIKQRLIKKVQESVLEKWVNDPHRMDKRLLALIFLAHS
SDVLENAFAPLLDDQYDLAMKRVRQLLDLEPEGESMKNNANELLWAVVAAFTK--
>Hsap.transcript:ENST00000265070 /organism=Hsap {i 225,357,472 i}
M-----------------------------------------------------------
------------------------------------------------------------
------------------------------------------------------------
------------------------------------------------------------
------------------------------------------------------------
------------------------------------------------------------
------------------------------------------------------------
------------------------------------------------------------
------------------------------------------------------------
------------------------------------------------------------
------------------------------------------------------------
------------------------------------------------------------
------------------------------------------------------------
------------------------------------------------------------
------------------------------------------------------------
------------------------------------------------------------
---------------------------TS-------------------------------
------------------------------------------------------------
------------------------------------------------------------
------------------------------------------------------------
------------------------------------------------------------
------------------------------------------------------------
------------------------------------------------------------
--------------------------------------LTQRSSGLVQRRTEASRNAADK
E---RAAGGGAGSSEDDAQSRRDEQ-----------DDDDKGDSKETRLTLMEEVLLLGL
KDRE---GYTSFWNDCISSGLRGCMLIELALRGRLQLEACGMRR--K-SLLTRKVICKSD
APTGDVLLDEALKHVKETQPPETVQNWIELLSGETWNPLKLHYQLRNVRERLAKNLVEKG
VLTTEKQNFLLFDMTTHPLTNNNIKQRLIKKVQEAVLDKWVNDPHRMDRRLLALIYLAHA
SDVLENAFAPLLDEQYDLATKRVRQLLDLDPEVECLKANTNEVLWAVVAAFTK--
>Turt.mRNA:tetur10g02510 /organism=Turt {i 207,451 i}
------------------------------------------------------------
------------------------------------------------------------
------------------------------------------------------------
------------------------------------------------------------
------------------------------------------------------------
------------------------------------------------------------
------------------------------------------------------------
------------------------------------------------------------
------------------------------------------------------------
------------------------------------------------------------
------------------------------------------------------------
------------------------------------------------------------
------------------------------------------------------------
------------------------------------------------------------
------------------------------------------------------------
------------------------------------------------------------
------------------------------------------------------------
------------------------------------------------------------
------------------------------------------------------------
------------------------------------------------------------
------------------------------------------------------------
------------------------------------------------------------
------------------------------------------------------------
---------------------------------------MKRNEGLVQRRVTQGCNSNTN
KAINELKDGN---D--GDVGKQSKC-----------EDDNDVDSKDTRLTLMEEVLLLGL
KDKE---GYTSFWNDCISTGLRGCILVELALRGRIELEKAGMRR--R-GLLSRKLIVKNP
NATGDVLLDEALKHIKDTQ-PETLQSWIDYLSGETWNPLRLKYQLKNVRERIAKNLVEKG
VLTTEKQNFLLFDMTTHPLVDSGTKSKLIKKVQDAVLSKWVNDPHRMDKRLLALIILAHA
SDVLENAFVSLSDDDYEIAMRRVRELLDLDMESESMKSNSNETMWAIFATFVK--
>Dpte.g3381.t1 /organism=Dpte {i 344,3722,3885,4050,4160,4248,4434,4681 i}
MATKQEQFINDLVQFYRNRGISSAHPSQFVARLNGKNVDLSELYARVLELGGSYKVNQFN
LWDDIYFKLFKINYIGANFAVALRQIFNRYLLQYEKSCNGNFSSEQWNEDDDDENSAIFS
NSHHHSGQYVNNHQNSLNQPPICDYLNNITESNGQIHNDSKLYCSLLSGLPNELKFAYDV
ATILTNSHRFDWHNDFKFINILVESIKSYCCVCDHFDEELQFGRKDFTEEDEILHLENVI
KSNFQIKNKSNENFDTNENDKKRSTNKLNGISKLDEFEIPKLKKNAIEIIEHKCSCFLKF
WHQTCSNEELLNLVFYESLDEIDFDSNVSFKDLPTHLCKKIEQRITLIADMIRNISFTYD
QNESNLVAMTPLLKFLTLLFCSDNVKFTNISLDILSNIAPALSFSFKRPYEHEFLALLHI
LFKRIVETSLISNNIHDTTKSFEIMARYISATSNEANLLLEAHFQNDRIYERITQLLTCH
YDIALILALLEFCLALSESRPNILINNDSRTFLKILVNLLNCQTAQYFTTGALQKIKIID
TRPNEEVAHRPTQFILNHDMSSVTTTTTIIPHLQVPTKQEPQIAIQSNSNVPTNNMINHQ
IQQQQQQIIQKPIMTPIPATTLNLNVLDNESFAINWLRTTYEEKATNFSLKINDIYAEYV
KHCCRNSRRNVIAAQSFNFLLKRCFPQCQINQQQQSVEGLNPKITMSIIEDQKKPLMNNT
VNNQMSPILKAHLSTPPKALLPDGTIINATTPASAAPQTPTNASTLIKSLLANKLRNNQQ
QQQQQQHQQQMNNIAAIQQTTTPIASNLAPSDVSKPVVNESQPQQQKNIIISQNSPATSF
ALTAPTVFGNNIIVPSSIHQSLPQGSLQGSQQIFLVRTFITGQQNSNTPVRLLLPASMIQ
QRLPVPQCSAAPTGAININGLTTGTPLVQTAFVANNSIQTNPMISQQSSVSQQHFLISQA
TTSTAGNAVPVIVSTNVTIPSQSRPAPVAATTPIMKNSSIANSSPLLNVLLDKGKLPDFP
NQRNSSVAPTIASITLNTPNTTPQPQIIPTAATVPTSVAQPINTTIIPNQPPTSAPNTVI
AQPKMIFLAPNNQTPTVKPTSVESSAKLIVPDVKPTPNITARQALVNNIRLTTPASTAPV
TIVNGDLKTPGKMNILTPTSAEISCHTKHSLENQATELNKRLKLNEPSQVVQTKSNGISL
PTQEIAKISAPNVQIKMIEQQKVCPNNSSLEFECQWNNCQMRFSRASDVFYHVHSQHIMT
PSCPNFMNCLWGGAEGRGPGCLSKRPKLSLLTHLQDYHCNPNALKQELERKKQIASTGST
NIILPAPPAHPGYAQNAAMLAIRRYTNKTMQEASEPITPLTPLTVSIRLTTALILRNLAK
RSHFIKKSLELFESLLCEISAAEDRDESRTIAQCLANNRMQRTDGLVQRRVASSASANNL
N---KENEDN---N--------------------CYNGDYDSSSKETRLTLMEEVLLLGL
KDKE---GYTSFWNDCISTGLRGCILVELALRDKIELEKCPGRK--R-RLLLRKVIIKNS
ESTGDALLDEALKHIRETEIPETLQSWIDYLSGETWNLLKLRYQLKNVRERLAKNLVEKG
VLTTEKHNFFLFDMTTHPLINMNIKNKIIKKVQDALLSKWVNDPHRMDKRMLSLILLSHS
SDVLDNAFMSLSDDDYEVAMKRTRELLELDMEAESQKPNTNELIWAVFAALIKSN
>Cele.Transcript:Y47G6A.18.1 /organism=Cele {i 45,306,735 i}
------------------------------------------------------------
------------------------------------------------------------
------------------------------------------------------------
------------------------------------------------------------
------------------------------------------------------------
------------------------------------------------------------
------------------------------------------------------------
------------------------------------------------------------
------------------------------------------------------------
------------------------------------------------------------
------------------------------------------------------------
------------------------------------------------------------
------------------------------------------------------------
------------------------------------------------------------
------------------------------------------------------------
------------------------------------------------------------
------------------------------------------------------------
------------------------------------------------------------
------------------------------------------------------------
------------------------------------------------------------
------------------------------------------------------------
------------------------------------------------------------
------------------------------------------------------------
---------------------------------------MS-DGQLVQRRRKAEEPVTE-
----KVDEAS---G---DSAQSSDQ-----------EDND----KGTRLTLMEQILLLGL
KDRE---GYTSFWNDCISSGLRGCVLIELVLRGRIQLEGGGMRR--K-NLLNRKVTVKSS
EPTGDVILDEALRHMKETNPPETVTSWIEYLSGETWNPLKLRYQLRNVRERLAKNLVEKG
VLTTDKQNFLLFEITTHPLSDGNQKTKLIKEVQEAVLGKWTNDVHRMDKKMLSLIVLAHA
SDVLENAFAPLSDQDYEVAMKRVRSLLDLDYDQQAEK-KGNDVMWAVFEAFSK--
>Mocc.rna7653 /organism=Mocc {i 6,183,315,430,805 i}
M-----------------------------------------------------------
------------------------------------------------------------
------------------------------------------------------------
------------------------------------------------------------
------------------------------------------------------------
------------------------------------------------------------
------------------------------------------------------------
------------------------------------------------------------
------------------------------------------------------------
------------------------------------------------------------
------------------------------------------------------------
------------------------------------------------------------
------------------------------------------------------------
------------------------------------------------------------
------------------------------------------------------------
------------------------------------------------------------
------------------------------------------------------------
------------------------------------------------------------
------------------------------------------------------------
------------------------------------------------------------
------------------------------------------------------------
------------------------------------------------------------
------------------------------------------------------------
--------------------------------------NMSRPDG-VRRRTPAVNQANG-
------QNNA---E---ADKCRDD------------DKKDDIDDKETRMTLMEEVLLLGL
KEKE---GYTSFWNDCISSGLRGCILVELGLRGRIDLESAGMRR--K-SLLMRKVIVKND
APVGDVILDEALKHIKETSPPDTLQNWVDYLSGETWNPLKLRYQLRNVRERLAKGLVEKG
ILTTEKQNFLLFDMTTHPLVDQNVKDKLIKRVQDSVLSKWANDIHRMERRQLSLLMLSHA
SDVLENAFNPLSDEDYEMAMRRVRDLLDMDFEAECAKSQSCDIMWGVFAAFVK--
>Cscu.CSCU027615-RA /organism=Cscu {i 15,166 i}
------------------------------------------------------------
------------------------------------------------------------
------------------------------------------------------------
------------------------------------------------------------
------------------------------------------------------------
------------------------------------------------------------
------------------------------------------------------------
------------------------------------------------------------
------------------------------------------------------------
------------------------------------------------------------
------------------------------------------------------------
------------------------------------------------------------
------------------------------------------------------------
------------------------------------------------------------
------------------------------------------------------------
------------------------------------------------------------
------------------------------------------------------------
------------------------------------------------------------
------------------------------------------------------------
------------------------------------------------------------
------------------------------------------------------------
------------------------------------------------------------
------------------------------------------------------------
---------------------------------------M-----LEEKRCP--------
------------------------------------WTLNDSSTCTGKIYILQLLFLLIQ
NLQR---NY--------------------------------FRRHFK-SLTSIILIIG--
-------------------------------KCETWNPLKLRYQLRNVRERLAKNLVEKG
VLTTEKQNFVLFDMTTHPLVDSTSKNKLVKKVQDAVLGKWVNDPHRMDKRLLCLIILAHA
SDVLENAFAPLSDDDYEVAMKRVRELLDLDMEGESMKPNANETMWGVFAAFIK--
>Alyc.aculy01g09660.1 /organism=Alyc {i i}
------------------------------------------------------------
------------------------------------------------------------
------------------------------------------------------------
------------------------------------------------------------
------------------------------------------------------------
------------------------------------------------------------
------------------------------------------------------------
------------------------------------------------------------
------------------------------------------------------------
------------------------------------------------------------
------------------------------------------------------------
------------------------------------------------------------
------------------------------------------------------------
------------------------------------------------------------
------------------------------------------------------------
------------------------------------------------------------
------------------------------------------------------------
------------------------------------------------------------
------------------------------------------------------------
------------------------------------------------------------
------------------------------------------------------------
------------------------------------------------------------
------------------------------------------------------------
---------------------------------------MSSDGGLVRRRVPGSSSNNSN
SQNQNDRTKN---Q---DDTSSNNLTSQQEEEPDLFDSEDTYDARNTKLTLMEEVFLIGL
KDKQ---GYTSFWNDCLSVGLRGCIMAELILRKRLTLEKVSNRR--RISLASRKVHVINS
SHTGDALLDEALKHIHDTQPPESIHSWIHYLSGETWNPLNLRFQLKNVRERIAKSLVEKG
VLSTEKKSFYIFDMTTHPLVNCPIKSKLIRRVQDSVLSNWINDPHMMDRRVLSLIILAYH
SDVLENAFGPLSDDDFETAMSRVRMLLDLDMEQEGSKPQANESLWAVFAAMST--
