# Supplementary material for: Genome streamlining in a minute herbivore that manipulates its host plant
Source: eLife. 2020 Oct 23;9:e56689. doi: 10.7554/eLife.56689 (PMC7738191; doi:10.7554/eLife.56689)
Supplement: Supplementary file 2. [file elife-56689-supp2.zip › Malin_Input/OG0002247.fasta]

>Agam.AGAP012006-RD /organism=Agam {i 80,249,696,822,898,1019,1116,2050 i}
---------------------------MEHADLVAEMAQVEHLST---------------
-------QDRLHLARMRRAQQLKVAKQKEKEWLKAQRSRD--------------------
------------------------------------------------------------
--------------------------------RMGTQTSS-YKRHITFEDSVVLLEAAAR
NDIAEVAKLLQKGVTPDA-----TNMDGLTALHQCCIDDNAEMLNLLLDYGANVNAQDSE
RWTPLHAAATCGHLNLVKILIARGA-NLLAVNADGNMPYDICDDEEALDYIEAEM-----
-------------------SKRGVT----------------QELIDETRAATETQMLHDL
QDIAL----QGGDLEIP-DP--------QGATPLHIASANGYTRVVEFLLEHHTST----
DAVDNDLWTPVHAAACWG---HLEVLEMLAQSGADLNAKNK------NDETPSDICE-DP
EIRERIEQLKTEQ-----------ESKRLAE-AQRKR--VRR--SQSN----NTRAQSVR
RTSLRDKGLTT---KKDAVEEARFRLQ------------AQEGYTTPDGVAAATATATTV
ATAAATANGDNNNQSSSSSASVSSTSVRTNASSTS--SQHATNATISSTATPPSSSTTTT
TTSTTGSSSSNSTNSTTTTTIISNGISSNNNHLPPHLHHHHHNGNGSLNGSAAHLMNSVN
NNSLPNGATIINGGGGGA----NNSNQ------SVRHM------------NSINNNQSSS
LQRHRAAAGKGSPVGGGSPTLNQYDRRSPDGKDNDE-----TYLIETKGGGA---SSSPA
GGGVGLVSNHHPPTATGNHHAGGHHHLHHHGSVNIPASAAAANG-------------GSG
GGGVATVAAATSTTTAAEVYSTSNS-----ENGKI------------------NVQVTVL
VDPS------------------------------------------------------VA
GTLADLKKHRSQNRSSV------------------SPENGSL----LSGT-----APSLA
GSIGNGGSTTPNGANGATPVELSLVSNELQQQQHHHHHLHHPQHASPHLNSRQQQHYYGD
GSVNGTGNGSLHGS--VAVGESEA---------------------GTPGGTLSKFSGN-T
SDVVSDS-TRSR--RCCVVM----------------------------------------
--------------------------------
>Tcas.transcript:TC005675_001 /organism=Tcas {i 232,434,678,804,880,1095 i}
---------------------------MEHSELIQEMPHIEQMPT---------------
-------QERLILARKRRNQQLKLWLQKEKEFNRKTPK----------------------
------------------------------------------------------------
------------------------------------QQKS-NKRSIFFNDSVVLLEAAAR
NDIDEVRRLLMKGVSPDS-----CNEDGLTALHQCCIDNNEAMLLLLLEYNANVNAEDSE
KWTPLHAAATCGHLKLVRILISRGA-NLLAVNADGNMPYDICEDEAALDYIEGEM-----
-------------------AKRGVT----------------QQLIDDTRAATEKQMLADC
RKIAS----SGGDLEAY-DS--------QGATPLHIAAANGYLTVVEFLLDHNVRT----
DVRDKDDWQPSHAAACWG---HVEVLEMLAQAGADLNAKNK------HDETPADICE-DP
EIKERILELRTEQ-----------EIKRQAE-AKRK---VRR--SQS-----NTRTQSVR
RTSLRDKGLTA---RRDAVEEARLRLQ------------AENKGLDTSE-----------
-------------------------------------------------PSPPIQPPV--
---------NNNKS-------PPYSTNNNPEPVK--------------------------
---------------------------------------------------EDSTALQII
E-----------------------NRKAPEGKDND-------SMLENHVMDT--------
------------------------------------------------------------
-----------------KENSYTTD-----VNGKV------------------TVHVVVT
IN--------------------------------------------------------GN
GTLADLKKQRMQIRNNS------------------SDVN--------SIT-----SP--M
GSITDETSP---------------------------------------------------
---------------------------------------------SPVTADIVRFTGE-T
AEENVGY-AKSK--RCCVVQ----------------------------------------
--------------------------------
>Bmor.transcript:BGIBMGA011833-RA /organism=Bmor {i 145,594,720,796,929,1047 i}
------------------------------------------------------------
------------------MQQLKLWQQREKEWARTRPR----------------------
------------------------------------------------------------
------------------------------------KEKS-TKRNIYFSDSVMLLEAAAR
NDIDEVRRLLARGVTPDA-----TNEDGLTALHQCCIDNNEAMMRLLLDHGANVNAEDSE
KWTPLHAAATCGNLNLVRILIQRGA-NLLAVNGDGNMPYDICEEERTLDAIESEM-----
-------------------AARGVT----------------QRLIDETRAATEMRMLLDV
AELVK----EGMDLDEPRDN--------QGATLLHVASANGYMKVVEYLLEHRAST----
DVVDHDMWQPVHGAACWG---HFEVLELLVQYGADLNVRNK------HDETPADICE-EG
ELRSRILRLAAEQ-----------EEHRRHS-AADRLRSARRSSSTAS----TSRVRSVR
RTSLREKQLTA---KADVRGEARLRET---------------------------------
--------------------------------FD--------------------------
------------------------------------------------------------
------------------------------------------------------------
------------------------------------------SVVDDELQST--------
------------------------------------------------------------
------------------------------------------------------------
------------------------------------------------------------
------------VRDRW------------------YMYL--------SMY-----RP---
------------------------------------------------------------
-----------------------------------------------------------V
DE------------PCSGDW--------------------------WH------------
--------------------------------
>Cscu.CSCU020173-RA /organism=Cscu {i 319,390,536,640,765,891,967,1085,1197 i}
L-KQLQFW----HLSISTRGLSTAGKMADHSELIAEMAIVEKMST---------------
-------QERLKHAKKRRIQQLKKWSNREKEVNAKRKKTEQ-------------------
------------------------------------------------------------
--------------------------------NMNKKVKK-HDYKVHFVPSVMLLEAAAR
NDIDEVQRLLMLGVSPDS-----TNEDGLTALHQCCIDDSEEMMKLLLDFGANVNAKDSE
QWTPLHAAATCGHLHLVKYLISKNA-DLLAVNADGNMPYDICEDEATLDYIESEM-----
-------------------AKRGIT----------------QEMIDETRAQPERNMLADL
KYIVE----NGDDLEYR-DH--------QGATPLHIAAANGYVAVVEFLLDHHVPT----
DINDNDFWQPIHAAACWG---HPDVIELLVQAGADLNAKTK------NGETPFDICE-DP
DLKDRLMQLKNEQ-----------EIKRASQ-PQK----LRR--TQSQ----NTRSQSVR
RTSIRDKSLMS---RREAQEEARIRQE------------KQEQNRNEED-----------
-----------EEGRILQN--------------DN-----LLGIDDIEVILPPINTKDT-
FQRIKCK-----------------GINDSSEACDDAAYVTKV------------------
-----------FDEALAG---------------------------------EKESLTQDI
VQSQD--------------TISS-HEDAKEYSVNS-------EDITTTSVT---------
------------------------------------------------------------
---SSPPPSYVDVSQT-SVPAFNQG-----ESVKV------------------EIHVTVN
TSPTYS---------------------------------------------------PSA
CTLADLKKHRSDMRTRS------------------SLSL--------SSQQ----DV--N
GKLSN-------------------------------------------------------
--------SGHHFS--ATYRYEPP---------------------PSPTISLRRYCSD-P
SEIV-GE-PQKQ--GCCTIM----------------------------------------
--------------------------------
>Isca.ISCW010462-RA /organism=Isca {i 122,226,351,477,553,671,783 i}
------------------------------------------------------------
------------------------------------------------------------
------------------------------------------------------------
------------------------------------------------------------
------------------------------------------MMKLLIDFGANVNAKDSE
QWTPLHAAATCGHIHLVRYLISRGA-DLLAVNADGNMPYDICEDEPTLDYIESEM-----
-------------------AKRGIT----------------QEMIDETRAANEVMMLSDL
RNLND----AGGDLEFR-DE--------QGATPLHIAAANGYVSVVEFLLDQHVST----
DVCDNDQWQPIHAAACWG---HPDVLEMLVQAGGDLNARTK------NGETPYDICE-DP
DLKERIVQLRSEM-----------ETKRAMQ-PNK----LRR--TQSQ----NTRSQSVR
RTSIREKGMIS---RREAREEARIRQE------------QQAPVSKDED-----------
-----------EEASKKE--------------------------------ATPEGD----
------------------------------------------------------------
------------------------------------------------------------
------------------------------------------------------------
------------------------------------------------------------
--------SSARTSPGSEQPSPTE------------------------------------
VSPPRY---------------------------------------------------ASD
GVLALLA-----------------------------------------------------
------------------------------------------------------------
---------------------DPA---------------------AGPPSLL--------
------------------------------------------------------------
--------------------------------
>Lpol.rna19388 /organism=Lpol {i 256,327,473,577,702,828,904,1022,1134 i}
--------------------------MADHSELMAEMALVEKMST---------------
-------QERLKHARKRRLQQMKKWSQREKEYSSKRKKTEQ-------------------
------------------------------------------------------------
--------------------------------NLNRKTKK-NDYKIHFVPSVMLLEAAAR
NDIEEVRRLLMLGVSPDS-----TNEDGLTALHQCCIDDSEEMMKLLIEFGANVNAKDSE
QWTPLHAAATCGHLHLVKYLIAKNA-DLLAVNADGNMPYDICEDDATLDYIESEM-----
-------------------AKRGVT----------------QEMIDETRAATERQMLADL
KLLAE----NGEDLEYR-DH--------QGATPLHIAAANGYLSVVEYLLDQHVST----
DSVDNDQWQPVHAAACWG---HPDVIEMLVQSGADLNARTK------NGETPYDICE-DP
DLRERIIQLKSEM-----------EIKRAAQ-PQK----LRR--SHSQ----NTRSQSVR
RTSIREKTQIS---RREAREEARLRQE------------KQEEARTEED-----------
-----------DEAKQQQD----IQEFEKENGYDS-----SVDLEYVELSATPVGNKDT-
LQRLKGR-----------------PVKEVADIIDETEHPKKE------------------
-----------LSEKVPSAVLKDNANQ------------------------RKES---NV
NVNQE--------------IINQ-ELDPPPDKSNW-------SPVENEEAT---------
------------------------------------------------------------
---DNTLPSSSDTTNNLSVPARSQG-----ESVKV------------------EIHVTVN
TSSPYS---------------------------------------------------PSP
GTLADLKKQRAEVRHRN------------------SLTL--------SQQD----LP--N
TSVEH-------------------------------------------------------
--------NGHQFI--ATYSYDPV---------------------GSRQSSLRRYRSN-P
SEIV-GE-PTRR--GCCVLM----------------------------------------
--------------------------------
>Mocc.rna15443 /organism=Mocc {i 174,268,485,714,840,916,1168 i}
--------------------------MAEHHELVEEMTTLERMST---------------
-------QERLKHAKKRRIQQLKKWTQREKELKRKEQRQEKTGTT---------------
------------------------------------------------------------
--------------------------------KINGGGKL-VEYKVHFVPSVMLLEAAAR
NDVEEVRRLLMMGVSPDS-----TNEDGLTALHQCCIDDSEEMMKLLLEFGANVNAKDSE
QWTPLHAAATCGHIHLVKYLILKGA-DLLAVNADGNMPYDICEDEQTLDHIETEM-----
-------------------AKRGIT----------------QNTIDTTRAAAEMQMLKDL
KEHKA----RGGDLEWK-DE--------QLATPLHIAAANGYISVVEFLLENGVAT----
DAADCDLWQPIHAAACWG---HPDAVEVLVQAGADLNAKTK------NGETPYDICE-DP
ELKERIKELRNEM-----------EIRRLSQLSQR----LRR--SHSQ----NTRSQSVR
RTSIREKNKIS---RREAIEEARIRQE------------QNRNSAN--------------
------------------------------------------------------------
------------------------------------------------------------
------------------------------------------------------------
------------------------------------------------------------
------------------------------------------------------------
------------------------------------------------------------
------------------------------------------------------------
------------------------------------------------------------
------------------------------------------------------------
---------------------------------------------SRPNDEVRRGLAE--
------R-LPEQ------------------------------------------------
--------------------------------
>Turt.mRNA:tetur09g05130 /organism=Turt {i 831 i}
--------------------------MCEHAELVAEMPVLEKMST---------------
-------QERLKLARKRRMQQLKKWNLREKDFNYKKKTNDTY------------------
------------------------------------------------------------
--------------------------------GRRNKGKK-TDYKVHFVPSVMLLEAAAR
NDVEEVRRLLMLGVSPDS-----TNEDGLTALHQCCIDDSEEMMKLLIEFGANINAQDSE
QWTPLHAAATCGLLHLVRYLISKGA-DLLAVNADGNMPYDICEDESTLDYIESEM-----
-------------------AKRGIT----------------QEMIDETRASVENRMLLDL
RKVAE----EGGDLEFR-DS--------QGATPLHIAAANGYSAVVEFLLDNHVST----
DVVDNDLWQPIHAAACWG---HPDVLEQLVQAGADLNAKTK------NGETPLDICE-DP
ELKERIIELRNEM-----------ETKKASH-SLR----LKR--SHSQ----NTRSQSVR
RTSIREKSQIS---RREAREEARIRVE------------SSQNGVDEDDR----------
------TQGNINNANNQVD-----KQVNSSSTITS-----ITSTSDKEGDTVPLNKVNG-
FFSVKGY-----------------ATGVNNDLKSSSSLPSYE------------------
-------DSLITSGSIKPSLSSNHSFIESSNNSFVNKQAQSSSISLECQSSQKSSSKDAM
VIRNDGYCEKDSSEV--VSVFNN-DSNGSRGFDNER-----DYDYSNDVTVVDGIPGSTA
NDILSCRSAYNPSRTV--------------------------------------------
--DDSTLRTSKSNRNSINSGSNGGGSSVGSESVKV------------------EIHVTVN
ANPSNF----------------------------------------------------GS
GTLADLKKHRADLRHRN------------------SLSP--------GES------P--K
STNERESSVR--------------------------------------------------
--SSHNNPSSHHVK--ASYLFDSP---------------------TSPNNDLKKFRAD-P
SEVV-GE-MQSK--GCCKLM----------------------------------------
--------------------------------
>Ptep.aug3.g7122.t1 /organism=Ptep {i 271,342,592,717,843,919,1037,1149 i}
--------------------------MADHCELVSEMNVVEKMST---------------
-------QERLKHARKRRVQQLKRWNQREKEWQQTKRKKGGAATP---------------
------------------------------------------------------------
--------------------------------DLIPKSKSNKSYKVHFVPSVMLLEAAAR
NDVEEVRRLLMLGVSPDS-----TNEDGLTALHQCCIDDSEAMMKLLLEFGANVNAKDSE
QWTPLHAAATCGHIHLVRYLISKGA-DLLAVNADGNMPYDICEDETTLDYIESEM-----
-------------------AKKGIT----------------QEMIDETRAITEQEMLVDL
KCMLE----DGGDIEYR-DQ--------QGATPLHIAAANGYVTVVEFILDNHGST----
NVCDNDMWQPIHAAACWG---HPDVIEMLVMAGADLSAKTK------NGETPFDICE-DQ
DLKERIMQLKNEI-----------ETKRASQ-PQK----VKR--SHSQ----NTRSQSVR
RTSIRDKTLIS---RREAREEARIRHE------------QQEQSGTDEE-----------
-----------EEKL-QQD----MRTTEKQ-------------------ILSPGVVDST-
IQDIPCKE------------TIPFGMHKNNRDSADDELATHY------------------
-------D-------------------------------------------QNED---DV
EMHTQ--------------YLNN-LNESMNNEFAK-------HD----------------
------------------------------------------------------------
--------DSCDQTISTPVIQHGQP-----ESVKV------------------EIHVTVN
TNPPYP---------------------------------------------------PNH
GTLADLKKHRSDMRTRS------------------SLML--------TPS----------
---QQEIAEK--------------------------------------------------
--MGKKNGHGHTFS--TTYVYDRP---------------------PSPTISLRRFCSD-P
SEVVGGE-VPKQ--GCCLVM----------------------------------------
--------------------------------
>Smar.transcript:SMAR007649-RA /organism=Smar {i 292,363,509,613,735,861,937,1058,1161 i}
------------MLTFFGTRLKNSSKMADHSDLIAELPVVEKMTT---------------
-------QERLRHAKKRRLHQLKIWSQKEKDLTSKRHKT---------------------
------------------------------------------------------------
--------------------------------NHNKKVKS-HHRRVHFDYGVMLLEAAAR
CDVDEVRRLLLNGVNPDS-----TNEDGLTALHQCCIDDSHEMMKALLEFGANINAEDSE
KWTPLHAAATCGHLNLAKHLINKGA-NLLAVNADGNMPYDICEDEKTLDYIESEM-----
-------------------AKRGVT----------------QQVIDDTRAATEMRMLKDL
KEYYA----SKSAIDI--EE--------HGITPLHIASANGYITVVELLLENGANL----
NSADSDGWQPIHAAACWG---HPDIVELLAYHGADLNACTK------NGETPFDICE-DL
DLKKRIQELKNEM-----------ETRKLNQ-QPIK---LRR--SQSQ----NTRSQSVR
RTSLRDKSQIS---WKEAREEAKMRLE------------QQENLLNIPD-----------
-----------DQKS--------NHKLEPEAGTMN--SKPVINVDDITLVLPTEPKA---
------------------------ETQTDTNILSPNA-----------------------
-------DTFLTIQKI-----------------------------------EAEAATQTL
R-----------------------HENGENKKINE-------TNTEKRVIT---------
------------------------------------------------------------
---------EGDASKHLNHD----------DSIDF------------------DVNASIN
TTGSGELN--------------------------------------------GNGGPGST
GTLPDLKRQR---RSRT------------------NSIM--------SDGK----SL-DE
HRLNGIK-----------------------------------------------------
----------------MKTNNDNV---------------------PSSPKSRQKFKSG-P
TEVVGVS-ENKK--GCCRVM----------------------------------------
--------------------------------
>Phum.transcript:PHUM280820-RA /organism=Phum {i 235,452,627,807,976,1020,1222 i}
---------------------------MDHSDLVAEMPHVERLST---------------
-------QERLHLARKRRLQQLKVWAQREKEWNKHHKN----------------------
------------------------------------------------------------
-----------------------------------VKEKV-TEKKIYFSNSVMLLEAAAR
NDIEEVKRLLMSGVDPDS-----TNEDGLTALHQCCIDDNEEMMKLLIEFGANVNAEDSE
KWTPLHAAATCAHLHLVRYLISKGA-NLLAVNADGNMPYDICEDEAALDYIEGEM-----
-------------------ARRGVT----------------QELIDETRADTELKMLADL
QKASA----LGLDLEYQ-DS--------QGATPLHIAAANGYLRVVEYLLDQHVST----
DVQDIDCWHPVHAAACWG---HLEVLELLVQNGADLNAKTK------HDETPADICE-DV
ELRERILQLRTEQ-----------ETKKAQE-AQK-------------------------
--------------RKDAVEEARLRLT------------LASEVPIQSP-----------
----------------------------------------------------PNSNGS--
---------------------VELLVTENSN-----------------------------
----------------------------------LNRW------------EQENNLEESV
TTSRELI-----------------MRREPEGKDHEHENEIIDEFINEKVVPA--------
------------------------------------------------------------
--------AETSCV-------TSES-----ANGKI------------------NINVTVT
IN----------------------------------------------------------
-TLADLKKQRAQIRSCN------------------SDTN--------GMVG---LSP--R
PSVTGS------------------------------------------------------
---------------------DTV---------------------SVDNGGVKKFTGA-T
GDVVPD--VRTR--RCCLLM----------------------------------------
--------------------------------
>Dpul.mRNA600 /organism=Dpul {i 212,256,327,473,514,591,645,828,904,1119,1312,1876,1972 i}
---------------------------MDHSDLVAELPRIEKLTA---------------
-------AERLKIARDRRVNQILRHEQFDRECPIPTKKDKFL------------------
------------------------------------------------------------
--------------------------------SRNNKRTV-PNRGVHFVHSVILLEAAAR
NDIEEVRRLLMQGVCPDS-----QNEDGLTALHQCCIDDSESMMKLLLEFGANVNAEDSE
KWTPLHAAATCGHLHLVKYLISQGA-YMLAVNADGNMPYDICEDEPTLDYIESEM-----
-------------------AREGVT----------------QELIDQTRASTEKRMLLDL
KNLAA----QGESLECE-DS--------VGARPLHIAAANGYLSVVEFLLDQHVTT----
DSSDNDGWQPIHAAACWG---HLEIVELLVQNGSDLNAQTK------NHETPYDICE-DP
EMKARIAALRSEQ-----------ESRARAG-NQK----TRRSQSTST----NTRTHSIR
RNSTRDKGQIS---KRQIKNEAIFVIH------------QDDERRTNHQ-----------
--------GSTEKIKSEDP---KTKAVDGDAHTTASFSSRLINSNKRHAPPPPPPSS---
------------------------TYNPDNNSSASCELM---------------------
---------------------------------------------------QPQFISSPI
LTTSAV---------------------------ND-------STIDIHVSVT-INTKSPG
------------------------------LGGNTRCAPPPPPL----------------
--------TAAHTTSMLSSSASSSS-----SSVLLPQLL-------------PPVHHPVL
SSSPMP----------------------AVLYP-------------------VPSLSGGA
CTLADLKKQRSLFRVSSGGGVFDSVDSP-----HTNSTLRSVKSQNNAISNAFIFTP--E
AELNATTSPS--------------------------------------------------
SGNGSNGSASNTWS--STTKRDSIDDVN----ASF-------TTNASQAATLPKYQGE-T
TELVGVP-SPNS--RFDVLL--------------------------EHTSDGNN------
-------------------------------I
>Dmel.FBtr0331421 /organism=Dmel {i 146,849,975,1051,1172,1669 i}
MIKGILI-----QRKSQEDASYTKQLKMEHADLVAEMQTVESLPT---------------
-------HERLQLARLRRAQQLKLSRQKDKEWAKLQRAKGNTASGG--------------
------------------------SGTGSLGNGLMNGN----------------------
-----------------------GDTTHHFRHANGSGTLS-GRRHISFENSVVLLEAASR
NDMPEVAALLQHGITPDA-----ANEDGLTAMHQACIDNNVEMLQLLLEYGANVDAQDSD
KWTPLHAAATCGHLELVRILIRHGA-NLLAVNTDGNMPYDLCDDEKTLDFIEGEM-----
-------------------AQRGVT----------------QELIDETRSSTERIMLRDL
MELAR----TGGDLEEP-DY--------QCATPLHIAAANGYVRVVEFLLEQHVNV----
DAMDKDLWTPVHAAACWG---HLEVLEMLAQCGADLNVRNK------DDETPSDICE-DP
EIRERIEQLKTEQ-----------ESKRLAE-AQRRR--VRR--SQSN----NTRAQSVR
RTSLRDKTLTT---KKDAVEETRLRLQ------------AQEATDSEAP-----------
-----------------------------------------------SSAGDPLTNGY--
-----GYGNNNGEK-------RPSTGSSNGQPLP--------------------------
---------------------------------------------------HSKSADALD
NATAALSA---------NATHSYPSRRPPDGREND-------ELLRLKAAGA--------
-----------------------------AGEMQRATSAAAV------------------
---ILTEKGTAASAEAVQIQSSKEA-----ANGKI------------------NVQVTVL
VDTNSTHHHQQHQQQQQQQQQHHHQQHVLLLQQHQQLQQHQQQQQQQQQQQ-HVALDGYS
ATLANLKKQRSLSRTAN------------------VLNTFEL-----SSQT----AS-NA
HPIAAANATTTNGSVLGAGGSSSNNNNNLS-----------------------------T
SNNNNNGSAPISTQ--PTLGHMGAGSVL----SDF-------EGSSPAGSSLNKFSGI-T
GDVVTDSTSSSR--RCCVLM----------------------------------------
--------------------------------
>Alyc.aculy01g11200.1 /organism=Alyc {i i}
--------------------------MAEHHELVAEMLVLEQMGT---------------
-------QERQKLAKKRRLQQLKKWSQREKEWIAKERQLDKRLASKLQEENNGLNLKQYT
TYGSNPRPKRLPANTNTQNNSNNINGTETNANGIISTNLTSNSSKNLIKNRNNNLNNNNN
SNYNNNNNNSSSKAYTNNGIKSKGPTTNGY--GKESSSLT-PNGRVHFNVGVMLLEAAAR
NDLDEVKRLLMLGVSPDS-----VNHDGLTALHQCCIDASEPIMNLLLEFGASVDARDTE
QWTPLHAACTCGHLNLVKILVENGA-DLLAVNGDGNMPFDICEDEATLDYIESQM-----
-------------------VKRGVT----------------QEMIDITRASTEVQMISDL
EKLVA----EGGDLDQPLND--------DGVTALHIAAANGYLSVVKFLLKHGVNV----
NVCDKDLWRPLHGVACWGNEQHSKVVELLVDSGAQLTAKTT------NDETVFDLCD-NV
NLLEKLNQLKDEL-----------ESKQATN-TDNT---LRR--TQSR---TNSRVHSVR
RTSVRDKNQIS---RREAREEALLRVE------------SETSVPTANG-----------
-----------TSAQ-------------------------------------PTTATTT-
TTNI--------------------------------------------------------
---------------------------------------------------PQNGLTKSE
TSSRQSGS----------------DSTYPETKDTV-------DFASSKAIET--------
-------------------------------DLDAQTPEDEV------------------
---FHDTRSSFTSQKKLEHNSTSKL-----EPDQ-------------------NVQRSMI
NGKTSDPNLKHYTHFDESICKDPTCDSSSAIQ--------PQQQPLVASQS-AVQLIPIN
YTLSNLKKHRSDLRMRT------------------TTIGGGG-----SSSQSI-ITV--N
GNISNKSSNN--------------------------QQLYNQIQLDPQ------------
--ASSTSSCGVTSVEVTSKDHNRS---------------------ESPSSTFRKFHGE-P
SEVLGAQ-KRSSGAKCCVIM----------------------------------------
--------------------------------
>Drer.transcript:ENSDART00000152257 /organism=Drer {i 247,318,464,568,693,819,895,1025,1188 i}
--------------------------MAEHGELLAEMASIGRLSA---------------
-------TERLKQAQKRRAQQLKGWAQMEKDSARGHKA----------------------
------------------------------------------------------------
--------------------------------DHKGDGVK-KSRRVTFNSNVMLLEAAAR
NDIEEVRQLLNNGVSPDL-----FNEDGLTALHQSCIDDFLEVARCLLDAGANVNACDSE
LWTPLHAAATCGHTDLVQMLIEAGA-DLLAVNADGNMPYDLCEDEATLELIEMIM-----
-------------------AEQGIT----------------QEKIDECRGAKERVMLTDL
REMVT----NGADLNVK-DE--------QGATMLHVAAANGYMSVGELLLEHRLSP----
DERDADGWTPLHAAACWG---QIQMVELLVAHGASLNAKSE------LDETPLDVCT-DE
EVRAKMMELKHKH-----------DAIMKGQ-DKHKNTLQRR--VSST----GSRGKVVR
RSSVNERSSLY---RREHQKEAKVWQE------------RGRQTEALDD-----------
------------------------------------------------------------
------------------------------------------------------------
------------------------------------------------------------
----------------------------DEDRQTD-------AELNLHASLM--------
-------------------------------SSSNAIAVPPLDV----------------
--------GEVENGAQVIGNGSTGSFSGELQSGGL-----------------------MD
RSASYQ----------------------------------LSPGSASAGGD-SMSRERSH
HTLADLKRQRAAAKLNK-----HP--AP-----PLPLSAGTQDEP--VPE-----GP--P
GTLEPSESVQQVVA----------------------------------------------
----------------PNAVYFTQ---------------------ASGDPPLLKLKAP-E
EETT----NTKE--PCCGLM----------------------------------------
--------------------------------
>Hsap.transcript:ENST00000299824 /organism=Hsap {i 250,321,467,571,696,822,898,1028,1194 i}
--------------------------MASHVDLLTELQLLEKVPT---------------
-------LERLRAAQKRRAQQLKKWAQYEQDLQHRKRKH---------------------
------------------------------------------------------------
--------------------------------ERKRSTGG-RRKKVSFEASVALLEASLR
NDAEEVRYFLKNKVSPDL-----CNEDGLTALHQCCIDNFEEIVKLLLSHGANVNAKDNE
LWTPLHAAATCGHINLVKILVQYGA-DLLAVNSDGNMPYDLCEDEPTLDVIETCM-----
-------------------AYQGIT----------------QEKINEMRVAPEQQMIADI
HCMIA----AGQDLDWI-DA--------QGATLLHIAGANGYLRAAELLLDHGVRV----
DVKDWDGWEPLHAAAFWG---QMQMAELLVSHGASLSARTS------MDEMPIDLCE-EE
EFKVLLLELKHKH-----------DVIMKSQ-LRHKSSLSRR--TSSA----GSRGKVVR
RASLSDRTNLY---RKEYEGEAILWQRSAAEDQR-TSTYNGDIRETRTD-----------
------------------------------------------------------------
------------------------------------------------------------
------------------------------------------------------------
----------------------------QENKDPN-------PRLEKPVLLS--------
-------------------------------EFPTKIPRGELDM----------------
---------PVENGLR----APVSAYQYALANGDV-----------------WKVHEVPD
YSMAYG-----------------------------------NPGVADATPPWSSYKEQSP
QTLLELKRQRAAAKLLS-----HPFLST-----HLGSSMARTGES--SSEGK---APLIG
GRTSPYSSN---------------------------------------------------
----------------GTSVYYTV---------------------TSGDPPLLKFKAP-I
EEME----EKVH--GCCRIS----------------------------------------
--------------------------------
>Cele.Transcript:K02A11.1b.1 /organism=Cele {i 77,663,1224,1366 i}
---------------------------MDHSELIAELPEIERMTA---------------
-------QERIALARDRRRLQLRRNDERERALPPPRPR----------------------
------------------------------------------------------------
------------------------------------------RQRLHFAAEVELLEATCR
ADYAEVERLLNDNANPNL-----HNDDGLTPLHQCAIDDNQQIMLLLLERGANVNAQDTE
QWTPLHAAACCAHINIVKILIQAGA-NLLAVNAEGNMPYDICDHEETLDVIESEM-----
-------------------AARGIT----------------QSYIDEMRGAPEKAMLDDM
KMLHQ----QGRELDAR-AP--------DGSTYLHVASANGYYDVAAFLLTCSVSP----
LIRDNDFWQPVHAAACWA---QPDLIELLCQYGGDIHAKTK------NGETPMDLCE-DM
STKQVISQLVQTEARRRRLAFGVRDSRRQSK-KRKKFESPQQ--GATTGDNPFSARGAIR
RQSLRDRSGLT-PARIEAQKEGADILR----------TWSKEDVSADVHS----------
------------------------------------------------------------
------------------------------------------------------------
------------------------------------------------------------
------------------------------------------------------------
------------------------------------------------------------
------------------------------SQGSL-------------------------
----------------------------------------------------QHQRESPS
KRVLKYYFQSSQNKQAK------PM-SPDEWLRKLETNADDDLDT----------TP---
------------------------------------------------------------
------------------------------------------KRSGSTRRRQKKVPGD-M
SDSRNGD-VRRQKSTCCCVI----------------------------------------
-------------------------------C
>Dpte.g3556.t1 /organism=Dpte {i 575,1417,1998,2424 i}
MTITNSFCTSSSSSPSSSMSSSTASYDSSSSNLIFQSPTSPSSSTTLNSSSSTSSTTNLD
TSSLSSYQNRNQNALQRRAQQLRRWREIEELEQQKQEQ----------------------
------------------------------------------------------------
--------------------------------NRKQR----TPTKVCFSPTTLFLSACAQ
RDVDECERLLMIKELRDAGGVNVINCDGLTALHQACIDDNEQMVRWLLSKSANINCKDNE
GWTPLHASANCGNLNIVKILISNPACDLFALNCDNELACDVCETKECEDLIRHQMNLALN
YDQKTRPSSITNRRTRFTVSTRSVSGDENHDTNYDDDDDENEELYKDLRQQELKTIDRDI
DIWIEAKRINSSSFDIR-AELERTRDPLSGATILHVCAAKGYQDSLEKFLNIFATSVDLD
SFRDCDGYTALHAAAFWR---QPETFEILLKFGANPDLMTEKTSDNIMSSSVLELCKNDP
KFVELIEVTKEKE-----------KIAKESE-TQRK-IFAKR--QREQ----RRSTQGVN
REDLEQALKMMEMAKNVSSPESTDSKRQADGDEKATNITNGNSSKNVADNMT--------
--------NNENDNSCSTTAIVSLSSLRRSSNVNEDESSEPTSLT----IKLPKQQQLT-
KTNS-GQSINNG------------ETSTTSSMTTTGA-----------------------
-------ETPPITMKIQMT-------------------------------TPAEFAKRRR
IKRRSTGIEDDSGHALSPDILA--DATNPLTISNNI-----NNNTDNTTVKTGEITPSQI
DAAFDI-----------------------TLSSSCLSSDPSISIFIIMSYGSLGRRSGLS
STYNPRISSSSTTSKPSSNRLSSTL----TSSSPISRSLTSLYGAGCSGVGQSAVDQYMQ
SAASSTPSYSSGSHRRNPHIRRPS----------------------------SHHQPSTA
SSIANRARSHSQNSLNSIGSGTQTY-ST-----PLNTSSRSSRIINRPVSNA---SS--L
SSLNSARSRESSLA----------------------------------------------
DDNLSTASSINSLA--SSYDNNNSLSTNNYSRSNFNNNDNNNNTSNDASNNLKDLSNLLS
SDEI----DYKK--LCKQLLRENESLRRRIKELEESEKKREQDFSREKRSLQRNISEMEE
ELKVMNDIKADNMRLKDENAALIRVISKLSKN
