# Supplementary material for: Genome streamlining in a minute herbivore that manipulates its host plant
Source: eLife. 2020 Oct 23;9:e56689. doi: 10.7554/eLife.56689 (PMC7738191; doi:10.7554/eLife.56689)
Supplement: Supplementary file 2. [file elife-56689-supp2.zip › Malin_Input/OG0002251.fasta]

>Agam.AGAP010156-RA /organism=Agam {i 156,342,533,1195,1343,1505,2844,3080 i}
MSAKAIREATGKDIINRQLQG-DHGAAKCRF--ATVTETTQWQQLVQDNPWLETS-PLVV
KPDQLIKRRGKLGLIAVNKNLAQVKTWVNERMGKDQKIGNATGKLRNFIIEPFVPHKDNE
EAYVCIYSHRTADTILFYHQGGVDIGDVDAKALKLEVPVGTDVTMAE----IEKVLLTEI
SSA-KKKRVANFVYNLYKMYVDLYFTYLEINPLVVT-DDSIYILDLAAKVDATADFICRP
KW----------GEIDYPPPFGRDAFPEEAYIADLDAKSGASLKLTILNRNGRIWTMVAG
GGASVIYSDTICDLGGASELANYGEYSGAPSEQQTYEYAKTILSLM-TSSPKHPDGKVLI
TGGGIANFTNVAATFSGIITALRDYQQKLIEHNVSIFVRRAGPNYQEGLRKMREIGSSLG
IPLYVFGPETHMTAICGMALGKKPIAKSNNVHFATANFLLPG-----------------G
QQG------------AESSGVSKK----ITSPATSPV----GEAGA-ARSS----PTEIG
SNAYRQMFSNRTKAIVWGMQTRAVH----------RDEPSVVAMVYPFTGYHRQKFYWGH
KEVL------------------------IPVYSKMSEAINKHKEADVLVNFASLRSAYDS
SVEVL-------DYPQIRTIAIIAEGIPENLTRKLNMAARERNVAIIGPATVGGVKPGCF
KIGNTGGMLDNIIHSKLYRAGSVAYVSRSGGMSNELNNILSLTTDGVYEGVAIGGDRYPG
TTFMDHIMRYQADPAAKMIVLLGEVGGVEEYEVCEALKDGRITKPLIAWCIGTCAGMFTS
EVQFGHAGSCANSDRETASAKNKALAEAGAHVPASFDAFGDMIGSVYESMVKEGLIVPAE
EVPPPTVPMDYSWARELGLIRKPASFMTSICDERGQELLYAGMPISDVLQKNVGIGGVVS
LLWFQRCLPPYVCKFFEMCLMVTADHGPAVSGAHNTIVCARAGKDLVSSVVSGLLTIGDR
FGGALDGAAKQFSEAYDSNLHPMEFVNSMRKKGQLIMGIGHRVKSINNPDVRVKIIKEFV
---MQNFPAYPLLEYALEVEKITTSKKPNLILNVDGVIATSFVDMLRNCGSFTSEEAQEY
INIGAINSLFVLGRSIGFIGHYMDQKRLKQGLYRHPWDDISYVLPEQYN-----------
-------------------------------
>Dmel.FBtr0300597 /organism=Dmel {i 159,345,1072,1396,1595,2829,3170 i}
MSAKAITEASGKDILNRHLNTHGAGAATCRF--STVNSTTDWSKLAVDHPWLLTT-PLVC
KPDQLIKRRGKLGLIGVKKNFEQVKQWIGERLNKDQKIGNAVGKLRNFIIEPFVPHTDAE
EMYVCIYSHRAADTILFYHQGGVDIGDVDAKAVKLDVPVNSSLSLAD----VKSKLLKEV
KDAGTKERIAKFVSALYTTYVDLYFTYLEINPLVVT-ADNLYILDLAAKLDSTADFICRP
KW----------GEIDYPPPFGRDAYPEEAYIADLDAKSGASLKLTILNRNGRIWTMVAG
GGASVIYSDTICDLGGASELANYGEYSGAPSEQQTYEYAKTILNLM-TSSPKHPDGKVLI
TGGGIANFTNVAATFQGIITALREFQPKLVEHNVSIFVRRAGPNYQEGLRKMRDFGSTLG
IPLHVFGPETHMTAICGMALGKRPIPQTASVEFSTANFLLPG-----------------G
QQA-QADLKAASD-ASEALGSGSA----LSPTAAKPIKLPPISADE-ADSAGISGAQRNG
SSLNRKFFSNTTKAIVWGMQQRAVQSMLDFDFICRRDEPSVVAMVYPFTGDHKQKYYWGH
KEIL------------------------IPVYKKMSDAIHKHKEVDVMVNFASMRSAYES
TLEVL-------EFPQIRTVAIIAEGIPENMTRKLIIEADKKGVAIIGPATVGGVKPGCF
KIGNTGGMLDNILHSKLYRPGSVAYVSRSGGMSNELNNIISKATDGVIEGIAIGGDRYPG
STFMDHILRYQADPETKLIVLLGEVGGTEEYDVCAALKDGRITKPLVAWCIGTCASMFTS
EVQFGHAGSCANSDRETATAKNKGLRDAGAYVPDSFDTLGELIHHVYGELVKTGRVVPKE
EVPPPTVPMDYSWARELGLIRKPASFMTSICDERGQELIYAGMPISEVLSKDVGIGGVIS
LLWFQRCLPSYVCKFFEMCLMVTADHGPAVSGAHNTIVCARAGKDLVSSVVSGLLTIGDR
FGGALDGSARQFSEAYDTNLHPMEFVNKMRKEGKLILGIGHRVKSINNPDVRVKIIKEFV
---LENFPACPLLKYALEVEKITTNKKPNLILNVDGVIATAFVDMLRNSGSFTSEEAQEY
INVGAINSLFVLGRSIGFIGHYMDQKRLKQGLYRHPWDDISYVIPEQYN-----------
-------------------------------
>Tcas.transcript:TC015096_001 /organism=Tcas {i 205,742,1410,1618,2200,3098 i}
MSAKAIREATGKNLINKHLPG-GTAAVQCRF--ASVEPETKFSELVATHPWLKSE-KLVV
KPDQLIKRRGKLGLIAVNKDLAEVQQWISDRMNKEQKIGAATGKLRNFIIEPFVPHKDNE
EVYVCIYSHRHGDTILFYHQGGVDIGDVDSKAVKLEVPVGESVDEKR----ITEALLSQV
DAS-KKAMIANFVNNLYKLYVDLYFTYLEINPLVVT-QKEIYVLDLAAKLDATADFICKP
MW----------GEIDYPPPFGRDAYPEEAYIADLDSKSGASLKLTILNKSGRIWTMVAG
GGASVIYSDTICDLGGAKELANYGEYSGAPSEQQTYEYAKTILSLM-TQE-KHPQGKVLI
TGGGIANFTNVAATFRGIITALVEFQQRLIEHKVSIFVRRAGPNYQEGLRRMREVGQTLG
IPLYVFGPETHMTAICGMALGTRPIPQENNVEFATANFLLPS-----------------G
EKE----PNKKSL-GVEGVDGGVA--------------------AA-AACSRK--IQGDS
LGVQTPMFTNKTKSIVWGMQTRAVQSMLDFDFVCSRPEPSVVAIIYPFTGDHKQKFYWGH
KEIL------------------------IPVYKKMNDAMTKHPEADVLVNFASLRSAYQS
TVETM-------EFPQIRTIAIIAEGIPENQTRKLIKLANEKKVAIIGPATVGGVKPGCF
KIGNTGGMMDNILHSKLYRSGSVAYVSRSGGMSNELNNIVSKATDGVYEGVAIGGDRYPG
TTFMDHIMRYQGDENVKMIILLGEVGGVEEYEVCNALKNKIITKPLVAWCIGTCAGMFTS
EVQFGHAGSCANSNQETATAKNEALKAAGAHVPASFDYLGEVIQEVYEKLVIQGVIIPRA
EVPPPTVPMDYSWARELGLIRKPASFMTSICDERGQELIYAGMPISDVLQKNVGIGGVIS
LLWFQRCLPTYVCKFFEMCLMVTADHGPAVSGAHNTIVCARAGKDLVSSLVSGLLTIGDR
FGGALDGAAKQFSEAYDTGMHPAEFVNHMRNKGQLIMGIGHRVKSINNPDQRVKIVKEFV
---MANFPATPLLLYALEVEKITTSKKPNLILNVDGVIACSFVDMLRNCGSFTSEEAQEY
INIGAINSLFVLGRSIGFIGHFMDQKRLKQGLYRHPWDDISYVLPEQYNN----------
-------------------------------
>Phum.transcript:PHUM337470-RA /organism=Phum {i 153,339,527,680,786,999,1157,1326,1509,1633,1749,1946,2106,2227,2562,2772,2916,3113,3190 i}
MSAKAIREATGKDLLNRHLKC--SSAVKSRF--ASVDENTNFTDLLNQNPWLGQE-KLVV
KCDQLIKRRGKLGLIQVNADYDKVKQWISERINRDQKIQKAVGKLRNFIIEPFVPHADNE
EFYVCIYSHRHGDTILFHHEGGIEIGDVDSKALRLEVSVNENFDINR----L-KTILRNV
SPS-KQIIIAEFIQSLYKVYVDLYFTYLEINPLVVT-NESVYVLDMAAKVDATADFMCRT
LW----------GEIDFPPPFGRDAYPEEAYIADLDSKSGASLKLTILNKKGRIWMMVAG
GGASVIYADTLCDLCGVNELANYGEYSGAPSEQQTYEYAKTILSLM-TQE-PHPDGKILI
IGGGIANFTNVAATFKGIVTALQEYQPRLVEMNVSIFVRRAGPNYQEGLRRMREVGQNLG
IPLYVFGPETHMTAIVGMALGMRPIQLPSECETTTANFLLPG-----------------G
QVQ-PSPTTSRHE-SLSNSDLTKK-------NSMS------------SLHKPMADGDNVD
RVNKSPMFTSKTKAIIWGMQTRAVQSMLDFDFVCRRSEPSVVAMVYPFTGDHKQKFYWGH
KEIL------------------------ITVYKKMEDAMNKHKDADVLVNFASLRSAYES
TMETL-------NYPQIRTIAIIAEGIPENFTRKLIAEANLKGVNIIGPATVGGIKPGCF
KIGNTGGMMDNILHSRLYQPGSVAYVSRSGGMSNELNNIISKTTDGVYEGVAIGGDRYPG
TTFIDHVMRYEADPAIKMIVLLGEVGGVEEYEVCEALKSRKITKPLVAWCIGTCAPMFSS
EIQFGHAGSCANSDKETATAKNESFKKAGAEVPSSFDTLGDTIHSVYLSLVNMKIIVPKE
QMPPPTVPMDYSWARELGLIRKPASFMSSICDERGQELLYAGMPISDVLKQKMGIGGVVS
LLWFQRALPSYVCKFFEMCLMVTADHGPAVSGAHNTIVCARAGKDLVSSLVSGLLTIGDR
FGGALDGAARQFSEAYDSGLVPMDFVNSMRKKGQLIMGIGHRVKSINNPDQRVQIIKDFV
---LENFPAKPLLYYALEVEKITTSKKPNLILNVDGIIAVSFVDLLRNSGSFTREEAQEY
IDMGSINSLFVLGRSIGFIGHYMDQKRLKQGLYRHPWDDISYVLPEQYN-----------
-------------------------------
>Alyc.aculy01g16420.1 /organism=Alyc {i i}
MSSKAILEATGKNILNKNLPP--NAASPCQF--VTITSSTNLDQLPLEHPWLNTL-PLVV
KPDQLIKRRGKLGLIKVNCNFQQCKQWILERMNQDTQVGAAKGKLKNFIIEPFVAHQQED
ECYVCIHSHRNGDTIMFHHEGGVDIGDVDAKASKLEVAVDEKVEDADFETKVVNQLLGKL
AKN-KVARVSKFIVELYRQYQDLYFTYLEINPLVVT-ENGIFILDLAAKIDSTAEFLCKS
KW----------GEFTFPPPFGRDAYPEEAYIADLDAKSGASLKLTILNRQGNIWTMVAG
GGASVIYSDTVCELGGASQLANYGEYSGAPSEQQTYEYAKTILSLMVSSQ-KHPDGKILL
IGGGIANFTNVAATFKGIIKALREYQAQLIDHSVRIYIRRAGPNYQEGLRLMREVGSTLG
VPVHVFGPETHMTAIVAMALGKRAVPDLPVQSATTANFLLPGATGLDSGNFTPTSNNKRG
LEE-QGSRSSMYN-SLQSTGTSSQ---PSTPAVES--------------------MPPIG
TGQQKPLFNAGTKAIVWGMQQRAVQSMLDFDFVSSRKEPSVVAMVYPFSGDHKAKFYWGH
KEIL------------------------INVYKNMKDAMKKHPDADVMINFASLRSAYES
TLETL-------EYRQIRTIAIIAEGIPENMTRKMIKKARSLGVTVIGPATVGGIKPGAF
KIGNTGGMTDNILASRLYRPGSVAYVSRSGGMSNELNNIISRSTNGVYEGVAIGGDRYPG
TTFLDHLLRYENDPEIKMMVLLGEVGGVEEYEVCQAIEDRRITKPIVAWCIGTCSSMFSC
EVQFGHAGACANSDRELSATKNAALRAAGAHVPNTFDDFGQVIMRVYHDLVDSGVIVPKD
EVPPPTVPMDYSWARELGLIRKPASFMSSICDERGQELLYAGIPITQVIQENLGIGGTLS
LLWFQRRLPNYANKFLEMILMVTADHGPAVSGAHNTIVCARAGKDLVSSLVSGLLTIGER
FGGALDGAARQFSEAYDSGLHPHEFVNKMRQEGKLIMGIGHRVKSLNNPDMRVKLMKDYI
---KQTFPMTPILDYALKVEKITTSKKPNLILNVDGIVAVAIVDLLRNSNCFTREEAQEY
VDIGILNGLFVLGRTIGFIGHYLDQKRLKQGLYRHPWDDISYVLPETQGSGGTQMDLSG-
-------------------------------
>Cscu.CSCU012551-RA /organism=Cscu {i 153,276,339,438,530,610,724,830,967,1029,1147,1296,1395,1564,1680,1785,1877,1923,2162,2256,2562,2706,2820 i}
MSAKAIREATGKGLLNKFLNT--GIAVKSQF--ATVTEDTQWNDLVASNPWLESE-RLVV
KPDQLIKRRGKLGLIRVNANINEVKSWANERLGKDIQVGRATGKIRNLIIEPFVPHSEEE
ESYICIYSHRFGDTILFHHRGGVDIGDVDSKALRLDVPIDIKPTIEE----IRGKLLKNL
SAD-KQNYVAQFIVALYEVYVDLYFTYLEINPLVIS-NGKIYILDLAAKLDATAEFVCKQ
KW----------GEIEFPPPFG----------PDLDAKSGASLKLTILNKHGRIWTMVAG
GGASVIYSDTICELGGASELANYGEYSGAPTEQQTYEYAKTILSLM-TNE-KHPEGKILL
IGGGIANFTNVAATFKGIVKALQEFQSKLVEHNVSIFVRRAGPNYQEGLRVMREVGSTLG
VPIHVFGPETHMTAIVAMAMGKRAVPEMPQPNLTTANFLLPG-----------------G
MQS-SAPPN-----KMARTDSLNG---------PN--------------------SVSVN
DVDHKPLYKSKTKAIVWGMQVRAVQSMLDFDFVCSRKEGSVIAIVYPFTGDHKQKFYWGH
KEIL------------------------IPVYKNMADAMKKHPEADVMINFASLRSAYES
TLDTL-------KYPQIRSIAIIAEGIPENMTRKMIKEANQKGVTIIGPATVGGIKPGCF
KIGNTGGMMDNILASKLYRPG---------------------------------------
--------RYEKEPDVKMLVLLGEVGGIEEYEVCDAIKDGRLSKPLVSWCIGTCAGMFSS
EVQFGHAGACANSDRETAVAKNKALAEVGAFVPATFDALGETIKKVYDDLVTKEVIIPQP
EVPPPTVPMDYSWARELGLIRKPASFMSTISDDRGQELLYAGIPITQVIKEELGIGGVLS
LLWCQRRLPAYACKFLEMILMVTADHGPAVSGAHNTIVCARAGKDLVSSLVSGLLTIGDR
FGGALDAAAKQFSEAYDNGMIPMEFVNTTRKKGQLIMGIGHRVKSINNPDMRVQILKDYV
---KRHFPATPVLDYALQVEKITTSKKPNLILNVDGFIGTSIVDLLRYSGCFTQEEAQEY
IDIGALNGLFVLGRTIGFIGEII-------------------------------------
-------------------------------
>Lpol.rna15933 /organism=Lpol {i 156,279,342,441,533,613,744,863,1000,1062,1180,1332,1449,1618,1734,1839,1931,2036,2118,2357,2451,2757,2901,3015,3175 i}
MSAKAIYEATGKELLNRFLNS-GGSAVKCQY--ATVKEDTSWEDLVANNSWLKTE-HLVV
KPDQLIKRRGKLGLIHVNSDLDGAHKWVNERIGKDVQVGKATGKLRNFIIEPFIPHKQDE
EAYVCIYSHRHGDTILFHHQGGVEIGDVDAKALKLEIPVEGKPSLQD----IKNVLLQNL
PAI-KQEIVAKFIQALYEVYLDLYFTYLEINPLVLT-GDKIYVLDLAAKLDATAEFICKQ
KW----------GDIEFPPPFGRDAFPEEAYIADLDAKSGASLKLTIINKDGRIWTMVAG
GGASVIYSDTVCELGGSSELANYGEYSGAPSEQQTYEYAKTILSLM-TKK-PHPDGKVLI
IGGGIANFTNVAATFKGIVKALQEFQPKLVEHKISIFVRRAGPNYQEGLRVMREVGSTLG
VPIHVFGPETHMTAIVAMAMKKRDIPDLQETSHTTANFLLPD-----------------G
MQK-SNTSP-----KQTSVNSSDE---------KNRL----VSPGD---------DSSIA
ESLVKPLFSMGTKAIIWGMQARAVQSMLDFDFVCSRVEWSVVAMVYPLTGDHKQKFYWGH
KEIL------------------------IPMYKNMADAMKKHPEADVLVNFASLRSAYDS
TIETL-------QYPQIRTIAIIAEGIPENMTRKMNKKATEKGVTIIGPATVGGIKPGCF
KIGNTGGMMDNILSSKLYRPGNVAYVSRSGGMSNELNNIIARAANGVYEGVAIGGDRYPG
TTFMDHLLRYEREPDVKMMVLLGEVGGVEEYEVCEALKDGSISKPLVAWCIGTCAGMFTS
EVQFGHAGACANTDRETAVTKNKALAEAGAHVPLTFDELGNKIKQVYEDLVTKGTIVPKP
EVPPPTVPMDYSWARELGLIRKPASFMTSICDERGQELLYAGIPITKVIKGELGIGGVLS
LLWFQRQLPKYACKFLEMVLMITADHGPAVSGAHNTIVCARAGKDLVSSLVSGLLTIGDR
FGGALDGAAKQFTQAYDSGMIPMEFVNTMRKKGELIMGIGHRVKSLNNPDMRVLLLKEYV
---KQHFPATPVLDYALQVEKITTSKKPNLILNVDGVTATAVVDLLRNSGCFTQEEAQEY
IDIGVLNGLFVLGRSIGFVGHYLDQRRLRQGLYRHPWDDISYVVPESLMDSR--------
-------------------------------
>Dpte.g5938.t1 /organism=Dpte {i 150,273,607,3027,3187 i}
MSAKAICEATGKDLLNRFLNS---TAITSRF--ISVNENANLKDLAVQNAWLKME-KLVI
KPDQLIKRRGKLGLVKVGTDLNGCKEFLNKHMCKDIQIGSSVGKLRNFIIEPFVPHTPEE
EAYVCIYSYRNADVILFHHLGGVDIGDVDSKALKYEIPIDGSIDEKE----VYDKLLINM
PLE-KRELVTKFIVDLYRVYVQLYFTYLEINPLVIT-KDSIYIIDLAAKLDATAEYLCKQ
KW----------GEIAFPPPFGRDAFPEEAYIADLDSKSGASLKLTILNKKGRIWTMVAG
GGASVIYADTICELGGASELANYGEYSGAPSEQQTYEYAKTILSLM-TKE-RHPEGKILL
IGGGIANFTNVAATFKGIVKALREFQTKLIEHNVSIFVRRAGPNYQEGLRVMRETGNTLG
VPVHVFGPETHMTAIVAMALKRKEIPKLPETKLTTANFLLPS-----------------H
MGA-DAFSP--------GFNGGGGMTSPSINSSFSPV----FSPPP---------ISSQT
TKFTRPLFTSRTRAIVWGMQSRAVQSMLDFDFACSRKEWSVVAMIYPFSGDHRQKFYWGH
KEIL------------------------IPVYKNMSDAMNKHPQADVLISFASLRSAYDS
TLETL-------KFPQIRTIAIIAEGIPENLTRKMIKLARSKGVTVIGPATVGGIKPGCF
KIGNTGGMMDNLLSSKLHRPGSVAYVSRSGGMSNELNNIISRSTNGVYEGIAIGGDRYPG
TTFLDHLLRYEADPEVKMMVLLGEVGGVEEYDVCDAIKDRRLTKPLIAWCIGTCASMFNS
EVQFGHAGACANSDHETAVAKNKALREHGAHVPNTFDELGNVINQVYQQLVEAQIIVPKE
EVAPPTVPMDYDWARELGIIRKPASFMTTICDERGNELTYAGIPITRVIKEELGIGGTLS
LLWFQRRLPTYATKFFEMVLMVTADHGPAVSGAHNTIVCARAGKDLVSSLVSGLLTIGER
FGGALDGAARQFSQAYDSNIIPMEFVNQMRKKGELIMGIGHRVKSINNPDMRVKLMKDYV
---KQTFPLTPVLDYALEVEKVTTSKKPNLILNVDGIVAVSVVDLLRNSGCFTREEAQEY
LDIGVLNGLFVLGRTIGFIGHYLDQKRLKQGLYRHPWDDISYILPEQSSSSNSIQ-----
-------------------------------
>Dpul.mRNA875 /organism=Dpul {i 156,279,342,536,1011,1169,1341,1964,2580,2790,2970,3131,3208 i}
MSARAIWEATGKDLINRNLNY-SNGVAKCRF--AVYDQSVSWSQLVQQEPWLETE-KLVV
KPDQLIKRRGKLGLIKVNVDFTQVQEWVNERIDKDVQVGKATGKLRRFIIEPFIAHKDEE
EAYVCVYSERNGDVILFHHQGGVDIGDVDEKALRLSVEIDNKPSRED----ILSGLLVNV
TDDAKKERVADYIVALYDVYVDLHFTYMEINPLVVTAEGGVFMLDLAAKIDATADFLCRT
KW----------GSIEYPPPFGRDAYPEEAYIADLDSKSGASLKLTILNRAGRIWTMVAG
GGASVIYSDTICDLGGAAELANYGEYSGAPSEQQTYEYAKTILSLM-TQD-KHPDGKVLI
IGGGIANFTNVAATFKGIVKALLQYQTKLVDHKVSIFVRRAGPNYQEGLRVMREVGANLG
IPVHVFGPETHMTAVVGMALGKRPIPSESVVEFSTANFLLPG-----------------G
QED-EMPRA-----RAVSQDSGVGNRASWDEKEGSRQ----GSSAA---------GASSS
LAFLKPLFTSETKSIVWGMQTRAVQSMLDFDFVCRRKEPSVAAMVYPFTGDHKQKFYWGH
GEVF------------------------ISVYKSMDDAMKKHPTADVMVNFASLRSAYDS
TVEAM-------NYPQIRTIAIIAEGIPENSTRKLNKLAASKNVAIIGPATVGGIKPGCL
KIGNTGGMMDNILHSKLYRPGSVAYVSRSGGMSNELNNIIAHHSNGVCEGVAIGGDRYPG
TTFIDHLLRYQNDPEVKMLVLLGEVGGVEEYDVCRALTDGRITKPIIAWCIGTCASMFSS
EVQFGHAGACANAERETALAKNKALAEAGGHVPQSFDDLGEVIEKVYKQLVQDGTIVPRE
EVPPPTVPMDYSWARELGLIRKPASFMTSVSDERGQELLYAGMPISEVLKQNLGIGGVIS
LLWFQRRLPVYACKFIEMCLMVTADHGPAVSGAHNTIVCARAGKDLVSSLVSGLLTIGDR
FGGALDAAARQFSEAYDIGQHPMEFVNSMRKKGELIMGVGHRVKSINNPDMRVTIMKEFL
---REHFPATPLLDYALEVEKITTSKKPNLILNVDGIIGVAFVDLLRNSGCFTREEAQEY
IEIGTINGLFVLGRCTGFIGHYLDQRRLKQGLYRHPWDDISYILPEKYSE----------
-------------------------------
>Smar.transcript:SMAR010025-RA /organism=Smar {i 150,273,372,464,544,675,794,993,1266,1564,1877,1982,2397,2552,2703,2847,2961,3044,3121,3212 i}
MSAKAIREATGKELLNKHLGE---FAVKSHY--VSVDENTKWDSLTHEYPWLLNE-KLVV
KPDQLIKRRGKLGLIKVNVDLTGVKQWVTERMGKNVQ---------------------EE
EFYVCIYSHRYADTILFHHEGGVDIGDVDAKAVKLDIPIDGSTTSTQ----IKQVLMKSV
APE-KQDCITNFIESLYNTYVALHFTYLEINPLVVT-KGSIYILDLAAKLDATADFMCKN
KW----------GEISYPPPFGRDAYPEEAYIAELDAKSGASLKLTILNKRGRIWTMVAG
GGASVIYSDTICDLGASNELANYGEYSGAPSEQQTYEYAKTILGLM-TQE-KHPDGKILI
IGGGIANFTNVAATFKGIVKALQEFQGKLIDHHVSIFVRRAGPNYQEGLRVMREIGQTLG
IPIRVYGPETHMTAIVSMALGKRALPPEPEPMQTTANFLLPA-----------------G
MVNIQSPPASRRG-TITSNNSTLL-----ASLRNDPV----G-------------NGDRE
DPFPSVLFTQKTKAIVWGMQTRAVQSMLDFDFACARQEPSVAAMVYPFSGNHRQKFYWGH
KEIL------------------------IGVYKNMDEAMKKHPDADVMVNFASLRSAYDS
TIETL-------QFPQIRTIAIIAEGIPENLTRKLIKAAHEKKVAIIGPATVGGVKPGCF
KIGNTGGMMDNILSSKLYRPGSVAYVSRSGGMSNELNNIISRATNGVHEGIAIGGDRYPG
TTFMDHLLRFQADINVKMLVLLGEVGGVEEYDVCKAIKDGVITKPLVAWCIGTCASMFTS
EVQFGHAGACANDDRETAIAKNKALREVGAFVPANFDELMETIRDVYCGMVEQGQIIPQC
EVPPPTVPMDYSWARELGLIRKPASFMSSICDDRGQELIYAGMPITDVIREGIGIGGVLS
LLWFQRRLPTYACKFLEMCLMVTADHGPAVSGAHNTIVCARAGKDLVSSLVSGLLTIGDR
FGGALDAAARQFSEAHDAGTIPMDFVNSMRKKGELIMGIGHRVKSINNPDMRVQILKEFT
---IEHFPSTPVLNYALEVEKITTSKKPNLILNVDGFIGVAMVDLLRYSGCFTREEAQEY
LDIGTLNGLFVLGRSMGFIGHFLDQKRLKQGLYRHPWDDISYVLPELNHLGYLHV--SGP
IEAGLFARKYVHTYVRIGQLVNGHWPEFTCK
>Ptep.aug3.g17028.t1 /organism=Ptep {i 62,180,329,467,601,696,812,917,1009,1114,1196,1435,1529,1835,1979,2093,2253 i}
------------------------------------------------------------
------------------------------------------------------------
------------------------------------------------------------
------------------------------------------------------------
------------------------------------------------------------
--------------------------------------------------------KLLL
IGGGIANFTNVAATFKGIVKALLEFQTKLIDHNVSIYVRRAGPNYQEGLRVMREVGGTLG
VPIHVFGPETHMTAIVAMAMGKKSLPSLPEPALTTANFLLPG-----------------G
MQH-SAPPS-----KLPRTDSGNG----LSSTSMD------------YSRQSSISSTNGS
ITSSKTLFSQGTRAIVWGMQTRAVQGMLDFDYVCSRKECSVAAMVYPFTGDHKQK----A
KAVLLIVISRTLVSQGCHSTGKTEKTWKIQVYKNMSDAMKRHKDATVMISFASLRSAYES
TLETM-------QYPQIKVIAIIAEGIPENMTRKLIKLADSKGITIIGPATVGGIKPGCF
KIGNTGGMMDNILASKLHRPGCVAYVSRSGGMSNELNNIVSRATNGVYEGVAIGGDRYPG
TTFMDHLLRYQQEPDVKMLVLLGEVGGVEEYEVCEALKTCKITKPLVAWCIGTCAKMFTS
EVQFGHAGACANSDRETAVAKNKALSEAGAYVPDTFDNLGKTIQGVYEDLVAQGDVIPQD
EMPPPAVPMDYSWARELGLIRKPASFMTSICDERGHELLYAGTPITTVIKEDLGIGGVLG
LLWFQRRLPAYAGKFLEMVLMVTADHGPAVSGAHNTIVCARAGKDLVSSLVSGLLTIGDR
FGGALDAAAKLFTEAYDSGMIPMEFVNSMRKKGQLIMGIGHRVKSINNPDMRVQILKDYV
---KENFPVTPVLDYALAVEKITTSKKPNLILNVDGLIGAAVVDLLRCSGCFTQEEATEY
IEIGALNGLFVLGRTVGFIGHYLDQKRLKQGLYRHPWDDISYILPEAMMEEENS------
-------------------------------
>Turt.mRNA:tetur08g03550 /organism=Turt {i 273 i}
MSAKAIHEATGKNLLNKFLNG---TCASSKF--VTVNESTNFDQIVRDNGWLKTE-KLVV
KPDQLIKRRGKLGLIGVNLDLPDVQKWISERMSKEIQVGKANGRLRNFIIEPFLPHQDSE
EAYICIYSHRHGDTILFYHQGGVDIGDVDSKAIKYDLSVDEQPTEEL----VKSKLLVNI
SDN-KKDKVTRFILDLYKIYVDLYFTYLEINPLVIS--DDIHVLDLAAKLDATAEFICKQ
KW----------GDIDFPPPFGRDAFPEEAYIAELDAKSGASLKLTILNPKGRIWTMIAG
GGASVIYADTICELGGATELANYGEYSGAPTEQQTYEYAKTILSLM-TKE-KHAEGKILL
IGGGIANFTNVASTFKGIVKALQEFQTKLQDHQVSIFVRRAGPNYQEGLRVIREVGNTLG
IPVHVFGPETHMTAIVAMAMGKREIPQMPQPNVTTANFLLPG-----------------G
MMQ-GNNSGMMN--AAKQANSGVS-ANGLTSTSES--------------------GPTSL
TYSEKSLFTPTTKAIVWGMQNRAVQSMLDFDFVCSRKTWSVAAMVYPFTGDHKQKFYWGH
KEIL------------------------IPVYKNMSDAMKKHSDADVLINFASLRSAYES
TIETF-------QYPQIRTIAIIAEGIPENLTRKMIKMANVKGITLIGPATVGGVKPGCL
KIGNTGGMLDNILASKLYRPGSVAYVSRSGGMSNELNNIISRATNGVFEGVAIGGDRYPG
TTFLDHLLRYQADPNIKMLVLLGEVGGTEEYEVIEAVKSKKITKPLVAWCIGTCSTMFTS
EVQFGHAGACAHNDRETAVAKNKSMSEVGIFVPATFNELGETIKFVYDKLVDSGDIVPSP
EVPPPTVPMDYNWARELGLIRKPASFMTSICDERGQELSYAGIPITTVIKEDLGIGGTLS
LLWFQRR----------------------------------------SSLA---------
------------------------------------------------PSRRLSLSK---
-----------------------------------------------------RHDAA--
------------------------------------------------------------
-------------------------------
>Mocc.rna16429 /organism=Mocc {i 153,406,622,823,1072,1341,1392,1575,1837,2068,2216 i}
MSAKAISEATGKRLLNQHLDC--ALAAPCKF--ATVTDLSKWNEVESNNSWIQSE-PLVV
KPDQLIKRRGKLGLIHVKGNSKSVKEWIGDRINKPIKIERAEGRLKNFIIEPFLPHADDE
EAYVCIYSTRDCDVILFHKQGGVDVGDVDAKAHKLEIPVFLEEEAPDVRENILKHLLFDL
TGD-KQKLLLEFIQKLYSFYVRLYFTYLEINPLVIT-KGKVHILDLAAKLDATAEYLCKA
RW----------GDVDFPPPFGRDATSEEAYIHELDSKSGASLKLTVLNPKGRIWTMAAG
GGASVIYSDTVCELGGADELANYGEYSGAPNENQTYEYAKTILGLL-CAH-YHPKGKVLI
IGGGIANFTNVAATFKGIVKALQEFRERLVEHGVSIFVRRAGPNYQEGLRVMKETGQTLG
IPVHVFGPETHMTAIVAMAMGKRDISAPVENSQTTANFLLAS-----------------G
VSK-MMDPLREEYVVLQKLRSGST----APSVVSSPV------------------DSQPP
SGPATPWFTNRSRAIIWGMQTKAVQGMLDFDFVCSRKEPSVVAMVYPFVGYHRLKFYWGH
KEIL------------------------IPVYKSISDAIKKHTDADCLINFASLRSAKES
TDEAI-------NCPQIRTIAIIAEGIPENITRKINKAAKQRGVNIIGPATVGGIKPGCF
KIGNTGGMMDNILASKLYRPGSVAYVSRSGGMSNELNNIVSRNTDGVYEGVAIGGDRYPG
TTFMDHIMRYESDPEVKMIVLLGEVGGIEEYDVCQAIKERRITKPLVAWCIGTCAGMFSS
EVQFGHAGACANSQRETAVVKNLALKEAGAFVPKTFDDLGDTIKNVFSQLVAEGIVVVKP
EVPPPTVPMDYNWARELGLIRKPASFMTSICDERGQELVYAGIPITKVMEEDLGLGGVLS
LLWFQRRLPSYACKFLEMVLMVTADHGPAVSGAHNTIVCARAGKDLISSLTSGLLTIGDR
FGGALDAAARQFSGAYDSGLIPMDFVNQMRKKGELIMGIGHRVKSINNPDMRVKILKDFV
---KQHFSTTPVLDFALEVEKITTSKKPNLILNVDGLIGVAVVDLLRSSGAFTREEAQEY
IDMGALNGLFVLGRTIGFIGHYLDQKRLKQGLYRHPWDDISYVMPEQDDPQLPQ------
-------------------------------
>Drer.transcript:ENSDART00000152522 /organism=Drer {i 159,282,345,536,616,747,866,1003,1065,1183,1338,1429,1489,1631,1800,1905,2102,2184,2295,2423,2517,2672,2823,2967,3081,3164,3241 i}
MSVKAISERTGKELLYKYICT--TAVVRNRFSCVTVTTDTNWDCITVDHPWLLTE-RLVV
KPDQLIKRRGKLGLVAVDLKLESVQEWLKSHLMTEITVGNAKGVLKKFLIEPFVPHIQEE
EFYVCIYASREGSHVLFHHEGGVEIGDVDNKAQRLTLGIDEKLMEEI----VTQQLLVHV
PDD-KKEVLASFIVGLFNLYEDLYFTYLEINPLVVT-KDGVYVLDMAAKIDSAAEYICKP
KW----------GDVEFPPPFGREAYPEEAYIADLDSKSGASLKLTVLNPSGRIWTMVAG
GGASVVYSDTICDLGGVDELANYGEYSGSPSEQQMYDYAKTILLLM-TRE-KHSDGKVLI
IGGSIANFTNVAATFKGIVRAIKDYQEPLKEHEVTIFVRRGGPNYQEGLRVMGEVGKTTG
IPIHVFGTETHMTAIVGMALGHRPIPNQPPVAAHTASFLLNS-----------------S
ASA-ATPPITRNT-SLSEHNTCSV-TDAITPTTGAPP----VVSTHCHSWSGKVMLNAAV
KAKPTTLFSRQTKVIVCGIQTQAVQGMLDFDYVCSRDEPSVVAMVYPYTGDHKQKFYWGH
KEIL------------------------LSVYKNMADAMKKHPDVDVLINFASLRSAFDS
TMETL-------QYPQIRTIAIIAEGIPEALTRKLIKTADEKGVTIIGPATVGGIKPGCF
KIGNTGGMLDNILASKLYRPGSVAYVSSSGGMSNELNNIISHTTDGVYEGVAIGGDRFPG
STFMDHVLRYQDTPGIKMIVVLGEIGGTEEYNICQGITDGLITKPIVCWCIGTCATLLSS
EVQFGHAGACATQVLETAVAKNQALREAGAFVPNSFDELGDVIKFVYDDLVTNGIIVPEQ
EVPPPTVPMDYSWARELGLIRKPASFMTSICDERGQEVIYAGMPITEVFKEEMGVGGVLG
LLWFQRRLPRYACQFIEMCLMVTADHGPAVSGAHNTIVCARAGKDLVSSLTSGLLTIGDR
FGGALDAAAKQFSKAFDSGLLPMEFVNKMKKDGVLIMGIGHRVKSINNPDMRVQILKDFV
---KQHFPSTQLLDYALEVEKITTSKKPNLILNIDGFIGVAFVDLLRTCGGFTRDEADEF
VDIGTLNGIFVLGRSIGFIGHYLDQKRLKQGLYRHPWDDISYVLPEHMST----------
-------------------------------
>Hsap.transcript:ENST00000352035 /organism=Hsap {i 159,282,345,536,616,747,866,1003,1065,1183,1338,1429,1459,1601,1770,1875,2072,2154,2265,2393,2487,2642,2793,2937,3051,3134,3211 i}
MSAKAISEQTGKELLYKFICT--TSAIQNRFKYARVTPDTDWARLLQDHPWLLSQ-NLVV
KPDQLIKRRGKLGLVGVNLTLDGVKSWLKPRLGQEATVGKATGFLKNFLIEPFVPHSQAE
EFYVCIYATREGDYVLFHHEGGVDVGDVDAKAQKLLVGVDEKLNPED----IKKHLLVHA
PED-KKEILASFISGLFNFYEDLYFTYLEINPLVVT-KDGVYVLDLAAKVDATADYICKV
KW----------GDIEFPPPFGREAYPEEAYIADLDAKSGASLKLTLLNPKGRIWTMVAG
GGASVVYSDTICDLGGVNELANYGEYSGAPSEQQTYDYAKTILSLM-TRE-KHPDGKILI
IGGSIANFTNVAATFKGIVRAIRDYQGPLKEHEVTIFVRRGGPNYQEGLRVMGEVGKTTG
IPIHVFGTETHMTAIVGMALGHRPIPNQPPTAAHTANFLLNA-----------------S
GST-STPAPSRTA-SFSE----SR-ADEVAPAKKAKP----AMP------QDSVPSPRSL
QGKSTTLFSRHTKAIVWGMQTRAVQGMLDFDYVCSRDEPSVAAMVYPFTGDHKQKFYWGH
KEIL------------------------IPVFKNMADAMRKHPEVDVLINFASLRSAYDS
TMETM-------NYAQIRTIAIIAEGIPEALTRKLIKKADQKGVTIIGPATVGGIKPGCF
KIGNTGGMLDNILASKLYRPGSVAYVSRSGGMSNELNNIISRTTDGVYEGVAIGGDRYPG
STFMDHVLRYQDTPGVKMIVVLGEIGGTEEYKICRGIKEGRLTKPIVCWCIGTCATMFSS
EVQFGHAGACANQASETAVAKNQALKEAGVFVPRSFDELGEIIQSVYEDLVANGVIVPAQ
EVPPPTVPMDYSWARELGLIRKPASFMTSICDERGQELIYAGMPITEVFKEEMGIGGVLG
LLWFQKRLPKYSCQFIEMCLMVTADHGPAVSGAHNTIICARAGKDLVSSLTSGLLTIGDR
FGGALDAAAKMFSKAFDSGIIPMEFVNKMKKEGKLIMGIGHRVKSINNPDMRVQILKDYV
---RQHFPATPLLDYALEVEKITTSKKPNLILNVDGLIGVAFVDMLRNCGSFTREEADEY
IDIGALNGIFVLGRSMGFIGHYLDQKRLKQGLYRHPWDDISYVLPEHMSM----------
-------------------------------
>Isca.ISCW009919-RA /organism=Isca {i 6,96,265,416,578,725,819,1125,1215,1375 i}
------------------------------------------------------------
------------------------------------------------------------
------------------------------------------------------------
------------------------------------------------------------
--------------MDTPPP----------------------------------------
--------------------------PSSPTKD---------------------------
-------------------------------------IRRP-------------------
------------------------------------------------------------
-------------------------------------------------------FSQNA
EQAAQPWFTPKTKAIIWGMQTRAVQSMLDFDFVCSRKEGSVVAMVYPFTGDHKQKFYWGH
KEVL------------------------IPEFKENLHLYSLSVMRSWKMGLFSVQSVAQS
-VQTLTSFICFFSMPSAKILVKSRQLVPDCFCVASVIAETSVAV------QVGGIKPGCF
KIGNTGGMMDNILASKLYRPGNVAYVSRSGGMSNELNNIISRSTNGVYEGVAIGGDR---
----------------RVLVL--------------------------PW-----------
RLLFGR-------------------------------------EKVYDGLVGAGVIVPMP
EVPPPTVPMDYNWARELGLIRKPASFMTSICDERGQELLYAGIPITTVIEKDLGIGGVLS
LLWFQRRLPQYACKFLEMVLMVTADHGPAVSGAHNTIVCARAGKDLISSLVSGLLTIGDR
FGGALDAAAKQFSEAYDSRQIPMEFVN---------------------------------
--------------------------KPNLILNVDGLIGVAVVDLLRNVGCFTPEEAQEY
IDMGALNGLFVLGRTIGFIGHYLDQKRLKQGLYRHPWDDISYVLPETDCQ----------
-------------------------------
>Bmor.transcript:BGIBMGA014446-RA /organism=Bmor {i 198,411,569,742,840,959 i}
------------------------------------------------------------
------------------------------------------------------------
------------------------------------------------------------
---------------------------MEINPLVVT-NERIYLLDLAAKLDQTADFICAK
NW----------GEVTFPPPFGRDAYPEEAHIADLDAKSGASLKLTVLNKSGRVWTMVAG
GGASVVYTDTVCALGGAHDLANYGEYSGAPTETQTADYAKTIFSLM-CRE-KHPDGKVLI
VGGGIANFTNVADTFRGIITAIETYKDALKQYNVTIFVRRGGPNYQEGLRQMREVGQRLR
IPLYVFGPETNMTSIVGLALGHSPIPKEHQLDYAPKQL----------------------
------------------------------------------------------------
----------------------------------PRPQPAVS------------------
-----------------------------PVFSDMDVAMRKHQEATVLVNFASLRSAYDS
TMQAM-------QHPQINTVVIIAEGIPENMTRKIIKLADVRGVSALDCV----LKPGC-
QIGNTAGMIDNIIDSKL-------------------------------------------
----------------------------------------------SAW-----------
------------------------------------------------------------
------------------------------------------------------------
----------------------------EVSDLH--------------------------
------------------------------------------------------------
------------------------------------------------------------
------------------------------------------------------------
-------------------------------
>Cele.Transcript:D1005.1 /organism=Cele {i 39,441,899,1368,1833,2637,2937 i}
MSAKAVSELSGKEVLYKYFEP-SGLLSAPHA--FHVKAGENFDEIANKYEWLARDNKGVI
KPDQLIKRRGKLGLVKIGTP-QELKAWFEKTGDSYVRVGQTEGRLHTFIVEPFCAHTEKD
EMYIAIYSERFRDVIMFYEQGGVDIGDVEEKARTVSVPVQLNENAMTPSDEELTTLLGPL
K---DSDIVRRFVVELYKAYKDLHFTYLEINPFVLL-NNQIHVLDLAARLDETANFLCAD
KWKSRLTPYGGPNHVEFPAPFGRDLTSEEQYISEMDAKTGASLKLTILNRKGRVWTMVAG
GGASVVFTDTVCDLGGASELANYGEYSGDPSESQTYEYAKTLLSVM-TEGTPRPDGKVLI
IGGSIANFTNVAKTFGGIVRAFETFVSKLKEHKVTIFVRRGGPNYQEGLRRIKDAATKLE
LPIHVFGPETHMTAIVGAALGVKPMPTVPTAPQTTGQFLLSP-----------ERNTG-G
TER-APPSP-----AANATPTEHP----LTT------------------------AQQNK
LKSFRGLFEDDTKAIIWGQQAKAIQGMLDFDYVCRRSSPSVVASTYPFTGDNKQKYYFGQ
KEIL------------------------IPAYKSMAKAFATHPDASIMVTFASMRSVFET
VLEAL-------EFPQIKVIAIIAEGVPENQTRKLLKIAHDRGVTLVGPATVGGIKPGCF
KIGNTGGMMDNILASKLYRPGSVAYVSRSGGMSNELNNIISQNTNGVYEGIAIGGDRYPG
STYTDHVIRYQNDDRVKMIVLLGEVGGVEEYKIVDLLKQKKVTKPLVAWCIGTCADHITS
EVQFGHAGASANALGETAACKNAALRASGALVPESFDDLGNKIRQTYDELVSQQIIVPQP
EVPPPAVPMDYAWARELGLIRKPASFMTSICDERGEELNYAGVPITKVLESDMGIGGVLG
LLWFQKRLPPHANKFIEICLMLTADHGPAVSGAHNTIVCARAGKDLISSLTSGLLTIGDR
FGGALDGAARQFSEAFDQGWSANQFVSEMRKKGKHIMGIGHRVKSINNPDKRVEILKRFA
MDKKEFAQETPLFEYALEVEKITTAKKPNLILNVDGAIAILFVDILRHSGMFTKQEAEET
IEIGSLNGLFVLGRSIGFIGHYLDQSRLKQGLYRHPWDDISYIMPESNLVKF--------
-------------------------------
