# Supplementary material for: Genome streamlining in a minute herbivore that manipulates its host plant
Source: eLife. 2020 Oct 23;9:e56689. doi: 10.7554/eLife.56689 (PMC7738191; doi:10.7554/eLife.56689)
Supplement: Supplementary file 2. [file elife-56689-supp2.zip › Malin_Input/OG0002254.fasta]

>Agam.AGAP008935-RA /organism=Agam {i 270,819,1362 i}
M-----------------------------------------------------------
------------------------------------------------------------
------------------------------------------------------------
------------------------------------------------------------
------------------------------------------------------------
------------------------------------------------------------
----------------------------P-------------------------------
-----HQY----------------------------------------------------
------GIPG------------------YGQAPPSPPTH---------------------
--HGGS------------------GALLPRLG--------AAGAVIPV------------
------------------TP-NNNGG-------------SGMGPTTSPI-----------
----FRSQIEERRLTRDAMEKYL--RDR--NNMVIVILHAKVAQKSYGNEKRFFCPPPCI
YLFGEGWRLRKEQMLRR------------------GESEQSTQLCAFIGIGSPE---QEM
QPLDLN--------------NPK-----QYCAAKTLFISDSDKRKHFMLSVKMFYGSGHD
IGVFQSKRIKVISKPSKKKQSLKNAD---LCIASGTKVALFNRLRSQTVSTRYLHVEDGH
FHASSTQWGAFTIHLLDDNE--SESEEFQVRDGYVHYGATVKLVCSVTGMALPRLVIRKV
DKQMALLEA---DDPVSQLHKCAFHMKDTE----RMYLCLSQEKIIQFQASPCPKEPNKE
MINDGACWTIISTDKAEYQFYEGMGPV-RTPVTPVPIVNSLHLNGGADVAMLEITGDNFT
PSLQAWFGDVEA-ETMYRCAESLLCVVPDISQFRGE---WSWVRQPT---QVPISLVRND
GIIYATGLTFTYTPEPGPRPPC-P---------------------GAEDVLRRGSTAGSL
GVVSN-------------------------------------------------------
------------------------------------------ANASNNNSN-----SSNN
SNSASV--------------------VNQQPAAAAGAL----------------------
PSIADVSWSSHGG-----------------------------------------------
--------------------------GLP-------------
>Bmor.transcript:BGIBMGA003113-RA /organism=Bmor {i 834,1079,1305 i}
M-----------------------------------------------------------
------------------------------------------------------------
------------------------------------------------------------
------------------------------------------------------------
------------------------------------------------------------
------------------------------------------------------------
----------------------------P-------------------------------
-----HQY----------------------------------------------------
------GGGA------------------GGASPPAPVG----------------------
--------------------------AYPRY----------ASAAGP-------------
----------------------GAGA----------------------------------
------YRPEERRLTREAMERYL--RDR--SDMVVVILHAKVAQKSYGNEKRFFCPPPCI
YLFGDGWRLRRERMLRE------------------GETEQAAQLCAFIGIGNSD---QDM
QQLDLN--------------NGK-----QYCAAKTLYISDSDKRKHFMLSVKMFYGNGHD
IGIFNSKRIKVISKPSKKKQSLKNAD---LCIASGTKVALFNRLRSQTVSTRYLHVENGN
FHASSTQWGAFTIHLLDDNE--SESEEFAVRDGYVHYGSTVKLVCSVTGMALPRLIIRKV
DKQMALLEA---DDPVSQLHKCAFYMKDTE----RMYLCLSQERIIQFQATPCPKEPNKE
MINDGACWTIISTDKAEYQFYEGMGPV-RSPVTPVPLVHSLNLNGGGDVAMLELAGDNFT
PSLQVWFGDVEA-ETMYRCAESMLCVVPDISQFRGQ---WLWVRQPT---QVPVSLVRND
GIIYATGLTFTYTPEPAPRPVC-P---------------------PVDDVMRP-------
------------------------------------------------------------
------------------------------------------------------------
------------------------------------------------------------
----DSAWHDH-------------------------------------------------
--------------------------RLPDN--------TLQ
>Tcas.transcript:TC014468_001 /organism=Tcas {i 846 i}
M-----------------------------------------------------------
------------------------------------------------------------
------------------------------------------------------------
------------------------------------------------------------
------------------------------------------------------------
------------------------------------------------------------
----------------------------P-------------------------------
-----HQY----------------------------------------------------
------GLPG-------IA---------HAQSPPTPPPQ---------------------
--H---------------------GAMYSRF----------SGAVVP-------------
------------------------GG----------------------------------
------YRGEDRRLTREAMERYL--RDR--SDMVIVILHAKVAQKSYGNEKRFFCPPPCI
YLFGDGWRLRQEQMLRE------------------GESEQASQLCAFIGIGNSD---QDM
QQLDLN--------------NGK-----QYCAAKTLYISDSDKRKHFMLSVKMFYGSGHD
IGVFHSKRIKVISKPSKKKQSLKNAD---LCIASGTKVALFNRLRSQTVSTRYLHVENGH
FHASSTQWGAFTIHLLDDNE--SESEEFQVRDGYIHYGSTVKLVCSVTGMALPRLIIRKV
DKQQALLEA---DDPVSQLHKCAFYMKDTE----RMYLCLSQERIIQFQATPCPKEPNKE
MINDGACWTIISTDKAEYQFYEGMGPV-RSPVTPVPIVHSLHLNGGGEVAMLELTGDNFS
PSLQVWFGDVEA-ETMYRCQESMLCVVPDISQFRGE---WLWVRQPT---QVPVSLVRND
GIIYATGLTFTYTPEPGPRPQC-L---------------------PADEIMRHGQRS---
------------------------------------------------------------
------------------------------------------------------------
--------------------------------AAAAQGQSQ-------------------
ALTQEAAWNSHGG-----------------------------------------------
----------------------------------------MH
>Phum.transcript:PHUM462870-RA /organism=Phum {i 16 i}
MAE---------------------------------------------------------
-------Y----------------------------------------------------
---------------------------------------------------EYNSI----
------------------------------------------------------------
------------------------------------------------------------
------------------------------------------------------------
--------------------------KMP-------------------------------
-----HQY----------------------------------------------------
------GLPM-------LG----------IQTPPSPPN----------------------
--------------------------HYERY------------APVP-------------
------------------------------------------------------------
-----LRHQEDRRLTREAMEKYL--RER--SDMVIVILHAKVAQKSYGNEKRFFCPPPCI
YLYGDGWRLRHEQLLRE------------------GESDQSAQLCAFIGIGNSD---QDM
QQLDLN--------------NGK-----QYCAAKTLYISDSDKRKHFMLSVKMFYGSGHD
IGVFQSKRIKVISKPSKKKQSLKNAD---LCIASGTKVALFNRLRSQTVSTRYLHVENGN
FHASSTQWGAFTIHLLDDNE--SESEEFAVREGYVHYGSTVKLVCSVTGMALPRLIIRKV
DRQMALLEA---DDPVSQLHKCAFYMKDTE----RMYLCLSQERIIQFQATPCPKEANKE
MINDGACWTIISTDKAEYRFYEGMGPV-RSPVTPVPVVHSLHLNGGGEVAMLELTGENFT
PCLQVWFGDVEA-ETMYRCQESMLCVVPEISSFRGE---WLWGRQPT---QVLVSLVRND
GIIYATGLTFTYTPEPGPRPHC-P---------------------PAEDIMRTPRYP---
------------------------------------------------------------
------------------------------------------------------------
------------------------------------------------------------
-PISDIPWNHH-------------------------------------------------
--------------------------TPPA---------GM-
>Dmel.FBtr0080700 /organism=Dmel {i 384,1265,1473 i}
MKS---------------------------------------------------------
-------YSQF----NLN-------------------------------------AAAPP
AIAYETTVVNPNGS-----------------PLDPHQ------------QQQQQSQ----
------------------------------------------------------------
------------------------------------------------------------
------------------------------------------------------------
--------------------------DMP-------------------------------
-----H-F----------------------------------------------------
------GLPG-----------------------PQPPSSQ-----------QQQQQLQVH
--HQQQQQQQQQ---------QQQQQHQQQM----------QMSLLP-------------
------------------------GP----------------------------------
----YRPHIEEKKLTRDAMEKYM--RER--NDMVIVILHAKVAQKSYGNEKRFFCPPPCI
YLFGSGWRRRYEEMLQQ------------------GEGEQGAQLCAFIGIGSSD---QDM
QQLDL---------------NGK-----QYCAAKTLFISDSDKRKHFMLSVKMFYGNGHD
IGVFNSKRIKVISKPSKKKQSLKNAD---LCIASGTNVALFNRLRSQTVSTRYLHVENGH
FHASSTQWGAFTIHLLDDNE--SESEEFQVRDGYIHYGATVKLVCSVTGMALPRLIIRKV
DKQMALLEA---DDPVSQLHKCAFYMKDTD----RMYLCLSQEKIIQFQATPCPKEPNKE
MINDGACWTIISTDKAEYQFYEGMGPV-ASPVTPVPIVNSLNLNGGGDVAMLELSGDNFT
PHLQVWFGDVEA-ETMYRCTETLLCVVPEISQFRGE---WLWVRQPT---QVPISLVRND
GIIYATGLTFTYTPEPGPRPHCNT---------------------QAEDVMRAR------
------------------------------------------------------------
--------------------------------------------QNNNNNNITSISNNNN
SNNAG------------------------SPAAGGGLQQQQQ-------QHQAL------
PSISEVQWNSHGS-----------------------------------------------
--------------------------GLS-------------
>Cscu.CSCU001932-RA /organism=Cscu {i 182,206,302,468,643,781,894,1035,1191,1295,1377 i}
MQ----------------------------------------------------------
------------------------------------------------------------
------------------------------------------------------------
------------------------------------------------------------
------------------------------------------------------------
------------------------------------------------------------
-----------------------------------------------LISGSMTSHDKVN
G-DQ-HSL-------------------------------------------------GSL
NSSNALSVPM-------LAHGR-------GHAPPSP------------------------
---------------------------------------------LP-------------
--------------------------------------------TPSPPVD---------
--DRHRNKRKDQRLTREAMKKYL--RER--GDMILVILHAKVAQKSYGNEKRFFCPPPCI
YLLGDGWRKKQEQMIRD------------------GEIEQGAQLCAFIGIGNSD---QEM
QQLDF---------------NGK-----NYCAAKTLYISDSDKRKHFMLSVKMFYGNGED
IGVFHSKRIKVISKPSKKKQSLKNAD---LCIASGTKVALFNRLRSQTVSTRYLHVENGN
FHASSTQWGAFTIHLLDDNE--SESEEFTVRDGYIHYGSTVKLVCSVTGMALPRLIIRKV
DKQTALLDA---DDPVSQLHKCAFYMKDTE----RMYLCLSQERIIQFHATPCPKELNKE
MINDGASWTIISTDKAEYTFYEGMGAV-KTPVTPVPVVHSLHLNGGGDVAMLELAGENFT
PNLKVWFGDVEA-ETMYRCQEGMLCVVPDISAFREG---WQWVRQPT---QVPVSLVRSD
GIIYATGLTFTYTPEPGPRPHC-P---------------------GVEEILRPAGLHQVD
ENQ---------------------------------------------------------
-------------------------------------------------SRVTP------
---------------------------NTVPVAPP-------------------------
HGYPEAHM----------------------------------------------------
------------------------------------------
>Ptep.aug3.g15584.t1 /organism=Ptep {i 24,180,511,662,686,782,963,1138,1276,1389,1530,1686,1790,1872 i}
MWE---------------------------------------EFYFEVNHGF--------
--QPAQEYSNFEDQSFV--------------------------------------TASMS
LAPYTTA----------------------------YSSASST------PSQNASSYSITS
QANLQNPNPYTDLNVNNR---------------------------AQHQQLGHVQLNEVN
------------------------------RNGMQNSHLCSPSRDRPSENVIDSHP----
-------------VDLSSPKPSNRYGPMGYMNVARD------------------------
----NSTGAFPNFNNRS-GFENGMDSMRP-EYN-----------------------QKLN
G-EQ-NQQ----------------------------------------------QPHHPL
VPHGALSLPL-------LSQGR-------GHAPPSP------------------------
---------------------------------------------MP-------------
--------------------------------------------TPSPPVD---------
--DRHRSKRKDQRLTRECMKKYL--RER--GDMVLVILHAKVAQKSYGNEKRFFCPPPCI
YLLGDGWRKKQEQMVRD------------------GESEQGSQLCAFIGIGNSD---QEM
QQLDF---------------NGKASTQYSYCAAKTLYISDSDKRKHFMLSVKMFYGNGED
IGVFHSKRIKVISKPSKKKQSIKNAD---LCIASGSRVALFNRLRSQTVSTRYLHVENGN
FHASSTQWGAFTIHLLDDTE--SESEEFTVRDGYIHYGSTVKLVCSVTGMALPRLIIRKV
DKQTALLDA---DDPVSQLHKCAFYMKDTE----RMYLCLSQERIIQFQATPCPKEPNKE
MINDGASWTIISTDKAEYTFYEGMSPV-RSTVTPVPVVHSLQVNGGGDVAMLELTGENFT
PTLKVWFGEVEA-ETMYRCQENMLCVVPDISAFREG---WQWVRQPT---QVPVSLVRND
GIIYSTGLTFTYTPEPGPRTHC-P---------------------AVEEILRPPEMRRDD
------------------------------------------------------------
------------------------------------------------------------
------------------------------PRHPS-------------------------
HMYSNADHPMQ-------------------------------------------------
------------------------------------------
>Lpol.rna20985 /organism=Lpol {i 91,287,311,407,573,748,886,999,1140,1296,1400,1482 i}
MNL----------------------------------------GSYVGTHYR--------
--SMSQNRSHFENEHSV-------------------------------------------
-------------------------------------------------SENESSMQMLS
SSLSVSEKPTID-----------------------------------HQQVN--------
------------------------------------------------------------
------------------------------------------------------------
--------------------------HLP-------------------------------
----------------------------------------------------------PF
SGQNPLGGST-------LG-SR-------THPSPSP------------------------
---------------------------------------------LP-------------
--------------------------------------------TPPPIDD---------
--DGHRSRRRDQRLTREAMKNYL--KER--GDMVLVILHAKVAQKSYGNEKRFFCPPPCI
YLLGDGWRKKQQQMVRD------------------GENDQSAQLCAFIGIGNSD---QEM
QQLDF---------------NGK-----NYCAAKTLYISDSDKRKHFMLSVKMFYGNGED
IGVFHSKRIKVISKPSKKKQSLKNAD---LCIASGTKIALFNRLRSQTVSTRYLHVENGN
FHASSTQWGAFTIHLLDDNE--SESEEFTVRDGYIHYGSTVKLVCSVTGMALPRLVVRKV
DKQTALLDA---SDPVSQLHKCSFFMKDTE----RMYLCLSQERIIQFQATPCPKEPFKE
MINDGASWTIISTDKAEYTFYEGMGPV-HSPVTPVPVVFSLHLNGGGDVAMLELTGENFT
PVLKVWFGDVEA-ETMYRCQESMLCVVPDISAFREG---WQWVHHPT---QVPVSLVRND
GIIYATGLTFTYTPEPGPRPHC-R---------------------TVEEILRPAGSH---
------------------------------------------------------------
------------------------------------------------------------
---------------------------THPPDGEEPG-----------------------
PLISTYTHVSSGL-----------------------------------------------
------------------------------------------
>Smar.transcript:SMAR001432-RA /organism=Smar {i 24,171,373,566,590,686,852,1027,1165,1278,1419,1575,1761 i}
MNE-----------------------VFLP------------QGQYDYPPPL--------
----ASTYSREADLWNVN-------------------------------------LATYS
SAPTTCTGATPAPS-----------------VTGFYAQATGS------NSVSPSSVSLTT
------------------------------------------------------------
-------------L---------------------------------TPHFADNHP----
-------------VDLSN----SHRGEGGHLDLVRF------------------------
--QSDRVDAYKH--------ANGLSVHIP-DHHDA---------TSHMIAGSLTPPDKVN
G-EHGHQL-------------------------------------------------VTM
SNASQMSLGS-------IASS--------LQTPPSP------------------------
---------------------------------------------IP-------------
--------------------------------------------TPSPPVP---------
-LDGVRHSHKDQRLTREAMKRYL--RER--GDQVLVILHAKVAQKSYGNEKRFFCPPPCI
YLFGDGWRRKREQMLHE------------------GETEQGAQLCAFIGIGNSD---QDM
QQLDL---------------NGK-----NYCAAKTLYISDSDKRKHFMLTVKMFYGNGED
IGVFHSKRIKVISKPSKKKQSLKNAD---LCIASGTKVALFNRLRSQTVSTRYLHVENGT
FHASSTQWGAFTIHLLDDNE--SESEEFTVRDGYIHYGSTVKLVCSVTGMALPRLIIRKV
DKQTALLDA---DDPVSQLHKCAFYMKDTE----RMYLCLSQERIIQFQATPCPKEPNKE
MINDGASWTIISTDKAEYTFCEGMGPV-RTLVTPVPVVHSLHLNGGGDVAMLELTGENFT
PTLRVWFGDVEA-ETMYRCQESMLCVVPDISAFRGG---WQFVRQPT---QVPVSLVRSD
GIIYATGLTFTYTPEPGPRPHC-P---------------------ATDHILRGGSQSGLD
RL----------------------------------------------------------
------------------------------------------------------------
------------------------------PTSPDPA-----------------------
LTYNPPHHA---------------------------------------------------
--------------------------LTPI------------
>Dpul.mRNA9790 /organism=Dpul {i 14,351,526,664,1074,1260 i}
ME----------------------------------------------------------
------------------------------------------------------------
------------------------------------------------------------
------------------------------------------------------------
------------------------------------------------------------
------------------------------------------------------------
------------------------------------------------------------
------------------------------------------------------------
----------------------------------GP------------------------
---------------------------------------------MP-------------
--------------------------------------------TGS-------------
---AYRGGTKEQRLTREAMMRYL--QEH--GDMVVVILHAKVAQKSYGNEKRFFCPPPCI
YLYGDGWRRRREAIQREAAANGA----------SPAEAEAASQLCAFIGIGNSD---QDM
QQLDL---------------NGK-----SYCAAKTLFISDSDKRKHFMLSVKMFYGNGQD
IGVFHSKRIKVISKPSKKKQSLKNAD---LCIASGTKVALFNRLRSQTVSTRYLHVDNNN
FHASSTQWGAFTIHLLDDSE--SESEEFTVRDGYIHYGSTVKLVCSVTGMALPRLIIRKV
DKQMAVLDA---DDPVSQLHKCAFYMKDTE----RMYLCLSQERIIQFQATPCPKEPNKE
MINDGAAWTIISTDKAEYQFYEGMGPV-RSPVTPVPIVHSLHLNGGGDVAMLELMGENLT
PNLKVWFGDVEA-ETMFRCEESMLCVVPDISAFRSG---WQWVRGPT---QVPISLVRSD
GVIYATRLTFTYTPEPGPRPHC-P---------------------PAQEVLQRGVVAGSN
------------------------------------------------------------
-------------------------------------------------NAVNPMA----
------------------------------------------------------------
LGYDNQHMHHQ-------------------------------------------------
--------------------------QQPQQQ--QQHHQPM-
>Isca.ISCW010197-RA /organism=Isca {i i}
MSD-----------------------VYLP------------DDQYAGYHPV--------
--QNNYSSPHDDGTFAV-------------------------------------------
-------------------------------------------------SGSAYSGDYGR
DLLLDLGQQAA-------------------------------------------------
-----------------------------------------------------GAP----
-------------VDMSS------------------------------------------
----HPARAHPYFNSGGVPFKNGLADGEP-------------------------------
G-----------------------------------------------------ALLGSA
AKGAGEGPPQGS---PHLGVQA-------PRLPPSP------------------------
---------------------------------------------LP-------------
----------------------------------------------SPP-----------
--SEERYRRGEPRLTRDAMDRYL--RDR--GDMVLVILHAKVAQKSYGNEKRFFCPPPCV
YLLGDGWQRKRDQLLRD------------------GEADQAAQLCAFIGIGNSD---QDM
QQLDF---------------AGK-----SYCAAKTLFISDSDKRKHFMLSVKLFYGNGED
VGVFQSKRIKVISKPSKKKQSLKNAD---LCIASGTRVALFNRLRSQTVSTRYLHVDGGN
FHASSSQWGAFTIHLLDDNE--SEAEEFTVRDGYIHYGSTVKLVCSVTGMALPRLVIRKV
DKQNAFLDA---DDPVSQLHKCAFYMKDTE----RMYLCLSQEKIIQFQATPCPKEPNRE
MINDGASWTIISTDKAEYTFHEGAGPV-RVPVTPVPVVNSLHLNGGGDIAMLELTGENFA
PNLRVWFGNVEA-ETMYRCAECLLCVVPDISAFREG---WQWVRQPT---QVPVSLVRSD
GVIYATGLTFTYTPEPGPRQPG-PY------------------PALVHDILRPANAR---
------------------------------------------------------------
------------------------------------------------------------
---------------------------SHPPAPEDHG-----------------------
APTANFGHHMHFG-----------------------------------------------
-----------------------------------SHHQNMS
>Mocc.rna14795 /organism=Mocc {i 1065,1216 i}
------------------------------------------------------------
------------------------------------------------------------
------------------------------------------------------------
------------------------------------------------------------
------------------------------------------------------------
------------------------------------------------------------
------------------------------------------------------------
------------------------------------------------------------
------------------------------------------------------------
------------------------------------------------------------
------------------------------------------------------------
------------------MARYL--IERNSNDMVLVILHAKVAQKSYGNEKRFFCPPPCI
YLFGDGWQRKQDQIMREYGDNT-------------EAGHQASQLCAFIGIGNSD---QDM
QPLDF---------------NGK-----KYCAAKTLFISDSDKRKHFMLSVKMFYGNGED
LGVFHSKRIKVISKPSKKKQSLKNAD---LCIASGTKVALFNRLRSQTVSTRYLHVENDN
FHASSTQWGAFEIHLLDDEE--SESEEFNVRDGYIHYGSTVKLVCSVTGMAMPRLVIRKV
DKQTALLDA---DDPVSQLHKCAFYMKDSE----RMYLCLSQEKIIPFQATQCPKEPNKE
MINDGAAWTIISTDKAEYTFFEGMGPV-RAPVTPVPVVNSLHLNGGGEIAMLELVGENLT
PDLKVWFGNVEAPETMFRCEESMLCVVPDISAFKEG---WQWVRQPT---QVPVSLVRSD
GVIYATSLTFVYTPEVGPRQPY-P---------------------CVGDILRPQSQLQSV
------------------------------------------------------------
------------------------------------------------------------
----------------------------SPGCGQQQQA------------SQLQDDVNSQ
QSQSSTNHYMHLQ-----------------------------------------------
------------------------------------------
>Dpte.g7943.t1 /organism=Dpte {i 256,924,1099,1237,1350,1751,1980 i}
MDVD----------------DDSSNSLLDPSSA-----LI-LDNHHQHHHHR--------
--CLSNTSSIFFDYLFQS-------------------------------------TECRH
LSPNKQQ------------------------LLRHYFNCFAS-------TAARSSYYYGL
DSFAYYSKSSR-------------------------------------------------
------------------------------------------------------------
------------------------------------------------------------
--------------------------DSP-------------------------------
-----HSYYSQI---------------------------------------------GAN
NQNSSYQQQQ-------TSASNNNAMMSPIPSTPSPPN--------------DSGNISMD
--YMGRSIDHHQHGGGGGNPSHQTSPHLRSSS--------STMMINP-------------
---------------------RSAGGSSTCSSNASDINNSSTATTTAP------------
--LMLTPVTGNHSLTREAMRRYI--REK--NDLKIIILHAKVAQKSYGNEKRFFCPPPCI
YLEGDGWRKRQEQMLRE------------------GRTEQDSSLCAYIGIGNSD---QDM
QPLDF---------------NGK-----SFCAAKTLYISDSDKRKHFMLSVKMFYGNGED
IGLFHSRRIKVISKPSKKKQSLKNSD---LCIASGTKVALFNRLRSQTVSTRYLHVENGH
FHASSTQWGYFTIHLVDDKE--EESEEFTVRDGYIHYGATVKLVCSVTGMALPRLIIRKV
DKQTAMLDA---DDPVSQLHKCAFYLKDTE----RMYLCLSQERIIQFQATPCPKDPNKE
MINDGASWTIISTDKAEYTFYEGMGTV-HRPVTPVPIVHNLNVNGGGDVAMLELSGENLS
PSLKVWFGDVEA-ETMYRCAESMLCVVPDISQFREG---WQYVRQPT---QVQVSLVRDD
GVIYATGLTFTYTPEPGPRPHN-P---------------------AIDRILRPNAHPPPQ
------------------------------------------------------------
------------------------------------------------------------
----------------------------WPFKSRTRDG------------DKVAILKNS-
------------------------------------------------------------
------------------------------------------
>Alyc.aculy01g18210.1 /organism=Alyc {i 480,2690,2819,2966 i}
MIGV----YESVQS------EQEVRAAMAAAAA--------ATNTSAHHHHNPTINQHQH
HQQQTQLQQAYQTSPSSSS------TTATPNSLTMMTNVSSTSSSSSSSSSSSSSGSSVP
TSVGVTTVATPAATNATAAMGMSPSSTGELLPLDHQSRTIKQQHQQQQQQAQQSQHQTSN
ELIMHNNNNYATCNLNNNNYYYGNLEDQQHHHQLQQYQQQQQQILLDHQSLNRISSTASS
SSSSSLSSSGAQKLVGGQTGASPYVTTAAEQNYQQNSSPPSISNNPSSSVCLANEPTQNK
DHHQQVQHHYNSSVVVNDPHRQHYHQQQQHLQEANDLRQQQQHHQHHHHLQHQQYHQQHH
HQQQQQQQHHQHYNHFQ------QQHHNP-LHHNQHQSRYTHINRGGMHEHSAITAHQTN
GYDHQHSQHNEAVAQHQQHLQSQTTVEQYASYHQQQQQQHQQQQPPPIAHPDLHPLYYAT
AQHQSMGVQHPAIQQHNGSPQTNGAH---HQPPPSSNLHQLTTAAETKQSINNSNNNNSN
NSYNNNSISSQLDNRHPSNPDTTTGNNLNGNSRH------NRAVVTP-------------
---------------------PSMHSTNLSIYNGNS------------------------
--LNQSSNCRTRRLTREAMRNYI--RHRE-SDMRMIILHAKVAQKSYGNEKRFFCPPPCI
YLLGGGWKQRHERMLRE------------------GESEQSSQLRAFIGIGNSE---QEM
QELDF---------------TNR-----NYCAAKTLFISDSDKRKHFMLSVKMFYANGED
LGVFHSKRIKVISKPSKKKQSLKNTD---LCIASGTKVALFNRLRSQTVSTRYLHVEGNS
FHASSSQWGAFTIHLLDDDE--SETEEFTVRDGYIHYGSTVKLVCSVTRMALPRLVIRKV
DKSTALLDA---DDPVSQLHKCAFYLKGTD----RMYLCLSQERIIQFQATPCAKEPNKE
MINDGASWTIISTDKAEYTFFEGMGPA-KAPVTPVPVVHSLNLDGGGDVAMLELTGENFK
PSYSVWLGDVET-ETIYRCEECMLCVVPDISAFQDG---WQWVEQPK---QVEVSLVRHD
GVIYATGLTFTYTPEPGPRPRD-P---------------------LIRNIVHGGA-----
------------------------------------------------------------
------------------------------------------------------------
------------------------------------------------------------
------------------------------------------------------------
------------------------------------------
>Turt.mRNA:tetur04g02730 /organism=Turt {i 115,750,925,1063,1173,2160,2192 i}
MDTH----------------SIGATGLLSPVSL--------VDSSMCLNHHT--------
------------------------------------------------------------
LTPLICSSDLDKSP-----------------PSSQQQQCNSN-------SSNVSSNSNGT
NQNNNSNNNSTV------------------------------------QVNNSSNSNSNN
------------------------------NNNGNNS---------------GASP----
-------------IGGST------------------------------------------
----------------------------P------------------------TGAARTS
G-STGSDG----------------------------------------------QL----
-NGSATDLTL-------MIPNS-------IHGPPSP------------------------
---------------------------------------------LP-------------
----------------------------------------------SPMDE---------
--RSRLRRSWEHQLARESMRSFI--RER--KEMKVVILHAKVAQKSYGNEKRFFCPPPCI
YLYGDGWSHRQQQMIRA------------------GQSESSTQICAFIGIGNSD---QEM
QQLDF---------------NGK-----NFCAAKTLYISDSDKRKHFMLSVKMFYANADD
IGVFYSQRIKVISKPSKKKQSLKNAD---LCISSGSKVALFNRLRSQTVSTRYLHVENNN
FHASSSQWGAFTIHLVDENE--PDTKE-SYRNGYIHYGSTVKLVCSVTGMSLPRLVIRKV
DKQNALLDA---DDPVSQLHKCAFYMKDTE----RMYLCLSQERIIQFQATPCPKEPNKE
VITDGASWTIISTDKAEYTFTQGMGLYGGAPVTPVPIVSGLSLNGGGEVAMLELTGENFT
ENLKVWFADVET-ETFFRCQESLLCVVPHVSEFREG---WEWVRYAI---TIDVNLVRDD
GVIYPTGFTFTYTPEPGPRPHQ-PHVNHHVAHHHGHQPRPTHHHSEIDPLLSPYQHVNGL
STYPHDYPSHHLPPPPLPLDHTHIHQHHLHPQQQQQQQQQQQQQQQHHQHQHQHQHQHEQ
QSQQQHSHGHPNSLHPSHQTHHPHQQPQPTGTPPSSLIQNQPLPENTLNGHVHSMEHQHH
HNQHQSPGQHHNNHQNQHQHQHQHPQQQHSPSSDNPQVQEQQQGNHISPQQSQTNQVNHQ
PPQQQHHHFQQLNHSLGSPPPPTLLTHHHHLAPPHPANHLHGNNHLTHPHMSMVSRLGSG
DNLRSPSLHHLQRSTYRSHPYYVPGHGPPSTHHSQPHLQAL-
>Cele.Transcript:K08B4.1d /organism=Cele {i 763,950,1052,1317,1639,1770,2262 i}
MFSWRRGDCESQKEENRSEERKGEETIRFPTRSPFHCVLFLLTDGFVLHKPTASPTVGFS
PTIFSFYYSRWESSHRISHDESGFCTAKTPLQDSTFTRHP---------------STSVP
SSP-----STPRHS-----------------GMDYHQ------------SSSVASSESTA
STVAAAAAAAAAASLN--------------------------------------------
------------------------------------------------------------
------------------------------------------------------------
------------------------QHHHPHLYCDD-----------GLLSRSLTDMVSSG
GYD--SSS-------------------------------------------------SSL
SAAASMCYPTPD------------AY--YYHAPPPPPPPQA-----------QQGFSSTD
---------------------AWLQMQMQPTYHNFGSTVVSTNSPLPSHLLSYGGQPAFA
DPFYTIGQSTPNTSSFLDTSNSSFGAPSTV--------------VANPMTNYQLAFQAKL
GSLHSLIGDSVQSLTSDRMIDFLSNKEK--YECVISIFHAKVAQKSYGNEKRFFCPPPCI
YLIGQGWKLKKDRVAQLYKTLKASAQKDAAIENDPIHEQQATELVAYIGIGSDT---SER
QQLDFSTGKVRHPGDQRQDPNIY-----DYCAAKTLYISDSDKRKYFDLNAQFFYGCGME
IGGFVSQRIKVISKPSKKKQSMKNTDCKYLCIASGTKVALFNRLRSQTVSTRYLHVEGNA
FHASSTKWGAFTIHLFDDERGLQETDNFAVRDGFVYYGSVVKLVDSVTGIALPRLRIRKV
DKQQVILDASCSEEPVSQLHKCAFQMIDNE----LVYLCLSHDKIIQHQATAI--NEHRH
QINDGAAWTIISTDKAEYRFFEAMGQV-ANPISPCPVVGSLEVDGHGEASRVELHGRDFK
PNLKVWFGATPV-ETTFRSEESLHCSIPPVSQVRNEQTHWMFTNRTTGDVEVPISLVRDD
GVVYSSGLTFSYKSLERHGPCR--------------------------------------
------------------------------------------------------------
------------------------------------------------------------
------------------------------------------------------------
-IVSNY------------------------------------------------------
------------------------------------------
>Drer.transcript:ENSDART00000154133 /organism=Drer {i 42,109,244,315,431,606,744,857,998,1154,1258 i}
XNT------------------------MQDQRK---------------------------
------------------------------------------------------------
------------------------------------------------------------
------------------------------------------------------------
------------------------------------------------------------
------------------------------------------------------------
--------------------------EDR-----------------------------DT
G-----------------------------------------------------------
-----------------------------LSIVDSTDSHL-----------------YTP
---------------------DACFTHLREDQSF--------------------------
------------------------------------------------------------
--------SSLLKVTRDSVRQYL--QFR--PDQSVTILHAKVAQKSYGNEKRFFCPPPCV
YLSGHGWKVRQEQFKAS------------------GLNESACRIFGYMGLDSSNDPRTDS
FKLSFE-----------EQTDKK-----MFACAKTLYISDTDKRKHFRLLLHLFHNGGQE
IGTFNSRLIKVISKPSQKRQSMKNAD---LCISSGSKVSLFNRLRSQTVSTRYLAVEDGA
FVASARQWTAFTVNLVEETQ--AVHSEYTMCESYICYGCVVQLVCTDSGVALPPMVIRKV
NKQQACLDV---DEPVSQLHKCAFQFRGSD----HMYLCLSNEKIIQFQASPCPKESNKV
SLNDGSCWTIIGTEVVEYSFSESLTGH-PATISPVPVISGLELNGGGHVAMLELHGENFS
PHLRVWFGNMEA-ETMFRSSRSLLCVVPDVSILSGE---WRWTRQPI---TVPLSLIRLD
GLIYRSWFSFTYTPEHSASSQT-S---------------------GSGERSADS------
------------------------------------------------------------
------------------------------------------------------------
--------------------------------------------------DALIDTIHQE
FTRTNFHLFMQS------------------------------------------------
------------------------------------------
>Hsap.transcript:ENST00000343694 /organism=Hsap {i 22,131,257,328,444,619,757,867,1020,1176,1280 i}
---------------------------MDPAGA---------------------------
------------------------------------------------------------
------------------------------------------------------------
------------------------------------------------------------
------------------------------------------------------------
------------------------------------------------------------
--------------------------ADP-------------------------------
------------------------------------------------------------
------------------------------SVPPNPLTHL-----------------SLQ
---------------------DRSEMQLQSEADR---------RSLP-------------
------------------------------------------------------------
-GTWTRSSPEHTTILRGGVRRCL--QQQ--CEQTVRILHAKVAQKSYGNEKRFFCPPPCV
YLSGPGWRVKPGQDQAH------------------QAGETGPTVCGYMGLDSASGSATET
QKLNFE-----------QQPDSR-----EFGCAKTLYISDADKRKHFRLVLRLVLRGGRE
LGTFHSRLIKVISKPSQKKQSLKNTD---LCISSGSKVSLFNRLRSQTVSTRYLSVEDGA
FVASARQWAAFTLHLADGH---SAQGDFPPREGYVRYGSLVQLVCTVTGITLPPMIIRKV
AKQCALLDV---DEPISQLHKCAFQFPGSPPGGGGTYLCLATEKVVQFQASPCPKEANRA
LLNDSSCWTIIGTESVEFSFSTSLACT-LEPVTPVPLISTLELSGGGDVATLELHGENFH
AGLKVWFGDVEA-ETMYRSPRSLVCVVPDVAAFCSD---WRWLRAPI---TIPMSLVRAD
GLFYPSAFSFTYTPEYSVRPGH-P---------------------GVPEPATDA------
------------------------------------------------------------
------------------------------------------------------------
--------------------------------------------------DALLESIHQE
FTRTNFHLFIQT------------------------------------------------
------------------------------------------
