# Supplementary material for: Genome streamlining in a minute herbivore that manipulates its host plant
Source: eLife. 2020 Oct 23;9:e56689. doi: 10.7554/eLife.56689 (PMC7738191; doi:10.7554/eLife.56689)
Supplement: Supplementary file 2. [file elife-56689-supp2.zip › Malin_Input/OG0002257.fasta]

>Agam.AGAP002664-RA /organism=Agam {i 179,531,753 i}
--------------------MNLEPINNALSQ----LRVLRSSVGQVFETLG------TG
VRADHGEE----------------------------------------------GKEQ--
KFLQELQELLNSVNANLKDFESCINDLT-PP-QTPLTLA-------------------NS
AYLSLETNLERQALYPH-----LVQSYK--------------------------------
-----------------------------------------------WHDK-LH------
EYSTFASTLLQQNSLKRSYYT----------NTKRRR-SLPSSH------------LATP
QMVENLIGSIH--YNNMNLKIARPFM----TNAILHITIARVLRAAVILKGLLIEWVTVK
GYEESLL--------------------------D---GVDEQWTESRHQVFRKVQDHAHS
AMLH-FFSPTLPELAIRSFITWFRSYVTLFADPCKKCGKHLHNT--LPPTWRDLRT-LEP
FHEECKQ--------------------
>Bmor.transcript:BGIBMGA005768-RA /organism=Bmor {i i}
----M------------NQTINVEQLNSALNS----LRTLRSSVSHVFETLS------NG
LRADHGED----------------------------------------------GKE---
KFLLELQELLNNVNINLRDLEQTVSGLP-IP-TAPLNLG-------------------NT
TYLSQETSQDRQTLYTQ-----LVNSYK--------------------------------
-----------------------------------------------WTDK-IH------
EYSSFAHTLLSQNSLKRSYINS--------GSTKRRG-KLQSNH------------NVAP
IQVDNVINNIDRSYNDMKITISRPFA----SNAVVQINLSHVLKAVVAFKGLLMEWVMVK
GYGET----------------------------------LDLWTESRHHVFRKVTENAHA
AMLH-FYSPTLPELAVRSFMTWLHSYVNLFSEPCKRCSCHLHHTSLLPPAWRDFRT-LET
FHDECKQ--------------------
>Phum.transcript:PHUM440680-RA /organism=Phum {i 464,765 i}
----M-AF----------IENRVDPIGAALNA----IKVLRSNVGQIFETLG------NG
LRADHGEE----------------------------------------------GKET--
KFLLELQDLLNTVNSNVRDVETTVASLTPPP-PGFFSLG-------------------NS
AYLNQECTQERQALYGQ-----LVLSYK--------------------------------
-----------------------------------------------WTDK-IR------
EYSTRAVSLLSQNSLKRSYISS---------SNKRRR-TQTSSH------------NVPP
QTVESVVATIDRLFSDMTVNVSRPFG----THAVLQITLSRVLKAVVAFKGLMIEWVVVR
GYMES----------------------------------MDLWTESRHKVFRKVTENSHA
AMLH-FYSPTLPELAVRSFMTWFHSFNTLFSEPCKRCGNHLHNA--LPPTWRDFRT-LEP
FHEECKP--------------------
>Tcas.transcript:TC002930_001 /organism=Tcas {i 185,330,455,549,756 i}
----M--------------ERDIEQLNSALNS----IKTLRSNVRRVFESVS------NG
LRADHGED----------------------------------------------GKEN--
KFIHELQELLTTVNNNLRDVESAVGNLT-PP-PGPFNLG-------------------ST
AFLGQETTQERQALYGQ-----LVNSYK--------------------------------
-----------------------------------------------WTDK-VR------
EYSALAGNILQTNSFNKTYKTF--------STTKRRK-TQTSNH------------NVSP
EVIENLITNIDRLFPDVTITASRPFL----PNPVIQACLGRVLKAIIAFKGLMIEWVVVK
ALSES----------------------------------NDLWAESRYKVFKKVTENCHA
AMCH-FHSPMMPELAVKSFMHWFHSYNTLFSAPCKRCGNHLLGN--LPPTWRDLRT-LEP
YHEECK---------------------
>Dmel.FBtr0078712 /organism=Dmel {i 170,437 i}
----------------------MDKLNSTLTA----VKNLRSNVRLCFEHLA------DG
TDGESGEE----------------------------------------------SRN---
KFVNDFQERFAAINSQIREVEQLINGLP-VP-PTPYSLG-------------------NT
AYLAQETSQDRQALYPQ-----LVNSYK--------------------------------
-----------------------------------------------WMDK-VH------
DHSFLAFNNLNQNTLRRSYNYC---------SQKRQR-LPFSSF------------NNDP
DHIDKLLSEINTP-PHTSYRIFRPFG----TNAVTIVTISNVMKAAIVFKGVLIEWVTVK
GFDEPLE-------------------------------HDDLWAESRYEVFRKVQDHAHS
AMLH-FFSPTLPDLAVKSYITWLNSHVKLFLEPCKRCGKFVVNG--LPPTWRDLRT-LEP
FHEDCRNC-------------------
>Isca.ISCW004209-RA /organism=Isca {i 206,351,479,573,681,723,801 i}
MNPYM-AD----------LGINLDAVNSGLRA----VKALRSTVGEVFRTLA------DG
VPSSQGDE----------------------------------------------NKEK--
NFILELQTTLGGVISRIRELETAVTLLG-SP-VAPLNLG-------------------ST
GHLCQDPTLDRTSLYTD-----MIKSYR--------------------------------
-----------------------------------------------WFDK-VH------
EHTSHASAILNQNSLKRSNSSL-------FPTKRLRR-PLTNGH------------NFSP
QNVDVFISSVQRQFVDMSIDVLRPCG----GSAVLKITLSRTLRALVSLRGLIIEWVIVK
GFNEDFY------------------------TDD---DQLDMWTKSRYQVFQKVTDHANA
AMLH-FFSPQLPDLAVKSFLTWLHSYLNLFSTPCRRCGTRLQHN--MPPTWRDVRN-LDV
YHETCRP--------------------
>Mocc.rna3604 /organism=Mocc {i 230,663,831 i}
----M-AQFIGGAQPPSIDPVSMENVRQALGA----VRAVRSSVGDVFRTLA------EG
VRSSHESE----------------------------------------------EREKDQ
DFKGSLAHSLSSVHTKLRELETSVQNLS-STGGAGLSLG-------------------ST
SHLCQDPTIDRTSLYVD-----MIKTHR--------------------------------
-----------------------------------------------WLDR-VH------
EYTSHMASVLQQNNLKRSNNMV-------FSNKRRQRLPIATGH------------NVPP
QHVENFIGGLQRQLTDMTIDLVRPCG----SNAVLKITLARTLKAIVVLRGLLIEWVLVK
AYHEELY------------------------TAD---EQLDIWTPSRYKVFQKVTDHANA
AMLH-FHSPNLHDLAVKSFLHWLQSYSTLFSDACKRCNRHLMHN--FPPTWRCVRT-YEA
YHETCRP--------------------
>Lpol.rna15947 /organism=Lpol {i 191,336,467 i}
----M-AD-----------NVNLEAVNKGLRS----VKVLRSTVGELFRTLA------DG
LKASHVDE----------------------------------------------GKDM--
QYLTELQSILSNINTRLRDLETAVTLLG-TP-PPQLHLG-------------------NT
SHLSLDPTYDKSSLYTE-----MVKSFR--------------------------------
-----------------------------------------------WCDK-VH------
EHSSHAHAILTQNSLKRSNVNP------LLLAKRVRR-TPHNGY------------NMSP
QNVDTFIAGLQRLFPDMTVDVLRPFG----SSAVLKVSLTRLNCSL--------------
------------------------------------------------------------
------------------------------------------------------------
---------------------------
>Ptep.aug3.g11490.t1 /organism=Ptep {i 191,336,461,555,633 i}
----M-VE----------LGINLDALNSGLKA----VKSLRSTVLEVFKYLG------DG
ATVAFGDE----------------------------------------------ERE---
KFINESQSILTNVRVRMRELETACTLLG-SP-NPPMNLG-------------------NS
GLLSQDPAYEKTSLYSE-----LIRSHR--------------------------------
-----------------------------------------------WFDK-TI------
ELSMHANTIFTQNSLKRSYFTP-------LQPKRFR--PKPTGH------------NLPP
QTVDLTTTQLTRMFPDMQLQVLKPYG----SSTIIL------------------------
-----------------------------------------------------VTEHANS
AMLH-FYSPNVPDIAVRSYMTWLRSYSTLFTHPCRKCGNRLHSN--MPPTWRDVRN-LDV
YHDVCKP--------------------
>Smar.transcript:SMAR010374-RA /organism=Smar {i 197,345,476,570,681,801 i}
----M-VD---------QCAVTADTVLLALKT----VKTLRSSVAQVFNLVT------DG
IKDNQEKD----------------------------------------------YRER--
KFIVDVQQQLLNIGVHFKDLENICGSVN-PQ-LSVVSLG-------------------HY
GQLIEDPVQNKSPIYLQ-----LTQAHK--------------------------------
-----------------------------------------------WTDKVVH------
EFSSHAVSYLNQNSLKRSSINP------GIMNKRLRK-SLPTSH------------SVST
QIVDTVAANCNRLFADMSVTLSRPHG----NSAILQITIGQTLKALIVLRSLVVEWVVVK
GFNEDFY------------------------VND--GKELGLWSSSQYIVFQKVTEHANA
AMLH-FYSPLIPDLAVRSFMTWLHSYFNLFTAPCRRCGKHLNDN--LPPTWRDVRN-LDP
YHESCRP--------------------
>Drer.transcript:ENSDART00000005140 /organism=Drer {i 203,348,479,573,681,723,801 i}
----M-AD-------VMNVGVNLEAFSQAINA----IQALRSSVTRVFDFLK------DG
MKNKETLE----------------------------------------------SREK--
VFITEFQENLQSVNRDLNELERLSTLVG-RP-SESHPLH-------------------NS
GLLSLDPVQDKTPLYSQ-----LLQAYK--------------------------------
-----------------------------------------------WSNK-LQ------
YHAGLASSLLNQQSLKRSANQM------GTSAKRRPK-VQPSTL------------ALPT
QYVDDVISRIGRMFPDMSIELFRPNG----TSAVLLVTLGKVLKAIVVMRSLFIDRTIVR
GFHENIY------------------------TED---RKLDIWSKSNYQAFQKVTDHATT
ALLH-YQLPQMPDVVVRSFMTWLRSYIKLFQTPCQRCGKYLQEG--LPPTWRDFRT-LEA
FHDTCRQ--------------------
>Hsap.transcript:ENST00000292035 /organism=Hsap {i 203,348,479,573,681,723,801 i}
----M-AD-------VINVSVNLEAFSQAISA----IQALRSSVSRVFDCLK------DG
MRNKETLE----------------------------------------------GREK--
AFIAHFQDNLHSVNRDLNELERLSNLVG-KP-SENHPLH-------------------NS
GLLSLDPVQDKTPLYSQ-----LLQAYK--------------------------------
-----------------------------------------------WSNK-LQ------
YHAGLASGLLNQQSLKRSANQM------GVSAKRRPK-AQPTTL------------VLPP
QYVDDVISRIDRMFPEMSIHLSRPNG----TSAMLLVTLGKVLKVIVVMRSLFIDRTIVK
GYNENVY------------------------TED---GKLDIWSKSNYQVFQKVTDHATT
ALLH-YQLPQMPDVVVRSFMTWLRSYIKLFQAPCQRCGKFLQDG--LPPTWRDFRT-LEA
FHDTCRQ--------------------
>Dpul.mRNA4669 /organism=Dpul {i 200,357,476 i}
----M-AD--------HSSKLDIVQATAALKS----LRSLRNNIGTLFHSLT------EG
IGLQSGQD----------------------------------------------SKES--
RFVAELQQQLVTVQGGVKEFEEAINNVD----SVQVNLG-------------------NS
GHLNQDCTPDALNLYES-----LVTSYR--------------------------------
-----------------------------------------------WTDN-VQYPMMLV
EYSGYATTLLSQNALKRSTLIH----------AKRRR-IQPSSQ------------NVPP
HTIDNVINLV--------------------------------------------------
------------------------------------------------------------
------------------------------------------------------------
---------------------------
>Dpte.g8816.t1 /organism=Dpte {i 852 i}
----M---------------ENLNTINSALKA----VSLVRSATLDTLKFMA------NT
YQSSKDVE--------------------------------AEMDP---------NKNN--
SYMGELSSLSNVLETRVRELETACTLLY-PT-LSSINLA-------------------NT
ELIAQDPNYEKTTWYPD-----MVISYR--------------------------------
-----------------------------------------------WLSN-TQ------
EYSTLAFQALQTKFSKRNSRYR----------QRTSN-RVIQNH------------NLNN
HSIDIFIGQLQRSFDTMPIEVVRPFG----VFTVLKIVLDRTLRAVIVLRGLVIEWVLVK
SFEENFEK-LTSNNLAKISERNPYATNFIDLIQD---DTMDIWKPSRYKVFRTITDHCNA
AILH-FYAPFQMDSAIKYFLQWLRSYSTLFSAVCRKCDSRLLND--MPPTWHDFRT-HEP
YHFECRPY-------------------
>Alyc.aculy01g19690.1 /organism=Alyc {i 1059 i}
----MEVNKIEMNKNRILFTQTSDACANMIVG----IRQLRLSVLDLFSTLA------DG
GPDPHRHQHPQVMDNQATGNNRLYHQQAISSLITSHSLCTSSVPPIKVQKHLEQQHQQ--
DLIQYVNATTSTLAATLRSLDHDMVILM-QN-NHLINTG-------------------ES
VHLGIDYSPDKHNLYMD-----LCQSYK--------------------------------
-----------------------------------------------TYAK-LQ------
EYSSSLSQLIQQQSLKRNHRRAEP----TIGGNQPRD-HRPDSFVA---TFN--PYMYKQ
RSIGSFLEAFVKTQELMEGFYSQPFG---LSTGVFQVSVNKVLKAILVTRGIAIDTVIVK
AYHESFASKATKGSAAALLADAALGNPF---VEP--GEDIDLWSESRYAVFRRLTHHANA
AVLH-FQYPSQPEIALRSFMNWFSSYSDLFAATCSRCNTRLRKF--MPPICRDFSSGFRP
HHDSCK---------------------
>Cscu.CSCU001270-RA /organism=Cscu {i 76,198,273,453,584,678,786 i}
----MKSS----SKTKDSYKKDIEILTRRLQL----IEKER-----------------KA
QKEDYEEQ----------------------------------------------LRNNE-
KIIKKLKEEVEELHQRKKLLISLDQEKNVKIDHSAISEGR-----------------VNS
LNVQENVDKLKQKLFDQTKQLDLLRYYSS-------------------------------
---------KKE-------QRLKNKKIQCSELAKTVGRIKKKRSANIWNNK-VH------
EHASHASAILNQNSLKRSNINP------LLATKRFRR-PQHNGH------------NVSP
QNVDAFTSGLHRLFPDMSIEVMRPCG----SSAMLKITLARTLKALVILRGLIIEWVVIK
GYNEDFY------------------------TDD---DKLDVWSDSRYKVFQKV------
---------RLNDIF-------------LF------------------------------
---------------------------
>Cele.Transcript:R09F10.3 /organism=Cele {i 427,581,747,975,1143,1319 i}
----MSGA---------GHSLNSDPVTTIATSSSEPVTSPSSASHVPVQTAPAS----HG
APSSVASQPPASVDGKAGAPDEARTASSASNPQGSEH--PGSVDPAATTTAATTSAST--
TSITSTAATTTTTTTTGTTATGRVSPTI-PP-ETLFHDAIKRCNNCLFLIRKLRNKQDHI
ARLFLDTSGNDQAEFNS-----AFQNYKDFGLMVHEVMMFYDKLDHIARHLPKALPPIDN
INLMRTLYTQEHTMCHININNLLEKMIDCGN----------------WNEG-------NF
QTFFYLSELLRCGSTRKYSNLPE--QR-LVPPAMFHS-QATNSHAAFEHAFNGLRKEIAN
KSLGIYPKVLQRTTCSLIIEFLFGCGGAKPGEKNTDKEIVYTIKFLIIERNGSIEYINIM
APTEDWHM-----------------------VNDYAIPTINPFAPSRYEVYRRLTKQANI
HLFNCFAQNRWTAGTLFHFISLYGKFRELFTTKCRSCKQVLSRKNFLPPLIFDIRNPNNA
AHEVCR---------------------
>Turt.mRNA:tetur07g04720 /organism=Turt {i 267,283,334,472,572,594,663,771,847,981 i}
----MAID-FEKDFSVYQLSIKFPDQNRALVSG--PTTGVRRQPLS-FQKMKLTKYILKD
VHPTIGDK--------------------ALSLK---------------------LKES--
DFFDQFNKSKTGQNLKNKEKGRPIYSLK-KI-ASLRNGV-------------------SD
LIKRQDPALERNGVYKS-----VVSCYR--------------------------------
-----------------------------------------------WCDR-MH------
DYVTQTSPILNQNICRRSTIALDPLQRILIPSGIGRR-SSFATI------------NTPS
SQIDAL---------------------------KIKLDITKLAEDLVGMVHNEVEYGDMQ
LICELWMN-GANLNLIRFS-----------------LKSLLMLFKTQTAGLYLVSETRLA
SMMC-----RLPSLE-------FGQSRYLFTSTSFCFGRLVIDPYSGQPKTND----ADP
TEEAEKQFSADVQGIAESIANKILSDY
