# Supplementary material for: Genome streamlining in a minute herbivore that manipulates its host plant
Source: eLife. 2020 Oct 23;9:e56689. doi: 10.7554/eLife.56689 (PMC7738191; doi:10.7554/eLife.56689)
Supplement: Supplementary file 2. [file elife-56689-supp2.zip › Malin_Input/OG0002258.fasta]

>Agam.AGAP008633-RA /organism=Agam {i 126,629,1334 i}
M--------------------------------------DVTLIVKASNQQCEDLTIK-C
EPSWTIRRLKGHLTEVYPGKPSTDEQKLIYSGQLLGDSVVLKDVLRQYD-----------
-GQQAHTVHLVFTPKNSYYGGSSSSSGSKSNSNSSTKMASNAASSSSS--------SSTA
ASAGSSGTSSTSTSTSGPGVSYGQSSREGVGETTLGD-----------------------
--------------------GASGDGLRHRGV----------------------------
---SQPGSA---------------------------------------------------
--------------------------------------PRANPRP--------------S
QFVEQT-----AAL-----------QAYMHTYMQ-CLNQYVNLINEQANVNAVQSGGALP
GTAGNAAPSTTTPTAYPLSGAQPPFPNVPFMPMVQPTTIPGAFPNLAYYPCMATAPYASG
FPSSGNIPATAA-------AAASSPAGTGASNFLPTTPGLPMPSGQQTPTTTPIAAGASA
AAGGEAGDGTATAPGTSGGEVVATAAAEQQG------------------AAGGAPQDGGQ
AGAGAPARARRFPNIVVEEQ--ENNDWLDVFFSMCRVGILITVIYLYSSPIRCLTVLFIG
VMLYLKKHLDRYYQADRRTPRVPPVAQDAA-PAREQQEPVAGQPNHNNVPEQNAEQLPAH
EPAAAAGTSGTESATKRETSEAGPSSSRNSQEASTSGRTVVPRPRTGP-L-----SQNAE
ATAAPVTEQ-------DQHQQEGAQAASVASDE---H------GTAEQPAA-------EG
QRMTFNDMTSFLGTLVITFFTSIIPDTPAA------
>Tcas.transcript:TC010160_001 /organism=Tcas {i 135,476 i}
ME-----------------------------------TLPITLIVKAPNQQIEDQTIK-C
ELSWTINKLKQHLSEVYPSKPPKHEQKLIYSGQLLNDSVTLKDVLRQYD-----------
-GQETHTVHLVCTPKHT---------KTPRQE--PRQPPQPAMTTPQP------------
------------------------------------------------------------
------------------------------------------------------------
--------------PVTPTNSAPEQ--------------------NVPNMPWA-------
--------------------------------------NNPTMDP--------------N
QYAMQM-----AWM--------------QQTYLQ-YMTQYMQLAANSYG-----------
TGAAPAQPTAA----------------------PDPQPQQN-------------------
--------APEQ-------AAAQAPA----------------------------------
----------------------------------------------------AAVQRD--
-----------------PEN--PERDWLDVFYMLSRVLVLFSVVYFYSSPLRFVFVLLLG
FTLYL-------YQIGFF------------------------------------------
---------------------RNIN-NNNNNNNNV-------------------------
VPPEPV------------------------------------------PQ----------
-EEQQPSRLMVVWTFFATFFASLIPEIPNAV-----
>Phum.transcript:PHUM379800-RA /organism=Phum {i 5,153,584,815 i}
MMSRL-----------------------------AMLEIPVKLIVKAPNQQIEDQTIH-C
NLSWTIKRLKGYLSEVYPSKPNTEDQRLIYYGQLLSDSVTLKDVFTRYE-----------
AGEETHTVHLVCMPSKE-----------------SLKMQARKLSEE--------------
-SKKKVL--ETSSNENFSGQRLQLNESESLSETR--------------------------
--------------------------IEQE------------------------------
--------------PTTMRDYIQAT--------------------NYQNW----------
-------------LSGFYSQA---------------------QNT--------------N
DYAQQW-----AWM--------------QQFYANYYLSLYMNMVARQNG---LRNEY---
---------------------------------SDPRQAEN-------------------
--------AHN-------------------------------------------------
-------------------------------------------------IENQGIRDE--
-----------------DED--NHRDWLDYFCILSRLIVLLAILYFYSSPARFLIVSSLG
MALYL-------HQIGFFRINQFQG-----------------VENNNEIINNN-------
---------------------LAPENNNNNNNNGL----------------------NED
IGELPVAE-------------------NGLDQ--------------IEPEQ-------IN
ANPEHPSFITLTWTFVSSFFSSIIPETRNAL-----
>Bmor.transcript:BGIBMGA013972-RA /organism=Bmor {i 135 i}
M-----------------------------------IPDNVTLIVKAPNQQVEDQNIE-C
RSSWTVKQLKGHLSEVYPSKPRTDDQKIIYSGQLLDDNTILKDVLRTYE-----------
-TTIAHTMHLVCTPTRK----------------MASPLPQDKVEVE--------------
------------------------------------------------------------
----------------------PTEGLRHRNV----------------------------
---PEPTRP-VEARPETRQNDQNHTVEMQ----------NYLTS-LTNNYG---------
-------------RPNFMNYNMAD--------------GQIPGDV--------------T
SQVNQM-----MMM--------------QQAYLE-YLRQYTNM-----------------
------------------------------------------------------------
------------------------------------------------------------
------------------------------------------------------------
------------------------------------------------------------
------------------------------------------------------------
------------------------------------------------------------
------------------------------------------------------------
------------------------------------
>Isca.ISCW017467-RA /organism=Isca {i 221,308,471 i}
MQ----------------------------------------------------------
-----------------------------------------------------------H
RGRTVFTVGIPVLPCSG-----------------------------------------VQ
GAQQAQN-----------------------------------------------------
------------------------------------------------------------
---------------------------------------GQFPL-QFPGFP---------
------------------------------AGSVPG-----VASP--------------E
QIMQQM-----AVA--------------QQLYAQ-YFTQYMQLAT---------------
------------------------------------------------------------
------------------------------------------------------------
------------------------------------------------------------
--------------------------------------ILLGIVYFYSSFGRFLVVTGVA
VLVYL-------YQGGWFAAQRQQQ--------QREEDPN--------------------
---------------------RAREAANNDGQNPP--------------PAEPQPAAQPE
PQAAPERP---------QREANEHQLEEMMDGDLNE--------NAAVPA----------
-HEDRVSPIAMVWTAVTTFFTSLIPEQPPPVNIN--
>Lpol.rna2716 /organism=Lpol {i 144,234,324,470,614,932,1101 i}
ME--------------------------------TTLSMPVKLVVKVPNQKVEDKTVD-C
ELDWTVEKLKSHLSDVYSCKPKAEDQRLIYSGRLLHDHLRLKDVLRHVSN--------HD
MEDQTHTVHLVCSTIKE-----------------AEMTDSSEETREKA--------CENS
NSAESIM--SSSSHTSISNHSDSLSSAA--------------------------------
----------------------SSETLHHRS-----------------------------
--------------------------------------TTHLNANSFPSYQYLEQL----
-------------------------------LHLSPSVPGVPVNP--------------E
QVMQQM-----VAI--------------QQMYAQ-YIAQYMQYAQAGTN-----------
---------------------------------HDPQPRTP-------------------
--------ATVG-------SASQTGADINIA--------------NENQRVQP-------
--------------QPANNNNVRMN------------------------AQGGPILDD--
-----------------EEEGVMNRDWLDYFYVICRSLVLFSIVYFYSSFGRFLIVTGIS
LLIYL-------YHGGFFARRVQTP--------AHENQPA--------------------
---------------------RNQE-EDNDRNYPA--------------------GEQHQ
NPSSPAPEEHPNGYPQDQDAEEIRQLEAIMDAENDPH------QAELWPV----------
-LTPQPSLLVSLWSFISSFFLSLIPEQPPPVNIN--
>Drer.transcript:ENSDART00000151934 /organism=Drer {i 156,234,318,449,560,926,1044 i}
MENST-----------------------------VFDKETISLVIKTPNQFHGDQLIEGV
RADWTVKDLKCHLSKVYPNNPAEKDQRLIYSGKLLLDNLLIRDVFSKVP-----------
-SDTKPTLHLVCAVRPQ-----------PASQLGARPKQSSQPSPLTP--------SQSS
GPSVTSL-----------------------------------------------------
---------------------HSTDGLRQRG-----------------------------
----------HATLPDTSANTSAPVT-------------AAMNHPAFPTYSLY-------
-------------------------------------------SP---------------
---QQL-----LWL--------------QQMYARQYYMQYQAAMAAAAS----------A
PMTTPAAASSL-PVG----------PHQAAVPAALPNQGPI---ND--------------
--------LPAN-------QNAPGPA-----------------------FINP-------
---------------EGANQNLRMN------------------------AQGGPVVED--
-----------------EED--MNRDWLDWMYTASRLGVFLSIVYFYSSMSRFILVMSSL
VIMYL-------HTAGWFPFRQRPQA-------RPQNEPA--------------------
-----------------------PE-VNQNQQNQ-----------------------NED
QHPEPVAPP--------AEVEDVGVVDPAMT---------------AVPV----------
-PQVRAPILWTAWVFFKAFFASLIPEPPQGIA-N--
>Hsap.transcript:ENST00000396081 /organism=Hsap {i 147,225,339,494,617,941,1059 i}
MD-------------------------------QSGMEIPVTLIIKAPNQKYSDQTIS-C
FLNWTVGKLKTHLSNVYPSKPLTKDQRLVYSGRLLPDHLQLKDILRK-------------
-QDEYHMVHLVCTSRTP-----------PSSPKSSTNRESHEALAS--------------
SSNSSSD------------HSGSTTPSSGQETLSL---AV--------------------
--------------------GSSSEGLRQRT-----------------------------
-------------LPQAQTDQAQSH--------------------QFPYVMQGNVDNQFP
-------------------------------GQAAP--PGFPVYP--------------A
FSPLQM-----LWW--------------QQMYAHQYYMQYQAAVSAQAT-----------
SNVNPTQPTTSQPLN------------LAHVPGEEPPPAPN-------------------
--------LVA-------------------------------------------------
------------QENRPMNENVQMN------------------------AQGGPVLN---
-----------------EED--FNRDWLDWMYTFSRAAILLSIVYFYSSFSRFIMVMGAM
LLVYL-------HQAGWFPFRQEG---------GHQQAPN--------------------
---------------------NNAE-VNNDGQNA--------------------------
------------------NNLELEEMERLMDDGLED----------ESGEDG----GEDA
SAIQRPGLMASAWSFITTFFTSLIPEGPPQVA-N--
>Smar.transcript:SMAR014290-RA /organism=Smar {i 141,291,566,770,921 i}
MD---------------------------------LLDAPVRLVVKAPNQRVGDQTID-C
ALNWTVRKLKTYLSEVYPNKPKSEEQKLIYSGQLLHDHLMLKDVLRQYD-----------
-QNNTHILHLVCSLTKDD----------------------------------------VA
SAKDSSNFISSPPPNVL-------------------------------------------
--------------------RGNEDGLRQRR-----------------------------
--------------AESQTNTTSNTTSVT----------ANMST-ALPNYSMNTAM----
-------------------------------GYGGP--QALMLTP--------------E
QMSQQM-----LWM--------------QQMYTQ-YMTHYMQYAQLQSS-----------
PTLQPTITQ------------------------QEPQQQPN-------------------
--------AAVA-------PPPNAPA----------------------------------
--------------ARQANENVRMN------------------------AQGGQVIDDD-
-----------------DEEFGPNRDWLDW------------------------------
------------YQTDWFQMRQRPRRE------LPREDPV--------VVEENV------
--------------------------RNDDNNNR-----------------------QQQ
VLNGPVVNE--------EQVNEIQEMENLMDNDMDN----------PIPQ----------
-IEFGPSIFSVTWTFISGFFASLIPEQPAPIN----
>Turt.mRNA:tetur01g08760 /organism=Turt {i 234 i}
MGDKEMN-EISPSSTSSS-IHGGSTSPLSSSSLLPSSSQSIKLIVKAPIQTVEDKIVD-C
DLTWTVAKLKAHISEIYPNKPSVNDQRLIYSGHLLKNDQVLGDILKAPS-----------
-DNSTYTVHLVCNVKSS-----------YSTK-QPQQSQQKQVNSE------------QP
SSQESSN--------QMSDQAQNVAPSVAESNTE--------------------------
------------------------------------------------------------
--------------PESPNNTQTEFNQNHQ-------H-------LFSQATLAGLFSGYP
FVLPTN-----YPWTNFVNPTESGSDFSLPSTNLGG--ASVSMSL--------------D
QLTQNV-----AWMS-----NLLQFQMFQQMYAQ-YLAQHMNQAALTLS-----------
---PPQLPDVC------------------LLDGQLPTQITS-------------------
--------AAVS-------TSAAVPQ--------------------------P-------
------SQRNINNANNNNNNNIADAAPVQEPIVRARLEPAAPVPGVRLNPAPAVAPVD--
-----------------EEEDIVQRDWIDWLSLITRAVALASFIYLYASFGRFMLVT---
VLYFL-------YRFITSAVEAYNAFLTI----GAPRQPVPGDQLNNHGANNDA------
---------------------DNHN-NNNNNNNNIDNNNI--------------------
-----------------IPNDDQNHLQQVMDGNIDNHHANNNSNNDNNPVD-------GR
RSSNEQSKIRLLFTMVKALFSSLIPLQPPPLYPNRG
>Dmel.FBtr0343403 /organism=Dmel {i 204,665,1001 i}
MEENAA----PPAAAT--------AAGCDAATRQKNPETSVRLLIKSSNQQYEDLNVD-S
DLCWTVQRLKKHLSLIYPGKPLIQDQKLIYSGKLLDDSQKISEVIRSYK----------D
VYQQHHIFHLVCASKQV---------IRPAAK-APTVPQKDAVPAG--------------
-------------------------------------PEV--------------------
--------------------TGNANELRQRH-----------------------------
----------APHQQQAQQGNAGPH--------------------VTGDIGLAN------
------------PWTHFWQQSQ---------GAAPA--ANASASP--------------H
ALFQQQALIYNAWM--------------QQAYAQ-YMQQLTLRSTLPGS-----NQSGLP
PPTQPLLPSVPLIAGRNF---------------GEVQQVAG-------------------
--------AAAA-------PAAQVPAD-------------------------P-------
-------------------------------------------------QINGAPQNRN-
-----------FPNI--QEE-PEMHDWLDSFFSFTRLAIFVTVLYFNSSALRCLLVVLIA
GAIYL-------YHIGVLRRRRERN--------------------NNNINRNNN----AG
DAAAFAAVQQIQ-----RMMDAAVQRENNDPQAANEPGAV---PAAGPAAAGEQDAIDAP
PAGAPVAP---------ASAANPEPTDVSAEA--------------VEPP----------
--NANNSVISVVRTFVITFFTSLLPEAPA------L
>Dpte.g7409.t1 /organism=Dpte {i 132 i}
M------------------------------------IEDICLVIKAANQKYDDVKVD-C
QLSWSILDLKNYLSINYPSKPKITDQRIIYSGHLLKDNQLLSNIIKLSDSSSSSSSSNED
RLQNTFIFHLVCPQKHL------------------TKNNNDTANTI------------NV
TTNGSSS--LPSSSSNNLDAFPNITGSSQSSSTP--------------------------
------------------------------------------------------------
--------------MPTPTAAAAAWN-------------------QFNQM----------
---------------------------------------NIQMGP--------------D
N----------MLM--------------QQSYQI-LMNQYYQYMSYYFLSSPPIDFVSYA
AFTNAYMQSIQ-PVN----------------DNQQQQQQQS-------------------
--------NSIGT-TLNNIRSNSVPA----------------------------------
--------------TDNNNNNLNNNRINNRQQQQ---QPQAALGGVG-VAAAAVVIDN--
-----------------DD--LMNRDWTDWMYSFSKAIIMLSIIYFYSSLNRLVLFMLIF
LIIYF-------YKNLLNGIHQAN---------GGGGRGN--NNNNNDIRINND------
---------------------RNNP-VNQNNNNN-----------------------NER
INQANIHAD--------SLENNHHQQQQQQDDDGNN------------------------
-NSQYYSGLRFVWMFITSLFTSLIPD-PVPIN----
>Dpul.mRNA4744 /organism=Dpul {i 16,79,240,411 i}
MEDDFHSSTVYPNRLAWGFLFFVVVHGSAVGLYLPAIMPPVTLVIKTPSLKLSDVVYS-G
ESTSSVNQLKIYLQNQYPSKPKPEEQRLIYQGKLLRDNEIFQDFLRDLD-----------
-HEQTHTLHLVYTLKRT-----------PSAENREQV---------------------DT
TNAGISN--------------------------------V--------------------
----------------------VEDGLRHRNT----------------------------
---ASVAAP-----STTPAGMQQPQQE------------WDLTNGQFPVW----------
--------------------------------------ANQVPGA--------------D
PVTQQL-----LWW--------------QQTYAQQYWAQYMHHISNGQQ-----------
-YLSPTAPAVSTPV-------------------VSPPPPPA-------------------
--------APAEINRPQQEQAQRRPPL-------------------------P-------
-------------------------------------------------QVGGVAQEDD-
-----------------DDGARQARDWLDWVYITSRMAILLGVMYYYSSLPRFMLVTLIV
AGIYF-------YQKALHQRRNAVDRNREIIANAAAAAAE--VAAN--------------
---------------------REVI-ENAEQVAG-----------------------LDG
AEAIPNNPL--------GAEVDPRPTNTATDR--------------VQPA----------
--PATLSGFNVALNLLVGFFTSLIPEVPAPEALN--
>Mocc.rna7140 /organism=Mocc {i 153,424,807,1087 i}
MAEAA-----------------------------PPADGNLVVVVRAPNQETQDFEVT-C
PETWNVLRLKEHLQEKYQGNPAPADQKLIYSGQLLEDEAVLREVLRHEG-----------
VSPSRHTVHLVCRSPKN----------APETRRAPNVGASPNGNRS--------------
SPQTNQN---ETFSTEFSSYQ----------STS--------------------------
--------------------VEQPNGIRYR------------------------------
----------------------------------------------FPRIQ---------
--------------------------------------CDFVSNS--------------V
SYSAHI-----LAM--------------QHMYAQ-YYQHLLLHHQAALS-----------
GRSTPSAASYV----------------------FNPRRFTT-------------------
--------AAMGPEQLQYWQNAYIPLL------------------NQQNFTLPEANNDN-
---NNNNHNFNANNNLNNNNNANNNNNNNM------------------------------
-----------------DED-ENIREWDDYIYLAARIIFLGMLVYFYSSVEKLILVSGLG
LLFFF-------YQQIRAGLQDQANAVA---ANAGNAAAA--AANNPPMG----------
---------------------GDPA-VNQPAAAR--------------------------
------------------DREDIDRLQAAMDGE-----------NAPPPAAGATTGATGA
VAVAQQSPVAAAANLLRAFFVSLIP-----------
>Alyc.aculy01g20580.1 /organism=Alyc {i i}
MN-----------------------------------SSEYQVTIKSANQKVDDYVTY-C
KPTWTVQQLKLHISETHVNKPNPKDQRLIYAGNLLKDTHTLKQIFFRDSLCTEL----TN
ASKTDFTIHLVCSANLQ---------KPPYTQ-QPRSSSSSSSGSTAPRMNPANSNSTNN
STVTSST--VASTPTTTPSNNPSQQQTTQNNSNVI--PNVESSINSNHQNNNNNSQQSAG
TVYSIPGTMTEAQLIEMTRNLFQQEGMRQQMAIFQHMASMVAAQIATNIFSGTTGENYQT
VNNDIPGSTTSIGTQTTSTNQSGYANDTSTPSTRTAVSTTATAATTTPSTTRTTAEASTS
TSDPITATGDSSNHSEMTSQS----------TSTSP--LSVPRTPVAANAFTNLHNVITN
DVAQQV-----AAV----TSQLLAASADQRTQSQ-FAAAAAAAAAAATG--------GSN
GVASPVMITSV----------------------TQPQQPPA-------------------
--------AVAGL---------------------------------------P-------
--------------GRDGQQNVGENGNRGQNNQLGGMENNQLDGQMNQVQGGGQVIGDQQ
AAALGA-----------AEAPALQNDVIDWVYYSIRAVVLVAALYIHASFFRLLFLFCLI
GVVYL-------INRRSAHRAAAAAEL------DRQIGPDAQRAPNDDMGVPGP---AVV
DRLAAAADQGLAR--------RRHALGEDENDGEM----------------------DNQ
QQAAGIAQN--------RGNTDINHQSAADD---------------LVPRP---------
-----VRFLKLCYLVITNFLASLVPE----------
>Cscu.CSCU013674-RA /organism=Cscu {i 24,99,254,374,674,795 i}
M-----------------------------------------------------------
-----IPVFRHY---------TVESQRLIYFGQVLSDNVTLKDVFIN-------------
-KWKVQTIHMMCPPKKI-----------PSKE--TSVLKTPVCKTE------------NV
NSNNSNV-----------------------------------------------------
----------------------IFQNMQEQI-----------------------------
--------------RNTSTNAT--------------------------------------
--------------------------Y----------IQGYPVNM--------------S
YDSNQI-----ALM--------------QQAYTQ-YMMQYFQYMYSNTF----------N
ADNSSHVESSS---------------------SLSSSQSQS-------------------
--------FEAN-------TSDEQPE----------------------------------
-------------------ENIGDDAPNRVNEA---------------------------
-----------------NEDPLANRDIIDVTYILIRAAILLSVLYFYSSFRRCLFVIGIS
FFIYI-------YRGGFFTFRRGRNRNDR----RQQIQPR--------------------
---------------------RNTI-RNRRNRART-------------------------
-----------------TNEANYNQ-----------------------------------
-QGAQNTQVTTVKTFIASFFTSLIPEQLNAVNIN--
>Ptep.aug3.g16332.t1 /organism=Ptep {i 126,204,285,383,497,746,864 i}
M--------------------------------------SVQLIIKSAAQNVDDFKLQ-C
EMTWTIAQVKDQISTTHPTKPASSHQKLIYGGKLLPDHLPLKSILNP-------------
-TQDIHILHLVCPCPVK-----------LEPQKSSTSNEKTASPPL------------TV
PPLNQSD-----------------------------------------------------
----------------------LYPQVNQQL-----------------------------
--------------PTPP---------------------------VFTGVQ---------
-----------GGTTNFLALN----------------------TP--------------G
DVVHQY-----FAM--------------QQMYTQ-FMAQYLSQYNGVTP-----------
NGQIPMTPP--------------------------PVQEPA-------------------
------------------------PA------------------------VPP-------
-------------------QNVNRNAEPR--------------------AAG--------
---------------------ENGWDWIDLIYVMSRATMFFAILIYYSSPPRIIAVFVLM
VLLVL-------FAKVNRERQRDEAQQA-----NERQRPE--------------------
-------------------LNTTPE-ENSEANENAEA------------------SEDAP
AENQPATP------------------------------------SARTPM----------
--QTALSVPYTIFFVIYSFFTSLIPADPVPVNVN--
>Cele.Transcript:F25D7.2.1 /organism=Cele {i 171,251,371,918 i}
MTEDI-----------------------NVVPEQVSPSDDVELTIRQAYQAESDLKFS-C
PTSWTIKEVKEHVKNCLNNHPEVVTQRLIFSGASLNNEQVLADVLRERN----------H
VAGEQIFFHLMIAQPYQ------------------QTTPTADVRRR------------NV
NNTASNQ--NSASGSAL-------------------------------------------
------------------------------------------------------------
------------------------------------------------------------
-----------------------------------------------------------N
EYAQNMV----AWQQYWNAYNQLSPEA-QVSEHQRLMAHYYTYAS---------------
--TTPAAPIYQVPAN---------------------QQLQQ-------------------
--------NAVAW-RI-RVQGVAAPA----------------------------------
--------------RANGNQGAAAPR----------------------------------
---------------------QGRVDILEVGYRIFKVVLLFSAILLYSSFERFALVLCSA
LFIYF-------IQLRRNHARNRVQAQ------AAAAAAQ--QANN--------------
---------------------QEPH-VNNNNNGE-----------------------NDG
DNTAPTTEG---------------ETPATSDAPVEP----------PAPQ----------
-PTGMQVFIATLYSFVTSFFASLVPDHPMPMDLN--
