# Supplementary material for: Genome streamlining in a minute herbivore that manipulates its host plant
Source: eLife. 2020 Oct 23;9:e56689. doi: 10.7554/eLife.56689 (PMC7738191; doi:10.7554/eLife.56689)
Supplement: Supplementary file 2. [file elife-56689-supp2.zip › Malin_Input/OG0002259.fasta]

>Agam.AGAP011152-RA /organism=Agam {i 162,364,885,1589,1983,2165,2387,3442 i}
M---------------S----------------FSIGGTGTSCLAAL---------GEME
QIICQLERGTLIQKFYPR-K--RPEKKTLMLRRETRQIIWSSVQT----NGRSNYEGSLE
LREVKEVRPGKKS----KDFEKWPE--------------E-AKKSEPRKCFVILHGNDFK
LRTVSIVAFSEKEADMWLKGLKYLISDTV---SA-PYWLQIERWLRREFYLMEA------
--------------------NGTASLKDVRSFL-PKINCKISTAKLNEVFH---EVDT--
-RRRNELGFDDFT-RLYQRLILPP--------ASLPEYFDGLRMAT------YSQNGE--
--TVTLQEFRRFLTKEQQ--EDEGSPGGGHSEETVAKFINDYIQDPAR------------
-------------DVSEPYLRLHEFIDFLFSRQNEIWDKR-CDTVY-QDMSRPLAHYWIS
SSHNTYLTGDQFSSESSVEAYARALRMGCRCIELDCWDGPDNMP-------LIFHGHTFT
TRIKFMDVIRTIKEHAFITSEYPLILSIEQNCSLTQQRRMAQAMLEVFGEMLLTQPI---
DKAEAQLPSPQQLKRKIILKHKKLPENGMLVVDEAGKESAVLMRGND-------------
----ESELDIRNTVKNGILYLE--DPVD--KG-WNAHFFVLTQHK-LFYTDSQRPDR---
------------------------------------------------------------
-----------------------------DADGRDDERE---------------------
ENGFATNRQSRDGA--VLSNDELHFGE-------------NWFHGKLSG---GREEAEKL
LQQF---SHLGDGTFLVRESVTFVGDYCLSFWRQGKPNHCRIKL-KQ-DKGV-----TKY
YLMENVLFESLYSLIMYYRQNALRSAEFYITLKEPVPQPNKHE----TKEWYHQTTTREQ
SEIVLNQIPQDGAFLVRPSE--KGTKAFVISFRAHGKFKHCRIRVEGRLYEMGG-MEFES
LVDLVNFYSKHPLYRKVTLTYPIPREMIRRINTMDVSCGPPVLQDPFP---------GGY
G-YM--------------------DPATVT--------------------NENVTVKALY
D--------------YKAQRDDELSFCKHAIITNVVKRGN--DWWL--------------
---GDYGGKRQHYFPANYVQELSAMDDGTLVEE--------GANEPLMLGSLQKGSLDVH
-GAVVEMAYSN-----------------------------------------HPDIERIL
RIQNPTMQ----NVFEVGVQTKELAYEWMCAIKEAAQN--ASAMENERRKMERNSRVAKE
MSDLIIYCRSVPFKHHPA---A--WVFYEMSSFPETKAEKYFLQAETRALFVRY--HRNH
LSRVYPKGQRLDSSNYHPTALWNCGSQMIALNFQTPDKPMQLNQAKF-RDNGGCGYLLKP
EFMFRD-------EFDPTDPNTL--VGVGEVIVNVRIIGGRNLC----KVSR----NITS
PLVEVEVLGASFDG-GIKHRTRAIADNGLNPIW-NEICEFRIANPHFAMIRFEVQDEDMF
GEPN--FIGQAVFPLGSI-RTGYRSVVLRNKYSEELELATLLVHTSIRPLQ------TE-
------------------------------------------------------------
------------------------------------------------------------
------------------------------------------------------------
------------------------------------------------------------
------------------------------------------------------------
------------------------------------------------------------
------------------------------------------------------------
------------------------------------------------------------
---------------------------------
>Bmor.transcript:BGIBMGA000600-RA /organism=Bmor {i 358,497,660,861,977,1908,2090,2268,2334,2529,3355 i}
M--------------KS----------------VCFNGAK---DRLI---------HEAD
QLISYIERGSTVLKFFPR-K--RPERRALCVRRETHQVLWSRINA----PQRQGYEGALD
IRDVKEVRTGKSS----KDFERWPE--------------E-TKRLESSKCFTIYYGTEFK
LRCASFVAQTDKECEAWVKGVLYLIAEAV---SA-SYPLQIERWLRKEFYSIEN------
-------------------SHEKITLKEVKAFL-PKINCKISTSKLRDVFQ---DVDT--
-EKRGEIGFDDFA-VLYQKLIFDE--------NNVQDIFDK--YSV------YCSNGT--
--TITLREFQNFLRDEQH--DNLGD-----DEVQASQFIRDYLRDPQR------------
-------------DIYEPYFTLSEFVEMLYSKQNSIYDSQ-YDKVT-QDMTRPLSHYWIS
SSHNTYLTGDQFSSESSLEAYVRCLRSGCRCIELDCWDGPDGTP-------FIYHGHTLT
TKIRFMDVLRTIKEHAFITSEYPLILSIEDNCSLPQQRRMASAFQDVFGDLLLVHPM---
DKNETSLPSPHDLRRKIILKHKKLPE--------GAEESSFAVRQEE-------------
----GKDLDLRNSIKNGILHLE--DPVD--KE-WKPHAFVLTENK-LYYTESYNSQE---
------------------------------------------------------------
-----------------------------ETDTESDGDS---------------------
---------DAENA--IVPQDELHFAE-------------CWFHGKLAG---NRQEAEDL
LRAH---AHLGDGTFLVRESVTFVGDYCLSFWRQGKVNHCRIKL-KQ-ERGV-----TKF
YLIDSMCFDSLYNLITHYRSHPLRSQEFLITLKEPVPQPNKHE----GKEWFHAHCTRTQ
AEELLRKTNTDGAFLVRPSE--KEQGSFAISFRTEKEIKHCRVKQEGRLYTIGT-VKFES
LIELVSYYENHPLYKKVKLWYPISEETVRRL-VSEPD------DNTVY---------GTP
G-YM--------------------DPTSFT---------------------SKVTVKALY
D--------------YRARQDDELSFCKHAIITNVDKPDE--GWWR--------------
---GDYGGKRHHWFPANYVLEIEVPHTPDVTSG--------LENESAALGSLQKGVLDVL
-GAIVELVVGDG----------------------------------------GGAARWLV
RVQSPAMY----SPFDMAAATRESALEWLSAIEEAAHS--ASARSLHHRKMERTWRIAKE
ISDLIIYCRSVTFNIERLRIKG--FVYNEMSSFPETKAERLMSQQENT-FFVKY--HTTQ
LSRIYPKGQRIDSSNYNPVPFWNCGSQMVALNYQTPDKPMQVNMGKF-KQNGGCGFILKP
QFMFEE-------GYNPCDKKSIE-GKVKPVTVMLRVIGARHLC----KTGR----GTAS
PFVEVEIIGADYDS-GVKLVTKTVSDNGLNPLW-NDICEFEVANPELALIRFVVQDEDIF
GEPN--FIGQATFPLLCL-RKGYRSVPLTNAFSEELELSTLMVHLSIITDG---------
------------------------------------------------------------
------------------------------------------------------------
------------------------------------------------------------
------------------------------------------------------------
------------------------------------------------------------
------------------------------------------------------------
------------------------------------------------------------
------------------------------------------------------------
---------------------------------
>Phum.transcript:PHUM019460-RA /organism=Phum {i 400,539,734,876,1037,1244,1504,1748,1916,2058,2240,2418,2696,2892,3099,3214,3481,3621 i}
MNLLKFKKNFCRRNLST----------------MAVIGMP-NGLSFI---------SEME
QTIIQLERGTLITRFFPR-K--KPERKMLMIRRETRQIIWCRS------SSTKDFEGAVD
MREIKEIRHGKNS----KDFEKWPE--------------E-SKKTDAGKCFVLYYGQEFR
LKSLSVAALSEKECELWLKGLRHLVPDTI---KS-PYPLLVERWLRKEFYTMES------
-------------------SRETVSLKDIKAFL-RRINYKISTCKLREAFQ---EVDT--
-KKRNEIGFDDFT-ILHNKLIFDEVVRQHK--FLFTNNFDV--YAA------YSKNGK--
--MVTLQEFQQFLAEVQK--DPLGD-----NEQDVSQFMRDFLQDTVR------------
-------------NCQEPFFTTMEFMDFLFSKHNDLWDEA-NDRIV-QDMKRPLSHYWIA
SSHNTYLTGDQFSSESSIEAYARALRMGCRCIELDCWDGPDGMP-------LIFHGHTLT
TKIKFFDAIKTIKEHAFVTSEYPVILSIEDNCTLLQQRKMAQVMQEVFGEMLLSQPV---
EKNEKQLPSPWQLRRKIILKHKKLPD--------GVDENSVVIRNEDGAFIHILNGKLFY
MCVTGREMDLRNTVKNGILYLE--DPID--NE-WNPHFFVLTQNK-LLYTDSFQGNN---
------------------------------------------------------------
-----------------------------ETDTEDDDEE-----------------TGFQ
RHKEVNKFTFSISL--SVPNDELHFSE-------------MWFHGKLGG---KRAEAESL
LKKY---SHLGDGTFLVRESETFVGDYSLSFWRQGKVNHCRIRS-KQ-DKGQ-----TKY
YLIDTNSFDSLYSLITYYRSHPLRSQEFLIVLKEPVPQPNKHE----GKEWYLPNVTRSQ
AEEMLKRVPTDGAFLVRPSE--RGANSYAISFRAEKKIKHCRIKVDGRLYAIGS-VYFES
LVDLITYYERHPLYKKIRLCHPVNEEIVQRI-GQDVD------DGTVY---------GTP
G-YM--------------------DPSSFT---------------------SKITVKAIY
D--------------YQARQEDELSFCKHAIITNVNKQDR--GWWR--------------
---GDYGGKKQHWFPCNYVEE---IEPQENRED--------TVRENM---SLQKGSIDIV
-GAAIELVGGN-----------------------------------------RPGLEWIL
RIQNPNML----SPFEMAIPAREEALDWMAAIKETVKN--ASVRENQTKEKERAWRIAKE
MSNLIVYCRSVAFNMERLKKNG--FIFAEMSSFAENKAEKLICKEETR-FFLKY--HQHQ
FSRVYPKGQRIDSTNYNPVPMWNSGSQMVALNYQTPDKAMQINQSKF-SLNGGCGYILRP
DFMFRD-------DFDMYDHHTL--VGVDPMNISIRVIGARHLT----RTGR----GTTS
PFVEVEIIGADFDS-GVKLTTKTISDNGFNPFW-NEICDFDVYNPHFALLRFVVQDEDMF
GDSN--FIGQCTYPVTAI-RSGYRSVHLKNGFSEELELATLLIHITVRNPL------ESH
HN--------------------------------------------------------GV
GI----------------------------------------------------------
------------------------------------------------------------
---------------------------------------RTSTLSTI----------SRA
ST----------------------------------------------------------
------------------------------------LV----------------------
---------------C--------------GESSSN------------------------
------------------------------------------------------------
---------------------------------
>Tcas.transcript:TC004220_001 /organism=Tcas {i 361,663,819,980,1260,2108,2286,2568,2724,3367,3510 i}
M--------------------------------FNGAFSPSPGSGYI---------PEME
QIISQLERGTLVMKYSLR-K--KAEHKTLAIRRETRQIVWTRPAT----NSKPVHDGAVD
LRKIKEIRLGKSS----KDFDKWAD--------------D-SKKIENLKCFVVYYGSEFK
LRVLSIAALSEKECELWVKGLRYLVKDTI---NV-PYPLQVQVWLRREFYAMEN------
-------------------PTETINIKDLKAFL-PRINYKIPTNKLRELFN---EVDT--
-RKRAEIGFDDFA-VLYQKIIFDE--------SNGAEIFDK--LAL------YSSNLK--
--SVSLQEVQSFLAKEQN--DDLSN-----DDRAVSRFICDFLKDPQR------------
-------------EVQEPHFTISEFLDYLFSKQNDLWDPN-KDSVH-QDMSKPLSHYWIA
SSHNTYLTGDQLSSESSVEAYARCLRMGCRCIELDCWDGPDGMP-------FIYHGHTFT
TKIKFMDVIKTIKEHAFATSEYPVILSIEDNCSLPQQRKMATAMQEVFGESLLTHPV---
EKNEKQLPSPYQLRRRIILKHKKLPE--------GQDESSSILIRHE-------------
----GSEMDLRSSFRNGIMYLE--DPVD--KE-WNPHFFVLTENK-LFYTDSYKPDQ---
------------------------------------------------------------
-----------------------------ESERSEDED----------------------
---DSAAAFHRSKS--DVPNEELHFSE-------------KWFHGKLAN---GREEAEQL
LKAY---SHLGDGTFLVRASVTFVGEYCLSFWRNGQVNHCRIRS-KP-DKQH-----TRY
YLTDAKYFDSLYSLITHYRNCPLVTAEFSITLQEPVPQPKKHE----TEEWYHKHTGKMQ
ADEILRRVKMEGAFLVRPSE--NDANCYTISFRADKKIKHCRIKLEGRLYTIGN-VEFES
LVELINYYENHPLYRRVKLSYPISEEAVKRM-TMEQD------DNVGY--------NSSP
S-YM--------------------DPSAFT--------------------PPKITVKALY
D--------------YRAQQPDELSFCKHAIITNVTKPENSPGWWR--------------
---GDYGGMKQHFFPANYVMELDRMESQDGSDD--------GSGE-----SMLQGQLDMN
-GAVVDLIHHPE----------------------------------------RPGLEWVV
KIVTSTAC----TPLEVALQSREMAVEWMLAIKEVAQR--ACALENHHREMERTFRIAKE
MSNLIIYCRSITFNIERARQQG--FIFYEMSSFPETKAEKLMCQQEKK-FFVKY--HQHQ
FSRVYPKGQRVDSSNYNPINMWNIGSQMVALNYQTGDKPMQLNQAKF-RDNGNCGYLLKP
DFMFRD-------DFDPADRNTL--VGVEPWIVTLRIIAARHLF----RPKK----GTAS
PFVEVEVIGAPFDS-GTKLSTKPVTDNGFNPRWMEEVIEFPVYNPYFALLRFVVQDEDVF
GEPN--FIGQATYPVTCL-RTGYRSVWLKNAYSEDLELASLLIHISIKRTS---------
------------------------------------------------------------
------------------------------------------------------------
------------------------------------------------------------
------------------------------------------VSPS--------------
------------------------------------------------------------
------------------------------------------------------------
------------------------------------------------------------
------------------------------------------------------------
---------------------------------
>Cscu.CSCU008016-RA /organism=Cscu {i 96,226,272,375,490,652,741,911 i}
------------------------------------------------------------
------------------------------------------------------------
------------------------------------------------------------
------------------------------------------------------------
----------------------------------------MTTAHIKT------------
------------------------------------------------------------
------------------------------------------------------------
------------------------------------------------------------
----------------------------CK------------------------------
---------HTIQHHVVHKSEHSM------------------------------------
------------------------------------------------------------
---------------------K--------------------------------------
------------------------------------------------------------
------------------------------------------------------------
------------------TNNQDHF-----------------------------------
------------------------------------------------------------
------------------------------------------------------------
------------------------------------------------------------
------------------------------------------------------------
------------------------------------------------------------
------------------------------------------------------------
------------------------------------------------------------
------------------------------------------------------------
------------------------------------------------------------
----------------------------------------------------KY--HENQ
FSRVYPKGARIDSSNYDPVRMWNCGCQMVALNYQTPDRPMQLNQGKF-LQNGRCGFVLRP
NFMFDE-------KYNPHDRTSL--CNIDPISLSIKIIAARHLM----KSGR----GIIS
PFVEVEVVGSDPEP-N-KYKTGIIRDNGLNPCWKNETFDVYVANPQVSLLRFVVQDEDMF
GDPN--FLGQATYPVTCL-RTGYRSVALKNEYGEELELASLLIHLSLHNAK------DEE
DA--------------------------------------------------------YA
SIQQL-------------------------------------------------------
------------------------------------------------------------
RDRSKE------------------------LNGRIEELEKTGDDAAV----------QRA
RAELTATEEL--------------------------------------------------
------------------------------------LLSKNEERRQRIA-----------
------------------------------GRTAAP------------------------
------------------------------------------------------------
---------------------------------
>Isca.ISCW015942-RA /organism=Isca {i 220,370,509,591,719,774,876,992,1078,1199,1285,1368,1417,1488,1611,1763,1964,2087,2265,2508,2633,2778,2875,2985,3094,3140,3243,3358,3523 i}
V------------MAAS----------------VQQNGSVPVASSCL---------PEIE
QIIRKLEHGTSLIKFYQK-G--RPEKRTFAIKLETRQVIWWRP-V----TGRTVEEGAVD
LREVKEVRLGRNS----KIFDRWPE--------------D-ARKWDPAQCFVIFYGNTFR
LKTLSCVATSAKDCEQWIRGIRYLTSDTV---TA-PYPLQVERWLRKEFYSMQN------
-------------------PRNVITLKDLKAFF-PRVNCKLSTNKLKEYFQ---EVDS--
-KRAGEIGFEGFA-SLYHNLMYDN--------KVLTYNAIP--LSA-----CWSPFRC--
--LFMHKQTSYFYLHKQG--EPALE-----DEQSMSKFMRDYLQDPLR------------
-------------DAQEPYFTVPEFLDFLFSKQNEIWDSK-HNQVN-QDMTQPLTHYWVA
SSHNTYLTGDQVKSESSTEAYARCLSMSCRCIELDCWDGPDGMP-------YVYHGHTLT
TKIRFIDVIKAIKEHAFVVSEYPVILSIENHCTLPQQRKMANLFQEVFGEMLLTQPI---
ERDGTRMPSPEQLKRKIIIKHKKLPE--------GTDEKVIVTRR---------------
----GQETDVSNAVKNGILFLE--DPVD--KE-WRAHFFMLTQNR-MYYAEEQQAQD---
------------------------------------------------------------
---------------------------------EEDEGE---------------------
---------GDGTG--LQQQRELHFGE-------------KWFHGKLAG---GRLKAQEL
LQQH---SHLGDGTFLVRESDTFVGDYSLSFWRQGKVNHCRIKS-KQ-ERGQ-----TKY
YLIDTVAFDTLYNLISHYQTHPLRSQEFYMYLNEPVPQPNKHE----GKEWYHANMTRTQ
SEELLKRVKYDGTFLVRPSE--KEDSCFAISFRAENKIKHCRIKQEGRLFLIGT-AQFES
LVELVSYYEKHPLYRKVKLKYPVNEDVIRRI-GTEPE------ESPPHA-------GGPA
GTYM--------------------DPDSFS-------------------GASQMTVKALY
D--------------YRAQREDELSFCKHAIITHVVRQDG--GWWR--------------
---GNYGGKRHHWFPANFVEK---PGCVEFDATYSHAVHL-QSGEAMPLGTLQKGSIDIA
-GCTVGNWPG-------------------------------------------RGREWVF
RIVSPTQL----VPIEIAALSREEMHDWVLKIRETAQS--ANDMIQQRREMERSLRLAKE
LSNLIIYCRSVQFCPERI------GNFTEMSSFPETKVEKWISPQHCS-FFLKYPFYDCL
FSRVYPKGSRIDSSNYDPVHLWNCGCQMVALNYQTPDRPMQLNQGRF-LQNGRSGYVLRP
EFMHED-------GYDPYDRTSL--KSVHPVTLAIKVIAARHLM----KSGR----GIVS
PFVEIEIVGADFDC-S-KYKTGTIPDNGLNPIW-NEAFMFDVCNPSVALLRFVVQDEDMF
GDPN--FLGQVTYPVSCL-RTGNLS-PLKNEYSEELELASLLIHLEVYATR---------
------------------------------------------------------------
------------------------------------------------------------
------------------------------------------------------------
------------------------------------------------------------
------------------------------------------------------------
------------------------------------------------------------
------------------------------------------------------------
------------------------------------------------------------
---------------------------------
>Lpol.rna12780 /organism=Lpol {i 217,367,506,588,673,681,771,873,989,1075,1196,1282,1365,1423,1494,1611,1781,1982,2105,2283,2352,2547,2614,2769,2866,2912,3015,3130,3289,3378,3548 i}
M-------------ATS----------------NLVNGTPANVSSCL---------PEIE
QIIRKLEQGTSLMKFYPK-G--RPERRMFCIRLETREIIWTRP-I----GGRNIVEGRVD
LRELKEVRIGKSS----KMFERWPE--------------D-ARKYDHNHCFVVLYGTTFR
LKTLSCVAMSNKDCDQWIRGLAHLAQDTI---RA-SYPLQVERWLRKEFYGMES------
-------------------QRGVVTLKDLKGFF-PKVNCKLSNNKLKEHFQ---EVDA--
-RRGGEIGFEAFA-ALYHNVIFDE--------KVMSDVFSE-NLSS------FSSDGK--
--KITLHEFQEFLRNEQK--DPLAD-----DEQEVSKFMREYLQDPMR------------
-------------DVQEPYFTVAEFLDFLFSKQNEIWDKK-HDEVN-QDMMRPLSHYWIA
SSHNTYLTGDQVKSESSMEAYARCLQMGCRCIELDCWDGPEGMP-------YIYHGHTLT
TKIKFIDVVKTIKEHAFIASDYPVILSIENHCTLPQQRNMASAFQEVFRDMLLTQPI---
ERDESKMPSPFHLKRKIIIKHKKLPE--------GSDEKVVMTGSED-------------
---TGAEADISNAVKNGILYLR--DPLD--RE-WRPHFFMLTQNK-MYYAEEQQI-----
------------------------------------------------------------
---------------------------------QDDEEE---------------------
---GDGDRQLQQRD--SVPCDELHFSE-------------KWFHGKLPG---GRSQAEEL
LHRY---QHLGDGTFLVRESDTFVGDYSLSFWRQGKVNHCRIRS-RQ-ERGQ-----TKY
YLIDTVAFDTLFSLITHYQSHPLRSPEFYMCLNEPVPQPNKHE----GKEWYQPTMTKAQ
AEDMLKRVRYEGAFLVRPSE--KEDNCFAISFRAENKIKHCRVKQEGRLFIIGT-TQFES
LVELINFYEKHALYRRVKLKYPVNEEVVQRI-GADPE------ESAVY---------GPT
GLYM--------------------DPNTFT---------------------SKITVKALY
D--------------YRAQQEGELSFCKHAIITNVVKQEG--GWWQ--------------
---GDYGGKKQHWFPANFVQE---LETQENSDE--------SSGEAMPLGNLQKGSIDIV
-GCTVDILQS-------------------------------------------RGREFVF
RIVSPSQLSA--VAFEMAAPTEDDMHDWVQKIRETAQS--VNDMIRQRREMERTLRIAKE
LSNLIIYCRSVQFCPE--------------------------------------------
------------------------------------NRSMQLNQGKF-LQNGMCGYVLRP
EFMFDE-------SYHPCDRTTL--RGVEPITITLQILGARHLP----KSGR----SIAS
PFIEIEVVGADYDN-N-KYKTATIQDNGFNPIW-NETVVTDIHNPDLALLRFVVQDEDMF
GDPN--FLGQATFPLRCL-RRGFRSVPLKNDFSEDLELASLLIHFNIQNAR------EEE
SI--------------------------------------------------------YI
SIQQL-------------------------------------------------------
------------------------------------------------------------
RDKSIE------------------------LTQRIEESERQGDDTSV----------QLY
RAQLTDTQQQ--------------------------------------------------
------------------------------------LLIKNEERRIKAQ-----------
------------------------------SRQPSRE-----------------------
------------------------------------------------------------
---------------------------------
>Ptep.aug3.g4835.t1 /organism=Ptep {i 181,331,467,549,630,720,822,938,1024,1145,1231,1314,1369,1554,1666,1851,2021,2222,2345,2523,2592,2787,2854,3009,3106,3162,3271,3317,3420,3535,3694,3786 i}
M------------MPASK--------------------------------------SEIE
QIYRKLEQGTDLLKLYLN-K--KPERRTFCIKLETRQIIMLRP-I----AGRSVLEGTVD
LREVKEVRMGKNS----KPFERWPD--------------D-TRKYQNNECFTIIYGNTFK
LKLLSCVA-KKDECDLWVKGVRHLSAESS---SA-PYPLLVERWLRKEFYSMES------
-------------------LRGVITIKDLKAFL-PKINLKLPTNRLKEFFQ---DADT--
-RRVGEIGFEGFA-SLYHNLIHDE--------QLFCSTFGQ-----------YTTDGQ--
--RVTLQEFKQFLLEQQK--DSDAS-----DEEKVSKIMREYLEDPSR------------
-------------DAQEPFFTVPEFLDFLFSKHNHAWESK-HDLIN-QDMTQPLVNYWIA
SSHNTYLTGDQVKSESSTEAYARCLRMGCRCIELDCWDGPDGMP-------HVFHGHTLT
SKIKFLDVIKTIKEHAFVASEYPVILSLENHCTLPQQRNMASAFLEIFGDLLLTQPV---
ERDGMQMPSPAQLKRKIIIKHKKLPE--------GHEERIVVRNDEA-------------
----GAESDISNAIKNGILYLE--DPVD--HE-WRPHFFMLTQNK-MYYAEEEESRDEDD
DNEDTSTQPREGVPSNELHFGEKWFHGKLSGGRTQAQELLNQYSFLGDAGAESDISNAIK
NGILYLEDPVDHEWRPHFFMLTQNKMYYAEEEESRDEDD---------------------
---DNEDTSTQPRE--GVPSNELHFGE-------------KWFHGKLSG---GRTQAQEL
LNQY---SFLGDGTFLVRESETFVGDYSLSFWRQGTVNHCRIRS-RQ-ERGQ-----TKY
YLIDTISFDTLYSLITYYQSNQLRSPEFCMCLTEPVPQPNKHE----GKEWYHANMTRAQ
AEDMLKRVHYDGAFLVRPSE--KEANCFAISFRAENKIKHCRIKLEGRLFTIGT-AQFES
LVELVNYYEKHTLYRKVKLKYPVNEEVVRRI-GGEPE------YSPVY---------GPP
GMYM--------------------DPNCFI---------------------SKITVKALY
D--------------YRATRVDELSFCKHAIITNVVKESG--GWWK--------------
---GDYGGKKQHWFPANYVEE---IEPQENGDE--------NSVEAMPLGSLQKGSIDIV
-NCTVDILTSS-----------------------------------------NRGREFVF
RIVSPRQV----TPIEIAAGSREEMAEWIQKIRETAQS--ANDMLLHSKKMERTLRIAKE
LSKLIVYCRSMPFSPEKI------GNFTEMSSFPETKIEKW-------------------
FSRVYPKGSRIDSSNYDPMKCWNSGVQMVALNYQTPDRAMQLNQARF-LQNGRCGYVLRP
ECMFED-------HFDPHDRSCV--EGREPFMLSVQVIAARHLM----KTSK----GIVS
PFIELEVLGSEFDT-A-RYKTTTKEDNGLNPVW-KETFSWSIYSPELALIKFTVQYEDMF
GDPN--FLAQACYPVTCL-RSGYRSIPLKNEFSEELELACLLVHIELQNPH------QPE
LN----------------------------------------------------------
SFQQL-------------------------------------------------------
------------------------------------------------------NSIAGP
SDQSRA------------------------LTFQLDRSE---DSSS--------------
------------------------------------------------------------
------------------------------------------------------------
------------------------------------------------------------
------------------------------------------------------------
---------------------------------
>Mocc.rna10003 /organism=Mocc {i 238,388,564,710,995,1151,1371,1641,1818,1997,2138,2276,2414,2793,3103,3255,3370,3618,3788 i}
M-------------AATHSVRT----------RNVHSGAHNGPLPGI---------SELE
QIVRKLENGMTLIKFDQK-G--RPEKRRFFVKVETRQLFWSREGP----NGRFIDEGSLD
LREVKELRHGPTA----KMFERWPD--------------E-AKRWDTHNCFAFFYGNTFR
LKYLQCVATTLQECDQWVRGSRYLVEDTI---GA-SYPLQVERWLRKEFYTMVN------
-------------------TRDTICLKDIKAFL-PRVNCKLSTNKLKELFQ---VVDS--
-KSQGEVGYEGFV-NFYHNLMTPE--------RLLPDTLKS----------YTSEDNK--
--NVTLRSFCNFLLTVQK--EPIGD-------AVISARMRNFLQDALR------------
-------------DTQEPYFSQQEFVDYLFSRDNQLLDQA-KCELQ-QDMTRPLTHYWIS
SSHNTYLTGDQVKSESSCEAYARCLRMGCRCIELDCWDGPDGMP-------HIYHGHTLT
TKIRFIDVLHTIKEHAFVASEFPLILSIENHCTLPQQRQMANLFQEVFRDMLLILPI---
ERDAREMPSPLQLKRKIIIKHKKLPE--------GCDEKFVVTREDS-------------
--IGPQETDISNSVKNGILYLE--DPSE--KE-WKSHFFTLTQSR-MYYAVEEQISP---
------------------------------------------------------------
----------------------------APGEEEEDAEK---------------------
---EQATQNILQRE--GTTSDELHFGE-------------RWFHGKLPG---GRQRAAEL
LQEY---SYLGDGTFLVRESDTFVGDYSLSFWRQGKVYHSRIRT-KQ-ERGQ-----TKY
YLIDTMCFDTLYSLVTHYQTHSLRSQEFYMYLNETVPQPNSHE----GKEWYHATTSKSK
ADELLKKAPCDGCFLVRPSEN-KEDNCFALSFRAEDQTKHCRIRQEGRLFLIGT-AQFES
LVDLVSYYEKNPLYKKVKLKYPISEGAVNRL-RDEPS------SSTFH---------SDA
GQYM--------------------DPNNFK---------------------SQITVKALY
D--------------YRAQKPDELSFPKHAIITNVLKQDG--GWWK--------------
---GDYGGKKEHYFPANFVEE---VDPSCQTEE--------DGAEMSPLGSLQKGFIDIA
-GCSVEILQSRG--------------------------------------------PYVF
RISSPTKS----MQKDIAAPSYEEMEEWVQKIRQIAQS--ANDKLEQRKEMERSLRLAKE
LSNLIIYCRSVQWCPERI------GNFSEMSSFPETKVERLLVPGQVQ-FFMRY--HRLQ
FSRVYPKGSRIDSSNYDPIRLWNVGCQMVALNYQTPDRPMQLNEGRF-ITNGKCGYVLRP
EYMFID-------NFDPYDRKSLP-ASVQPYTLTIKVIGGRHLM----KPGR----GIVS
PFVEIELVGADYDN-A-KVKTATISDNGLNPVW-NETFLLDVANPELALLRFVVFDVDMF
GDPN--FLGQATYPILCL-RTGYRSVPLRNEYSEDLELASLLIHFDMIPAK------PED
EV--------------------------------------------------------YA
SIQKL-------------------------------------------------------
------------------------------------------------------------
RDETRE------------------------LDARLGGVDGGLDAETA----------SQI
RNTLQEMKEQ--------------------------------------------------
------------------------------------LKTKNDHRRQLLLQ----------
---------------C--------------------------------------------
------------------------------------------------------------
---------------------------------
>Smar.transcript:SMAR000317-RA /organism=Smar {i 205,355,494,576,657,747,849,965,1051,1172,1399,1760,1961,2084,2262,2329,2496,2593,2690,2943,3309 i}
M-------------ATS----------------SLCNGGP--VAPGL----------GIE
QTLRALEGGSVMVKFFPR-R--RPERRSFSVKLETRQIIWQRT------VGKYAYEGSVD
LREVKEVRPGKVS----RDFERWPD--------------E-CKKVEPSLCFVVFYGCEFR
LKTLSVAAMTAQECEQWIKGLTYLASDTI---SS-SYPLQVERWLRKEFYNMEN------
-------------------NRNMLTLKDLKAFF-PRVHYKISNSRLKELYQ---EVDS--
-KRKGEIGFEAFA-AIYHILMQEH--------QLFEENFET-----------YSKTKS--
--MVTVQEFQKFLIHEQK--DLVGN-----DERMVSKFMREYLQDPIR------------
-------------DAQEPYFTMNEFVDFLFSKQNELWDSR-HNHVN-QDMTHSLSHYWVA
SSHNTYLTGDQFQSESAVEAYARCLRMGCRCIELDCWDGPDGMP-------YIYHGHTLT
SKIKFLDVVKIIKEHAFVTSEYPVILSIEDHCTLPQQRNMAQAFLDIFGEMLLTQSV---
DKDETTLPSPHALRRKILIKHKKLPE--------GTEERLVLMRNDD-------------
----SQEGDLSNSVKNGILYME--DPYD--KE-WKRHFFVLTQNK-MFYTEEQRETQ---
------------------------------------------------------------
------------------------------LSLDDDEE----------------------
-----ADHKIEMRE--GVANDELHFSE-------------EWFHGKLKE---GRAKAEEL
LHEF---SYLGDGTFLIRESETFVGDFSLSFWRQGKVNHCRIRS-RQ-ERGQ-----TKY
FLIDTVAFDSLFSLVSHYRIHPLRSQEFLMILKNPVPQPNKHE----GKEWYHAAMGREV
AEELLKCVPYDGSFLVRKSE--TDDKSFAISFRSERKIKHCRIKQEGRLFIIGT-AQFES
LVDLVNYYEKHPLYRKMKLKYPVNKNVVNRI-G---------------------------
------------------------------------------------------------
------------------------------------------------------------
-----------------------------------------VSIETMPLGNMQKGSIDII
-GCSVDVLQGGR---------------------------------------CESGKDWVF
RIISPTQTTL--TPIEIAAPTREEMLDWVKKVRETAQE--ANDLLRQGREIERTLRIAKE
LSNLIVYCRSVPFCFERLVKEGGPCNFYEMSSFPETKVEKWIGRQFCK-I----------
--RVYPKGQRIDSSNYDPIRLWNCGCQMVALNYQTPDRTMQLNEGKF-RQNGNCGYILRP
EFTFRD-------DYDPYNKNTL--GEVESLMLCCRIIGARHLS----RPGR----GIAN
PYVEVEIAGADYDS-SNKYKTRIKVDNGFNPIW-NETFEFDIINPDMALIRFLVLDEDMF
GDPG--FLGQATFPVRCI-RPGYRSVPLTNGYSEYLELSSLLVHLTIRSAK------EED
KV-------------------------------------------------------GYT
SLLLL-------------------------------------------------------
------------------------------------------------------------
REQSQD------------------------LIQRIEAAEGTANGTNV----------DVL
RAQLCEAEQQ--------------------------------------------------
------------------------------------LLIKNDERRKRAQ-----------
------------------------------SQSAFQNS------VAFNTLNSSNN-----
------------------------------------------------------------
---------------------------------
>Dmel.FBtr0074230 /organism=Dmel {i 1305,1786,2640 i}
M-----------------------------------SCFSAMSAPLL---------GEME
QTIGMLERGTIVTKLYGKQR--RPDRRHLMLIRETRQLLWATVATQ---TPRTDYEGAIQ
LREIREIRVGKHS----KEFRLFAD--------------D-CQRFESSKCFVILHGNHFK
LKSFSVVALSEIEADNWVRGLRYMVKDTL---GA-PYPLQIDRWLRREYYQIENVNTHSA
KATE--------------QSPAQVTIKDFKLFL-AGVSCKMTTGKFMEHFT---E-DV--
-RRKHDLKFDDFS-RLYQKLLLPNG---------FASVLSGSGVANFP----YSEDQQ--
--VVRPAELKQFLETEQR--DVSASE---ISSAAIASFIRDFVQDVER------------
-------------DVQEPYLTFPEFVDFLFSKQNDLWNSK-YDQVF-MDMNLPLSSYWIA
SSHNTYLTGDQFSSESSCEAYARALRMGCRCIELDCWNGPDNLP-------YIFHGHTIT
SKIKFMDVIKTIKDHAFTSSEYPVILSIEQNCSLEQQRNMAQALIEVFGDMLLTQPC---
DRNEQHLPSPYQLRRKIILKHKKLPQ--------FDDIANGISSTGSLGHRSSLGGAGGG
AHGENDGENVRKVFKEGLLYFK--DPVD--KS-WNLYQFVLTHQE-LIYSSEINESR---
------------------------------------------------------------
-----------------------------NGNSEDDD------------------FGLSS
SCSLNSNMQQKQKD--TSANDELHFGE-------------NWFHGKLEG---GRKEADDL
LKKY---KHFGDGTFLVRESATFVGDYSLSFWRRNRPNHCRIKL-KH-ENGS-----IKY
YLVENFVFDSLYSLIVYYRKNMLRSSEFSIILKEPVPQPKKHE----DQEWFHPNTTKEQ
AEQGLYRLEI-GSFLVRPSV--QSINAFVISFTINRKIKHCRIMQEGRLYGIDT-MNFES
LVSLINYYTRNPLYRNVKLSHPVSQELLRQA-LAEAA------QGDHSGG----HDDNGA
SNYMG---------------------SNLE---------------------ENVTCKALY
S--------------YKANKPDELSFPKHAIITNVQRDNS--MWWI--------------
---GDYGGMIKKHLPANYVKV---IDSTTEDYN--------SLNEEGTDG--RTDSIEIF
-GAVASLFESN-----------------------------------------DPGIIFKL
QIQTPTMQ----NPFVIGFDNQETAYEWIKAIQEAALI--ASQLASERRKKERTARVAKE
MSDLIIYFRSVPFREHS-------WIFQEMSSFPETKAEKQFFQQNTQ-LFLSY--HRNQ
ISRVYPKGQRLDSSNFNPMPFWNVGSQMIALNYQTGDKAMQLNQAKF-RNNGQCGYILKP
SFMKSD-------SFNPNNPLC---DGLSEVKVSIRLIAARHLF----RGGK----S-NN
PQIVVELIGASFDT-GVKYRTK-VNENGFNPVW-NESCEFNVRNPQFAILRFEVQDEDMF
AETH--FIAQACYPLTCI-RQGYRSVILRNKFSEELELSSLLINIKIANVT------AP-
------------------------------------------------------------
------------------------------------------------------------
------------------------------------------------------------
------------------------------------------------------------
------------------------------------------------------------
------------------------------------------------------------
------------------------------------------------------------
------------------------------------------------------------
---------------------------------
>Turt.mRNA:tetur04g06500 /organism=Turt {i 1144,1351,1434,1566,2352,2616,2838,2935,3288,3403 i}
M----------SPVSNK----------------LNHGSSGCLVSREI---------RELD
HIVSRLEQGSVLTKFYPK-G--KPEKRFFCLRKNTRELVWFKP-V----GGRNVLENYID
LRHVKEVRIGPAS----KIFERWQD--------------D-ARKWEKGQCLVVLYGQRFR
LKNLSCVAMSINECEQWVRGIRYLSEEIQ---NC-SYLIQIETWLTREFTALDG------
-------------------GRASLTFKDLKPFL-SKISCKATTDELKRYFL---QVDL--
-QASSEISFDAFC-KLYRAMVDQR--------RIFDQYFSS-----------YTQNGR--
--TVSLKDFISFLNFQSM--EGDKI-----DEKTGSFLMREFISTANRYQLSDSVHQFPP
HRHHHQPRPLL-NNSEEPYFTIDEFMNYVYSKNNQIWDKK-FESVH-HDMNRPLTHYWIA
SSHNTYLTGDQIRSESSIDAYARCLRMGCRSIELDCWDGPDGLP-------LIYHGHTIT
TRIKFIDAVKTIKEHAFVKSDYPVVLSIENHCSLPQQRKMAHAFIEILGDYLLTQPI---
DKDETEMPSPNQLKRKFIIKHKKLSD--------NGEPSLSLKNSDD-------------
---NNQEVDVNTSIKSGILYLMD-DSSD--RE-WKPYLFMLTNTK-MYYAEYNPDDE---
------------------------------------------------------------
------------------------------DESDDRP-----------------------
------AHKIDSSG--PASNDELHFGE-------------KWYHGRLPG---GRQQAREL
LEKY---SHFGDGTFLVRDSDSYAGDYSLSFCWEGKVNHCHIKT-RQ-EKGQ-----TKY
YLIDSVPFDSLYSLITHYQSQPLRCKMGAIFLTEPVPQLKSHE----SKEWYHSSITRPG
AEDLLKQIQVDGSFLVRPSE--KEENCFAISFRAEDKIKHCRIIQEGRLFVIGS-AKFET
LEELIKWYQKYPLYKNVKLKYPISGDFKNGV---KGI------ESSVR--------GGQD
ENYL--------------------DPNNCQ---------------------SGLTVKALF
D--------------YHGQKEDELSFCKHAIITNVVKADP--CWWK--------------
---GDYGGLRNHWFPANFVEE---IEPNDNLND--------KFDDQMPIGCLQKGSIDIV
-ECAVAASNVP-----------------------------------------INGKEWVF
KIVSPSQV----EPIEISASSKDEMIDWIQCIRETAQS--THQKICQSKEIERKERVAQE
LSNLIIYCRSVPFVPEKI------GIFTEMSSYPETKVEKWLSPQNCP-AFNEY--HFKQ
FSRVYPGMRRLDSSNYDPVRIWNAGVQMVALNYQTPDRPMQLNQGKF-LENGACGYLLRP
NFMFEP-------GFDVYKP-----PKINPVTMTIRVIGARHLT----KNSR----GNIS
PFIEVEIVGADYDC-R-KVKTGTCHDNGFNPCW-EETFIFDIECPDLALLRFVAYDEDSF
GDPN--FVGQATYPFNCL-RQGYRSVPLKNEYSEELDLSSLLVHVKINKNEFA---L---
------------------------------------------------------------
------------------------------------------------------------
------------------------------------------------------------
------------------------------------------------------------
------------------------------------------------------------
------------------------------------------------------------
------------------------------------------------------------
------------------------------------------------------------
---------------------------------
>Dpte.g7552.t1 /organism=Dpte {i 1240,3790,4050,5137 i}
M----------TAKDSNR---------------LEMNPMMTINDDLIIDNNRKNINKELE
HIIHRLEQGTILTHFKRKCP--KIERKYFRLRLDTRQLLWFELSSN-QNGPSSLIRGILD
LRDIKEIRLG-LA----KIFDNNDQSILDLTSSTTNGSNDIVRKWERNQCFVIYYGSGFN
LKTLTCAAASSIECEQWIRGIRFLINDSL---NA-PHEQQMDIWLRKEISNTADTNDQ--
------------------TSYDEIKIKDLKSFL-HRNSYKISSQQLKKFFL---ELDI--
-NRSGSLSWQKFRQAFYERLLFDE--------RILTELFID-YFEQPEDGDVKTKNDDYI
QLKINADNLYRFLIEEQHSYDDVNND---NDNRLIKTLLRSYFYENNN------------
---------NL--RLQNPYLNAQEFISFLFCKTNELWDQQKHSIIT-DDMNQPLTHYWIA
SSHNTYLTGDQVRSESSIDCYARALRIGCRCIEIDCWDGPDGKP-------VIYHGHTLT
SKIRFIDVIQTINEHAFITNEYPIILSIENHCSLPQQRYMANIFLEIFGNKLVTEPL---
DKNGREMPSPNQLKRKIIIKHKKLPE--------SSTNLDSTSTTTATN---------SI
ETTISTDFDPTNSIKSGRLYIECDNPDDGLKK-WRPFYFILTPANVLHYFEENSITNH--
----------------------------------------------------------VT
TGNLIDLNSGDDDD---------------NLNDNDDDEQPLLLRKNHEHYDYLVAFDGQN
NHGYLAQLSVAKLK--SPSVDELHFDE-------------TWFHGHLPG---GRQQAEQL
IHSI---QTKIDGLFLVRDSSTFIGDYSLSFLYDGKVHHCRIKQ-KRFAYGK-----VKY
YLIETVMFETLYYLVTYYQSNPLKSPEMTVFLSEPVPPSISCD----DKEWFNPKICKID
AENLLQRVWFDGAFLVRRSSEQEDGKTFSISFRAEGKIKHCRIRREGRLFVIHR-KKFET
LSHLIAYYHRTPLYKNTMLKKAINPDIVKKI-GHEPC------ETETG------------
--YL--------------------DTFQTTIPSFDDDNNQLINNNHNNNNNRPLIVKALY
D--------------YQAQRFDELSFCKHAIITNVLKHES--GWWR--------------
---GDYGGKKQHWFPANFVQE---IVQCNNLVDHQRPTSLTINDDNGNYQPITKGSIHLI
-GANITSISQQQQ--------------------------------------QESPVSNYF
RIDFCE------SSLKIGSDNEQELNDWIKKLQEISIA--NRKSSTNDYVIEKNFRLAHE
LSDLIIYCRSVPFVPERI------GNYTEMSSLSETKIEKWLTPNMCK-TLLAY--NKNQ
FTRVYPKGSRIDSSNYDPIKLWNCSIQLAALNYQTPDRSMQLNQAKFQLMNGGCGYILRP
EFMFQS-------TFTPYDPNCLSKLSVDTWIISVRIICARHLT----KKSRGRGGGVIS
PLIEVEIIGTDYDS-A-KCKTITINDNGLNPYW-NQSFVFSVRCPQLSFIRFIVCDEDVF
GEPT--QIGHNTYPLMAI-RQGYRCVRIKNEYSEELEMAAILVHIKIDILSTN----TNN
EKMKTLKNFQKYRRFSSSSSSPSFTENVLETVKSFKEIPGPKPLPIIGNLWRYLPIIGEY
SLERMYENGCYNLKHYGHIVREEISEKHKILHLFDPDHMESMFQQQQQYPYRRSHRALIK
YRHERPDKYQSGGIFPENGDEWKRLRDLFKHYFLRPNFIQVYDQQLNEIVNDLIKMIRYE
RQKSNNYLNDDFQQFLYRWSLESICSI--MLDARVGCLDRNNIDGAKMIDGGHKTLYAVM
RTELYDGWEQKPTKDYECLVEGQDLMASVVEKYLNQRINAVESSSFNDENDKYEQTILEQ
LIRDPKITRKDLFGIVMDFIFAGIDTTSITAGFTLYFLAKNPNIQQRLAEELKQVVGDDG
LFKAEHFNHTPLLKACVKETLRLRPISIGVGRLATNDMIIDGYHIPKNTMIITQNQVACQ
LPEYYCQPNEYQPDRWLGTNRNRQHRRYLYIPFGHGTRMCLGRRIAELELNILLANIIYQ
FRIECSPKLNIGQRTKLINLPDRPIKLQFIDRK
>Drer.transcript:ENSDART00000168242 /organism=Drer {i 217,370,464,512,662,684,707,777,790,802,850,998,1084,1205,1374,1497,1599,1787,1988,2108,2289,2367,2471,2565,2632,2796,2893,3118,3267,3382,3544,3651,3902 i}
M-----------AASAG----------------FSSNGPV-PWALSD---------TEVN
NLYRDLELGTVLTLYYSK-KSQRPERRTFQVKLETRQIIWTR--------GTDKIEGEID
IREIKEIRTGQKS----RDFERYVE--------------DVTTRPDQAHCFVILYGTEFR
LKSLSLAATSDEEMVMWVKGLTWLMSDTL---SS-STPLQIERWLRKQFYAVDR------
------------------NREDRISCKDLKCML-CQVNYRVPNMKFLREKL---PVNTHT
HTHTHTHTHTSLS-VSYKP--DQS-RSIME-IPLLQR--------------FIDRPEQ--
--KISLEDFQNFLIEQQK--KIWSP-----DSQLHFNYPDDALIQPVK------------
-------------LITCAVFRASQFLTYLFSKENTIWDAQ-LDQVRPEDMNNPLSHYWIS
SSHNTYLTGDQFSSESSLEAYARCLRMGCRCIELDCWDGPDGMP-------VIYHGHTLT
TKIKFSDVLNTIKEHAFVTSDYPIILSIEDHCSIVQQRNMATFFKKVFGEMLLTKAV---
DISADGLPSPHQLKRKILIKHKKLAE--------GSAYEEVSSST---------------
---PYSENDISNSIKNGILYLE--DPIN--HE-WYPHFFVLTSNK-IYYSEETSSNQ---
------------------------------------------------------------
------------------------------GNEDEEE-----------------------
-----------HRE--ICNGMDQHVTE-------------KWFHGKLGAGRDGRQIAERL
LSEYCVETGAPDGSFLVRESETFVGDYTLSFWRSGRVQHCRIHS-RQ-EAGS-----PKF
YLTDNLVFDTLFALITHYQQVPLRCNEFEMKLTEPVPQTNAHE----TKEWYHACLSRSQ
AENMLMRVPRDGAFLVRKR---TEFNSFAISFRAEGKIKHCRVQQEGQTVVLGT-SEFDS
LVDLISYYEKHPLYRKMKLRYPINEETLEKIGTAEPD------YGSLYE-------GRNP
GFYV--------------------EANQMP--------------------TFKCTVKAMY
E--------------YKAQRDDELSFIKNAIISNVDKQEG--GWWK--------------
---GDCGGKKQLWFPANYVEE---ISPTAVEPDR-------SASENSPLGDLLRGSVDVS
-SCQIVVRPEG-----------------------------------------KGSRQFVF
SLVPVASPRTG-PVLDIAASSQEELKDWVVKIREVTMT--SEAKLEEGKMMERRKKIALE
LSDLVIYCRPVPFDEDKIGTER--ACFRDMSSFPETKAEKYVNRVKGK-KFLQY--NRLQ
LSRIYPRGQRLDSSNYDPLPMWLCGSQLVALNFQTADKPMQMNQAIF-MLNGRSGYVLQP
PIMRDD-------NFDPFDRHSL--RGVEPITLSIEVLGARHLP----KHGR----GIVC
PLIEIEVCGAEYDN-A-KQRTDSEADNGLNPTWTRKLFRFTVCNPSFAFLRFVVYEIDMF
SDQN--FLAQATFPINCL-KTGYRSVPLKNSYSEDLELACLLVHMDVIRGRVGYEMIHEN
GDM-----------------------------------------------------LSPF
SPAGA----------------------------------MAMAMQTG-------------
------------------------------------------------------------
RERMNDSG-----------SVSSTSSMSPLPSSPAQALGYRGREGSF------EARYQTP
LEDFRVSQEA--------------------------------------------------
------------------------------------LLDH----ENRRL-----------
------------------------------RRARVSAD----------------------
---------------------NRA------------------------------------
---------------------------------
>Hsap.transcript:ENST00000244007 /organism=Hsap {i 217,370,464,512,597,681,716,789,891,1010,1096,1217,1386,1509,1611,1799,2000,2120,2301,2379,2483,2580,2650,2808,2905,3130,3279,3394,3556,3645,3833 i}
M-----------AGAAS----------------PCANGCG-PGAPSD---------AEVL
HLCRSLEVGTVMTLFYSK-KSQRPERKTFQVKLETRQITWSR--------GADKIEGAID
IREIKEIRPGKTS----RDFDRYQE--------------DPAFRPDQSHCFVILYGMEFR
LKTLSLQATSEDEVNMWIKGLTWLMEDTL---QA-PTPLQIERWLRKQFYSVDR------
------------------NREDRISAKDLKNML-SQVNYRVPNMRFLRERLT--DLE---
-QRSGDITYGQFA-QLYRSLMYSA-QKTMD-LPFLEASTLR----------AGERPEL--
-CRVSLPEFQQFLLDYQG--ELWAV-----DRLQVQEFMLSFLRDPLR------------
-------------EIEEPYFFLDEFVTFLFSKENSVWNSQ-LDAVCPDTMNNPLSHYWIS
SSHNTYLTGDQFSSESSLEAYARCLRMGCRCIELDCWDGPDGMP-------VIYHGHTLT
TKIKFSDVLHTIKEHAFVASEYPVILSIEDHCSIAQQRNMAQYFKKVLGDTLLTKPV---
EISADGLPSPNQLKRKILIKHKKLAE--------GSAYEEVPTSM---------------
---MYSENDISNSIKNGILYLE--DPVN--HE-WYPHYFVLTSSK-IYYSEETSSDQ---
------------------------------------------------------------
------------------------------GNEDEEE-----------------------
-----------PKE--VSSSTELHSNE-------------KWFHGKLGAGRDGRHIAERL
LTEYCIETGAPDGSFLVRESETFVGDYTLSFWRNGKVQHCRIHS-RQ-DAGT-----PKF
FLTDNLVFDSLYDLITHYQQVPLRCNEFEMRLSEPVPQTNAHE----SKEWYHASLTRAQ
AEHMLMRVPRDGAFLVRKR---NEPNSYAISFRAEGKIKHCRVQQEGQTVMLGN-SEFDS
LVDLISYYEKHPLYRKMKLRYPINEEALEKIGTAEPD------YGALYE-------GRNP
GFYV--------------------EANPMP--------------------TFKCAVKALF
D--------------YKAQREDELTFIKSAIIQNVEKQEG--GWWR--------------
---GDYGGKKQLWFPSNYVEEM--VNPVALEPERE------HLDENSPLGDLLRGVLDVP
-ACQIAIRPEG-----------------------------------------KNNRLFVF
SISMASVAH---WSLDVAADSQEELQDWVKKIREVAQT--ADARLTEGKIMERRKKIALE
LSELVVYCRPVPFDEEKIGTER--ACYRDMSSFPETKAEKYVNKAKGK-KFLQY--NRLQ
LSRIYPKGQRLDSSNYDPLPMWICGSQLVALNFQTPDKPMQMNQALF-MTGRHCGYVLQP
STMRDE-------AFDPFDKSSL--RGLEPCAISIEVLGARHLP----KNGR----GIVC
PFVEIEVAGAEYDS-T-KQKTEFVVDNGLNPVWPAKPFHFQISNPEFAFLRFVVYEEDMF
SDQN--FLAQATFPVKGL-KTGYRAVPLKNNYSEDLELASLLIKIDIFPAK------QEN
GD------------------------------------------------------LSPF
SGTSL-------------------------------------------------------
------------------------------------------------------------
RERGSDAS--------------------------GQLFHGRAREGSF------ESRYQQP
FEDFRISQEH--------------------------------------------------
------------------------------------LADHFDSRERRAP-----------
------------------------------RRTRVNGD----------------------
---------------------NRL------------------------------------
---------------------------------
>Dpul.mRNA598 /organism=Dpul {i 223,379,684,1013,1465,1847,2004,2186,2466,2670,2987,3340,3489,3622,3718,3762,3873 i}
M----------MLSPSA----------------YSDEGAP-TNELSF---------QELE
IIIGHLEIGTVVTKFFKN-K--QPDKRNLLFKRESRQIVWYKE-M----SKRNVYEGIID
LREVKEIRTGKSS----RDFERWNN------------LPE-YAKFEDNRCLAVFYGREFR
LKTLSICAISKQECDRWIEGLHYLTRDTC---NTISYPLQLERWIWKEFYNMTP------
-------------------DRTTVTLKDVKVFL-PLINCQIPKTRLKEVFH---EVNN--
-RNNGELSFDEFA-SLCHILTYDG--------TIYHTFFQK-----------FSTDGV--
--IISLADFQTFLA-EQG--DSKAFK---ESDLVTAMFMRDFVRDPRRSTVAD-------
------------QDYEEGFFTAKEFMSYMFSHHNELLDPK-HKVVN-QDMDQPLSHYWIA
SSHNTYLTGDQLKSMSSVEAYARCLMLGCRCVELDCWDGPDGIP-------VIYHGNTIT
TKISFLDVVKTIRDHAFVTSPYPVILSLEDHCCLTQQTKMAAIFEEILGPMLLKTPIPHQ
KMDQEMLPSPNELKGKIILKHKKLPE--------KSTDVTSQTVEQP-------------
-ECCIADSDSGPLEKNGILYLE--DKVK--GE-WVSHFFVLSDAK-MYYTKFNAKDN---
------------------------------------------------------------
-----------------------------QTEEEEEYEE---------------------
-DDTISMAYQPVPE--GVPEYELHFGE-------------VWFHGRLEG---GRIRSEEL
LKQYG--PSLGDGAFLVRNSDNFVGDFSLSFWRQGKVYHLRIRR-PT-RTGNDGKPVKMY
QLENGVYFDSLYSLVVNYRINPLKSPSFSIVFNNPVPQPSTHE----RMKWYHPTKGQAE
AVELLRSIPNDGAFLVRPSD--KESGTFSISFRAEGEIKHCRIKQEGRLFIIGS-AQFES
LVDLINYYEVNPLYGQVHLRIPVTDDILTQM-EQGLP-------------------IGEP
SCNS--------------------DPSAKE------LKQDLYLVSDALMGPMGITVKSLQ
S--------------YQSQEDDELSFPKNAIIKNVKKVDQ--HWWR--------------
---GDYGGRLQYLFMANLTQEIDSEEAQRFLEE--------NSADGVANGLQTKESYDVA
-GAEVELLKLQASLVRAQSVSKVESENVEKVERSVSVNVPEYTTSPSTENKPSGSPEWLL
RVKLASKT----ETLELGVETREDALEWRKAITSISGDPLEPQDTKNYSEIEIRCRISKA
LSDQVVYCRAKHFNQERIVGEG--RNPCEISSFSEIKAEKLML-YEPK-FFLWY--HQVM
LSRLYPKATRMDSSNYSPMPFWNVGSQIVALNYQTPDKNMQINEAKF-LQNGKSGYVLKP
SYMRKTS------DYNP-SYCSL--SDEDPVSLVVKIIAARHLTTRHLKSKR----GIVS
PYVEVEVIGCNQDSISNKRTTKTIPDNGFNPFW-DESFQLHIARPSLAILRFAVYDSDMF
GESC--LIAQATYPLACI-RRGYRSVPLKNGFSELLEMSSLLILLDHQKRK------KES
FS--------------------------------------------------------MV
SNTVL-------------------------------------LQKDR-------------
------------------------------------------------------------
ADRLRE------------------------LQAQISEAELREDDTAV----------QLA
RAEFQEIESQ--------------------------------------------------
------------------------------------MVEEF----HRMA-----------
------------------------------------------------------------
---YY-------------------------------------------------------
---------------------------------
>Cele.Transcript:T01E8.3 /organism=Cele {i 296,481,632,1106,1192,1561,1990,2689,2830,3469,3762,3953 i}
MQHGSL-----GPSSSSRKTTVTSTAGSVHLHHRSSNGFSTASRAQL---NRHN-EMDFG
KMFAAMEKGHKVCKIAVL-KKWDPAYKQLTLDRYSRQIFLTKLEL----SAVRNKPTILD
IRQIREVQTLNYKLNTIKVDDKWKK------------DRE-IVNFDSKAILIISYGMGFA
LSYWILLFESEDACKLWSQGLHNLMMDTRDRDSS-PHPLRIERFLHKHFLSLMS------
------------------PANDAVARKHMKPFVQTSLQFKVQSDQLQQVTE---------
----DQMNSDQFS-FASRQLIHVP--------ELFSSRFAD-LAEK------HERKGL--
--VVTFQNFLRFLDGKQF--DELAS-----NRTRALEFLNRYFQEDQA------------
---------YF-GDRNEPSMTVFEFCDFLFSRENSLWDPT-NEKVT-HDMSRPLSHYWIA
SSHNTYLTGDQLRSESSLDCYAQALLMGCRCIELDCWDGQKKPGSAEFIDIVIYHGYTMT
SKILLRDVLHVIRHYAFVTSEYPVILSIEDNCSVPAQRLLAQELKDILGDYLLTQPA---
NREEKQLPSPAALKKKIIVKHKKLPI--------ESEDLAAVVKTDE-------------
--FQDTEIISRECVKKGILMVK--NNNS--HE-WTSHVFILFPDR-LCYLIQTADPEN--
------------------------------------------------------------
----------PNDD---------------TVSVSGDEER---------------------
------EEETPSGF--GVKPEEMHVTE-------------EWFHGRCE-----RDEAKKR
ILEH---KEKGNGLFMIRDSNLFIGDFSLSILHDGKVHHVRIRS-KI-IDKE-----KKY
YFMDNKVCDTLYELVSYYTRHYLTTAHFKMVLTIPCPQPQPHL----NQPWFSATADKEK
AEELLSLVPEDGAFLIRTSS--TDSSVYVLSLKVDGEFWHYRLKRDGRIFVVNQ-KVFEN
LNQIVEFYANREFVRGISLRFPVNEKDISHL-TAELA------EA------------RTP
GCYM--------------------DLKDLD---------------------KEVQARALR
P--------------YRGTADDELSFPANVIIT-VLRKEE--GLWR--------------
---GRYG-SLTGWFPSAHVQE---ILPEKVSTSE----------------TSNYNTIELA
-GTLIERIH-------------------------------------------DADRPNVI
RISQSNQHWMNKQYYLLAASSSEEADGWQNNLFELTRS--VNTKMSILRTKEKEKRIAAE
LSNLVVYCQAVPFDPAHIYNDA----FYEMCSFVEGKLDKLVEK-----GLLPF--NSRK
LSRVYPNGSRITSNNYSPVPMWNAGCHMVALNYQTGDKPMQLNQGKF-LANGRCGYLLKP
DYMLTD-------DFDPTNTEKF--ATAYPIRLNVQVIGGRHLSRK--DKNK----GICS
PFVEIEIIGMPCDT-K-VFQTKTIASNGLNPIW-NQTFTFEIQCPEVALIRFHVEDGDFV
GPKTDPFIGQAVFPVDSI-RCGFRSVPLKNQYSEELELSSLLVDVQMCSRE------GTQ
LI--------------------------------------------------------RS
SSHFL--------------------------------------QASRLAP----------
---------------------------VFAH-----------------------RKITNG
DSIPREMA----------------------PRLRTSATDRSLDSPTN----------SES
RATLLSGQRGS-----------QDSMDSAAE------TSSIASGT---------------
------------------------------------ISSRDGKKKQNWL-----------
------------------------------KKFSFGKS----------------------
---------------------SKS------------------------------------
---------------------------------
>Alyc.aculy01g20920.1 /organism=Alyc {i 2878 i}
--------------------------------------MTPINETVD---------IELI
DKIQLLQQGSTLVRCHRK-A--RPETRIFYVILETGEIIWTRQVLAHSALDWNDIEGRID
LRLIREVRCGKNA----LLELYSKE--------------N-NNRWDDQQQFTILYGDKFV
LKELACVASSKKERDRWVDCITLLVRQIS---EL-IYPVRVQRWLAKQFRTLAADSALNH
TSPETSAINSTLNPRIVTLDDLRITEEDLKLFL-IRLNYKISSNDLRRHLSYDPDFCQ--
-SPNGEIYFKNFR-SLHQRLTDANNSAIYSALPIIDSDRHS--RSS------NSNASE--
--ILSFSDLLNFLEQENG--LICGR------DSDLTEYFRKLPQSEEI------------
----PEDGSIFEQRLNEISISQSELIDFLYSPENSIWDKS-RD-VP-QDMTRPLTHYWIA
SSHNTYLTGDQIMSKSSSDAYARALRMGCRCIEIDCWDGPEGMP-------IIYHGHTAT
TKIKFCDVLRTIRDHAFVTSSYPVILSVENHCSLDQQRRMAEAFTKILGDKLIKGQTDY-
SDNDDSMPSPEKLENKIIIKHKKLPD--------ADLSPSENLNDASTP---------KP
LQIESASQDSNGFIMKGFLFKQ--DEYQ--SDRWSPSFCILTQDK-LFYIQNIDNDDN--
------------------------------------------------------------
--------------G-------------PNENSEDNSENLICL------TDY--------
RKLSCGSNSIDSNSYCGESNEPLNSLESNSYPREPNRDTIRWFPGTGCP-ISNRAQADEI
LAQQ---ADLGDGAFLIRNSDTFTTSYTLSFRHKNKIHHIKVNTLTN-DSGQ-----DRY
YLNKRITFDTINSLVEHYQRNPLKSNDIVQLLIEPIWQQNIHRCAHLDMKWYHQSLNRVE
AEEVLRKCP-SGSYLVRPSE--IGKDHFSLSFVSGQLIKHCRIKFERNAYLIGMFDKFPK
LDNLINYYRKHYIYMRTKLKNPISKEQIDDI-RMNPD------YNKSNTGSSTSHMVGSA
VKFMSITPKVSLLKLCYKLLCSNQDPESYF---------------------CPIKAKTIT
TTDEPGQYLSLEDECFKSNKSSDKSFFDR-------KKDGGCNWWNRIKYDSDDSSTDSK
LCLRSSSEEFKHFETKASVKK---NHKKALSDH--------SSCGSQVIDGVTWSFIEIS
DSTTIEILDDKES---------------------------------------SQTGRFPF
NLSTSSSQNNNCYLLKLAASSPEVRGEWVAVLKRLAQT--ASDNNSRNNQLERTMRIAKE
LSNLIVYCRSVPFAKDKI------GNFTEMSSFAEHKAEKWIAPSECN-FILNY--HQKQ
LTRVYPKGLRAKSSNFDPTKFWNCGVQMTALNYQTPDRAMQINQAMF-RRNKSSGYVLRP
EFMFQGVDPNIPITFDPYDPSTLE---CPPVYLTLTIVSGRHLGP---NTDK----GFVS
PLVEVEIAGIEADQ-T-KGKTNTIRNNGLNPVW-NETFKFVILCCDLAFLRITVLDEGAS
GDAR--FLGHGTYPINNICRQGYRSIPLMNEYSEEMELSSLLVRVQLE------------
------------------------------------------------------------
------------------------------------------------------------
------------------------------------------------------------
------------------------------------------------------------
------------------------------------------------------------
------------------------------------------------------------
------------------------------------------------------------
------------------------------------------------------------
---------------------------------
