# Supplementary material for: Genome streamlining in a minute herbivore that manipulates its host plant
Source: eLife. 2020 Oct 23;9:e56689. doi: 10.7554/eLife.56689 (PMC7738191; doi:10.7554/eLife.56689)
Supplement: Supplementary file 2. [file elife-56689-supp2.zip › Malin_Input/OG0002264.fasta]

>Agam.AGAP009172-RA /organism=Agam {i 91,464,878,1038,1706,1919 i}
------------------------------------------------------------
------------------------------------------------------------
------------------MH---KLATSLLV-----------------------------
-----------------------------------------------RSCRAVLTQRSPP
LQVAAKSGL---------------------------------------------------
------------------------------------------------------------
--------------------------------FSSALRRTQFGRLAMPEAAAAAAAEARQ
FVYPAARRDESVVEEFHGVKIADPYRWLEDPDAEETQAYVEKQNEISKPFLDTCPEWKKL
NEKLRKRWNYPKYSCPFKHGNKYFFFMNTGLQNQDVLYVQDKL--DGEP---KVFLDPNT
LSADGTIALVGSRFSDDGKLYAYGLSQSGSDWTKLKIR----------------------
NVETGEDFPETIEHTKFVTASWTKDNKGFFYARYPVVAG-KADGS-ETAANENQKLYYHR
VGESQDKDVLIAEFPEEPSWRLMPEVSDCGKYLMLFIMKGCKD-MLLYFSNLEKA--GTL
ESKLDFVKVVTEFDSDYDYVTNEDNIFSFRTNKVAPNYRIVNIDFEQP---EMEHWKTLV
PEHPKNVLDWTTCVNK---DRIVLGYIDDVKSLLVVHSLADGSFVSKFPLEIGTVAGFSG
KKK-YSEIFYHFVSFLTPGIIYHYDFEGKTEAAGGGAMEPTV-----FREVK--IEDFDN
SRYAVEQIFYHSKDGEKVPMFIVQRKQEKKE-HKPCLLYGYGGFNICVQPSFSITGLVFI
DSFDGILAYPNIRGGGEYGERWHN--AGRLLKKQNVFDDFQHAAQYLVEHGYTTHDKIAI
QGGSNGGLLVGACINQRPDLFGAAIAQVGVMDMLRFHKFTIGRAWVSDYGDMN-EKEHFE
NLLRYSPLHNVRTPTSEK-DQYPATLVLTADHDDRVSPLHSLKFVAALHDAIKDSEHQ--
---------------------KNPLLLRVYSKAGHGMGKPTAKK--IEEATDILTFMYKT
LGLKLSF---------------------------
>Dmel.FBtr0080047 /organism=Dmel {i 106,702,845,1005,1125,1206,1598,1871 i}
------------------------------------------------------------
------------------------------------------------------------
------------------MH---TIFRGPLLY----------------------------
----------------------------------------------RRICQIVVPKTLPR
NYIHREL-----------------------------------------------------
------------------------------------------------------------
---------------------------------PSNLTR------------AMPSTLSAK
LAYPVARKDESVAEDFHGTQIKDVYRWLEDPDSTETEEFVNAQNSISRPFLENGEEWKKL
NTKLTKLWNYPKYGCPMRYGNYYYYFMNTGLQNQSVMYQQKSLGDESES---KVFLDPNT
LSEDGTIALTQKAFSEDGKYMAYGLSESGSDWIKILIR----------------------
DAETGKDLSEVLEKVKFSEISWTKDNKGFFYGRYPDQDG-KTDGS-ETKQNENQKLYYHR
VGESQDKDTLVVEFPEEPSWRIQSTVSDCGKYLILAIVKDCRD-NIVFYADLTPG--AEI
TSKLNVKKIVEKFEADYDYITNEGSKIFFRTNKNAPNYQVIAIDFNNS---AEDKWETLI
AEHKSDVLDWVKCVDN---DKLLVCYIRDVKSVLQVNSLKDGTLLREFDLDIGTIVGTSG
EKK-YSEIFYNFSSFLNPGSIYRYDFKTP-------DKSPSV-----FREIKLNLEGFRR
EDYAVEQIFYKSKDGTKVPMFIIRKKRDSVE-PRPCLLYGYGGFNISMLPSFGLSGLMFI
DTFDGVLAYPNLRGGGEYGEKWHN--GGRLLNKQNVFDDFQAAAEYLIENKYTTKDRLAI
QGGSNGGLLVGSCINQRPDLFGAAVAQVGVMDMLRFHKFTIGHAWCSDYGNPS-EKEHFD
NLYKFSPLHNVHTPKGAE-TEYPSTLILTADHDDRVSPLHSLKFIAALQEAVRDSEFQ--
---------------------KNPVLLRVYQKAGHGAGKPTSKR--IEEATDILTFLSKS
LNVDIVNV--------------------------
>Bmor.transcript:BGIBMGA002593-RA /organism=Bmor {i 51,132,318,432,581,794,934,1125 i}
------------------------------------------------------------
------------------------------------------------------------
------------------------------------------------------------
------------------------------------------------------------
------------------------------------------------------------
------------------------------------------------------------
------------------------------------------------------------
------------------------------------------------------------
------------------------------------------------------------
------------------------------------------------------------
------------------------------------------------------------
------------------------------------------------------------
-----------------------------------------MIDLQNP---AKENWRTLV
PEHPTDVLDWAAAVDQ---DKLVIHYIRDVKSVLQLHDLKTGEFIQTFPLDVGSVVGFTG
KKN-QTEIFYHFMSFLTPGVIYHVDFKQK-------PYTPKV-----FREVT--VKGFDA
SQYEAKQIFYSSKDGTKVPMFIISKKDLPRDGSNPVLLYGYGGFNINVQPGFSVTRLVFM
QHMNGIVAIPNIRGGGEYGERWHN--AGRLLNKQNVFDDFQAAAEYMVSERYTRPALLTI
QGGSNGGLLVAACINQRPDLYGAAVVQVGVLDMLRFQKFTIGHAWVSDYGSSD-NKTQFE
YLLKYSPLHNIQPPSENR-PEYPATLILSADHDDRVVPLHSLKFVAELQHVAGRSPAQ--
---------------------RAPLLARFDTKAGHGGGKPTTKI--IDEHTDILCFMTQA
LGLKFVK---------------------------
>Drer.transcript:ENSDART00000164962 /organism=Drer {i 42,117,251,382,592,714,820,1012,1210,1314,1451,1550,1552,1684,1841 i}
------------------------------------------------------------
------------------------------------------------------------
------------------------------------------------------------
------------------------------------------------------------
------------------------------------------------------------
------------------------------------------------------------
----------------------------------------------------------MA
FQYPNVYRDESVVDDYHGCKIPDPYSWLEDPDSEKTQAFVNAQNQLTLPFLEQCETRDLF
KERMTELYDYPKYSCPFKRGDRYFHFYNTGLQNQSVMYVQDNL--DAEP---TVFLDPNT
FSEDGTVALRGYSFSEDGEFLAYGTSASGSDWVEIRFL----------------------
RVDGAVLLEDRLERVKFTCMSWTHDGKGLFYNSYPEQEG-KSDGT-ETSTNLHQKLYYHV
LGTPQSQDVLCAEFPDEPKWMSGVEVSDDGRYVLLSIREGCDPVNRLWYCDLNEEP-QGI
TGLLPWVKLIDNFDAEYEYVTNEGTVFTFKTNLEAPQYRLINIDFTQP---SVSQWKELI
PQHDKDVIVFATCTFS---SFLFVCFLHDVKNVLKMFHLSSGEEIRTFPLDVGSIVGFTG
RKK-DSEIFYSFTSFLSPAIIYHCDLTME-------PLQPHV-----FREVT--VKGFNP
ADYQTTQVFYPSKDGTQIPMFIVHKKGIKMDGSHPAFLYGYGGFNISITPSYSVSRLIFI
RHLGGVLAVANIRGGGEYGETWHKGIGGMLANKQNCFTDFQCAAEYLIKEGYTSPKKLTI
NGGSNGGLLVAACVNQRPDLFGCAVAQVGVMDMLKFHKFTIGHAWTTDFGCSE-IKEQFD
WLIKYSPLHNIQVPEGDG-VQYPAVLLLTGDHDDRVVPLHSLKYIATLQNVIGQCPGQ--
---------------------KNPLFIYIDTKSGHGAGKPTSKV--IQEVADTYAFIARC
LNLSWLE---------------------------
>Hsap.transcript:ENST00000369110 /organism=Hsap {i 45,120,254,385,595,717,823,1015,1213,1317,1454,1549,1681,1838 i}
------------------------------------------------------------
------------------------------------------------------------
------------------M-----------------------------------------
------------------------------------------------------------
------------------------------------------------------------
------------------------------------------------------------
----------------------------------------------------------LS
LQYPDVYRDETAVQDYHGHKICDPYAWLEDPDSEQTKAFVEAQNKITVPFLEQCPIRGLY
KERMTELYDYPKYSCHFKKGKRYFYFYNTGLQNQRVLYVQDSL--EGEA---RVFLDPNI
LSDDGTVALRGYAFSEDGEYFAYGLSASGSDWVTIKFM----------------------
KVDGAKELPDVLERVKFSCMAWTHDGKGMFYNSYPQQDG-KSDGT-ETSTNLHQKLYYHV
LGTDQSEDILCAEFPDEPKWMGGAELSDDGRYVLLSIREGCDPVNRLWYCDLQQES-SGI
AGILKWVKLIDNFEGEYDYVTNEGTVFTFKTNRQSPNYRVINIDFRDP---EESKWKVLV
PEHEKDVLEWIACVRS---NFLVLCYLHDVKNILQLHDLTTGALLKTFPLDVGSIVGYSG
QKK-DTEIFYQFTSFLSPGIIYHCDLTKE-------ELEPRV-----FREVT--VKGIDA
SDYQTVQIFYPSKDGTKIPMFIVHKKGIKLDGSHPAFLYGYGGFNISITPNYSVSRLIFV
RHMGGILAVANIRGGGEYGETWHK--GGILANKQNCFDDFQCAAEYLIKEGYTSPKRLTI
NGGSNGGLLVAACANQRPDLFGCVIAQVGVMDMLKFHKYTIGHAWTTDYGCSD-SKQHFE
WLVKYSPLHNVKLPEADD-IQYPSMLLLTADHDDRVVPLHSLKFIATLQYIVGRSRKQ--
---------------------SNPLLIHVDTKAGHGAGKPTAKV--IEEVSDMFAFIARC
LNVDWIP---------------------------
>Isca.ISCW002432-RA /organism=Isca {i 66,194,290,459,561,704,817,822,963,1068,1173,1298,1374,1517,1634,1730,1832,1989,2058 i}
------------------------------------------------------------
------------------------------------------------------------
------------------------------------------------------------
------------------------------------------------------------
------------------------------------------------------------
------------------------------------------------------------
----------------------------------------------------------MK
FQYPTPRRDESVVDKYHGVEVRDPYRWMEDPDSEETKEFVDAQNAVTTPFLEKCKDRPKI
KERLRELYDYPRFGCPNKHGSRYFFYMNTGLQNQSVLYVQDSL--DADP---RVFFDPNE
LSEDGTVSMSTTSFSEDGELFAYGLSYSGSDWIKIYVK----------------------
NVATGEIFPEVLEKIKFTSMSWTHDNKGFFYGKYPDSIA-KADGT-ETDSAKDQKLYYHR
VGTPQSDDVLCVEFPKEPKWRIGGTVSDCGKYLVVTAQEGCKD-NMVYVANLEKLP-NGI
EVLLHLDCIVGKFEAEYYYVTNEGTVFTFRTNKGHPRYALVNIDLANS---AEAFWQDLI
PEDSKDVLDWATCVDK---DKLVVCYLRDVKNVLQLHSLATGAKIADFPLEVGTVSGYSG
KKK-DSEIFYLFTSFLTPGTIYHCDLKKE-------PLSPKVGPVPFLRE-----SSRTA
TKFEVKQVFFESKDGCKVPMFIVRKKG--LPDNSPCLLYGYGGFNVSLQPYFSVSHLLLM
QHLGFVFALANLRGGGEYGETWHN--GGRLLHKQNVFDDFQSAAEYLIKNKYTSKDKLVI
QGGSNGGLLVAACANQRPDLYKCVISQVGVMDMLRFHKFTIGYAWTSDYGSSD-DEKMFQ
YLHKYSPLHNIRVP-PEA-VQYPSMLLLTADHDDRVVPCHSLKFIAELQHAVGKSDKQ--
---------------------TNPLMIHVDTKAGHGAGKPISKV--IDELTDTYSFVINC
LGIEFQE---------------------------
>Lpol.rna21319 /organism=Lpol {i 12,117,222,303,417,566,683,779,881,1038,1107 i}
------------------------------------------------------------
------------------------------------------------------------
------------------MR----------------------------------------
------------------------------------------------------------
------------------------------------------------------------
------------------------------------------------------------
------------------------------------------------------------
------------------------------------------------------------
------------------------------------------------------------
------------------------------------------------------------
------------------------------------------------------------
------------------------------------------------------------
---------------------------------------------------SKDNWVDLV
PENKWDVIDWAACVNE---DKLIICYMHDVKNILQINDLKTGEKITTLPLEVGTIIGFSG
KKK-DKEIFYQFTSFLTPGVIYHCDLTKE-------NLEPKV-----FREIK--LPGFDA
SLFSTNQVFYPSKDGTNIPMFIVHRKDVVLDGSSSCLLYGYGGFNISIQPSFSVSRLMYM
QHLGGILAVANIRGGGEYGETWHD--GGKLLNKQIVFDDFQAGAEYLIKNRYTNSKKLII
NGGSNGGLLVGACTNQRPDLFGCVICQVGVMDMLRYHKFTIGHAWRTEFGSAE-NREQFH
YIYKYSPLHNIQVP-SNG-VQYPAMLLLTADQDDRVVPLHSLKYIAELQRTVGSSDKQ--
---------------------KNPLLIRIDTKAGHGAGKPTSKI--IEELTDIYSFIIVS
LGLEFKP---------------------------
>Smar.transcript:SMAR003937-RA /organism=Smar {i 18,291,419,515,684,786,929,1092,1188,1293,1479,1593,1742,1859,1955,2057,2214,2283 i}
------------------------------------------------------------
------------------------------------------------------------
------------------MKDVIAVFRLTVIV----------------------------
-----------------------------------------------ISTRKLVTLNTRL
YDVIKEFSI-----------------------------------TREESIVTDPSFRVSF
------------------------------------------------------------
----------------------------LVFMSNSALH-------SLKSDSEMELAVELK
FDYPNARRDENVFDNYHGVKVADPYRWLEDPDSEETQSFVEEQNKITVPYIEKCKYKTQL
NAKMTELWNYPKYSCPSRHGCRYFYYMNTGLQNQSVLYMQDSL--ESEP---KVFLDPNQ
LSTDGTTSLNGTAFSENGEYFAYGLSESGSDWIKIKFR----------------------
KVSNLEDYPEVLEKVKYSSITWTHDHEGIFYGRYPDQQG-KTDGT-EIMSNQNHKLYYHR
LGTSQSEDILCVEFPKNLHWRIGCDVTDCGRYLIVSVQESCKD-NQIYFCNLHKLP-NGI
DGQLDLTAIVDNFEAEYEYITNEGSVCTLRTNKGASKYCLVNVDLNNP---APENWITLV
GEHNKDVLDWAAIVNK---NKLVLCYIQDVKSVLQLHSLASGQLLMTFPLDVGTVTGYSG
KKK-DHEIFYQFTSFLTPGIIYRCDVSQA-------KLEPKI-----HKEIT--VPGFDP
DLLQTTQIFYTTHDGSTIPMFIVHRKDLVLSGDNPCLLYGYGGFNISIQPTFSISRIIFL
RFLEGVLAVANIRGGGEYGEEWHN--SGRFLNKQNVFYDFQFAAQYLIDKKYTKSEKLII
NGGSNGGLLVCSCLNQRPDLFGCAIVQVGVMDMLRYHKFTIGHAWISDYGSSD-DEKHFQ
NLYNYSPLHNIRPP-KNG-GQYPSLLLLTADHDDRVVPLHSLKFIAELQHSIGKNPKQ--
---------------------TNPLMIRVDIKAGHGAGKPTTKL--IEEYTDIYCFIIQS
LGLEFKD---------------------------
>Ptep.aug3.g1602.t1 /organism=Ptep {i 231,359,455,624,726,869,982,1128,1233,1338,1416,1530,1679,1796,1892,1994,2154,2223,2292 i}
------------------------------------------------------------
------------------------------------------------------------
------------------MRKKQATGENV-------------------------------
-----------------------------------------------NNHRFLVPLMIAL
LKVRIQVSV-----------------------------------YRFHSIFK--------
------------------------------------------------------------
-----------------------------------SVRRINF--------SFKKSRANMS
FIYPDAKRDG-TTEDHHGVKVIDPYRWLEDPDADETKEFVKAQNDITVPYLENCPVREKL
KERIKSMWNFPKYSCPFKEGENYYYFYNTGLQNQSVLYKQKTL--ESEP---EIFLDPNE
MSKEGLISIPFYEFSENGEYLAYGISESGSDWQKIKIK----------------------
KVSNGEEFPETIEKVKFSALSWTHDNKGFFYSGYPDAEN-GVDGT-ETTSLENHKLIYHK
IGTDQSQDVVCVEFPEHPKWMTSASVSHCGQYAVCSVAETCKN-NMVYICDLKTLP-NGI
SGLLPLKCIIDNMEAEYSYVTNEGTTFTFRTDRKSPMYRLVNIDFNNT---SEDNWKDLM
PEHPKYVLEWAECVDN---DKLFVCYIEDVKSQLHLHDLKTGKFIHNFPLEVGTITGCSG
KKK-LSEVFFRFVSFLTPGIIYRCELKE--------DLNHKE-----FRTIK--VEGFDA
SKFQTTQVFYPSKDGTKIPMFIIHSKDFVRDGTAPAFLYGYGGFNISLLPHFSVTRLIFS
QNFKGVLALPNLRGGGEYGESWHS--AGKLLNKQNVFDDFQAAAEYLIENKYTNSKKLTI
NGGSNGGLLIGACINQRPELYGCALAHCGVMDMLRFHKFTIGSAWISDYGNPD-EEKNFH
NLLKYSPLHNVRVPKDDQ-VQYPAVLLFTGDHDDRVVPLHTLKLIAELQYRIGKSPKQVN
PLLVRVDTECGHGAGKPTAKIVNPLLVRVDTECGHGAGKPTAKI--IEELTDMYCFIYNS
LDLKYYD---------------------------
>Dpul.mRNA9315 /organism=Dpul {i 279,503,983,1149,1350,1653,1722,1802,2015,2271,2340 i}
------------------------------------------------------------
------------------------------------------------------------
------------------MINIRLLWRSICGV----------------------------
-----------------------------------------------PVRHSLSTAHSS-
----RSLFL----------------------------------FVRNRNRFPRHQTDIKS
------------------------------------------------------------
----------------------------RLVLSPSDFKS------RLSVTQIRFSSTMSS
FTYPIAKRTD-FSENLHGIAVEDPYRWLEDPDSAETQEFVRLQNELTTPYIQGSPALSSI
KTRLTELWNFPKYSCPTKKGNHYFFYKNSGLQNHSVLFVQDSL--ESEP---RIFLDPNT
LSDDGTVSLSMKKFSEDGEIFAYGLSQSGSDWNSIHFKCVKTGKTFCDLLLVLNSKRYVG
KTSTGEDFPEVLEKIKFSSISWTHDHKGVFYSCYPEQQG-KTDGS-ETTSNENHKLFYHR
IGTQQSEDILVVEFPEEPKWRIQGGVTDCGRYLIVTTGRDCQY-NNVYFCDLTALPNQAI
SGKLELTTVVDKMEADYEYVTNTGSVVVFRTNKDAPNYRLIQIDFNQP---EREQWKTLL
EADPSDVLDWVACINK---DKLIVCYMHDVKNILQLRDLQNGKLLKTYALEMGTVREFSG
KNT-SSEFFFQFGSFLTPGIIYRCDIGESV------EAEPTV-----FRQIE--LNGFDP
SLFETQQVFYPSKDGTRIPMFIVKKKTVVLDGTNPCLMYGYGGFNISLEPAFSVTRIVFM
QHFNGVFAVPNIRGGGEYGEAWHD--GGRLFNKQNSFDDFHSAAEYLIANGYTSSSKLAI
QGASNGGLLIGACVNQRPELYAAGIAHVGVMDMLRFHKFTVGYCWVSDYGSPE-EKAAFE
NLLKFSPLHNLKVPET---GQYPAMLLLTADHDDRVVPLHSLKYMAQMHHTFRDCPKQ--
---------------------TNPLMIRIETKAGHGANKPTSKI--IDEHSEVFAFLARA
LNLEFQS---------------------------
>Tcas.transcript:TC013574_001 /organism=Tcas {i 66,274,561,701,1059,1245,1508,1721,2049 i}
------------------------------------------------------------
------------------------------------------------------------
------------------------------------------------------------
------------------------------------------------------------
------------------------------------------------------------
------------------------------------------------------------
----------------------------------------------------------MS
FKYPDARRDETVKDNYFGTEITDPYRWLEDPDSEETKKYVDGQNAVTRPYLDGCSFKESI
KKKITQLWNYPKFSTPYRHGTKYYQYRNTGLQNQSVIYVQKDL--ASKA---EIFLDPNT
FSEDGTVALSGTAFSEDGQTFAYGLSSSGSDWLEIKFK----------------------
DVETGKDYKEILKKVKFSPMTWMHDNKGFFYGAYLDQTG-KADGS-ETKTNENQKLYYHE
LGTDQSQDVVVVEF-DDPHLRIGAHVSHCGKYLVITGTKGCKN-NLLYFAQLDS---GKI
TGKLKLTEVVTEFVADFEYITNDKNLFYFHTNKNASNYRIVIIDFDNP---KESEWKDLI
SEHPKDVLDWAHAINE---NMLVVCYLQDVKNIMQLYDIKSSNKLHDFKLDVGTISAISG
KKY-HKEMFFSFCSFLTPNIIYKVDFDQG-------SIKETL-----FHETK--VGDFES
SKYETKQVFYKSKDGTEIPMFIINKKGLVNDGSKPCLLYGYGGFNVNLTPSFGVSRLVFI
ENFDGVYALANIRGGGEYGDNWHN--GGRFGKKQNCFDDFQYAAKYLVENKYTKVDKLII
QGGSNGGLLVAACINQAPELFGAAICQVGVLDMLRFHKFTIGYAWKSDYGCSE-EQEQFE
YLYKYSPLHNIRVP-QNG-GQYPATLLLTADHDDRVVPLHSLKFIAELQNKIGRLPTQ--
---------------------KNPLMIRIETRAGHGAGKPTSKI--IEEVTDTFCFISRA
LNLTFSS---------------------------
>Phum.transcript:PHUM507140-RA /organism=Phum {i 175,302,573,746,944,1083,1269,1532,1745,1896,2082 i}
------------------------------------------------------------
------------------------------------------------------------
------------------MI----------------------------------------
------------------------------------------------------------
------------------------------------------------------------
------------------------------------------------------------
--------------------------------------------------------EEEV
IKYPEVKRDESIVDNYFGIKVGDPYRWLENPDSSETKNFIEKQNAITKNYFNKCPYRTAI
NNALKGLWDYPKYSCPFHEGSRYFYFKNSGLQNQSVLYTQKDL--SAES---KVFFDPNE
LSDDGTVAMSLFEFSEDGSTLAYGLSSKGSDWVTIHFK----------------------
DVESNKKYSEELTRVKFSTISWTHDNKGIFYGMYPKSVQ-VKDNVLETVNDEHQKLYYHR
LGTPQSEDILVLEFPDEPKFRISTNVSHCGRYLIIYLQKGCRD-NLVYFCDLNKIN-HQI
SGKLPITEVVSNLEADYEYVTNTGSEFIFKTNKNASNYRLIKINFDNP---KEDNWETLL
KEHPSDVLDWVVAVNH---NKLVVCYMHDVVDIIQYLELSDCKLLHTFDVGIGNIVGFSG
KKK-SSEIFFKMTNFLTPGIIYRCQLNDP-------ELKTEI-----HQELK--TEGFDR
EDYTTKQVFFTSKDGAQIPMFVVHKKSIKLDGSNPCLLYGYGGFNISIKPFFNVTFTVFM
KHLNGVLAIPNIRGGGEYGEKWHN--KGRFENKQNTFNDFISAAEYLIREKYTRSNLLTI
KGDSNGGLLVAACTIQRPDLFGAVLCGAGVMDMLRFQKFTIGSAWVSDYGSSD-VKDQFE
YLYKYSPLHNVKIPTNGD-VQYPALLVTTADRDDRVLPLHSLKFIAEVQHVLQNCPQQ--
---------------------KNPLLIRIDTKAGHGSGKPTAKLASIEEATDVLCFVIQA
LSLKFHEK--------------------------
>Cscu.CSCU002917-RA /organism=Cscu {i 213,341,421,564,666,809,922 i}
L-----------------------------------------------------------
------------------------------------------------------------
---------------AAVMSLIRSVAFNLCYG----------------------------
-----------------------------------------------RILSTLRVLQ---
--------------------------------------------YRHCNPIK--------
------------------------------------------------------------
-----------------------------------NFR-------SLSLLLNKQF--EMK
FQYPKARR-ENVVDVYHGVEVTDPYRWLEDPDSEETKNFIEAQNEITVPFLESCKHRQKL
KERLTELWNYPKYSCPFRRGSRYYYYFNT----------------DGEP---RIFFDPNE
LSEDGTVSLSITSFSEDGEYFAYGLSSSGSDWVKIKVK----------------------
RVETGEDFPEVLENIKFSAIAWTHDHKGFFYSRYPSIKG-KNDGR-ETIENENQKLYYHR
IGTDQSEDILCVELPEHPKWLIGAVVSDCGRYLIVIIREGCKD-NLLYFCDLKSLP-NGI
TGILPLTTIVDRFEAEYEYVTNEGSICTIRTNKNAPCFRLVNIDLNQP---NEV------
------------------------------------------------------------
------------------------------------------------------------
------------------------------------------------------------
------------------------------------------------------------
------------------------------------------------------------
------------------------------------------------------------
------------------------------------------------------------
----------------------------------
>Turt.mRNA:tetur28g01790 /organism=Turt {i 66,194,561,704,1242,1356,1505,1622,1718,1820,2031 i}
------------------------------------------------------------
------------------------------------------------------------
------------------------------------------------------------
------------------------------------------------------------
------------------------------------------------------------
------------------------------------------------------------
----------------------------------------------------------MV
FNYPKARRDESVIETLHGIQVKDPYRWLEDPESEETKNFVHEQNKIFQAYIAKCDVKDKI
NERLKDLMDYPKYSCPFKRGSRYFFRKNDGLQNQSVLYIQDSL--DSEP---KVFFDPNT
LDKDGLVSLSFTNFSLDGEWLSYGLADAGSDWRRIKIR----------------------
KVDTGADADETVYFCKYSQTSWTHDNKGFFYSRYPKLAD-TFDGS-ENVKCVDHKMYYHK
VGTPQENDVLVVEFPEYPEWVINGLVSDCGKYLFVFVAETCQN-TALYYAHLD----NDI
KGKLELKPIVTKFEAEYDFIANDGTTVYFKTNRNAPNYKIIKLDLNDP---DEKNWIEII
PEHEKNVLNSAICVDN---DKLITIYTEDVIDAIQFRTLKDGNIIFKPKIPVGSIGTVTG
KRY-QSQVFFDLSNFLTPGMIFKYDFNG--------DSDISV-----FRETL--CKGFDM
SKFEVKQIFYSSKDGTKVPMFIVHSKDFEANGESPCLLYGYGGFNITLSPFFSPVRLLWV
QNFRGVFAVANLRGGGEYGEKWHE--AGVRDKKQNVFDDFIAAAEYLIDNKYTNKKKIVI
EGGSNGGLLVAACSNQRPDLFGATICQVGVLDSLRFHKFGIGKLWTSDYGHPE-NENDFK
ALIKYSPLHNI--P-AAS-DVYPKILLLTGDHDDRVAPLHTLKFVAELQHSLN---VK--
---------------------EIPLLTRVEVNAGHGASTPVSKQ--IAVRTDIYCFLKIA
LDLPYYE---------------------------
>Alyc.aculy01g23280.1 /organism=Alyc {i i}
------------------------------------------------------------
------------------------------------------------------------
------------------------------------------------------------
------------------------------------------------------------
------------------------------------------------------------
------------------------------------------------------------
--------------------------------------------------------MTTN
FTYPDIER-QDIVDKIFGVDVPDPYRYLEDPKSEKTINFVKKQNEITEPFLNRCPHRKRF
KEMLTANQDYVKVGCPFKGGKKYYFYMNSGLQPQSVLYQQDTL--DSEP---VVFFDPNL
LSEDGTVALSRTAFSSDGKYFAYGLSYSGSDWMEIRVR----------------------
DVNTGADLEDKLTKAKFSNIDWTHDNKGFFYAQYPAHKG-QADGT-VIDSNENHTIYYHL
LGTKQEDDVLKVNFPDHPKWNLGFEVSQDGKYFHVFPRHGCQD-NDWYYCELDK---FGA
QDKFEMKPIYTKMDAVLQYIINNGDTVYFRTNLNAKNYRIVKLDLKNP---SEDNWVDVI
PNHPEDVLDWAEVYTKDGQDYVLVNFMRKVVYHLELHKL-EGSLVKKFDFPPGTISKHQG
LRN-DGEFFFHFTSFLTPGQTYHFSLDNL-------QAEPKL-----LRQSK--PKNFNH
DEYTIEQIFYKSKDNTEVPMFIVRRKDLVMDGSNPCVLYGYGGFNIQITSSFNINRIAWL
KNFKGILAVANIRGGGELGQNWHD--SGRLLNKQNVFDDFVAAGEYLIESKYTNRDRLAI
EGGSNGGLLVAAVSNQRPDLFGATLCHVGVLDMVRFSSFTIGHAWVSDYGDPE-EEEHFK
NLIKYSPYHNI--P-DNA-TRYPATLLLTADHDDRVVPAHSFKFIAELQHKLGKKLPE--
----------------------TPLLIRVDTKAGHGAGKPVAKV--IDQYVDIYSFLYTV
LKLENHYNDD------------------------
>Dpte.g3.t1 /organism=Dpte {i 232,1231,1311,1815,1955,2634,2900,2996,3178,3330 i}
MLLRIFNRFQTTNQLLLLVSKRKISIKINDQSLINNEQRIDIAIFGGGIIGTSIGYFIKD
NASINLGVTVFEKDPCVTSTTLSVGGIRQQFSLPENIQMSLFTAKFLQNIQQLSILDQPI
PDVAYQQKGYLTLADSQQMK---ILKENFLVQKKFGASLDWLNNEQLTQKFPWINCNGID
AGVFGTRNEGWFDPYRLLMAIKHKAKFLGVQFVHANVVGFHHQRDDRKKCQKVIVQYPDG
NQIQIKFDIGVVCTGYDSKQLAKYLGYEQRQINLPIEPRKRYVFVFDCRNFDQNQSSIDC
ENHFPFLIDKSGVYCRREGRSNFICGRSPPTLVEEPEIDNLDVDYSYFDQFIHPILAERI
PCFEALKIKSAWAGFYDYNHFDQNPIIGRDPFYSNIYWAAGFSGHGIQMGPAIGQNVKKL
FEYPNVRRNETIQDEFFGIKIHDPYRWLENTTSDETKKFIQEQNSITFPYLQSCQYRDKI
RKKFKQSLEYDRIDGPFKRGPNYFLLKNQGLQNHYILYKMLNG--PDDPENLEIFIDTNE
MSPNGSISLALTSFSYDGKWCAYGLDESGSDWNIIRIR----------------------
SVENNTDLNETLTNIKFSTASWTIDNKGFFYSRYPN-ES-RIDGT-ETTVNKFNKLYYHR
IGTDQQYDILVYETPDQPLNRFYAKVSECGHYLNVFIKQNSEF-EAWYYYRFDNNQ-TKI
NGKLSFQPIISTFDTNFQYISNDGPIHYILTNRNASNYRLIKVNLTNSYSIQESQWKDLI
PEHNDDVLRSVRIIND---TFIICHYIHDVKSRLEIRKLIDGTLIKMLNIPLGSIEWISW
QRKNDSQAFFSITSFLIPSTIFRIRFDRDQ------NFEPIL-----YQQSW--PKNFDS
KIFVTKQIFFKSKDGTQIPLFIAHKKDIMMNGENPTLLYGYGGFNSVMKPRFDPKRLLLL
ENLNGIYALAGIRGGGEYGKRWHH--SGKLLNKQNSFDDFIAAAEYLIKNNYTKSEKLII
EGGSNGGLLVSAVSNQRPDLFGCTICRVGLLDMLRFPKFTIGHAWISEYGDPELNEINFR
YLFGYSPLHNIPSEINNRLTNYPATLLLTADHDDRVVPLHSYKYIAQLQYRLGNRFPN--
----------------------KPFLIRIDTGTGHGGAKPTDKI--IEDTVDVYSFIINS
LSLKYLD---------------------------
>Mocc.rna12233 /organism=Mocc {i 2098 i}
------------------------------------------------------------
------------------------------------------------------------
------------------MR----------------------------------------
------------------------------------------------------------
------------------------------------------------------------
------------------------------------------------------------
--------------------------------------------------------LFPS
LEYPKPRR-ATIADVLHGIPVKDPYRWMEDPDSEETQKFVREENAVSEPFLRDCEKRQRI
KETISSVMNFEKFSAPVKYGDYYYIERNSGLQNQNVVYRKKADG-SADE---EVFLDPNG
FSTDGTISLSGTFISHSGKYFAYAVSESGSDWKSIRIR----------------------
DTATKVDLPDKIERFRFSLVAWTKDENGFFYGQYPDRKDEEVSGT-DTKAALNQKIFYHR
VGTSQSDDVLIAEFPDHPKWRFRFDISDGEKFLVISAHEDTLN-NRVYIADI---P-TKI
NAKFSLRTFYGNSDCEMSFLANDGSDTYWYTNKDRPNFGVVKINIDQP-----EKWIDVI
EEDPSRTMIKASVRGR---DKIVAQYIQDVSSKIELFNLK-GEHLQQLPFDFGFIEAAAG
ARN-SSEVFFKVQSFKNPNIVYKSDISLAPHA----TLQEHE-----RTRLG--MGKWST
DDLQYKQEFFKSKDGTRIPMYVIHRANQTFDGSAPGFLYVYGGFGAPVTPKFSLLYLMLI
YAFGFVVSVANVRGGGEYGKLWHD--AGRLSHKQNTLDDVHAAAMYLAHQNYTSAERLTL
HGRSNGGMVTLASINQRPELFGAAIAGVPVTDLFRFHKFTVGYAWTADFGNPD-NASDFA
FIRKISPLHNI--P-TSI-TNYPALLVRTADHDDRVVPSHSLKFIAELQYRLAD--NN--
---------------------TNPLLALIDTKAGHGSGKPTGKR--IEDLVNTMCFLSRT
LNVRFYEQVSWELLSEHIGILSPPSYSERSTYAR
