# Supplementary material for: Genome streamlining in a minute herbivore that manipulates its host plant
Source: eLife. 2020 Oct 23;9:e56689. doi: 10.7554/eLife.56689 (PMC7738191; doi:10.7554/eLife.56689)
Supplement: Supplementary file 2. [file elife-56689-supp2.zip › Malin_Input/OG0002266.fasta]

>Agam.AGAP010700-RA /organism=Agam {i 54,2637 i}
MSKE----------------------EENAVE----------------------------
-------ATDTNENSNE------------------SNSD----------------TT---
----------SSNTKEPDYDATLETDRGKRFEFLLKQTEIFAHFMNSAP-S-KSSPPKAP
----RGRKPKVDKN----------------------ADSSDHRHRKTEQEEDEELLAE-T
NQKAK--TQFRFEESPPYIKAGEMRDYQIRGLNWMISLYENGINGILADEMGLGKTLQTI
SLLGYLKNIRNNPGPHIVIVPKSTLQNWVNEFGRWCPSIRAVCLIGDQETRTAFIRDVLM
--PGEWDVCITSYEMCIREKAVFKKFNWRYMVIDEAHRIKNEKSKLSEILREFKTANRLL
LTGTPLQNNLHELWALLNFLLPDIFNSADDFDSWFD-ANQCM-GDNSLIERLHAVLKPFL
LRRLKSEVEKRLLPKKEV--------KIFVGLSK---MQREWYTKILMKDIDVVNGAGKV
EKMRLQNILMQLRKCTNHPYLFDGAEPGPPYTTDYHLLENAGKMVVLDKLLRKLQEQDSR
VLIFSQMTRMLDILEDFCHWRGYQYCRLDGQTPHEDRSN------------MIADYNAEN
STKFIFMLSTRAGGLGINLATADVVIIYDSDWNPQMDLQAMDRAHRIGQKKQVRVFRLIT
ENTVEEKIVERAEVKLKLDKLVIQQG----RLVDNKTTQLNKDEMLNIIRFGANHVFQSR
DSEITDEDIDAILQKGEEKTQEQNE----KLDKLG------ESSLRSFTLDTDN-LENRS
VYQFEGEDYREKQKLQ--------------------TLGSWIEPPKRERKANYAVDAYFK
EALRVAEP--KAPK--APRPPKQPIVQDFQFFPPRLFELLDQEIYHYRKTVNYKVPKNSD
L-GAEANKVQREEQRKIDEAEPLTEEELVEKESLLTQGFTNWTKRDFNQFIKANEKYGRD
DIENIAREVEGKSPDEVMEYSTVFWERCHELQDIDRIMGQIERGEAKIQRRASIKRALDS
KMARYRAPFHQLRIAYANNKGKNYTEEEDRFLVCMLHKLGFDK-ENVYEELRAAVRTAPQ
FRFDWFLKSRTALELQRRCNTLITLIERENQELEEKER-----LEKKKKTGGGNA---AA
GGGTVGAGGGGAQ---KSNQKRKAET---TPAANDKNKKKKKT----------------
>Bmor.transcript:BGIBMGA000930-RA /organism=Bmor {i 51,275,533,657,945,1159,1431,1659,1905,2011,2157,2264,2398,2514,2735,2876 i}
MAQS-----------------------DDAMD----------------------------
-------VADIGDNSNG------------------SSSD----------------TT---
----------SSRGKEGDFESKIETDRSKRFDFLLKQTEIFSHFMTNTP-K-SGGSPPKP
----KAGRPRKIKI----------------DTEPE--GPGDHRHRKTEQEEDEELLAE-T
NSKQK--TIFRFEASPHYIKNGEMRDYQVRGLNWMISLYENGINGILADEMGLGKTLQTI
SLLGYMKHFKNVPGPHIVIVPKSTLTNWMNEFKKWCPSLKAVCLIGDQETRNTFIRETLM
--PGNWDVCITSYEMIIREKSVFKKFNWRYMVIDEAHRIKNEKSKLSELLREFKSMNRLL
LTGTPLQNNLHELWALLNFLLPDVFNSSDDFDSWFN-TNAAL-GDNQLVSRLHAVLRPFL
LRRLKSEVEKKLKPKKEL--------KVYVGLSK---MQREWYTKVLMKDIDVVNGAGKV
EKMRLQNILMQLRKCCNHPYLFDGAEPGPPYTTDEHLVYNCGKLTILDKLLPKLQEQESR
VLIFSQMTRMLDILEDYCLWRQYKYCRLDGQTPHEDRNR------------QIEEYNMEG
SEKFVFMLSTRAGGLGINLTSADVVIIYDSDWNPQMDLQAMDRAHRIGQKKQVRVFRLIT
DNTVEEKIVERAEVKLRLDKLVIQSG----RLVDTK-NQLNKDEMLNMIRHGANHVFASK
DSEVTDEDIDTILAKGESKTEELKQ----KLESLG------ESSLRAFSMDTPG-ATTDS
VYQFEGEDYREKQKVI--------------------PMGSWIEPPKRERKANYAVDAYFR
EALRVSEP--KAPKVQAPRPPKQPIVQDFQFFPPRLFELLDQEIYHYRKTLGYKVPRNPE
L-GPDAAKIQREEQRKIDEAEALSEEEVQEKEQLLTQGFTNWTKRDFNQFIKANEKYGRD
DIENIAKDVEGKTPEEVMEYSAVFWERCHELQDIDRIMGQIERGEAKIQRRASIKKALDA
KMARYRAPFHQLRISYGTNKGKNYVEEEDRFLVCMLHKLGFDK-ENVYEELRAAVHSAPQ
FRFDWFLKSRTAVELQRRCNTLITLIERENQELEEKER-----AEKKKKSGNVN-----P
STPGGNAAG-----KGANAGKRKADN---TTDSAQKQKKKKTK----------------
>Tcas.transcript:TC007199_001 /organism=Tcas {i 51,633,1884 i}
MSKV-----------------------EEGGE----------------------------
-------TADTGENSNA------------------SSSD----------------TL---
----------SSRGKGEDFETKLETDRSRRFDYLLKQTEIFSHFMNQN------KTPSKP
----KSGRPKKIKE----------------------DPVADHRHRKTEQEEDEELLAE-S
NAKAK--PTIRFEASPPFIKNGEMRDYQIRGLNWMVSLYENGINGILADEMGLGKTLQTI
SLLGFMKHYKNTPSPHIVIVPKSTLANWMNEFKKWCPSIRAVCLIGDQEARNAFIRDVMM
--PGDWDVCVTSYEMVIKEKSVFKKFNWRYMVIDEAHRIKNEKSKLSEILREFKTTNRLL
LTGTPLQNNLHELWALLNFLLPDVFNSADDFDAWFN-TNQCL-GDNQLVERLHAVLKPFL
LRRLKSEVEKKLKPKKEL--------KVYVGLSK---MQREWYTKVLMKDIDVVNGAGKV
EKMRLQNILMQLRKCSNHPYLFDGAEPGPPYTTDEHLVYNCGKMVLLDKLLPKLKEQDSR
VLIFSQMTRMLDILEDYCHWRQYNYCRLDGQTPHEDRQR------------QINEYNEPN
SSKFIFMLSTRAGGLGINLATADVVIIYDSDWNPQMDLQAMDRAHRIGQKKQVRVFRLIT
ENTVEEKIVERAEVKLRLDKLVIQQG----RLIDNKSQSLNKDEMLNMIRHGANHVFASK
DSEITDEDIDTILQKGEAKTAELAQ----KLEALG------ESSLRNFTVDTP----TES
VYKFEGEDYREKQKNI--------------------GLNTWIEPPKRERKANYAVDAYFR
EALRVSEP--KAPK--APRPPKQPIVQDFQFFPPRLFELLDQEIYYYRKTLGYKVPKNLE
L-GPEAAKQQREEQRKIDESEMLTEEEQQEKEALLTQGFTNWSKRDFNQFIKANEKYGRD
DIENIAKEVEGKTPEEVMEYSAVFWERCHELQDIDRIMAQIERGETKIQRRASIKKALDA
KMARYRAPFHQLRIAYGTNKGKNYMEDEDRFLVCMLHRLGFDR-ENVYEELRAAVRASPQ
FRFDWFLKSRTAMELQRRCNTLITLIERENAELEEKER-----NERKKKVSKSNA---IS
GTPTQVSS--------KSGQKRKNDS---TGGAVEKKKKKK------------------
>Phum.transcript:PHUM614620-RA /organism=Phum {i 51,114,278,518,660,1086,1261,1555,1704,2181,2433,2594 i}
MSKV-----------------------DESMD----------------------------
-------VGDTAENSNA------------------SSAD----------------TL---
----------SSKGKTEDCDTKIENDRSKRFDYLLRQTEIFSHFMMNNE-R-GNKTPTSP
-LKMKPGRPKKKT--------------------SLAGNPGDHRHRKTEQEEDEELLAE-T
NASRK--SIISFDSTPPYIKNGEMKDYQIRGLNWMISLYENDINGILADEMGLGKTLQTI
SLLGYMKHYRQIPGPHMVIVPKSTLANWMIEFKKWCPSIKAICLIGDAEARNTFIRDVLL
--PGAWDVCVTSYEMVIKERGVFKKINWRYMVIDEAHRIKNEKSKLSEIVREFKTTNRLL
LTGTPLQNNLHELWALLNFLLPDVFNSSDDFDSWFN-TNTFM-GDNALIERLHAVLRPFL
LRRLKSEVEKKLKPKKEV------------------------------------------
--------------------------------------ANCGKMVILDKLLPRLQDQDSR
VLIFSQMTRMLDILEDYCFWKGYKYCRLDGNTSHEDRQR------------QINEYNAPN
SEKFIFMLSTRAGGLGINLATADVVILYDSDWNPQMDLQAMDRAHRIGQLKEVRVFRLIT
ENTVEEKIVERAEVKLRLDKLVIQQG----RLVDNKANALNKDEMLNMIRHGANHVFASK
DSEITDEDIDTILQKGEEKTEMLNK----KLEELG------ESSLRNFTVDTP----HES
VYKFEGEDYREKQKIL--------------------GIGNWIEPPKRERKANYAVDAYFR
EALRVSEP--KAPK--APRPPKQPIVQDFQFFPPRLFELLDQEIYYYRKTVGYKVPKNPE
L-GSDANKVQREEQRKIDDAEPLSDEEVAEKEKLLTQGFTTWTKRDFNQFIKANEKYGRD
DIENIAKDVEGKTPEEVMEYSAVFWDRCHELQDIDRIMAQIERGEAKIQRRASIKKALDA
KMARYRAPFHQLRIAYGTNKGKNYIEEEDRFLVCMLHKLGFDK-ENVYEELRAAVRAAPQ
FRFDWFIKSRTAMELQRRCNTLITLIERENQELEEKER-----AEKKKRAPKS------G
GTPT---------------QKRKENS---TPEKTTSSKKKKK-----------------
>Cscu.CSCU001415-RA /organism=Cscu {i 107,244,456,609,742,891,1011,1125,1239,1365,1482,1617 i}
------------------------------------------------------------
------------------------------------------------------------
------------------------------------------------------------
------------------------------------------------------------
------------------------------------------------------------
------------------------------------------------------------
------------------------------------------------------------
-------------------------------------------------------LRPFL
LRRLKSDVEKKLLPKKEV--------KVYVGLSK---MQREWYTKILMKDIDVVNGAGKV
DKMRLLNILMQLRKCCNHPYLFDGAEPGPPYTTDEHLVYNCGKMVILDKLLPKLKAQDSR
VLIFSQMTRMLDILEDFCIWRGYQYCRLDGQTPHEDREI------------QINEFNKPG
SEKFLFMLSTRAGGLGINLATADIVILFDSDWNPQMDLQAMDRAHRIGQTKAVKVFRLIT
ENTVEERIVERAEIKLRLDTVVIQQG----RLVDAQAAKLGKEEMLGMIRHGADHIFASK
ESEITDEDIDAILQRGERKTEAFRN----QLEKMA------ESSLKNFTLDT-----SDS
VYRFEGEDYREKQKTS--------------------GLGHWIEPPKRERKANYAVDAYFR
EALRVSEP--KAPK--APRPPKQPNIQDFQFFPPRLFELLDKEIYYYRKTIGYKVPKNID
L-GPDAGRIQKEEQQKIDEAEPLVEDEVAEKEKLLTEGFTNWTRRDFNQFIKANEKYGRD
DIESIAREVEGKSPEEVMEYSAVFWERCHELQDIERIMAQIERGEARIQRRASIKKALDA
KY-------------------------------------------NIKNWLKIFL-----
------------------------------------------------------------
-----------------------------------------------------------
>Smar.transcript:SMAR014171-RA /organism=Smar {i 51,132,299,400,837,1201,1780,1929,2280,2406,2988 i}
M------------------------EEQPAGT----------------------------
-------SGEVVEKAEV------------------AAAE----------------TL---
--TAPETP-PKAKPDDREFDSKLEIDRSKRFDYLLQQTEIFAHFMSGNT-G-AAASPTKL
----KPGRPKLKKN----------------DEKAKLSAVGDHRHRKTEQEEDEELLSE-S
NKGSK--IITRFEESPPYIKNGELRDYQVRGLNWMISLYENGINGILADEMGLGKTLQTI
SLLGYMKHYRSVPSPHLVIVPKSTLHNWMAEFKRWCPSLRAVCLIGDQEQRSIFVRETLM
--PGEWDACITSYEMVLKEKAVFKKFNWRYLIIDEAHRIKNEKSKLSEIIREFKSTNRLL
LTGTPLQNNLHELWSLLNFLLPDVFNSSEDFDAWFN-TNNCL-GDLSLVERLHAVLRPFL
LRRLKADVEKKLPPKKEV--------KVYIGLSK---MQREWYTRILMKDIDVVNGAGK-
DKMRLLNILMQLRKCCNHPYLFDGAEPGPPYTTDSHLVYNCGKMVLLDKLLPKLKAQDSR
VLIFSQMTRLLDILEDYCMWRGFNYCRLDGSTPHEERQN------------QITAYNAPG
SEKFIFMLSTRAGGLGINLATADIVILYDSDWNPQSDLQAMDRAHRIGQLKQVRVFRLLT
ENTIEERIVERAEVKLRLDTIVIQQG----RLVDSLGNKLGKEEMLGMIRHGADHIFASK
ESEITDEDVDAILERAQLKTEQFQK----KLESMG------ESSLRNFTLDAQ----PDS
VYKFEGLDYRDKQKQL--------------------GVGHWIEPPKRERKANYAVDAYFR
EALRVTEP--KAPK--APRPPKQPNVQDFQFFPPRLFELLDKEIYYYRKTIGYKVPKNPD
L-GSDANRAQKEEQKKIDDSEPLNEDEGIEKEKLLTEGFTNWTKRDFNQFIKANEKFGRD
DIESIAREVEGKTPEEVMEYSAVFWDRCNELQDIERIMAQIERGEAKIQRRISIKKALDA
KMARYRAPFHQLRIAYGTNKGKNYTEEEDRFLVCMLHKLGFDK-ENVYDELRAAVRAAPQ
FRFDWFIKSRTAMELQRRCNTLITLIERENQELEEKER-----AEKKRRGPKA-------
GTP-------------KGPQKRKADG---TPESRGRKRRK-------------------
>Turt.mRNA:tetur03g08660 /organism=Turt {i 136,554 i}
MGKSTKKNNNDAVKEEEPVKTQMETEEEQEKSESNQADAEEEYA------------PEEE
GEKE---ADGEGEGEVE------------------AEAE-------VDSENAAEDTVEEK
VETAPAK---PPGKLAVNYEGQVTEDRSKRFEYLLQQTEIFAHFMTSGV-K-PGEQKAKP
GRKPKPKEPKEPE-----------------KLEESKFEVNDHRHRKTEQEEDEELLSE-V
K-KDV--NYFRFEESPKYIKGGTLRDYQIRGLNWMISLFENGINGILADEMGLGKTLQTI
SLLGYMKHYKNIPGPHLVIAPKSTLTNWMNEFKRWCPSLNAVCLIGDAATRSTLIRDTLL
GNQKEWDVCVTSYEMIIREKSVLKKFNWRYMVIDEAHRIKNEKSKLSEFIREFKTTNRLL
LTGTPLQNNLHELWALLNFLLPDFFNSSEDFDAWFN-TSNLVEGDDGIINRLHAILRPFL
LRRLKSEVEKRLPPKKEI--------KIYVGLSK---MQRDWYTKILMKDIDIVNGAGKM
DKMRLLNILMQLRKCCNHPYLFDGAEPGPPYTTDQHIVDNCGKMCILDKLLPKLMEQGSR
VLVFSQMTRMLDILEDYCLWRGFNYCRLDGQTAHEDREQ------------AIYEFNKPD
SEKFLFMLSTRAGGLGINLATADVVILFDSDWNPQVDLQAMDRAHRIGQTKTVRVFRMIT
DNTVEERIVERAEIKLRLDTVVIQQG----RLAEAGSNKLAKEEMLGMIRHGADHIFASK
DSDITDEDIDNILKKSEERTEQIKA----KLEELG------ESSLRNFTLDAP----DCS
VYKFEGEDYRDKQKMT--------------------AL-NWIEPPKRERKANYAVDAYFR
EALRVSEP--RAPK--APRPPKQPNVQDFQFFPPRLFELLDKEIYYYRKTLGYKVPKNPE
L-GSDAAKIQREEQRKIDESEPLTEDEIAEKEDLLTQGFTNWTRRDFNQFIKANEKYGRD
DLDSIAKEVEGKTPDEVMEYANVFWDRCHELTDCDRILAQIEKGEQRIQRRQDIKRALDA
KMSRYRAPFHQLRIAYGTNKGKNYIEEEDRFLICMLHKLGFDR-EMVYEELKSSIRNAPQ
FRFDYFIKSRTAPELQRRCNTLITLIERENQEIEEKER-----STKKKPGPKP-------
GLP-------------RGSSKRPAV----TNDSKNKKRKK-------------------
>Dmel.FBtr0087843 /organism=Dmel {i 48,266,521,2637,2798 i}
MSKT-----------------------DTAA-----------------------------
-------VEATEENSNE------------------TTSDAA--------------TS---
----------SSGEKEAEFDNKIEADRSRRFDFLLKQTEIFTHFMTNSA-----KSPTKP
----K-GRPKKIKD------------------KDKEKDVADHRHRKTEQEEDEELLAE-D
S-ATK--EIFRFDASPAYIKSGEMRDYQIRGLNWMISLYENGINGILADEMGLGKTLQTI
SLLGYLKHFKNQAGPHIVIVPKSTLQNWVNEFKKWCPSLRAVCLIGDQDTRNTFIRDVLM
--PGEWDVCVTSYEMCIREKSVFKKFNWRYLVIDEAHRIKNEKSKLSEILREFKTANRLL
ITGTPLQNNLHELWALLNFLLPDVFNSSEDFDEWFN-TNTCL-GDDALITRLHAVLKPFL
LRRLKAEVEKRLKPKKEM--------KIFVGLSK---MQRDWYTKVLLKDIDVVNGAGKV
EKMRLQNILMQLRKCTNHPYLFDGAEPGPPYTTDTHLVYNSGKMAILDKLLPKLQEQGSR
VLIFSQMTRMLDILEDYCHWRNYNYCRLDGQTPHEDRNR------------QIQEFNMDN
SAKFLFMLSTRAGGLGINLATADVVIIYDSDWNPQMDLQAMDRAHRIGQKKQVRVFRLIT
ESTVEEKIVERAEVKLRLDKMVIQGG----RLVDNRSNQLNKDEMLNIIRFGANQVFSSK
ETDITDEDIDVILERGEAKTAEQKA----ALDSLG------ESSLRTFTMDTNGEAGTSS
VYQFEGEDWREKQKLN--------------------ALGNWIEPPKRERKANYAVDAYFR
EALRVSEP--KAPK--APRPPKQPIVQDFQFFPPRLFELLDQEIYYFRKTVGYKVPKNTE
L-GSDATKVQREEQRKIDEAEPLTEEEIQEKENLLSQGFTAWTKRDFNQFIKANEKYGRD
DIDNIAKDVEGKTPEEVIEYNAVFWERCTELQDIERIMGQIERGEGKIQRRLSIKKALDQ
KMSRYRAPFHQLRLQYGNNKGKNYTEIEDRFLVCMLHKLGFDK-ENVYEELRAAIRASPQ
FRFDWFIKSRTALELQRRCNTLITLIERENIELEEKER-----AEKKKKAPKGSV---SA
GSGSASSNTPAPAPQPKASQKRKSEV---VATSSNSKKKKK------------------
>Mocc.rna17724 /organism=Mocc {i 75,242,389,562,1404 i}
MSAE-----------------------GEPME---TGDQPENES------------PENV
SEKSVGPAADPEEDEEESS--SKDATPDNENENDESSSS----------------RT---
----------GQKKDNAEFNVRVEKDRSNRFDYLLQQTEIFAHFMQNSQAG-NKGGGGKP
----K-GRPRKDKG----------------EKKDKQAVTGDHRHRMTEQEEDEELIAN-S
STQEV--ACVRFDESPKYITGGELRDYQIRGLNWMISLYENGINGILADEMGLGKTLQTI
SLLGYMKHFRNINGPHMVLVPKSTLANWEAEFERWCPSLRTVILIGDQEARNTLIRDVVM
--QEKWDVLITSYEMVIREKGVLKKFNWRYLVIDEAHRIKNEKSKLSEIVREFKTTNRLL
LTGTPLQNNLHELWALLNFLLPDVFNSSEDFDSWFS-TNSVF-GDQDLVERLHAVLRPFL
LRRLKSEVEKKLPPKKEV--------KIYVGLSK---MQREWYTKCLMKDIDVVNGAGKV
DKMRLLNILMQLRKCCNHPYLFDGAEPGPPYTTDEHLVYNCGKMVVLDKLLPRLKEQGSR
VLIFSQMTRMLDILEDYCYWRNWQYCRLDGQTPHEDRTK------------SIIEYNRPG
SEKFVFMLSTRAGGLGINLYTADIVILFDSDWNPQADLQAMDRAHRIGQLKPVKVFRFVT
ENTIEERIVEKAEVKLRLDKMVIQQG----RLVDN-SNKLGKDEMMSMIRHGADKIFASK
ESEITDEDIDAILEKAERKTEEQNK----KYEAMG------ESSLRNFTMDTQE-NKGYS
VYNFEGEDFREKGKNA--------------------GL-NWIEPPKRERRANYQVDAYFR
EALRVSEP--KAPK--APRPPKQPNVQDFQFFPPRLFELLDKEIYHFRKTIEYKVAKNPD
L-GADATRVQLEEQAKIDEAEPLTEEEVAEKERLLTEGFTNWSRRDFNQFIKANEKFGRE
DIESISRDVEGKTPEEVVEYSQVFWERCQELQDIEKIMAQIEKGETRIQRRAGIKRALDS
KMCRYRAPFHQLRISYGSNKGKNYTEEEDRFLVCMIHKLGFDRTDNVYDELRASVRQAPQ
FRFDWFIKSRTATELQRRCNTLITLIERENLELEEKEK-----SEGKRKKTSN------G
GTPK--------------PAKRSVT----ATEPKAKKPRKA------------------
>Dpul.mRNA3392 /organism=Dpul {i 63,126,669,957,1302,1443,1638,1920,2030,2154,2494,2646,2807 i}
MSKS-----------------------EEEGSPMET------------------------
-------PADTGENSQT------------------ESSS----------------RS---
----------SLSKGKDDFDKKTEVDRSKRFDYLLKQTELFGHFMAAPGTK-APSSPLKL
----KPGRPRKEK---------------------KIAEAGDNRHRKTEEEEDEELMEE-V
KAAEKAALVTRFDTSPFYIKGGEMRDYQVRGLNWMISLYENGINGILADEMGLGKTLQTI
SLLGYMKHYRNINGPHMVIVPKSTLANWMNEFKKWCPTLRAVCLTGDQETRANIVRDEIM
--PGEWDACVTSYEIVMKERAVFKKFNWRYMVIDEAHRIKNEKSKLSEIVREFKTSNRLL
ITGTPLQNNLHELWALLNFLLPDIFNNSEDFDEWFN-ANNCL-GDDSLIHRLHAVLRPFL
LRRLKAEVEKRLKPKKEV--------KVYIGLSK---MQREMYTKILMRDIDIVNGAGKL
EKMRLQNILMQLRKCCNHPYLFDGAEPGPPYTTDEHIVYNCGKMVILDKLLPKLKAQGSR
VLIFSQMTRMLDILEDYSLWRGYNYCRLDGSTPHEDRHR------------QIEEYNAPD
SKKFLFMLSTRAGGLGINLATADVVVLFDSDWNPQMDLQAMDRAHRIGQLKQVRVFRFIT
DNTVEEKIVEKAEVKLRLDKLVIQQG----RLLDKTNSALNKDEMLNMIRHGADHVFASK
DSDITDEDIESILAKSENRTQEVAE----RLEKLG------ESSLRNFTLDAP----TES
VYQFEGEDYREKQKSI---------------------VGAWIEPPKRERKANYAVDAYFR
EALRVTEP--KAPK--APRPPKQPIVQDFQFFPPRLFELLDQEIYHYRKTVGYKVPRNPE
L-GAEAAKVQREEQRKIDEAEQLTDEEQAEKESLLTQGFISWTKRDFNQFIKANEKYGRD
DVEYMTKEVEGKTPEEVMEYSAIFWERCHELQDIDRIMAQIERGEAKIQRRTSIKKALDT
KMSKYRAPFHQLRIAYGTNKGKNYTEEEDRFLVCMLHRLGFDK-ENVYEELRAAVRSAPQ
FRFDWFLKSRTAMELQRRCNTLITLIEREVQEWEEKEK-----VDKKKRGPKTSIGSKVE
ATPKLEDDGAKSEATPTKGSKRKSESAIGTPETKGRGKKKRT-----------------
>Drer.transcript:ENSDART00000020725 /organism=Drer {i 57,141,308,409,510,690,846,978,1044,1154,1381,1503,1656,1789,1935,2127,2238,2352,2475,2608,2727,2802,2940,3051 i}
MSDE-----------------------ELP------------------------------
-------STSREAHAEA------------------EEEDPP-----FLLGPPPKAVV---
----------KESLADPEYEEKRKTDRANRFEFLLKQTELFAHFIQPASQK-SPTSPLKV
----KMGRPRIKQ-----------------DEKQNLLSVGDNRHRRTEQEEDEELLSE-S
RKADN--VLVRFEESPSYIKNGTLRDYQIRGLNWMISLYENGINGILADEMGLGKTLQTI
ALLGYLKHYRNIPGPHMVLVPKSTLHNWMNEFKRWVPTLKAVCLIGNKDERAAFIRDVMM
--PGEWDVCVTSYEMVIREKSVFKKFNWRYLVIDEAHRIKNEKSKLSEIAREFKTTNRLL
LTGTPLQNNLHELWSLLNFLLPDVFNSASDFDSWFD-TN-CL-GDQKLVERLHAVLRPFL
LRRIKAEVEKSLPPKKEV--------KIYLGLSK---MQREWYTRILMKDIDILNSAGKM
DKMRLLNILMQLRKCCNHPYLFDGAEPGPPYTTDTHLVINSGKMVALDKLLPKVQEQGSR
VLIFSQMTRVLDILEDYCMWRGFEYCRLDGNTPHEAREQ------------AIDAFNAPN
SSKFIFMLSTRAGGLGINLATADVVILYDSDWNPQVDLQAMDRAHRIGQRKPVKVFRLIT
DNTVEERIVERAEMKLRLDSIVIQQG----RLIDQQ-NKLGKDEMLQMIRHGATHVFASK
DSELTDEDIDTILERGAKKTAEMNE----RMQNLG------ESSLRNFTVDTGA--TETS
LYNFEGEDYREKQKVGVFIFGHLIFVHIAVLKSINLSLIEWIEPPKRERKANYAVDAYFR
EALRVSEP--RAPK--APRPPKQPNIQDFQFFPPRLFELLEMEILYYRKTIGYKVPRSPD
I--PNSAQVQKEEQRKIDEAEPLSPEETEEKEKLLTQGFTNWNKRDFNQFIKANEKYGRD
DIDNIAREVEGKTPEEVMEYSAVFWERCNELQDIEKIMAQIERGEARIQRRISIKKALDV
KIARYKAPFHQLRIQYGTNKGKNYTEEEDRFLICMLHKMGFDK-EYVYEELRQCVRNAPQ
FRFDWFIKSRTAMELQRRCNTLISLIEKENMEIEEKER-----AEKKRRTPKG-------
----------------QSAQKRKAEV---SSEKKEKKART-------------------
>Hsap.transcript:ENST00000371121 /organism=Hsap {i 174,261,428,529,630,810,966,1098,1167,1277,1504,1626,1662,1815,1948,2097,2217,2328,2442,2565,2698,2817,3030,3141 i}
MEQDTAAVAA-TVAAADATATIVVIEDEQPGP----------------------------
-------STSQEEGAAAAATEATAATEKGEKKK--EKNVSS-----FQLKLAAKAPK---
----------SEKEMDPEYEEKMKADRAKRFEFLLKQTELFAHFIQPSAQK-SPTSPLNM
----KLGRPRIKK-----------------DEKQSLISAGDYRHRRTEQEEDEELLSE-S
RKTSN--VCIRFEVSPSYVKGGPLRDYQIRGLNWLISLYENGVNGILADEMGLGKTLQTI
ALLGYLKHYRNIPGPHMVLVPKSTLHNWMNEFKRWVPSLRVICFVGDKDARAAFIRDEMM
--PGEWDVCVTSYEMVIKEKSVFKKFHWRYLVIDEAHRIKNEKSKLSEIVREFKSTNRLL
LTGTPLQNNLHELWALLNFLLPDVFNSADDFDSWFD-TKNCL-GDQKLVERLHAVLKPFL
LRRIKTDVEKSLPPKKEI--------KIYLGLSK---MQREWYTKILMKDIDVLNSSGKM
DKMRLLNILMQLRKCCNHPYLFDGAEPGPPYTTDEHIVSNSGKMVVLDKLLAKLKEQGSR
VLIFSQMTRLLDILEDYCMWRGYEYCRLDGQTPHEEREDKFLEVEFLGQREAIEAFNAPN
SSKFIFMLSTRAGGLGINLASADVVILYDSDWNPQVDLQAMDRAHRIGQKKPVRVFRLIT
DNTVEERIVERAEIKLRLDSIVIQQG----RLIDQQSNKLAKEEMLQMIRHGATHVFASK
ESELTDEDITTILERGEKKTAEMNE----RLQKMG------ESSLRNFRMDI-----EQS
LYKFEGEDYREKQKLG---------------------MVEWIEPPKRERKANYAVDAYFR
EALRVSEP--KIPK--APRPPKQPNVQDFQFFPPRLFELLEKEILYYRKTIGYKVPRNPD
I--PNPALAQREEQKKIDGAEPLTPEETEEKEKLLTQGFTNWTKRDFNQFIKANEKYGRD
DIDNIAREVEGKSPEEVMEYSAVFWERCNELQDIEKIMAQIERGEARIQRRISIKKALDA
KIARYKAPFHQLRIQYGTSKGKNYTEEEDRFLICMLHKMGFDR-ENVYEELRQCVRNAPQ
FRFDWFIKSRTAMEFQRRCNTLISLIEKENMEIEERER-----AEKKKRATKT-------
----------------PMSQKRKAES---ATESSGKKDVKKVKS---------------
>Lpol.rna21135 /organism=Lpol {i 63,216,349,498,621,732,846,972,1089,1224,1437,1553 i}
------------------------------------------------------------
------------------------------------------------------------
------------------------------------------------------------
------------------------------------------------------------
-----------------------------------VGLFE-----------------LFI
LLTGWLDH----------------------------------------------------
------------------------------------------------------------
------------------------------------------------------------
------------------------------------------------------------
------------------------------------------------------------
---------------------------------HEDRDI------------QIGEFNRPE
SEKFLFMLSTRAGGLGINLATADVVILYDSDWNPQVDLQAMDRAHRIGQEKTVRVFRMIT
ENTVEERIVERAEIKLRLDTVVIQQG----RLVDSQGNKLGKDEMLGMIRHGANHIFASK
DSEITDEDVDAILEKGEQKTEALQK----KLESLG------ESSLRNFTLDTP----GES
VYKFEGEDYREKQKAS--------------------GM-HWIEPPKRERKANYAVDAYFR
EALRVSEP--KAPK--APRPPKQPNIQDFQFFPPRLFELLDKEIYYFRKTIGYKVPQNPE
L-GADADRVQQEEQQKIDEAEPLTEEEIAEKEKLLTEGFTNWSRRDFNQFVKANEKYGRD
DIENVSREVEGKSPEEVMEYSAVFWERCHELQDIERIMAQIERGEARIQRRASIKKALDA
KMVRYRAPFHQLRIAYGTNKGKNYTEEEDRFLVCMLHKLGFDK-ENVYDELRAAIRQAPQ
FRFDWFIKSRTAGELQRRCNTLITLIERENQEMEEKEK-----VERKSVDLNQEY-----
----------------QSRQTRNVRLMELLMDEDVRRRNSKNKHIMLVNLFIIKPPREV
>Dpte.g6188.t1 /organism=Dpte {i 3239 i}
MSAK--------VNETENTDTM--INDQNKSD--ETDDKCQTDSTKTTNNDIDMVVDESQ
ANKPTVSTTPMEEDDME------------------SKADSSNEPDDSQSTTPAESAVDEF
----------AKMISSNDFDARVKEDRSKRFDYLLKQTEIFSHFMTTGVTP-LADSNATA
----KRGRKPKPKE--APTTPAPAPPPPPPEAAAAASAPGDHRHRMTEQEEDEELLSA-T
KKPV---GFFRFEQSPTYIKNGEMRDYQVRGLNWMISLMENGINGILADEMGLGKTLQTI
SLLGYMKHYKNGAGPHMVISPKSTLTNWMNEIRKWCPSLKPVCLIGNQDARNEIIRDILM
GPPNSFDVLVTSYEMVIREKGVLKKFNWRYIVIDEAHRIKNEKSKLSEIIREFKSTNRLL
LTGTPLQNNLHELWALLNFLLPDVFNSSDDFDSWFN-TNSCL-GDKSLVDRLHCVLRPFL
LRRLKSEVEKKLPAKVET--------KIYVGLSR---MQREWYTRILMKDIDVVNNAGKS
DKLRLLNILMQLRKCANHPYLFDGAEPGPPYTTDMHLVDNSGKMAILDKLLPRLKEQDSR
VLIFSQMTRMLDILEDYCLWRGFKYCRLDGQTSHEDRER------------SIEEYNKPD
SDKFLFMLSTRAGGLGINLATADIVILYDSDWNPQADLQAQDRAHRIGQKKAVRVFRLIT
ENTVEERIVERAEVKLRLDTLVIQQG----RLVDANANKLGKDEVLGMIRHGADHIFASK
DSEITDEDLDAILKKGESKTEEMKK----RLETLG------ESQLKNFTLDTN----TDS
VYQFEGEDYREKQKMA--------------------TF-AWIEPPKRERKANYAVDAYFR
EALRVSEP--KAPK--APRPPKQPNVQDFQFFPPRLFELLDKEIYYYRKTIGYKVPLNPD
L-GEGAEKQRKQEQKLIDKSEPLTEDEQQEKEELLQEGFINWSRRDFNQFIKMCEKYGRD
DIDSISKEIEGKMPEEVIDYAKVFWERYQELADSEKIIAQIEKGEQRIKRRQDIKRAIEM
KMQRYSAPFHQLRINYGANKGKNYIEEEDRYLICMLHKLGVDR-EQVYEDLKLAIREAPQ
FRFDWFLKSRTTSELQRRCNTLITLIERENQELEEREL-----ATKKATTTTN-------
--------------------QRGNK----SNSSKGTRSRK-------------------
>Alyc.aculy01g24590.1 /organism=Alyc {i i}
MKKS--------------------------------------------------------
------------------------------------------------------------
----------------------ATIERIKRELESLRR---------------NPNGSLNP
------------------------------LTASQSPVNNDHRHRRTEKEEDEELLAQ-E
TDANN--LSIRFDKSPDYIKGGEMRHYQIRGLNWMLDLEESGINGILADEMGLGKTLQTI
SLLGFMQKYRENSGPHIVISPKSTLQNWMKEVVKWCPTLRPVCLIGSEQERNELLRGTMS
--TNEWDICVTSYEMVIREKSALKKIDWHYMVIDEAHRIKNEKSKLSEIVREFNCKNRLL
LTGTPLQNNLHELWALLNFLLPEVFDSSDDFDSWFN-TDSCLSGEETIVQRLHTVLKPFL
LRRLKSDVEKALAPKKET--------KIYVGLSK---MQRELYTKILMKDIDIVNSDGRS
DKMRLLNLLMQLRKCTNHPYLFDGVEPGPPYTTDMHLVENCGKMVLLHKLLPRLQQQGSR
VLIFSQMTRMLDILEDYCLWTGYKYCRLDGQTAHCDRER------------SIEEYNKPD
SEKFIFMLSTRAGGLGINLTSADVVIIYDSDWNPQVDLQAMDRAHRIGQKKVVRVFRMIT
ENTVEERIVERAEMKLRLDTVVIQQG----RLSEASGNKLAKEEMLSMIRHGANHIFASK
DSDITDEDIDIILEKGEKKTAEIKE----KLEKLG------EGTLRNFTLDTN----DYN
VYQFQGEDYREKQKLA--------------------AM-AWIEPPKRERKANYAVDAYFR
EALRVSEP--RAPK--APRPPKQPNVQDFQFFPPRLFELLDKEIYHYRKTVGYKVPKNPD
L-GVDAPKQQREEQKLIDEAEPLTEEEVTEKEDLLNQGFTSWNRRDFQQFIKANEKYGRD
DYENISKEVEGKTPEEVIDYANVFWERYTELTDADKILAQIEKGEQRIQRKQDIKRALDA
KISPYRAPFHQLRIQYGTNKGKNYTEEEDRFLVCMLHQLGFDR-DMVYEELKAAIRRAPQ
FRFDWFVKSRTASELQRRCNTLITLIERENQEMEEKEQ-----QSKKKPGPKA-------
GTA-------------RGPGKRALAP---VAEAPNKRAKASNGK---------------
>Ptep.aug3.g18556.t1 /organism=Ptep {i 81,243,294,464,512,616,717,897,1053,1185,1254,1364,1501,1713,1735,1881,2004,2118,2232,2268,2385,2520,2733 i}
MSEV--------EPEVEDVEET--VESDNIAN--DT-------------ASLDPEESEGE
AEEADGDAEAEGENDAEEE----------------EELDDATPEDDSLTPSRNEEEDDED
----PASLLEAIKRDDKEFDTKLESDRGRRFDFLLQQTEIFSHFMTTGSTV-KDGSPVKL
----KPGRPRLKKNDEKAKLSAAGEQKKTTDDKVKLSAAGDHRHRMTEQEEDEELLTNAT
KKSSK--AVIRFEASPSYIANGELRDYQVRGLNWMISLYEHGINGILADEMGLGKTLQTI
SLLGYMKHYRNCDGPHMVIVPKSTLANWRNEFERWCPSLKAVCLIGDQNTRNIFIRDVLN
--PGDWDVCITSYEMIIREKGTLKRFNWRYIVIDEAHRIKNEKSKLSEFVREFKSTNRLL
LTGTPLQNNLHELWALLNFLLPDVFNSSEDFDAWFN-TNNCL-GDTSLVERLHAVLRPFL
LRRLKSEVEKKLPPKKEI--------KIYVGLSK---MQREWYTRVLMKDIDIVNGAGKV
DKMRLLNILMQLRKCCNHPYLFDGAEPGPPYTTDEHLVYNCGKMVILDKLLPKLREQGSR
VLIFSQMTRMLDILEDYVLWRQYPYCRLDGQTPHEDREV---------------------
------LLS---------------------------------------------------
----------------------ISVC----RLVDAQ-AKLGKEEMLGMIRHGADHIFASK
ESEITDEDIDAILEKGERKTLDMQK----KLESMG------ENTLRNFTLDAP----TES
VYRFEGEDYRERQKIA--------------------GIGHWIEPPKRERKANYAVDAYFR
EALRVSEP--KAPK--APRPPKQPTIQDFQFFPPRLFELLDKEIFYFRKTIGYKVPKNPD
L-GPEGA------------------------------GFTSWSRRDFNQFIKANEKYGRD
DIDSIAKEVEGKTPEEVIEYSQVFWERCHELQDIERIMAQIERGEARIQRRASIKKALDA
KMARYRAPFHQLRIAYGTNKGKNYTEEEDRFLVCMLHKLGFDK-ENAYDELRSEIRKAPQ
FRFDWFIKSRTAAELQRRCNTLITLIERENQELEEKEK-----AERKKRGPKP-------
GIPK-------------------------------------------------------
>Isca.ISCW023393-RA /organism=Isca {i 153,331,446,801,948,1116,1377,1488,1602,1728,1845,2193,2313 i}
------------------------------------------------------------
------------------------------------------------------------
------------------------------------------------------------
------------------------------------------------------------
------------------------------------------------------------
----------------------------------------------------ALIRDTLM
--PGEWDVCVTSYEMVIREKAVLKKFNWRYLVIDEAHRIKNEKSKLSEIVREFKTTNRLL
LTGTPLQNNLHELWALLNFLLPDVFNSSEVGRSFVHRTLRCI-RRTSYMRGKSAASVPHL
AAKIRGTNPQNVRKKYAIGTSTATFGNVWSKVSSSPFIGSHWSVGKWLLRVKPAEGLCQW
DPVRATAVF----------------RAGPPYTTDEHIVYNCGKMVILDKLLPKLKAQGSR
VLVFSQMTRMLDILEDYCLWRRYGYCRLDGQTPHEERTL------------SINEFNRPG
SEKFLFMLSTRAGGLGINLATADVVILFDSDWNPQVDLQAMDRAHRIGQTKAVRVFRLIT
ENTVEERIVERAEVKLRLDTVVIQQGLFRFRLLFG-----ARIQRRASIKRALDAKMARY
RAPFHQLRIAYGTNKGKNYTEEEDRFLVCMLHKLGFDRENVYDELRAAIRQAP-------
QFRF---DWFIKSRTA-------------ASG----GL-NWIEPPKRERKANYAVDAYFR
EALRVSEP--KAPK--APRPPKQPNIQDFQFFPPRLFELLDKEIYYYRKTIGYKVPKNPD
L-GSDASRIQREEQAKIDESEPLTEEELSEKEKLLTEGFTNWARRDFNQFIKANEKYGRD
DIESIARDVEGKTPEEVMEYSAVFWERCHELQDIERLMAQIEKGEARIQRRASIKRALDA
KMARYRAPFHQLRIAYGTNKGKNYTEEEDRFLVCMLHKLGFDR-ENVYDELRAAIRQAPQ
FRFDWFIKSRTAAELQRRCNTLITLIERENQELEEKEK-----AERKRRGGGR------P
STPK---------------GKRKMDG---MPEGRKKKRKTQ------------------
>Cele.Transcript:F37A4.8 /organism=Cele {i 69,208,398,477,657,1014,2091,2262,2436,2853 i}
MSVH-----------------------ESSNEINDE------------------------
-------PMDTDSNIPE------------------SSGND--------------------
----------PSMEVDDEPESSDAADSFKRFERLLQKTENFSHCLSSGDAKLATGAPVDT
---KKRGRPSKKNG-----------------------IDGDHRHRKTEQEEDEEMVAD-A
IKSD---DLVIFDKSPFYIENGEMRDYQVRGLNWLASLQHNKINGILADEMGLGKTLQTI
SMIGYMKHYKNKASPHLVIVPKSTLQNWANEFKKWCPSINAVVLIGDEAARNQVLRDVIL
--PQKFDVCCTTYEMMLKVKTQLKKLNWRYIIIDEAHRIKNEKSKLSETVRELNSENRLL
ITGTPLQNNLHELWALLNFLLPDIFTSSDDFDSWFS-NDAMS-GNTDLVQRLHKVLQPFL
LRRIKSDVEKSLLPKKEV--------KVYVGLSK---MQREWYTKVLMKDIDIINGAGKV
EKARLMNILMHLRKCVNHPYLFDGAEPGPPFTTDQHLVDNSGKMVVLDKLLMKFKEQGSR
VLIFSQFSRMLDLLEDFCWWRHYEYCRLDGSTPHEDRSN------------AIEAYNAPD
SKKFIFMLTTRAGGLGINLATADVVIIYDSDWNPQSDLQAMDRAHRIGQKKQVRVFRLIT
ENTVDERIIEKAEAKLRLDNIVIQQG----RMSEAQ-KTLGKGDMISMIRHGAEQVFAAK
DSTISDDDIDTILEKAEVKTAELNE----KMGKID------ENNLRNMTFEDNA---KFT
VYQFEGENYKAKQADGM-------------------GH-FWIEPPKRERKANYQVDLYYK
EAMRAGNPTEKQSK--APR-PKLPQVFDFQFYPRRLFELLDKEIYHYRKTIGYVAERPKD
VPPKEAEKRQAEEQKLINNARPLTDKEQEEKAELLTQSVTDWTKREFQQFVRGNEKYGRE
DLESIAKEME-RPLEEIQSYAKVFWERIEELQDSEKVLSQIEKGEARIQRKYAVKKALDA
KIAKYKAPFQQLRISYGTNKGKTYTEEEDRFLVCETHRLGHDK-ENVFEELRQSVRMAPQ
FRFDWFLKSRTAMELQRRCNTLITLIEREMGEVVESKPVIVTAADKKKSVAKDLS--KSS
GTPT----------------AKKVKA---TPK---------------------------
