# Supplementary material for: Genome streamlining in a minute herbivore that manipulates its host plant
Source: eLife. 2020 Oct 23;9:e56689. doi: 10.7554/eLife.56689 (PMC7738191; doi:10.7554/eLife.56689)
Supplement: Supplementary file 2. [file elife-56689-supp2.zip › Malin_Input/OG0002267.fasta]

>Agam.AGAP006963-RA /organism=Agam {i 159,244,836,947 i}
MH-------------------------------------------------ALDPETARI
VG---LPTGN-------------------------DERKEDEIEPALRFGFRLVCS----
-------------TALYPLEYAKTLIQLGYEPI---------------------------
APRPGRTLF--GAKRLMLPNIFQYAAYIKSVDGFFGCFRGLSARLLGNVLSSYYSERMA-
---VVVI----GKAPNRFDDF--------DWFEATSEDI----DEYMVTKD---------
-----------------------------------GKVQTRPAGLVRKAVTHVCGILISH
PFHVVSIRMMAQ-FIGREHMYDGLFGSIREIWAHEGIGGFFSGLIP--------------
---------------RMVME-----LSCMALTSSITYLF----AKYSGANK---------
-----------TTCGHVNTIAHFSVTSVFYPYHV------VSTCMAVQG--SRLKAGNPP
MMDHYINWRDCYARLL----------------------LDRQHKRGSSFF----------
------------------------------------------------------------
------------------------------------------------------------
------------------------------------------------------------
---------------------------------FRTVA----------------------
RVTGKH-------SDSFAPYPELK-----
>Bmor.transcript:BGIBMGA012093-RA /organism=Bmor {i i}
MD----------------------------------------------------------
---------------------------------------EIEKERIAALPSQILVT----
-------------TICHPMEYAKVLIQLGYEPL---------------------------
APRRSTTLF--GRPAMILPNVFQYIKYIKASDGFFGCYRGLSARMLGLIAASQLTSKVI-
---VAVG----IDLPEINDP-----------------------PNIVTDDE---------
-----------------------------------PKVEDYIKLGRRDMIMQTVAVVIAH
PFHVVSVRMMAS-FIGKEEHYSSLLGAIVSIYKDDGILGFLHGLIP--------------
---------------KVLGD-----LTCLAVTGVLAYYV----NKYFVKTK---------
-----------DLRYYTIPLLTFITSTITYPMVV------VSTCMAVAG--SSLKAGNPP
AMPNYPSWQVCWRDLM----------------------RNKQHKRGSSLI----------
------------------------------------------------------------
------------------------------------------------------------
------------------------------------------------------------
---------------------------------FRYYI----------------------
APISAFQ----------------------
>Dpul.mRNA15629 /organism=Dpul {i 41,88,268,410,599,786 i}
MSLNLH--------------------------------------------KKFSPLLLLE
SP---PPCGYN----------------------NQSNHLSSEQGSWSNIVFRCAVA----
-------------TGAHPIDLTKTLIQLGHEPL---------------------------
APVPTRTFF--GRPALGLPNVFQYIGYIKKRDGFFGLYRGLGPKMCATIIKGMAFQKATE
LFIVHVEG---KKEKD--------------PFTA-DDEE----EEEEVAAD---------
-----------------------------------ETFSTFALTLCRNITATTASIIASQ
PFHVIAVRTMAQ-FVGEEQKYTGVFASAKEIYHESGIAGFFQGVTP--------------
---------------RIIGE-----LLALVLASSASFTV----STYILGDP---------
-----------RYRATLKTTFGFLSTSLTYPFHV------MSACMAVNN--SGLAAGQPP
HMPIYVNWTDCWSHLS----------------------RTNQMKRGSSIV----------
------------------------------------------------------------
------------------------------------------------------------
------------------------------------------------------------
---------------------------------WRYYT----------------------
GTTAVL------------------RPN--
>Isca.ISCW007588-RA /organism=Isca {i 91,198,343,395,455,549,582,650,726 i}
------------------------------------------------------------
------------------------------------------------------------
-------------------------LQIGHEPL---------------------------
PPKPTRRLL--GKPALALPGAFEYMKYIKKVDGYTGLYRGLSVRLVGNVVSGAVFSEVN-
-----------RKLPE--------------VREF-EDEE----DDDDITEE---------
-----------------------------------ERIINFVKRTLKLMTAKCAALVCAQ
PFNVVTVRCMAQ-FVGREEKYAGIFSSIGEIYREEGIMGLFSGLVP--------------
---------------RLIGE-----VLTIWFASTIAFVI----NAYIVQDK---------
-----------TLQSYISATTLFLSSSVTYPFTL------VGTVMAVSG--SSLQAGTPP
AMPIYPSWTECWRHLS----------------------STGQLKRGSAIL----------
------------------------------------------------------------
------------------------------------------------------------
------------------------------------------------------------
---------------------------------WRYYQ----------------------
GPYIVDE----RGVPMPAGSVKLLKASQ-
>Lpol.rna3672 /organism=Lpol {i 117,202,309,457,509,569,663,696,764,840 i}
MA----------------------------------------------------PEVMV-
--------------------------------------LRDQNIKWFEVLGKIGVT----
-------------AAAHPFDYVKILIQIGHEPL---------------------------
PPYPSHTLF--GKRALALPGAIRYIKYVSKVDGVWGLYRGLGPRICGNLVNGIIYTTIS-
-----------QRLPE--------------FTTVNSSDE----AEEELTEE---------
-----------------------------------QKILLHVRHTINEMVARCVAIVISQ
PFQVITVRTMAQ-FVGREEKYTGIFSSLRELYKEDGILGFFSGLIP--------------
---------------RLIGE-----IVTLWLASSVTFVI----NTYLVEDK---------
-----------TVRTYIRASILYLSTAVAYPFSL------VSNVMAVNN--CGLAAGMPP
NMPIYASWTDCWSHLK----------------------AISQLKRGSSIL----------
------------------------------------------------------------
------------------------------------------------------------
------------------------------------------------------------
---------------------------------WRYYS----------------------
GPYIIDE----KGRPAYASRAQFNRPKSS
>Tcas.transcript:TC002390_001 /organism=Tcas {i 105,190,485,672 i}
MK----------------------------------------------------------
-------------------------------------VVKDNENKWSGYGLRIFLN----
-------------TLSHPFEYAKVLIQIGYEPI---------------------------
PPHSSKTLL--GKPALKLPNIFQYVKHIKSVDGLSGCYRGLGPKVCGSLINLVATQKMM-
-----------------------------EYLDLNQQDE----EEDTDVEE---------
-----------------------------------NRKQKFLKCLKGDIITHTTAIIISQ
PFHVITIRIMAQ-FVGKEAKYVGVFGSIGEIYRQNGILGFFSGLIP--------------
---------------RLIGD-----ILSVLLASSLTYVV----NKYLIEEK---------
-----------EIQNYTSAAVCMVSSSIMYPFQV------VSNCMAVSN--SGLLAGSPP
YMLHYNTWIDCWNDLS----------------------SRNQLKRGSSLL----------
------------------------------------------------------------
------------------------------------------------------------
------------------------------------------------------------
---------------------------------VRYYK----------------------
GPSLITS----KGN--------LLKGN--
>Mocc.rna3798 /organism=Mocc {i 68,230,324,702,911 i}
MTEDL----------------------------------------------HMHPRRRVV
-------------------------------------ENDDKAEPWLSVVGKSAMT----
-------------VVMHPFDYAKTLMQIGFEPL---------------------------
PPVPAHTIF--RRPVLKLPGVFAYMGHLRGVDGFFGLYRGLGASLTGRIVYDSCFVFVT-
-----------MRLPP--------------VASFDEDQQLLVGDCPLTSDG---------
-----------------------------------QKIVNFIKRTAQESVAYAAAITVAQ
PFRVITIRMMAE-FVGRETKYNSVLGSFVEIYREEGLSGLWSGLVP--------------
---------------RIYGE-----ILRIWLAATTAFFI----NTYIVEDP---------
-----------TVRSYIATMSSFLASSLTYPFAL------VSTVVSVSG--APIVAGRPP
HVAIYSNWTQCYTHLK----------------------KNDQLKRGSSLF----------
------------------------------------------------------------
------------------------------------------------------------
------------------------------------------------------------
---------------------------------WRYYN----------------------
PVEVSRG----IAYKKPVDFVNLD-----
>Drer.transcript:ENSDART00000013394 /organism=Drer {i 87,172,279,303,360,418,470,530,624,672,740,816 i}
MA----------------------------------------------------------
-------------------------------------------DTCGQVLLGSGLT----
-------------VLSHPLMYIKVLVQVGHEPL---------------------------
APTLGRNMF--GRQVYQLPGLFAYAKHIIKIDGKAGLFKGLAPRLCAGTIGTIVHSKAL-
-----------QKCQE---------------------EKIEVLGSSLKSDE---------
-----------------------------------GSLQQVINETTKEMIARSCATVVTH
PFHVITLRCMVQ-FIGREAKYSGVFDSIVTIYREEGILGFFAGLIP--------------
---------------RLLGD-----VLSLWICNMLAHFI----NTYTIDESTSHT-----
----------GEIKNCSQAVTGFFASMLTYPFVL------VSNMMAVNN--CGLAGGLPP
YAAIYPNWLHCWSHLS----------------------REGNMSRGNSLF----------
------------------------------------------------------------
------------------------------------------------------------
------------------------------------------------------------
---------------------------------FRKLP--------------------AG
KTYAIE-------QKRFF-----------
>Hsap.transcript:ENST00000460219 /organism=Hsap {i 273,358,465,543,601,653,713,807,855,923 i}
AGM------AGAGAGAGARGG-AAAGVEARARDPPPA-------------HRAHPRHPRP
AA---QPSARR----------------MDGGSGGLGSGDNAPTTEALFVALGAGVT----
-------------ALSHPLLYVKLLIQVGHEPM---------------------------
PPTLGTNVL--GRKVLYLPSFFTYAKYIVQVDGKIGLFRGLSPRLMSNALSTVTRGSMK-
-----------KVFPP---------------------DEIEQ-VSNKDDMK---------
-----------------------------------TSLKKVVKETSYEMMMQCVSRMLAH
PLHVISMRCMVQ-FVGREAKYSGVLSSIGKIFKEEGLLGFFVGLIP--------------
---------------HLLGD-----VVFLWGCNLLAHFI----NAYLVDDSFSQA-----
----------LAIRSYTKFVMGIAVSMLTYPFLL------VGDLMAVNN--CGLQAGLPP
YSPVFKSWIHCWKYLS----------------------VQVSKHWTAEAF----------
---------PV-------------------------------------------------
----LCYILQLKWFCGCFI-----------------------------------------
---------------------ACKDKW---------------FHGIQYCEEILGI-----
---------------------------------YKAFK---------------------F
SSYIISE----RI----------------
>Ptep.aug3.g12001.t1 /organism=Ptep {i 57,90,243 i}
------------------------------------------------------------
------------------------------------------------------------
------------------------------------------------------------
------------------------------------------------------------
------------------------------------------------------------
------------------------------------------------------------
------------------------------------------------------------
----------------------------MLLAASASVLI----NTYLVDEE---------
-----------SAKTYVKA---LMGCDSGYNFKIEKFSYDISCDISFLL--FSLKAGMPG
NMPIYSNWSDCWSHLS----------------------AIGQLKRGSSIL----------
------------------------------------------------------------
------------------------------------------------------------
------------------------------------------------------------
---------------------------------WRYHT----------------------
GPFMTSAYSGSSGRRVHAQAFPYSVK---
>Dpte.g11436.t1 /organism=Dpte {i i}
MA-------------------------------------------------SIQPRIDI-
-------------------------------------DDDDEEESVFETIERLLNTPVLN
SYAVVGDILPRPGLITHPVMYMGTLVRIGYEPM---------------------------
PPKLTKSIF--GRTQLQLPGFFTYMKYIAQIDGFWGCYRGLKYNIIYSIIYQFTSINVD-
-----------------------------RYQKANYYPELRI-EDAKYID----------
-------------------------------------TNHLARSIVCDSMTRIVSLSVAY
PIHLIMIRSMAQ-FIGRETYYDTLSGAISDIYETSGLLGFYAGFAP--------------
---------------YVIGE-----CVFIFLESSLMYTLREKFEQFGIAKS---------
-----------NSSFITNTFVNIIARTLVYPFKV------VSTVMACNGHNCRSLAASAY
TAPEHLNWLECWQTLW----------------------SRGEIKRGSSIW----------
------------------------------------------------------------
------------------------------------------------------------
------------------------------------------------------------
---------------------------------WRYQP----------------------
ITSSLMF-----PMQPIIRMPNHLKGF--
>Dmel.FBtr0071150 /organism=Dmel {i i}
MAHREYNRRDGQAEGLGLGGGDADNSVRMRHPTPPPLAVQHARSGAMVVELAVDPSRAMR
STNQQQPIDRDQLRISTEESCQGSELVVASSHLSKKIQEHRRPNQLVRFCLRLGYN----
-------------TLLYPYEMAKVLIQLGHEPL----QA---------------------
KPFVMRLIQ--RRPRLFLPSVHRYVQHIQHIDGYTGMYRGLTARLAASIVDYLLGDLLL-
---ATLHFAPYKRGPK-------EG-----------------------------------
-----------------------------------LSLKEFWWNLTRNSLRITTVVVITH
PFYVVMVRQIAQ-FVGGEHVYEGLVGSLMTLAQQEGCAGLFAGMVP--------------
---------------RLLGE-----WSVLFITSALSHLC----RRLLPMSE---------
-----------LQHQYNTAVIQMMASLVAYPLEV------TSTCMAGTG--APLTACEPP
SMPLYNHWVDCLTDLY----------------------ARGGQNRGAILF----------
------------------------------------------------------------
------------------------------------------------------------
------------------------------------------------------------
---------------------------------WRTVP----------------------
KIQLLRS----KDNYTVRSI---------
>Turt.mRNA:tetur09g01390 /organism=Turt {i 324 i}
MD----------------------------------------------------EQIQLP
YT-----------------------------------------GKTFEYFGKFVSL----
-------------LVFPPFKYVQTLVVLGVEPL---------------------------
PLYVTKTPL--GQPMLAFPSIISIARHISKECGFFHLYTGFPLIVINRIIQSRVRKFLA-
---PYKFLG-DQKEPPIFGTYFMENINLPREDEGSEADELEDVDEELEEDDYEEIDDFEV
EFLVLGSDDSSINSDDVLADLDISPNDSNPLTEFANFLFNLSKSILQTTCIRVISLTLSY
PFEVLYIRRCAQ-FVGNEIIYSSILSGARDIYKHEGIKGFYSGFIP--------------
---------------RALAE-----IIGIAATQTLFSAL----FKPCVTRA---------
-----------NIRFFFNNTTRNLARYLLYPLKL------VSVIMAVKP--CDRLAAS-K
LDPHFSQWISCWRYLN----------------------STGQLRRGYQVI----------
------------------------------------------------------------
------------------------------------------------------------
------------------------------------------------------------
---------------------------------WRYQR----------------------
HLSVDDY----FIKNSHSSL---------
>Cscu.CSCU021414-RA /organism=Cscu {i 59,153,207,275,351,929,1078 i}
------------------------------------------------------------
------------------------------------------------------------
------------------------------------------------------------
------------------------------------------------------------
------------------------------------------------------------
------------------------------------------------------------
----------------------TIHGSFIEIYKEEGIKGFFVGLIP--------------
---------------RIIGE-----IFTIWIAHTVSFIL----SSYITESKFSEL-----
----FQ----QSINSYIKASVSFIASSLMYPFNV------VGNVLAVNN--CGLAAGVPP
NMPIYANWTDCWSHLSAIPSCSCKTLFVGTHVVCSNVNSTDTLRDVFNILVNYRVATLLF
RGLRTADPLPSDVFRGMNVNNLHLVDSVFSFRDRDLPFSGLEASLTQLDLMNCNVGGGGL
ARTNLTHLLHLSEFNVQFVHLETVSGDWFGRGPDKIKNLRLDHDEITSVEEGAFRGLTQL
QKLSLADNRLQDVNRGILPRPASKLKWLDLSYNRLNSLPEDFFHDMPHLKRV--VLSGNR
FESLPQNTWKVVWTMLDHLLLKDNPVVCDGNIKWLYEDPRRDRLEGTCNSPEELQGTELS
GLTADQL----------------------
>Alyc.aculy01g25540.1 /organism=Alyc {i i}
MD----------------------------------------------------------
--------------------------------------------DSAGLARAVAIS----
-------------VAGYPLYLARTLIQIGYEPS---------------------------
RPDHLGN----------LPNMFSYIGLIKEQRGYMALYTGLRYYLPAVIIKKTSYDLMA-
---SVT-------------------------------------NHKKETDK---------
-----------------------------------SDASEIIAVCLRESALRIHTTLLTY
PLVTIGIGYISSVFFGTKEAV------------EYTVEALYKGIIP--------------
---------------KLIFE-----VTMVWV-SIVSRRL----TVSLVDDE---------
-----------IGQAIAARVPPFIVQSIMYPFNV------VSTVMADNG--------RSG
MNPSFENWQACFQYLQ----------------------ANNQLKRGSSIF----------
------------------------------------------------------------
------------------------------------------------------------
------------------------------------------------------------
---------------------------------YRRTY----------------------
QVVSKNV-----ITRYF------------
>Cele.Transcript:F43E2.7a /organism=Cele {i 49,226,333,496,850 i}
MA-------------------------------------------------EGNQQDAFL
GL---AP---------------------------------EEEKFAKSLIAKLALS----
-------------SLSLPLTVTRTLIQLGHEPF---------------------------
PLSTGKTLVIAGRNAYFLPNFFSYMKQLGTTRGYITLWTGIDSAIAALAVQGIASHRTQ-
---QYID----EYYPNIGGPLL-------------NQDK----EEDELTDA---------
-----------------------------------ESFRRVIRNGFRDSVIRVVAVTAAR
PFAVCFARQVAQ-VIGNETKYTTCAQALAVIGKQEGPGGLFSGLAP--------------
---------------QIVGE-----LLVIWGVHLITHGI----QRAILRIEFGDTKNKDE
TKAKAA----KDVHKFIHTAVPFLVNSFGYPYSV------VSTVMAVAG--SGLAVSFLP
YSPSFNNWHGAWDYLR----------------------PIG-LKRGNRLF----------
------------------------------------------------------------
------------------------------------------------------------
------------------------------------------------------------
---------------------------------LREQV----------------------
GAVTVGV-----DQQLYASNSYFA-----
>Phum.transcript:PHUM613880-RA /organism=Phum {i 197,400,636 i}
MANFL---------------------------------------------L---------
-----------------------------------INAFRIAVTSLNFVSPSIVAD----
-------------VLLHPFDFATVLLQIGFNPEGIKCQTAALVSVIVQYALFTFYIPYLL
TSMQGLQLM--GMPH---PNIFYYVNYIYKKEGFLGCYRGIVPKICERLIMVCVSDRVK-
-----------KKISK---------------------ENLTS-PDDFEIDN---------
-----------------------------------TDQDKFFQNLINAVCCQFFAILASH
PFHVIMVTSFAE-FT--TDRKSSLIELFCSIYLSEGYFGFYSGLIKYYRFTAFKQAKSIE
NQIDDNEIIDEPEVRRTVDDHSQSHVILLKFLRSLTHNSSSRSNENILNRN----RRSRI
SK-LLAYIPFTSKLFYYVMLRDFLSKKISNPFLM------VCHCAIALD--SG-------
-----------WSKFP----------------------LIKYLNPMVSLI----------
------------------------------------------------------------
------------------------------------------------------------
------------------------------------------------------------
---------------------------------QNYIVPSR-------------------
KIYYRKCQC-CQDDLSFKN----------
