# Supplementary material for: Genome streamlining in a minute herbivore that manipulates its host plant
Source: eLife. 2020 Oct 23;9:e56689. doi: 10.7554/eLife.56689 (PMC7738191; doi:10.7554/eLife.56689)
Supplement: Supplementary file 2. [file elife-56689-supp2.zip › Malin_Input/OG0002269.fasta]

>Agam.AGAP002661-RA /organism=Agam {i 61 i}
MN----------------------------------------------------------
-------KLAFSTVFSTLK----------------TMARPGAPVAPHI------------
------------------------------------------------------------
--------------ARNLCAAAN--ASTDA---STKYNFKTLKLSTPSPFVVHVEFNRPD
RMNAFNRQLWTEIKDCFDQLHNDPDCRVVVLSGGSS-KHFTAGIDLFDMMK-LGQEM---
----GAIEEVGRRGRLLEGTIKLYQDCISSLEHCYKPVIVAVHSACIGAGLNLITAADVR
YCTRDAWFSLKEVDIGLAADVGALQRFPRVVGNQSWVRELAFTARKFASDEAHSHGLVSR
LFDNREELLQGAIKLAEEIASKSPIAVHGTKKNIVYSADHTVQEGLDHIRAINMLNLQSE
DFLNAIMASQSK---ETPVFAKL
>Dmel.FBtr0070007 /organism=Dmel {i 52,215,840 i}
------------------------------------------------------------
--------MSLSRLNTLMK----------------LTPKPTAIGSLKM------------
------------------------------------------------------------
--------------QRNLSALPE---------SGPTGSFKTLAVSSPKPFVFHVELHRPS
KFNAISKQMWLEIKECFDGLATNPDCRAIVLS-ASG-KHFTAGIDLNDMIN-VGQTL---
----AETDDYARKGVSMERMIKVYQDSISSLEHCPKPVITAVHKACIGAGVDLITAADIR
YCTEDAFFQVKEVDIGMAADVGTLQRLPKAVGSQSLARELCFTGRKFEAAEAHSSGLVSR
LFPDKDSLLTGALAVAELIASKSPVAVKTTKESLVYSLEHTNQEGLDHILLLNKLNLLSE
DFAQAVAAQLTKD--DKPVFAKL
>Dpul.mRNA12827 /organism=Dpul {i 112 i}
------------------------------------------------------------
------------------------------------------------------------
------------------------------------------------------------
------------------------------------------------------------
------------------------------------------------------------
--------------------------------------MAAIHGGCVGGGVDLVTAADIR
FCTQDTFFQIKEVEIGLAADVGTLQRLPKVIGSDSLVRELAYTARKMFADEAAQAGLVSR
VLPDKDSLLKAALETASCIAGKSPVAIQGSKHNLNYARDHSIEQGLSYMATWNAAMLQSE
DLRIAAMAAMDRKG-PPPVFSKL
>Smar.transcript:SMAR014369-RA /organism=Smar {i 111,519 i}
------------------------------------------------------------
------------------------------------------------------------
------------------------------------------------------------
------------------------------------------------------------
------------------------------------------------MSK-LTSVH---
----SGDADIARKARFMKKLVSDYQSSFTAIENCNKPVIAAIHGACIGGGVDMVTACDIR
YCTQDAWFQIKEVDIGLAADVGTLQRLPKIVGNDGLVRELSYTARKFYANEAAQIGMVNR
ILPSKEDLLLCAFETAILIASKSPVAVQGTKIHLNYSRDHTVQEGLDYMANWNMTHLLSE
DLMKAAMAAATKAN-DPPIFAKY
>Drer.transcript:ENSDART00000019330 /organism=Drer {i 31,200,289,414,463,528,599,671,822 i}
------------------------------------------------------------
--------MALVFKSAF-------------RKQGLFVPFLNA------------------
------------------------------------------------------------
--------------VRGMSSSG-----------GSTPAFTTLSISQPLDTITHVEISRPE
KRNAMNKAFWLEMVDCFNQIAEDPECRAVVFS-GAG-KLFTSGIDLMGMAG-DILQP---
-----VGDDTARISWNLRRTISKYQETFSVIEKCPKPVIVAIHGACIGGGVDLITACDIR
LCTQDAWFQVKEVDIGLAADVGTLQRLPRVIGSRSLVNELALTARKMYADEAKSCGLVSR
VFPDKETMMAGALEMAQEIASKSPVAVQGTKVNLIYSRDHSVPDSLNYMNTWNMSMLQTQ
DLMKSAQAAMEKKNLKEVIFSKL
>Hsap.transcript:ENST00000221418 /organism=Hsap {i 52,260,349,474,523,588,659,731,882 i}
------------------------------------------------------------
--------MAAGIVASR-------------RLRDLLTRRLTGSNYPGLSIS---------
------------------------------------------------------------
--------------LRLTGSSAQEEASGVALGEAPDHSYESLRVTSAQKHVLHVQLNRPN
KRNAMNKVFWREMVECFNKISRDADCRAVVIS-GAG-KMFTAGIDLMDMAS-DILQP---
-----KGDDVARISWYLRDIITRYQETFNVIERCPKPVIAAVHGGCIGGGVDLVTACDIR
YCAQDAFFQVKEVDVGLAADVGTLQRLPKVIGNQSLVNELAFTARKMMADEALGSGLVSR
VFPDKEVMLDAALALAAEISSKSPVAVQSTKVNLLYSRDHSVAESLNYVASWNMSMLQTQ
DLVKSVQATTENKELKTVTFSKL
>Isca.ISCW023956-RA /organism=Isca {i 227,316,414,561,690,855 i}
----------------------------------------------ARSPLARQNHSGRP
FCAGR--TLLSTFGESR-------------RRSLLLSRR---------------------
------------------------------------------------------------
---------------------------------SMSYNFETLAVSTPADHVFHVEINRPE
KMNAMNAAFWEELPKCFQQLHNDKKCRVVVIS-GAG-KMFTAGLDFKSMMN-EIMQQ---
NTGDGEDPDVARKARHLYNF---SQMHFIVALQCSKPVIAAVHNGCIGGGVNLITACDMR
YCTSDAYFQIKEVELGLAADVGVLQRLPRVIGNRSLVSELVFTGRRMEAAEAREAGLVSR
IFPDKAQMLSAAVAVAKEIASKSPVAVQGSKVNLVFSRDHGVDEALHFMACWNMSMLQSE
DVVKSVMALMEKAK-EPPKFANL
>Ptep.aug3.g25915.t1 /organism=Ptep {i 43,245,334,462,576,705,870 i}
-------------------------------------------------------MALRS
F--AR--TLFSGFGNST-------------VLPKLSTPKVAVSSF---------------
------------------------------------------------------------
--------------LRLQSSDTAAY--------TATYDFETLTVTAPEDHILHVELNRPE
CYNAMNKIFWREMLDCFRKIRDDRYCRAVVIS-GSG-HLFSAGLDYSDMQD-ITSQV---
----AGKGDVARKAKFLLSLIAKYQESFNAVENCQKPVIAAIHGKCSGGGVDLVCACDIR
YCSEEAFFEIEQVDVGMAADLGTLQRLPKIVGNDSLVREYAYSCAKIEPQEAKTIGLVGK
IFPTKEALMGAAFGLAKVIASKSPVAIQGTKVALNFSRDHSVQDGLQFMTYWNMTMLQSE
DVLKAAEATINKSD-KPPKYSKL
>Lpol.rna10384 /organism=Lpol {i 31,230,319,450,564,693,858 i}
------------------------------------------------------------
--------MVANVICG-------------------LMGRLAVRRAPILRI----------
------------------------------------------------------------
--------------ESLAGAVPNRKFSEKA---TYTMSYETLDITSPHKHILHVQLNRPE
KLNAMNKVFWREILDCFREISDDTDIRAVILT-GAG-RMFSAGLDIQDMNDLLTSQF---
----SKKSDVARRAKYLQSLIGLYQESFNAVEKCQKPVISAIHGGCIGSGVDLIAACDIR
YCTQDAWFQVKEVDLGFAPDLGTLQKVPKGVGNNSMVREMIYTARKVEAGEAKGMGLVSR
VFPNKEAMMSEVDRLAESIASKSPVAVQGCKVALNYSRDHTVSEGLKFMQCWNMTMLQSE
DVIKGSEAVAKREK-KPPHFSKL
>Phum.transcript:PHUM163900-RA /organism=Phum {i 146,238,366,493,647,774 i}
------------------------------------------------------------
--------MELSTLQAF-------------------------------------------
------------------------------------------------------------
----------------------------KC---STFPTFKTLSLTNPKPFVVHVELNRPE
KLNAMNNTMWKEIGECFNNLSSNPDCRVIILS-GKGPKLFTAGIDLHDMIS-LGAEL---
----SQHEDIARKSKILWGLIKTYQTSISSLEKCHKPVIGAVHGPCIGGGLNLICATDIR
YCTSDAWFQNKEIDIGMAADVGTLQRMPKIIGSTSLVNELAYTCRKFPASEAKESGFVSK
IFDSKESMIEASLKLAETIAQKSPVAVQVTKRSLIYSRDHTVDEGLENIALYNMSMLLSE
DFLNAVTAQATKG--DPPVFSKL
>Tcas.transcript:TC003878_001 /organism=Tcas {i 58,212,301,546,710,837 i}
------------------------------------------------------------
-------------------------------MLSLIAKRATNTILPQF------------
------------------------------------------------------------
--------------NNCSGGTNFVKSIAKM---SHQASYETLSVTVPSEFVYHVELNRPD
QLNAMNKTMWLDIGQCFENLNTDENCRVIVLS-GAG-KIFTAGLDFQDMLT-LAPQL---
----AEQEDVARKSKILYQLITTYQKSISALELCKKPILAAIHLACVGGGVDLIAAADMR
YCTKDSWFQVKEVDIGMAADVGTLQRLPKIIGSDSLVRELCYTARKMPAAEALGSGLVSR
VFEDKASMIEGVIGIAKEISKKSPVAVQGTKVSLVYSRDHTVQEGLDHIALWNQLMLQSE
DFTTATVAQATKQ--KDTVFAKL
>Bmor.transcript:BGIBMGA008189-RA /organism=Bmor {i 78,182,270,383,510 i}
------------------------------------------------------------
------------------------------------------------------------
------------------------------------------------------------
------------------------------------------------------------
----------------------------------------------------MAAEA---
----EDLPDVARKARYHYNFIKYAQDGITALEDCVKPVLTVVHNACIGAGVDLVTACDIR
YCSQDAWFQVKEVDVGLAADVGTLQRLPKVIGNTSIARELCYTGRKFDAREASEIGFVSK
VFPDKDTALSHALQVAEDVASKSPVAVQTTKQSLVYSQSRPNSDGLEHIRLLNSVMNQGE
DLPKAAVAQATKS--PPPDYENL
>Dpte.g1693.t1 /organism=Dpte {i 196,409,1092 i}
MSIKYIFNNRQKSIVPLFQTIIRSCYFYPTDTGEGNFEKKHFANRSKNEPLPQK------
--KAR--LIYQSRKRGM-------------LENDLLLSTFADKYLASMSQEE--------
------LDMYDRLINTVSNDWDLYYWAVGTKEIPEEYRNSIMDKFSQHVKNVNRNVISQN
CRIANDFKSIRLNLLRNYSSAAY---------TSRYADYEHIQVTAPHDHILHVELNRPD
KRNAINRDMFREISECFSDIGADQQCRAVVIS-GAG-KMFCSGIDYMDMLE-QMTSMH-S
SSDAGGREDVAARAKYIRKTIVLLQNSFNSIVKCPKPVIAAIHSGCIGAGVDLISAVDIR
YASKDAYFSIREVAVGLAADLGTLQRMPKLIGNDSVMRELAYTARDMQADEAKEIGLLGK
VFNDPNSCVQGAIDVARIIASRSPVAVQGTKVALNYSRDHSEKDGLEFMQIWNMCMLQSE
DFIIASSSQASKST-EEPPFADF
>Mocc.rna10138 /organism=Mocc {i 96,227,292,476,750 i}
------------------------------------------------------------
-------------------------------MASLLVRAPAALRSGIQKMS---------
------------------------------------------------------------
--------------LR-----------------AASTDFKTLKVHKPAPFVYNVELNRPD
KRNAMNGAMWDEIPRCFTEISQDPDCRVVVLS-GAG-AMFTAGLDLAEQAA-VLMSF---
----NDESDPSRKFVKLRDIVARYQFTFTAIEKCPKPVIAAVHSACIGAGTSLITACDIR
YCSEDAWFSIKEVNVGICADVGVLQRIHRVVGNGSVINEWALTGRKFDSKEALREGLVSR
VLKDRDELMKASLDMAKLIASQSPVAVQGTKVNLAYSRSHSVDESLDYQAIWNACNLQTE
DLTTAAAAIISKDP-EPPVFSKL
>Turt.mRNA:tetur05g00320 /organism=Turt {i 22,708 i}
------------------------------------------------------------
----------MTFFKTFA-----------------LLTRQSANFGKQLISS---------
-----------QLIS---------------------------------------------
--------------SRNLSSKSI---------HVSNYDYDTLQVSSPCEHVLHVELNRCD
AKNALNKEMFRELYELFCRINDDQHCRAVVLS-GTG-KQFSVGLDYNDMIE-MVSQIRGT
SSRTAGMSDVARKAKYIRSMILLFQDSFTVLEQCSKPIIAAIHGPCVGSALGLVSAADIR
YASEDAYFHVKEIDTGRAPDMGGLQRIPRISGNDSYIREMIYTARKVPASEAKEMGMVSK
LFADGEQTKKAAIETATLISTKSPVAVQGSKICMRYSREHNTQDGLTLMANWNMAMLQSE
DVSNAAKGWRKDST-EVPTFSDL
>Cele.Transcript:Y25C1A.13 /organism=Cele {i 167,387,504 i}
------------------------------------------------------------
----------------M-------------LASRRLLPQIS-------------------
------------------------------------------------------------
--------------SRALST-------------SPALKSSEISVKEERPYVYNVKLNRPA
KLNTFTMDMWREFKKAIDSLADDPKCRSIIIS-GEG-KAFCAGIDIAHGLS-DILRII--
---QDDTIEVGRKGRLVRKFIGEIQDCYTALERCPKPIIASIHSHCLGAGIDLITACDIR
VASQDAIFSIREVDVGLAADIGTLNRIQKVVGNDSWTRDVAFTARDFGADEALRFGLISR
IYDDRQSLLENSIDMAARIAEKSPIAVQGTKETLNYAREHSTDDSLNFIKTWNMSQLLST
DLLSSAMAVMNKKK---ATYEDV
>Alyc.aculy01g28830.1 /organism=Alyc {i 99 i}
MA----------SI----------------------------------------------
--RGR--LLAIGFE---------------------LSARQGNKYNPHTRRSFCQATLGGF
RAGNRCLGVANHIITSNSNEW------------------------HQHQ-----------
--------------SRALCTSGSLFSANQV--NGSGNDGSELLLTKPSKHVAHLQLNRPK
VKNAFSFETAKEMVAILDKLDEDSTVRCVILS-GSG-ADLTSGVDLKSFMT-VYQQL---
----QATEDVGRRAKLLKATVERFQAPFKRMHEFGKPVICVQHGLCLGLGMELAACSDIR
YCSRDTKMAVREVLIGIAADVGSLQLMPKLTSNQSLLNELVYTGRHLTVEEAQSLGFVSR
LLETKEQALEKAMETAELIAKQSPVAVQGSKQNLRFSSDKPFTVGLDYNAIWNMAMMQSE
DVPKAIGAILSKQS-DPVNYENY
>Cscu.CSCU010646-RA /organism=Cscu {i 187,377,466,594 i}
----------------LLRSNTVSC-------------------------LGGQLRSTRN
FFRAGVYELLATFSEEVLFFSFLLIIQILFIMTTQIFRSLVGVGFAATKSS---------
------------------------------------------------------------
--------------LSGFNKSVTYMLARKMS-DIARYEFETLIVTSPHDHVLHVEINRPE
TLNSMDKTFWRESLDCFRKIRDDRQCRAVVLS-GSG-RLFSSGLDLQDMQD-LTSQV---
----AGKGDVARKAKFLMSLISKYQESFNAIE----------------------------
--------------------------------NDNLLEP---------------------
------------------------------------------------------------
-----------------------
