# Supplementary material for: Genome streamlining in a minute herbivore that manipulates its host plant
Source: eLife. 2020 Oct 23;9:e56689. doi: 10.7554/eLife.56689 (PMC7738191; doi:10.7554/eLife.56689)
Supplement: Supplementary file 2. [file elife-56689-supp2.zip › Malin_Input/OG0002271.fasta]

>Agam.AGAP010419-RA /organism=Agam {i 49,1219 i}
--MEEDLPTEFDLIVIGTGLTESIIAAAASRIGKTVLHLDTNDYYGGYWASFNLEAFRKY
LNSSAT-----------------------------QISTAVEAINNN-------------
--FLPLQAQPTLVRNVQVQWYNFT------------------------------------
------------------------------------------------------------
------------------------------------------------------------
--------EKGDV-----------------------------------------------
---------DGWNREKIEQEFRKFNIDLVPKLLYARGSMVELLISSNICRYAEFRALDRV
ATVWD------------------GRITTVPCSRSDVFTNKEVN-VVEKRLLMKFLQSCVT
Y-----EEDS---EAKEELDGKTFLEHLQSHK--LTPNLTHYVLCAIAMGNART-PCREG
IAAVKKFLMSLGHYGNSPFLFPVYGCGEIPQCFCRLCAVFGGIYCLNKAVEGI---HFEQ
CN--EGFKYDSVK-CGKQNITSKGLVVGQGYMSRAVFSKSTPAEGAAQKLCGNLARAVIL
TNVPLGGASQNPGGGGVAIMKLPPA-NNHQEGATILQMSHPSGTCPKAIYLIHVTTLAVT
-ENPEEDLKPYVAQILSKDYLPAPEITNENASATESESVKRENTSSTILYEAYFNIPSCL
ACAENANFSLPVGVRLVCGPYHELDYDQSIDQAKTVFHEIYPDEEFLPRAPDPEEIIIGE
EEPVPDQGDSL-------------QDSNEPVDNAS-----------ECRELESESTDAQE
AKEDAVDK---AEECTEQK------------
>Dmel.FBtr0086462 /organism=Dmel {i 49,1135 i}
--MLDDLPEQFDLVVIGTGFTESCIAAAGSRIGKSVLHLDSNEYYGDVWSSFSMDALCAR
LDQEVE------------------------------------------------------
--------PHSALRNARYTWHSME---KESETDA--------------------------
------------------------------------------------------------
------------------------------------------------------------
------------------------------------------------------------
---------QSWNRDSVLAKSRRFSLDLCPRILYAAGELVQLLIKSNICRYAEFRAVDHV
CMRHN------------------GEIVSVPCSRSDVFNTKTLT-IVEKRLLMKFLTACND
YGE---DKCN---EDSLEFRGRTFLEYLQAQR--VTEKISSCVMQAIAMCGPST-SFEEG
MQRTQRFLGSLGRYGNTPFLFPMYGCGELPQCFCRLCAVYGGIYCLKRAVDDI---ALD-
----SNSNEFLLS-SAGKTLRAKNVVSAPGYTPVSKGIE----------LKPHISRGLFI
SSSPLGNEELNKGGGGVNLLRLLD--NEGGREAFLIQLSHYTGACPEGLYIFHLTTPALS
-EDPASDLAIFTSQLFDQ-------------------------SDAQIIFSSYFTIAAQS
-----SKSPAAEHIYYTDPPTYELDYDAAIANARDIFGKMFPDADFLPRAPDPEEIVVDG
EDPSALNEHTL------------------------------------PEDLRAQLHDMQQ
ATQEMD--------IQE--------------
>Bmor.transcript:BGIBMGA001126-RA /organism=Bmor {i 52,251,366,610,833,1183,1302,1425 i}
M-MDEDFPTDFQVIVVGTGMVESIVAAACSRIGKNVLHMDSSDHYGGLWASYNFEGLQKF
IKEVNS-----------------------------DPD----------------------
--------RQKQVYNLSEKWFIEK----ESAQGET-------------------------
------------------------------------------------------------
-----------------------------TDEN---------------------------
--------------------------------------------KGEP----R-------
---------KVWSQADFAAEYRKFNIDTTPKLLFSRGPLVELLISSNIARYAEFRCVTRV
LTWLN------------------DQLMPVPCSRADVFATEAVG-IVEKRMLMKMLTSIVG
YSE---EEMN---NEFKDWNNKTLKEYLTHKG--LTPNLIHYILYAIAGGNNSL-PCLEG
VKECKKFLMSLGRYGNTPFLWPMYGSGELPQCFCRLCAVFGGVYCLNRPIDKVETKTVD-
----EGKTVVTID-SKSKKLNCDHLVIGVHECPEELMSSE-------PAESCDISKAVFV
TNGTIMASEKEP----LTLLRFPPL-ADDDNAVTVLEVGPATGSCPKGLFVVYFITKKT-
-KDAESDLKPYAERIFDMSGGD------------QTA----ATDKPKCLWSLFYNVKDTS
----SPVSSVVDNVHVCSGPDAGLDFDRAVEQAEQIFKKICPGEEFLPRAPNPEEIVFED
DVTH-------------------------------------------GPEFQREQDEEAE
PKE----------------------------
>Tcas.transcript:TC007846_001 /organism=Tcas {i 49,116,260,1126,1347 i}
--MDYELPTEFDIIIIGTGVIESIISAAASRIGKRVLHIDSNNYYGGLWASFNLDAIQKL
ATVEET--------------------------------------------------LNEG
-----LGNTFFNVKNFEIEWHIPS----ETPPES--------------------------
------------------------------------------------------------
------------------------------------------------------------
------------------------------------------------------------
---------TEWSRQSLLKESRRFNLDLAPKLQFARGDFVELLISSNIARYSEYRSVSRV
LTWLN------------------GQLETVPCSRSDVFANNKVT-VIEKRMLMKLF---LA
L-----DSGE---EDYHNYENKTFRAFLTDKK--LTPNLIHYVLYAIAMCTDDT-PCLQG
IKNTKRFLDSLGRFGKTPFLFSMYGSGEITQAFCRLSAVFGGIYALNQPLKGL---IL--
----NGDNFEGIT-CGTQEIKAGVLVMGAEKAPPHFIKQ---------HPKSSIARAILI
TDKSIMESEKEH----LTLLLYPP--EGGKNSCVVLELGCLTGTCPKDLFVVHLISRQV-
-EGPQNDFKHIIGNLFGP-------------------------EKANILWSCYFSIPDSN
--DLDLTVETPKNVTLCPGPDLDLDYDDAVRKAKAMFTDIFPDCEFLPRAPDPEEIIIEG
ETSDQD-----------------------------------------NVELKAESAKTEE
-------------------------------
>Cscu.CSCU004519-RA /organism=Cscu {i 49,116,189,314,684,801 i}
--MEDDLPTNYDIVVIGTGMPECIIAAAAARIGKTVLHLDRNDYYGGDWASFNFDQLQSW
IQNYEE-----------------------------TNIEQTSNEERQ-------EYLSEG
EMYIHLKRQVSNVSNVFELSFIRD-----NEDEIT------QEQENTSNV--HCEENIRN
EEI---------------------------------------------------------
-----L-----------------------TSSNNI---VANETVSESETEAVVNDDVQH-
----SEISENQEHDDHVESSIVNSEETGN-----------------EPKNSEERHNEENT
HALKCK--IKNWTLTALKNQYRKFNLDLSPKILFSRGSLVELLISSNIARYAEFKSVSRI
LTLMD------------------GVLKPVPCSRADVFSTKNVT-VVEKRMLMKFLTFCLE
Y-----HKHP---EEYRGTK----------------------------------------
------------------------------------------------------------
------------------------------------------------------------
------------------------------------------------------------
------------------------------------------------------------
------------------------------------------------------------
------------------------------------------------------------
-------------------------------
>Lpol.rna10713 /organism=Lpol {i 49,116,189,326,930,1047,1168,1284,1391,1508,1571,1629,1726,1822,1995 i}
--MDDDLPSNFDVIILGTGMPESILAAAAARIGKTVLHLDRNHYYGGSWANFNFDQLTEW
TEKHKV-----------------------------IPPHETTTSLIDE---RWAECLTEE
ETAVPLPQYPKNIQNVSCITCIRESASAKSVPEEKV---FSQDDLEKTNVIPSGNENSEN
TEISHLAASSGDSFSPTDNEQVAEAVGETELSGITHNLQESESSRVTFLG----------
------ASTSRTNDVSNQEGNGDHVTREHQEEDTISPDLGQSLEEALFGSNTSSDNTLI-
----QNVGEREDS-------VNDVLEDRNHNIRSEESAEMCHDLNLEPSKPDK-------
---------KEWTLEDLHTQRRKFNLDLAPKLLLSKGPLVGLLISSNIARYAEFKCATRV
LTYIN------------------NHLEQVPCSRADVFATKHVS-VVEKRMLMKLLTFCLQ
F-----QKHP---EEYRGFEGRPFVEFLKSRK--LTPSVVHYICYAIAMVDDSV-PTLQG
LTATQKFLESLGHYGNSPFLWPLYGCGELPQCFCRLCAVFGGIYYLKRSVEGV---ILD-
----REGKCVGIF-SNHKRINCSWLVMESSYAAAEFLPA---------NVPERVSRAIFI
TSSSILPAEKEQ----LTLLKLVPD-GNIPSTVTVLELGPGAMVCPDGLYVVYMNCPSVH
-ETAKEDLLPAAELLFSPLNTDV-----NTGCAG-SS----DVMEPEVLWCVFFNELDTT
--TVNLNEHNPSGTIITSSPGKSLDYELTVKEARNLFQKMFPAEEFLPRAPDPEEIVMEG
DTGNPGEKGN----------ESAENLTDNEIQHPS-------ENLQQPEELQSPNDQENK
EQDQ--------HSVTEA-------------
>Smar.transcript:SMAR008587-RA /organism=Smar {i 49,116,314,451,573,690,811,927,1034,1151,1214,1275,1372,1623 i}
--MDDDLASDYDVVVLGTGMPESILAAAAARNGKSVLHLDRREYYGNDWASFNLHGIRKW
IHSDNF-----------------------------QCISQIDEKDCQ-------SFLSEG
ETALTLSDEFNFLSNVKEKILIKE-----CIPEE--------------------------
------------------------------------------------------------
-----------------------------TEEEISALDLGEMTVVAENEKALESDEKLT-
----DEIKPEPES---------------------------------EPSSSTKTPTIEKT
PIPKSE--FKHW--KDLESNSRKFNLDLAPKVLFSRGSLVNLLISSNIARYAEFKCVTRV
LTYLN------------------GKLEQVPCSRADVFSTRDVT-IVEKRMLMKLLTFCME
Y-----EQHP---DEYRDFENKSFAEFLKARK--LTPNVEHYVLHAIAMVEKDA-PTIDG
LSAVQRFLKSLGRYGNTPFLWPLYGSGELPQCFCRLCAVFGGVYCLKRSAEAL---ILD-
----DSGTITGII-SRNKRINCKRVIMQSSYFLSQIPEK--------KIKERKISRAIFI
TDKSILKTEKEQ----VTLLRLPAG-GAIKCAINVLELCPSSMACPLGLHVVHMTCNQT-
-VSAEEDLKFALEILFET------------GHYGDCE---TETRKPKILWALYFNRCEII
--PDSMKNECTTGITLTSGPGSDFDFDSAVSEAKLLFLEMFPEEEFLPRAPDPDEIILDS
DENNST------------------------VDLP----------MEENQDLSTEKDETNE
KTTE----------IEDEL------------
>Isca.ISCW023023-RA /organism=Isca {i 46,113,183,308,568,777,1015,1131,1238,1355,1418,1476,1573,1669,1821 i}
---MDDLPVDHDVIVVGTGMPESIIAAAIARIGQRVLHLDKEAHYGSLWASYNFTSLREW
MFNRRI-----------------------------PVEEETDASSFD-------ALLHAG
ESYVLTARNYPVISNAKEIVNVPE-----SIPDRQAPSPCPEQPEAAADVNP--------
------------------------AVGEALVSA------SAESSSTDFESCPCPELISAH
ECPRPVADVSGADDV----GNGTPVPTS-SDEN-------GSRPTVADPAEVSGSENSSL
DATFGSVTQRGES----------SLESDGASGSAQNKVQV------------K-------
---------EEWSLAKMIGVSRKFNLDLAPKLLFSRGPLVELLISSNIARYAEFKAVTRI
LTHHD------------------GTLQQVPCSRADVFSCKHVT-VIEKRMLMKFLTFCKE
F-----QQHP---EEYRGFEGKPFREFLSTRQ--LTQNLEHYILHAIAMVDDQT-PTLQG
LKSTQKFLESLGRYGNSPFLASLYGSGELPQCFCRLCAVYGGIYHLQRGPGAI---VRN-
----EQGACVGII-SNGRRFNCKWLVMESSYAPHEFKPT---------EGFHRVSRAILV
TDRSLLPAEKEQ----ITLLRVPRK-DGVGSAVLVQEMGPGMMVCPAGLFVVHLTCPSVG
-EDAEEDLEPVVRLLFSQSSDE-------------SE----EETRPRALYLVYFNSEDTT
--GSPLNRNCPPGLILVSSPGPYLDYERPVNEAMEVFRTMYADEEFLPRAPDPEEILLEY
ENNPGDHEPQEDGNHDETASEKGEDTDKDGRRKAEPDTPNQGKPEQASKELEDKEREPES
GKGDDSN----ASKRTESLSSPSNASFSGDS
>Phum.transcript:PHUM432580-RA /organism=Phum {i 46,474,712,935,1142,1509 i}
---MDDLPRTYDAIVFGTGMTESIIAAALSRIGKRVLHLDCNDYYGENWASFSLESIENW
AESPHK-----------------------------NNLKDNLLDSCP------KELINDN
ENFISLE-YVSNVLNIKKNEFVSE-----EILKY--------------------------
------------------------------------------------------------
-----------------------------SEEN--------------NSNETQNCEELS-
----NNLSNDSNLN----------------------------------------------
---------SCELFEKMKKQNKRFNLDLCPKLLFSKGVMVDLLISSNISKYAEFKCLKKV
LTWRN------------------NKLELVPCSRADVFATKNVS-VVQKRLLVKMLTLFAS
Y-----PESS---EEFKDFENKSFFDYLNHKK--LPENLIHYILYAIAMGDKKT-LCLNG
VKACKAFLESLGRYGNTPFIFPLYGSGELPQCFCRLCAVFGGIYCLHRNIEGF---IE--
----KNDKLIGVI-SNGVRLEAEIFILPSSFFFKKYSTV---------DNSLNTSRGILI
TDRSILKNTHNS----LTLLQFPPVPDSSDKSVTVLELDSSANVCPENFFVVHLTTKAS-
-KEASCDLKHVIHSLFNRKEDD------------------TDFIQPKILWSLTWNTCNQG
---KKENLLPFSNVKVCSSVDSEFDYNSSISEAKKIFFELYPNEDFLPRAPDPEEIVLDS
ESN---------------------------------------------------------
-------------------------------
>Mocc.rna18332 /organism=Mocc {i i}
---MDDLPREVDVIVLGTGVPESIVAAACARVGKSVLHFDHRSHYGSMFASFNFHDLTEI
LQTPPK-----------------------------PSDGDGAATSED-GL----------
--RFIQSRASPVFSNVEIE-----------------------------------------
------------------------------------------------------------
-----------------------------VNEH---------------------------
------------------------------------------------------------
---------SEWSLEKLEQNSRKFNLDLAPKLLFARGKMVELLISSNIAKYAEFKLTSKI
LTLKG------------------DDIVQVPCSRADVFATDSVN-VVEKRALMRFITNVLD
Y-----ENQP----LFTEWLDKPFEDFIKLKALFLTENLQHFILHSIAMATPST-TTGSA
LEDARKFIRSLGRYGNSPFLSPIYGCGELAQCFCRLCAVFGGVYHLDRQVEGY---FVD-
----EDNRVRAVR-SRGETFRASHVVINQDFDPSHT------------SNNEHISRAIVI
LHQESPIEEPGA----GTLLRVPP--GNDRPAVTVIEQGAGMMICPKNLMVAHFICRKV-
-ISAREDLKALVEKIYPS---------------------------SKRVWVAYFNMIDTT
M-RSKPTTDDFAGLYLMSTPGLQLDYDIHIEQAEEVFRKMYPDEEFLPRAPDPDEIILDF
EDGVPQQPAA------------------------------------EHQGIAQESGDGSE
SDGS-------GNPVAEAEQGPA--------
>Drer.transcript:ENSDART00000005479 /organism=Drer {i 52,119,192,323,663,780,901,1124,1202,1307,1371,1468,1579,1737 i}
M-AAEDLPSQFDVVILGTGLTESVIAAACSRVGQSVLHLDRRNYYAGNWASFTFNGLLSW
IEEYKN-----------------------------QQELQITESEQE-----WRSLIEDG
EEVVPLNSVDSSISNLEVFCYASE----EEEQEE--------------------------
-ETKDLLTCPNA-------------------ET------VSEET----------------
--------------------NSDSTETQDTVTSDD---VTESNVKVQNEENEDSAPKEQL
HA--SDISEHSQS----------MEEKQPNRSPADPPAEL------------Q-------
---------KKITYQKLLKEGRRFNIDLVSKLMYSRGALVDLLIKSNVSRYAEFKNIGRI
LTCRN------------------GKVEQVPCSRADVFASKQLT-VVEKRMLMKFLTFCLD
F-----EQHP---EEYQDYSEKPFSEFLKNKK--LTENLQDFVLLSIAMVTQQT-LTEEG
LKATQHFLRCLGRYGNTPFLFPLYGLGEIPQCFCRMCAVFGGIYCLRHSVQCL---VVDK
----ESNKVKAVIDTRGQKIGCSHFVVEDSYIREEQRES---------IDYRQISRAVLI
TDRSVLPSESDQ---QISLVTVPPV-ESSGPAVRMVELCSSSMTCMPGTCLVHLTCSSS-
-GTAQQDLAPVVSQLFHIPTTPG-----EDPSEG-TG----EISKPAVLWVMYFNMRDTS
A-MDSSCYSLPSNVHVCTGPDAGLGSDYSIKLAESVFHCLLPDEEFCPPAPNPEDIIYDG
DAPQAEGPGF----------DESNDTEANKIQAEE---------EGTSNEMNPENSEAAE
MVSAAQETTLDTNPPSEE-------------
>Hsap.transcript:ENST00000366553 /organism=Hsap {i i}
--MADNLPTEFDVVIIGTGLPESILAAACSRSGQRVLHIDSRSYYGGNWASFSFSGLLSW
LKEYQQ-----------------------------NNDIGEESTV------VWQDLIHET
EEAITLRKKDETIQHTEAFCYASQ-----DMEDNV-------------------------
EEIGALQKNPSLGVSNTFT--------EVLDSA------LPEESQLSYF-----------
--------------------NSDEMPAKHTQKS-------DTEISLEVTDVEESVEKEKY
CG--DKTCMHTVSDKDGDK----DESKSTVEDKAD-----------EPI---R-------
---------NRITYSQIVKEGRRFNIDLVSKLLYSQGLLIDLLIKSDVSRYVEFKNVTRI
LAFRE------------------GKVEQVPCSRADVFNSKELT-MVEKRMLMKFLTFCLE
Y-----EQHP---DEYQAFRQCSFSEYLKTKK--LTPNLQHFVLHSIAMTSESSCTTIDG
LNATKNFLQCLGRFGNTPFLFPLYGQGEIPQGFCRMCAVFGGIYCLRHKVQCF---VVDK
----ESGRCKAIIDHFGQRINAKYFIVEDSYLSEETCSN---------VQYKQISRAVLI
TDQSILKTDLDQ---QTSILIVPPA-EPGACAVRVTELCSSTMTCMKDTYLVHLTCSSS-
-KTAREDLESVVKKLFTPYTET------------EIN--EEELTKPRLLWALYFNMRDSS
GISRSSYNGLPSNVYVCSGPDCGLGNEHAVKQAETLFQEIFPTEEFCPPPPNPEDIIFDG
DDKQPEAPGT-------------NNVVMAKLESSE-----------ESKNLESPEKHLQN
-------------------------------
>Dpul.mRNA17889 /organism=Dpul {i 49,429,673,896,1094,1210,1277,1443 i}
--MTDDIPSPCDLLVIGTGLTESIVASAASRIGKQVVHVDHRDFYGSNWATFSFNNLHNV
LGVNKG---------------------------LTECIEETKKETYS-------------
---LHIGLNSNTVLNVVEKWFISD-----EDVEA--------------------------
------------------------------------------------------------
-----------------------------TIDN-----------------------QLR-
-----------------------IEETNN--------GIL------------K-------
---------QTWTKSEVLKHSRKFNFDLSPKLLYSKGEMVEVLISSGICRYAEFKNVSCI
YTYDNV----------------ESGLLPVPCSRADIFNSKDIT-MIEKRLLMKILSMCME
Y-----ETKP---EKFQEDEMGNFGNFLDAHK--IQGKVRKYLIDSVAMAKEST-NFQDA
VKNIQKFVRSIGRYGNTPFLWTLYGSGELPQCFCRCSAVFGGVYCLKRSTQSI---IIG-
----SDGQATGIM-CDNQNLKAKFILIEDSLNPLATIKS-------------GISRAILV
TNKALTSNDQ------AVLINLPS--LNGKEPVRILELSASTMACPQGLYVVHLITRQV-
-TTAIEDLREVIDTTGES---------------NENE----ALHKPQIIWSLHFNINEYE
----SYADMLPLNMYSSPGPNSSMDFDNHVIQARNIFKSMFPDEDFLPRVPDPEDVILEG
SAEE----------------------------------------------VVLQESLENQ
EVQN----------VHE--------------
>Alyc.aculy01g30290.1 /organism=Alyc {i i}
M-----IPKSVDCIVVGTGLVNSILAAACSRIGKSVLHIDKNGYYGDESASFTFHQLVDW
IKENFP------------------------------------------------------
--------EDESLTNIP-------------------------------------------
------------------------------------------------------------
------------------------------------------------------------
------------------------------------------------------------
--------------EEVSNKTRLFCIDLCPRLLYSNGPMVELLVKSNVSRYHEFKNNIRI
LSIID------------------EELHVMPCQRSDVFTSPLLSDLIDKRKLMKFIELCIK
YDPQN-GDQP---TEITENANKPIAEFLKERG--LKKTLQEYIINSIAMVDPKD-NTEKA
CKRIKNFMVAVERYGKSPFMFPMYGCGEFPQSFCRLSAVFGGVYCLNTEIDDI---KI--
----SDNFIVTFS-NKKYEVASDQLVIDYKSAKASGISNI-------PVVYDEVSRAILI
TKNSLVKNDDKL----VSFLRIPPS-DRNENVVYLLELNSSLMVCPPEMNIVYLWTKSQS
-SDAKSNLSPTIDRLYSEE------------------------RQKDIMWTFFYQQMNQS
---SDSSSNENPRLHITIPTCNNIDYEASIIEAEKIFKNMCPNEVFLPRAPDSDEIDTSY
DSP---------------------------------------------------------
-------------------------------
>Turt.mRNA:tetur16g00630 /organism=Turt {i 1043 i}
--MEPGFEDEYDLVVIGTGLTESIVATACSRIGKKVLHLDPNDYYGDLWTSFTFPQLDDW
ARRHVQLAGGKNLPDNGSQHQQQQQFQSQHNHDQNNPSEKVNNQTSNIGISLSKVNLTAG
EMVYPWESGINLISNVEPVSYMIN-----EAPEK--------------------------
------------------------------------------------------------
-----------------------------QDLD---------------------------
----KATEEEEED----------VEEADDET-----------------------------
---------EPWTFEKLSTE-RNWGIDLVPRLLYSRGAMVNLLVSSNICRYLSFRSIERI
LSCLPG----------------TDELMDVPCTRQDIFNDSYTS-LIEKRVLMRFIQLCLE
L-----ERRPDLIEGFEGFEEQPFIEYLRSKG--FTPLLQHLVLNSIAMVDPTT-PTQEA
MEQLKRFVSSSGRFGNTPFLFPFYGCGEIPQAFCRLCAVFGGTYCLKRTIDGV---VA--
----KDDVINSII-VGSQQIKCQNLVCSLSNVPKSLLVP---------RQVTNISRAIFI
SSGSVKDSQCAG-----SLLRFPGP-----FPILVVESSWASLIAPKGIFVIYAWCDSFT
-GNAKEDLLPIARKLFNFESGD------------------EMNGKPKLLWSCFYNQATVD
---CSSITDKYQNLYVTSPPVNELDYDVAIEEAKSIFDTLLPDEEFLPRAPDHDEIVIEG
TQTNQE------------------------IDLD--------------------------
-------------------------------
>Ptep.aug3.g23396.t1 /organism=Ptep {i 65,138,275,421,567 i}
-------------------MPECIIAAAAARVGKKVLHIDRNNYYGGDWASFSFDKFLDW
IKETEE---------------------------NNEHSGELNNTESS-----FIHLLKEE
ETLVLCPSFCKSIFNLHSQSHIKD-----SVEEVA-----SSNAGSNTEVSPALSDDG--
------------------------------------------------------------
-----------------------------TTEN--------SPVTAQN------------
----DNVETESSNE---------ITEAEN-----------------QAPNPESVPVEDAS
MLPQIQIAHQEWTLASFMENRRKFNIDLSPKV----------------------------
------------------------------------------------------------
------------------------------------------------------------
------------------------------------------------------------
------------------------------------------------------------
------------------------------------------------------------
------------------------------------------------------------
-------------------------------------------EEFT-------------
------------------------------------------------------------
-------------------------------
>Cele.Transcript:Y67D2.1a.1 /organism=Cele {i 116,186,417,569,777,956,1116,1213,1291,1419 i}
--MDEKLPESVDVVVLGTGLPEAILASACARAGLSVLHLDRNEYYGGDWSSFTMSMVHEV
TENQVK---------------------------------KLDSSEIS----KLSELLTEN
EQLIELG-NREIVENIEMTWIPRG------------------------------------
------------------------------------------------------------
-----------------------------KDEE---------------------------
----------------------------------------------------K-------
---------PMKTQLEEASQMRRFSIDLVPKILLSKGAMVQTLCDSQVSHYAEFKLVNRQ
LCPTETPE-------------AGITLNPVPCSKGEIFQSNALS-ILEKRALMKFITFCTQ
WSTKDTEEGR---KLLAEHADRPFSEFLEQMG--VGKTLQSFIINTIGILQQRP-TAMTG
MLASCQFMDSVGHFGPSPFLFPLYGCGELSQCFCRLAAVFGSLYCLGRPVQAI---VK--
----KDGKITAVI-ANGDRVNCRYIVMSPRFVPETVPAS----------STLKIERIVYA
TDKSIKEAEKEQ----LTLLNLASL-RPDAAVSRLVEVGFEACTAPKGHFLVHATGT---
-QEGETSVKTIAEKIFEK-------------------------NEVEPYWKMSFTANSMK
-----FDTAGAENVVVAPPVDANLHYASVVEECRQLFCTTWPELDFLPRAMKKEE-----
------------------------------------------------------EEEEEP
ETEE----------IAEN-------------
>Dpte.g4255.t1 /organism=Dpte {i 543 i}
MNNKNEFDQHYEVVLTGTDFISSLLSAAFARIGKKVLHLDCEKHYGKEWRSMKFTDLLLW
MIRCRT-----------------------------LQSSTLEQSKDD----EIPPLDSST
KDHFIAMNRTNPFSNVEIDFFLFD-----DLVQYK-------------------------
KFFEHLF---------------------------------KTKCTTEF------------
-----------------------------LDEF-----------------MSQCIQKL--
----QNVQTYDEA-------CQLLEEFKD----------------GHPL-----------
----------------IHRLDNMFTFDLCPRFLIANEKLVKLLIDSTVTRYIEFKKISRL
LTAMTVPQTDDKMRKSNNSEDVKMEIVEVPCTRNDIFISNIIS-PIEKRYLMSFLEKCYR
L-----ERHG---DWYREFSDRPFSEFLKTQT--LTDKLQEFITNTLLMQSQQI-QTENA
LNKIHFFLRSFGRFCDRPFLFPLYGSEDIIQAFCRYGAVWGGLYCLGVSIHGI---IIDK
KDEHSKKQCKSIM-VNRSLIECDNLITDYRFVDIQPIQL---------KEQKILARAIIL
NTKSIKAIDPENELGDLSFIHLPPKFTGLDSSVYCFETDYSSRVCPRHFYLQYFWCDSSS
DRTPKQVLEPVIKKLLSLDRET------------QTSD-LPFELQGKILLSVYYNYCSEI
--YDNNNEDMPTNIKFISMPINEFNYENAVAEAEKIFKELYPNEEFFPHTEKPDENQQLD
DDGD-------------------------------------------NDKIDDDDDEQDN
DSME--------------------------S
