# Supplementary material for: Genome streamlining in a minute herbivore that manipulates its host plant
Source: eLife. 2020 Oct 23;9:e56689. doi: 10.7554/eLife.56689 (PMC7738191; doi:10.7554/eLife.56689)
Supplement: Supplementary file 2. [file elife-56689-supp2.zip › Malin_Input/OG0002274.fasta]

>Agam.AGAP000631-RA /organism=Agam {i 3018 i}
MTIIVFLVDTSASMCQRALVNGVQKTYLDIAKGAVETFLKFRQRSQD-----CMGDRYML
LTFEDP-PNNVKAGWKENHATFMNELKNLQ-SNGLTSMGEALKNAFDLLNLNRMQSGIDT
YGQGRCPFYLEPSVIIVLTDGGKYAFRNGVHQEIILPLHA-QMPGTKLTKEPFRWDQRLF
SLVLRMPGN-RVEERA----DGKVPHDDSMIEKMCEVTGGRSYKIKSHYVLNQCIESLV-
QKVQPGVVIHFDQL----------------------------------------------
--------------------------IANGGDGG-------------GASELQFQSTKRM
IYVPKQHPSQKTFPVGYWPIPEPYWPDPKLTSLPPRDAHPKIKIISPCCDEPQVLRNFPI
DKYELEASPLTLQILSKKESNKVWPLIVSTGM-QG--E----MPFGYLKPNSTLPIVHLY
VLPYNYQMLLPLINDLFHKFNL--NPPNDWVYKFTNYVKTIPQYYCPFLRRALATTPNVP
YQLVQYILPENLD-SYL-CPAVANYLKQMKNTAKQDQENLCLRVLKQLKQPKPAYHQLET
AKLTG---------GQQLKRD---------IVTHP--MLKDTFTKMHMEIASFDSYT---
---------IVIPSI------IQTAATKNYRNPYDIPRRDLIDEIARMRENF--------
-----FHLPTSGIHV-FTKDSGHCLPISDMGNYQEY----LKNKETPLRELE-PTNVRQH
MFGNPYKKDKN--MVMVDEADL-NDLAPM-----KASGLPGPH-----PGSSHMKK----
--SLEQGTVTR-------------------------------------VSRKRKAGPIRK
D----YVFKRSAMELASSSSGSSS-------------ASGSVSGDESSIG-------DPL
LTDDESGSE----LS---GSGSDTEDDTEGCLVMALDPL-------------DDPP----
---GELVVPNH-----------HREPLPEGAGVAGGAAALT--------EATATTATAAA
PGGTGAHPSMAEVAVAEV----KVVIRRAGSPGIVGEKEQS-RADESVAYSPKKQTHEQQ
QQPDSKVGAHVAEAE----PAKKVDRDATEPVSVDGAGERDDGKKESLLVEREETDVLEE
MEQEGEETAETNVRQAEQVAEQAIAPRPDGSTDGGVKPHIELTEQRERMVVEQAEQAAEE
ANVPM-----GALGEEQAAADGAAPPRPESVQADDHIDTSHERVRAEAEQSAAA---GND
LTDVLKISNILKTCHNGSDSDRGKDGHYDDGPPTDRPTVISSTNSGGAHQAGGGTAPDTE
PVM--VLANGLVSAAMNGGCDGAVQPTLNW------------------------------
--------YYPHALYACV-------------------------EDEQELERI-EETNLRT
RSIVYRDIRRPGRD--YAQLLKHLELVEGSRATRKHFVDACVQEARRFRRHRMVECIQEW
WARSHAATGMKRSRHKQQQQQQEGDGGSTNTYYAYGNSDGLLEDEQEHALTPDNLFFAHD
AGA-SAYG----SSSETYR---STTPPGAAAYLNNSIGGPYGTIEFSHNNHFA--EAVHV
PFS-------------------------
>Dmel.FBtr0332400 /organism=Dmel {i i}
MTIILFLVDTSSSMCQKAYVNGVQKTYLDIAKGAVETFLKYRQRTQD-----CLGDRYML
LTFEEP-PANVKAGWKENHATFMNELKNLQ-SHGLTSMGESLRNAFDLLNLNRMQSGIDT
YGQGRCPFYLEPSVIIVITDGGRYSYRNGVHQEIILPLSN-QIPGTKFTKEPFRWDQRLF
SLVLRMPGN-KIDERV----DGKVPHDDSPIERMCEVTGGRSYRVRSHYVLNQCIESLV-
QKVQPGVVLQFEPMLP---KEATSATAG--------------------EAAGAST-----
--------------------------ISGMGISSTSGAG--------PAPDIVFQPVKKM
IYVQKH-ITQKTFPIGYWPLPEPYWPDSKAITLPPRDAHPKLKVLTPAVDEPQLVRSFPV
DKYEIEGCPLTLQILNKREMNKCWQVIVTNGM-HG-FE----LPFGYLKAAPNFSQVHLY
VLAYNYPALLPILHDLIHKYNM--SPPSDLMYKFNAYVRSIPPYYCPFLRKALVNI-NVP
YQLLQFLLPENVD-NYL-SPTIANQLKHIKNTAKQDQENLCMKVYKQLKQPKPPYRQVET
GKLFT---------GAPLRRD---------LVRHP--LLRDIFSKLHGEIDPVENYT---
---------IVVPQP------THQSSAKSHRNPFDIPRRDLVEEIAKMRETL--------
-----LRP----VSL-VAKDSGHCLPIAEMGNYQEY----LKNKDNPLREIE-PTNVRQH
MFGNPYKKDKH--MVMVDEADL-SDVAPMKSPNGNGPGGAPPG----SPSGSGSPTGPGP
SSPG-SSPGGGS-GPGMPGMPGMGGGMSGLMLGAGGSGGSSKKLDGTSRGRKRKAGPLPR
S----FEFRRSSTDSRSSSSGSESSTTGSAPGSPIPGATSSISGCDSAMGADGGPSSSCF
DEDSNSNSSFV-------SSTSEASASDSGMSNSHLDPLRISFVFIEEETSDQDTP----
---LNGYVHNFINGISDDAETGETEAVPGGASLPGASSANEPSSIGASPAVSATPATSVI
PASNGSE-VCSAVAAGSS----SSISSSASSPGVL-------------------------
YVPLNGLTTHAAYSSNLGGPSSPLDNLSSLGGAAGGGGSGLLG-----------------
--------------------------------------------------------VSKP
GSLPL------ANGYGHGHSSAISPPSPLSLVPLSPLGTSTPAASSSGLSSSSAYFSHND
INDASEISRILQTCHNGTSS----------GSSVGAGASNSNLNGNGSTESGGGVSSDDH
ASLGGNSFDALKRTAGTAGSTAAGNPHYYWASGLNHHNNNNSSAAGAASGSTLSNNHNHR
GH----NNSSPNKLEVKINSSCGSSPTHNNGGMGSPGQSLPLIFTEEQREAA-RLHNVEL
RLQIFRDIRRPGRD--YSQLLEHLNLVKGDQDMQSDFVDMCIVESLRFRRHRMASSIQEW
WDRKQQLT----------------------------------------------------
-----AVG----TNEAT---------PSAEQAVAKS------------------------
----------------------------
>Alyc.aculy01g31500.1 /organism=Alyc {i i}
MTIILFLIDTSASMNQRTYL-GARPTLLDVAKDVVEKFLKARARDLA-----SRGDRYML
MTFEEY-PLNIKAGWKESHAVFMNELKHLM-ATGVTNMGPALKSAFDLLNLNRMQSGIDM
YGLGRAPYYLEPSMIIVITDGSSLTYPGGVQQTLELPMQTNAVPGSELTREPFRWDQRLF
SLVLRLTGA-PPSDSN----PTAISNLPDPIGPMCAVTGGRSYLVTTQRSILQSIEALV-
QKVQSGVVIQFEKVGP---DPPPVVEPPPSTI--------------IAANNGSSTTTPVI
P------------TTPV---------TPTNQTNNPLASQ--------TQQDTEWHSTRSL
IYVHRA--LQKNFPIGHWPIPEAYWPDQNLTVLPPRTAHPIVK-FSCVQTEPHMMDVLPF
DKYELESSPLTQYILSRKQPHVAWQVFITNSG-RIPGE--LGAPFGYLKAATSLNCVNLL
VMPYNYPVLLPLIDEMLKKPQYPGKPIREWKPAFDEYLKSMPAYYATPLKRALTRM-GAQ
----ANVVPDNLE-GSIFGYAVHSKLKGHKNEAKAQFERLVQTLQHQT-----KNQNHDA
VRVLQCGNSL----RSQVEST---SYNNMGCLGRPTQAFYHRYSAMKQELNEFSNYM---
---------VRVRDKATFTCNENLRIKHTFRNPYDIDRKDLIDQIHLMRMNL--------
-----MQSP-SRIKF-KDEDQMHTLPVSQMGNYQDY----LKKQPTPLREIE-STPVRQH
MFGNPFKIDKKG-M-MVDEADSLGLTDLG-------------------SPSQKNKKL---
-------------NP-----------------------------------NQRRRGPLPK
D----FILLSQNGWRRTPSVSP--------NSSPCPSP----------------------
------------------SPSSQVASD-------NDESN----------NGNNKAA----
---QSIELLNG--------------------------------------NSRSPSSSSSS
SNSFIS------------------------------------------------------
------------------------ASSGDGSLADTQLESSNSGSNNNNI-----------
------------------------------------------------------------
---------------NNS------------------------------------------
---------------------------------------------------NNSHSNN--
------------------------------------------------------------
-------------------------------------------KRTQGYLTF-SEQELDL
RKEIYKLIKGPNLN--NAAILKKVSLLQG--DARKFIIHEAILEAKRFKRSRLLHQLRLI
KD----------------------------------------------------------
------------------------------------------------------------
---------------------------L
>Bmor.transcript:BGIBMGA003446-RA /organism=Bmor {i 117,195,435,616,822,981,1134,1365,1557,1767,1968,2271,2386,2541,2668,2881 i}
MTIIVFLIDTSASMNQRAYL-GGRPTLLDVAKGAVETFVKVRQRSPE-----SRGDRYML
LTFEEP-PANIKAGWKENLATFINELKNLQ-CLGLTTMGAALKHAFDVLNINRMQTGIDT
YGQGRCPFYLEPSVIVVITDGGKLSSNAGIQEEFNLPMNC-PIPGSELTREPFRWDQRLF
SLVLRLAGT-PAVERD----TGLVPSDTSPIDAMCEVTGGRSYCITSHRMLMQCIDSLV-
QKVQSGVVINFEKIGP---DPPPIDGAA--------------------GRDDQDEVNHDT
E---------------------KEVDADADRNGTSANQNQS------GGAPQAWHSCRRL
IYVPRT-VAQKGFAVGFWPIPESFRSDPNAPTLPPRSAHPVVK-FTCSSQEPMVIDNLPF
DKYELEPSPLTQFILARKQPTICWQVFVANSGCKT-SE--MNQPFGYLKASTNLTCVNLF
VLPYNYPMLLPLLDDLFKVHRC--KPTPEWKMAFQHYLDRMPAYYVAPLRRALTKM-GAS
PQLLQSIIPDTQD-NSL-SFSVLNYLKRLKNQAKIEFEKLCADVINKANS--NNQKGAES
VRVMP---------RSPLKKD---------LTTHP--CLQDKFSALRDQLNEFGGFV---
---------VGLSRG------RHKSGAHTYRNPFDIQRRDLLDQVVRMRANF--------
-----LQPSLAHTRL-LDEDSAHSMPVAQMGNYQEY----LKRMTPQLREIE-SQPVRQH
MFGNPFKIDKR--M-MVDEADI-DPVGGA---VRGGA-----------GGGAGGKR----
--GS-DLPRVT---P-----------------------------------PKRKAGPLPQ
H----VVARRPS-SSPAPPLSPP-----AVPLSVSPQPAPLAIR----------------
------------------RPTSPLTPLP------SDLP----------------------
-------------------------------------------------SGRPPEEPPNL
DSGGSV---CAAPCPPA-----PPLAPPANLPPVV-------------------------
KPF--------------------LNGDAYSSPCKAPR-SPSPPNETR-------LDSQEL
QINAI----------------------------------------------LQGLAAQND
------------------------------------------------------------
-------------------------------------AQNSRAKKWKRKSERLAAQPPAV
PQ----------------------------------------------------------
-------------------------------------------PSRKELADI-RRHNLDV
RAQVYRAVRRPGRD--FTKLFEHLKQLQGTVDIKKEVLRDVINESLRFKRKALAKLLEDF
LAGLEKNGS---------------------------------------------------
----SASGTIKRLNNSA----------------------------------------VYN
SVFNPPGTKCLLAFIDNLNGTNDLETCM
>Isca.ISCW006144-RA /organism=Isca {i 210,1146 i}
------------------------------------------------------------
----------------------MAELKNLQ-ATGLTTLGPALKNAFDLLNINRMQTGIDT
YGQGRCPFYLEPSILVVITDGSRLSSSAGVHDELTLPMHS-AVPGSELTKEPFRWDQRMF
ALVLRMAGTQPPPAPQE---ATPLATDPSAIDDMCQVTGGRSFCVTSHRALVQSLEALV-
QKVQGGVVINFEKVGA---DPPDVESAE--------------------------------
---------------------------------------------------PGWQNCRRL
IYVQRS--AQKGYSVGHWPIPEAFWPDMNSPSLPPRSAHPNVR-FSCAHSDPMVIDNLPF
DKYELEPSPLTQFILGRKQPTVAWQVFVGSSH-RSGGE--LGHAFGYLKASTNLTCVNLF
VLPYNYPVLLPLLEDLFKVHRC--KPTREWKVQFDAYLKNMPLYYAGPLKRALQRM-GAH
-----NLVPDSME-NCL-SYTVLNYLKRLKNQAKAEYEKLVSAVGGN------NK-----
------------------------------------------------------------
------------------------------------------------------------
-------------------------PVG-------------------------GAP----
------------------------------------------------------------
-DNV-RASPGVP-RA-----------------------------------STGEVAKLS-
------------------------------------------------------------
------------------------------------------------------------
------------------------------------------------------------
------------------------------------------------------------
------------------------------------------------------------
------------------------------------------------------------
------------------------------------------------------------
------------------------------------------------------------
------------------------------------------------------------
------------------------------------------------------------
------------------------------------------------------------
------------------------------------------------------------
------------------------------------------------------------
----------------------------
>Smar.transcript:SMAR009448-RA /organism=Smar {i 78,156,396,712,787,1008,1161,1294,1389,1651,1846,2242,2509 i}
-------------MNQRAFL-GGRPTLLDVAKGAVETFLKIRQKDPI-----SRGDRYML
MTFEDP-PANIKAGWKENHATFMNELKNLQ-ATGQTTLGAALKNAFDVLNINRMQTGIDT
YGQGRCPFYLEPSVIIVITDGGNLSTNTGVQEELNLPMHP-NIPGSELTREPFRWDQRLF
SLVLRISGT-PSVEKDC---VSLVPSDNSPVDAMCEVTGGRSYAVTSQRMLMQCLESLV-
QKVQSGVVINFEKVGA---DPPSLISDVTG-------------------LKNGDGSLPEL
M------PNGDDHTIRSKLDDFDQKNEFQNSKILNQNGTITRPSSPIGNNTTAWHTCRKL
IYVQRS--AQKGYSVGHWPIPEAFWPDINSPALPPRTAHPVLK-FTCTNSDPMVIDNLPF
DKYELEPSPLTQFILSRKQPTVCWQVYVTNSY-KN-CE--LGYPFGYLKASTNLNCVNLF
VMPYNYPVLLPLLDDLFKIHRL--KPTREWRQQFENYLKNMPLYYAGPLKRALVRM-GAP
-----NLVPDNME-NCL-SYSVLNYLKRLKNQAKAEYERLLVSVSNNTNNP-NRSQAPEG
IRVIP---------RSPFRKEY------NNLTSNP--ALSERFSSLKDQINDYSPFT---
---------LIMRDK--------EIPMQSYRNPFDILRSNLLDQIARMRSNF--------
-----LQTAISNIRL-QDNDQRHNMPVGQMGNYQEY----LKRMPQPLREIE-SAPVRQH
MFGNPFKIDKR--M-MVDEADI-DLVSGG-----SG------------PHGRGTKRP---
-PPI-DSPPGSP-RP-----------------------------------GKRKPGPLPR
D----IPIRR--------------------PQTPPI------------------------
-------------LN---SG--LTPPPP------DLRPS---V------DLEKDLLGAAG
---LKFGMNSE--------------------------------------NLQM-------
------------------------------------------------------------
----------------------PELTMECNRVDYSPV-QSGESLSNH-------LDVFSA
GSTQM-------------------------------------------------------
------------------------------------------------------------
----------------------------------------KLLDKKQAPIVNHCPVPD--
------------------------------------------------------------
-------------------------------------------------SKF-HKENTRL
KRLTFTELRKPGRN--FTQLFAYLRSMEGSVQLRVSMVRDVITEALRLKRKSLIEQLEKY
EQSLLSN-----------------------------------------------------
------------EHNHK--------IV------------------VSPTR----------
----------------------------
>Lpol.rna3479 /organism=Lpol {i 117,195,426,435,616,757,978,1131,1264,1359,1470,1819,1956,2209,2428 i}
MTIILFLVDTSASMNQRTYL-GARPTLLDVAKDAVERFIKIRQRDSA-----SRGDRYML
LTFEEP-PVHVKAGWKENHATFMNELKNLN-AIGVTTMGPALRNAFDLLNVNRMQTGIDT
YGQGRCPFYLEPSIIVVITDGGKLSSSDSQHQNLNLPMS--SMPGSELTKEPFRWDQRLF
ALVLRLAGT-PYMERDS---GSVVPPDSSPIDAMCEVTGGRSYAVTSHRVLMQCLESLV-
QKIQSGVVINFEKIGP---DPPPVINEVYS-------------------ETTED------
----------------------KQINETPNHKVPAAGQNGLGQQTPHSITSTAWQSSHKL
IYVQRS--AQKGYSVGHWPIPESFWPDLNSPALPPRTAHPVFK-FTCTNSEPMVIDNLPF
DKYELEPSPLTQYILSRKQPTVAWQVYVSGSH-KS-SE--LGHSFGYLKASTTLTCVNLF
VLPYNYPTLLPLLDEFFKVHRC--KAPKEWKQNFESYLKNMPLYYAAPLKRALQRM-GAP
-----SLVPENME-NCL-SYSILNYLKRLKNQAKSEYEKILLMVGSN------KQASTES
IRINLGVH------RPSLHTQ---KLSDLCLTSNP--CLADRFSSLISELNDFSGFN---
---------LAVKDK--------EMKTESYRNPFDISRISLLDQITRMRGNF--------
-----LQTTLSRLRL-QDEDQLHTLPVGQMGNYQEY----LKRMPTPLREIE-STPVRQH
MFGNPFKIEKR--M-MVDEADI-DLVGGG-----S-------------PQARGIKR----
--LT-DGLLGAP-KP------------------------------------KRKPGPLPK
D----FPVRR--------------------PKSPSP------------------------
-------------LQ---SEDCFVSPVT------DIHEK---------------------
----KASDQKQ--------------------------------------ESKQ-------
------------------------------------------------------------
----------------------ALVDEEVDVSQESPT-SVRNYVTNH-------IDVMSI
QEDEE-------------------------------------------------------
------------------------------------------------------------
----------------------------------------IPVTQRNGAVHNYY------
------------------------------------------------------------
------------------------------------------------YART-AEKNSVL
RAKLFKEVRKPGRD--FSGVFSHLNNFNVGMPTKLFMVREVIHEAGRFKRKSLIKLLEDF
EKTLLAS-----------------------------------------------------
------------HNSSS--------PFSRNSSFIPQ---------LSDTR----------
----------------------------
>Turt.mRNA:tetur04g06600 /organism=Turt {i 117,195,2150,2716,2870 i}
MTIIVFLIDTSASMNQRTYM-GARPTLLDVAKDSVEKFLKIRQRDAA-----SRQDRYML
LTFDEY-PSNIKAGWKENHNVFMNELKNLT-ASGMTLLGPAIKNCFDLLNLNRMQTGIDT
YGQGRSPFFLESSIIIAITDGGKLTSGVGVQEELNLPMNC-NVPGAELTKEPFRWDQRLY
ALVLRLTGT-PPTDHLSNGPPGMVPSDNSPIDAMCEVTGGRSYSISSQRSLMQCLESVV-
QKIQGGVVIQFEKFGP---DPPPISQEE----------------------DNSDETTQEL
PKHGQGVPNGFVVNYKN---------SNNNQTLNASNSS--------QSGKSPWHSTRKL
IYVHRS--AQRGYSTGFWPIPESFWPDLNAPSLPPRSCHPVIK-FTCSSSDPMVIDNLPF
DKYELETSPLTQYILSRKQPHVAWQCFVANSH-KS-SDHPLGYPFGYLKASTNLSCVNLF
VLPYNYPVLLPLLDELFKIHHL--KPTREWKAQFDAYLKNIPLYYAGPLKRALQKM-GGP
-----NLVPDNME-NCL-SYSVLNLLKRLKNQAKVEFDKLIATVGTG------KPATPTT
IKVPN------------MSSK---KISDI-VNSDP--CLKSRLNGLRAEINDFQGFS---
---------MRIRDK------TREAKPQCYRNPYDISRNQIIDQIHRMRNNF--------
-----LQPP-RLIKY-QDEDQMHSLPVSQMGNYQEY----LKRMPNPLRELE-SAPVRQH
MFGNPFKIDKGRALGMIDEADI-DLVGGN-------------------SPVRSPKR----
--PI-DSPNKTG-SPS--------------------------------LRVKRRPGPLSK
E----LAVQYMSNHKSFRSLST-------PPSSPLSTP---------------PNSPLSS
ATDTSFSSLPSSPAS---ANQSPSSPSA------SVIP----PNSSTTNNSTNNTN----
---DSNNIHNV--------------------------------------QLTEPPEIEV-
VNNVDDDVEIVKVPDPEV------------------------------------------
----------------------IIVNTVNEGTSETLN-RLKNSIENS-------KDISSN
NTLHN------------------------------------------------NNHSDSL
------------------------------------------------------------
-------------------------------------CNGLSNSSSNSYLNNYR------
------------------------------------------------------------
-------------------------------------------------WKL-SPEQVEL
KREVCRSVRKPGKN--FKPILSQLSSCNG--PFRDYLAKEIIAEATRFKRKTLIEVVQKF
ISEPNAS-----------------------------------------------------
----LSSAFL--ANTEH--------PITQSRS----------------------------
---------------------NDYE---
>Mocc.rna10413 /organism=Mocc {i 117,195,384,753,1412,2503,2869,3069 i}
MTIILFLVDTSASMSQRTYL-GARLSVLDVAKDAVERFLKMRQKDQA-----SRQDRYML
LTFEES-PANIKAGWKENHMTFMSELKNLQ-ATGLTSLGGALKNAFDLLNMNRMQTGIDT
YGQGRCPFYLEPSMIVVLTDGNKLTSQSGVLDQLNLPMHS-LVPGSELTKEPFRWDQRIF
SLVLRMAGTIAPVAGGE---VVPPPDIGNPVNDMCEVTGGRSYSVSTQRQLLLAIENLV-
QSVQPGVVINFEKVGP---DPPPVGQNDKGPVSCTRGDVLRFSETFFLSQSDNDENLLRN
GVTNRPSPTPFGSSNSS---------QNATTSVGPSQIS--------PQEIKGWQTCRKL
IYVQRS--AVKGYSVGHWPIPESFWPDHNSPALPPRTAHPLVR-FSCADAEPMVIESLPF
DKYELEPSPLTQFILSRKQPMVAWQVFVANSH-KS-SD--LGCPFGYLKASTTLTCVNLF
VMPYNYPVLLMLLDELFKVHRL--KAPPEWRDKFQEYLHNMPVYYAGPLKRALQRM-GAP
-----NLVPEHLEGQCL-NATVVSQLKKLKNQAKAEFEKLCSLVGNA------KRPVTES
MRVLPGLT------RPSGETP---KLTELKLTYSP--ALKDRFLSIRSDLNDFGNFQ---
---------LAVQKIS---GRRGGPQGDMFRNPFEIPRCHLLNQIWRMRANL--------
-----LH--LGTIRL-QDDDALHSLPIVQMGNYQEH----LKRQTPPLREIE-STPVRQH
MFGNPFKIDKR--M-MVDEADAPDPVGLA--NSTSGS-----------GFIMNRKR----
--PA-DSLGAAS---Q--------------------------------GRPKRPKGPLPK
D----LILRPRS--PSVSSMSS-------PSTSPNSSPCP---------------SPSPD
QSPHPQGSL---------TLQQQATPSS------SPLA----VAPSAFHNPAQDLNGDAR
---PASNVNNN--------------------------------------NVVKPETLPIE
MNGCAVFSPIGALAPPP-----APVAPPAAVPVVA-------------------------
SQH-------------------PLMQLVHNSPILGPG-QGVVPAAT--------VGGELN
APSSL----------------------------------------------QQPPPNGNV
------------------------------------------------------------
-------------------------------------APFSRTKPKSKLLNGFSEEPK--
------------------------------------------------------------
----------------------------------------------KEIVVMSREDCEKL
TKSAIKCVRRPGKD--FTELFNLLSNAKSQ-PVFPNLVERLIIEANRFKRKQLAEMLAKQ
LQAPQQLAA---------------------------------------------------
----P-------SNNGC--------------SLWKM---------ASQYEYYVVNYPVDS
HRQNGPAEKKDRRYV----YFEHLYKVL
>Phum.transcript:PHUM615900-RA /organism=Phum {i 117,195,435,616,798,930,1083,1311,1457,1570,1774,1911,2350,2563,2713 i}
MTIIVFLIDTSASMNQRAYL-GGRPTLLDVAKGAVETFVKVRQRSPE-----SRVDRYML
LTFEDP-PHNIKAGWKENLATFMNELKNLE-CTGLTTMGSALKHAFDVLNINRMQTGIDT
YGQGRCPFFLEPSVIVVITDGGKLSNSSGVPEEFILPMNS-PIPGSELTREPFRWDQRLF
SLVLRLSGT-PPVERD----IGLVPSDISPIDAMCEVTGGRSYSITSHRMLMQCIDSLV-
QKVQSGVVINFEKIGP---DPSPVDGKD--------------------ENGEQSEAQDDK
A---------------------EDT----------------------VKNNTVWQSCRKL
IYVPRS--AQKGFAVGYWPIPESFWPDLSASSLPPRTAHPNLK-FTCTSQEPMVIENLPF
DKYELEPSPLTQYILARKQPTVCWQVFVTNSY-KN-SE--AGHPFGYLKASTNLTCVNLF
VMPYNYPVLLQLLDELFRTHRL--KPTNEWRIQLSNYLKMMPSYYVGPLRRALTKM-GVP
ASLAQTLIPETTE-SSI-SYSVMQYLKKLKIQAKNDFERLCDEVNNKQN----NKNIPEG
IRVIP---------RMPLKKS---------LVSHP--LLQDKFTSLKEQLNEFDRFV---
---------VGIPKIG-----EEKVGSGGFRNAFDIPRRNLLNHVLKMRKNF--------
-----LHTSLSRIKL-MDEDFRHSMPLSQMGNYQEH----LKRLPPPLKEIE-TPPVRQH
MFGNPFKIDKR--M-MVDEADV-DVVGML---------------------SRGTKR----
--PL-SDP-GSP-KP----------------------------------NNRRKPGPLPK
D----YTATRGS----------------LISRSPSPAPISTITKPETFDKLTENDKPPEI
VTDKNRGFAKV-------------------------------ILGNAQKNPGMGVLKNSS
---FKNNVGGN--------------------------------------NNV--------
---------VVGNCKPETDGEETDMEVEVNGIRVFRLFLISFRIN-------------FR
QPVLF---------------IFSEVANSYNSRSRSPS-----------------PPVLTI
ENLQP-----------------------------------------------YEPCNENM
------------------------------------------------------------
-------------------------------------DTYQLLPPTITLQNDVEREREKR
RRR------------------------------------RRRSGGGDGTA----------
-------------------------------------------AAAADPQEI-RAHNLKI
KKLAFKYVRKPGKN--YSALFSCLKNIKGGGKTKLNLIKIVVKECLRFKRKNLANLVELL
IT----------------------------------------------------------
------------QNDH--------------------------------------------
----------------------------
>Tcas.transcript:TC007684_001 /organism=Tcas {i 50,199,494,1539,2120,2454 i}
MTIIVFLIDTSASMLQRTYI-GGRTTLLDVAKSAVETFVKIRQRSMD-----SRIDRYML
LTFEET-PNNIKAGWKENLATFMNELKNLQ-CYSMTTMGVAVKQAFDILNINRMTSGIDT
YGQGRCPFFLETSVIVLITDGGKLTTINGVHEEFNLPMHS-PVPGSELTREPFRWDQRLF
ALVLRLTGT-PAIERD----TGLVPSDSSPIDAMCEVTGGRSYCITSHRMLNQCIDSLV-
QKVQNGVVINFEKIGP---DPPPPVMEK-G-------------------EDGKEESKDDE
F---------------------DRMNP--------------------PILSTNWHNCRKM
IYVPKS---SKSYCVGFWPIPESFWPEVTASVLPARSAHPNIK-FTCTNSEPLVIENLPF
DKYELEPSPLTQYVLSRKQPKTCWQVFVANSY-KN-SE--VGHPFGYLKASTNLSCVNLF
VMPYNYPVLLPLLDELAKIHRW--KPTNEWRTQFQNYLRTLPAYYAGPLRRALTRM-GTP
LALAQTLIPENSE-N-L-SYSVSNYLKRLKNQAKVEYDKLCSEITLRQNAQLNMKQNSEQ
IRVMP---------KVTLKKE---------LISHP--LLMDKFNAHRDQLLDQSNPF---
---------HVTLDK--------ERQNVSFKNPFDIPRNRLVQQVVRMRNNF--------
-----LQPDWIS----LDQDSAHSLPISQMGNYQEY----LKRQTPQLREIE-SAPVRQH
MFGNPFKIDKR--M-MVDEADI-DLVASP-------------------GANRNNKR----
--PIPNADMGGR-LP-----------------------------------LKRKPGPLPK
N----FSIRRPS-GGATPPLSP-------IPMAPSPVPWTSVIEKE----LPSFDERPTL
VT-----------VN---GLDSPSSSER------SRSP-----------SPTMDMP----
------------------------------------------------------------
------------------------------------------------------------
-------------------------SYSVNEVNYARN-SNPYSYTNS-----GALDTVTT
NSLND---------------------------------------------FYPSICDDKQ
------------------------------------------------------------
-------------------------------------SISQILKEANSVSVVANSQPEVK
PK----------------------------------------------------------
-------------------------------------------ITAEDLQEI-ENQNNEI
RKHLHKLVRRPGKN--FTELFDNIKTLKGNIEIQVKMVELIIKESLRFKRQHLAHLLEEY
IQNLLSC-----------------------------------------------------
------------ENK---------------------------------------------
----------------------------
>Dpul.mRNA15990 /organism=Dpul {i 117,195,435,748,933,1086,1314,1564,1591,1786,1923,2464,2635 i}
MTIIVFLVDTSASMNQRAYL-GGRPSLLDVAKGAVETFVKIRQRSPE-----SRGDRYML
LTFEEP-PFNIKAGWKENLGTFMNELKNLQ-ATGLSTLGVALKSAFDLLNVNRMQTGIDM
YGQGRHPFFLEPAVIVAITDGGKLAYNGGIHEELNLPMNN-NIPGAELTREPFRWDQRLF
SLVLRLTGT-PPLERDP---MGLVPSDGSPIDTMCEVTGGRSYAITSHRMLMQCVDSLV-
QKIQSGVVIYFEKIGP---DPPLLAEGK-G-------------------DCSSNEVLLDD
D---------------------SKA----------------------VFAGSSWQVCRRM
IYVPRS--AQKGFAVGFWPIPEAFWPDVNAPSLSPRTAHPVVQ-FTCTNQEPMIIENLPF
DKYEVEPCPLTQYILSRKQASTCWQVFVPNSY-RS-SE--SGHPFGYLKASTNLQSVNLF
VMPYNYPALLPLLDELFRVHRL--RPTAEWRGHFANYLRTMPPYYAAPLRRALTRM-GAP
-NLASTLIPESLD-NNL-SYSIVNYLKRLKHQAKVEFDRVCSEVGRT------RQVVVDS
IKVIP---------RSAFRKDFITNPNLIDFITNP--NLIDKFLNLREQMNEFPGFA---
---------LALKER--------EMRAQNLRNPFDIPRSTLLDQVARMRANF--------
-----LQPSLAHTKL-QDEDDVHSMPVGQMGNYQEY----LKRIAPPLREIE-STPVRQH
MFGNPFKIDKR--M-MVDEADI-DLVGGS-----SAQ-----------SGGRGAKR----
--PS-ESPNPIPFRP-----------------------------------SKRKAGPLPR
D----LYIRRPF-----SPLSS-------ASPSPPPSPIPMLLG----DMEIRPDSPLP-
------------------SVNSPVFSSP--------------TIGHVDSEDESDSL----
-------VIAD--------------------------------------YSIDPPAETSL
LNGTSK---CTLMEDPP-----------IDNPIV--------------------------
TPF-------------------PLQTLTENGTIGSPD-TLASTMTNHLV--NGDIKDVYG
NHEN--------------------------------------------------------
------------------------------------------------------------
--------------------------------------SSYSFLNCTGVGDKLSLNGN--
------------------------------------------------------------
-------------------------------------------LRRSEIQEI-QQHNLQV
KSAACRAIKRPGRN--FSGVFNELSRLKGSLDLRKSVVMDVISECLRFKRRILADLVRQF
LNSLGRDPE---------------------------------------------------
------------------------------------------------------------
--------------------------VL
>Drer.transcript:ENSDART00000002684 /organism=Drer {i 111,189,339,429,613,742,906,1059,1192,1287,1398,1614,1741,1884,2113,2482,2576 i}
MPILLFLIDTSASMNQRTYL-G--TTYLDIAKGAVEIFMKLRARDPA-----SRGDRYML
VTFDDP-PYGVKAGWKENHATFMSELKNLQ-ASGLTTLGHALRAAFDLLNLNRLVSGIDN
YGQGRNPFFLEPSVIITITDGNKLTHSSGVAEELHLPLNS-PLPGSELTKEPFRWDQRLF
ALVLRLPGV-AVPDSEQ---LGSVPTDESAITQMCEVTGGRSYCVRTQRMLNQCLESLV-
QKVLSGVVIHFEKTGP---DPPVIGEDG--------------------------------
-------------------------LVDPARPLT-------------SFSPQPWHSCHKL
IYVRPN--PKTGVPVGHWPISESFWPDQNSPTLPPRSAHPVVR-FSCVDCEPMVIDKLPF
DKYELEPSPLTQYILERKSPHMCWQVFVNCSG-KH-SD--VAHPFGYLKASTTLTCVNLF
VMPYNYPVLLPLLDDLFKVHKL--KPNLKWRQSFEMYLKSMPPYYLLPLKKALRMM-GAP
-----NLISDNMD-CGL-SYSVISYLKKLSQQAKIESDRLIVSVGKK-------PPPETG
IKVKNHS-------NALSLAH---RRDFKQLLQGI--TGEVPLRLIDMNFKEFAGFQ---
---------IALLNK--------DLKPQAYRNAYDIPRRNLLDQVTRMRSNL--------
-----LRTTQKLIRG-QDDDSLHSIPVGQMGNYQEY----LKMMPSPLREIDPDQPKRLH
TFGNPFKQDKKG-M-MIDEADE-FVTGPQ-------------------NKKRGNTG----
--DL-NSGTAL--------------------------------------KRRRSMSPLLR
R-----------------------------PQTPPI------------------------
ITNHVLGKGPT-GTQ---GQQGIIKPIP------------LHKGAEGNSVGGTESNGERV
AGTDAGDCWPG--------------------------------------EVDGESGEPAP
VEDRGD------AAAPDG------------------------------------------
--------------------------------------------EEEILALENCLDDRSP
DHT---------------------------------------------------------
---------------QNC------------------------------------------
-------------------------------------EELSPPSQEGEMEVNEGDTPA--
------------------------------------------------------------
-------------------------------------------QGTIVMIPL-EGSNAEL
RTRVIKEVRKPGRN--YEAIFRLLEEVKGPVSVQRYFIHHAIKEAARFKKRVLIQQLETA
LEEIEDRQ----------------------------------------------------
-----MLP----AQINN--------VHSR-------------------------------
----------------------------
>Hsap.transcript:ENST00000639893 /organism=Hsap {i 111,189,339,429,613,742,906,1059,1192,1287,1398,1617,1741,1884,2119,2494,2588 i}
MPILLFLIDTSASMNQRTDL-G--TSYLDIAKGAVELFLKLRARDPA-----SRGDRYML
VTYDEP-PYCIKAGWKENHATFMSELKNLQ-ASGLTTLGQALRSSFDLLNLNRLISGIDN
YGQGRNPFFLEPSILITITDGNKLTSTAGVQEELHLPLNS-PLPGSELTKEPFRWDQRLF
ALVLRLPGV-ASTEPEQ---LGSVPTDESAITQMCEVTGGRSYCVRTQRMLNQCLESLV-
QKVQSGVVINFEKTGP---DPLPIGEDG--------------------------------
-------------------------LMDSSRPSN-------------SFAAQPWHSCHKL
IYVRPN--SKTGVPVGHWPIPESFWPDQNLPSLPPRTSHPVVR-FSCVDCEPMVIDKLPF
DKYELEPSPLTQYILERKSPHTCWQVFVTSSG-KY-NE--LGYPFGYLKASTTLTCVNLF
VMPYNYPVLLPLLDDLFKVHKL--KPNLKWRQAFDSYLKTLPPYYLLPLKKALRMM-GAP
-----NLISDNLD-CGL-SYSVISYLKKLSQQTKLESERILASVGKK-------PPQEIG
IKVKNHSG------GGMSLTH---NKNFRKLLKEI--TGETALRLTELNTKEFAGFQ---
---------IGLLNK--------DLKPQTYRNAYDIPRRGLLDQLTRMRSNL--------
-----LKTH-KFIVG-QDEDSLHSVPVAQMGNYQEY----LKTLASPLREIDPDQPKRLH
TFGNPFKQDKKG-M-MIDEADE-FVAGPQ-------------------NKVKRPGEP---
-----NSPMSS--------------------------------------KRRRSMSLLLR
K-----------------------------PQTPPT------------------------
VTNHVGGKGPP-SASWFPSYPNLIKPTL------------VHTDATIIHDGHEEKM----
---ENGQITPD--------------------------------------GFLSKSAPSEL
INMTGD------LMPP--------------------------------------------
----------------------------------------------------NQVDSLSD
DFTSL----------------------------------------------SKDGLIQKP
GSNAF------VGGAKNC------------------------------------------
--------------------------------------SLSVDDQKDPVASTLGAMPN--
------------------------------------------------------------
-------------------------------------------TLQITPAMA-QGINADI
KHQLMKEVRKFGRK--YERIFILLEEVQGPLEMKKQFVEFTIKEAARFKRRVLIQYLEKV
LEKINSHH----------------------------------------------------
------LH----NNISH--------INSRSSC----------------------------
----------------------------
>Ptep.aug3.g9365.t1 /organism=Ptep {i 117,195,435,619,751,981,1092,1438,1575,1870,2125 i}
MTIILFLIDTSASMNQRTYL-GARPTLLDVAKDAVERFIKIRQRDSA-----SRGDRYML
LTFEEP-PANIKAGWKESLATFMTELKNLQ-SVGMTTLGAALKYAFDLLNINRMQTGIDT
YSQGRCPFYLEPSIIIVITDGGRLSTTLGVQEELNLPMHS-SVPGSELTKEPFRWDQRLF
SLVLRLTGI-PPADREP---SSVVPPDNSPVDAMCDVTGGRSYAVISQRMLMQCLESLV-
QKLQGGVVINFEKIGP---DPPPLNGEE--------------------MVEERSTLKPAS
PS----------LNPPT---------PAQNGRSSPAVFN--------MSNNASWQSCRKL
IYVQRS--AQKGYTVGHWPLPESFWPDQSSPAL---------------------------
------------------------------------------------------------
-----------------------------------------------PLKRALQRM-GAP
-----NLVPDTME-NCL-SYSVLNYLKRLKNQAKTEFEKLISTVGTK-------KTISDG
IRVNPAPQ------RPFGAST---KLSEMNLTPHL--VMNDRFTALKNDINDFNHFV---
---------LYVKDK--------DIKHESYRNAYDIPRNNILDQLARMRSNF--------
-----LQCSLSHTRL-QDEDQMHSLPVSQMGNYQEY----LKRFTPPLREIE-SIPVRQH
MFGNPFKIDKR--M-MVDEADI-DLVGGG----GGGS-----------SPVRGQKR----
--ML-DSPIGS---P----------------------------------KAKRKPGPLPK
D----FPVWR--------------------PQSPTP------------------------
-------------VS---HNLNNLSPDV------NILPF----------NPANDTD----
---DELFIIEK--------------------------------------ERHAPPLTHMD
DGLFTW------------------------------------------------------
---NN----------------------NTDMQVMNH------VNSRNAV--DHEEDDLWD
DEDP--------------------------------------------------------
------------------------------------------------------------
---------------------------------------------------GLDLAPP--
--------------------------TL--------------------------------
-----------N----CVND----------------------VKHIFQDTLF-RTEIVRV
RSSLFKEVRKPGRN--FTQLFRQLEAVDNNLDFQIYMVREVINEAFRFKRKYLIKLLEDF
EQSLLQTS----------------------------------------------------
-----KLP----PHIEP---------PTYSR-----------------------------
----------------------------
>Cscu.CSCU019734-RA /organism=Cscu {i 6,159,300,411,757,894,1168,1420 i}
MK----------------------------------------------------------
------------------------------------------------------------
------------------------------------------------------------
------------------------------------------------------------
------------------------------------------------------------
------------------------------------------------------------
---------------------------------PPRNAHPVVK-FTCTNNEPMVIDNLPF
DKYELEPSPLTQYILSRKQPTVAWQVFISNSH-KS-TE--IGHTFGYLKASTSLTCVNLF
VLPYNYPILLPLLGKF-------------------------------PLKRALQRM-GAP
-----NLVPDSME-NCL-SYSVLNYLKRLKNQAKAEFEKLISSVGTG------KPLTPEG
IRVNPIG-------RSMGPAV---KLSEISLTSNP--AIVERFSNYKSELNDFTGFM---
---------LGIKDK--------EIKTESYRNPFDISRRTLLDQIARMRANY--------
-----LQSSVNHTRI-QDDDQLHSLPVSQMGNYQEY----LKRMPTPLREIE-STPVRQH
MFGNPFKIEKR--M-MVDEADI-DPVGGG------------------GSPTRGQKR----
--PV-DSPTGF---P----------------------------------RSKRKPGPLPR
E----FRLWR--------------------PHSPSP------------------------
-------------TSN-MNLQNSLSP-----------------------QPTSNGPED--
---IELLFESK----------------------------------GRM-NIQSNQTNEGN
DSPWDI------------------------------------------------------
-------------------------HNSSNRILLNHV--NSRPTSNHIDGWNINNDVTSL
DSDDL-------------------------------------------------------
--------------EQN-------------------------------------------
------------------------------------------------------------
------------------------------------------------------------
-------------------------------------------ENFFRDWSM-RAEIVRI
RAEIFKEIRRPGRN--FEKLFQRLQTFQGNMATRIFMVREVIQEAGRFKRKTLIKLLEDY
EQKLLQG-----------------------------------------------------
------------ENEEV----------------------------------------LHV
PVSNVPR---------------------
>Dpte.g8538.t1 /organism=Dpte {i 117,195,619,2962 i}
MTIIVFLIDTSGSMNQRAHS-GAKQTLLDITKETVERFIKNRQKDIA-----ARGDRYML
FTFDET-PYNIKAGWKETHAVFVNELKNLS-ATGLTTMNTALKNSFDYLNVNRMQSGIDT
YGMGRCPYFLEPAVIILMTDGGKFSTLNNVQDELVIPAS--SCPGSEFTIEPFRWDQRLF
SIVLRFNGI-YRNDQTQ--LVQTVGCDPSPINQLCEETGGRSFSVTSKNEIYWSVDYIL-
ARLHHGVMVKFEKFGP---DPPMIQPPPPPSSS---------------INGVNEETKT--
--------------------------INTNNTNN---------------FDRSWQCTRNM
ILV-RP--ATKGYSVGHWPIPESYWPDSNIPSLQPRTAQPIIR-FTCTNSEPTVIENLPF
DKYELDPSPLTNFILARKQPNVAWQVFVSNSQ-RN-SE--FGQPFGYLKASTNLACVNLF
VLPYNYPMLLPLLEELFKQLQG--KPTREWRQQFDNYLKGMPVYYATSLRRALQRM-GAP
-----NLIPENME-LYA-TVNLNNIIKKQKNMAKLEFDKLTSSMGQH------KPINIEW
PRISTNHFSLMYHNRKTINNL---------YCSNP--SLKRTFAQRPYEFQDFNGFI---
---------VRYKDRP-----YSEYKTSFYRNPADIPRNELLRQANKIRQIF--------
-----FQKQMSLAKFTMDEDQTFNLPVSQMGNYQEY----LKKKQPPLRELE-AAPSRQH
MFGNPFKLDKKNPM-IIDEADI-ELSNNS-----GGGGNGGPNNNSGDGQPKGMKR----
--SLPSMAQGG---PS--------------------------------IKQRRKPGPIPK
D----YSYTRSR----SPSPLM--------FNQPPPTPPQQYM-----------------
-------------MSP-QQQQQQLSSPNPYFSGGNYPPP----------NSNNQNQ----
---MYQTVVNG--------------------------------------STTTTPLSSQQ
QQQLSN------------------------------------------------------
---NNNQVNH----------QKLLQQSSSQTMMKSNMKTNNNGNSNMIIGKNNTGDSTTI
RGAFG---------------------------------------------YHLSSQQQQQ
QQPPLIINNFTGHGQQQQQLFKPIANRPTGF-------------------SGSIFPNHNQ
QQSAKSIHQI--------------------------ISNGNGQQPQQSVSTGSNPFPK--
---------------------------------LNQHLINGNSVGGGNTMMMMS-GAKHF
GFFSTGNGFNPNRGYLFS-----------------------------------KEENEKL
KSALH-FVRM--KD--SKSLIQIISTQKGLFADR--LLFESVSYAQRFKMTSIIQILNNH
FGIRVQYALD--------------------------------------------IINNSN
PRMMMTMATT-TTNNQTTAVAVTNTTISTSPAVVT----------VTTNK----------
----------------------------
>Cele.Transcript:F08B4.1b /organism=Cele {i 111,207,525,742,914,1083,1305,1494,1617,1718,1813,1869,1983,2373,2470 i}
MPCFFFILDTSGSMSTRAHP---QFSFFDLAKNFIENFIKQRTKGDNRMMVGRETDKYFL
MTTQARYPKNVKVACEKLGAVVIEEIKKLHLPYGSCQLHHAILEAFKVLHVSRVQTGIDG
VGIGRLISNTEPVTMILLTDGSGVA---GIPIDFRLFFDP-PFLGSEMTRDAFRWDQKFY
TVVFRIPST-PYRPTISQ--LTAIDIDMPVIERLCARTGGRSFSIVSPRQIQTTIDYLLA
MGNQYKIGVRFECLPAIHFTAAPITSDE--------------------VNLVKMKFKKV-
--------------------------IDKRPVTN--------------------------
IISRLN--PQARPVTCHWPIPESFFPMRTMDQLPQRTSHPVIL-CAPIALPLHIRPELPV
DKLELEPGGISDIIMEILQGRKDMTVWTYMEG-SS-NG--PTAPFGCLRMNTLGTGITLI
LMPFNFPMLYSLVEEIVKEPFL--NKSQVWRSKLESYFHTVPFYYNTQIRVCLDKF-DVK
-----VDYSSSMS-MFY-PGQLLSNLNRFKAKAREELDQMAIAS---------KLNDSKT
LKIVNPSIRIE---RITSRST----------------IIGLGNSEVDIEDDSLEGYESTP
IYAGDFKIPLYPPSI------TDAQLDSAYRTPYSSPIEDLTSKLNRIQANIELMFDPNK
ITLLDMAKLGTKARF-NTLEELHNMPQKLMGEYEPYQAARVKYYGQPMRKID-EEKDRTH
AFGNPYKLKGLG-A-GIDEVMDSAVVDNN------------------SPSTSGQPKRFGG
-----EGRQGG--GP-----------------------------------PKRRRGPLGI
DAYDQYRIRRSM---RGSSAG---------------------------------------
------------------SDISDISSSL----------------------GTFDQD----
-------------------------------------------------SDMTTPGTSGM
NTPISE------------------------------------------------------
------------------------------------------------------FDDLQL
QEMDSDDQLMKNLDEV------------------------------------QALRKKEE
AQV-------------QPKIKKPPPVPPASILS---------------------------
------------------------------------------------------------
------------------------------------------------------------
-----------------------------------------------------SQEILTR
KIRIGSIIRKPANHCAFEEIMTLVAGITQ--EACSQLIKYALRESQRFKLKQLTERLENR
LKTV--------------------------------------------------------
------------------------------------------------------------
----------------------------
