# Supplementary material for: Genome streamlining in a minute herbivore that manipulates its host plant
Source: eLife. 2020 Oct 23;9:e56689. doi: 10.7554/eLife.56689 (PMC7738191; doi:10.7554/eLife.56689)
Supplement: Supplementary file 2. [file elife-56689-supp2.zip › Malin_Input/OG0002290.fasta]

>Agam.AGAP012106-RA /organism=Agam {i i}
--------------------------------------MFSTMKSL----MTTAVRA---
------------------------------------------------------------
--------------EQMMARSYAA---------KA-AAKAAAGAQGKVVAVIGAVVDVQF
DEQLPPILNALEVQGRS-ARLVLEVAQHLGENTVRTIAMDGTEGLVRGQRVLDTGSPIRI
PVGAETLGRIINVIGEPIDERGPIDTNLSAPIHAEAPEFIEMSVEQEILVTGIKVVDLLA
PYAKGGKIGLFGGAGVGKTVLIMELINNVAKAHGGYSVFAGVGERTREVNDLYNEMI---
------------------------------------------------------------
------------------------------------------------------------
------------------------------------------------------------
------------------------------------------------------------
------------------------------------------------------------
--------------------------------
>Alyc.aculy01g38900.1 /organism=Alyc {i i}
--------------------------------------MLS-ISRL--------ARL---
--------------------------SKL-GGLSHNIRATNPAQAY--------------
----------------LASKRYAQ---------------TQAAPSGKVVAVIGAVVDVQF
DDNLPPILNALEVKDRS-PRLVLEVAQHLGENTVRTIAMDGTEGLVRGQQVVDTKSPITI
PVGPETLGRIINVIGEPIDERGPVKTDKYLPIHAEAPEFVDMSVEAEILSTGIKVVDLLA
PYSKGGKIGLFGGAGVGKTVLIMELINNVAKAHGGYSVFAGVGERTREGNDLYHEMIEGG
VISLKDKSSKVALVYGQMNEPPGARARVALTGLTVAEYFRDQEGQDVLLFIDNIFRFTQA
GSEVSALLGRIPSAVGYQPTLATDMGSMQERITTTRKGSITSVQAIYVPADDLTDPAPAT
TFAHLDATTVLSRGIAELGIYPAVDPLDSTSRIMDPNVVGEEHYGVARDVQKILQ-----
---DYKSLQDIIAILGMDELSEEDKLTVARARKIQRFLSQPFQVAEVFTGQQGKFVPLPE
TIKGFKQILAGQLDTLPEQAFYMVGPIEEVHEKAKKLAEES-------------------
--------------------------------
>Bmor.transcript:BGIBMGA012549-RA /organism=Bmor {i i}
--------------------------------------MLGAISRV----GSGILAV---
--------------------------KSVAEKSLSECGKIVAVNAV--------------
-----------------NKRDYAA--------------KSAGKGQGKVVAVIGAVVDVQF
EDNLPPILNALEVQNRS-PRLVLEVAQHLGENTVRTIAMDGTEGLVRGQPVLDSGSPIRI
PVGAETLGRIINVIGEPIDERGPIPTDKTAAIHAEAPEFVDMSVQQEILVTGIKVVDLLA
PYAKGGKIGLFGGAGVGKTVLIMELINNVAKAHGGYSVFAGVGERTREGNDLYHEMIESG
VISLKDKTSKVALVYGQMNEPPGARARVALTGLTVAEYFRDQEGQDVLLFIDNIFRFTQA
GSEVSALLGRIPSAVGYQPTLATDMGTMQERITTTKKGSITSVQAIYVPADDLTDPAPAT
TFAHLDATTVLSRAIAELGIYPAVDPLDSTSRIMDPNIIGAEHYNVARGVQKILQ-----
---DYKSLQDIIAILGMDELSEEDKLTVARARKIQRFLSQPFQVAEVFTGHAGKLVPLEE
TIKGFSKILAGDYDHLPEVAFYMVGPIEEVVAKADTLAKNA-------------------
--------------------------------
>Phum.transcript:PHUM576810-RA /organism=Phum {i 106,190,379,514,676,861,1020,1356,1536 i}
--------------------------------------MLSAVSRA----ASGVLRA---
--------------------------VKT-PNIQNEALKVFSAITGTRLLSFDSVFGPTD
DDDEKCKEDDKPKSQDKSKSEYAT---------AP-AAKAGKGTSGKIVAVIGAVVDVQF
DENLPAILNALEVSNRS-PRLILEVAQHLGENTVRTIAMDGTEGLVRGQVVTDTGYPIRI
PVGAETLGRIMNVIGEPIDERGPIKTDKFAAIHAEAPEFVDMSVEQEILVTGIKVVDLLA
PYAKGGKIGLFGGAGVGKTVLIMELINNVAKAHGGYSVFAGVGERTREGNDLYHEMIESG
VISLKDKTSKVALVYGQMNEPPGARARVALTGLTVAEYFRDQEGQDVLLFIDNIFRFTQA
GSEVSALLGRIPSAVGYQPTLATDMGTMQERITTTKKGSITSVQAIYVPADDLTDPAPAT
TFAHLDATTVLSRAIAELGIYPAVDPLDSTSRIMDPNIIGAEHYNIARGVQKILQ-----
---DYKSLQDIIAILGMDELSEDDKLTVARARKIQRFLSQPFQVAEVFTGHAGKLVPLQE
TIKGFSQILKGEYDHLPEVAFYMVGPIEEVVAKAETLAKSA-------------------
--------------------------------
>Tcas.transcript:TC015322_001 /organism=Tcas {i 106,899 i}
--------------------------------------MLGAVARA----GSSLLAG---
--------------------------KTI-EKLGSESLKVVSVYNG--------------
-----------------SQRGLAA------------KAAASGKPNGKVVAVIGAVVDVQF
DDNLPPILNALEVQNRS-PRLVLEVAQHLGENTVRTIAMDGTEGLVRGQAVSDTGYPIRI
PVGAETLGRIINVIGEPIDERGPVPTDKLAPIHAEAPEFVEMSVEQEILVTGIKVVDLLA
PYAKGGKIGLFGGAGVGKTVLIMELINNVAKAHGGYSVFAGVGERTREGNDLYHEMIESG
VISLKDKTSKVALVYGQMNEPPGARARVALTGLTVAEYFRDQEGQDVLLFIDNIFRFTQA
GSEVSALLGRIPSAVGYQPTLATDMGSMQERITTTKKGSITSVQAIYVPADDLTDPAPAT
TFAHLDATTVLSRAIAELGIYPAVDPLDSTSRIMDPNIIGQEHYNVARGVQKILQ-----
---DYKSLQDIIAILGMDELSEDDKLTVARARKIQRFLSQPFQVAEVFTGHAGKLVPLQE
TIKGFQKILGGEYDHLPEVAFYMVGPIEEVVQKAEKLAESTA------------------
--------------------------------
>Drer.transcript:ENSDART00000060310 /organism=Drer {i 103,277,452,574,759,918,1041,1254,1456 i}
--------------------------------------MLGAVGRC----CTGALQA---
--LKPG--------------------VHP-LKA----LNGAPSLF---------------
-----------------SRRDYAA------------PAAAAAAASGRIVAVIGAVVDVQF
DEGLPPILNALEVAGRD-SRLVLEVAQHLGENTVRTIAMDGTEGLVRGQKVLDTGAPIRI
PVGPETLGRIMNVIGEPIDERGPISTKQTAPIHAEAPEFTDMSVEQEILVTGIKVVDLLA
PYAKGGKIGLFGGAGVGKTVLIMELINNVAKAHGGYSVFAGVGERTREGNDLYHEMIESG
VINLKDTTSKVALVYGQMNEPPGARARVALTGLTVAEYFRDQEGQDVLLFIDNIFRFTQA
GSEVSALLGRIPSAVGYQPTLATDMGTMQERITTTKKGSITSVQAIYVPADDLTDPAPAT
TFAHLDATTVLSRAIAELGIYPAVDPLDSTSRIMDPNIVGTEHYDVARGVQKILQ-----
---DYKSLQDIIAILGMDELSEEDKLTVARARKIQRFLSQPFQVAEVFTGHLGKLVPLKE
TIKGFKSILGGEYDALPEQAFYMVGPIEEVVQKAEKLAEEHS------------------
--------------------------------
>Hsap.transcript:ENST00000262030 /organism=Hsap {i 127,310,485,607,792,951,1074,1287,1489 i}
--------------------------------------MLGFVGRVAAAPASGALRR---
--LTPS--------------------ASL-PPAQ-LLLRAAPTAVH--------------
-----------------PVRDYAA---------QTSPSPKAGAATGRIVAVIGAVVDVQF
DEGLPPILNALEVQGRE-TRLVLEVAQHLGESTVRTIAMDGTEGLVRGQKVLDSGAPIKI
PVGPETLGRIMNVIGEPIDERGPIKTKQFAPIHAEAPEFMEMSVEQEILVTGIKVVDLLA
PYAKGGKIGLFGGAGVGKTVLIMELINNVAKAHGGYSVFAGVGERTREGNDLYHEMIESG
VINLKDATSKVALVYGQMNEPPGARARVALTGLTVAEYFRDQEGQDVLLFIDNIFRFTQA
GSEVSALLGRIPSAVGYQPTLATDMGTMQERITTTKKGSITSVQAIYVPADDLTDPAPAT
TFAHLDATTVLSRAIAELGIYPAVDPLDSTSRIMDPNIVGSEHYDVARGVQKILQ-----
---DYKSLQDIIAILGMDELSEEDKLTVSRARKIQRFLSQPFQVAEVFTGHMGKLVPLKE
TIKGFQQILAGEYDHLPEQAFYMVGPIEEAVAKADKLAEEHSS-----------------
--------------------------------
>Cscu.CSCU011065-RA /organism=Cscu {i 118,298,595,780,939,1062,1275,1477 i}
--------------------------------------MLGVFGRV----CSSVLKS---
--SKPG--------------------LNL-IKLQDSSSKLVPCLYA--------------
----------------IQNKRYAA-----------QSAAATKAKNGKIVAVIGAVVDVQF
EENLPPILNALEVQGRK-SRLVLEVAQHLGENTVRTIAMDGTEGLVRGQEVVDTNSPIKI
PVGPETLGRIINVIGEPIDERGPVVTDKYSGIHQEAPEFVEMSVEQEILVTGIKVVDLLA
PYSKGGKIGLFGGAGVGKTVLIMELINNVAKAHGGYSVFAGVGERTREGNDLYHEMIESG
VISLKDKTSKVSLVYGQMNEPPGARARVALTGLTVAEYFRDQEGQDVLLFIDNIFRFTQA
GSEVSALLGRIPSAVGYQPTLATDMGTMQERITTTRKGSITSVQAIYVPADDLTDPAPAT
TFAHLDATTVLSRGIAELGIYPAVDPLDSTSRIMDPNVVGREHYDIARGVQKILQ-----
---DYKSLQDIIAILGMDELSEEDKLTVSRARKIQKFLSQPFQVAEVFTGQAGKFVPLAD
TIKGFQMILNGELDHLPEVAFYMVGPVEEVVAKSEKLAEEL-------------------
--------------------------------
>Lpol.rna2859 /organism=Lpol {i 118,301,598,783,942,1065,1278,1480 i}
--------------------------------------MLNVLGRT----CSCILKT---
--AKPA--------------------VSL-SKVQETSFKIIPTLCT--------------
-----------------KHQNYAT---------EAATSAKQSPNYGKIVAVIGAVVDVQF
EDDLPPILNALEVQGRK-PKLILEVAQHLGENTVRTIAMDGTEGLVRGNKVLDTQSPIKI
PVGPETLGRIINVIGDPIDERGPVNTDKYSAIHQEAPEFVEMSVEQEILVTGIKVVDLLA
PYSKGGKIGLFGGAGVGKTVLIMELINNVAKAHGGYSVFAGVGERTREGNDLYHEMIESG
VISLKDKTSKVSLVYGQMNEPPGARARVALTGLTVAEYFRDQEGQDVLLFIDNIFRFTQA
GSEVSALLGRIPSAVGYQPTLATDMGTMQERITTTRKGSITSVQAIYVPADDLTDPAPAT
TFAHLDATTVLSRGIAELGIYPAVDPLDSTSRIMDPNVVGREHYDVARGVQKILQ-----
---DYKSLQDIIAILGMDELSEEDKLTVSRARKIQRFLSQPFQVAEVFTGQAGKFVPLAD
TIKGFKMILEGEMDHLPEVAFYMVGHIDEVISKAEKLAEES-------------------
--------------------------------
>Ptep.aug3.g7080.t1 /organism=Ptep {i 118,292,589,774,933,1056,1269,1471 i}
--------------------------------------MYRAFGRA----SSVLLKV---
--AKPS--------------------ISI-SKIAGEGSKFLPCLWS--------------
----------------TSNQNYAS-------------AAAATRSKGKIVAVIGAVVDVQF
DENLPPILNALEVEGRK-PRLILEVAQHLGESTVRTIAMDGTEGLVRGQVVLDTNSPIKI
PVGPETLGRIINVIGEPIDERGPVVTDKYAAIHAEAPEFVDMSVEQEILVTGIKVVDLLA
PYSKGGKIGLFGGAGVGKTVLIMELINNIAKAHGGYSVFAGVGERTREGNDLYHEMIEGG
VISLKDKTSKVSLVYGQMNEPPGARARVALTGLTVAEYFRDEEGQDVLLFIDNIFRFTQA
GSEVSALLGRIPSAVGYQPTLATDMGTMQERITTTKKGSITSVQAIYVPADDLTDPAPAT
TFAHLDATTVLSRGIAELGIYPAVDPLDSTSRIMDPNVVGREHYDVARGVQKILQ-----
---DYKSLQDIIAILGMDELSEEDKLTVSRARKIQRFLSQPFQVAEVFTGQAGKFVPLAE
TIKGFQSILAGEYDHLPEVAFYMVGPIEEVKQKAEKLAEEA-------------------
--------------------------------
>Isca.ISCW012509-RA /organism=Isca {i 16,232,415,699,897,1034,1392,1594 i}
MLLAKDHVARRSFFFFSLPSSSPGGRLVLRRRVQQDTIMLSVVGRA----CSSILKS---
--AKPA--------------------VSL-AKVSGVNSRLIPALCT--------------
--------------TQPESRRHAA------------AQAKAKVGNGQIVAVIGAVVDVQF
EDNLPSILNALEVEGRK-PRLVLEVAQHLGENVVRTIAMDGTEGLVRGQKVTDTQSPIMV
PVGPETLGRIMNVIGEPIDERGPIPSDKFLSIHQDAPEFVEMSVEQEILVTGIKVVDLLA
PYSKGGKIGLFGGAGVGKTVLIMELINNVAKAHGGYSVFAGVGERTREGNDLYHEMIEGG
VISLKDKTSKVSLVYGQMNEPPGARARVALTGLSVAEYFRDQEGQDVLLFIDNIFRFTQA
GSEVSALLGRIPSAVGYQPTLATDMGTMQERITTTKKGSITSVQAIYVPADDLTDPAPAT
TFAHLDATTVLSRGIAELGIYPAVDPLDSTSRIMDPNVVGQEHYDIARGVQKILQ-----
---DYKSLQDIIAILGMDELSEEDKLTVSRARKIQRFLSQPFQVAEVFTGQAGKFVPINE
TISGFNQILKGELDHLPEVAFYMVGPIEEVHEKAEKLAAEAS------------------
--------------------------------
>Mocc.rna14661 /organism=Mocc {i 118,1392 i}
--------------------------------------MLSAVGRA----CSSVLKT---
--VKPP--------------------VSL-AKAQAIQGKCLPALFV--------------
-----------------SDKRGAA-----------AQAQAKTGSKGRIVAVIGAVVDVQF
DDNLPSILNALEVEGRK-PRLVLEVAQHLGESVVRTIAMDGTEGLVRGHSVVDTCSPITI
PVGTETLGRIMNVIGEPIDERGPIEAKNFLGIHADAPEFVDMSVEQEILVTGIKVVDLLA
PYSKGGKIGLFGGAGVGKTVLIMELINNIAKAHGGYSVFAGVGERTREGNDLYHEMIEGG
VISLKDKSSKVSLVYGQMNEPPGARARVALTGLTVAEYFRDFEGQDVLLFIDNIFRFTQA
GSEVSALLGRIPSAVGYQPTLATDMGSMQERITTTKKGSITSVQAIYVPADDLTDPAPAT
TFAHLDATTVLSRGIAELGIYPAVDPLDSTSRIMDPNVVGQEHYGIARGVQKILQ-----
---DYKSLQDIIAILGMDELSEEDKLTVARARKIQKFLSQPFQVAEVFTGHAGKFVPLKE
TISGFDMILKGELDHLPEVAFYMVGPVEEVREKAEKLAAEIGN-----------------
--------------------------------
>Dpte.g11558.t1 /organism=Dpte {i 115,455,1278 i}
--------------------------------------MLG-LYRN----CTSLVRA---
--SKPA--------------------VQL-AVQNQTAKNALPALCD--------------
----------------QSQKRYAA---------AAATAPKSGKKMGKIVAVIGAVVDVQF
EDELPYILNALEVVDRK-PRLVLEVAQHLGENVVRTIAMDGTEGLVRGQDVLDTDSPIKI
PVGPETLGRIMNVIGEPIDERGPISSNKFASIHADAPEFVDMSVEAEILVTGIKVVDLLA
PYSKGGKIGLFGGAGVGKTVLIMELINNVAKAHGGYSVFAGVGERTREGNDLYHEMIEGG
VISLKDKSSKVALVYGQMNEPPGARARVALTGLTVAEYFRDAEGQDVLLFIDNIFRFTQA
GSEVSALLGRIPSAVGYQPTLATDMGSMQERITTTKKGSITSVQAIYVPADDLTDPAPAT
TFAHLDATTVLSRGIAELGIYPAVDPLDSTSRIMDPNIVGAEHYEIARGVQKILQ-----
---DYKSLQDIIAILGMDELSEEDKITVARARKIQRFLSQPFQVAEVFTGQAGKFVPLKD
TISGFKAILDGEYDHLPEIAFYMVGPIEEVIEKAEKLAKDTD------------------
--------------------------------
>Turt.mRNA:tetur41g00210 /organism=Turt {i 112,443,771,1266 i}
--------------------------------------M--SLLRR----GVVLANR---
--ITPM--------------------IQS-HRGLELSEPMVGSLAD--------------
---------------KSQQKRYAS-------------QSSGSVKNGKIVAVIGAVVDVQF
DDGLPPILNALEVENRK-PRLVLEVAQHLGEGAVRTIAMDGTEGLVRGQSVLDTGAPITI
PVGPETLGRIMNVIGEPIDERGPINTDKFLGIHQDAPAYTEMSVEQEILVTGIKVVDLLA
PYSKGGKIGLFGGAGVGKTVLIMELINNVAKAHGGYSVFAGVGERTREGNDLYHEMIEGG
VISLKDKSSKVALVYGQMNEPPGARARVALTGLTVAEYFRDQEGQDVLLFIDNIFRFTQA
GSEVSALLGRIPSAVGYQPTLATDMGSMQERITTTKKGSITSVQAIYVPADDLTDPAPAT
TFAHLDATTVLSRGIAELGIYPAVDPLDSTSRIMDPNIVGDEHYGVARGVQKILQ-----
---DYKSLQDIIAILGMDELSEEDKLTVSRARKIQRFLSQPFQVAEVFTGQAGKFVPLAE
TIKGFKAILAGEYDHLPEVAFYMVGPIEEVVEKAQKLASEAN------------------
--------------------------------
>Smar.transcript:SMAR010797-RA /organism=Smar {i 115,292,467,589,774,933,1269,1292,1495 i}
--------------------------------------MLKILGRA----SSSLLRT---
--AKPA--------------------VSL-TNVKQNSLRVIPAFTN--------------
-----------------KNRNYAA------------AAPKGAVGNGKIVAVIGAVVDVQF
EDELPPILNALEVQGRK-PRLILEVAQHLGESTVRTIAMDGTEGLVRGQICVDVNSPIKI
PVGPETLGRIINVIGEPIDERGPVNSKIFASIHADAPAFVEMNVDQQILVTGIKVVDLLA
PYAKGGKIGLFGGAGVGKTVLIMELINNVAKAHGGYSVFAGVGERTREGNDLYHEMIESG
VISLKDNTSKVALVYGQMNEPPGARARVALTGLTVAEYFRDQEGQDVLLFIDNIFRFTQA
GSEVSALLGRIPSAVGYQPTLATDMGTMQERITTTKKGSITSVQAIYVPADDLTDPAPAT
TFAHLDATTVLSRGIAELGIYPAVDPLDSTSRIMDPNVVGDEHYGVARGVQKILQIILLL
FYSYYKSLQDIIAILGMDELSEDDKLTVSRARKIQRFLSQPFQVAEVFTGSAGKLVPLKD
TIKGFKMILGGELDNLPEVAFYMVGPIEEVQSKAERLAEEQSASA---------------
--------------------------------
>Dpul.mRNA11111 /organism=Dpul {i 118,325,460,622,807,1089,1284 i}
--------------------------------------MLNAVARA----SSGILRT---
--VLPT--------------------VSL-SHIQNGQSKVLPALLSKR-----SFY----
-------------TSKLVSAGAAA----------KAAAPAAAIANGKIVAVIGAVVDVQF
EDQLPPILNALEVSNRS-PRLILEVAQHLGENTVRTIAMDGTEGLIRGQPVLDTGSPIRI
PVGPETLGRIMNVIGEPIDERGPIVTDKFAAIHAEAPEFVEMNVAQEILITGIKVVDLLA
PYAKGGKIGLFGGAGVGKTVLIMELINNVAKAHGGYSVFAGVGERTREGNDLYHEMIESG
VISLKDKTSKVALVYGQMNEPPGARARVALTGLTVAEYFRDQEGQDVLLFIDNIFRFTQA
GSEVSALLGRIPSAVGYQPTLATDMGSMQERITTTKKGSITSVQAIYVPADDLTDPAPAT
TFAHLDATTVLSRAIAELGIYPAVDPLDSTSRMMDPNIIGDVHYNAARG-----------
------------------------------------------------------------
---GFKMILNGELDHLPEAAFYMVGPIEEVVAKAEKLAESQA------------------
--------------------------------
>Cele.Transcript:C34E10.6.1 /organism=Cele {i 91,174,804,1516 i}
-------MASR---------------------------SLASISRS----ASRLLQSNVQ
KCALPA--------------------ASI-RLSSNNVESKKGIHTG--------------
----------------VATQQAAAAT-------KVSAKATAANASGRIVAVIGAVVDVQF
DENLPPILNGLEVVGRS-PRLILEVSQHLGDNVVRCIAMDGTEGLVRGQPVADTGDPIKI
PVGPETLGRIMNVIGEPIDERGPIASKNFAAIHAEAPEFVEMSVEQEILVTGIKVVDLLA
PYAKGGKIGLFGGAGVGKTVLIMELINNVAKAHGGYSVFAGVGERTREGNDLYHEMIEGG
VIDLKGKNSKVSLVYGQMNEPPGARARVCLTGLTVAEYFRDQEGQDVLLFIDNIFRFTQA
GSEVSALLGRIPSAVGYQPTLATDMGSMQERITTTKKGSITSVQAIYVPADDLTDPAPAT
TFAHLDATTVLSRGIAELAIYPAVDPLDSTSRIMDPNVVGQNHYDIARGVQKILQ-----
---DYKSLQDIIAILGMDELSEEDKLTVSRARKIQRFLSQPFQVAEVFTGHQGKFVSLEE
TIRGFTMILKGELDHLPEVAFYMQGGIDDVFKKAEELAKQHGN-----------------
--------------------------------
>Dmel.FBtr0075446 /organism=Dmel {i 31,426 i}
--------------------------------------MLVSWAKM----ATACARIGLK
--MGPGTGGYRGNYLGNPVVFPRYLHASL-SLWDDKDKKKSGDECEP---------EP--
--QEVCKTD----AELVKKKDEAEDECEEKKSDGGGKKLESKGRKGVIHAVIGPVIDVYF
EEEVPEVLNALQVQDAPIANLVLEVFHHLGNNIVRCVAMDSTEGLRRGQPVLDTGYPIRV
AVGKAVLGRILNVVGDPIDDRGEVKSDFYSFIHNEAPELTDLSVKPEILVTGIKVIDLLA
PYVKGGKIGLFGGAGVGKTVLIMELINNIAKSHGGYSVFVGAGERTREGNDLYHEMIESK
VISLEDDSSKVVLVFGQMNEPPGARSRVVLTGLTIAEYFRDVDGQDVLLFIDNIFRFTQA
GSEVSALLGRIPSAVGYQPTLGTDMGTMQERITSTRNGSITSVQAVYVPADDLSDPAPAA
TFSHLDATTVLSRPIAELGIYPAVDPLDSSSRILDPDVVGEEHYNVARAVQKTLQ-----
---AYKSLQDIIAILGMDELSEEDKLTVARARKMQRFLSQPFQVAEIFTGHPGKLVPVEK
CVEGFKRLLNGEYDDIPEIAFYMVGDAEEVLAKATQLAASMSGDAPPAKAEAKKDEKKDT
KPEEGKKEEPPKGEDKKEEAKDDKPKEPEKKD
