# Supplementary material for: Genome streamlining in a minute herbivore that manipulates its host plant
Source: eLife. 2020 Oct 23;9:e56689. doi: 10.7554/eLife.56689 (PMC7738191; doi:10.7554/eLife.56689)
Supplement: Supplementary file 2. [file elife-56689-supp2.zip › Malin_Input/OG0002294.fasta]

>Agam.AGAP005526-RA /organism=Agam {i 17,296,978,1209,3205,4612,4956,5317,5650,5841,8947,10260,10341 i}
M-----------------------------------------------------------
----------------------------------TPY-NRAKILATNGHIIIESAQDRNI
TFYMKGS-GHLNIGGL-SIEQVLRTLSKM---MIDGRPSTDSQP-------FLPGGSVAD
QVQLLATYVSGPY--GLIKRVETLEQQSSSRNV---------------------------
---TQMNP-RIGALARRVRNVETKVALLMS---TLQVNRCTSGP-----CQNGGTCIAQY
DS-FMCLCPSNWEGQTCTTDVNECALFAGTDLGCQNGATCKNIHGGYTCMCPDGWRGIHC
NTRSQDCATAGA-DLCG-HGTCVQA-----------KD-GYRCICDQGWK--TNGLT---
PACSVDVDECSESK----------------------------------PHCSKDPEVSCI
NLPGSFVCGPCPAG-YSGNGFYCVD--IDECE-TNNGGCSTSPSVQCINTRGSYR--CGN
CPAGYTGDGRTCLAH-----------GNRC---TQGLCHPMARCVD-----YGSAVPNCI
CLPGYIGSGFGPNGCYRSSM---------------NPC-ASAPCRNGGTCTKIDA---QN
YSCACPPGTNPPNCMRT-TSPCESNPCQNGGTCVGSSGTRNFLCRCPAGYTGLRCQTPTR
---TCGGIRFQMSGTLRYPEFNG---------------TYNHNARCAWLIKTN---ETQV
LNVT-FTQF--SLENP--------------------------------------------
--------------VSSGEC---------KYDW-LQIHDGRTSAA-----QIIGRFCGN-
---ELPRGGN--------------FQSTHNMLYLWFRSDNATA----HDGFQLRWESIDP
VCGGTI----------------------------AAVSHGLIASPGTPGNYPPNRDCKWY
LQAPQGRRLQFTFFTMKIEV----------------HETCGFDYLE---ITDGLR-----
--------DEGTLLAKYCNTS--------HPPPLITPSNEATVHFHSDESGND-------
-AGFQIHYAVVEGVPGCGGTYTQR------EGVISSPLSQTDNV----------------
-----------------------------------YPN--NLNCEYLIKQPV-------G
SRVEIRFSKFHLEQSEA------------------------------------------C
KFDYLEIFDGPST---EDPSLGKFCG-----DRM-P--PLFTSTGN-ALLLKFHT-----
------------DWSAPNPGFSLVYKIKCGGTFTDPAVELISPSYPQMYPSDQLCDYVIH
APLGKAIVLDFQDFDFEK-------NSF--PKCEL----------------DYVELYDGL
----------------------LPTNETLLGRYCS-------------------TKAPPQ
------------------------------------------TISSKNVLLLRF------
----------------VSDGSVSGRGFKGNFSFHDVS---CGGV-LMRED----------
---TIIRSPM-IAET-GKYQHD---AQCEWIIVAPAGHAVQLTW----------------
------------NSFELEVS--AWCVY---DYVQVFDNSSMA------------------
------NSLVGRYCGTEKPPAIT------STGNMVTIRFVTDSSSS--------------
------------------------KDGFSLS----FNFIDVEK-SCGGNFFATSGIIRSP
GWPKNYPSNKVCEWVITVPMGQQIMLLVHSFKMEKHR-----ICR---FDGLTIRNGGTQ
NAPLIGNYCG-EDN-------FNGTISFSHQLYLRFYSDSSRNYAGFMIEWDSATTGCGG
IL--TSPRGSIISPNYPLPYGQNALCTWRISMSQGSAIHIVFTDMDMES----HKDC---
---------QYDYLVIYD-GIDTSG--RKLGR-FCSAETDPIV-------LDTDTNHALI
RMRTDETNQRR---GFQLKYNILC-RRNL--TGYGGVIESPNFPNEYSAS--MDCRWTIR
VPPGNKINLEFSHFDFESITQQT---------GSNATHQRCPFDYVELQEMGT-------
-------------------GDLPVARRYCANK------PPPIVSMGRSIDLIFHTDSSGE
-QMGFRAEWSINGCGGLLT------KPWGSFTSPNYPNQYPKETECHWTIRVEPGKR-IE
LAVD------------DFHMETN-DQCRF----DGLHIAND-ANFTQ-QVTK-ICHEQQ-
-EPVHLSSSGSELFVKFYS--DSTFTYKGFRAN-------YRTTDAKC-------GGKIT
LHEG---FISSPNY--PSNYPANASCQWLIQTDATHTLQLRLKSL-------AIERSP--
---------NCI------NDSLQV--YDGNV-ASADQLLLTSCGS-----EPNVT--SVS
STGHEMLVTFKSNEDMEAK----------GFQAEFMTNCGSRIEV---KRP-GNILLNKA
HK---------------MSSDNCTWVLIAP------------------EPTQ-RITLTIA
HLSVM---------------------DLEGDC-FA---SVTVYDG---------------
DSTDGPKR---FDGCGHKIPPAIVSNGNALTVLVSSEDLLLSK---IDNLFVEMAYTTIE
NACGGRLTALMGQFASPNYPNTYPLNVECVWKLSASPGNKMSLFF-TELDIEPSD-----
-----------DC-NGDYLEVRERDENGPLLG----DFCGNQ------VP--TNLTE--A
SSFWVKFR-------------------SNSAGVAK--GFRAEYSYDTMSE-ITGTSGTIT
SPMYPRSYA--RADNIAWRI-TVDIGSVIAISFNRY-AIDRHTDDPLMCDGALRIYDG--
-YDETAASLLT-----------------GCGYIKPDP--VTSTSNVVYILLD--------
-----HSDVMESS--SFSLSWQQKFVS---------SAVNIPVNNEYFCDGHATIVLN-S
TDTVQNLTSPGYPNGYTNGLNCSWIFQSALPLYHPFLVLTFVDLEE--SSDCLADYIEVF
HSSDLA-------TW--RSYGR-VCTYFLRVA-NKFHGSPHLKVDFRT----DYYQNRTG
FTGSVILRCGGLLTDP-NGVI-----TQPNALPLI-----PPTPTLIGRPELMDACSWNI
SVRAGRTIELTFEQ-LNITS--VATPYANK--GFVAIMNGID----DHSPLI------GR
YSG--TELP---GPIKTSSNRAFVQYRP------SDTGANRF--RLVYREVGIEC-GGDL
VLT---AQSNSTIIATPNYPNVPPPHTECFWKVLAPAGELLRVELL--------SQMLLP
RM-------PGC--------RSEYVQLREGLTSQAPELLHSC-TGDLTKRIITRTNALQV
KYFNDRV--------------------EPNSAIQLRISLAKCGGV--------QRGSHGT
---ITSKNFPQPGGYPVPAV-------------CEYYIQEGQY-GMMQLT-FEDLHLPIK
AN----------------------------------------------------CSGQDH
VRILSILPA-------PNDTEVELGKFCGQ----EVPKQPILSVVPNVKIVFTANTPNS-
--------------IFRGFRLNYAVNY---SRCSHSL------VGESGEFASNGYGEPMQ
PFSFCEWRITVPAG--RRVKVEFIDLDIAD--------------------QA--------
----------------------------------APYPWF--------QRLSFYDGLN--
------------------------------------------------------------
YQVRIKAV------TSNDKTTPIYSSDNRMMVQYLSKAMTGRRGFRLRYSS-DESSL---
-----CEGNL-DGWQGSINSPVN------------VTTAVCTYK------RTDPTLSRDP
SAEPNVGTLALNFR-----EVYAGPSE-RMCVD-ITR--SATPIG----GTNVLKK---L
CVNATN------VVVVSP-----------FPNTVINTAQA-AYSGVLAFRMDYRVHQCGG
VYG-------SIPNISYPVGLEPYGRDGLHCAWYVT------------FPDQ--TLISVA
FE-RFTLQQ----------PCDQEYLLVYNGPGP-SSPLLGRFCKD----------SAPP
AEGIVTQRHLLFVEYHTVP--ANGSS------GSAGSDFELRLS--SKNFGCGGTLHTGS
P-TFGSALKDG--------------KYLPGQECIWLL--------QANAGQHIGVRFTGR
FNL-QTSPNCTKDYVELFDQQRN------REWVSLG-------RVCGKEVPPSFNSSGTV
MKVVFRTDES-IEGDGFTIQWNSNCGGIFYAEQETNVIVSPNY--PAKYNNMQVCNYTIL
ANTSDA--GIEFNFL--DFDLEDSV---VTSVCSYDNLTV----YRKLEY-AEPITWEKV
GTYCRKTP-PAR-FRVKDRAAIVFRTDRYI------------QARGFRFEYRLDTCGANI
TSSR------RIESPEQLPPDGM---YRPALVCRWYIDIPQGQ-KVTVRFETLEMDHTES
---------------CY----------FDMVEVYRGL----EQTPDKRLALLCGN---LT
SHAPAIAISGTRHGMVSFKTESFSTSR-AKMTALVLYSP----DCDKHITLDE------R
TPSYRLNVIGSGNDRVQDCQYVFRAPSG-YTLRMVFDQFHVGSARN-------ATNCTD-
-DYVELRDGGSVFSMLL-GRFCGNE----RVNAQSSFGSTLHLRYVTD-SALRGTLFDAT
VTMVPSLCGA--MNRNLTGGAVVTLNTPNFG-----GSSKYPPNARCLWLLEAAPGK---
--------QIEIQFLTMDLQQYD---EGGRECKD--YIGIRDATLKSIIYEGLGDSLIFN
GGSSSKASFY-HG----SRYANAYNIYCGSN-YLPSPYVS-ITNRVYVSFESDG------
------------------------QIEGKGVSLRVHESSVCAKNYTA---LQGRIVQN--
----ELQKDQQCTITVQVPH----------NYTIALYFNM--FYLY-----NVDCAVHAL
-KAYDGTHESAD----RLLGEYCNF-ATPNPV-FTTGNVLRLVFPAT------------D
RELVSLQLDATYVAT--DQG--QGCGGELYNYGGVFTSPLYPANNRTRMECLWTVTVPNN
LLVALRFEVFDLG----SKSSC---ATDYLQVLDREEDPKAPKADDGQEKVVRQHCGGE-
SPANYI---STGSTIRVRYK----KTQNFAGVGWVIKFMGVEKGVGV-------------
------------------------------------------------------------
----------------------------------------------NDY-----------
------------------------------------------------------------
------------------------------------------------------------
---------------
>Dpul.mRNA6764 /organism=Dpul {i 77,207,627,879,1122,1152,1249,1471,1618,1695,1803,1975,2160,2323,2514,2671,2853,3025,3388,3575,3736,3921,4078,4438,4620,5133,5254,5442,5530,5638,5866,6057,6271,6475,6622,6807,6948,7336,7558,7905,8125,8220,8620,8805,8946,93
M---------------------------------SMKLCLLWLIVYVLID---------L
SG--------------------------------ALYDGRVRIRTQDGHLQFMVPDERDI
SLMTGRN-GRILFNGE-DISFAYQTVRNVSLELTSLRQREL--------------ASLQN
KQLELIARLDADTGENLNDRILLLEQSLANITS----QVVQNSESVGGGGEGGGGGRGGG
R-GGNGSPVNLRRLRRRVQTIERNLQRLTT---ALQADDCASAP-----CKNGAICIDSY
NN-FQCLCSPNWEGPTCDIDVDECSGFRGTELGCQNGATCVNTAGSYRCTCPTGWFGVHC
TQKTDGCNSGTNEQICG-HGICLS---------QPGQGRGYICLCEQGWT--TDGTN---
PGCTVDVDECVYPI----------------------------------PLCSVNPRVQCI
NLPGSFRCGPCPAG-YSGNGHYCTD--VDECQ-INNGGCSISPRVQCTNTIGSRS--CGP
CPPGYQGDGVFCSFV------------GVC-TVNNGGCHPAAFCYDNPA--ISSSYVSCQ
CRPGFTGNGFGQMGCVPLADGRRRGGGDIGPVNYDNPC-SPNPCV-FGTCSVVG----NG
FQCSCHAGYAGQTCNIP-LDACVSSPCRNGATCAVVGPDRQFRCICPAGFTGNECQNEIQ
---ACGGMISEANGTITFPSSDGG--------------LYPHQVSCAWVINTT---PGKV
MNMT-FNRF--HLE----------------------------------------------
---------------SSENC---------KFDW-LQFHDGEDASA-----QIVGRYCGD-
---QTFPGGS--------------MVTTHNQIYLWFRSDHSVN----GQGFELVWNTIDP
VCGGEI----------------------------STSTYGTINSPGYPGHYPANRDCIWS
LSAPLGKRIQITFATLQLEH----------------HLNCSYDFLE---VHDGSA-----
--------LTDNSLGKFCSTA--------NPPPLTTSGPYALLNFHSDATSTD-------
-NGFHITYAVVNGIPGCGGLLTGP------GGTLSSP--NHPDT----------------
-----------------------------------YEH--NLDCEWVIRATR-------N
ERVRLTFTALSIEASRN------------------------------------------C
RFDYVEVREGGTP---QSPLIGRYCN-----RNL-P--LPVLSQGN-QLLVRFRS-----
------------DFSVASSGFRARFETVCGGTWTESSGMIQSPNFPSPYPASKQCVYIIA
LDPGKAVKLDFLTFDVEG-------SA----NCRY----------------DYVEIRDG-
----------------------DTSNSTLIGRYCGP-----------------PSLIPPP
------------------------------------------IVSSHNYLWIKF------
----------------QTDASDQNLGFQANFSAIDVG---CGGI-LTSPR----------
---GVIASPL-HPEV---YPHG---ATCRWIVRAGPGKVVRLQW----------------
------------LSFALEPAP-PACHF---DSVSVYDNSTIP------------------
----NTGGLVGRYCGNTLPPSIT------STGDTITIVFKSDASLA--------------
------------------------AEGFTLT----YITLNSSS-LCGGTYYTETGMIASP
GFPTGYQPSLDCTWIIRAPLNRQIQLNITDFDMENHT-----QCQ---MDYLEIRNGGGP
TSPLIGNFCG-RNI-------PRTIPSHSHEMFIRLVTDYSLFGRGFRLFWDASSTGCGG
VL--TSPEGSIVSPGYPSSYGENAECIWRIEVSHGSRVLFAFVDLDMES---QPSGC---
---------AFDYVEVRN-GRDRRA--PLVGR-YCNSFS-LVP-------IVSKSTSLYV
KFKSDMNLAGR---GFKARYETLC-NTEL--KGLSGVIESPNFPNNYPHN--RNCTWTIA
APLGNRINLTFSHFDVEQHGSQD---------SSALAPVNCMYDFVEVRQPN--------
----------------------GTLGRFCGSS-----LPPELGSTQDKVMIQFMSDLSVA
-HNGFRLEWRVIGCGGRLA------KPFGIFKSPGYPVSYPFKTDCVWEIETEPGSR-VE
LTIK------------DIDIESA-VGCNY----DFLRVHGG-VDETSPKLAE-FCHRQD-
-KPVVVTAIGNHMYVHFHS--DESLRGKGFSAS-------FNTLPNGC-------GGYYK
SPSG---IIHSPNY--PQNYDHDSDCTWLIEVPINHVVVLNFVDF-------DVEPFT--
---------NCT------FDYVAV--YDGP--SLNDEEIARFCGS----TIPNPS--YVR
STSNKMFVRLKADGSVSAR----------GFVANYTTGCGARITV-NSEDT-GELT-SPN
FP------------HYYSNWYNCTWTLTAA------------------NPDD-RVYLMFT
HMDLHSFV-PQS----------SSVTATNTNCSMS---FVRVQDG---------------
DDSDAPVI---GNYCLTRVPSPITSQGSSLYVRLQTTPLM------LLGVGFRATYSILT
QSCGGEFTSEHGSFSSPAYPNSYPLSTECIWTISASAGNRVMVSF-RMFNLQDTE-----
-----------FC-NGDYLEIRTNDGGGELLG----HFCGTG-----FLP--SNITA--S
NKLWIKFR-------------------SDDDSTAP--GFIADYSLLHGND-LSGNRGEIA
SPLFPHPYI--HRDDFSWRV-TVDAERFVRLYFYPQFSIEREHEST-ACISSLLVYDG--
-YDEQAPLLGE-----------------YCGETRPRQMYITASGNVVYIVFR--------
------SRSFEGS--FFRLRWDAVVTNSP-----AVLSTPAPMNSSVTCGGD---YFV-T
DGNFTMVTSPGFPIGYANNLICRWVLTTD-PHYRVAMTLITLDMEA---GSCMFDRVEIN
NGENERP----------QLLGR-YCRRDQQGL-VVTSAGNSAVIYFRT----DATVNQTG
FQINAKAVCGGIVRQS-SGII-----KSPKYPANY-----PASTT----------CEWDV
SVRPGRKITVSFDN-MQIAS---DMPACSQ--DYVILRNGDS----VDSPVL----GSGR
LCG--NSIPT--SALVTTGNKLHIKFVSD-----GQTNSAGF--QLRFEEVRTSC-GGRL
TLN---NDISEVTIESPNRPSPSPPYAECEWIILAPGGHAVQLDFV--------GQLDIQ
SQ-------YGC--------RSAGVEIRNGGTLSAPVLGRYC-GRNPPGSIFSTGNSLHV
RYFNSLQ--------------------NPGTGFQARVSVARCGGT--------IVGSRGT
---LKSPNYP--SSYEPNTR-------------CVWTIRGPVG-HYLNFV-FTNLDLPSA
SAY------------------------------------------------GGNCSNVDY
VQIRER-----------NATNEILATICGN----SYSDV-ISSYSNEVDVIFQTGGRVY-
--------------NRQGFRMTYNTSV---DGCGGDV------SGPSGIIQSPGYPNSYP
HGRICTWKIRGLIG--RRITLTFTDFALEGPVRRT------------GAAQS-------E
CQ----------------------------------------------DFVYAINGPD--
-----FQSPPLYRN----------------------------------------------
SSRRCGS----------TLPEIVSSSGHNMILIFRTDGSVTHRGFSARYDT-DQPAI---
-----CGGEL-NGAVGASASTRI-------------------------------------
----------------------------------------------------PMGQ---Y
CGNQTSGT-----SIYNP-----------FLESLIRFTTD-STITGLGFNTSYRVSPCGG
DIT----NPQTISTPNFP---AYYGL-GVDCVWVID------------LSEN-GQQVQVT
FD-DLQLDSE---------DCSQDYLRILNGYMP-TSPQLGRYCGS----------TRPN
V--IRSQSSYLWIHFHSDNI------------SGNSRGFSITVD--AVTSGCGGIMHSRT
G-VITSPNYPS--------------AYGTDAECEWEI--------RVDPGYKVIADFFQR
FDL-ENSTNCQNDFVELMDWKN-------ETWHSLG-------RFCGKQFPPTISTSGES
MKILFRSNSA-HQGDGFRMRWKVGCGGEF--DGPTGLITSPNY--PMNYGDNLVCNYTIT
AS-ADT--YIIAQFI-DKFQIESHP------LCIYDRLAA----YQGNSS-SS----APL
GRYCGSQN-PSP-IVSHKNLFMQFRTDGSM------------SGSGFKISYTKQECGGTI
TSPT------IISSPSHP-DT-----YYNNLNCTWRIEAPADQ-VIDIKFQSLTLETHRD
---------------CR----------YDWVAAYEGL----QVNRSQLLGQYCGN---FT
YQLP-RIKSRGSKALVHFRTDWSVSH--GGFSASVRFTSGERQGCGGLVNLTANPQQQLR
APDAAVLPRNGHIDGELDCQWTVIAPPG-KVIRLQLTQIDMTDA-----------GCSE-
-DYLEARDGASKSASLI-GRYCGTV----VPPSLIGSTNIMWVQLVTG-TSNRRANFVAS
LSYQETPCGPNAGTLDATD-ANQILSSPNY-------PAAPGVNLRCRWLIDGNST----
--------AVKIHFQHLSIGS-----ADSAQCTND-RLEVQDVVNGGQNQE-ANDNLVLN
GDGATVVRLDQHQGIILQRELDQRLTFCGSR--LPHDVIS-SGGALAVTLITGTS-----
------------------------AGSSGGFQLQYSL-ATCNRSYDG---IEGRIVSPRW
--PGLFRSNDYCQMTIESPA----------NTTISLYFNI--FRLMN----SLNCSVSSL
-EIRDGGTSSD-----PLLGNLCGS-ALPNSI-FSTGNRLWIRFRPS-------------
-LLPQRGYDLTYTST--NQG--SGCGGSVFNTRGTVTSPGYPGNVSRTTDCRWELAVPIG
MIIKIEFPVFQFG----PADDC---TNNYMEISDIQQNAGG----AIGEAWRARYCGND-
RPSTYL---GTSNGVTLRYV----TSTNNTGLGWRAVFQAVTSIHA--------------
------------------------------------------------------------
----------------------------------------------NQ------------
------------------------------------------------------------
------------------------------------------------------------
---------------
>Isca.ISCW020415-RA /organism=Isca {i 18,120,224,351,520,604,655,742,970,1083,1324,1509,1678,1869,2026,2208,2377,2597,2728,2915,3076,3258,3418,3603 i}
M-----------------------------------------------------------
------------------------------------------------------------
------------------------------------------------------------
------------------------------------------------------------
-------------------------RRLQN---NLRRDACSSNP-----CGHGGTCVSRY
NG-YLCLCPAGWQGGRCEEDVDECAHLAGSDLGCQNGATCVNTPGAYRCQCTQGFFGAHC
TERQDDCSLASASALCD-HGTCIGL-----PR-VAGQP-GFRCLCDQGWT--TGPGQ---
LSCSQDVNECASGR----------------------------------HFCSKNPPVACL
NFPGGFGCGPCPQAIVTSSFFFCSQRALRKCK-RRMTTSSI--TVDCFNTIGSRS--CGP
CPPGYVGDGVTCTYL------------GLC-NVDNGGCSPLATCIEQRPW----------
SPPGFLAQAFG-----------------------------------------------NS
FQCVCEAGFSGRLCDQA-QGGCTSDPCQNNGTCHNDGP-TGVACTCTPEWTGPLCEEPRQ
---ACGGQLYGTNGTLRYPETGE---------------AYTHKRNCIWVLRTT---RGKV
LNVS-FSEF--HLED---------------------------------------------
---------------GGSGC---------GFDF-LEIHDGPTSMS-----RALGRYCGT-
---TL-RGKN--------------LASTHDSLFLWFKTDSSVT----GVGFALDWITTDP
VCGRDF----------------------------PVADVGSVSSPGYPGHYPSSRDCMWT
VAVPPGKRIQIHLATVQMEH----------------HQNCSYDFLK---VYDGAS-----
--------ERDQLLGTFCGSGA------PGPRPVLTSSHLALLHFHSDDSSTD-------
-VGFHATYASVPGVPGCGGVLSRA------KGRFTSP--SYPSP----------------
-----------------------------------YEN--GLLCEWEIRAAP-------E
ERLQITFDSFTLEQHSA------------------------------------------C
RWDALEVYDGRDD---NAPLLGRFCG-----SAL-P--PAVLSHGS-VLYVRFRT-----
------------DQSTQLQGFSASYEAVCGGHWTSLRGELSSPRYPEPYPARRLCNYTIE
LPPGNLVQLDWQHMDIEN-------DG----HCAY----------------DYVEVWEPW
----------------------RNGSERRRGRYCG-------------------SVPPDP
------------------------------------------VTSAYNRLSLRF------
----------------HSDHSVQHRGFLANYSALDIG---CGGV-LSEP-----------
---GRLQSPA-SESAQSGYRHE---SHCRWLLKAPPGHTVRLSF----------------
------------SQFALEES--TNCSY---DYVEIHDSS---------------------
------DERVGRYCGGRAPPTIT------STGELLHVLFRTDDSVA--------------
------------------------RDGFLAH----FEFLDGRT-ACGGEFFLSQGVVRSP
LFPRHYPADRDCVWLLHVPDGRQIRLNFTHFDLENST-----ICA---FDFLELRNGAQE
TSPLAGTFCG-REA-------PVGFVSDSNSLRLRFVSDSSMFGQGFQVFYDSALTGCGG
VL--TGSSGSLMSPNYPRPYGHNAECRWLIRVSQGSRIALTVVDMDIEE----QPDC---
---------GYDALEVFD-GDSARG--ERKAR-LCNLQQRPGH-------LTSSGSTIFL
RFRSDASGAGR---GFHVVYTAMC-SSVI-RHQPRGVIESPNFPAPYPSN--ANCTWTIE
ALSGHNISLAFSTLEIEHE-------------------ANCSYDYLEAL-----------
------------------------------------------------------------
------------------------------------------------------------
------------------------------------------------------------
------------------------------------------------------------
------------------------------------------------------------
------------------------------------------------------------
------------------------------------------------------------
------------------------------------------------------------
------------------------------------------------------------
------------------------------------------------------------
------------------------------------------------------------
------------------------------------------------------------
------------------------------------------------------------
------------------------------------------------------------
------------------------------------------------------------
------------------------------------------------------------
------------------------------------------------------------
------------------------------------------------------------
------------------------------------------------------------
------------------------------------------------------------
------------------------------------------------------------
------------------------------------------------------------
------------------------------------------------------------
------------------------------------------------------------
------------------------------------------------------------
------------------------------------------------------------
------------------------------------------------------------
------------------------------------------------------------
------------------------------------------------------------
------------------------------------------------------------
------------------------------------------------------------
------------------------------------------------------------
------------------------------------------------------------
------------------------------------------------------------
------------------------------------------------------------
------------------------------------------------------------
------------------------------------------------------------
------------------------------------------------------------
------------------------------------------------------------
------------------------------------------------------------
------------------------------------------------------------
------------------------------------------------------------
------------------------------------------------------------
------------------------------------------------------------
------------------------------------------------------------
------------------------------------------------------------
------------------------------------------------------------
------------------------------------------------------------
------------------------------------------------------------
------------------------------------------------------------
------------------------------------------------------------
------------------------------------------------------------
------------------------------------------------------------
------------------------------------------------------------
------------------------------------------------------------
------------------------------------------------------------
------------------------------------------------------------
------------------------------------------------------------
------------------------------------------------------------
------------------------------------------------------------
------------------------------------------------------------
---------------
>Phum.transcript:PHUM104920-RA /organism=Phum {i 8,285,575,723,859,1078,1267,1408,1599,1771,1956,2119,2310,2467,2649,2815,3044,3175,3273,3538,3720,3880,4056,4216,4398,4567,4752,4914,5029,5374,5602,5790,5986,6346,6546,6675 i}
M-----------------------------------------------------------
--------------------------------------GRPRLETTDGHLYIYGAKDKNL
SFMISEN-GYINVNNL-NLYKIVKEAKEASTAILNLKYTSL--------------TKLED
DVKYFTLSLN-----QMSQRLNVCENAINSWQT-----GSNSNGVLPF------------
------------QFLMKINKLERRVKTIMR---NLARQECQSDP-----CMNGGTCLDKY
LD-YECKCLEGWEGKMCEKDINECARFAGSDLGCQNGATCINKPGIYECVCSAGWYGLHC
TRRSNDCSSGPQGELCG-HGTCITQ--------TTGSK-GYTCICEQGWK--TDGVN---
PACNIDVDECAT------------------------------------FPCSRNPLVTCH
NIPGSFFCGTCPPG-YTGNGFSCSD--VNECL-IQNGGCSVQPMVQCINTEGSSK--CGP
CPPGYLGDGKTCTFV------------GKC-HVDNGGCSPNARCQE------IGNNVQCQ
CQPGYTGTGIGPFGCELTGSGTL------------NPC-QPNPCKNSGRCYVTLN---QN
FTCVCSAGYTGRTCSIR-KNQCSSNPCQNGGTCISRG--DFFFCRCTSSFTGRYCQKERQ
---SCGGYMTADEGELQFPPSNSSS------------VKYNHNLNCAWILIVN---SSLV
INVT-FEYF--DLE----------------------------------------------
---------------SAPEC---------QMDW-VQIHDGKSAGD-----HIIGKFCGK-
---NLPNNGT--------------IISTTNYIYMWFKSDSSKS----GNGFKLTWKAVNP
VCGGAV----------------------------NASIHGTIKSPGSPGKYPPNRDCLWL
VTAPLGKRISFTFFEVYIES----------------HQNCSYDFLE---FHEGLT-----
--------LDSPLMAKYCNTT--------IPQPLTTPGNTALIYFHSDQYQSD-------
-RGFQIAFHPIPGYPGCGGIFTSR------RGEISPP--MEGGR----------------
-----------------------------------YIK--NMDCAWLIKLNG-------N
LRIKIEFSTFKLEDDTN------------------------------------------C
NTDFVEIREGSDI---TSPLIGRYCG-----FRI-P--PIIESEGN-VLFVRFYA-----
------------DNTIEASGFRLTYRSVCSETLTEESGSLQSPGYPTKYKSQEECVFVIK
QPPGKIIQLEFQDFEFEQ-------IS----VCFY----------------DYLEIRDG-
----------------------PTESSPLIKRYCG-------------------SDRPPT
------------------------------------------IVSTHNYLWIKM------
----------------VTDNDIEMKGFYANYTTIDVS---CGGI-HTDPE----------
---GEILSPS-EYGS---YPPN---RDCRWAIVGKPGEVIQLTF----------------
------------NTFKLEFH--QRCQF---DFLEVFDNSSAT------------------
----KEGALMGRFCGEEIPPLLT------TTGHIMTIVFHSDTSLS--------------
------------------------MDGFTAS----YRLVNMST-LCGGNYFTNTGILKSP
NYPKPYPNAKTCVWTIKVEYGNKIALDVINFTLEGNTLVENRQCS---FDYLEIRDGGYE
SSPLIGRYCG-NKI-------PKRIVSQSNSIYLKFKSDSTFPSTGFWIKWDGTLTGCGG
TL--TSVTGSIISPNYPEPYGANSLCYYKIIVASGSKITLNFMDLDLEN----SGPC---
---------LMDFIEVFD-GLDESG--KSLGK-FCSSTNHPAT-------VTSSRNQMSI
KFQSDVRTSGK---GFYLKYKTEC-NTNL--TGFRGVIESPNFPQKFPPG--TSCTWVIM
APLGNKINISFSDFRFASS---------------------CNDDYIEIQEGNP-------
-------------------NPTNTIGKFCNTN-----RPSFIASSLDRVYVKFKSSESSF
-QGNFRAEWVINGCGGTFI------KPQGTFKSPNYPKVYPPNTLCEYFITVDPSLS-IT
LSIE------------DINMEAL-RDCFG----DSLEIYGG-SDSEAPLLAK-LCHKTP-
-KPVLIESSGNQMYIRFKS--DLITGGTGFFAE-------YTTKPASC-------GGMQI
SNEG---TIMSRNY--PKNYNAMDNCLWIVQVDINHRVRLNFEEF-------DLASSSP-
---------TCN------GTYVEV--YDGP--ASGFPLLLKHCGN----TLPTPN--PVF
STSYYLAVKMRTDKGFTAK----------GFKASFQMECGAELTV---YEP-GVIT-PSD
YM------------QIRVKSENCSWTLISP------------------EPDG-HITMTVS
TMDV----------------------TDSETCNEN---ALYAYDG---------------
NSHNATLI---GAYCGRRTHLPIVSQGNVLFIELDQNH--------YNTIEFWATYSSST
SACGGVLKGEQGSFASPGYPKSYPTNSECVWSLQAASGNGVEINF-KTFDLEESE-----
-----------HC-NEEYVEIREKEISGKLLG----VYCGQN------AP--TNLTA--H
NAVWIKFR-------------------SSRMGTGK-RGFLADYTLVFGNE-LTGTSGEIA
NPFYPNPFMY-HIDNINWRV-TVGFGSAVKITFKQI-HMD--DFYSVMCLSSLTIFDG--
-YDETAPNLVK-----------------VCGLNKPDS--VVSSSNVVYIVFT--------
-----HSQVIHGS--LFLLEWTEVTKP---------------------------------
------------------------------------------------------------
------------------------------------------------------------
------------------------------------------------------------
----GNVIQT------------------------------------TTTPSL--------
------------------------------------------------------C-GGLI
DLTS--WKNNSVILNNPDWPEPYTTNLECIWEIECP-------DYE--------------
------------------------------------------------------------
------------------------------------------------------------
---------------------------------------------HLTLT-INVLSLTH-
------------------------------------------------------------
------------------------------------------------------------
------------------------------------------------------------
------------------------------------------------------------
------------------------------------------------------------
------------------------------------------------------------
------------------------------------------------------------
------------------------------------------------------------
------------------------------------------------------------
------------------------------------------------------------
----------------YP------------------------------------------
------------------------------------------------------------
------------------------------------------------------------
------------------------------------------------------------
--------NCLNSHLGIFSKTYE------GDWKEEK-------RFCQRNETDETVSTANF
MKVVFSS----------------------------------GY-----------------
------------------------------------------------------------
------------------------------------------YERALLSATVQKACGNSI
RKSNG---------------------------------------VIKFDMKDYTMKTWSN
------------------------------------------------------------
------------------------------------------------------------
--------------DNFFCHWDITVSPG-KKIRVTFKEFDLKTTPH--------QTCTN-
-KYVMLRNGGSDDSPLL-------------------------------------------
--------G---------------------------------------------------
------------------------------------------------------------
------------------------------------------------------------
------------------------------------------------------------
------------------------------------------------------------
----DG--------------IYCDF---PQMIPLTTSNKLYIKAKTS-------------
-----------------NQD----------------------------------------
------------------------------------------------------------
-------------------------------ASFVMNYEEI-------------------
------------------------------------------------------------
------------------------------------------------------------
------------------------------------------------------------
------SPDC--------------------------------------------------
---------------
>Drer.transcript:ENSDART00000166212 /organism=Drer {i 119,249,378,480,584,711,880,1012,1108,1233,1420,1539,1774,1956,2119,2310,2467,2646,2812,3038,3169,3356,3517,3699,3856,4044,4204,4386,4561,4743,4900,5017,5131,5260,5393,5599,5781,5974,6172,6319,6510,667
M---------------------------------AQTLSFSWIFIFLLF-------FAGL
QGDRGGQN--------------------HSRQKRAISSEQPRMISENGHLTFSAGYNKDI
RFTTSGT-GSLKVGAE-DLILQINQIKKNKEDIDTIKNSGPSE-----------------
---------------DIKNQLHLLD-----------------------------------
---------------TRVTTLESKVQSIEQ---TVQRKTCSSNP-----CQNTGTCLNLL
DA-FHCLCPDNWQGPTCAVDVNECQVLAGTPLGCQNGATCNNTPGSYTCTCTPEWYGPHC
TSRYDDCAGGSQ-DLCV-HGLCIDS-----DRVNPNEP-KYKCICDAGWT--SPPGV---
AACTADIDECSLPT----------------------------------KPCSTNPPVECF
NTLGSFYCGACPSG-WQGNGYSCQD--VDECA-TNNGGCSTSPFVPCLNTMGSFH--CGQ
CPPGYEGDGKTCTQA------------DIC-STNNGGCFPLATCTSTP----GSTIPLCT
CPPGYVGNGYGPTGCTQIS----------------DICGTSNPCV-NGQCENTA----TG
YVCHCDPGWAGQNCDQN-MNECSSNPCQNGGTCTDGI--NGYTCTCTAQWTGPQCQTPQQ
---ECGGILESPAGTFSYPNNPGT-------------GDYDHQVSCAWVIRTD---PNQI
LRIT-FPFF--DIE----------------------------------------------
---------------NSASC---------NFDF-LQVHDGESASA-----FVIGKYCGS-
---AAP--AE--------------LFSSHNSLYFWFRSDHSVS----AGGFTVAWQSQAP
VCGGQL-----------------------------TNTYGDIKSPGYPGNYPPNRDCYWT
VNVNPGLLITFAFGTLSLEH----------------HDNCNFDFLE---IRDGLL-----
--------PEDSLLGKYCSTA--------SPPPLQTTGPSAWIHFHSDFSISD-------
-RGFHITYTTSPSDPGCGGVFTET------EGIIISP--NWPNN----------------
-----------------------------------YAH--NRQCIYIIRMPR-------S
EQVALNFTHMDLEIHTG------------------------------------------C
LFDFVEVRDGTGE---TDPLIGKYCG-----NTL-P--APILSTTN-GLWIRFQS-----
------------DSSVSRAGFRAMYELACGGTLSG-TGQIRTPFHPDPYPHNKVCEWVIN
QPEGYVVTLNFLTFDVEG-------SS----TCAF----------------DHVEVRDG-
----------------------PSSSSPLIGRYCG-------------------VEMPPM
------------------------------------------LESTQKSMFIQF------
----------------KTDASVSNHGFTAEFGSAEQG---CGET-LTEPT----------
---GSFTSPG-HPTE---YPHG---ANCTWYISVPPGHLIRLSF----------------
------------SYFNMEFH--TNCAY---DYVDVYDNGTAL------------------
-----TGTLLGRFCGRSVPPSLT------STDSLMTVLLVSDSSLS--------------
------------------------AEGFSAD----YISINATT-DCSKVFRTSTGELSSP
NYPDNYPTNRECVYRIIVEVNMQIMLNFTDFQLEGFS-----SCG---FDYLEIRDGGYE
TSPLIGQYCG-TNA-------PPIIVSHSNRLWMKFRSDHSLTYRGFQAHWDGTQTGCGG
TL--TTSSGGFTSPNYPLPYPANAECYWHIKTSAGSRIQLSFGDFHLED----TVDC---
---------YFDYLMVYD-GNNSNA--HQLAK-LCGNQI-PAP-------ISSSRENMYV
KLRTDSIIHTG---GFLANYHSTC-NGMLIANRSRGMIESLNYPNDYPSH--ADCSWTIQ
AYMGNTINYTFIAFEVEQS-------------------DGCGYDHVKLYDGPN-------
-------------------DQANLIGTFCGNV-----PPPAGTTSGTSLHIVFRSDMSIS
-YRGFQMDWYQNGCGGELF------GPVGTFNSPGYPGQYPMNRECVWHIHTSPGSS-IS
ITIL------------EFDVEYH-PDCNY----DKLEVYGG-PDLSAPRLAQ-LCTTRPP
SNPLQVSSTGNAVTVRFTS--DAVVSGRGFNAT-------WVEVPGGC-------GGSVT
APSG---EIHSPQY--PSNYPDNADCSWVITVDAGHRVFFNFTDL-------DIENQF--
---------SCS------YDYVAI--HDGP--HEHSPLLAQVCGT----SRPP----PVT
SSTNVIYVCFRSDHSLNHR----------GFSAQFSEACGSFIVT---DDVGGEIA-SPR
YP------------YPYPPNQDCSWIIRAQ------------------EPFN-HVTLSFT
DFELE---------------------MLNSNCTHD---SVEILDG---------------
DNVQAPSV---GRYCGSNLPHPVTSLSNAMVVKFVSDHA-------VGRKGFRATYMAST
SGCGGLLNMESGAFNSPNYPDVYPPNVECVWTLTSSPGNRIQLSF-IMFQLQPSS-----
-----------DC-SNDYLEIREGHSTGALVG----RFCGDS------LP--TNYTSITG
HILWIKFI-------------------SDSSISGA--GFRAVFSHLYGND-ITGSTGLIA
SPLYPRTYP--NNADYRWTV-TVDSDSHIQIQFLDI-DIE--DLFN-CLYDKLKIYDG--
-PSTNSFLLGE-----------------FCGLTLPNP--VRSSGSAITLEFQ--------
-----SDTVIGGK--GFLIEWTAVQGS-----------GPLPTIEPGACGG----TLV-T
GDTPQFLFSPGWPELYQHNLDCSWVIRS--PSSIVEFNLLSLDMED--EVSCLHDSLDIR
DGETNAS----------PLIAK-VCGRQLPG--SLHSTGDAMLLRFTS----DGSINGRG
FNATFSRGCGGFLHTD-RGVL-----SSPQYPQNY-----KPNLN----------CNWQV
MVTPGFRVSVTFQSPFQVQG---YGNQCST-GDYLELRNGPD----GNSPTL-----SGR
LCG--SNVP---STFQTTDNSLYAHFVSD-----GSNEGNGF--KLLFEAHSSAC-GGLI
ELN---DGDPPGYITSPDYPSNYPQNIDCVWIITVPNGEAVQLDFE--------GDFYIE
PH-------SGC--------LFDYIEIRDGPTSDADLIGRLC-GNTRPSTQHSSGTTMYL
RFRTDAS--------------------VTHIGFKAKYSIAVCGGT--------YIGQNGV
---IRSPGFPG-SNYPDNSN-------------CEWYLEGPTG-HYLTLT-YTAFDLQSS
AN----------------------------------------------------CN-SDY
VEIREY-----------NASGRLLGKHCGN----NLPAP-MDTGDSFAYVKFVSDASA--
--------------NAGGFSLSFEASI---EECGGDL------NAPFGTISSPNYPNLYP
HSRICRWSITVPQG--RRVTLTINDLRLED--------------------QS-------T
CAF---------------------------------------------DFVEILNGLT--
-----PSAPRL-------------------------------------------------
-DRLCGT---------VPAGTQVKSSGNTMTVIFSTDSSVSNGGFTADYSS-EESAV---
-----CGGIL-NEP-GNFTSPDF-GNGNY------SNNLNCEWL------IQNPHHTN--
------SSIVVIID-----ELHLEHHQ--TCEWDYLE--FRLDIG--DHNGELLTR---L
CGQTPPSI-----PIVVS-----------TPSLWVHFLSD-EAVGDLGFKATYYFSECGG
TQS---GDGGVISSPGYP---NVYPS-PSRCTWLLE------------APVG--HTVVLT
FT-YFEVEEH--------SQCVWDSVTIFNGASS-GSPIIGQYCGH----------NSPG
T--IRSGSNKLVVVFLADH-------------TVSKGGFAATWS--TDSTGCGGIIHADT
G-TIKSPNYPQ--------------NFPTNIECSWTI--------IAHDGNHLEMGFASD
FQIPDSSGQCQNSYIKMWSDNIQ------NDENLLA-------TGCGTTAPAAIIAPRNV
ITARFQSSD--TPGKGFSAAFYTTCGANF--TASSGRVVSPNY--PDHYPANSNCNYIIN
AG-EQF--VVVLTFR--TFQIEAHS------TCVYDGVKI----YSGTTA-SS----SPL
ATLCGNTI-PGI-FTTFGPMLINFYSDSII------------HDNGFLAEYTTIPCGGVF
NGTAG-----TIGSPSHSISN-----YHHNINCTYHIYVRNNR-VINLKFNSFNLEASST
---------------CN----------FDYVAVYDG-----ESTLAPLMGKFCG-----H
ELPP-NLRSSTNHMFLQFVTDSSVAA--EGWRATYSETLGPQQGCGGFL---SSPSGMFG
SPDI---DMNGQYEPHMDCMWTIAVEVN-KAINLTFISFELEGSTG--------TLCRY-
-DHVTIYDGDSANFPLV-GTFCGDV----IPAPFISASNFLTVHFISD-GTVSRRGFNAT
YSTVNSLCG---GAFNATA-TSQTITSPLY-------PNAYPPFTSCRWVLDAPSQE---
--------GVKVSVQQFHLD-------TSQSCTSN-FLEFKDFPVGDYGQ----------
-----------------------AHKFCSAD-SHVPDFYS-YGRTMHITFKSEA------
------------------------FMTGNGFSLSYQV-AGCSRVYEQ---EYGYLKSPGW
--PDLYPHNLECSIVLQAPQ----------NSFISLFFTS--FDVET----HPSCNFDYL
-EVRNGSTATS-----PLLGKHCGN-TLPNPV-FPGSNELFIFFKSD-------------
FTTTRNGFEITWTSSP------QGCGGVLYGDHGSFTSPNYPGTYANGSSCEWSIRAPSG
RVVTVTFNQISID----DPGDC---QNNYLKLFDGPDA---------NSPAVGPYCGLET
NIAPFR---ASSNLVFVKFS----AQSAVLPSG---------------------------
------------------------------------------------------------
----------------------------------------------HTWRS---------
------------------------------------------------------------
------------------------------------------------------------
---------------
>Hsap.transcript:ENST00000377833 /organism=Hsap {i 122,252,348,387,489,593,720,883,1015,1111,1230,1417,1530,1765,1947,2110,2301,2446,2625,2791,3008,3139,3329,3490,3672,3829,4017,4168,4350,4525,4695,4855,4969,5080,5209,5342,5548,5733,5926,6124,6271,6462,66
M--------------------------------MNMSLPFLWSLLTLLI-------FAEV
NGEAGELE--------------------LQRQKRSINLQQPRMATERGNLVFLTGSAQNI
EFRTGSL-GKIKLNDE-DLSECLHQIQKNKEDIIELKGSAIGL----------PQ-----
---------------NISSQIYQLN-----------------------------------
---------------SKLVDLERKFQGLQQ---TVDKKVCSSNP-----CQNGGTCLNLH
DS-FFCICPPQWKGPLCSADVNECEIYSGTPLSCQNGGTCVNTMGSYSCHCPPETYGPQC
ASKYDDCEGGSV-ARCV-HGICEDL-----MREQAGEP-KYSCVCDAGWM--FSPNS---
PACTLDRDECSFQP----------------------------------GPCST--LVQCF
NTQGSFYCGACPTG-WQGNGYICED--INECE-INNGGCSVAPPVECVNTPGSSH--CQA
CPPGYQGDGRVCTLT------------DIC-SVSNGGCHPDASCSS-----TLGSLPLCT
CLPGYTGNGYGPNGCVQLS----------------NIC-LSHPCL-NGQCIDTV----SG
YFCKCDSGWTGVNCTEN-INECLSNPCLNGGTCVDGV--DSFSCECTRLWTGALCQVPQQ
---VCGESLSGINGSFSYRSPDV---------------GYVHDVNCFWVIKTE---MGKV
LRIT-FTFF--RLE----------------------------------------------
---------------SMDNC---------PHEF-LQVYDGDSSSA-----FQLGRFCGS-
---SLP--HE--------------LLSSDNALYFHLYSEHLRN----GRGFTVRWETQQP
ECGGIL-----------------------------TGPYGSIKSPGYPGNYPPGRDCVWI
VVTSPDLLVTFTFGTLSLEH----------------HDDCNKDYLE---IRDGPL-----
--------YQDPLLGKFCTTF--------SVPPLQTTGPFARIHFHSDSQISD-------
-QGFHITYLTSPSDLRCGGNYTDP------EGELFLP--ELSGP----------------
-----------------------------------FTH--TRQCVYMMKQPQ-------G
EQIQINFTHVELQCQSD------------------------------------------S
SQNYIEVRDGET-------LLGKVCG-----NGT-I--SHIKSITN-SVWIRFKI-----
------------DASVEKASFRAVYQVACGDELTG-EGVIRSPFFPNVYPGERTCRWTIH
QPQSQVILLNFTVFEIGS-------SA----HCET----------------DYVEIGSS-
----------------------SILGSPENKKYCG-------------------TDIPSF
------------------------------------------ITSVYNFLYVTF------
----------------VKSSSTENHGFMAKFSAEDLA---CGEI-LTEST----------
---GTIQSPG-HPNV---YPHG---INCTWHILVQPNHLIHLMF----------------
------------ETFHLEFH--YNCTN---DYLEVYDTDS--------------------
------ETSLGRYCGKSIPPSLT------SSGNSLMLVFVTDSDLA--------------
------------------------YEGFLIN----YEAISAAT-ACLQDYTDDLGTFTSP
NFPNNYPNNWECIYRITVRTGQLIAVHFTNFSLEEAIG----NYY---TDFLEIRDGGYE
KSPLLGIFYG-SNL-------PPTIISHSNKLWLKFKSDQIDTRSGFSAYWDGSSTGCGG
NL--TTSSGTFISPNYPMPYYHSSECYWWLKSSHGSAFELEFKDFHLEH----HPNC---
---------TLDYLAVYD-GPSSNS--HLLTQ-LCGDEK-PPL-------IRSSGDSMFI
KLRTDEGQQGR---GFKAEYRQTC-ENVVIVNQTYGILESIGYPNPYSEN--QHCNWTIR
ATTGNTVNYTFLAFDLEHH-------------------INCSTDYLELYDGP--------
----------------------RQMGRYCGVD-----LPPPGSTTSSKLQVLLLTDGVGR
REKGFQMQWFVYGCGGELS------GATGSFSSPGFPNRYPPNKECIWYIRTDPGSS-IQ
LTIH------------DFDVEYH-SRCNF----DVLEIYGG-PDFHSPRIAQ-LCTQRSP
ENPMQVSSTGNELAIRFKT--DLSINGRGFNAS-------WQAVTGGC-------GGIFQ
APSG---EIHSPNY--PSPYRSNTDCSWVIRVDRNHRVLLNFTDF-------DLEPQD--
---------SC----------IMA--YDGL--SSTMSRLARTCGR----EQLA-N--PIV
SSGNSLFLRFQSGPSRQNR----------GFRAQFRQACGGHILT---SSF-DTVS-SPR
FP------------ANYPNNQNCSWIIQAQ------------------PPLN-HITLSFT
HFEL----------------------ERSTTCARD---FVEILDG---------------
GHEDAPLR---GRYCGTDMPHPITSFSSALTLRFVSDSS-------ISAGGFHTTVTASV
SACGGTFYMAEGIFNSPGYPDIYPPNVECVWNIVSSPGNRLQLSF-ISFQLEDSQ-----
-----------DC-SRDFVEIREGNATGHLVG----RYCGNS------FP--LNYSSIVG
HTLWVRFI-------------------SDGSGSGT--GFQATFMKIFGNDNIVGTHGKVA
SPFWPENYP--HNSNYQWTV-NVNASHVVHGRILEM-DIE--EIQN-CYYDKLRIYDG--
-PSIHARLIGA-----------------YCGTQTES---FSSTGNSLTFHFY--------
-----SDSSISGK--GFLLEWFAVDAP----------DGVLPTIAPGACGG----FLR-T
GDAPVFLFSPGWPDSYSNRVDCTWLIQA--PDSTVELNILSLDIES--HRTCAYDSLVIR
DGDNNLA----------QQLAV-LCGREIPG--PIRSTGEYMFIRFTS----DSSVTRAG
FNASFHKSCGGYLHAD-RGII-----TSPKYPETY-----PSNLN----------CSWHV
LVQSGLTIAVHFEQPFQIPN---GDSSCNQ-GDYLVLRNGPD----ICSPPLGPPGGNGH
FCG--SHAS---STLFTSDNQMFVQFISD-----HSNEGQGF--KIKYEAKSLAC-GGNV
YIH---DADSAGYVTSPNHPHNYPPHADCIWILAAPPETRIQLQFE--------DRFDIE
VT-------PNC--------TSNYLELRDGVDSDAPILSKFC-GTSLPSSQWSSGEVMYL
RFRSDNS--------------------PTHVGFKAKYSIAQCGGR--------VPGQSGV
---VESIGHPT-LPYRDNLF-------------CEWHLQGLSG-HYLTIS-FEDFNLQNS
SG----------------------------------------------------CE-KDF
VEIWDN-----------HTSGNILGRYCGN----TIPDS-IDTSSNTAVVRFVTDGSV--
--------------TASGFRLRFESSM---EECGGDL------QGSIGTFTSPNYPNPNP
HGRICEWRITAPEG--RRITLMFNNLRLAT--------------------HP-------S
CNN---------------------------------------------EHVIVFNGIR--
-----SNSPQL-------------------------------------------------
-EKLCSS---------VNVSNEIKSSGNTMKVIFFTDGSRPYGGFTASYTS-SEDAV---
-----CGGSLPNTPEGNFTSPGYDGVRNY------SRNLNCEWT------LSNPNQGN--
------SSISIHFE-----DFYLESHQ--DCQFDVLE----FRVG--DADGPLMWR---L
CGPSKPTL-----PLVIP-----------YSQVWIHFVTN-ERVEHIGFHAKYSFTDCGG
IQI---GDSGVITSPNYP---NAYDS-LTHCSSLLE------------APQG--HTITLT
FS-DFDIEPH--------TTCAWDSVTVRNGGSP-ESPIIGQYCGN----------SNPR
T--IQSGSNQLVVTFNSDH-------------SLQGGGFYATWN--TQTLGCGGIFHSDN
G-TIRSPHWPQ--------------NFPENSRCSWTA--------ITHKSKHLEISFDNN
FLIPSGDGQCQNSFVKVWAGTEE------VDKALLA-------TGCGNVAPGPVITPSNT
FTAVFQSQE--APAQGFSASFVSRCGSNF--TGPSGYIISPNY--PKQYDNNMNCTYVIE
AN-PLS--VVLLTFV--SFHLEARSA--VTGSCVNDGVHI----IRGYSV-MS----TPF
ATVCGDEM-PAP-LTIAGPVLLNFYSNEQI------------TDFGFKFSYRIISCGGVF
NFSSG-----IITSPAYSYAD-----YPNDMHCLYTITVSDDK-VIELKFSDFDVVPSTS
---------------CS----------HDYLAIYDG-----ANTSDPLLGKFCG-----S
KRPP-NVKSSNNSMLLVFKTDSFQTA--KGWKMSFRQTLGPQQGCGGYL---TGSNNTFA
SPDS---DSNGMYDKNLNCVWIIIAPVN-KVIHLTFNTFALEAAST-------RQRCLY-
-DYVKLYDGDSENANLA-GTFCGST----VPAPFISSGNFLTVQFISD-LTLEREGFNAT
YTIMDMPCG---GTYNATW-TPQNISSPNS-------SDPDVPFSICTWVIDSPPHQ---
--------QVKITVWALQL--------TSQDCTQN-YLQLQDSPQGHGNS----------
-----------------------RFQFCGRNASAVPVFYS-SMSTAMVIFKSGV------
------------------------VNRNSRMSFTYQI-ADCNRDYHK---AFGNLRSPGW
--PDNYDNDKDCTVTLTAPQ----------NHTISLFFHS--LGIEN----SVECRNDFL
-EVRNGSNSNS-----PLLGKYCGT-LLPNPV-FSQNNELYLRFKSD-------------
SVTSDRGYEIIWTSSP------SGCGGTLYGDRGSFTSPGYPGTYPNNTYCEWVLVAPAG
RLVTINFYFISID----DPGDC---VQNYLTLYDGPNA---------SSPSSGPYCGGDT
SIAPFV---ASSNQVFIKFH----ADYARRPSAFRLTWDS--------------------
------------------------------------------------------------
------------------------------------------------------------
------------------------------------------------------------
------------------------------------------------------------
---------------
>Smar.transcript:SMAR004135-RA /organism=Smar {i 86,216,264,375,438,477,683,813,985,1117,1213,1371,1558,1674,1909,2100,2263,2454,2611,2805,2971,3206,3337,3524,3688,3870,4024,4212,4372,4548,4902,5062,5176,5449,5582,5782,5955,6175,6388,6547,6729,6873,7082,7
MW------------------------------VLSLARFHFLVLLNLIH-------FAAC
----------------------------------DYFNQQPRIISSDGHVIFQAADNRNI
TLKYLGS-GSIRVNDD-DLVTTIETVKRTALQLTQLKQEDVAT----------LHLRIQE
AFEKLEQFA------AFTERLHQLETSVATLSS----LVQNSTRTITGLNT---------
---------RSNLNRNRIRVFQRRLNTIQR---LLSKNECASNP-----CRNGGKCEDIY
NG-YICRCPDYWQGVTCEDDVNECALFTGTPRGCQNGATCVNLVGSYECQCTANWHGVHC
DEKHDDCTGASSQELCG-HGLCHNV-----ERVQPGMP-KYECLCDEGWNK-TSGSN---
PACVVDIDECSWPR----------------------------------YPCSLNPKVSCY
NTHGTYFCGECPPG-YIGNGHTCED--VNECL-VNNGGCSMNPVVHCTNTYGSRR--CEP
CPQGYQGDGIICSQV------------NVC-LMNNGGCSSLAVCIVNLA--MIGG-RECR
CGPGYVGSGLGPYGCTVQEGGHTS-----QPGVFQNPC-DANPCV-HGTCTLYG----VS
YHCACQPGYMGINCETQ-LNPCASNPCANGGSCVAVG--MGYTCTCASGFTGNNCQDQQQ
---GCGGHLSSSSGNLRYPLFQGD--------------DYLHNQDCVWLIETT---WLKV
VNLT-FSEF--HLE----------------------------------------------
---------------EAPVC---------AYDF-LQINDGPSITS-----NIIGVYCGV-
---ELP--GN--------------IVSHTETLRVWLHSDHSNA----GKGFKLNWEPAEP
LCGDHR-----------------------------DAEYGLIQSPGYPGKYSLNRDCYWT
ITVPAGKKISFQFHTLKLEH----------------HFNCSFDFLEASSIRNGLS-----
--------INDPLLARYCQTY--------APEPMITPGRSVLLHFHSDEINND-------
-FGFHITYTSIPAIPGCGGEYTAP------SGIISSP--EFPNN----------------
-----------------------------------YAN--GLECDWHISAQN-------N
ERIKLTFTNFNLEDNFN------------------------------------------C
AYDFVQIWDGPNT---HSPSINTYCG-----NVI-P--PSVRSSSS-HLVIKFRS-----
------------DESDSFTGFRAEYELLCGGDYSDSTGSIHSPFYPNPYPESKECIYRIT
QPVGKLIVLEFEAFDLES-------DYQGDVLCHY----------------DYLEIRDG-
----------------------FNEKFPLRVTLCG-------------------EKSPEP
------------------------------------------IVSTQNVLWLKF------
----------------VTDSSQQNKGFLAHYRTEDIQ---CGGMYLNELN----------
---GTITSPD-HPMP---YPHD---TLCRWVIQVPAHYIISFRF----------------
------------LIFNLEDS--DTCHY---DYVEVFDNITLLD-----------------
----KSGHSVGKFCGTVIPAPIL------SMGDLMTVVFKTDESQS--------------
------------------------VDGFFAT----FEAVNNSN-ICGRNYINQVGFLSSP
NYPNGYSNDLDCTWIIKVPSMQQIEINITELDLERHG-----QCE---YDYLEIRNGGTQ
SSPLLGQYCSLYQV-------PGLIRSYSNQLYIHFHSDYSNNGKGFNLIWDGTLLGCSG
VL--TTASGTLTSPNYPIHYDHNVLCEWHIAVSHGSRIKFIIVDLDIED----ERDC---
---------LYDYLEIAE-KSLNKT----SKK-FCGDLVPLTP-------LFTAANAAVI
RFLSEGSVNGR---GFSLRFETEC-NNNIMNNGRHGVIESPNFPDAYPHN--QNCTWTIQ
APWGNKIRLVFSHLSLERS-------------------RNCSYDKLEIRDST--------
-------------------EPPKVVGRYCTLD----VPPDPVTSESELLSINFISDHDAA
-YDGFRLEWFIIGCGGNYM------RNEGNLSYPEDANHLP-RVICEWSISVDYGHQ-VK
LVLD------------KFDLDFL--NCNG----NSLQIFGG-PDVTSPKLTEPLCHKSS-
-NPLIFTSMGNHVFLRYSR--SVMARGSGFTAS-------WTAIEGGC-------SHHYS
SPTG---YINSPNY--PNSYNMLDDCSWLITVDEFHTIALTFQDF-------QLELDP--
---------TCQ------YDYVAI--FDGV--NEEAERIFFYCGA----MIPT-N--IIR
SSSNNMYIRFKADGSHQSK----------GFNANYSMDCGGVLNA---NEG-GIISISPS
FI-------------TYSYSPNCTWLIKAE------------------NLGD-QVTLAIT
ELRILDSR------------------RRGWNCSMG---FVRVYDG---------------
DSEFAPEL---GTYCRLDAPPPITSDGNALYVVLTKGRNHTRSNFFANSISFTANYYESS
SSCGSNYTSDSGAFSSPGYPNGYPLEIECIWFITAPPGNRIQLSF-SLFNIEDSE-----
-----------NC-NLDYLEIHEVNASGPLLG----NFCGDE------IP--SNLTA--S
ESFWIKFR-------------------SDDAGTAV--GFMAIYKFLSENE-ITGTGGKIA
SPLYPHFSN--INGIYRWHI-IVPMEMLVQVEFEDF-SYNR------TLFRSMTFYDG--
-SDQTAPVLKR-----------------LRGINLPEP--FYSTGNELVFVYP--------
------TAHFSQS--RFLLSWKAVYEIPPTEVSGDTAIWTASTSSIPGCGGH---LWVHA
NSTATNLTSPGYPNGYQSYLNCEWILQTE-PGNRIALKFIDVDLVNY-YYKCYYDGISIY
DGENGME------SWSAEPIQT-VCERDSEGT-YVNSSGHFMKVVFRS-----NYENRTG
FLIRAESKCGGYFYKN-MGLV-----LSPNYPNDY-----LTNQN----------CEWLI
TVKPGRTILIRSHY-FDIED----TDACTD--DYILFRNGAT----KNSPLL----NDGK
YCN--NHRPT-PSIMNTTSNHLYIKFVSD-----NKGSNRGF--RLFYEEQSISC-GGHI
ILS---PGVPEYEFTTPNFPRIPPPHSECKWIITAPAAHRVQLDFD--------STFDIT
DS-------DNC--------STEFVEGYDGGTINSHLLFKKC-GRQAPETSWSFGNTMLI
RYFTDTD--------------------NEGSGFKATAKISVCGGT--------LVTKQGI
---ITTPDYP--APYPNDLN-------------CEWKVRGPTG-HYISFQ-PVNYALPYA
AN----------------------------------------------------CSQATH
VSIRDY-------------DDKELKTYCGT----MHQNVAVNTSDNQGSLLFKSTTNVE-
--------------RYSGFKFTYNTSV---DSCGGER------TTPSGIITSPNFPGLYP
HKQRCFWRITVPEG--RRIRLEFTAFDLEE--------------------KSHYPDDRLN
CI----------------------------------------------DQVMLYDGAI--
-----GYSPRL-------------------------------------------------
SPSLCGS----------TLPPVYHTSGNGLVMYLFTDGDSTGSGFSLTYTS-DEPAV---
-----CGGEI-STFPKQLSSPTGLSTE--------NVSIHCIWQ------INSPELAN--
------TSIMFDIS---DFSVEEKYSVDFQC----FEAFFKIFIGPDVDGSILVHD---L
CGNLTDKH-----IFVVP-----------ASSLWLRYKKSLTQNSTRGFNLTASIQNCGG
VIT---NQEFTLVSPNYP---NNYGQ-NVHCAWAIT------------VEEE--QQIKLT
FD-EFNLDEN-----------SKDYLVIYNGLGPEKSPKFGHFNAT----------YKPS
S-GIHSMGNSLWIEFHSDP-------------AGGGRGFKATGS--ADSGGCSGHYNADK
G-SVTSLNFPN--------------RYPNNLECIWEI--------TLSYGYHGDITFVDR
FDV-QTVDSCSKDFVAIYEEIG-------NEWKQIG------NNLCGKQLPQPIKTKSNK
FKVMFQTDDN-INGDGFKLKWDKGCGGEY--NESSNKIYSPGF--PQEYSTYLTCDYLIM
TE-PDH--YIQLTFD-ENFDIENET------SCTWDSVEI----FSGMNE-RG----TSL
GKYCGTIA-PSPLVIKGGAAFVRFKSDSIV------------VKKGFVLNYNVQKCGGNL
TDSSG-----TFQSPTHP-MT-----YFPNTRCTWTIRGGEGL-YVEVVFIKFDME-DIG
---------------CN----------YDYVKLYDG-----DSLQSPLIGTYCG-----T
HQKPLRVLSKSDVITVQFVSDDIIHH--FGFLAVYRSTFGEKHGCGGYK---NVSSGSIS
SLDH---DNNGFYEPDLTCIWVVETQENHKNLKITFDKFDIEAPDDL------EKGCPW-
-DYLEIRDGTTEYSRLI-DRYCGTT----VPNVITSSGKSLWIKFSSD-SSHNKAGFTLN
YISIEAPCS---DNLVATN-YSKDLVSPDY-------PYGYPPNTRCEWNITADRPG---
--------SIELIFKDFELE-------NSTKCSKD-YLEVRDDMNDEMYN----------
-----------HW------GLQLEGIYCGKN--IPHHFLS-YYPKVKLNFATDN------
------------------------TLSSTGFKLTYKL-ATCNYSYGED-EDNGRIRMN--
--LKNFFQTDACVISISATE----------GKTIALYFVN--FEISW----SINCTDGYM
-KVFDGKAVSD-----PVLETTCGY-YEPNPI-FSTGNNLLLIFKPP-------------
GTYYRNLIDISFTTT--DQG--VGCGGTLSGINGSLSSPYYPGNYSVNKDCQWIIQVPPA
AAVQLYFRDIDLTPSTEQGTSC----NTHVSVYDGREA--------ILNKRVAHYCDTI-
NYSTERTIHGSDNEILVQYV----SNVNNTGRGFKAIFQY--------------------
------------------------------------------------------------
----------------------------------------------NGW-----------
-------KEL--------------------------------------------------
------IPDTF----------------PKD------------------------------
---------------
>Tcas.transcript:TC031117_001 /organism=Tcas {i 71,201,366,543,647,792,934,1035,1162,1351,1495,1680,1852,1934,2040,2394,2551,2739,2902,3262,3449,3792,3946,4693,5386,5722,5904,6103,6475,6564,6669,6801,7010,7408,7552,7894,8095,8581,8907,9088,9292,9661,9867,
M---------------------------------ILLYFVFSCFYNFVFG---------V
N----------------------------------YFGPQPRIVTQDGHLIFYAAVHKNI
SLQTQGR-GKIHVNGI-DLSQAAKLTNSAFDAMKKYQ------------------TNFEN
TFEKISKFEQLLDD-GLMQKITTLNGRTNGTTQ-------DGVNSASLVR----------
---------SVRRLNRRVNALQKSVKMLAD---LLEDDDCQSDP-----CKNGGTCEDLF
NT-FLCHCPPEWEGPVCDKDVNECARFAGTDLGCQNGATCVNRPGSYECLCSRGWVGLHC
RNRNVDCRQGSNFELCG-HGTCIT---------QYNDV-GYKCICDEGWT--TDGKT---
PACNTDVNECTGTK----------------------------------PHCSVNPPVQCI
NLPGTYRCGSCPAG-YTGDGYYCTD--IDECS-TSNGGCSTNPMVQCINTLGSRF--CGS
CPSGYVGDGITCSYQ------------GVC-NVNNGGCHPLATCRNNPR--IGSTFVECI
CPSDYTGNGIGRNGCVRSLPSAP------------GPC-TPNPCR-RGFCRVTNG---TD
YTCHCNRRYAGKNCEKF-RDLCTSNPCQNGATCTSFLG-ISYQCLCPSAYTGLRCETEKQ
---SCGGRLVGETGTLVFPSGSSQ--------------TYSSAMSCAWILETN---VTKV
LNIT-FKRF--DVE----------------------------------------------
---------------GSRGC---------RYDW-LQIHDGKNTLA-----RSLGRFCGH-
---QLPNGGN--------------IVSTHNTVYLWFRSDHSVA----SEGFELNWTSIVP
FCGDQLK---------------------------SVTSHGIIQSPGSPGNYPNNRDCYWP
LQAQPGKRLLFHFFTLMIGN----------------NSACDHDYLE---FISGTE-----
--------PTDPVFAKFCNTT--------HPSPLFSPSGEVLVHFHSDMDKNY-------
-PGFQITYSVVEGMPGCGGVYTRS------QDEIRSP--MYNGN----------------
-----------------------------------YPN--DIQCEYKIQLTT-------K
SRIKLTFLSFDVEDSEN------------------------------------------C
QFDYVAIYAGTTV---DAPLIGKYCG-----QTV-P--SPYITEKS-EILIVFKT-----
------------DWATAGEGFALRYETVCGGTFTTPSGVIQSPGYPKNYDHNLECIFEIV
QPLGNIIKLNIVDLDLES-------NTY--PDCVY----------------DFLEVRDG-
----------------------HNSNSTLIGTYCA-------------------NKVPL-
------------------------------------------IVSSYNYLWIKF------
----------------QSDTNNNGKGFRANYTTTNIG---CGGI-MKEKS----------
---GTFSTPK-YPQV---YPSG---TICKWIISAPPGNVIQVTW----------------
------------MNFQIEGS--FDCTY---DAVEIFDNNTET------------------
----GEGTSIGKFCGQHVPPAML------STSNLITVIFHSDQTNN--------------
------------------------MNGFVAS----YSTLLEST-VCRGNYYSNAGVIKSP
GYPNNYPLNIECTWTIQVKPGHQILLNVTDFQLEHYT-----TCR---YDWLEIRNGGSS
MSPLLGRFCN-TDI-------PKMIPSHANKLFIRFKSDMSKSEKGFKITWEATATGCGG
VL--NSPTGSIISPNYPEPYNLNAECIWKISISAGSLIQLVFSDLDLEE----HSEC---
---------ALDYVEILD-GPSLNS--KSLGR-FCLHH--PSF-------LRSSGNTLTV
IFRSDLSRNGR---GFHLQYITMC-NNTL--KGFRGVIESPNFPNNYPNS--VNCNWEIK
VADKNKINISFSHFDLEKVLVQNVP-------SNNSDSDKCLFDYVEVLYVEPVEEY---
----------------EEEGPFQKYGIYCGDK-----IPPLITLNSDHAKIRFLSDNLLF
-GNGFRLEWQLEGCGDILT------HPNGTIFSPNYPRSYPPSIECNWKIQVDFGSN-VE
ITFH------------KIEIEKT-YICHL----DYIKLYNG-EDETYPEIAT-LCHQN--
-KPITLRSSGNFLFVKFKA--DSSVQGMGFYAN-------YTSTPTKC-------GGKYT
ADSA---FIMSPNY--PENYNKNSTCGYEIQVGEGFRIELKFQDF-------DLYAPNR-
--------LNCT---SNNISYVKI--YDGP--TIDFPLLAKICNK----NAPN-K--TIL
TTTNQMYIEMVSQTDMASK----------GFLAKYEKACGARIVT---SGT-GHIR-IFS
HD-------------LDYDESNCTWTIIAK------------------DLTK-HITLTVL
YLD-----------------------SLNGYCDENI-KILKVYNG---------------
ESSEAPLL---GEYC-QKIPPTLTSDGSAMHVVVDS------------NTVLYATYSVFD
SVCGGTLTSVAGYFASPGYPKKYPVDTECEWTIDVTEGNHVSLSF-SYFGLVESD-----
-----------HC-NTDYLEIRQNNGTGKLLG----TFCGSD------LP--TNITN--E
GNLWIFLK------------------TSRSDGQVK--GFYAEYVLNHENE-LSGPRGRIV
SPLYYQNYP--FYGDFSWTI-TVAFGKRILLTFKDI-LLE--NGDS-MCFSSIYIYDG--
-STDEAPSLGE-----------------FCGSTLPDA--IKTSSNIVLIKFSG-------
-----YSTSRSLT--KFIIEWLEIESV---------VNTNKPSPKPNGCGTKEPIALN-E
LKNYTTITSPGFPNGYAPNLQCEWILTTI-PMNSLRIYFREMDLQPT-YGGCYADYVEIF
EKRLDK-------DW--TSVLK-TCLSNITSN-PGIYTTNMMKVVFKS----DRYGNKTG
FSALVRESCGGTLTAP-TDYIIYNNNSRSSYLRTY-------NSV----------CQWNI
TVRSGRTIELEFLY-FNIHH---DTNKGCD--NYLIIRNGKF----PDSPIL----GTGK
YCG--DQKP---PTLKTTGNNAYIKFG-------GITSLSNF--IIRYREISYAC-DSEI
KLT---KFANSTEIHSPNYPNIPPPHVECNWRIMAPPGETLRIDFI--------DRFDLK
VA-------KNC--------THEYVEVRDGGTKYSKIIGKYC---EKPNSQFSTDNMMFV
RFFTELN--------------------DPSNGFKARIVLANCGGS--------IHSTTGQ
---IQSPFFNIPSKYPVGVN-------------CTWHLISPQN-HNMDIT-FEKIDLEEA
LN----------------------------------------------------CTGVDH
VKIYERNEF--------DNKEYVLGNFCGK----KLPAM-VQSSGSEAIVHFETGKIKK-
--------------ELGGFSLKFNASA---EVCGGSI------EASEGTIKSPGYPNPHK
IYRRCSWNIKVPKG--RRVTLKIEDFGLDNRFKG--------------------------
---------------------------------------------------SWINGLVI-
-----YHDEKF-------------------------------------------------
-KGYIRK---------ISASNEIVESSENHMLVFYWSPATMGRGFKAKFTS-NNPSV---
-----CDGDF-NQDSGTITQPNI------------DYTYSCTYV------RDKPSNA---
------GTLALTLTT-TTNTTIPSNVK--NC----LTYIAAFKIETVNGKKELFST---N
CVPGTS-------VVRIP-----------HSKIQLSVVQY-SSRNQVNFTLSYNTYQCGG
IIT---RQTGEITSPGYP---NKNSK-SMECSWLLQ------------LPKE--QTISLT
FD-SLNLGS----------NCEKSYIDIYNGDSP-KSPKIDRYCQS----------NKPG
T--ISSQTNNLWIDYKFDI-------------DSDSKGFSLKYE--PKIQGCGGIFHDRE
S-IIQTPSFPN--------------DYPNNAECLWEL--------RSVEGFHIGLIFTTR
FQI-EETDNCENDFLEIWDWRD-------DDWVSLG-------RKCGREFPKTVNSTSNR
MKILFRSNER-ITGKGFRAQWQWNCGGTFTADRKERFIVSPGF--PQEYQKNIDCQYNIT
SK-QSHGRFINIKFY--NFDLEGSG-----SNCRYDNLTLSRFWMRKVNYYHM----PAT
QVFCGQKL-PPP-IRLGDTLYIRFQTDPWV------------QKTGFKFSYQLDDCGGQI
TSPT------VISSPLTKIDRSMFPLYTGYMSCIWNITAPPKK-SIVISFQKFRFEYRIR
---------------CH----------FDHVQIIEGP----VNTIAKRIANLCGD---LN
QNLP-TIKSENNTVLVVMNVDRSQNH--EGFEAEVYFVDGPEAGCGGKIVL--NKTMTLE
APNL----------ADMDCLWTIQSQID-TTVKIHFDELNLPSRCGLT--NHTITNCSC-
-AALEVRDGHPGVGDLI-ERFCGITD-THYSREITTSGNVMGLRLRTR-GS-NSKAFKVT
LTPIASICGP--VYLNVTQ-DVKTLLSPNY-------PNKYPSDLRCSWILKGTSRF---
----------VVRFIDFDLNKERNQHVVNNVCGED-KLEIVDNMVNLLTTSDMGPSFTVS
GDRKLTTDFLRYG------YLTGTHQFCGRF-ENPFDFYS-QFSQLIIKFKSGNL-----
-----------------------DKDRGKGFKIEYHT-TGCNRNFTS---LQGRIVQNDR
------TQSKSCIQIITVPK----------NYTISLYFQE--LTIFH----SEGCQNAGI
-EIRD-ENSQG-----TLFQKVCGY-YVPNPV-FSTKNQLWIRSWNT-------------
-NSFPISYDLVYTAS--DQG--RGCGGIIYNYKGTFSSPLHPMAYKNSTPCVWTLRTAIG
RRIAIKFTVFDIQ------GDC---AENYVKVTTYEKN--------TSND--HKYCKND-
DPAVLY----SNSRMLVTYQ----SSTKNDGSGWIAKFEAAISDEVM---IVLSPPLQIA
ALCYMFTVTILVFVLGCYIYFLQSNRKRCTCSLAEKDVEMRKAHRKSENNVYEADRSTKA
EHSSSLHQVRMSEYVSITSDSQKRSSPSPPTNDRTVDETDDSAYFLNAYETIVDSLYISL
CKVPKSKQDLYARFLNDLAKKIKMKDSAVYDKLQMCGLLNVNHYEVINENEPGSEYDSDD
CTYVKYVPSESVKQSLMRAQALHRTQCPKHVYGPNERLRNCLKEQKDAKNMSRSEKPPIP
PKKVRLRKNSEEDVI
>Ptep.aug3.g27274.t1 /organism=Ptep {i 130,299,431,469,656,769,1007,1091,1276,1439,1630,1787,1969,2135,2349,2480,2667,2828,3010,3170,3352,3512,3697,3890,3956,3986,4052,4277,4410,4610,4757,4798,4997,5216,5372,5569,5710,5913,6104,6324,6470,6617,6805,6863,70
------------------------------------------------------------
------------------------------------------------------------
------------------------------------------------------------
------------------------------------------------------------
------------------------------------------------------------
------------------------------------------------CVCPPNFHGIDC
TEKHDDCGSASHYELCG-HGTCVDE-----KRIQPGQP-KYRCICDAGWK--IPNGG---
LACTEDIDECSGAD----------------------------------RKCSQNPLVTCI
NTQGSFHCGPCPAG-FTGNGYHCND--INECD-MYNGGCSMHPFVQCINTHGSSQ--CGS
CPTGYVGNGRQCTFS------------GMT------------------------------
---------------------------------------------------------SNS
FHCLCFAGWYGTLCDRQ-EDPCFSQPCQNGGTCIRRA--GSYICNCTEGYQGPTCAETRE
---RCGGYLSGSNGTLTYPENGV---------------HYNHKQDCAWVIRVS---SGKV
VNVK-VNHF--SLE----------------------------------------------
---------------SGENC---------QYDF-LQLNDGPTAAS-----RVINRFCDD-
---HL-DGKN--------------FTSSHNELYMWFHSDSSYA----STGFSMEWSEVDP
VCGAELNVSEYGSINSPGYPGPYPHNRTFCGAELNVSEYGSINSPGYPGPYPHNRTCLWL
VKVPVGKRIQFHFATLKLES----------------HENCSYDYLK---IFDGAS-----
--------ERDPLIGTYCTTV--------TPPPLTTSGHAATLLFHSDHSVQD-------
-TGFHIVYSSQSNVQGCGGTLTAP------TGNLRSP--NFPDV----------------
-----------------------------------YEN--NLVCEWLIRIHP-------D
NRLLLKFTDFHTESHNE------------------------------------------C
NFDAVEVFAGTND---AAPLIGRYCG-----TTI-P--EEIFSDSH-QLFIRFRT-----
------------DTSLRYKGFRAEYKTICGGVYTEATGILKSPFFPDYYPARALCLYEIR
LSPGYLINVTFHNMEIES-------HL----DCRF----------------DYLQVRDG-
----------------------EKEDSPLIGQLCG-------------------SLVPEP
------------------------------------------IISTFNFLWMKF------
----------------ESDGSVQNRGFYAVYNAIEIG---CGGV-MTETS----------
---GQISSPR-HPDA---YPHK---TTCTWLLKATPGHVIRLTF----------------
------------TSFNLEMD--TDCRF---DYVLVEDTS---------------------
------SIQIGKYCGNRRPPILT------SMDETLLVKFVTDASVA--------------
------------------------RDGFTAT----YEFLNTEE-ECGGDFYQSSGVIRSP
GFPNRYPHSAHCVWILHAPNQRQISLNVTSFVVEQHA-----GCR---YDYLELRNGATG
TSPLIGRYCG-EEI-------LKTVRSHSNSLRIEFKSDFSMSAPGFEIYFDSTATGCGG
KL--TSPRGTIMSPNYPQTYPINANCEWLIQVSEGSVISLHVVDIDIEE----HREC---
---------RFDYLQVFD-GNSENS--KSLMR-ICNNQQNPGP-------ISSSSNSLLV
RFRSDVSQEAG---GFHLAYETLC-NTVL--KKRRGVIESPNFPNTYPHN--HNCSWTIE
APPGNNISIVFSHFTLEGS-------------------EDCEADYVEILEGQSV------
----------------------RSLGKFCGDQS---ELPGVIKTSSNKAIVRLITDRSIS
-REGFRLEYHMKGCGGDIVN-----KNSGSITSPNYPNGYPFATVCNWHISYAPGDR-VE
LTIH------------DIELEAD-PECTY----DFVRVYGG-EDENSPRLLN-ACRGSG-
-DSQIVTSHGNKMTIQFAS--DHSIARRGFRAT-------YRRLPPNI------------
TPGG---PAARRGF--RATYR-------------------------------RLPP----
---------NIT--------------PGGP----------AGCGGL--------------
---------FSSDE--ARR----------GFRATYRRL-------------------PPN
-------------------------ITPGG------------------PAGE-KVILTVT
NQQI----------------------PERDGCVHS---SLIIMDG---------------
DLPDSPVL---KEMCGSRSLLPIISQSNAMHVFMKN------------FGIFRATYGLAS
MHCGGAFSSLQGTFGTPGYPNNYDMTMECIWTIQASAGNKVHLSF-EVFSIEDSD-----
-----------YC-NNDYVEIHENDAAGPLIG----KYCGHR------IP--SNVTA--A
RKLWIKFR-------------------SDDIGTDS--GFLANYELIHGIQ-LSGNEGIIE
SPGYPDKIMTTRGNEYDWTI-FVDSGLFVSLRFLAI-VRI--TETN-ACSSKIKIFDG--
-FDDTAPLLGE-----------------YCGYQIPEP--LVSTSNTMSIKYS--------
-------PAYDGS-GFFRLQWTAVLDR-------GIVIDLPNVPAENLCWEELEIDAS-D
QTPVRTISSPNYPENYPDEINCTYIIRAQ-HFEHVELNISELVLEAA-DRRCEYDTLEIY
YLTNPNVN-----EW--TLNSS-LCGRHNSL--LFASPTNVMKLVLLT----DRFMNFKG
FTSTAHVRCGTHLFGA-TGVI-----KSDYIYTGLNRSQHFNPIQ----------CEYVI
RVRPRRTVQLHFDT-FNVPS----DSVCSS--NYILLRNGGS----NASPYL----GNGK
YCG--STAP---PNLESSSNQIYVQVVVNS----LASGSPNF--HIRYTEVSIGC-GGRV
FLT---DEIRNVDIVSPNYPNPPTHDIECEWVIVSPSGTRMRMDFE--------NEFHLS
---------PNCVE----GDQVEYVDIHDGGTELAPVLHRFC-GHDQPSSVMSTGNAIFV
RYVTGVD--------------------TPQAGFKSTIRIANCGGI--------ISSMKSV
---ITSPGYP--MSYRDSEE-------------CEWFLKMKNG-YHIVLK-LDDMNTPRS
NRENCTLTDYLEIRNYDSEGKDSEECEWFLKMKNGYHIVLKLDDMNTPRSNRENCTLTDY
LEIRNY-----------DSEGELLGLFCGNLD--NVSTI-IEVPGPQAYMKFKSNSAN--
--------------TGRGFSVTMTSDF---NGCGARV------ENPSGVITSPNYPNLLS
GSRECYWRIIAPEG--RKIKITFDELNLPK--------------------DE-ATG---V
CI----------------------------------------------SYIVLLNTLNAA
L---IFHDLLI-------------------------------------------------
----CPH-----------------------------------------------------
----DCGGAL-FPPTGIMATPNF-TVET-------HTVIDCKWK------IYNDHYEN--
------KTAVIRFD---VLDIPGEVSH--YCRN------NVFYVL--GDQSNFMGR---Y
CGNYTSPV-----IITSS-----------FPSTAFRLIAN-LSTSFRGIHATYNFTDCGG
RIV--ANSNSTISSPGYP---NNYPT-NMDCQWII-------------VPDG--GETVVV
FS-DLRLEN----------DCNKDYVIVRNGYHF-NSPIIGKFCGT----------NAPA
P--IVASGSVLVVIFHSDE-------------YGTAPGFSLTTG--QFQSGCGGLIHLTS
G-TISSQNYPS--------------RYKNNIECIWFI--------EYVPGYVIHLEFVGR
FEL-EMDSNCEKDYLLIEEFKDD------NTWTVRD-------KKCGSSTPEPITLKSRK
ARLTFRSNDR-ITGDGFSLKYSAVCGGNF--TQSSGEIFSPNY--PNSYANSLSCIYVIG
KE-GQ---YISLSFD-DYFSLEVHD------DCLFDNVSI----AHGDDT------NFTQ
GPYCGNQA-PAP-RSLAGPVILKFQTDSSY------------VAHGFKANYKILDCGATL
SEPSG-----SISTPRNF-KE-----YLPTMDCTWHIVAQPNH-VIALRFTHFDIRATYK
---------------CL----------MEYVEIRDG------NSTGPLIGRLCG-----K
NSTV-SVKSLGNMLTIKLYMK--AEH--GGISAHYYNTFGPDQGCGGTI---NAASGTIQ
SFDV---DNNGLYEPNLDCNWFVTSDNPDKILQISFERFDIDDSSD--------GSCEF-
-DYLELRED-YVLGNLI-GRFCGSN----LPTTIVTATSKVNILFHTD-GEINKPGFKMN
FQSLDSPCG---SSVLQSEQAPKFLMSPNF-------PSQYPVNLQCKWVFIRNDSHVPI
PEKGNYKMKVHIKFIDFDI-----------PCGGD-YLNFQMYPSD--------------
--------------------------------RRLRDFPS--------------------
------------------------------------------------------------
------------------------------------------------------------
-YVYDGLNNSA-----PLLMNQCHTFMPPDPV-FSTGNSLYFEANMT-------------
--NGLGLFYMNYMTT--DQS--RGCGGSLFAERGAVSSPLYPLPLNTTSNCAWYIGVPGY
HTVNLAFVNFNLT----SAAGC---TTNYLEIYDGQSG--------DISERVVRYCGSD-
IPAEHN---SRSNNVMIKLV----TNSTNTGSGFLIHFKS--------------------
------------------------------------------------------------
----------------------------------------------NSY-----------
--FSSSMTPL-----------IQREDG----------------------------MDSDD
-AYFLMTPQNYQETSGYR---------PRHG-----------------------------
---------------
>Cscu.CSCU028679-RA /organism=Cscu {i 22,155,373,525,688,891,1024,1215,1258 i}
M-----------------------------------------------------------
------------------------------------------------------------
------------------------------------------------------------
------------------------------------------------------------
------------------------------------------------------------
------------------------------------------------------------
------------------------------------------------------------
------------------------------------------------------------
------------------------------------------------------------
------------------------------------------------------------
------------------------------------------------------------
------------------------------------------------------AQFTVT
---SCGGILTEPSGTFEMKHAAFSN-----------------------------------
------------------------------------------------------------
------------------------------------------------------------
-----------------------------------------------TRNFMI-------
-------------------------------------------------------ECVWS
ITVETGKVIELRFLNFQLDD----------------------------------------
------------------------------------------------------------
---------------------------------------NF-------------------
------------------------------------------------------------
-----------------------------------------------------------C
YEDTVFIYDGNNSD--YSKILGRYCG-----TEI-P--PIFKSTQN-SLTVYFRS-----
------------IQGANDKGFKAAYRTTYDA-----------------------------
-------------------------DN------------------------DNL------
------------------------------------------------------------
------------------------------------------------------------
------------------------------------------------------------
------------------YEPN---LDCIWHIIQPSNNISRITF----------------
------------------------------ELMDIEEAHTNTT-----------------
------------------------------------------------------------
------------------------------------------------------------
------------------------------------------SCI---NDYLEIIDGVSV
HDPVIGRFCG-NQL-------PDDIVSNTNKVLVHFHSDDVENKTGFKLKYSEEQRICGG
SLYVSDENRTLTTPNYPQTYPPNLHCKWLF------------------------------
------------------------------------------------------------
------------------------------------------------------------
------------------------------------------------------------
------------------------------------------------------------
------------------------------------------------------------
------------------------------------------------------------
------------------------------------------------------------
-------------Y----------------------------------------------
------------------------------------------------------------
------------------------------------------------------------
------------------------------------------------------------
------------------------------------------------------------
------------------------------------------------------------
--------------------------------INASYWSHVHLTF-HDFDI---------
-----------PC-GGDRLEIREDGIDSRTL-----RFCGDN------VL----------
------------------------------------------------------------
------------------------------------------------------------
------------------------------------------------------------
------------------------------------------------------------
------------------------------------------------------------
------------------------------------------------------------
------------------------------------------------------------
-------------------------------HNYVVTRN---------------------
------------------------------------------------------------
------------------------------------------------------------
------------------------------------------------------------
------------------------------------------------------------
------------------------------------------------------------
------------------------------------------------------------
------------------------------------------------------------
------------------------------------------------------------
------------------------------------------------------------
------------------------------------------------------------
------------------------------------------------------------
------------------------------------------------------------
------------------------------------------------------------
------------------------------------------------------------
------------------------------------------------------------
------------------------------------------------------------
------------------------------------------------------------
------------------------------------------------------------
------------------------------------------------------------
------------------------------------------------------------
------------------------------------------------------------
------------------------------------------------------------
-------------------VLLYFTSDSQG------------GGRGFSLSYQIQGCPQNY
TQPNG-------------------------------------------------------
------------------------------------------------------------
------------------------------------------------------------
------------------------------------------------------------
------------------------------------------------------------
------------------------------------------------------------
------------------------------------------------------------
------------------------------------------------------------
-----------------------------------------------------MIYNMGY
--PWRYYYPDSCNVFIHAPE----------NYAISLYFQE--F-----------------
----HGSYRNA-----P---ANCENLGLENPL----------------------------
------KFVIMYTIT--DQG--PGCGGNFTTINGTFTSPRFPGFYNKTSECRWYISVVGE
HTVSLIFDVFELN----STIGC---TSNYVEVYNTHDE--------LESNKVSRYCGN--
------------------------------------------------------------
------------------------------------------------------------
------------------------------------------------------------
------------------------------------------------------------
------------------------------------------------------------
---------------
>Turt.mRNA:tetur03g04440 /organism=Turt {i 89,459,823,6711,7474,7861,8083,10929,11041 i}
M-----------K-FYS---------------LINIFIFILFAFPTLIFSF---------
----------------------------------DPFSTHARIRVEDGNIVFEAPPRKSI
SFKSNL--GTIYVNGD-KLDNLVSKSSSSSS-------TSL--------------STVSS
DGSSIQ---------TYDQKINSLKDSVDKLNE-----YSDVLNKARLLFSPGR------
---RQFSPKDFRRAVYNITRLTSEFNRLKQ---RLEENFCSSNP-----CRNGGICIPSF
QS-YICECREGWEGVNCDLDVNECLTFASTDLGCQNGASCVNLPGTYQCNCLNGFFGVHC
TQRSDDCASASNEALCG-HGICLST-----GKPAAGKP-HYTCLCDQGWT--TDGVS---
PACRVDVDECASPM----------------------------------PHCSINPPVDCI
NYPGGFTCGPCPAG-YKKQGFYCVD--IDECQ-VNNGGCSISPRVQCRNLPGGKE--CGS
CPPGFAGDGISCSYV------------GVC-SIRNGDCSPVAQCVEISA--SAGPGRECR
CPAGYIGNGEGANGCLPSTS---------------TTC-DQNPCV-VGICIPVSS-NPPS
FTCQCPPSFTGKRCDTQISNSCDPNPCLNGGTCINDA--IGPICLCKAAYQGTRCQDQRS
---QCTGDFDSPTGVISFPDNGD---------------EYPQNAVCNWRIRTS---LGKV
IQVT-FTKL--DIE----------------------------------------------
---------------PSYDC---------HSDS-ISLYDGLTSTA-----PVIGKYCGQL
--SNLPENHT--------------ITSEQPYLLISFTSDMSNQ----GSGFSLNWTTVTP
ECGGVI----------------------------NGTEYGAITSPGYPDKYPPGRDCYWY
IHGTLGKRIVFHFALLSLEI----------------HPDCKFDFLR---IYDGHS-----
--------DTDPILGNYCNTT--------SPSPLTTSGPSALVHFHSDRNRQD-------
-SGFHITFATIPAISGCGGLLTGD------RGALSTP--SFPNR----------------
-----------------------------------YEG--NLECDWVIRIKSL------E
DRIELRFNQFDLEHHPN------------------------------------------C
RYDYVEIRDGEQQ---NAPLIGRYCS-----TTIKP-PVPILSTSN-KLFVRFRS-----
------------DWSREGTGFHATYEVFCGGYFTDDSGTISSPNYPLLYPNSKNCTYHIR
VPPGKIIQLSFTFFDLEN-------SP----DCIF----------------DYVAISEP-
----------------------GILATNLTRQLCG-------------------SEIPEM
------------------------------------------ITSNLNELIITF------
----------------KTDSRTNRHGFRANYSSIDAS---CGGV-LRDKN----------
---GIITSPS-HPNE---YAHG---KECVWLLSAPKGHVVQLTF----------------
------------TMFNLEGG--RKCSY---DYVEVMEK----------------------
------NMNFGRFCGNQIPSPIQ------SVDEQLIVRFKSDSSVS--------------
------------------------FEGFVAA----YSFLNGSK-FCGGIRRGLSGEIVSP
NYPLHYPKSRRCLWKIIAPENNQLQIKFTDINIEFHN-----SCT---FDYIEIYNGLDT
SAPLIGKYCG-NKL-------PPSIISHSNTVTIQFITDSGVSGHGFKLTYNVAGSGCGG
LM--RSASGVIISPNYPYPYNHDAECTWVIKTSKGSRLTLNLVDLSLEP----HSDC---
---------AHDRLEIYD-GPDSKA--QRLLK-ACGDTLIGEP-------LKSSANVVTV
KMITDGSISFR---GFKLSYATNC-SNTI--NDLHGVIESPNYPDLFSSN--SNCSWTIK
VPQGNNISLAFQDTHFNSP---------------------CTTSYLSITNSTSNAQL---
-------------------FSTKSI-QYCIDN----ATISNLFIPSSSVSIDYINIGTQS
-SSSFRLEWSMVGCGGYLT------ADRGEITSPGYPNPYPHRVTCQWTIKAKPGYK-IS
LSVF------------DYFIESS-TTCNF----DSLQIFSG-PDLTSPRLLK-LCGRSL-
-SSKTLSSNGNYMTIFFSS--DDLIAGKGFRLT-------YYTEPGTC-------GGYQN
LDEG---TITSPNY--PLSYDSSDDCEWILGFGSD-RIKITIQDL-------DIPSSA--
---------NCT------ESFLAF--YSDS-----SNKLAQLCGN----EVPT-E--QII
SPSSNIRVRFKANGKATGK----------GFKFLYQVICGGDRIA---EEYPKVIR-NPN
YP------------SISNKNPSCDWVIRTNK----------------QNPGK-RIMWRFI
KII---------------------------SAGSG---SLELREG---------------
DSRDSPLI---AKYTDSSHPLPVITQGNSLFVHLTG------------PIIFSASYSTDT
SQCGGTFTGFTGNFASPGYPNSYPLSTTCIWKIKASSGNRVSLTF-LDFNFESDE-----
-----------FC-ALDYVEIREGSASGQLIG----RFCGQS------IPPIQNSSY--Y
AGLWIKFQ-------------------SDGDGSAP--GFQASFDTSTNVE-LTGDSGYIS
SPAYPEYYA--TKTNQRWSV-TVKDGLTIAFRFNTI-SLI--PRFTECERNYVAIYDG--
-PDWTYPLLGR-----------------FCGFQVNGI--KTTSSNIATVFFR--------
-----PDSTL--S--RFLIFWKAEAKN-------VTSLIGDLSTKPSNCSY----FLSSQ
LGQSIAISSPGYPFGYSPNINCSWFITAP-SGTHFKVNVTDLNIEHASSEVCNYDRLNFY
QYSFEDS------VW--IKNRT-ICGKNKLS---FELSTHLSQVNFMT----DSHINKTG
FNLTLTPVCGGVLNLE-QAVI-----NSSIL---------GSAVS----------CSWKI
MVRDGRTIELNFFS-FNLGS----GNPCTK--GYMNIRNGPF----ENSPLI------GH
YCG--ANLP---PVIQSDSNQMFISVYA------PRTSPSDF--SFNYREISATC-GGSF
DLD---ENTPSVTINSPGYPSLPPHALQCDWLFKGPAHRNLRIDFEII-----SGPSIIR
HT---------C------NKNLTRVDVHDGGTRLSPLIGRFC-PRPQASGVTTTENFMFV
RYSASGD--------------------LTLAPFKATISLNICGGTY-------FISSSVV
---IQSPNFP--SPYDGNMN-------------CGYYLHSYSTSSTVMAT-ILSLDLPSE
SS----------------------------------------------------CDDGDY
LEFREI-----------SPTGDLIMKLCGT----RNSTVTVQSTTSVMYVLFKSNSEN--
--------------AGQGFRISFSSYTDYENSCYNTFD-----ASKPGIVRTPQ--SSLG
HSLTCSWSFKAPVD--RRISLTFTKYNLKQ--------------------NTRVAN---S
CLD---------------------------------------------SLEATFDHRSFY
FSDIVPSEPNK-------------------------------------------------
LILPCGY----------QNEFSIKSPNNVLFLRFKTFSLGSGEGIEASFSA-SEPTE---
-----CGGVV-TKNSPLIVSTNF-SKPVD------GAIINCFWK------IEIETEDL--
-----TKTKWIEYE---TIEVLGSDSSDAYCSK------GKIAEGSVTDLDHSVGK--LF
CGNKTNQF-----SLISSK----------IASFGISARIN-QTKGYRGVKAMYRVNDCGG
RIT---DPQGNFSSPGWP---QGYPV-NATCFWEFN------------YNYINSYAWQVE
FT-EFELEE----------DCSKDYVEIWEGTVD-DPVVIGRYCGK----------SGPT
S--FVA--SNIVIVFRSNG-------------VGSAKGFNVKFS--LASRYCGGFVRASS
NYRVRSANYPL--------------AYPKNSECIWNI--------ESYPEFRLNLTFEER
FDI-EKSANCTKDYVSISEWKG-------NSWKFIG-------QYCGLIPPKPLALDSYK
ARVVFHSDDDNRIGDGFTLTLGSICGFLV--DEPGEGIISSPG--SNGYRPGSNCVWTLK
GQ-RDT-DVIKIEFL--DFDLEPHP------SCGFDFVKL----IRGNSSLAQ----DVI
GTYCGSTK-PDN-VIVRGNLTIAFRSDTIK------------SHRGFNIKYQIIPCGGNF
TQSSG-----KVTAPIVD-DN-----YVNNAHCSYLITVPEDN-VIMLRLSKIELYNTEL
---------------CYPNGFVYPHSELDYLEIWDG-----PSRDSPLLRRLCG-----S
SDPM-IFKSSTNSLLLVFHSDEEYTS--SGFEATWETTLGQKQGCGGIL---NGTSGSLE
SPDI---DKDGRYENNLDCTWLIISDGKYDVLEITFSLMDIEASSL-----SPKIECAN-
-DFLEIRDGMSSSSPLI-DVYCSSE----LPTKLLTSSSRAYIHFYSN-EDTNGAGFRLT
YKTVNQTCG---GTLKVSNITTGIIASPNY-------PNSYPSSIRCFWHLLFDTGS---
-------AEISITFKDLDL-----------DCDSKVSLEIAG------------------
-----------HA------LYNEPHRICGTT-SPPTFHIS-NDATFTFTSRSEV------
------------------------KTTRRGFSLEYKL-AGCNDTYTE---ESGVITSQIY
--PMAYHYNGLCNFTIKASP----------GYSISVYFHEAEFSFNG----MSNCNSTSL
FTVKDGEGPVK---SIPVC-------KLPDPI-FSSNSSLTFKVNTEW------------
-----YKYYMIYTTT--NAG--PGCGGNIRAFNGSFTSPSYPKPYSNESECTWNIFSYGY
HALTFRFITFDFT----SLPGC---TTNYVELYDG--------------SLVGRYCGSE-
LPATYV---SRGNTLKVKMV----TSSSNRGNGFHANFAI--------------------
------------------------------------------------------------
----------------------------------------------NQY-----------
--APSNLQRV-----------IS-------------------------------------
------TPLNYDTNE--R---------PASLFDPSSGIMVG-------------------
---------------
>Lpol.rna12882 /organism=Lpol {i 56,186,279,330,432,536,666,835,967,1063,1224,1411,1491,1654,1845,2002,2184,2350,2466,2599,2710,2897,3058,3240,3400,3582,3760,3942,4111,4321,4435,4666,4799,4999,5184,5389,5599,5761,5946,6090,6293,6484,6694,6838,7032,7227,73
MPD-----CGSE--------------------------------------------IPIV
RQ--------------------------------KRKEKRPQIITEGGHLIFQTGTNHNI
TFRSLGS-GRIVLNNE-DLNKLVQQ------------------------------GGLRQ
TVEQLESRIGTLDS-QLTQRVDELTNQVNQLNR---------------------------
------RSQNNRRLGRR----------------LLNQDECSSNP-----CQNGGSCFDTY
NG-YLCRCLPSYEGSNCEQDVNECARFIGTDLGCQNGAQCINTHGSYRCECTANWHGVHC
TEEHNDCNQASNEALCG-HGTCINV-----KRDQSGQA-KYTCICNQGWT--TNGHN---
PACVVDRDECLESH----------------------------------PVCSRNPPVTCI
NLPGTFHCGPCPSG-YSGDGVTCTD--INECT-LNNGGCSVSPRVDCINTQGSRR--CGP
CPPGYVGDGVSCTFV------------GVC-HVNNGGCHPLARCIENSA--ISGNYRQCL
CPQGYIGNGIGLSGCVSQSGESSS-----PSSGSISAC-ANNPCV-HGICQAFG----SS
FQCTCLPGYTDPTCSSP-IDNCDSNPCRNGGTCINQQ--SGFTCVCPSDWKGSTCEEEQE
---S------------------------------------------FYVLYSG-------
-----------KVR----------------------------------------------
------------------------------------------------------------
------------------------------------------------------------
------------------------------------------------------------
--------------TVEIKM----------------KDHILNHLIL---IRDGMT-----
--------ERDPELALYCQTE--------TPRPLTTSGPYAWVHFHSDHSLND-------
-QGFHITYSSVAGIPGCGGLLTSP------SGSLSSP--SFPES----------------
-----------------------------------YPS--NIECDWVIRVHP-------E
ERVELTFSVFDVEHHEL------------------------------------------C
HWDYVEIRDGESE---ESPLIGRYCG-----TTI-P--PVRLSTSN-KMWIRFRA-----
------------DVIFTGRGFRATYVTVCGGIFTSETGVIHSPNYPDPYPSRRTCNYHII
VPVNKVIHLTFHQFAVEP-------HS----TCSF----------------DYVEITDG-
----------------------RTSSETPIGRFCG-------------------SVLPVP
------------------------------------------VTSLYNELLIKF------
----------------VTDGSVQNHGFWANYSTIDIG---CGGL-LNSPS----------
---GILKYPSVYGIQ---YPHQ---RSCAWVIATEAGKVLNLTF----------------
------------HAFHLELS--HDCSY---DFLQINDGPNAG------------------
------AHIIGRFCGN-VPPV--------CGGDLETAEFGNIKSPG--------------
------------------------YPGRYPANRDCYWTVRVAL-VCGGNFYTESGVITSP
GYPSFSRQNWDCEWVLHAANGHQIRLNVSEFELQNQS-----DCY---YNYLEIRNGAYE
TSPLIGKFCG-SDI-------PRVIVSHSNTIYLHFHSNRYTLSSKFKIFYDGATRGCGG
TL--TALSGSIKSPNYPRPYGHNAECHWAIQVSKGSVISLTIVRVDIEA----ESTC---
---------SYDYLEIFD-GSSSRS--QSKGR-FCNNQQIPGP-------IISSGNVMFL
KFITDSSHNRD---GFHVSYQTVC-NNVL--RKMRGVIESPSFPNPYPHN--HNCTWRVE
APLGNNISFAFSHIILENS-------------------TDCRFDYVELLEESVVLGE---
-------------------RNTRQLVKICGTPE---RLPRPIVTTTNTAIVRFYSDNSLS
-HDGFRLEWVVRGCGGELR------KDYGRITSPNYPSSYPVNTECKWYITVSPGSA-IR
LTIN------------EYDLEAS-SRCYY----DYLRIYSG-LDETSPKLLD-LCHKET-
-SSQSVTSSGNHMYIHFRS--DVTVSGRGFDIS-------YRSIENGC-------GGSYT
SSTG---LILSPNY--PQNYSTNSYCTWTLRAGGAHLMALSFLDF-------EMPLSS--
---------NCS------ESFVAVSYFD--------------CNL---------------
------------------------------------VACGARIIA---DRH-GEIM-SPK
YP------------HFTTSFANCNWILTTS------------------DPGN-HVTLTFT
NIIA----------------------LEDSNCTRV---YIDVREG---------------
ENTDGPPVS-GSPFCGRRIPSAITSQGNSLHIFANG------------HALFHATYSSST
SACGGTLTAEAGDFNSPAYPLSYPFDTECVWTIVAAPGNKVDLTF-RMFDLEESD-----
-----------YC-NMDYLEVRESGRDGRYIG----RYCGNQ------IP--GNVTA--A
NKLWVKFR-------------------SDSQGTHP--GFMASYVLVHGVE-LEGTYGVIA
SPGYPRDFV--FDDEFTWTV-IVPRDMYVRVAFVEI-DLS--EGFNENCESYVQIMDG--
-IDESVPELAR-----------------VCGRSIPTP--VVSHTNQILIYYK--------
------SKSYHHG--KWKLTWRAVNETSY-----ATEAPPSETGTENTCFED---LFL-N
STSREVIKSPGYPSGYEANLNCTWMIRTK-PHRHIKFHLLDLHLEGS-MGTCSYDYLELY
DTQNSISG----ALW--NHMAQ-LCGRPQLNT-LYDSSSNMMLLRFVT----DSSVNGTG
FSANIYSDCGGYFEGQ-SGEI-----SSEDILSSYN----YVSRN----------CTWIL
KVRPGRWIQLTFQE-FNVPS----DGVCST--QSIVIRNGGS----NLSPFL----GDGK
YCG--QNIP---SVPDSSSNEVYIQYRKEN---YRERASPIF--RLSFSEMSIGC-GGSI
YLK---NNRKEAEFSSPNYPNPPPHDIECEWVIMAPGDNRIRLDFE--------SDFHMD
---------SNCHS----DFGKEFVEVRDGGTIYSESLGKFC-GNVHPSSVFTTGNVMYV
RFFTASS--------------------DPKGGFKAKAVIGNCGGT--------LRESRGT
---IKSPHFP--NNYENNQL-------------CEWFITQRQT-RLINLS-FQNLDLPSH
PN----------------------------------------------------CSATDF
VEIRDQ-----------SATGELLGRYCGS----LTSAISLAPTTDTVYIKFKSDSSE--
--------------TKQGFRLVYSVRWY-GRRCGGEI------TDGSGTISSPNFPSATP
LHYYCRWNIDAPAG--RRVKLEFTHFNIKR--------------------DP-VTN---R
CIDTLRKLVWCVKDKLAAAVVVVVVVLVAVVVAAAQLIWNMREYRLITNFISALDQSLSY
ICNCLFIQPIMVGN----------------------------FSI-----------SRSS
YSTICGT----------TLPEPIRSSGKRLVLFFYTQGLAANEGFRAVYSS-DEDA----
-----CNMPV---FSRRVMTPRY-------------------------------------
----------------------------------------------------FLGK---F
CGNYTSQD----LTITNP-----------HPVTTVIFQTD-STVTSRGFNGSYYEKDCGG
VVD----TPTTLTSPGYP---GTYPV-NYDCHWIIN------------FRQR--SQVKLS
FT-EFQLES----------DCEKDYVLVRNGLHF-TSPVIGKYCGS----------NKPL
D--VVSQSRYLTVLFHSDG-------------NGGAQGFQASVE--PYTTGCGGFFHNAR
R-SFTSPNYPQ--------------AYPNNVECVWTI--------LLGVGMRVNASFVGR
FDV-EMHENCNADYIQFENFLD-------GQWVDLG-------RFCGRNN-TFVVSESNM
VRVTFRSNEN-VQGDGFKIKYNSVCGGVF--SEIQGTINSPGF--PDGYRNFLNCVYIIK
HH-SNS--LISLTFNSEEFQIEGST------NCRFDSLSI----YEGNST-SS----PLL
GKFCGSEA-PGP-FVSQGTMMLIFETDSSL------------TLMGFRATYSISICGGEL
QEPSG-----SFQSPGHP-VT-----YTANLDCIWLITVEQNR-AIKLKFLYFELEGSGG
---------------CI----------FDYVAIYNG-----ANTSAPLIGKFCG-----E
RLPP-VIISKTNQMVVRFRTDHSVHK--GGFSAAFSTTFGELQGCGGTL---VGDTGLLA
SIDI---DGDQSYEPNLDCVWHIMTDPN-KVIRLTFQTFDVEESPR------NMTKCSY-
-DFLAVRDGFFTIDPVV-DKYCGSS----LPSPVISSTNTLLVHFHSD-DRTGKAGFEAS
FASEDPVCG---GYLPVTD-ETETLTSPGY-------PNPYPSALHCRWHFIANSSF---
------SDRIQVNFQDFDI-----------PCETG-SLAIRDQAVGRLDR----------
-----------------------EITRESSKYVIGRDYIA--------------------
---------------RP--------------NLRESI-SVEKSHY--------QVLTPSY
--PNV-------SITTLTPEPITNEMISSTTTTIKMQTQK--FPVSK-------------
-QVHDGGSNLH-----RVLAVLCGH-SLPNPI-FSTGDQLWLNFTRI-------------
-GFSSSKYLISYTST--NQG--PGCGGNLTNTHGVFTSPFYPQPYNQTSECRWYILIPGK
HTLTLSFSNFALS----SSAGC---ESNYVEIYEGHHE--------TFNNDVTRFCGED-
NPAPYI---SRNNAILVKMV----TNTNNTMPGFRAFFQANIVD----------------
------------------------------------------------------------
------------------------------------------------------------
---ISGFQEV----------AVK-------------------------------------
------IPET--------------------------------------------------
---------------
>Dpte.g202.t1 /organism=Dpte {i 110,1520,2745,2773,8827,9222,12039,12148 i}
M--------------------------------LFSTILLRFFYIFLIV-------WAKL
TEQ------------------------FDVDHYLDPFDSHPRLLVKNGHLVLLTGRNKDI
VFRSSGS-GQIRINGN-DL--LASKIQSINQGLDDTINSN---------------EIVSQ
QNSPINQ--------FIDRKLSIVETRINSRID---ELTQRLNDTILLQKKIFG------
-----------RKQFRRIRTMLRRLDRLEK---LLTKNECDNNP-----CQNGATCEDGF
NQ-YFCRCRSGFMGQNCEQDVDECVQYQGTELGCQNGGTCLNIFGSFVCLCPANHQGLRC
NIEFNDCHNVSDHEICG-QGLCLNI-----PRTQNKVA-AFRCVCFQGFT--KSNPNIES
APCDVDVDECRLGI----------------------------------DRCSKDPPVDCI
NTRDGYQCGPCPSG-YTGDGFHCNA--YDRCL-INNGGCSISPRVSCFPSSSSDRVVCGP
CPPGYVGDGITCSTVD----------GDIC-STNNGGCSPDATCIANVA--ISARFRQCR
CNDGYTGSGEGSQGCQRISSSA-------------TNC-INNPCQHGASCMSYIHHGVSD
VYCICPPDYTGRYCENQ-ANLCRTNPCQNGGRCINNH--GVHYCQCSNEYMGINCEQQRD
---TCGGQLDSPAGILSFPTTNSSA------------NTYADNVTCIWVIQNSQQ-STKV
LNIT-FTRF--KME----------------------------------------------
---------------QSPGC---------AFDF-LEIFDGPSREY-----RNLGKFCGY-
--KNLPKGGN--------------IITSFNSIYLKFRSDPSVA----HEGFSLTWDTINP
KCGGLI----------------------------MNRTTGIIESPGYPHHYPANRDCHWE
IIADYGKRIQFIFTDLDIEP----------------SPNCTFDYLI---IRESLSRLPSS
IRTINSNADAINIIARYCNWTAS--PEQSIPPPITTSGSFARIHFHSDPGIHS-------
-RGFHLVFNQIPGV--CGGILTGS------SGIFQSP--STAYTSTTTGRTFL-------
----------------------------------IYQN--NIVCDWLIRVMP-------N
ERISLRFLSFALESDTT--------------------------------VMRSRNRSGLC
TFDYVEIYDGESY---ESPLRARLCG-----RII-P--PEIISTGR-FLRVKFRS-----
------------DMSVALRGFVAKYQALCGGEFSELQGRIESPNYPAPSLLSKNCTYQIN
VPIDHIIEFTVEQMDIEF-------DH----RCMF----------------DYLMVQGK-
-------------------------------RYCG-------------------QNPPPP
------------------------------------------FYSMNNELKIYY------
----------------VNDESKPSIGFIGSYRSIEIG---CGGV-LKQGE----------
---PMIAISAERLVT---SSIV---NQCFWEIRANQSHLVMLKFF---------HTEISS
SLSMSNGIQSDESHYSIERT--TNCYD---HYIMVNDSD---------------------
------GSLIKKFCVEQLPPPLI------STGSIMFVTYVLNNTQPNQEFDSMDSNSTNA
TRLTTVPTTTISAIQPRFDRM--IMRSFYAT----YHFVPARS-FCDKNIFKNIGVIRSP
RYPRRYPANRNCTWIIHVDNGLQIHLNFTQFRLEPAS-----EVNSRCYDYLEIRNGRRP
DSPLIGQFCG-SGP-------IPDIISHSNYLFIRFISDPSMQNKGFEVYYEAMATGCGG
TM--TAESGSIESPGYPDYYINNMNCEWKIRVAEGSIISAYLVTLDMERTN-AAKNC---
---------EFDYLEIYD-SDNGNEARKSLGK-FCNHNDISRPL------IKTTGNKMFI
RFVTDATINRG---GFKLNYRTDC-NQTL--IGRYGVIESPNYPDPHPHN--LNCIWHIL
APLGNNITIAFSQLVLETN-------------------VDCKFDYINISEVIRPNQF---
-----RLQDVNLLK-INEPNDIKTKMTLCGNYT--GSLPTMIRIEQNEALIQFISDETRS
IESGFRLEWSSTGCGGEFRN-----HPIGVISSPDYPNSYPLNVECLWHIYAEPGYK-ID
LMIE------------DLDIELS-NDCVY----DNLQVFSGNNDRNSPLLLK-QCSRT--
-SNIHLSSYGNEMTIKLTS--DLSNSHRGFNAT-------FRTTERGC-------GGTYL
AEKG---TITSPNYGGGNHYDPKTDCSYRLMAEENFDIELIVNDY-------DIPKSI--
---------NCS------ASYLAI--YDGFFDESDSVLLAKFCGQL---SQPTKEELKFR
SNNSVLSVRLFSDGLHTGR----------GFNITYRKVCGKTIIIDDQEQY-QNIL-SPN
YP------------HRINQEKPCHFILKTS------------------KPED-RLTVRFT
HLDT------------------TNIDPGQIPCEFL---KIEIYEGR--------------
EQLPNKRL---QQICNHIIPPPVVSQGDTLLLIVQA-------------AIFRALVSSIH
SFCGGDFHNTEGYIATPGYPNSYPLNIECIWVLEAAPSNRFELEFVENFDIESSD-----
-----------YC-NNDYLEIRLDNSSGTILGPNGQRLCGQFDGKQKPLPQ-IQIDS--P
GNLWIKFR-------------------TDDVGVAK--GFLLHFRIATITY-LSSSNGMIG
SPGWPSGFYF-ENVTFIWYV-VVPHDHYIKLEFQEF-SLHGDQIIN-FCPFQLSIYNGIV
DFSQISSSLTEQISTNLQSSIFPEPKQSYCGQQLPND--FIADSNAITLMYMR-------
----KYDAYIPSKQIKFLLKWSMLNGTEYTNIK-QNIGIPDNINTTFS-------IFI-D
HGQSYNLLSENF-TSYGNDID--WYFRTK-QSMHMNVTVDLMAINP--QSSCWSNKMTLY
VWQTTKH------RW--QSIKT-ICSRMTEP--IEIRESNEFRLNLRYFKKFESFPVKAN
YNLTITPICGGNLTDQPNGEI----DSSEDIDEQI-----RGIKI----------CEWKI
KVREGRTIRFHIEF-YSIGFI-IDSSTCQNRGESLEIHNGHS----IDSPLL-----TRP
LCG--HATTW-FTLSDTSTNYAYVVYR-------SKRATNSF--RIRYEEIGIKC-GGEF
VIK---RAGDDVIISSPDYPEYPKHDIICEWIIRGPLDYGIQITFE--------QE----
-------KWSSC------DKNNSYLEVYNGGSELSGLIERICIPAFNQNTIVVNSHITLI
RYVLKKV--------------------SFQSRFKATITIEGCNREYYVPFGSFLTDKNGL
SKLEDEYQFPK-FRYRNQINSSIKKSTQFSSNLCTIRLLTQAD-FFITLN-ITSILLRGK
-----------------------------------------------------DCTKGDI
IEIKEN-----------SNSPTNLMKLCSPKNETTNPLI-ITSQSNELFIIYKQINIEPN
VDGGDIGVDRFNNDHSIGIKFYAFAKY---KRCYHFID---LRQTTTGLVFLPTDIRSNT
RRVSCQWLFYNDPG--NLIKLTFSWFNFGQ------FPVEMNDNDDDETKKKKNKKQTLR
C-----------------------------------------------NKLMMIQRNY--
-----FVPPIL------------------------------------------------A
NKYGCSR----------LRPRVIQSLTHIMTIKMFAKELDSNEGFSLVYTSISGENI---
-----CSAIF-DSSYGSFQSMDFDFSHNM------TGLISCAWE------MKIGFNHS--
------GSLVID-----TFDVPG------DCSN------STLNVGQLHSGLKIFGTRHLI
CIPENKKPQKNGLKFIVPIFRDFDESLAINPTIFLNFNRT-KSNVYKGMRGEYFIQKCGG
LFD--PMIEQEFQSPSYP---NAYPS-STFCHWIFKRM-------NIDFEANSIPGYKLT
FI-ELDIGH----------NCDQDYFLLQMNPRY-EWQGSERICSSVN--------SLPV
P--IYLTHGIILSFVSSQNLSISSSSTNPSTYDSSQRKFRFRIE--PISNGCGGLLASHQ
G-FFHSPNYSDISDTDTGFGGQTNHRYPLSIECVWTI--------KAMPDFHLEFEFVSR
FDL-EQSDNCQNDYLLFEERKGLSTNI--DEWTQIS-------KLCGHQTPKTIISQSDL
VRITFRSNDN-IQGDGFRVQYRQKCGGQF--EDESGFIYSPNYFTQGSYSNDLTCIYRIR
RN-PNE--YIQIQFE--EFDLEHHT------NCLFDSVNI----YLGDHQ-NS--STKHY
GPYCGLIA-PPR-LVSNELLTIVFHADLMV------------TKRGFKLRYNVTKCGGNI
TDAEG-----EIISPTGS-----------QRECVWNIMIPDERMSVSLQIIEMNL-GNEH
---------------CR----YYC---CNNLKIMETI----NEIYHPPLAYLCSN---LT
EEV--TFKSTGNQMFISLMHDTWQDSFVPKFRLRYWASPGPKTNCGGHFD--GQMDGVII
TPDL---DGDSFYEKQLDCLWTISGLRENQILTLEFERFDVATIDN----ETDPDRCIHG
GDYLQVFDGITIHAQQL-TILCGRT---MIPEKLTSTTNSLLLQFITNHDDILGHGFRAH
FRVENRTCG---GTIISSE-IPSSLISPQY-------PNGYERPLQCSWEISGQFNY---
-----YRIPLILKFQDLDL-----------DCSNGDYVQIIQ------------------
-----------FRPSTYESYLYSPITLCSSP--APVKFMSDSNNRIRLIMKTFTDPVETA
YDYVGINRTATSTKLMPTQQQQQQRKTFRGFNVTHHF-SVCNETLEG--PDNGFISNKNY
PHPTLVHMGIFCYINITVPE----------DRQISVFFEQ--FSFYI-------CSHSNL
-TIYDGNNDNGDDKKPKVFGIYCDQKTLPNPL-FTTSNRLSLIIQARYQIRIPGTPVNPH
DNRNKILYSISYTSQ--PKSLVPGCGGNFTSLRGSFTSPNYPFPSINDQTCIWMIHTNGY
HTITLKFDEFMIP------EPC---DTNFITIFDGLED--------LEEKRLATFCSMD-
KPASIQ---SLSNSMMIKYY----SRENFL-PGFRVSYHANTKEPTVKGRII--------
---------------------------------------------------------TK-
----------------------------------------------NTFRF---------
SRDFRVFTDV--------------------------------------------------
------------------------------------------------------------
---------------
>Dmel.FBtr0273437 /organism=Dmel {i 95,371,555,1308,2061,2757,4494,4657,5022,5704,8031,8529,10323,10999 i}
M-------EG----------------------AARSRLLLCWTLLAIIT-----------
----------------------------DTWPIAEGFVNSPKIISKDGNLIFESGANRNI
SFRLSGN-SRLTINEELDVMELLLATSGSKK-----RSGGKDDD-------FVDARELAD
QLADFNRRAFGAN--GLSAMLRVQQNRT--------------------------------
----RGSMALLRRFQTRLRALENRVDRMKT---DLEANSCASGP-----CENGGTCYNTY
TG-FRCQCRSAFEGTKCEMDVNECALYEGTDLGCQNGGQCQNHFGTYSCLCQPGWHGMHC
TQRKADCSQSSAWELCG-HGSCVP---------SADDA-GYRCICEPGWK--TNGLT---
PICGEDVDECSDSAA--------------------------------HKPCS----TSCI
NLPGSFTCAPCPAG-LTGNGVSCRD--LDECQ-TNNGGCSLSPKVDCINTYGSYH--CGE
CPVGWTGDGRKCERSPQDIDIPAGQTPRTC-PAGNNPCYPTASCF------LISGTTSCR
CPMGMVGTGYGPNGCVNGTT---------------TNC-KENPCLNGGICLFAGP---SN
YTCLCPIGFRPPICEPQ-PSPCDQHPCKNGGRCRPTTSGDLFVCQCLPGYRGRLCETRFS
---SCNGMLSAQSGRLRYPPEGT---------------GYEHNAQCAWVIRTN---ESLV
VNVT-FNSF--DVE----------------------------------------------
---------------DSTEC---------RFDW-LQINDGRSAAA-----QIIGRYCGN-
---HLPHGGN--------------IVSSGNQLYLWFRSDNSTA----KEGFDLTWNSMEP
QCGGRL----------------------------NFETHGTLASPGSPGNYPKNRDCRWQ
LVAPTTKRIKLTFFSLQLEQ----------------HANCNFDYVL---IKDSIS-----
----------GRELAKYCTTG--------APAPLLLPTHLAEIHFHSDAEGSD-------
-TGFQLHYSVEERVPGCGGVYTAK------EGTISES--STANT----------------
-----------------------------------EPG--GVSCEYEIHLAV-------G
EQVVIQFARLELDP----------------------------------------------
-LDCLEVLDITDEG--GSILQEKICGSD--ASRLNP--PTFTSEFN-RLKIKFYA-----
----------------RAGSFQLNYRMACDYKLNNEQGTITSPGYPNLTRSDRICTYTIS
TATNTVISLKRIDFQLTNGESDDDDND----ECLT----------------TNLRINDGL
-------------------------NRKILGPYCG-------------------KNQPEE
-----------------------------------------NFVSETNYLQLHL------
----------------STDVDSMGRGFKFEYRALATGNDKCGGV-HTRSG----------
---DHIRLPV-HDDS---YAGE---ATCYWVIMAPANKAIRLHW----------------
------------NSFSLENA--VDCIY---DYLEIYDSLGAQVN----------------
---DERSKPLAKYCGNSVPEDLL------SHSRQLVLKFVSDYSES--------------
------------------------DGGFDLT----YTFEDRAK--CGGHIHASSGELTSP
EYPANYSAGLDCDWHLTGTIDHLLEIQVENFELEQSP-----NCS---ADYLEVRNGGGT
DSPLIGRFCG-RDI-------PARIPGFSHEMRLILHTDSAINGRGFRLRWRIFAFGCGG
SL--RSNMGAISSPRYPNSYPNMAHCEWRISLHPGSGISLLIEDLELEG----LSNC---
---------YYDSVKIYT-GIKLPN--QSPCKVLCKDDDLHNPL------IQLENNKGTI
VFDSDASNTFR---GFRISYKANC-IRNL--TATTGTIESLNYMEPFWETIPINCSWTIR
APKGNRVLVEVSHLARHEQ---HVP-------------TATMPGGLYIVDGRNVQEI---
------------------------------------VTPQAMNISGEVLTVVHNAS----
-NVNFQLDYRIDGCMEELR------GTFGFFQSPNYPKMYPNNLECYWLITVEQDSA-IE
LTIN------------NIDLEDS-PNCTK----DALTVSNH---KNSVEVHERHCGST--
-TKLVITSSGHRLHVRFIS--DNSHNGLGFEAT-------YRTVKATC-------GGKLT
ARNG---VIESPNY--PLNYPAHSRCEWQVEVSQHHQIVFEMADL-------NLESGY--
---------DCN------WDYLEA--YDLTEDDTEGERLFKVCGD----ETEDDK--LLS
SSSNMAVVRFISDDSVSKK----------GFRLHFHESCGQTIIV---DET------MFD
YI-Q--------MSRQAARNESCLWVFQAV------------------EPNK-RIIFTPT
HVKLREDA--------------NQQYPTEGDCLNV---GVKIYEG---------------
TEPQGTPR---LKFC-RSHPPALISNGQALTVSVPL----------QLVEEFQGHYMTMD
TSCGSIYNALSGKFTSPYYPASYPPNIECLWLLEASMGNSLSLTL-ESMDLEKSE-----
-----------SC-NRDYLEVREESESGQLIG----VYCGNE------VP--GVIHS--R
GAIWMKFK-------------------SDDDNVGE--GFMASYNYEHHNE-LNGTEGTIE
SPHFPSKFQ--DPVPYSWRI-TVDKEYVVAISLLYLRDLD---------QPHLNFYDG--
-YSDIGARIEV---------------------TDPDET-IISSTNVVYFTSNR-------
--------------GPFKLNWNRLSKE-------ALRSNRTAEERTRQCGNQ---LIT-I
DRSVIGFHSPGYPNGYEQDLNCFWTLVPSNPAMHAVLTLSQIDLEIF-SEDCIADYVKIF
SGSDLQ-------NW--SELRT-LCSLPTESSDRVFHGRPYLRVEFVT----DPSVNKTG
FNGIVRTACGSEITAS-KGLV-----NITEILKVLP----RPNHD----------CVWTI
KVRQGRRIKIDFPD-FQLQNNMASGSSDCR--NYLLLRNGND----EDSPFL----GRGK
YCE--DVVH---EVLNTSSNKAYIKFHFA--------SPPRFLVSFRFEELRYTD-SGRI
RLS---ASGDEQFISSPYYPHLPHPHSECIWIVEAPPEHRIMLHFQ--------GAFDML
DATG---EPEEC--------QREFVLINDGSTELRPEIGRYC-GNRKPDTIYSTGNQMRI
RYFTDVS--------------------EPHMGFNASLSVARCGGS--------FHSPEGV
---IASPSRDLLLIHEEGKQ--------LQE--CVYTIELEKG-STIDLT-SEYLQIPTL
RN--------------------------------------------------GSCSQRNH
LMLEEMDAFGL----DGEEKIVDTLMLCGM----EAKHLISETNKIVFRYRFLDGIPA--
--------------ENQGFRLKYTSLG---SRCGETI------YASVGVLQTPGYPLGVP
HPMHCKWQVQVPKG--RRVRLEILDFNTGTNMDLR-------------------------
------------------------------------------------GRLGFRGRLTV-
-----ANDFKM-------------------------------------------------
-QSILGR-------YNVDPPAEVLSSDNTMGIDAFLLPIVQNHGIKLRFSA-YGSSS---
-----CPGFT--VMMNEVADIQF-QRFNI------SRPLHCSYK------VVPPSN----
------STLLIRVKEYNTTSVMMWNTH--MCAL-----LSPLKFNRLEQEEELMER--IL
CDYQSPAPGKPLPSIRLP-----------FP-IQLVVSAS-ARNAMTNLVLSYSTQSCGG
VIILEPGDNMTVHQPSGM---VSAAG-AIDCAWAIGPYTDASGEDEVLVPQD--IQLEVS
VY-NVNLPAPSPSAQSPEAPCLHHYLKVYNGPDQ-NSPSLGLFCNQ----------ATAV
N--MVVE-RGLFLEYHSDS-------------FSANATFNVSIK---YGSGCGGKLVY--
--PYRAIDFAE--------------QYKNNVECIWEV--------EATMGYHIGLTFQGR
FYI-EDSPGCTKDYLLVQQRNETT-----GNWTDLQ-------RICGRVAPEMINTTSPY
LRLIFRSDGD-VVADGFLAKFERNCGGLLYADSTEQELASPGF--PNGYEKYLQCNWTIV
PR-SPSMGGVLVSFV--NFDLEQGPI----SVCLYDNLTV----TTKDKG-KD----PQQ
TTLCGVKH-NHE-YRGKEYVNLLLRTDGSY------------SGRGFTLLYTSRLCGGII
SRTS------MVESPVQHTDNT----LPPGSDCYWNLTAPAGY-KFNIKFLFIDFEANSN
---------------CA----------YDGVEVFSGP----IPDERYRWGRFCGR---IN
EDLP-LISIPQERGIIHSFSDDRDPS--RGFRALVRVMP----NCDEKISL-NGSSRYVY
S-KF---NNAGGYQNDLDCQIVFRVNPD-QQISVEFSNFHVQDT----------DGCRS-
-DYVELRDGGGTFADII-GRFCGQN----QPPTLRTTRHTLYMRFVTD-NKVTDTGFQVT
INAIPRLCGSSEITLSADGTKEVTINSPART-----PGGNYPNGVSCFWKIKGDS-----
--------LLRVQFVNFDLHGPN----QNGSCVDD-YLKIYNSEDAPLLEQGLGTDLVFN
GQTSSKNGF----------GFATEHVYCGNV--KPDIYYG-RSSEVYLKFRSKG------
------------------------LEQHGGFQLQVALNSNRERHYDG---LQGRV-----
----HLSQSADCNIIIRAPP----------NYTLSLYYTE--L-IFG----TYDCEMENL
-EVFDRTNRS--------LQRVCSFVDMGKSL-FSNANELRLQMKTG-------------
--SYLTSLDLTYLASPVEKG--PGCGGQFYNTEGIFSNPFYPNNVRNNSECQWIVRVPSN
NVVFLTFEVFNLG----SKTTC---HTDYLQILEQDAT--------GEEREMRRFCGED-
NPKYYK---SRRSQVLVRFH----KTVNYDGIGWVIRFAGVYSDHQI-------------
------------------------------------------------------------
------------------------------------------------------------
------------------------------------------------------------
---------------------------PRHLLGGS-------------------------
---------------
>Bmor.transcript:BGIBMGA014545-RA /organism=Bmor {i 1186 i}
M----------------------------------STLILQCVILVVWS-------VKLL
NG--------------------------------DIYQDRPKIKTFDGHLELKPAFDKNI
YLKPNGPKSGIFIGDV-NVLKINSDKPQIG-------------------------QYVPN
IDDDLNQYLSGPQ--GILARIENLEKE----------SPINFDGTLS-------------
---------NISRIWKKVNSMNRKLINLQRELALLRVDQCRLQP-----CMHGGICLSIL
DG-YHCLCPSNWEGQNCDIDVNECHNFAGTDLGCQNGATCINRPGSYECLCKSGWYGLHC
TRKAKDCSGG-DFEMCG-HGTCVPV-----TTGQGG-----KCICDQGWT--TNGTD---
FSCLTDVNECEASQG---------------------------------PRCSVNPKVECI
NLPGSFRCGQCPPG-YQGDGYSCSD--IDECSTIPNGGCS--PVAACHNTIGSRI--CGP
CPLGFQGDGVSCSWK------------GSC-NLDHGGCHPSAQCIDNGR--MGGAGAQCI
CPEGMEGN----------------------------------------------------
------------------------------------------------------------
------------------------------------------------------------
------------------------------------------------------------
------------------------------------------------------------
------------------------------------------------------------
----------------------------------YINTHGVIYSPGWPKSYEPNRD----
------------------------------------------------------------
------------------------------------------------------------
------------------------------------------------------------
------------------------------------------------------------
------------------------------------------------------------
------------------------------------------------------------
------------------------------------------------------------
------------------------------------------------------------
------------------------------------------------------------
------------------------------------------------------------
------------------------------------------------------------
------------------------------------------------------------
------------------------------------------------------------
------------------------------------------------------------
------------------------------------------------------------
-----------CIWIIEVPVGQQIRLNISHFDLERPIAH---KCT--LGDYLELRNGVTE
NSPIIDQLCG-NFE-------KRIILSMANALYIRFHSDFYLSGKGFKLEWDGTVIGCGG
TV--TSSKGSIASPNYPNNYHDFQECFYKIVASPGSRIHISFVELDLER----THEC---
---------EDDYIEIYD-GLDSSA--NKLGR-FCTMSPELVN-------IATSSNSAYL
KFRSDFYLSGK---GFLLNYEAAC-HNNI--TGNYGVIETPNFPGFYPAN--SNCLWNIT
VSKGNRINVTFTDFNLYKP-YRGYPFSR---LNTFYRYQTCQHDYIQIKDS---------
-------------------ADSTFSDKICGNK-----IPSMITTKENSLQIKFFSGYVP-
-RTGFRLEWVRFGCGGVVR------ASNGILELEKRFMS-SKELECEWTIRTSIGKS-LI
LNFS------------DIYLSET-KDCTE----DAIEVYNG-EDTTSPLLTK-ICSR---
-KPTSVQSTANVMFVRLSK--LSSLKDVYFKSK-------YRSIASTC-------GGSIK
STSG---FIYSKNY--PKNYDNNLDCLWKIEVAKDHRIALNFTDV-------DLYSEN--
----VAPGHDCN-------DRIEV--YDNMFNMLTKTYKYHICSR------SDTK--SFV
SDSNTIYVKFVTDNVGTAK----------GFKGNFNTVCGSSITA---ITD-GTIS-SDK
HP----------------YSNSCSWTIKAS------------------DLDK-KISLSLT
HIALPTDF--------------SN--FINRTCSST---YLRLYDG---------------
DDTNAPEI---GEYCGRKIPPLIVSHGSAITMELGTYSN-------KIEGEFSAHYSTLS
NACGGTYTSEEGALASPNYPRPYPSGVDCEWIIKASPGNQIYITF-ESFNLEFSE-----
-----------AC-NEDYLELRENSGSGQLLD----VYCGND------IP--SNVTI--G
NKLYIKFH-------------------SKMQSTVKTNGFLIHYGLLHNNE-ITGDHGRIT
SPLYPNLYH--DSGDFTWRI-ITTARKTISIKFDTL-NIP--TYGD-ICFNKLSIYDG--
-YDSSGRLLTE-----------------LCGVTLESDT-FETSSNAIFIKFS--------
-----LDGSNTGS--LFSLTWTSSDKI----------MINEDENEIINCGSNE--TQTLL
PGEIKIIKSPNYPNPYDIDLNCKWEFKGT-LGNHLKISFIDFNLEE--TSKCFADYVSIF
SADKIN-------DW--KPIKEGQCLSDSMK--GDINATDYLKVVFVS----DRTVNKKG
FLGKVASVCGGLITDL-SGTF------GPVLADIIN--IEYPNYR----------CDWTV
KVRPGRVIKVLFEH-FNITS-----NDCST---SVILHNGDS----IYAPML----GSGK
YCGLEHEIK---ENLVTSSNTLYVSYVTKNSWSRLSSKFENF--IIHYEEHSIEC-GFTS
KLD---QDQAWEIINSPNYPAVPQPYTECGWTITGPAGEILRVDFI--------ERFDLD
NV-------NNC--------ETESVEIYDGSSALAPSLGRFC--QDKPATVKTKSNTVFV
QYFTQLA--------------------EPRNGFKANISIDVCGGT--------IIASSGE
---ILSPGYPHLQILPYGTE-------------CKWEIIGTPT-RILHLN-PQDIQLPES
EA---------------------------------------------------PC--ATY
ITVEETIVA--------NNTIVILQKFCNDAV--QHNLSPIESTSNKIVIRLHIGKPSQ-
---------WIQISEHRGFKFTFNTSQ---PTCGGTI------TIPEGFLTTPRYPMET-
SLKYCQWKIEVQKN--RRIRLEIIDADTQKLIISM-------------------------
------------------------------------------------------------
-----YNDNKF-------------------------------------------------
-QSLISILS---GEENNTASQIFESSGNQLSFYIWLKSTKTQYRFKAKFSS-DEPSL---
-----CGDEL-QGLKGSITSPDI------------NRSYACEWHYNSAGVILNETYKY--
------STTLIKIN------MTSSVSR-THCRY--FD--PKLMIA--SKSVSFSKS---I
CGNTIT-------SLKIP-----------LPSFDLKAFK--GNMKSLDFTVSWELQPCGG
IVH---VTENPTNIIDVP---GSYGS-TIDCAWQLS------------INAN--NRIQIN
LEGTFNL------------ECDDEYIKVSRDLSQ-NSQVIGDFCKS----------NALT
I-PILSNLNNVYVQYHSK--------------VKSNTNIRLIAK--TVTNQCGGVLFDYE
K-VFASPNYPK--------------NHDANLECVWEI--------KANVGNRVNLKFIDR
FTI-EETPNCTKDAVIIYDWKD-------NEYQEIA-------KLCGRNVPLSYNSTNYK
MKVVFRTDSD-INLDGFKARWDPICGGNFIATEKEQFLYSPNY--PDEYPNLLNCTYEIS
A--PDK--KTEIKFV--EFELEGSY-----PDCSYDNLTV----SYAETY------DYFS
EVYCGKQK-PP--MMIGDKINLELKSDEFL------------TQKGFKIAFKTFDCGGHI
NSTT------MIKS-TRT-EK-----YHENMNCTWIINAPKDE-IVIIKFIYIDLEDHYT
---------------CQ----------NDYISVYNGL----TDDEDKRIALFCGL---IN
KTT--TVKSTGNTMLVQFISDSSMEL--TGFKAEVYFGLSETVGCGGKIDLSDGKARTVK
SPLL---KNRVVYENYLDCDWAIQSLDG-TYIKIEFLSFHISPCGDVNQTALGYSKCDC-
-DYVEIKDGIYPNSLII-GTYCGHV----IPSPVISSGNQMSIKLITD-GEIASSGFEAK
LTVLPTICG---QSHYVVKETRTEIKSPGYD------IGSIPRGTHCMYILDAGDNP---
------YTTVRLSI-TTDLQPVN---VQSKRCTGD-KLLITYYNSNSNAT--LGKDFILH
TET---TDFF-SRSSLYDLTVPTKFELCGHQ--KTYDIYV--TGSVSINLITSPV-----
----------------------SDSLIHRGVKIDFSYASYCSRNYTG---IQGRIKTDH-
--DAQYENIHDCYTLITAPE----------NHTISLYF----INVIP----NYWDENSFL
-SIYDGNNTSS-----PKILTINTI-YTDASV-FSSGNYVLLHNHQS---------DETH
AIYDRITFDLNYVAT--DKG--RGCGGKLSNEIGKITSPLYPEIYRRRSTCEWELETPPG
TQLVLRFETFDMG------INC---DENYIQLVDSKGT------------ILSSYCSE--
TPADFT---SQDNYVKVVMY----STVNNGGTGWVALFAGIEAV----------------
------------------------------------------------------------
------------------------------------------------------------
------------------------------------------------------------
------------------------------------------------------------
---------------
>Cele.Transcript:ZC116.3 /organism=Cele {i 110,240,372,482,1015,1362,1549,1930,2524,2800,3009,3907,4110,4983,5089,5348,5987,6402,6607,6839,7000,7762,8088,8158,8373,8683,8821,9114,9549,9922,10156,10418,11002,11090,11142,11274,11353,11492,11553,11807,11985 
M-------------------------------IPNLQLFLSLILFGLLNH------VSSI
DY--------------------------EEIHIEDSYETRSRILMVDGNVWLHAGKDKNI
TFKTTGN-GRIYVDET-DVSKLPDI------------------------------ASFKQ
LVGRIE---------NTSQMFTTLKSRQDTQTSAMRVVLNSAKHYLVALRNMTLEVNILK
KWKTDKMARDMRR-RGLLVKMTRQIIGINK---LIAINACDPNK-----CSNGGTCIPSF
GAKFTCLCPPHFTGTTCEADIDECSVYNGTTAGCQNNGTCINNRGGFECQCQSGYHGSLC
QYHMSACSK--TFELCGPHGHCIESIVDPTGQSSSDTT-TYKCICDWGFKVSSDKNN---
PTC-VDVNECES------------------------------------NPC--HPGVDCI
NLPGSFVCSGCPKG-YKTDGNVCID--VNECE-GEIRVCS--PLSKCHNTLGSYY--CDS
CPTGYSGDGGNCVKD------------DSC-VKNK--CHKLATCKVTDDGYSAVGDYTCY
CPDGYVGDGIGEEGCVKSAS---------------NVC-QNHNCVNAGKCKPTSD---TE
YKCECEAGFLGKFCEK--TSPCQTNPCKNGGTCIAVE--NSAYCDCPEHFFGRACEEEEE
---HCGSHFTHSSGNYTFDLQRS---------------NKTELSICDFVFNIPAANSAVV
MTFTEFDKF--TQEGS--------------------------------------------
---------------GPTDC--------AKTDANLTLYDGPEDSS-----SEFATFCGDS
HSVHAPLSDTP-------------ITMTSTGAMLRFRGT--------QGSFTIKWETVER
KCGYR-----------------------------SSKPEGIISVP----QNHQDIVCEWF
ISAPGGKIIEVTIPPVSMHSK--------------DIEKCDQNSLE---IYDGYATY---
--------DKHRILETCSSTL--------ESQVVRTTGPFLTVAFISNMLQSDAGL--ET
IRGFVLKYKFTTPDRECGAEIDNDSNDFSFSGVIESP--NYGSL----------------
-----------------------------------YPP--NMDCTWKINGTLSNGSYSGD
MVLKLTFDEYDVKSGFSANGPGMHYRSFRRLLPRNEVEYGIAPGFSRVFAYRNLFDMGTC
TNDFLKIHDG------DGTLVQETCN-----PRR-P--PNVLTVNNPAAVLTFHS-----
------------DSAEQGKGFRIQYEMLCEKRVNG-NGTIQTWNFPNG-GAAGTCTYIIE
APKTHVISVRFLTIGLRVLP-----MS----ECFYTPNAV-------ETYENYVEFSGG-
----------------------RTDNALFNRRYVC-------------------ARYPFV
EGA-------------------------------------WMSVSAARRLQIKV------
----------------GSDGNPMFKGLSLEYKTSDVG---CGGV-FSSMT----------
---GTISSPN-YPEK---YQPH---MHCVYNLYVSWSKTVKLTF----------------
------------DVFDLEVTPAKSCEY---DRVEIYTSYHNET-----------------
----VHGELLGKFCGAMIPPSIY------STTNTMAVVFVSDRSVA--------------
------------------------GPGWNAK----FEAVSRKT-TCDFTLTAPSNNLI--
-FDPQQLKFDKCTYHIAVHENQRILIKMNNMSL---------PCD---KSSLMFRNGPSE
TSPPFSSLPPESEICTPKVNYMPVIRSFSNRVTIVYKSINS-EGSFFNLTYETITSGCGG
RV--DGLTGIVSAPQYPLGDKKNLKCDWTVAVALGNKVRFALTALDDLN----SSDSGGF
CPL-----FAANRIDFFD-SALQGN--QHLKR-YCAKEMASEP-------ITSDDNELII
KYVQSGGFQSKKIFGFSGHFTTLC-NGIV-HEAISGSIQSPGYPYKVYSN--QFCTWTIK
VPKGNRIVATVHHFSISQK-------------SYFEGGINCITDMLKVDDTDLAEAEVTF
KKTDY--------------NITNSVNKYCDKA-----IPRVIRSRHNSMKLTYSSQGDP-
-TNQFWLSWNTLGCSRDIT------APQQLIITKENIDPEVDEFECQYKIQAPIGKQ-IN
LKID------------KMDILPIGTNCTYTKDFSGFAIFMS-DSNKSGTPFQTYCSSI--
-NQQNISSHTNELFLFLSMKKDKLKTNVFFNATVEFVDVPQSSQSDIC-------GQVIN
LERGKKNYITSPGY--PSAYLPGIKCNFLINAPPGYHIEYALEKYYSPYYHDDRKTDKPR
FMSPYTANYTCKWYLAYNVGMLSF--YEGN--SSSSSPVERLCDE-----SDTVQ--TFE
LYASQSLVIFEGASNYMSQKSGEGVRDQIGFVLSMIPKCGGVVYA---ESKPQTIS----
--------------LYHEGEGICNVTIKKK------------------DPQDSEINIRLE
EYT-----------------------KLNSSSTHTIDDRIDIYVG---GVLKYTEMLKAT
DNT-------MQEYASDEEMMISVQNANAPHSAI-------------------IVVSTDD
KSCGGEVRHSQGTIYAPTRRLDKPF--DCGWAISNSNGNTVTLSI-LDHNLKSTP-----
-----------NC-TDSYIEIRANNSSGKLIK----RQCDIS-----SID--STEYE--S
QSLYVFLRYRPSASDGNDDDDDTPDIDQQDSNKRP--LFKARYEKVSGGR---PKSRYVS
SPMIDNTEM------MVWTLDIVDEKAGILVKFIDL-YLP-------SPTSYLRFTESGE
NDDVASSDYEE-----------------VTGVMAPAE--KFFETNLIRV-----------
-----YGKLEKSD--KFSFTWDPVPLNYR-----NLTLAKDKPAKVYDCGGDL--TPTYE
WDYFTNPLPAGQSFGYEENLHCRWIIRRP-MFTGIELKFDYLELED--VQNCAFDFVSFR
LQFDDQPEENDDVDL--SSVSK-HCALVRSNNTFNFSVNRALHIHFVT----DRSRHGIG
FKLKYRLTCNSFEHIR-PGIFFEHTLTSPNYDGNFH---TPSVWK----------CQYSL
IIESNRKVSVEIVD-LDIQE----NSPCSY-NNALILGNRFSELVETHSQYS----KSSK
YCG--KLEQGERLNFTSARGRLFIKYNS------GPNSRKGF--KMIIKEQLTECPSGVL
HVD---DNSPSRVLNSPEFPQRIPNSVECEYVMAAPNGHRLMLTFD-------SENFDID
GNQ------KNC-------DLLDYIEIRDGPTVHSEVIGIYC-GNQAPSTIFSTTNFLYM
KLHTSEY--------------------GKSRRFVATYGIATCGGT--------VMVRENV
TTHITSPSFP--YPFATPVQ-------------CQWNVKSPNT-HMIEAK-VDHVWLFYN
PN----------------------------------------------------CT-MEQ
LMIRDGN----------STANPLIGPVCVPR---HAPDVFTRSASNQITVQFTSNSTTTR
------GGRQYCSNKKCGFDVAVTMSG---EKCGGRI------TNLIGTLTPPGYPGKLL
SHVKCIWDFKMKPGFIYRFKITFPGANAYHKFDNQVF----------RIAKQ-------H
CF----------------------------------------------PDVAVVEGFPP-
-----YDGAQY-------------------------------------------------
STYFCKNETQI-TSITDTIRIVYDDSHTREMISAIGNDQPLNSTFYAPFTI-DYMAIPAN
SENQGCTLQI-----NKNLTTEF-HLRNKVNGKGVGLDSFCHVS------IEKPAN----
-----FESVHIEISDYKADSELQPAGA--KC----FSWGAHLKIK--SDEPVPIET--TV
CDGKSMKNKQSEMIYVNP-------------QIDLFISQLFRDQEGQQFNLTIEFQKCGG
VIS--SPNTGDITSPNFGSG-LKYLP-GSKCRWVLE------------APEG--QIVKVK
IV-EMQIAYD--------HECENDHLIIGEGRQA-DVNTIHKYCHKMDGEQEQKLEDRFK
I--IKSHGRYLTLIWVTNM-------------KYEEAGWKIQYEFLNENEECGYHTSGMS
G-TIYTPMFGD-------------KDYENDLECVWDI--------QVPLGYHINLKF-KD
FDV-ETAENCAKDQLLISQEHSTRANSPNGDYYFLFQDEEKETPLCGIEHPKDFESESNR
VRLNFTTDSQ-TTARGFRVNWEAECGAIY--RLNHGVITSPYY--PNGYPNDITCTYLIA
PPDQNS--VIAIKFA--DFDLATMRTSFGRAPCEDDYLQII------DTG-TD----RVL
HTFCASEPMPKDALVFKGAIGLKFVSDKSYYWMEEDNKYGRKGSKGFQLAYSINKCGDNI
ELREGTGFITTVTSPAFP-LP-----YTKDLDCVWNITTDPNR-QLNIRFEEMKLEAFHD
---------------CS----------ADYIEFFDSS----DIMANKTLGKFCGT---MD
KIPQYRIVTSGPNLLIHMRTDFNVNS--GGFKLAVISSLGQKEGCGGKLTA-TTSWQTLT
SPK----DEDGNYPPALLCGWTISGPVD-SQLQIRIDGVDTEQLEYPP-GDRPSPECI--
-DALAIYDGQEFFSPLLAGDICTSG--TPLPKILYTSHRHAFITFETD-RDGTGRGFNIS
YSIVDSDCG---GWLKATN-EIKTLVYKGITSDDNKEMNKERSHQRCRFMIQGPKTE---
--------PVIVNFQQFNIPS------KAGDCSDS-FVEIRDVGSLQECK----------
-----------HPACAREPNQRKITKLCGTH--VPTSHVS-NTNTIQIIVSADI------
---------------MP-----NKNQSRPSLKFEYNILDSCNRTIDTNTIKSGRLTSPNY
--PQVYSENSTCVTNLQSS-----------NQKMLLVFND--FTLEEPNNVNKNCDYDYL
-MLKEGDSNGT---------YYCGS-TLPKAL-MTSGKDLTALLKSD-------------
HSLNHAGYDASYYTVVSERD-DQIQFADSYELEGVISSIGYPNGYNKSYTQIFTLRPPNS
HDCSIIFTDVSIS-MTQLPEECFQPTEEYLEIEVKFKT--------QVKKARIRSCTFAL
KKARELILEADNNDRYIKFAFKSDAKSENDGRGFKIRWKC--------------------
------------------------------------------------------------
------------------------------------------------------------
-HSIGKTQAV--------------------------------------------------
------LPS---------------------------------------------------
---------------
>Alyc.aculy02g00650.1 /organism=Alyc {i i}
MPQAVNFLQGARRLFYSTISPRRVGATRFKPLAYLAAVVIVALLASLLLGHSYEPKTQKL
KGEARRLQKRQVPQQQQHQAQLSTSATADKDNFKDPFANRPRIRTRNGHLVIEASQDKNI
DFKTSGSRGSITVNGF-KLDQLVGVARALEKTVQSGGGSNDQLTGVVAGVGVRGAARGQP
NYEQIITTLY-----GTSQRFAAIEKSLADLSS----SLNSVNKTMA-------------
----KLSKRTFRRL-QQVSQLAKNQDSMLA---SLKRNDCFNKDTGQPVCRNGATCVDGY
ES-FRCICPSNFEGATCEQDVDECLKFKGTDLGCQNGAKCTNTMGGYQCECPPQYHGVHC
TEQHDDCSMSSSRSLCA-NGKCINL-----ARTQANQP-RYECVCDQGWT--SDGTN---
PACTLDINECLAGQFLTNGLNSSLSSSSSNIDSIATGKSVAWASSLAAYPCSQNPFVECI
NLPGTFQCGPCPPG-YTGNGRVCRD--TDECL-TNNGGCSMNPFVECVNLPGSKR--CGS
CPPGYTGDGVICSRS------------STCIATPNGGCHPMAKCIDLPN--LSASSRLCI
CDYPYVGQGVGDQGCKLASSISM------------GPS-ASGNDGGGGGGNGTQQ-----
---------VNESIELQKQDDCSPSPCLNGATCQLTT--NSFECICPLGWTGRWCEQKRQ
AESACGKVQLASSGSLGFPFFSTYEEFLKFNTSLASTTPKDRKFSCRVLISVW---SNQS
IRLL-LSNIINKLEPNRKIQMFLANNGTSGASAAAGSPNQTANTQPGTTGAAPVTGGGRP
SPAIAVSNKINRHQTPPPSCNEYVDIIERQVDI-MQVADQGSSSAGIEPDRLLARLCAT-
----TPRGSSSASLVELDKNKELILVSETNTVLLDYNFAASASIADPVMNFSLSWNKWEP
PCGGEL----------------------------PVADSGSISSPRFPEFYEPGIECRYV
IRVPPRKRIRMQFGELNLLSISPSGHSTSGSSGGNGNNDLCADSLL---IIDGAI-----
-------GFHRPVLFKHCANNSTIMGRAQSPAPIVSSSSTVEVILTSRLDSATPLMKPKQ
KRGFYLTYASEPSIQDCGGLYTAK------SSIIKSA--DYESV---GGGTALISSSELT
LAHQMSSYFDIKNNRPIGRWFAGSAEQQTSDPQPGYSNWYRTRCEYEIRPADQGR----N
HKISIDWLEMPTDQIIDAS------------------------------ALGSWTRRMAC
TRGQLTVFDGNPSDGTNRTSIASFCSGDRYNASL-PQLATIISSGH-VLYLVYESLHLNP
NKMGTYVPAASTPGNLYAHGFRLKYSTVCTAVHYKLNDRIRA----ELDLDVSECVYHIM
LPPNNTISLVIEPKMSASMVLR---DG----SCAA--QAIFMDGAIQRTALALVEAERQL
RTYNFNRNLDAAATIVSDFPAGNAANKTQVVTRSGADLNALSATGVDDPIDPSIDRSPDD
SSSTSSTGSGENKESSYNYWQYSSSDVHDIKEFEVCKSHLFNFDSVWNHLSLMFRLNPRA
KTLMADQARDSELNPLSSNSKNDQKIYLSLRYQAEPA---CGGI-ITEPREGSIELESTR
KVVGINNYPL-TVNKYEQYHKDQVVNPCAWIIKNSANHVIQLEFQVPAEEIRRRYDEWQM
WTAKITKAQQRGGNFSEPQK--YNCSLVYQEMIEIYEPSMNRTKYLCPLDLILASSLGSL
KWTSQSDTLLIRLRNTTLPVATTISQPTNATGNRLKVEPQQVAKLQ--------------
--------------WPGRKPLLARNNKIIVK----YSMLKLRDLICGGKLIHEDGVITSP
RFPFNYPAHSSCVWVIETNPNQQIRLNFTKFDLEKQS-----NCQ---FDYLELRNGPSP
NSPLIGRFCN-QDL------QAKVLISQSSFLRLEFRSDAHLNRAGFQIYFDGAQTGCGG
RL--TTPTGQIDSPNYPLAYAHSADCEWAIEVNPGNKIRLTVDDLDLSSGSEDQNAC---
-PKSATSGYKSNYLEIFDSGPEFGS--NSFGR-FCHLNQIKSNTSIGLRGFTSTSNQMLL
SYKSQALDKAR---GFRLSYETQCLKNEL--VGYQGAIESPGYPSSYAPF--SSCSWFVR
GPLGSNVTLQIADLEMEEGNDQSYRYSAAAGVNDTSKRRRCN-DVLKIYSVDVQWNRTSL
QQERIELPSISLLESPMKPKKFVLIRTLCGSFENLTRDERVIELAASGAYVTFSSDRSVD
-LRGFRLEWQAKGCGGHQVQLNRFIPEAINFDEPSNGRP----LECLWTIDVSKSSNTLD
LHLDSKMQLPDPGVLNNVNKSSNWTPCNE----ASLTIYDG-LTTDSPVLSQ-NCDSIK-
-MKESIETSSGRALIRFLSTGNHRQTSRYFSLRA------YPRNRDSCVPYVDDISAPFN
QQSG---TAESPNY--PDLYNSKAYRCHGGVISSQGRIMIKLDQL-------EIPVPGYE
TTSTLLSEEVCK----NSSNYLLFSTYYTR--ASE----AYFCGKFDSNLDSNRS--IVV
YEQEAVSASFSTRSSLQGK-----------WRFSYQRLCGSRISL---EHR-IDLT-TPN
YPLEPKWPTETSKQSDQSSENVCIWKLRVDQSSFGFGFKKTDKKNKEETARR-RIHVSIN
NFISSTIMAPKATELNRKQAVAQPAHLSSSDC-------LRIYEGVNISLRQHIFNLTDM
DLKLQPKLKICSEFDLKHDKLYYISEGEEITLLTSG------------DVIAKVRARPFD
DHCGGEHNLDQAEFSSPNFPLAYGPNSDCIYQIIGSPGSNINLEF-IKFDLPEPQLLPVD
SQDPTGKSTTTSCDNVDYMEIRQLS-----------RWRQQQ------IRA-QKFHS---
---WGARY-------------------SD-----------AEYIFSKEKE-LIQSN--MT
SKLTPRATRLLEVAKLYYILADPTGGRSV-------------SRVTQKTSGSLPIADLF-
---EESKLIGR-----------------FCGKKVPQF--PQPLRDEILIRFRSNSPDEIS
NQLVKTNNNQKQS-RGFLIRYKIDYGG---------------------------ITQVNA
RYGEGLISSPKFPLAYRSNKTIQWTFETA-SDSVLQFDLVSMNLGSS-VQEC-QDDLTIF
DGPNRNKA---------RLLAE-LCGH----------------LSFKS-----LHAKRLE
YNVNERKSSPSPLSPS-SLIL--NLAHNPRVQTNL-----AKSFRT--------STNVAT
IVYDNTQVKGSFLL--------RYKSILKS--SLVNVSN------EDSSP----------
--G--DDFT---VDLAKIDNKTLTEIRRD---------PAKF------------C-SSNY
KLSYGVNGSQKVILTSPNWPNEPPHDIECHWMVFTTENVPISLSIDPIDTTTNGEPMDLA
PVDGFSNKYDYCLDPSRPNDKRNYVVVHDGASPFSPLIGRYC-LPAPPLTLTATGRHMLI
RYIHSDRYEMGALMSPNQLKPPTETQLLSRSVFKARATIGDCGGQYY------ITLTAGV
---ADRRDRS--ANYGNNLD-------------CKYYLFATEPDKVLFISQYNKFNLSSE
PT-------------------------------------------------NADCTVGDY
IEIRELTIQNDLFDFSRSTSGRSLGRYCAG----RKLKE-IESQGSAISIEFHTDGAN--
--------------VASGFDFWVESRTP-RNSCPRGYKYIKLDEDSYGRIISPNWPHGVS
QKRLCSIMFSAKPN--QTIQIEFIRLRRPKSLSL----------------DSTDSSGRYQ
CL----------------------------------------------DHIYYLDDDEAS
VA--RFSSEKLTELDSPESGDLLRQLVQEVPCYFKSRIMQTVYDYTNGVVDLGQDGSSSA
YKKITPDEYQKLYAAGPLQPYVINSRSHTLALQYETKGLAYNEGFVALVKAVDRTAF---
----RCGGEI------QLLDPAQLSSKDARR-----------------------------
----------------------------------------------------------LA
SSNFDSSS-----PLANVL-----------------------------------------
-----QANEELFQVASLPE--NLNDQ-YVQCEWTFN------------MPQG--------
-----------------------------------------KY-------------RRPF
P--VFVDLKDVGVDTDDEYGQLD---------RSDEDSFRFAYL----------------
--VYEYLEIPP--------------RVPG----TWILGHDWSDADKVAKKNFINVCGLSR
FSM------------------------LTGSYSSYA-----TVMACGN------------
-----------VTG---RQKWHEMSGNSY----------------IASMRVKKQVVNTAS
GS-SND--SNAANFK-S-------------------------------------------
---------PA----------IESNNGKHF------------RYRGIKAYAYETNCPRFQ
VLPGETV---DIRSHMNW-PNAS---YSPGI-CEWRMNLPGGD--YALWFHRLNLRPPAS
YVAPIKPNGQQQQGDCD-----INNSELDYIEVKSSAQLMDNQNESPTVMRFCYFNQLEA
KKLPLNVSVG------------------VGISVTFVAGLRQLEQNVGSF---GGSDSIQT
GIDI---SQAAKIDPK-------------DLFGFTMRINRERNSSL--------------
------------------SEFCGRSTKFNIFSMLRPADLTLDSYTRSD------------
------------------------------------------------------------
------------------------------------------------------------
------------------------------------------------------------
------------------------------------------------------------
--NQLYPPNAHCTVHMSSWN----------GEVFNMTFKG-LFDLEQ----SLNCQNDYV
-KIEDIGNA---------------------PL----------------------------
--SQQQLDDLDFFNP-------SNSTTKVTNTTTTTSTTKRPAT----------------
------------------------------SVANKDQE---------QGNLIGKWCGRN-
KPTGYFV--SKTNKIRITFH----SNERVEGKGFSLVYKIATAQLGT-------------
------------------------------------------------------------
------------------------------------------------------------
------------------------------------------------------------
------TPK------------------PATSISDKFSLMNN-------------------
---------------
