# Supplementary material for: Genome streamlining in a minute herbivore that manipulates its host plant
Source: eLife. 2020 Oct 23;9:e56689. doi: 10.7554/eLife.56689 (PMC7738191; doi:10.7554/eLife.56689)
Supplement: Supplementary file 5. [file elife-56689-supp5.txt]

((((((Alyc:352.000000,Dpte:352.000000):69.000000,Turt:421.000000):157.033358,((Mocc:309.665653,Isca:309.665653):207.816448,((Ptep:379.000000,Cscu:379.000000):74.319160,Lpol:453.319160):64.162941):60.551256):63.966642,((((((Agam:211.000000,Dmel:211.000000):84.559074,Bmor:295.559074):73.924168,Tcas:369.483242):70.441952,Phum:439.925195):68.754570,Dpul:508.679764):67.506881,Smar:576.186645):65.813355):64.658372,Cele:706.658372):77.432551,(Drer:425.000000,Hsap:425.000000):359.090924). 
