# Supplementary material for: Genome streamlining in a minute herbivore that manipulates its host plant
Source: eLife. 2020 Oct 23;9:e56689. doi: 10.7554/eLife.56689 (PMC7738191; doi:10.7554/eLife.56689)
Supplement: Supplementary file 6. [file elife-56689-supp6.fas.zip]

Archive with 1 entries (1 files):
- Supplementary_File_6.fas
