# Supplementary material for: Genome streamlining in a minute herbivore that manipulates its host plant
Source: eLife. 2020 Oct 23;9:e56689. doi: 10.7554/eLife.56689 (PMC7738191; doi:10.7554/eLife.56689)
Supplement: Supplementary file 6. [file elife-56689-supp6.fas.zip › Supplementary_File_6.fas]

>AAC35931.1_Antp_partial_Archegozetes longisetosus
KRGRQTYTRYQTLELEKEFHFNRYLTRRRRIEIAHALCLTERQIKIWFQNRRMKWKKEIR
TR
>AAC35932.1_Dfd_partial_Archegozetes longisetosus
KRQRTAYTRHQILELEKEFHFNRYLTRRRRIEIAHSLCLSERQIKIWFQNRRMKWKKDN
>AAC35935.1_pb_partial_Archegozetes longisetosus
RRLRTAYTNTQLLELEKEFHFNKYLCRPRRIEIAASLDLTERQVKVWFQNRRMKHKRQS
>AAC35936.1_Scr_partial_Archegozetes longisetosus
KRQRTSYTRYQTLXLEKEFHFNRYLTRRRRIEIAHSLCLSERQIKIWFQNRRMKWKKEH
>AAC36332.1_Hox3_partial_Archegozetes longisetosus
KRARTAYTSSQLVELEKEFHTSRYLCRPRRIEMASLLKLSERQIKIWFQNRRMKFKKEQ
>AAF63162.1_ftz_partial_Archegozetes longisetosus
KRTRQTYTRYQTLELEKEFHFNRYLTRRRRIEIAHSLGLTERQIKIWFQNRRMKAKKENK
IKVDPNSA
>ACG58969.1_lab_partial_Archegozetes longisetosus
NTGRTNFTTNQLTELEKEFHFNKYLTRARRIEIATALQLNETQVK
>ACG58970.1_Ubx_partial_Archegozetes longisetosus
RRGRQTYTRYQTLELEKEFHTNHYLTRRRRIEMAHSLCLTERQIKIWFQNRRMKLKKEIQ
AIKELNEQ
>AGV52782.1_Abd-B_partial_Archegozetes longisetosus
RKKRKPYSKFQTLELEKEFLFNAYVSKQKRWELARNLNLTERQVKIWFQNRRMKSKKTSQ
RNSDRNK
>aculy01g34650_Dfd
KRQRTAYTRYQILQLEQEFHTSKYLSRRRRIEIAHNLKLTERQIKIWFQNRRMKYKKDNN
LPNTKNVK
>aculy01g34700_Scr
KRQRTSYTRYQTLELEKEFHFNRYLTRRRRIEIAHNLLLTERQIKIWFQNRRMKFKKEHK
NFTGIPPQ
>aculy01g34710_ftz
KRTRQTYTRHQTLELEKEFHFNRYLTRRRRIEIAHLLSLTERQIKIWFQNRRMKQKKETK
GNPAQVAS
>aculy01g34720_Antp
KRGRQTYTRHQTLELEKEFHFNRYLTRRRRIEIAHLLSLTERQIKIWFQNRRMKHKKESK
PEEGEEGQ
>aculy01g34740_Ubx
RRGRQTYTRYQTLELEKEFRVNHYLTRRRRIELAHQLSLTERQIKIWFQNRRMKLKKEQQ
AIKEINDQ
>aculy01g34760_Abd-B
RKKRKPYSKDQTLQLECEYHQSNYVNKQKRWELARRLNLTERQVKIWFQNRRMKGKKTNQ
RRMNVMMS
>aculy02g24670_lab
NVGRTNFTNQQLTELEKEFHTNKYLTRARRIEIATQLNLNETQVKIWFQNRRMKQKKKEK
AQAQAGLS
>Dpte.g10086.t1_ftz
KRTRQTYTRYQTLELEKEFHFNRYLTRRRRIEIAHSLGLTERQIKIWFQNRRMKAKKEIK
VKCNSTTT
>Dpte.g10087.t1_Scr
KRQRTSYTRYQTLELEKEFHFNRYLTRRRRIEIAHSLCLSERQIKIWFQNRRMKWKKEHK
MQSVIPPQ
>Dpte.g10088.t1_Dfd
KRQRTAYTRHQILELEKEFHFNRYLTRRRRIEIAHSLCLSERQIKIWFQNRRMKWKKDNK
LPNTKNVK
>Dpte.g10106.t1_Ubx
RRGRQTYTRYQTLELEKEFHTNHYLTRRRRIEMAHALCLTERQIKIWFQNRRMKLKKELQ
AIKELNEQ
>Dpte.g11043.t1_lab
NTGRTNFTTKQLTELEKEFHFNKYLTRARRIEIATALQLNETQVKIWFQNRRMKQKKRQK
EGLVPMDN
>Dpte.g11044.t1_pb
RRLRTAYTNTQLLELEKEFHYNKYLCRPRRIEIAASLDLTERQVKVWFQNRRMKYKRQNN
SKTGSDEK
>Dpte.g11368.t1_ftz2
KRTRQTYTRYQTLELEKEFHFNRYLTRRRRIEIAHSLGLTERQIKIWFQNRRMKAKKEIK
VKCNSTTT
>Dpte.g11369.t1_Scr2
KRQRTSYTRYQTLELEKEFHFNRYLTRRRRIEIAHSLCLSERQIKIWFQNRRMKWKKEHK
MQSVIPPQ
>Dpte.g11536.t1_Antp
KRGRQTYTRYQTLELEKEFHFNRYLTRRRRIEIAHSLCLTERQIKIWFQNRRMKWKKENK
TKIDHQNQ
>Dpte.g11863.t1_Ubx2
RRGRQTYTRYQTLELEKEFHTNHYLTRRRR
>Dpte.g11933.t1_Antp2
KRGRQTYTRYQTLELEKEFHFNRYLTRRRRIEIAHSLCLTERQIKIWFQNRRMKWKKENK
TKIDHQNQ
>Dpte.g11944.t1_pb2
RRLRTAYTNTQLLELEKEFHYNKYLCRPRRIEIAASLDLTERQVKVWFQNRRMKYKRQNN
SKTGSDEK
>Dpte.g7920.t1_Abd-B
RKKRKPYSKFQTLELEKEFLFNQYVSKQKRWELARNLNLTERQVKIWFQNRRMKNKKTIQ
RNSERHHR
>Isca.ISCW021042-RA_Abd-B
RKKRKPYSKFQTLELEKEFLFNAYVSKQKRWELARNLNLTERQVKIWFQNRRMKSKKNSQ
RQNSESNS
>Isca.ISCW021054-RA_abd-A
RRGRQTYTRYQTLELEKEFHFNHYLTRRRRIEIAHALCLTERQIKIWFQNRRMKLKKELR
AVKEINEQ
>Isca.ISCW021058-RA_Ubx
RRGRQTYTRYQTLELEKEFHTNHYLTRRRRIEMAHALCLTERQIKIWFQNRRMKLKKEIQ
AIKELNEQ
>Isca.ISCW021061-RA_Antp
KRGRQTYTRYQTLELEKEFHFNRYLTRRRRIEIAHALCLTERQIKIWFQNRRMKWKKENK
AKLEAGLA
>Isca.ISCW021069-RA_ftz
KRTRQTYTRYQTLELEKEFHFNRYLTRRRRIEIAHALGLTERQIKIWFQNRRMKAKKENK
LQGGLLVP
>Isca.ISCW021072-RA_Scr
KRQRTSYTRYQTLELEKEFHFNRYLTRRRRIEIAHALCLSERQIKIWFQNRRMKWKKEHK
MANTIPPQ
>Isca.ISCW021080-RA_Dfd
KRQRTAYTRHQILELEKEFHFNRYLTRRRRIEIAHSLCLSERQIKIWFQNRRMKWKKDNK
LPNTKNSQ
>Isca.ISCW021083-RA_Hox3
KRPRTAYTTSQLLELEKEFHFNRYLCRPRRIEMAAYLNLTERQIKIWFQNRRMKFKKEQR
AKGIKTDD
>Isca.ISCW021086-RA_pb
RRLRTAYTNTQLLELEKEFHFNKYLCRPRRIEIAASLDLTERQVKVWFQNRRMKHKRQTM
MSKQDEKG
>Isca.ISCW021090-RA_lab
GTGRTNFTTKQLTELEKEFHFNKYLTRARRIEIATALQLNETQVKIWFQNRRMKQKKRMK
EGLIPPES
>TC000889_002_Abd-B
RKKRKPYSKFQTLELEKEFLFNAYVSKQKRWELARNLNLTERQVKIWFQNRRMKNKKNSQ
RQAAQQQN
>TC000894_001_abd-A
RRGRQTYTRFQTLELEKEFHFNHYLTRRRRIEIAHALCLTERQIKIWFQNRRMKLKKELR
AVKEINEQ
>TC000903_001_Ubx
RRGRQTYTRYQTLELEKEFHTNHYLTRRRRIEMAHALCLTERQIKIWFQNRRMKLKKEIQ
AIKELNEQ
>TC000912_001_Antp
KRGRQTYTRYQTLELEKEFHFNRYLTRRRRIEIAHALCLTERQIKIWFQNRRMKWKKENK
TKGEGGSE
>TC000916_001_ftz
KRTRQTYTRYQTLELEKEFHFNKYLTRRRRIEIAESLRLTERQIKIWFQNRRMKAKKDTK
FTEQSVTS
>TC000917_001_Scr
KRQRTSYTRYQTLELEKEFHFNRYLTRRRRIEIAHALCLTERQIKIWFQNRRMKWKKEHK
MASMNIVP
>TC000920_001_Dfd
KRQRTAYTRHQILELEKEFHYNRYLTRRRRIEIAHTLVLSERQIKIWFQNRRMKWKKDNK
LPNTKNVR
>TC000921_001_Hox3
KRARTAYTSAQLVELEREFHHGKYLSRPRRIQIAENLNLSERQIKIWFQNRRMKHKKEQM
NKVSTPRS
>TC000922_001_Hox3
KRARTAYTSSQLVELEREFHRSKYLCRPRRIQMAQNLNLTERQIKIWFQNRRMKFKKEEK
NKVVTPKT
>TC000925_001_pb
RRLRTAYTNTQLLELEKEFHFNKYLCRPRRIEIAASLDLTERQVKVWFQNRRMKHKRQTL
GKQGDDGD
>TC000926_001_lab
NTGRTNFTNKQLTELEKEFHFNKYLTRARRIEIASALQLNETQVKIWFQNRRMKQKKRMK
EGLIPPEP
>tetur11g05920_pb
RRMRTAYTTNQLLELEKEFLFNKYLCRPRRIEIASTLELSERQVKVWFQNRRMKAKRQNP
SKGSASSA
>tetur11g05940_lab
NTGRTNFTTKQLTELEKEFHYNRYLTRARRIEIAQSLGLNETQVKIWFQNRRMKQKKRQK
DSGLSLAD
>tetur20g02350_Abd-B
RKKRKPYTKYQTVELEKEFTVNTYVTKQRRFELSRALGLSERQVKIWFQNRRMKKKKINT
RSDSHHHH
>tetur20g02400_Ubx
RRGRQTYTRYQTLELEKEFHTSQYLTRRRRIELAHALCLSERQIKIWFQNRRMKQKKEIQ
AIKELNAQ
>tetur20g02430_Antp
KRGRQTYTRYQTLELEKEFHYNRYLTRRRRIEIANILCLTERQIKIWFQNRRMKWKKENN
KKDMNSGV
>tetur20g02440_Antp2
KRGRQTYTRYQTLELEKEFHYNRYLTRRRRIEIANILCLTERQIKIWFQNRRMKWKKENN
KKDMNSGV
>tetur20g02520_ftz
KRTRQTYTRYQTLELEKEFHSNKYLTRRRRIEIAHTLHLTERQIKIWFQNRRMKQKKESK
VPAINFS
>tetur20g02530_ftz2
KRTRQTYTRYQTLELEKEFHSNKYLTRRRRVEIAHTLHLTERQIKIWFQNRRMKQKKEPN
VPDLYLEK
>tetur20g02540_Scr
KRQRTSYTRYQTLELEKEFHYNRYLTRRRRIEIAHSLCLSERQIKIWFQNRRMKWKKEHK
SSSMVPPH
>tetur20g02580_Dfd
KRQRTAYTRHQILELEKEFHYNRYLTRRRRIEIAHSLLLSERQIKIWFQNRRMKWKKDNK
LPNTKNVK
