# Supplementary material for: Genome streamlining in a minute herbivore that manipulates its host plant
Source: eLife. 2020 Oct 23;9:e56689. doi: 10.7554/eLife.56689 (PMC7738191; doi:10.7554/eLife.56689)
Supplement: Supplementary file 7. [file elife-56689-supp7.zip]

Archive with 38 entries (35 files):
- Supplementary_File_7/
- Supplementary_File_7/Figure_4_Supplement_20_C1A_proteases_mafft.fasta
- __MACOSX/
- __MACOSX/Supplementary_File_7/
- __MACOSX/Supplementary_File_7/._Figure_4_Supplement_20_C1A_proteases_mafft.fasta
- Supplementary_File_7/Figure_4_Supplement_5_MFS_mafft.fasta
- __MACOSX/Supplementary_File_7/._Figure_4_Supplement_5_MFS_mafft.fasta
- Supplementary_File_7/Figure_4_Supplement_11_Sox_mafft.fasta
- __MACOSX/Supplementary_File_7/._Figure_4_Supplement_11_Sox_mafft.fasta
- Supplementary_File_7/Figure_4_Supplement_18_Tbox_mafft.fasta
- __MACOSX/Supplementary_File_7/._Figure_4_Supplement_18_Tbox_mafft.fasta
- Supplementary_File_7/Figure_4_Supplement_3_P450s_mafft.fasta
- __MACOSX/Supplementary_File_7/._Figure_4_Supplement_3_P450s_mafft.fasta
- Supplementary_File_7/Figure_4_Supplement_4_ABC_NBD_mafft.fasta
- __MACOSX/Supplementary_File_7/._Figure_4_Supplement_4_ABC_NBD_mafft.fasta
- Supplementary_File_7/Figure_4_Supplement_2_CCEs_mafft.fasta
- __MACOSX/Supplementary_File_7/._Figure_4_Supplement_2_CCEs_mafft.fasta
- Supplementary_File_7/Figure_2_Supplement_3_Single_Copy_Ortholog_mafft_trimmed.phy
- __MACOSX/Supplementary_File_7/._Figure_2_Supplement_3_Single_Copy_Ortholog_mafft_trimmed.phy
- Supplementary_File_7/FIgure_6_panB_mafft.fasta
- __MACOSX/Supplementary_File_7/._FIgure_6_panB_mafft.fasta
- Supplementary_File_7/Figure_4_Supplement_8_IRs_mafft.fasta
- __MACOSX/Supplementary_File_7/._Figure_4_Supplement_8_IRs_mafft.fasta
- Supplementary_File_7/Figure_4_Supplement_6_GRs_mafft.fasta
- __MACOSX/Supplementary_File_7/._Figure_4_Supplement_6_GRs_mafft.fasta
- Supplementary_File_7/Figure_4_Supplement_9_TRPs_mafft.fasta
- __MACOSX/Supplementary_File_7/._Figure_4_Supplement_9_TRPs_mafft.fasta
- Supplementary_File_7/Figure_4_Supplement_1_GSTs_mafft.fasta
- __MACOSX/Supplementary_File_7/._Figure_4_Supplement_1_GSTs_mafft.fasta
- Supplementary_File_7/Figure_4_Supplement_7_ENaCs_mafft.fasta
- __MACOSX/Supplementary_File_7/._Figure_4_Supplement_7_ENaCs_mafft.fasta
- Supplementary_File_7/Figure_6_panC_mafft.fasta
- __MACOSX/Supplementary_File_7/._Figure_6_panC_mafft.fasta
- Supplementary_File_7/Figure_4_Supplement_19_UGTs_mafft.fasta
- __MACOSX/Supplementary_File_7/._Figure_4_Supplement_19_UGTs_mafft.fasta
- Supplementary_File_7/Figure_2_Supplement_3_Single_Copy_Ortholog_mafft.fasta
- __MACOSX/Supplementary_File_7/._Figure_2_Supplement_3_Single_Copy_Ortholog_mafft.fasta
- __MACOSX/._Supplementary_File_7
