# Supplementary material for: Genome streamlining in a minute herbivore that manipulates its host plant
Source: eLife. 2020 Oct 23;9:e56689. doi: 10.7554/eLife.56689 (PMC7738191; doi:10.7554/eLife.56689)
Supplement: Supplementary file 7. [file elife-56689-supp7.zip › Supplementary_File_7/Figure_4_Supplement_20_C1A_proteases_mafft.fasta]

>Dmel.FBtr0073838
------------------------------------------------------------
------------------------------------------------------------
----------------------------------------------------------M-
---------------------------NLLL-L---------VA----------------
-TAA-----------SVA------------------------------------------
------------------------------------------------------------
------------------------------------------------------------
------------------------------------------------------------
------------------------------------------------------------
------------------------------------------------------------
------------------------------------------------------------
------------------------------------------------------------
------------------------------------------------------------
------------------------------------------------------------
------------------------------------------------------------
------ALTSG------------------------------------------EPSLL--
---------------------------------------------------SDEFIEVVR
SK-------------------------------------AKTWTVGRNFD----------
--------------------------ASVTEGHIRRL----------------MG-----
------------------------------------------------------------
-------------------------------------------VHPD-A-----------
HKFALP------------------------------DKREVLGDLY--------------
--------------V---------------------------------------------
------------------------------------------------------------
------------------------------------------------------------
------------------------------------------------------------
------------------------------------------------------------
------------------------------------------------------------
------------------------N--------------------SV-------------
----D----------------E----------L-PE------------------------
-----------------------------E------------------------------
------------------------------------------------------------
------------------------------------------------------FDS---
RKQWPN-CPTI--------------GE-------IR-D---Q------------------
-----------------GS-C------------GSCWAF---------------------
-------GAVEAMSDR------------------------VCI-----------------
-HSGG-----------------------K--VNFHF------SADDLV------SCC---
------------------------------------------------------------
-----------HT----------C--------------G--------------FGCNGGF
PGAAW-----------------SYWTR-------------KGIVSGGPYGS---------
---------------------------NQGCR----------PYEISPCE----------
----------------HHVNGT------RPPCAHG-GRTPKCSHVCQSG-----------
YT------VD------------YAKD-K------------HFG---------SK---SYS
VRR------NV-------------------------------------REIQE-------
------------------EIMTNGPV------E----GAFT-----------VY------
-------------------ED--------------LIL----------------------
--------------------------------YKD-------------------------
---------GV-------------------------------------------------
--------------------YQ-HE----------HGKE---------------------
--------------------------------L---------------------------
--------------------------------GGHAIR------IL--------------
------------------------------------------------------------
---GWG------------------------------------------------------
-----------V-------------------------------------WGE-E-KI---
-------PYW--LIG---------------------------------------------
------------------------------NSWNTD------------------------
---------------WG-DHGFF-------------------------------------
---------------------------------RILRGQ---------------DHCGIE
SSIS--------------------------------------------------------
-AGL--------------------------------------------------------
------------------PKL---------------------------------------
------------------------------------------------------------
------------------------------------------------------------
------------------------------------------------------------
------------------------------------------------------------
------------------------------------------------------------
--------------------------------------------------
>Turt.mRNA_tetur02g11420
------------------------------------------------------------
------------------------------------------------------------
----------------------------------------------------------M-
---------------------------KIII-F---------CA----------------
-CLI-------------T------------------FVLCQK------------------
------------------------------------------------------------
------------------------------------------------------------
------------------------------------------------------------
------------------------------------------------------------
------------------------------------------------------------
------------------------------------------------------------
------------------------------------------------------------
------------------------------------------------------------
------------------------------------------------------------
------------------------------------------------------------
-----RAILSP------------------------------------------DIDPL--
---------------------------------------------------SDLMVNKIN
SL-------------------------------------NTTWKAGKNFD----------
--------------------------G-YTIDEIAKL----------------CG-----
------------------------------------------------------------
-------------------------------------------VKRL-E-----------
RSS------------------------------------DEFGRIE--------------
--------------V---------------------------------------------
------------------------------------------------------------
------------------------------------------------------------
------------------------------------------------------------
------------------------------------------------------------
------------------------------------------------------------
------------------------E--------------------VE-------------
----P----------------Y----------I-PK------------------------
-----------------------------T------------------------------
------------------------------------------------------------
------------------------------------------------------FDA---
RSAWPH-CPSI--------------SF-------IR-D---Q------------------
-----------------GG-C------------GSCWAF---------------------
-------GSAEAMSDR------------------------TCI-----------------
-KSNG-----------------------R--VKVIL------SPEDIL------SCC---
------------------------------------------------------------
-----------ID----------C--------------G--------------YGCNGGY
IEAAY-----------------QYWVE-------------EGVVTGGLFNG---------
----------------------------TGCK----------PYKIAPCE----------
----------------HHAIGP------RPNCTDE--ITPACEVQCQSN-----------
YR------KT------------YLED-K------------HYG---------LN---SYK
IVA------NV-------------------------------------SQIQS-------
------------------EILRNGPV------T----AGYI-----------VY------
-------------------SD--------------FAN----------------------
--------------------------------YKS-------------------------
---------GV-------------------------------------------------
--------------------YQ-RH----------SNVT---------------------
--------------------------------L---------------------------
--------------------------------GGHAVR------IL--------------
------------------------------------------------------------
---GWG------------------------------------------------------
-----------I---------------------------------------E-T-GV---
-------PYW--LVA---------------------------------------------
------------------------------NSWNTD------------------------
---------------WG-DKGYF-------------------------------------
---------------------------------KIRRGV---------------NECGIE
DHIV--------------------------------------------------------
-AGI--------------------------------------------------------
------------------PKN---------------------------------------
------------------------------------------------------------
------------------------------------------------------------
------------------------------------------------------------
------------------------------------------------------------
------------------------------------------------------------
--------------------------------------------------
>Turt.mRNA_tetur08g05310
------------------------------------------------------------
------------------------------------------------------------
----------------------------------------------------------M-
---------T-----------------KYIL-L---------CA----------------
-WLV-------------T------------------FVLGQP------------------
------------------------------------------------------------
------------------------------------------------------------
------------------------------------------------------------
------------------------------------------------------------
------------------------------------------------------------
------------------------------------------------------------
------------------------------------------------------------
------------------------------------------------------------
------------------------------------------------------------
------------------------------------------------------------
-----RTFLSP------------------------------------------RIDPL--
---------------------------------------------------SDLMINKIN
SL-------------------------------------NTTWKAGRNFH----------
--------------------------G-ISINQIKRL----------------CG-----
------------------------------------------------------------
-------------------------------------------VKKN-K-----------
QNE------------------------------------VNIERIK--------------
--------------I---------------------------------------------
------------------------------------------------------------
------------------------------------------------------------
------------------------------------------------------------
------------------------------------------------------------
------------------------------------------------------------
------------------------N--------------------VE-------------
----P----------------K----------I-PV------------------------
-----------------------------R------------------------------
------------------------------------------------------------
------------------------------------------------------FDS---
REAWPD-CPSI--------------SF-------IR-D---Q------------------
-----------------GS-C------------GSCWAF---------------------
-------SSAEAMSDR------------------------TCI-----------------
-GSNG-----------------------T--LKLEL------SAEDVL------TCC---
------------------------------------------------------------
-----------TD----------C--------------G--------------FGCNGGF
PPSAY-----------------QYWVT-------------SGLVTGGLYNG---------
----------------------------TGCQ----------PYKIAPCE----------
----------------HHVPGP------RPACTEV--DTPACERTCQSG-----------
YP------KT------------FLQD-K------------HFG---------AR---SYS
IER------DV-------------------------------------AQIQS-------
------------------EIMKNGPV------T----AAFS-----------VY------
-------------------SD--------------FVV----------------------
--------------------------------YKS-------------------------
---------GV-------------------------------------------------
--------------------YQ-RH----------SKDL---------------------
--------------------------------L---------------------------
--------------------------------GAHAIR------IL--------------
------------------------------------------------------------
---GWG------------------------------------------------------
-----------V---------------------------------------E-N-RV---
-------PYW--LVA---------------------------------------------
------------------------------NSWNSD------------------------
---------------WG-DNGYF-------------------------------------
---------------------------------KIRRGN---------------NECGIE
DDIV--------------------------------------------------------
-TGL--------------------------------------------------------
------------------PKVD--------------------------------------
------------------------------------------------------------
------------------------------------------------------------
------------------------------------------------------------
------------------------------------------------------------
------------------------------------------------------------
--------------------------------------------------
>Turt.mRNA_tetur03g07930
------------------------------------------------------------
------------------------------------------------------------
----------------------------------------------------------M-
---------K-----------------CLIF-L---------VL----------------
-SVS-------------------------------LAYGA--------------------
------------------------------------------------------------
------------------------------------------------------------
------------------------------------------------------------
------------------------------------------------------------
------------------------------------------------------------
------------------------------------------------------------
------------------------------------------------------------
------------------------------------------------------------
------------------------------------------------------------
------------------------------------------------------------
-----RVFTQR------------------------------------------NVHPL--
---------------------------------------------------SDVMIDRIN
SI-------------------------------------GTTWKAGRNFD----------
--------------------------E-SSLPYVKRL----------------LG-----
------------------------------------------------------------
-------------------------------------------AKRG-SS----------
---------------------------------------KKLRQVH--------------
--------------H---------------------------------------------
------------------------------------------------------------
------------------------------------------------------------
------------------------------------------------------------
------------------------------------------------------------
------------------------------------------------------------
------------------------E--------------------IN-------------
----E----------------V----------L-PE------------------------
-----------------------------S------------------------------
------------------------------------------------------------
------------------------------------------------------FDA---
REAWPN-CTQI--------------RT-------IR-D---Q------------------
-----------------GN-C------------GSCWAF---------------------
-------SSVEAMSDR------------------------ICI-----------------
-ASNG-----------------------A--LQVSL------SSQEMV------ACA---
------------------------------------------------------------
-----------DL----------------------------------------GGCGGGW
PESAY-----------------EYYQT-------------EGLVTGGLYHG---------
----------------------------DGCM----------PYVFEPCM----------
----------------HHIKGP------IPTCPETYKPTPPCSRKCAAG-----------
YK------KT------------FAED-K------------HYG---------QE---PYT
ISS------DP-------------------------------------KQIMK-------
------------------EIMTNGPV------T----VDFT-----------VY------
-------------------AD--------------FPN----------------------
--------------------------------YKS-------------------------
---------GV-------------------------------------------------
--------------------YQ-KT----------TDDA---------------------
--------------------------------L---------------------------
--------------------------------GGHAVK------II--------------
------------------------------------------------------------
---GWG------------------------------------------------------
-----------T---------------------------------------E-N-GV---
-------DYW--LVA---------------------------------------------
------------------------------NSWNTY------------------------
---------------WG-DKGYF-------------------------------------
---------------------------------KIRRGN---------------DECGIE
DDVV--------------------------------------------------------
-AGL--------------------------------------------------------
------------------PKL---------------------------------------
------------------------------------------------------------
------------------------------------------------------------
------------------------------------------------------------
------------------------------------------------------------
------------------------------------------------------------
--------------------------------------------------
>Turt.mRNA_tetur03g08010
------------------------------------------------------------
------------------------------------------------------------
----------------------------------------------------------M-
---------K-----------------SFIF-L---------VL----------------
-SVS-------------------------------LAYGA--------------------
------------------------------------------------------------
------------------------------------------------------------
------------------------------------------------------------
------------------------------------------------------------
------------------------------------------------------------
------------------------------------------------------------
------------------------------------------------------------
------------------------------------------------------------
------------------------------------------------------------
------------------------------------------------------------
-----RLFTQR------------------------------------------NVHPL--
---------------------------------------------------SDEMIDRIN
SI-------------------------------------GTTWKAGRNFD----------
--------------------------K-SSLPYVKRL----------------LG-----
------------------------------------------------------------
-------------------------------------------AKRG-SS----------
---------------------------------------KKLRQVH--------------
--------------H---------------------------------------------
------------------------------------------------------------
------------------------------------------------------------
------------------------------------------------------------
------------------------------------------------------------
------------------------------------------------------------
------------------------E--------------------IN-------------
----E----------------E----------L-PE------------------------
-----------------------------S------------------------------
------------------------------------------------------------
------------------------------------------------------FDA---
REAWPN-CTQI--------------RT-------IR-D---Q------------------
-----------------GN-C------------GSCWAF---------------------
-------SSVEAMSDR------------------------ICI-----------------
-ASHG-----------------------A--LQVSL------SAQEMV------ACA---
------------------------------------------------------------
-----------DL----------------------------------------GGCGGGN
PESAY-----------------EYYQN-------------EGLVTGGLYHG---------
----------------------------DGCM----------PYVFEPCM----------
----------------HHIKGP------IPTCPETYKPTPPCSRKCAAG-----------
YK------KT------------FAED-K------------HYG---------QE---PYT
ISS------DP-------------------------------------KQIMK-------
------------------EIMTNGPV------T----VDFI-----------VY------
-------------------AD--------------FPS----------------------
--------------------------------YKS-------------------------
---------GV-------------------------------------------------
--------------------YQ-KT----------TDDV---------------------
--------------------------------L---------------------------
--------------------------------GGHAVK------MI--------------
------------------------------------------------------------
---GWG------------------------------------------------------
-----------T---------------------------------------E-N-GV---
-------DYW--LVA---------------------------------------------
------------------------------NSWNEY------------------------
---------------FG-DEGYF-------------------------------------
---------------------------------KIRRGN---------------DECGIE
EDVV--------------------------------------------------------
-AGL--------------------------------------------------------
------------------PELREV------------------------------------
------------------------------------------------------------
------------------------------------------------------------
------------------------------------------------------------
------------------------------------------------------------
------------------------------------------------------------
--------------------------------------------------
>Turt.mRNA_tetur03g08030
------------------------------------------------------------
------------------------------------------------------------
----------------------------------------------------------M-
---------K-----------------SLIF-L---------VL----------------
-SVS-------------------------------LAYGA--------------------
------------------------------------------------------------
------------------------------------------------------------
------------------------------------------------------------
------------------------------------------------------------
------------------------------------------------------------
------------------------------------------------------------
------------------------------------------------------------
------------------------------------------------------------
------------------------------------------------------------
------------------------------------------------------------
-----RVFTQR------------------------------------------NVHPL--
---------------------------------------------------SDEMIDRIN
SI-------------------------------------GTTWKAGRNFD----------
--------------------------E-ASLPYVKRL----------------LG-----
------------------------------------------------------------
-------------------------------------------FKGS-SL----------
---------------------------------------RKLQQVH--------------
--------------H---------------------------------------------
------------------------------------------------------------
------------------------------------------------------------
------------------------------------------------------------
------------------------------------------------------------
------------------------------------------------------------
------------------------E--------------------IN-------------
----E----------------E----------L-PE------------------------
-----------------------------S------------------------------
------------------------------------------------------------
------------------------------------------------------FDA---
REAWSN-CTQI--------------RT-------IR-D---Q------------------
-----------------GN-C------------GGCWAF---------------------
-------STVETMSDR------------------------ICI-----------------
-ASHG-----------------------E--LQVSL------STQEMV------TCG---
------------------------------------------------------------
-----------EP----------------------------------------GGCEGGY
LETSY-----------------DYYQT-------------DGIVTGGLYHE---------
----------------------------GGCL----------PYTLPPCN----------
----------------HSVNEV------LPICPKTYLPAPPCSRKCVAG-----------
YE------KT------------FAED-K------------HYG---------QA---PYT
ISS------DP-------------------------------------KQIMK-------
------------------EIMTNGPV------T----TGFT-----------VY------
-------------------AD--------------FPS----------------------
--------------------------------YKS-------------------------
---------GV-------------------------------------------------
--------------------YQ-KT----------TDDV---------------------
--------------------------------L---------------------------
--------------------------------GGHAVK------II--------------
------------------------------------------------------------
---GWG------------------------------------------------------
-----------T---------------------------------------E-N-GV---
-------DYW--LVA---------------------------------------------
------------------------------NSWNEY------------------------
---------------WG-DKGFF-------------------------------------
---------------------------------KIRRGN---------------DECGFE
DNVI--------------------------------------------------------
-TGL--------------------------------------------------------
------------------PKLS--------------------------------------
------------------------------------------------------------
------------------------------------------------------------
------------------------------------------------------------
------------------------------------------------------------
------------------------------------------------------------
--------------------------------------------------
>Turt.mRNA_tetur03g07950
------------------------------------------------------------
------------------------------------------------------------
----------------------------------------------------------M-
---------K-----------------SLIF-L---------VL----------------
-SVS-------------------------------LAYGA--------------------
------------------------------------------------------------
------------------------------------------------------------
------------------------------------------------------------
------------------------------------------------------------
------------------------------------------------------------
------------------------------------------------------------
------------------------------------------------------------
------------------------------------------------------------
------------------------------------------------------------
------------------------------------------------------------
-----RVFTQR------------------------------------------NVHPL--
---------------------------------------------------SDEMIDRIN
SI-------------------------------------GTTWKAGRNFD----------
--------------------------E-ASLPYVKRL----------------LG-----
------------------------------------------------------------
-------------------------------------------AKRG-SS----------
---------------------------------------KKLRQVH--------------
--------------H---------------------------------------------
------------------------------------------------------------
------------------------------------------------------------
------------------------------------------------------------
------------------------------------------------------------
------------------------------------------------------------
------------------------E--------------------IN-------------
----E----------------E----------L-PE------------------------
-----------------------------S------------------------------
------------------------------------------------------------
------------------------------------------------------FDA---
RAAWPN-CTLI--------------KT-------IR-D---Q------------------
-----------------GN-C------------GSGWAF---------------------
-------SSVEAMSDR------------------------ICI-----------------
-ASHG-----------------------E--LQVSL------SAQEIV------ACS---
------------------------------------------------------------
-----------NL----------------------------------------GGCDQGL
QVAVY-----------------IYYAT-------------EGIVTGGSYHG---------
----------------------------DGCM----------PYDFEPCM----------
----------------HGIEGP------IPTCPQSPIPTPSCSKKCAAD-----------
YE------KT------------FEED-K------------HYG---------LT---PYV
VSS------DP-------------------------------------KQIMK-------
------------------EIMTNGPI------S----SGIT-----------VY------
-------------------AD--------------FLN----------------------
--------------------------------YKS-------------------------
---------GV-------------------------------------------------
--------------------YQ-KT----------TDHS---------------------
--------------------------------L---------------------------
--------------------------------GAQGVK------II--------------
------------------------------------------------------------
---GWG------------------------------------------------------
-----------T---------------------------------------E-N-GV---
-------DYW--LVA---------------------------------------------
------------------------------NSWNEY------------------------
---------------WG-DKGFF-------------------------------------
---------------------------------KIRRGN---------------NECYIE
SDII--------------------------------------------------------
-SGL--------------------------------------------------------
------------------PRL---------------------------------------
------------------------------------------------------------
------------------------------------------------------------
------------------------------------------------------------
------------------------------------------------------------
------------------------------------------------------------
--------------------------------------------------
>Turt.mRNA_tetur03g09997
------------------------------------------------------------
------------------------------------------------------------
----------------------------------------------------------M-
---------K-----------------SLIF-L---------VL----------------
-SLS-------------------------------LAYGG--------------------
------------------------------------------------------------
------------------------------------------------------------
------------------------------------------------------------
------------------------------------------------------------
------------------------------------------------------------
------------------------------------------------------------
------------------------------------------------------------
------------------------------------------------------------
------------------------------------------------------------
------------------------------------------------------------
-----RVFTQA------------------------------------------DVHPL--
---------------------------------------------------SDEMIDRIN
SI-------------------------------------GTTWKAGRNFD----------
--------------------------G-SSLPYVKRL----------------LG-----
------------------------------------------------------------
-------------------------------------------AKRG-SS----------
---------------------------------------KKLRQVH--------------
--------------H---------------------------------------------
------------------------------------------------------------
------------------------------------------------------------
------------------------------------------------------------
------------------------------------------------------------
------------------------------------------------------------
------------------------E--------------------IN-------------
----E----------------E----------L-PE------------------------
-----------------------------S------------------------------
------------------------------------------------------------
------------------------------------------------------FDA---
REAWPN-CTQI--------------RT-------IR-D---Q------------------
-----------------GN-C------------GSSWAF---------------------
-------SPVEVMSDR------------------------ICI-----------------
-ASHG-----------------------A--LQVSL------SAQEIV------ACS---
------------------------------------------------------------
-----------NL----------------------------------------GGCDGGL
QVFVY-----------------DYYSS-------------EGIVTGGSYRG---------
----------------------------DGCM----------PYDFEPCM----------
----------------HGGEGP------IPTCPETPIPTPSCSKKCVAG-----------
YD------KT------------FEED-K------------HYG---------LV---SHV
LSS------DP-------------------------------------KQMMK-------
------------------EIMTNGPI------S----SGITFSTQNPLLIFPIE------
-------------------LN--------------LLA----------------------
--------------------------------FLL-------------------------
---------GV-------------------------------------------------
--------------------YQ-KT----------TNHS---------------------
--------------------------------L---------------------------
--------------------------------GAQFVR------II--------------
------------------------------------------------------------
---GWG------------------------------------------------------
-----------T---------------------------------------E-N-GV---
-------DYW--LVA---------------------------------------------
------------------------------NSWNEY------------------------
---------------WG-DK----------------------------------------
-------------------------------------GN---------------DECHIE
DDIV--------------------------------------------------------
-AGL--------------------------------------------------------
------------------PKL---------------------------------------
------------------------------------------------------------
------------------------------------------------------------
------------------------------------------------------------
------------------------------------------------------------
------------------------------------------------------------
--------------------------------------------------
>Turt.mRNA_tetur08g05010
------------------------------------------------------------
------------------------------------------------------------
----------------------------------------------------------M-
---------K-----------------SLIV-L---------IA----------------
-LLG-------------A------------------AYGASQ------------------
------------------------------------------------------------
------------------------------------------------------------
------------------------------------------------------------
------------------------------------------------------------
------------------------------------------------------------
------------------------------------------------------------
------------------------------------------------------------
------------------------------------------------------------
------------------------------------------------------------
------------------------------------------------------------
-----RLFLEP------------------------------------------GLDPM--
---------------------------------------------------SDEMINRIN
SL-------------------------------------GTTWKAGRNFE----------
--------------------------D-LPFEHVKRL----------------FG-----
------------------------------------------------------------
-------------------------------------------AKKS-G-----------
---------------------------------------RKLPRIH--------------
--------------H---------------------------------------------
------------------------------------------------------------
------------------------------------------------------------
------------------------------------------------------------
------------------------------------------------------------
------------------------------------------------------------
------------------------E--------------------ID-------------
----G----------------D----------L-PA------------------------
-----------------------------S------------------------------
------------------------------------------------------------
------------------------------------------------------FDA---
RKAWPN-CSSI--------------GF-------IR-D---Q------------------
-----------------GS-C------------GSCWAF---------------------
-------GTVEAMSDR------------------------ICI-----------------
-ASKG-----------------------S--VQVEL------STEDVL------TCC---
--------------------------------------------G---------------
-----------DS----------C--------------G--------------GGCGGGF
PEAAW-----------------DYYQT-------------EGIVSGGLYHG---------
----------------------------EGCQ----------PYSIAPCE----------
----------------HHVKGP------RPACTEQ--DTPQCSKKCVSG-----------
YQ------KS------------FKQD-K------------HYG---------KR---VYS
VSS------DP-------------------------------------KQIMK-------
------------------EIMTNGPV------S----SSFS-----------GY------
-------------------SD--------------FLT----------------------
--------------------------------YKS-------------------------
---------GV-------------------------------------------------
--------------------YQ-RH----------SEDF---------------------
--------------------------------I---------------------------
--------------------------------GGHAIR------IL--------------
------------------------------------------------------------
---GWG------------------------------------------------------
-----------T---------------------------------------E-N-GV---
-------DYW--LVA---------------------------------------------
------------------------------NSWNTD------------------------
---------------WG-ENGYF-------------------------------------
---------------------------------KIRRGN---------------NECEIE
DGVL--------------------------------------------------------
-GGL--------------------------------------------------------
------------------PRL---------------------------------------
------------------------------------------------------------
------------------------------------------------------------
------------------------------------------------------------
------------------------------------------------------------
------------------------------------------------------------
--------------------------------------------------
>Turt.mRNA_tetur08g05020
------------------------------------------------------------
------------------------------------------------------------
----------------------------------------------------------M-
---------Q-----------------SLIV-L---------VA----------------
-LLG-------------A------------------AYGANQ------------------
------------------------------------------------------------
------------------------------------------------------------
------------------------------------------------------------
------------------------------------------------------------
------------------------------------------------------------
------------------------------------------------------------
------------------------------------------------------------
------------------------------------------------------------
------------------------------------------------------------
------------------------------------------------------------
-----RLFLES------------------------------------------GLDPM--
---------------------------------------------------SDVMINKIN
SL-------------------------------------GTTWKAGKNFE----------
--------------------------D-LPIEHVKRL----------------LG-----
------------------------------------------------------------
-------------------------------------------AKKS-G-----------
---------------------------------------RKLPQIY--------------
--------------H---------------------------------------------
------------------------------------------------------------
------------------------------------------------------------
------------------------------------------------------------
------------------------------------------------------------
------------------------------------------------------------
------------------------E--------------------ID-------------
----G----------------D----------L-PE------------------------
-----------------------------S------------------------------
------------------------------------------------------------
------------------------------------------------------FDA---
RTAWPN-CSSI--------------SF-------IR-D---Q------------------
-----------------GS-C------------GSCWAF---------------------
-------GSVEAMSDR------------------------ICI-----------------
-ASKG-----------------------S--LQVEI------SAEDVL------ACC---
------------------------------------------------------------
-----------DS----------C--------------G--------------DGCNGGY
PESAW-----------------EYYES-------------DGVVSGGLYQG---------
----------------------------QGCQ----------PYSIAPCE----------
----------------HHVKGP------RPACSEQ--DTPQCSNKCVSS-----------
YS------KS------------FKQD-K------------HYG---------RK---TYS
VSS------DP-------------------------------------KQIMK-------
------------------EIMTNGPV------T----AAFT-----------VY------
-------------------AD--------------FPT----------------------
--------------------------------YKS-------------------------
---------GV-------------------------------------------------
--------------------YQ-RH----------SYDE---------------------
--------------------------------L---------------------------
--------------------------------GGHAIR------IL--------------
------------------------------------------------------------
---GWG------------------------------------------------------
-----------T---------------------------------------E-N-GV---
-------DYW--LVA---------------------------------------------
------------------------------NSWNTD------------------------
---------------WG-DKGYF-------------------------------------
---------------------------------KIKRGN---------------DECGIE
DEIV--------------------------------------------------------
-AGL--------------------------------------------------------
------------------PKL---------------------------------------
------------------------------------------------------------
------------------------------------------------------------
------------------------------------------------------------
------------------------------------------------------------
------------------------------------------------------------
--------------------------------------------------
>Turt.mRNA_tetur08g05030
------------------------------------------------------------
------------------------------------------------------------
----------------------------------------------------------M-
---------K-----------------SLIV-L---------VA----------------
-LLG-------------A------------------AYGANQ------------------
------------------------------------------------------------
------------------------------------------------------------
------------------------------------------------------------
------------------------------------------------------------
------------------------------------------------------------
------------------------------------------------------------
------------------------------------------------------------
------------------------------------------------------------
------------------------------------------------------------
------------------------------------------------------------
-----RLFLES------------------------------------------GLDPM--
---------------------------------------------------SDEMINKIN
SL-------------------------------------GTTWKAGRNFE----------
--------------------------D-LPIEHVKRL----------------LG-----
------------------------------------------------------------
-------------------------------------------ARKS-G-----------
---------------------------------------RKLPQIY--------------
--------------H---------------------------------------------
------------------------------------------------------------
------------------------------------------------------------
------------------------------------------------------------
------------------------------------------------------------
------------------------------------------------------------
------------------------E--------------------ID-------------
----G----------------D----------L-PA------------------------
-----------------------------S------------------------------
------------------------------------------------------------
------------------------------------------------------FDA---
RTAWPN-CSSI--------------SF-------IR-D---Q------------------
-----------------GS-C------------GSCWAF---------------------
-------GSVEAMSDR------------------------ICI-----------------
-ASKG-----------------------S--VQVEI------SAEEVL------DCC---
------------------------------------------------------------
-----------DS----------C--------------G--------------DGCSGGD
PMAAW-----------------EYWQS-------------NGVVSGGLYKG---------
----------------------------EGCQ----------PYSIAPCE----------
----------------HHVKGP------RPACTEQ--DTPQCSKECVSG-----------
YS------KS------------FTQD-K------------HYG---------KK---VYS
VSS------DP-------------------------------------KQIMK-------
------------------EIMTNGPV------T----AAFT-----------VY------
-------------------SD--------------FPT----------------------
--------------------------------YKS-------------------------
---------GV-------------------------------------------------
--------------------YQ-RH----------SDDV---------------------
--------------------------------L---------------------------
--------------------------------GGHAIR------IL--------------
------------------------------------------------------------
---GWG------------------------------------------------------
-----------T---------------------------------------E-N-GV---
-------DYW--LVA---------------------------------------------
------------------------------NSWNTD------------------------
---------------WG-NKGYF-------------------------------------
---------------------------------KIKRGN---------------DECGIE
DEIV--------------------------------------------------------
-AGL--------------------------------------------------------
------------------PKL---------------------------------------
------------------------------------------------------------
------------------------------------------------------------
------------------------------------------------------------
------------------------------------------------------------
------------------------------------------------------------
--------------------------------------------------
>Turt.mRNA_tetur28g01390
------------------------------------------------------------
------------------------------------------------------------
----------------------------------------------------------M-
---------I-----------------KVLF-L---------IL----------------
-LSS-----------NLA------------------ELKAVE------------------
------------------------------------------------------------
------------------------------------------------------------
------------------------------------------------------------
------------------------------------------------------------
------------------------------------------------------------
------------------------------------------------------------
------------------------------------------------------------
------------------------------------------------------------
------------------------------------------------------------
------------------------------------------------------------
-----RVFLDP------------------------------------------GIDPL--
---------------------------------------------------SDEMVNAIN
SL-------------------------------------NTTWKAKRNFV----------
--------------------------G-VSFDYVKGL----------------LG-----
------------------------------------------------------------
-------------------------------------------VAPD-D-----------
---------------------------------------ISLPEAD--------------
--------------I---------------------------------------------
------------------------------------------------------------
------------------------------------------------------------
------------------------------------------------------------
------------------------------------------------------------
------------------------------------------------------------
------------------------Q--------------------IA-------------
----E----------------D----------I-PE------------------------
-----------------------------S------------------------------
------------------------------------------------------------
------------------------------------------------------FDA---
RKAWAN-CTSI--------------SN-------IR-D---Q------------------
-----------------GV-C------------GSCWAF---------------------
-------GAVEAMSDR------------------------ICI-----------------
-ASGG-----------------------N--LQVEL------SAEDLL------SCC---
------------------------------------------------------------
-----------SY----------C--------------G--------------RECSSGR
VARAW-----------------DYWEF-------------NGIVTGGAFAG---------
----------------------------AGCK----------PYKYAPCE----------
----------------HNTAG-----LTLSNCSSVIPEKPVCVGKCQPD-----------
YN------KS------------YEDD-K------------YYG---------KN---IRN
IGG----ARRV-------------------------------------EKIQT-------
------------------EIMTNGPV------E----ATFI-----------VY------
-------------------SD--------------FPS----------------------
--------------------------------YSS-------------------------
---------GV-------------------------------------------------
--------------------YQ-HH----------SRVS---------------------
--------------------------------I---------------------------
--------------------------------LEHAIR------IL--------------
------------------------------------------------------------
---GWG------------------------------------------------------
-----------V---------------------------------------E-D-GV---
-------DYW--LVA---------------------------------------------
------------------------------NSWNTY------------------------
---------------WG-DQGYF-------------------------------------
---------------------------------KIRRGI---------------NECNIE
DKVY--------------------------------------------------------
-AGT--------------------------------------------------------
------------------PDFSRP------------------------------------
------------------------------------------------------------
------------------------------------------------------------
------------------------------------------------------------
------------------------------------------------------------
------------------------------------------------------------
--------------------------------------------------
>Turt.mRNA_tetur55g00100
------------------------------------------------------------
------------------------------------------------------------
----------------------------------------------------------M-
---------I-----------------KVLF-L---------IL----------------
-LSS-----------NLA------------------ELKAVE------------------
------------------------------------------------------------
------------------------------------------------------------
------------------------------------------------------------
------------------------------------------------------------
------------------------------------------------------------
------------------------------------------------------------
------------------------------------------------------------
------------------------------------------------------------
------------------------------------------------------------
------------------------------------------------------------
-----RVFLDP------------------------------------------GIDPL--
---------------------------------------------------SDEMVNAIN
SL-------------------------------------NTTWKAKRNFV----------
--------------------------G-VSFDYVKGL----------------LG-----
------------------------------------------------------------
-------------------------------------------VAPD-D-----------
---------------------------------------ISLPEAD--------------
--------------I---------------------------------------------
------------------------------------------------------------
------------------------------------------------------------
------------------------------------------------------------
------------------------------------------------------------
------------------------------------------------------------
------------------------Q--------------------IA-------------
----E----------------D----------I-PE------------------------
-----------------------------S------------------------------
------------------------------------------------------------
------------------------------------------------------FDA---
RKAWAN-CTSI--------------SN-------IR-D---Q------------------
-----------------GV-C------------GSCWAF---------------------
-------GAVEAMSDR------------------------ICI-----------------
-ASGG-----------------------N--LQVEL------SAEDLL------SCC---
------------------------------------------------------------
-----------SY----------C--------------G--------------RECSSGR
VARAW-----------------DYWEF-------------NGIVTGGAFAG---------
----------------------------AGCK----------PYKYAPCE----------
----------------HNTAG-----LTLSNCSSVIPEKPVCEGKCQPD-----------
YN------KS------------YEDD-K------------YYG---------KN---IRN
IGG----ARRV-------------------------------------EKIQT-------
------------------EIMSNGPV------E----ATFI-----------VY------
-------------------SD--------------FPS----------------------
--------------------------------YSS-------------------------
---------GV-------------------------------------------------
--------------------YQ-HH----------SRVS---------------------
--------------------------------I---------------------------
--------------------------------LEHAIR------IL--------------
------------------------------------------------------------
---GWG------------------------------------------------------
-----------V---------------------------------------E-N-GV---
-------DYW--LVA---------------------------------------------
------------------------------NSWNTY------------------------
---------------WG-DQGYF-------------------------------------
---------------------------------KIRRGI---------------NECNIE
DKVY--------------------------------------------------------
-AGT--------------------------------------------------------
------------------PDFSRP------------------------------------
------------------------------------------------------------
------------------------------------------------------------
------------------------------------------------------------
------------------------------------------------------------
------------------------------------------------------------
--------------------------------------------------
>Turt.mRNA_tetur55g00120
------------------------------------------------------------
------------------------------------------------------------
----------------------------------------------------------M-
---------I-----------------KVLF-L---------IL----------------
-LSS-----------NLA------------------ELKAVE------------------
------------------------------------------------------------
------------------------------------------------------------
------------------------------------------------------------
------------------------------------------------------------
------------------------------------------------------------
------------------------------------------------------------
------------------------------------------------------------
------------------------------------------------------------
------------------------------------------------------------
------------------------------------------------------------
-----RVFLDP------------------------------------------GIDPL--
---------------------------------------------------SDEMVNAIN
SL-------------------------------------NTTWKAKRNFV----------
--------------------------G-VSFDYVKGL----------------LG-----
------------------------------------------------------------
-------------------------------------------VAPD-D-----------
---------------------------------------ISLPEAD--------------
--------------I---------------------------------------------
------------------------------------------------------------
------------------------------------------------------------
------------------------------------------------------------
------------------------------------------------------------
------------------------------------------------------------
------------------------Q--------------------IA-------------
----E----------------D----------I-PE------------------------
-----------------------------S------------------------------
------------------------------------------------------------
------------------------------------------------------FDA---
RKAWAN-CTSI--------------SN-------IR-D---Q------------------
-----------------GV-C------------GSCWAF---------------------
-------GAVEAMSDR------------------------ICI-----------------
-ASGG-----------------------N--LQVEL------SAEDLL------SCC---
------------------------------------------------------------
-----------SY----------C--------------G--------------RECSSGR
VARAW-----------------DYWEF-------------NGIVTGGAFAG---------
----------------------------AGCK----------PYKYAPCE----------
----------------HNTAG-----LTLSNCSSVIPEKPVCEGKCQPD-----------
YN------KS------------YEDD-K------------YYG---------KN---IRN
IGG----ARRV-------------------------------------EKIQT-------
------------------EIMSNGPV------E----ATFI-----------VY------
-------------------SD--------------FPS----------------------
--------------------------------YSS-------------------------
---------GV-------------------------------------------------
--------------------YQ-HH----------SRVS---------------------
--------------------------------I---------------------------
--------------------------------LEHAIR------IL--------------
------------------------------------------------------------
---GWG------------------------------------------------------
-----------V---------------------------------------E-N-GV---
-------DYW--LVA---------------------------------------------
------------------------------NSWNTY------------------------
---------------WG-DQGYF-------------------------------------
---------------------------------KIRRGI---------------NECNIE
DKVY--------------------------------------------------------
-AGT--------------------------------------------------------
------------------PDFSRP------------------------------------
------------------------------------------------------------
------------------------------------------------------------
------------------------------------------------------------
------------------------------------------------------------
------------------------------------------------------------
--------------------------------------------------
>Turt.mRNA_tetur28g01420
------------------------------------------------------------
------------------------------------------------------------
----------------------------------------------------------M-
---------I-----------------EVLL-L---------IL----------------
-LSS-----------NLA------------------ELKAVE------------------
------------------------------------------------------------
------------------------------------------------------------
------------------------------------------------------------
------------------------------------------------------------
------------------------------------------------------------
------------------------------------------------------------
------------------------------------------------------------
------------------------------------------------------------
------------------------------------------------------------
------------------------------------------------------------
-----RVFLDP------------------------------------------GIDPL--
---------------------------------------------------SDEMVNAIN
SL-------------------------------------NTTWKAKRNFV----------
--------------------------G-VSFDYVKGL----------------LG-----
------------------------------------------------------------
-------------------------------------------VAPD-DD----------
---------------------------------------VSLPEADNQ------------
--------------I---------------------------------------------
------------------------------------------------------------
------------------------------------------------------------
------------------------------------------------------------
------------------------------------------------------------
------------------------------------------------------------
------------------------Q--------------------IA-------------
----E----------------H----------I-PE------------------------
-----------------------------R------------------------------
------------------------------------------------------------
------------------------------------------------------FDA---
REAWPY-CSSI--------------SN-------IR-D---Q------------------
-----------------GS-C------------GSCWAV---------------------
-------AAVGAMSDR------------------------ICI-----------------
-ASEG-----------------------H--HQVEL------SAEDLL------ACC---
------------------------------------------------------------
-----------SD----------C--------------R--------------DDCKAGY
ASRAW-----------------DYWED-------------YGIVTGGAFEG---------
----------------------------AGCK----------PYKYEPCK----------
----------------HNSTCPKGECFTISYCNESKAEKPICEKKCQPN-----------
YR------ED------------YEKD-K------------YYG---------KK---GKP
IFG----SRRA-------------------------------------ENIQT-------
------------------EVMTNGPV------E----ASFS-----------VY------
-------------------SD--------------FFC----------------------
--------------------------------YSS-------------------------
---------GV-------------------------------------------------
--------------------YQ-QK----------SNVY---------------------
--------------------------------Q---------------------------
--------------------------------GEHAVR------II--------------
------------------------------------------------------------
---GWG------------------------------------------------------
-----------V---------------------------------------E-N-GV---
-------DYW--LVA---------------------------------------------
------------------------------NSWNTY------------------------
---------------WG-DQGYF-------------------------------------
---------------------------------KILRGE---------------DECNIE
TKIY--------------------------------------------------------
-FGT--------------------------------------------------------
------------------PILPDN------------------------------------
------------------------------------------------------------
------------------------------------------------------------
------------------------------------------------------------
------------------------------------------------------------
------------------------------------------------------------
--------------------------------------------------
>Turt.mRNA_tetur28g01400
------------------------------------------------------------
------------------------------------------------------------
----------------------------------------------------------M-
---------I-----------------KVLF-L---------IL----------------
-LSS-----------NLA------------------ELKAVE------------------
------------------------------------------------------------
------------------------------------------------------------
------------------------------------------------------------
------------------------------------------------------------
------------------------------------------------------------
------------------------------------------------------------
------------------------------------------------------------
------------------------------------------------------------
------------------------------------------------------------
------------------------------------------------------------
-----RVFLDP------------------------------------------GIDPL--
---------------------------------------------------SDEMVNAIN
SL-------------------------------------NTTWKAKRNFV----------
--------------------------G-VSLDYVRGL----------------LG-----
------------------------------------------------------------
-------------------------------------------VISD-DN----------
---------------------------------------ISLPEAD--------------
--------------I---------------------------------------------
------------------------------------------------------------
------------------------------------------------------------
------------------------------------------------------------
------------------------------------------------------------
------------------------------------------------------------
------------------------Q--------------------IA-------------
----E----------------D----------I-PE------------------------
-----------------------------R------------------------------
------------------------------------------------------------
------------------------------------------------------FDA---
REQWPY-CSSI--------------SN-------IR-D---Q------------------
-----------------GA-C------------GSCWAF---------------------
-------NAAAAMSDR------------------------ICI-----------------
-ASGG-----------------------E--LQVEL------SAEDVL------ACA---
------------------------------------------------------------
-----------PR----------ML-----------VPA--------------NGCDGGS
AVFAW-----------------NYWND-------------YGIVT---------------
----------------------------SGCK----------PYKYAPCN----------
----------------HTAAG-----LALPHCANLKPEEPKCEEKCQPK-----------
YS------ES------------YEND-K------------YYG---------KK---CGH
IGKYDNGVHRV-------------------------------------AKIQT-------
------------------EIMTNGPV------E----ASFI-----------PY------
-------------------SD--------------FFS----------------------
--------------------------------YSE-------------------------
---------GV-------------------------------------------------
--------------------YE-PV----------YGKE---------------------
--------------------------------E---------------------------
--------------------------------IEHAVR------II--------------
------------------------------------------------------------
---GWG------------------------------------------------------
-----------V---------------------------------------E-N-GV---
-------DYW--LAA---------------------------------------------
------------------------------NSWNTY------------------------
---------------WG-DQGYF-------------------------------------
---------------------------------KIRRGT---------------DECNIE
DKVY--------------------------------------------------------
-AGT--------------------------------------------------------
------------------PDFSR-------------------------------------
------------------------------------------------------------
------------------------------------------------------------
------------------------------------------------------------
------------------------------------------------------------
------------------------------------------------------------
--------------------------------------------------
>Turt.mRNA_tetur28g01430
------------------------------------------------------------
------------------------------------------------------------
----------------------------------------------------------M-
---------I-----------------KLLF-L---------IL----------------
-FLS-----------NLA------------------QLNGAE------------------
------------------------------------------------------------
------------------------------------------------------------
------------------------------------------------------------
------------------------------------------------------------
------------------------------------------------------------
------------------------------------------------------------
------------------------------------------------------------
------------------------------------------------------------
------------------------------------------------------------
------------------------------------------------------------
-----HVFLNS------------------------------------------GIDPL--
---------------------------------------------------SDEMVNAIN
SL-------------------------------------NTTWKAKRNFV----------
--------------------------G-VHVDYVKGL----------------LG-----
------------------------------------------------------------
-------------------------------------------VHPS-D-----------
DNI------------------------------------VPLLEED--------------
--------------F---------------------------------------------
------------------------------------------------------------
------------------------------------------------------------
------------------------------------------------------------
------------------------------------------------------------
------------------------------------------------------------
------------------------E--------------------VA-------------
----A----------------D----------I-PE------------------------
-----------------------------S------------------------------
------------------------------------------------------------
------------------------------------------------------FDS---
REAWSN-CSSI--------------SF-------IR-D---Q------------------
-----------------AS-C------------GSCWAF---------------------
-------GAVEAMSDR------------------------ICI-----------------
-ASGG-----------------------E--LQVEL------SAEDLL------TCC---
------------------------------------------------------------
-----------HL----------C--------------G--------------FGCSGGF
PGMAW-----------------FHWVH-------------FGIVTGGLYGG---------
----------------------------EGCQ----------PYKFPPCE----------
----------------HHIPGP------RPECKLE--KTPKCEKKCQPG-----------
YP------KS------------YQED-K------------YYG---------LK---SYS
VGS-------V-------------------------------------KKIQT-------
------------------EIMTNGPV------E----GAFT-----------VY------
-------------------SD--------------FLS----------------------
--------------------------------YSS-------------------------
---------GV-------------------------------------------------
--------------------YQ-RH----------SHDQ---------------------
--------------------------------L---------------------------
--------------------------------GGHAIR------IL--------------
------------------------------------------------------------
---GWG------------------------------------------------------
-----------V---------------------------------------E-D-GI---
-------DYW--LVA---------------------------------------------
------------------------------NSWNTD------------------------
---------------WG-DQGYF-------------------------------------
---------------------------------KIRRGT---------------NECGIE
SKVN--------------------------------------------------------
-AGL--------------------------------------------------------
------------------PKI---------------------------------------
------------------------------------------------------------
------------------------------------------------------------
------------------------------------------------------------
------------------------------------------------------------
------------------------------------------------------------
--------------------------------------------------
>Turt.mRNA_tetur55g00130
------------------------------------------------------------
------------------------------------------------------------
------------------------------------------------------------
------------------------------------------------------------
------------------------------------------------------------
------------------------------------------------------------
------------------------------------------------------------
------------------------------------------------------------
------------------------------------------------------------
------------------------------------------------------------
------------------------------------------------------------
------------------------------------------------------------
------------------------------------------------------------
------------------------------------------------------------
------------------------------------------------------------
------------------------------------------------------------
------------------------------------------------------------
-----------------------------------------------NFV----------
--------------------------G-VHVDYVKGL----------------LG-----
------------------------------------------------------------
-------------------------------------------VHPS-D-----------
DNI------------------------------------VPLLEED--------------
--------------F---------------------------------------------
------------------------------------------------------------
------------------------------------------------------------
------------------------------------------------------------
------------------------------------------------------------
------------------------------------------------------------
------------------------E--------------------VA-------------
----A----------------D----------I-PE------------------------
-----------------------------S------------------------------
------------------------------------------------------------
------------------------------------------------------FDS---
REAWSN-CSSI--------------SF-------IR-D---Q------------------
-----------------AS-C------------GSCWAF---------------------
-------GAVEAMSDR------------------------ICI-----------------
-ASGG-----------------------E--LQVEL------SAEDLL------TCC---
------------------------------------------------------------
-----------HL----------C--------------G--------------FGCSGGF
PGMAW-----------------FHWVH-------------FGIVTGGLYGG---------
----------------------------DGCQ----------PYKFPPCE----------
----------------HHIPGP------RPECKLE--KTPKCEKKCQPG-----------
YP------KS------------YQED-K------------YYG---------LK---SYS
VGS-------V-------------------------------------KKIQT-------
------------------EIMTNGPV------E----GAFT-----------VY------
-------------------SD--------------FLS----------------------
--------------------------------YSS-------------------------
---------GV-------------------------------------------------
--------------------YQ-RH----------SHDQ---------------------
--------------------------------L---------------------------
--------------------------------GGHAIR------IL--------------
------------------------------------------------------------
---GWG------------------------------------------------------
-----------V---------------------------------------E-D-GI---
-------DYW--LVA---------------------------------------------
------------------------------NSWNTD------------------------
---------------WG-DQGYF-------------------------------------
---------------------------------KIRRGT---------------NECEIE
SKVN--------------------------------------------------------
-AGL--------------------------------------------------------
------------------PRFSCKY-----------------------------------
------------------------------------------------------------
------------------------------------------------------------
---------------------------NHNN-----------------------------
---------------------------------------------GKLX-----------
------------------------------------------------------------
--------------------------------------------------
>Turt.mRNA_tetur01g05230
------------------------------------------------------------
------------------------------------------------------------
----------------------------------------------------------M-
---------K-----------------LFLI-A---------TL----------------
-FVY-----------SLS------------------AQE---------------------
------------------------------------------------------------
------------------------------------------------------------
------------------------------------------------------------
------------------------------------------------------------
------------------------------------------------------------
------------------------------------------------------------
------------------------------------------------------------
------------------------------------------------------------
------------------------------------------------------------
------------------------------------------------------------
-------YTYS------------------------------------------DLEPL--
---------------------------------------------------TDEIIDAIN
AL-------------------------------------NTTWKAGINLN----------
--------------------------G-SSSVRMDDL----------------VS-----
------------------------------------------------------------
-------------------------------------------TQNDLN-----------
YT-------------------------------------QDAQTDV--------------
--------------Y---------------------------------------------
------------------------------------------------------------
------------------------------------------------------------
------------------------------------------------------------
------------------------------------------------------------
------------------------------------------------------------
---------------------------------------------PA-------------
----M----------------K----------L-SV------------------------
-----------------------------N------------------------------
------------------------------------------------------------
------------------------------------------------------FDA---
REAWPN-CTSI--------------GK-------IY-D---Q------------------
-----------------RK-G------------YPSWIY---------------------
-------TAVGTIADR------------------------LCI-----------------
-KHGV-----------------------Q--IDVEA------TVEHMI------KSN---
------------------------------------------------------------
-----------VGS------------------------N--------------SYNNSAN
IGQAL-----------------KYWAK-------------NGVFTVESVKE---------
----------------------------SSCL----------PF----------------
------------------------------------------SQKCQPN-----------
----------------------EIKLNR------------YFA---------VT---NNY
VNY-------E-------------------------------------DKIMS-------
------------------SITLDGPI------S----AYMA-----------VY------
-------------------SD--------------FLS----------------------
--------------------------------YKS-------------------------
---------GV-------------------------------------------------
--------------------YK-RL----------SDRY---------------------
--------------------------------L---------------------------
--------------------------------GVQNIK------II--------------
------------------------------------------------------------
---GWG------------------------------------------------------
-----------T---------------------------------------E-N-GV---
-------DYF--LAV---------------------------------------------
------------------------------NSWGTA------------------------
---------------WG-EKGFF-------------------------------------
---------------------------------KFQRGT---------------QQLGHA
PVPMFP--SLEPVDI---------------------------------------------
VQDI--------------------------------------------------------
------------------PKSYVH------------------------------------
------------------------------------------------------------
------------------------------------------------------------
-----------------------------GQ-----------------------------
-----------------------------------------------LFYLTK-------
------------------------------------------------------------
--------------------------------------------------
>Turt.mRNA_tetur06g02580
------------------------------------------------------------
------------------------------------------------------------
----------------------------------------------------------M-
---------R-----------------LFLI-V---------TL----------------
-FVY-----------SVN------------------ADK---------------------
------------------------------------------------------------
------------------------------------------------------------
------------------------------------------------------------
------------------------------------------------------------
------------------------------------------------------------
------------------------------------------------------------
------------------------------------------------------------
------------------------------------------------------------
------------------------------------------------------------
------------------------------------------------------------
-----YNLLPS------------------------------------------NVEPL--
---------------------------------------------------SDEIINIVN
AA-------------------------------------DATWKAGKNFN----------
--------------------------G-SSSVRMNDL----------------VS-----
------------------------------------------------------------
-------------------------------------------TLNDLN-----------
YT-------------------------------------LDAQTNV--------------
--------------Y---------------------------------------------
------------------------------------------------------------
------------------------------------------------------------
------------------------------------------------------------
------------------------------------------------------------
------------------------------------------------------------
---------------------------------------------PM-------------
----T----------------K----------F-AV------------------------
-----------------------------N------------------------------
------------------------------------------------------------
------------------------------------------------------FDA---
REAWPN-CTSI--------------GK-------IY-D---Q------------------
-----------------TK-G------------YPSWIY---------------------
-------TAVGTIADR------------------------LCI-----------------
-KYGV-----------------------Q--IDVEA------TVEKMA------RWN---
------------------------------------------------------------
-----------VGS------------------------N--------------SFNNSAN
IGQAL-----------------KYWAE-------------NGIFTVESVEE---------
----------------------------SNCL----------PF----------------
------------------------------------------SQECQPN-----------
----------------------EIKLSR------------YFK---------VT---NEG
FDF-------E-------------------------------------SKMMS-------
------------------YLMLNGPI------S----AYME-----------VY------
-------------------TD--------------LPS----------------------
--------------------------------YKS-------------------------
---------GV-------------------------------------------------
--------------------YR-RL----------SNNR---------------------
--------------------------------L---------------------------
--------------------------------GVQNVK------VI--------------
------------------------------------------------------------
---GWG------------------------------------------------------
-----------T---------------------------------------E-N-GV---
-------DYF--LAT---------------------------------------------
------------------------------NSWGTE------------------------
---------------WG-EEGSF-------------------------------------
---------------------------------KYQRGK---------------KQLGRA
PAPISP--SLEPVNN---------------------------------------------
EQDI--------------------------------------------------------
------------------PKSYVH------------------------------------
------------------------------------------------------------
------------------------------------------------------------
-----------------------------GQ-----------------------------
-----------------------------------------------LFYLAK-------
------------------------------------------------------------
--------------------------------------------------
>Turt.mRNA_tetur01g16473
------------------------------------------------------------
------------------------------------------------------------
------------------------------------------------------------
------------------------------------------------------------
------------------------------------------------------------
------------------------------------------------------------
------------------------------------------------------------
------------------------------------------------------------
------------------------------------------------------------
------------------------------------------------------------
------------------------------------------------------------
------------------------------------------------------------
------------------------------------------------------------
------------------------------------------------------------
------------------------------------------------------------
------------------------------------------------------------
------------------------------------------------------------
------------------------------------------------------------
---------------------------------MDDL----------------IS-----
------------------------------------------------------------
-------------------------------------------TQKDFD-----------
HN-------------------------------------KDIPAKV--------------
--------------Y---------------------------------------------
------------------------------------------------------------
------------------------------------------------------------
------------------------------------------------------------
------------------------------------------------------------
------------------------------------------------------------
---------------------------------------------PA-------------
----M----------------K----------A-PL------------------------
-----------------------------N------------------------------
------------------------------------------------------------
------------------------------------------------------FDA---
REAWPN-CTSI--------------GK-------IY-D---Q------------------
-----------------RK-G------------YPSWIY---------------------
-------TAVGTIADR------------------------LCI-----------------
-KHGI-----------------------Q--IDVEA------TVEHMT------KAN---
------------------------------------------------------------
-----------VGS------------------------N--------------SYYNSAN
IGQAL-----------------KYWAK-------------NGIFTIESVKE---------
----------------------------SSCL----------PY----------------
------------------------------------------TQKCQPN-----------
----------------------EIKLNR------------YFK---------VT---NEP
FEY-------E-------------------------------------SNIMR-------
------------------SIMLEGPISNFYPSS----AYMQ-----------IY------
-------------------SD--------------FPS----------------------
--------------------------------YKS-------------------------
---------GV-------------------------------------------------
--------------------YK-RY----------SKNG---------------------
--------------------------------L---------------------------
--------------------------------GYQNVK------II--------------
------------------------------------------------------------
---GWG------------------------------------------------------
-----------T---------------------------------------E-N-GV---
-------DYY--LVA---------------------------------------------
------------------------------NSWGTE------------------------
---------------WG-EKGFF-------------------------------------
---------------------------------KIQRGT---------------QQLGHV
PCPIST--LLVPVDI---------------------------------------------
VQDI--------------------------------------------------------
------------------PKSYVH------------------------------------
------------------------------------------------------------
------------------------------------------------------------
-----------------------------SQ-----------------------------
-----------------------------------------------LFYLAK-------
------------------------------------------------------------
--------------------------------------------------
>Turt.mRNA_tetur01g05480
------------------------------------------------------------
------------------------------------------------------------
----------------------------------------------------------M-
---------K-----------------LFLI-L---------TL----------------
-FVY-----------SVS------------------ASR---------------------
------------------------------------------------------------
------------------------------------------------------------
------------------------------------------------------------
------------------------------------------------------------
------------------------------------------------------------
------------------------------------------------------------
------------------------------------------------------------
------------------------------------------------------------
------------------------------------------------------------
------------------------------------------------------------
-----HTYISA------------------------------------------DLDPL--
---------------------------------------------------TDEIIDAIN
AL-------------------------------------NTTWKAGANFH----------
--------------------------G-SKKIKIDKL----------------VT-----
------------------------------------------------------------
-------------------------------------------IQNE-T-----------
FN-------------------------------------DHFTNKT--------------
--------------Y---------------------------------------------
------------------------------------------------------------
------------------------------------------------------------
------------------------------------------------------------
------------------------------------------------------------
------------------------------------------------------------
---------------------------------------------PT-------------
----KLHE-------------H----------L-PK------------------------
-----------------------------S------------------------------
------------------------------------------------------------
------------------------------------------------------FDA---
RVVWPN-CTSI--------------GK-------VY-D---Q------------------
-----------------KK-G------------YPSWIY---------------------
-------AAVGSIADR------------------------LCI-----------------
-QTGA-----------------------E--IDVEA------TVEQII------RSN---
------------------------------------------------------------
-----------GGF------------------------N--------------SKYNSAN
IGQAF-----------------NYWSK-------------KGIFTAKSSKG---------
----------------------------SSCL----------PL----------------
------------------------------------------SSKCNQN-----------
----------------------DFKLDK------------YYK---------VT---VES
PDI-------W-------------------------------------LDKMR-------
------------------DIMVNGPL------P----AYME-----------VY------
-------------------SD--------------FPS----------------------
--------------------------------YKS-------------------------
---------GV-------------------------------------------------
--------------------YQ-SV----------SHRF---------------------
--------------------------------L---------------------------
--------------------------------GMHNVK------LI--------------
------------------------------------------------------------
---GWG------------------------------------------------------
-----------V---------------------------------------E-N-GV---
-------HYW--LVT---------------------------------------------
------------------------------NSWGTE------------------------
---------------WG-NEGFA-------------------------------------
---------------------------------RIRMQR---------------ADF--D
ESMPSV--TFELVNT---------------------------------------------
PSDI--------------------------------------------------------
------------------PKAYQQ------------------------------------
------------------------------------------------------------
------------------------------------------------------------
-----------------------------DQ-----------------------------
-----------------------------------------------LFYLA--------
------------------------------------------------------------
--------------------------------------------------
>Turt.mRNA_tetur01g16463
------------------------------------------------------------
------------------------------------------------------------
----------------------------------------------------------M-
---------K-----------------LFFI-V---------SL----------------
-FVY-----------SIN------------------ADE---------------------
------------------------------------------------------------
------------------------------------------------------------
------------------------------------------------------------
------------------------------------------------------------
------------------------------------------------------------
------------------------------------------------------------
------------------------------------------------------------
------------------------------------------------------------
------------------------------------------------------------
------------------------------------------------------------
-------YISS------------------------------------------DLEPL--
---------------------------------------------------TDEIINAIN
AL-------------------------------------NTIWKAGKNFD----------
--------------------------G-SNKIEMDKL----------------IV-----
------------------------------------------------------------
-------------------------------------------THEE-T-----------
FN-------------------------------------QHFTNKT--------------
--------------Y---------------------------------------------
------------------------------------------------------------
------------------------------------------------------------
------------------------------------------------------------
------------------------------------------------------------
------------------------------------------------------------
---------------------------------------------ST-------------
----KLRE-------------H----------T-PE------------------------
-----------------------------T------------------------------
------------------------------------------------------------
------------------------------------------------------FDA---
RVVWPN-CTSI--------------GK-------VY-D---Q------------------
-----------------KK-G------------YPSWIY---------------------
-------AAVGSIADR------------------------LCI-----------------
-QTGA-----------------------E--IDVEA------TVEQII------RSN---
------------------------------------------------------------
-----------GGF------------------------N--------------SKYNSAN
IGQAF-----------------NYWSK-------------KGIFTVKSSKD---------
----------------------------SSCL----------PL----------------
------------------------------------------SSKCNQN-----------
----------------------DFKLDK------------YYK---------VT---VES
PDI-------W-------------------------------------LDKMR-------
------------------DIMVNGPL------P----AYME-----------VY------
-------------------SD--------------FPS----------------------
--------------------------------YKS-------------------------
---------GV-------------------------------------------------
--------------------YQ-SV----------SHRF---------------------
--------------------------------L---------------------------
--------------------------------GMHNVK------LI--------------
------------------------------------------------------------
---GWG------------------------------------------------------
-----------V---------------------------------------E-N-GV---
-------HYW--LVT---------------------------------------------
------------------------------NSWGTE------------------------
---------------WG-NEGFA-------------------------------------
---------------------------------RIRIQR---------------ATFGVQ
SSMPSV--TFELVKT---------------------------------------------
PSAI--------------------------------------------------------
------------------PKLYQQ------------------------------------
------------------------------------------------------------
------------------------------------------------------------
-----------------------------DQ-----------------------------
-----------------------------------------------LFCLA--------
------------------------------------------------------------
--------------------------------------------------
>Turt.mRNA_tetur08g06770
MFK---------------------------------------------------------
------------------------------------------------------------
----------------------------------------------------------M-
---------N-----------------VFFV-A---------VI----------------
-LGY-----------TVF------------------------------------------
------------------------------------------------------------
------------------------------------------------------------
------------------------------------------------------------
------------------------------------------------------------
------------------------------------------------------------
------------------------------------------------------------
------------------------------------------------------------
------------------------------------------------------------
-----GI-----------------------------------------------------
------------------------------------------------------------
-----HAFISE------------------------------------------DLEPL--
---------------------------------------------------TDAIIKAIN
DL-------------------------------------ETTWKAGGNFN----------
--------------------------G-HNFNEIKNL----------------IS-----
------------------------------------------------------------
-------------------------------------------NVTD-N-----------
---------------------------------------EAFETKT--------------
--------------F---------------------------------------------
------------------------------------------------------------
------------------------------------------------------------
------------------------------------------------------------
------------------------------------------------------------
------------------------------------------------------------
---------------------------------------------NG-------------
----K----------------K----------L-PE------------------------
-----------------------------N------------------------------
------------------------------------------------------------
------------------------------------------------------FDA---
RLEWPN-CTSI--------------GK-------IY-K---Q------------------
-----------------DS-C------------TPSWIY---------------------
-------ASVGQIADR------------------------ICI-----------------
-RTGV-----------------------K--IDVEK------TIVN--------------
------------------------------------------------------------
------------------------------------------------------------
------------------------------------------------------------
------------------------------------------------------------
------------------------------------------------------------
----------------------------------------YFQ---------LD---PIE
PKTY--------------------------------------------IDKMH-------
-------------------ALLDGPI------T----IYLD-----------VY------
-------------------SD--------------FFS----------------------
--------------------------------YKS-------------------------
---------GI-------------------------------------------------
--------------------YK-RT----------SSKK---------------------
--------------------------------M---------------------------
--------------------------------GTHAIK------II--------------
------------------------------------------------------------
---GWG------------------------------------------------------
-----------V---------------------------------------E-N-GV---
-------KYW--LIS---------------------------------------------
------------------------------NSWGTQ------------------------
---------------WG-DKGFF-------------------------------------
---------------------------------KIRRGE---------------GEFGVD
IRSVAV--SIS-------------------------------------------------
SGKM--------------------------------------------------------
------------------PSSYDR------------------------------------
------------------------------------------------------------
------------------------------------------------------------
-----------------------------YQ-----------------------------
-----------------------------------------------LFYQ---------
------------------------------------------------------------
--------------------------------------------------
>Turt.mRNA_tetur24g00270
------------------------------------------------------------
------------------------------------------------------------
----------------------------------------------------------M-
---------N-----------------VFFV-A---------VL----------------
-SSY-----------SVY------------------------------------------
------------------------------------------------------------
------------------------------------------------------------
------------------------------------------------------------
------------------------------------------------------------
------------------------------------------------------------
------------------------------------------------------------
------------------------------------------------------------
------------------------------------------------------------
-----GI-----------------------------------------------------
------------------------------------------------------------
-----LALISD------------------------------------------DLEPL--
---------------------------------------------------TDDMIKAIN
DL-------------------------------------DTIWKAGANFN----------
--------------------------G-HDFKEIKNL----------------IV-----
------------------------------------------------------------
-------------------------------------------TSNE-N-----------
--------------------------------------YDTFEKKV--------------
--------------F---------------------------------------------
------------------------------------------------------------
------------------------------------------------------------
------------------------------------------------------------
------------------------------------------------------------
------------------------------------------------------------
---------------------------------------------DK-------------
----P----------------K----------L-PE------------------------
-----------------------------N------------------------------
------------------------------------------------------------
------------------------------------------------------FDA---
RVEWPN-CTSI--------------GQ-------IY-K---Q------------------
-----------------DS-C------------TPSWIY---------------------
-------ASVGQIADQ------------------------ICI-----------------
-NTGV-----------------------K--IDVEK------TVKQMM------KHY---
------------------------------------------------------------
-----------GD----------------------------------------CEYNSAD
FVKAF-----------------RYWVN-------------YGVFTAKANGS---------
----------------------------ESCYQT--------PI----------------
------------------------------------------SVKCLLN-----------
-----------------------YEIEN------------YFQ---------LN---PVN
PKSY--------------------------------------------RDKMV-------
-------------------AVLNGPI------T----INLD-----------VY------
-------------------SD--------------FFN----------------------
--------------------------------YKS-------------------------
---------GI-------------------------------------------------
--------------------YK-RT----------SRKK---------------------
--------------------------------I---------------------------
--------------------------------GTHVVK------II--------------
------------------------------------------------------------
---GWG------------------------------------------------------
-----------V---------------------------------------E-D-DI---
-------KYW--LVA---------------------------------------------
------------------------------NSWGVQ------------------------
---------------WG-DKGFF-------------------------------------
---------------------------------KIRRNE---------------GEFGND
IRSVAL--SIS-------------------------------------------------
SGKM--------------------------------------------------------
------------------PSSYNR------------------------------------
------------------------------------------------------------
------------------------------------------------------------
-----------------------------DQ-----------------------------
-----------------------------------------------LFYLQP-------
----------------------Y-------------------------------------
--------------------------------------------------
>Turt.mRNA_tetur09g00570
------------------------------------------------------------
------------------------------------------------------------
----------------------------------------------------------M-
---------K-----------------SFIA-I---------VL----------------
-SIC-----------FVK------------------SSGTSS------------------
-----------D------------------------------------------------
------------------------------------------------------------
------------------------------------------------------------
------------------------------------------------------------
------------------------------------------------------------
------------------------------------------------------------
------------------------------------------------------------
------------------------------------------------------------
------------------------------------------------------------
------------------------------------------------------------
-----------------------------------------------------ALESL--
---------------------------------------------------PDELIELFN
SN-------------------------------------GTTWKAGKNFD----------
--------------------------G-LSLSQVKKL----------------FM-----
------------------------------------------------------------
-------------------------------------------SSEE-T-----------
LT-------------------------------------TNVEQIW--------------
--------------H---------------------------------------------
------------------------------------------------------------
------------------------------------------------------------
------------------------------------------------------------
------------------------------------------------------------
------------------------------------------------------------
---------------------------------------------SD-------------
----S----------------D----------S-HK------------------------
-----------------------------E------------------------------
------------------------------------------------------------
------------------------------------------------------FDA---
RTEWPH-CPSI--------------GQ-------IF-N---Q------------------
-----------------GF-C------------SPSWIY---------------------
-------ASVGQMADR------------------------ICI-----------------
-KTGQ-----------------------N--IDVKA------TVEHMM------NGN---
------------------------------------------------------------
-----------YD----------C--------------N--------------SNFNTAD
GAKAF-----------------RYWST-------------KGIFIEKPEKS---------
------------------------------------------------------------
------------------------------------------SNQCRCQ-----------
----------------------IKMNDE------------YFG---------VS---NYR
LSQ-------Q-------------------------------------LDIIK-------
------------------EILSRGPI------T----FHIE-----------VY------
-------------------LD--------------LLY----------------------
--------------------------------YKS-------------------------
---------GV-------------------------------------------------
--------------------YQ-RT----------SDVK---------------------
--------------------------------L---------------------------
--------------------------------GSHLVK------VI--------------
------------------------------------------------------------
---GWG------------------------------------------------------
-----------V---------------------------------------E-N-GV---
-------DYW--LIA---------------------------------------------
------------------------------NSWGTK------------------------
---------------WG-DNGFF-------------------------------------
---------------------------------KLKRGV---------------GALRVG
ENNYSA--LIEK------------------------------------------------
NTKV--------------------------------------------------------
------------------PSTMDK------------------------------------
------------------------------------------------------------
------------------------------------------------------------
-----------------------------EQ-----------------------------
-----------------------------------------------LFLVAHKC-----
------------------------------------------------------------
-----------------------SCGCDKSW-------------------
>Turt.mRNA_tetur09g00600
------------------------------------------------------------
------------------------------------------------------------
----------------------------------------------------------M-
---------R-----------------FFIF-I---------VL----------------
-FTC-----------SCK------------------AYQTSS------------------
------------------------------------------------------------
------------------------------------------------------------
------------------------------------------------------------
------------------------------------------------------------
------------------------------------------------------------
------------------------------------------------------------
------------------------------------------------------------
------------------------------------------------------------
------------------------------------------------------------
------------------------------------------------------------
-----ETDTSS------------------------------------------DTDIF--
---------------------------------------------------SDEIIDLIN
AL-------------------------------------NITWKAGKNLH----------
--------------------------G-LSLSKMKKL----------------FM-----
------------------------------------------------------------
-------------------------------------------SSEE-T-----------
LT-------------------------------------SIREKLR--------------
--------------Y---------------------------------------------
------------------------------------------------------------
------------------------------------------------------------
------------------------------------------------------------
------------------------------------------------------------
------------------------------------------------------------
-----------------------LR--------------------HD-------------
----E----------------E----------Q-IS------------------------
-----------------------------S------------------------------
------------------------------------------------------------
------------------------------------------------------FDS---
RDKWAH-CPSI--------------GQ-------IY-D---Q------------------
-----------------GL-C------------SPSWIY---------------------
-------ASVGQIADR------------------------LCV-----------------
-NEGNK---------------------TN--IDVDT------TVKNMM------RSN---
------------------------------------------------------------
-----------YG----------C--------------S--------------NEFNSAD
MAKAF-----------------EYWET-------------TNIAISDLKK----------
------------------------------CL----------PF----------------
------------------------------------------SKRCD-------------
----------------------IYSDRN------------FYGIR------RVT---YYR
PVN-------E-------------------------------------SGIQY-------
------------------EILHYGPI------T----SHID-----------VY------
-------------------LD--------------LLF----------------------
--------------------------------YKS-------------------------
---------GV-------------------------------------------------
--------------------YQ-RR----------SNVK---------------------
--------------------------------L---------------------------
--------------------------------GSHVVK------CI--------------
------------------------------------------------------------
---GWG------------------------------------------------------
-----------S---------------------------------------E-N-GV---
-------DYW--LLA---------------------------------------------
------------------------------NSWGTK------------------------
---------------WG-ENGFF-------------------------------------
---------------------------------KLKRGT---------------NELGME
KNNLAV--SLNEID----------------------------------------------
-ERV--------------------------------------------------------
------------------EWTLDR------------------------------------
------------------------------------------------------------
------------------------------------------------------------
------------------------------------------------------------
-----------------------------------------------IFVRTP-------
------------------------------------------------------------
--------------------------------------------------
>Dmel.FBtr0071785
------------------------------------------------------------
------------------------------------------------------------
----------------------------------------------------------MS
I--------K--------C--------VHLVGL--------LVL----------------
-LMG--G--------ANA------------------------------------------
-------------------------------------LFDHTLKRDF-------------
------------------------------------------------------------
-----PGPY---------------------------------------------------
------------------------------------------------------------
----------------------------------------------CARENTCCKDRHDG
------------------------------------------------------------
-----------------CSVP-----------------------------ISNTLCYCDE
FCDRD-------------------------------------------------------
-----------------------DSSDCCPDY---RSFC---IGEVDPIISCE-------
----------------------------HNGVYFSKYN----------------------
-----TTWDNC------------------------------------------NECRCLE
GGSVQCD-E--DLCL-----------------------------------TDDAIVHSVN
SIHR-----------------------------------LGWSARKYDQW----------
--------------------------WGRKYSEGLKL---------------RLG-----
------------------------------------------------------------
-------------------------------------------TKEP-T-----------
------------------------------------YRVKAMTRLKN-------------
------------------------------------------------------------
------------------------------------------------------------
------------------------------------------------------------
------------------------------------------------------------
------------------------------------------------------------
------------------------------------------------------------
---------------------------------------------PT-------------
----D----------------G----------L-PS------------------------
-----------------------------S------------------------------
------------------------------------------------------------
------------------------------------------------------FNA---
LDKW---SSYI--------------SE-------VP-D---Q------------------
-----------------GW-C------------GASWVL---------------------
-------STTSVASDR------------------------FAI-----------------
-QSKG-----------------------K--ENVQL------SAQNIL------SCT---
------------------------------------------------------------
-----------RR-------------------------Q--------------QGCEGGH
LDAAW-----------------RYLHK-------------KGVVDENCY-----------
------------------------------------------PYTQHR-D----------
--------------------------------------------TCKIR-----------
HN------SR------------SLRANGCQKPVNVDRDSLYTV----GPAYSLN------
---------RE-------------------------------------ADIMA-------
------------------EIFHSGPV------Q----ATMR-----------VN------
-------------------RD--------------FFA----------------------
--------------------------------YSG-------------------------
---------GV-------------------------------------------------
--------------------YR-ET----------AANRK--------------------
------------------------------APT---------------------------
--------------------------------GFHSVK------LV--------------
------------------------------------------------------------
---GWG------------------------------------------------------
-----------E---------------------------------------EHN-GE---
-------KYW--IAA---------------------------------------------
------------------------------NSWGSW------------------------
---------------WG-EHGYF-------------------------------------
---------------------------------RILRGS---------------NECGIE
EYV---------------------------------------------------------
LASW--------------------------------------------------------
------------------PYVYSYY-----------------------------------
------------------------------------------------------------
------------------------------------------------------------
---------------------------NVKSA----------------------------
------------------------------------------------------------
------------------------------------------------------------
--------------------------------------------------
>Dmel.FBtr0089678
MGTISSVLQWSCT-----------------------------------------------
------------------------------------------------------------
----------KCNTINPTESLKCFNCG--------------------------TVRKVF-
-PQQQQQQHR-----------------SSSITASWTA---DDALEQEQAEKGQERDKEKG
RAAV-----------ARS------------------EYKHVYKS----------------
--------------LLRGCLKRPQ----RNSQNLPANCVDCEDTRKYIKSSIELYRHFSN
PALNRRWVCHACGTDNSSVTWHCLICDTVSYLAPIYKDAIAADRGQDLAGSLGNRGELLA
ADHSHPHHHHHYLHQELEEQHQHQLHSQHLHKRHLKGRSASGSGSGPGSGSGLRRTQSLS
TAIDKSASGRSCHICY---ANNQS-KDIFNLPQIKPAPQLTGIPPVAACSNSRFAIAND-
----TFCR--RKQNNNNKNQNHKVVRESGAKRKYNFTI--------TTLSRSAAKDA-G-
---------------HGQMKPLR-------------------------------------
---QVVNLNLNLQQEPQQKSPANPQQLQRKTQREPAAVSMNPTQFTI----PRNGVFIAV
------------------------------------------------------------
-----------------------------NEWSE-------------PMASSSSVSSS-S
NHHHHHHSNSNSNSSG------NSNIINNNSSSSSGSN----------------------
-----KLYENEC--V------------------------------------ALAQQQLRA
-----------AAAQAAQAAATAVAIASSPSAKAMAEPAPTATMPIYAQVNKQHKLKKKQ
QIAS--------------------------------ES-QTNNNTGSGEI----------
--------------------------ADAVSESLTAG---------------LGTS-TDG
S--------------------------------------GEASESESQVEEHSI------
----------------YAKV--------------WKGP-----RKAT-ESK---IMHDPG
SSSRLSGAASAAAGTASAGAI-----------AAAVGAAAASR-----------------
--------------HD--------NKTQLGNGSRSK----MWICIKC----SYAYNRLWL
QTCEMCEAKAEQQQQQLQLQQQQQQQQQHHHHHLQQQQAEAPRDEPWTCKKCTLVNYSTA
MACVVCGGSKLKSISSIEDMTLRKGEFWTCSHCTLKNSLHSPVCSACKSHRQPQLSMAME
AVRERPD-GQSYEEQDAAAVGGGGGSAHQSGANEVKAPTALNLPLTSVALPMPMLQLPTS
TAAGLRGSRSPSPRMQLLPSLQQQRNSSSSGAIPKRHSTGGSIVPRNISIAGLANYNLQQ
GQGVGSASVVSASGAGSGAGAVGASTSTKKWQCPACTYDNCAASVVCDICSSPRGLASAV
LGEALGRKSVRVALTPADIR-QESKLME-------NLRQL-----EETEALTKWQNIIQY
CRDNS----------------E-LFVDDSFPPA-PK------------------------
-----------------------------SL-----------------------------
------------------------------------------------------------
----------------------------------YYNPASGAGEGNP------VVQ----
---WRR-PHEINCDGGAYPPWAVFRTP-------LP-SDICQ------------------
-----------------GV-L------------GNCWLL---------------------
-------SALAVLAEREDLVKEVLVTKEICGQ---GAYQVRLC-----------------
-KDG------------------------K---WTTV------LVDDLL------PCDKRG
HLVYSQAKRKQLWVPLIEKAVAKIHGCYEALVSGRAIEGLATLTGAPCESIPLQASSLPM
PSEDELDKDLIWAQLLSSRCVRFLM-------------G--------------ASCGGGN
MKVDE-----------------EEYQQ-------------KGLRPRHAYSVLDVKDI---
----QG-HRLLKLRNPWGHYSWRGDWSDDSSLWTDDLRDALMPHGASE-GV---------
-----------FWISFEDVL-----------------NYFDCIDICKVR-----------
SG----------------------------------------------------------
--W------NE-------------------------------------VRLQG-------
------------------TLQPLCSI------SCVLLTVLE-----------PTE-----
-------------------AE--------------FTL----------------------
--------------------------------FQE-------------------------
---------GQ-------------------------------------------------
--------------------RN-SE----------KSQR---------------------
-------------------------------SQ---------------------------
--------------------------------LDLCVV------IFRTR-----------
-------------------------SPAAPEIGRLVEHSKR-------------------
QVRGFVGCHKMLERDIYLLVCLAFNHWHTGIEDPHQYPQCILAIHSSKRLLVEQISPSPH
LLADAIISLTLT---------------------------------------K---GQ-RH
EGREGMTAYY--LTKGWAGLVVMVENRHENKWIHVKCDCQESYNVVSTRGELKTVDSVPP
LQRQVIIVLTQLEG-SGGFSIAHRLTHRLANSRGLH------------------------
--------------DWG-PPGAT-------------------------------------
---------------------------------HCPPIE---------------NVHGLH
A-----------------------------------------------------------
------------------------------------------------------------
------------------PRLIT-------------------------------------
------------------------------------------------------------
------------------------------------------------------------
------------------------------------------------------------
------------------------------------------------------------
------------------------------------------------------------
--------------------------------------------------
>Dmel.FBtr0086935
MQSNIISAS---------------------------------------------------
------------------------------------------------------------
------PFHPSTTKPVGTNSFV-------------------------------FWQISM-
---------K-----------------LLLV-L---------PL--------L-------
-VAV-----------VSG-----------------QGFGGGGFGGGF-------------
------------------------------------------------------------
----------------------------GGGLGGGFGGGLGGL-----------------
------------------------------------------------------------
---GNNRVG---------------------------------------------------
---------GALQNV---------------------------------------------
---------------------------------------------------------AGA
VQNAVGNI----AK-AVPKVP---------------------------------LLSNV-
------------------------------------------------------------
-----------------------------QDF----------------------------
------------------------------GDFLSQSG----------------------
-----KTYLSA------------------------------------------ADRALHE
-----------GAFA-----------------------------------STKNLVEAGN
AAFA--------------------------------QG-VHTFKQAVNAF----------
--------------------------ADLTHSEFLSQ---------------LTG-----
------------------------------------------------------------
-------------------------------------------LKRS-P-----------
EAKA--------------------------------RAAASLK-----------------
------------------------------------------------------------
------------------------------------------------------------
------------------------------------------------------------
------------------------------------------------------------
------------------------------------------------------------
------------------------------------------------------------
---------------------LVNL--------------------PA-------------
----K----------------P----------I-PD------------------------
-----------------------------A------------------------------
------------------------------------------------------------
------------------------------------------------------FD----
---WRE-HGGV--------------TP-------VK-F---Q------------------
-----------------GT-C------------GSCWAF---------------------
-------ATTGAIEGH------------------------TFR-----------------
-KTG------------------------S---LPNL------SEQNLV------DCG---
------------------------------------------------------------
-----------PVED--------FG-------------L--------------NGCDGGF
QEAAF-----------------CFIDE-----------VQKGVSQEGAY-----------
------------------------------------------PYIDNK-G----------
--------------------------------------------TCKYD-----------
GS------KS------------GATLQG------------FAA---------IP---P--
--K------DE-------------------------------------EQLKK-------
------------------VVATLGPV------A----CSVN-----------GL------
-------------------ET--------------LKN----------------------
--------------------------------YAG-------------------------
---------GI-------------------------------------------------
--------------------YN-DD----------ECNK---------------------
-------------------------------GE---------------------------
--------------------------------PNHSIL------VV--------------
------------------------------------------------------------
---GYG------------------------------------------------------
-----------S---------------------------------------E-K-GQ---
-------DYW--IVK---------------------------------------------
------------------------------NSWDDT------------------------
---------------WG-EKGYF-------------------------------------
---------------------------------RLPRGK---------------NYCFIA
E-----------------------------------------------------------
ECSY--------------------------------------------------------
------------------PVV---------------------------------------
------------------------------------------------------------
------------------------------------------------------------
------------------------------------------------------------
------------------------------------------------------------
------------------------------------------------------------
--------------------------------------------------
>Dmel.FBtr0087637
------------------------------------------------------------
------------------------------------------------------------
----------------------------------------------------------M-
---------RMCS--------------TMWLQMTLGL-----AL----------------
-LGAV----------SLQ------------------------------------------
------------------------------------------------------------
------------------------------------------------------------
------------------------------------------------------------
------------------------------------------------------------
------------------------------------------------------------
------------------------------------------------------------
---------------QLQSFP---------------------------------------
------------------------------------------------------------
------------------------KLCDVQNF----------------------------
------------------------------DDFLRQTG----------------------
-----KVYSD-------------------------------------------EERVYRE
-----------SIFA-----------------------------------AKMSLITLSN
KNAD--------------------------------NG-VSGFRLGVNTL----------
--------------------------ADMTRKEIATL----------------LG-----
------------------------------------------------------------
-------------------------------------------SKIS-E-----------
FGER--------------------------------YTNGHIN-----------------
--------------F---------------------------------------------
------------------------------------------------------------
------------------------------------------------------------
------------------------------------------------------------
------------------------------------------------------------
------------------------------------------------------------
------------------VT-ARNP--------------------AS-------------
----A----------------N----------L-PE------------------------
-----------------------------M------------------------------
------------------------------------------------------------
------------------------------------------------------FD----
---WRE-KGGV--------------TP-------PG-F---Q------------------
-----------------GVGC------------GACWSF---------------------
-------ATTGALEGH------------------------LFR-----------------
-RTG------------------------V---LASL------SQQNLV------DCA---
------------------------------------------------------------
-----------DD----------YG-------------N--------------MGCDGGF
QEYGF-----------------EYIRD-------------HGVTLANKY-----------
------------------------------------------PYTQTE-M----------
--------------------------------------------QCRQN-----------
ETAGRPPRES------------LVKIRD------------YAT---------IT---P--
--G------DE-------------------------------------EKMKE-------
------------------VIATLGPL------A----CSMN-----------ADT-----
-------------------IS--------------FEQ----------------------
--------------------------------YSG-------------------------
---------GI-------------------------------------------------
--------------------YE-DE----------ECNQ---------------------
-------------------------------GE---------------------------
--------------------------------LNHSVT------VV--------------
------------------------------------------------------------
---GYG------------------------------------------------------
-----------T---------------------------------------E-N-GR---
-------DYW--IIK---------------------------------------------
------------------------------NSYSQN------------------------
---------------WG-EGGFM-------------------------------------
---------------------------------RILRNA--------------GGFCGIA
S-----------------------------------------------------------
ECSY--------------------------------------------------------
------------------PIL---------------------------------------
------------------------------------------------------------
------------------------------------------------------------
------------------------------------------------------------
------------------------------------------------------------
------------------------------------------------------------
--------------------------------------------------
>Dmel.FBtr0087593
MNHLGV------------------------------------------------------
--------------------------FETRFRPRTRHKSQRAQLIP--------------
------------------------------------------------------EQITM-
---------R-----------------TAVL-L---------PL----------------
-LAL----------LAVA-----------------QAVS---------------------
------------------------------------------------------------
------------------------------------------------------------
------------------------------------------------------------
------------------------------------------------------------
------------------------------------------------------------
------------------------------------------------------------
-----------------------------------------------------FADVVM-
------------------------------------------------------------
-----------------------------EEW----------------------------
------------------------------HTFKLEHR----------------------
-----KNYQDE------------------------------------------TEERFRL
-----------KIFN-----------------------------------ENKHKIAKHN
QRFA--------------------------------EG-KVSFKLAVNKY----------
--------------------------ADLLHHEFRQL---------------MNG-----
------------------------------------------------------------
-------------------------------------------FNYT-L-----------
HKQL----------------------------RAADESFKGVT-----------------
--------------F---------------------------------------------
------------------------------------------------------------
------------------------------------------------------------
------------------------------------------------------------
------------------------------------------------------------
------------------------------------------------------------
----------------------ISP--------------------AH-------------
----V----------------T----------L-PK------------------------
-----------------------------S------------------------------
------------------------------------------------------------
------------------------------------------------------VD----
---WRT-KGAV--------------TA-------VK-D---Q------------------
-----------------GH-C------------GSCWAF---------------------
-------SSTGALEGQ------------------------HFR-----------------
-KSG------------------------V---LVSL------SEQNLV------DCS---
------------------------------------------------------------
-----------TK----------YG-------------N--------------NGCNGGL
MDNAF-----------------RYIKD------------NGGIDTEKSY-----------
------------------------------------------PYEAID-D----------
--------------------------------------------SCHFN-----------
KG------TV------------GATDRG------------FTD---------IP---Q--
--G------DE-------------------------------------KKMAE-------
------------------AVATVGPV------S----VAID-----------ASH-----
-------------------ES--------------FQF----------------------
--------------------------------YSE-------------------------
---------GV-------------------------------------------------
--------------------YN-EP----------QCDA---------------------
-------------------------------QN---------------------------
--------------------------------LDHGVL------VV--------------
------------------------------------------------------------
---GFG------------------------------------------------------
-----------T---------------------------------------DES-GE---
-------DYW--LVK---------------------------------------------
------------------------------NSWGTT------------------------
---------------WG-DKGFI-------------------------------------
---------------------------------KMLRNK--------------ENQCGIA
S-----------------------------------------------------------
ASSY--------------------------------------------------------
------------------PLV---------------------------------------
------------------------------------------------------------
------------------------------------------------------------
------------------------------------------------------------
------------------------------------------------------------
------------------------------------------------------------
--------------------------------------------------
>Mocc.rna11947
------------------------------------------------------------
------------------------------------------------------------
----------------------------------------------------------M-
---------K-----------------FLIL-A---------VL----------------
-VGA-----------ASA------------------ALT---------------------
------------------------------------------------------------
------------------------------------------------------------
------------------------------------------------------------
------------------------------------------------------------
------------------------------------------------------------
------------------------------------------------------------
-----------------------------------------------------LEQLFD-
------------------------------------------------------------
-----------------------------AEW----------------------------
------------------------------QNFKVHHN----------------------
-----KKYEGS------------------------------------------TVEAFRK
-----------KIFL-----------------------------------QNTHLIARHN
IKHA--------------------------------KG-ETTYKLKMNQF----------
--------------------------GDMLHHEFVST---------------MNG-----
------------------------------------------------------------
-------------------------------------------LLRS-N-----------
------------------------------------RTYFGST-----------------
--------------W---------------------------------------------
------------------------------------------------------------
------------------------------------------------------------
------------------------------------------------------------
------------------------------------------------------------
------------------------------------------------------------
----------------------IEP--------------------ES-------------
----V----------------S----------L-PK------------------------
-----------------------------S------------------------------
------------------------------------------------------------
------------------------------------------------------VD----
---WRE-KGAV--------------TP-------VK-N---Q------------------
-----------------GH-C------------GSCWSF---------------------
-------STTGALEGQ------------------------LFR-----------------
-KTG------------------------E---LVSL------SEQNLI------DCS---
------------------------------------------------------------
-----------TS----------YG-------------N--------------NGCGGGL
MDNAF-----------------TYIKE------------NHGIDTEESY-----------
------------------------------------------PYEGKQ-G----------
--------------------------------------------KCRYH-----------
KE------DS------------AGRDTG------------FVD---------IP---S--
--G------NE-------------------------------------RALAK-------
------------------ALATIGPV------S----VAID-----------ASH-----
-------------------ES--------------FQF----------------------
--------------------------------YHE-------------------------
---------GV-------------------------------------------------
--------------------YN-PP----------DCDS---------------------
-------------------------------HS---------------------------
--------------------------------LDHGVL------AV--------------
------------------------------------------------------------
---GYG------------------------------------------------------
----------TT---------------------------------------D-D-GQ---
-------DYY--IIK---------------------------------------------
------------------------------NSWGER------------------------
---------------WG-QEGYV-------------------------------------
---------------------------------LMARNS--------------KNECGVA
T-----------------------------------------------------------
QASY--------------------------------------------------------
------------------PLV---------------------------------------
------------------------------------------------------------
------------------------------------------------------------
------------------------------------------------------------
------------------------------------------------------------
------------------------------------------------------------
--------------------------------------------------
>Turt.mRNA_tetur23g01290
------------------------------------------------------------
------------------------------------------------------------
----------------------------------------------------------M-
---------K-----------------ITLV-L---------FL----------------
-LSF-----------IGL------------------SLCFDE------------------
------------------------------------------------------------
-------------------------------FGSKFTSNYNSINT---------------
------------------------------------------------------------
------------------------------------------------------------
------------------------------------------------------------
------------------------------------------------------------
---------------------------------------------------GNVKDLLQ-
------------------------------------------------------------
-----------------------------DEW----------------------------
------------------------------EAFKSMYG----------------------
-----KQYSNE------------------------------------------TEEYFRM
-----------KIFM-----------------------------------ENKRKIARHN
IRAA--------------------------------NG-FHTYHLTMNHF----------
--------------------------GDLLHHEFVKL---------------MNG-----
------------------------------------------------------------
-------------------------------------------FKAH-L-----------
RLH----------------------------------TYNAST-----------------
--------------F---------------------------------------------
------------------------------------------------------------
------------------------------------------------------------
------------------------------------------------------------
------------------------------------------------------------
------------------------------------------------------------
----------------------LTP--------------------HN-------------
----V----------------A----------L-PK------------------------
-----------------------------S------------------------------
------------------------------------------------------------
------------------------------------------------------VD----
---WRE-KGYV--------------TE-------VK-N---Q------------------
-----------------GQ-C------------GSCWAF---------------------
-------STTGALEGQ------------------------NYR-----------------
-KSG------------------------K---LVSL------SEQNLV------DCS---
------------------------------------------------------------
-----------KK----------FG-------------N--------------NGCEGGL
MDNAF-----------------SYIRH------------NHGIDTESAY-----------
------------------------------------------PYDGKD-E----------
--------------------------------------------RCRFT-----------
RK------DI------------GATDTG------------FVD---------IE---A--
--G------SE-------------------------------------QKLME-------
------------------AVATVGPV------S----VAID-----------ASH-----
-------------------ES--------------FQF----------------------
--------------------------------YSH-------------------------
---------GI-------------------------------------------------
--------------------YD-EP----------ECSS---------------------
-------------------------------EE---------------------------
--------------------------------LDHGVL------VV--------------
------------------------------------------------------------
---GYG------------------------------------------------------
-----------S---------------------------------------D-K-GG---
-------DYW--IVK---------------------------------------------
------------------------------NSWSET------------------------
---------------WG-EKGYI-------------------------------------
---------------------------------KMTRNK--------------QNQCGIA
S-----------------------------------------------------------
SASY--------------------------------------------------------
------------------PLV---------------------------------------
------------------------------------------------------------
------------------------------------------------------------
------------------------------------------------------------
------------------------------------------------------------
------------------------------------------------------------
--------------------------------------------------
>Mocc.rna3355
------------------------------------------------------------
------------------------------------------------------------
---------------------------------------------------------ML-
---------RT----------------TAIL-V---------AL----------------
-LGL-----------ASA------------------------------------------
------------------------------------------------------------
------------------------------------------------------------
------------------------------------------------------------
------------------------------------------------------------
------------------------------------------------------------
------------------------------------------------------------
------------------------------------------------------------
------------------------------------------------------------
------------------------------NW----------------------------
------------------------------DLYKKVHG----------------------
-----KSYGH-------------------------------------------DEEHFRR
-----------QLFY-----------------------------------KSVAKINAHN
LRHD--------------------------------LG-LTTYRMGLNKF----------
--------------------------TDMTSEEFRNF----------------KG-----
------------------------------------------------------------
-------------------------------------------LKFD-A-----------
TKT----------------------------------KRNGTR-----------------
--------------F---------------------------------------------
------------------------------------------------------------
------------------------------------------------------------
------------------------------------------------------------
------------------------------------------------------------
------------------------------------------------------------
----------------------QKELL------------------GE-------------
---------------------A----------L-PT------------------------
-----------------------------Q------------------------------
------------------------------------------------------------
------------------------------------------------------VD----
---WRE-KGYV--------------TP-------VK-N---Q------------------
-----------------GQ-C------------GSCWAF---------------------
-------STTGSLEGQ------------------------HFK-----------------
-ATG------------------------K---LVSL------SEQNLV------DCS---
------------------------------------------------------------
-----------RV----------EG-------------N--------------NGCNGGL
MDNGF-----------------TYIQQ------------NGGIDTEESY-----------
------------------------------------------PYTGKD-G----------
--------------------------------------------DCAFN-----------
EN------SV------------GARVKG------------FVD---------VP---Q--
--R------DE-------------------------------------AALQA-------
------------------AVASVGPV------S----VAID-----------ASN-----
-------------------DS--------------FQY----------------------
--------------------------------YKE-------------------------
---------GV-------------------------------------------------
--------------------YD-EP----------SCSF---------------------
-------------------------------SQ---------------------------
--------------------------------LDHGVL------VV--------------
------------------------------------------------------------
---GYG------------------------------------------------------
-----------T---------------------------------------E-N-GV---
-------DYW--LVK---------------------------------------------
------------------------------NSWGPT------------------------
---------------WG-QDGYI-------------------------------------
---------------------------------KMMRNK--------------ENQCGIA
S-----------------------------------------------------------
MASY--------------------------------------------------------
------------------PTVXKSLENKIAFDQVGRPRNRRMGRPLDFDAITTMLRIIVI
LASLTQLTAAIWERYQATFGKNYDAQQAAERQRIFNENVDRINAHNLAHDLGLTSYRMGL
NEFTDMSRSEYELVRGLRYSGEQTARTGHPFTLTQNPDRELPKKVDYRKSGHVTPVKNQG
LCGSCWAFSATGSLEGQLSIQNGTLVSLSEQNLLDCSRENQGCDGGYMDKAFEYIKKNGG
IDTEESYPYTGRKGKCMFKKKNIGARVTGHVDVPAEDEQALKLAVAKIGPISVGIDASKD
SFRFYKEGIYDESSCSTSQLDHGVLVVGYGSEKGKDYWLVKNSWGDE-WGIKGYIK----
----------------MSKDKSNQCGIATA-AS-------------YPLV
>Mocc.rna3356
------------------------------------------------------------
------------------------------------------------------------
---------------------------------------------------------ML-
---------RT----------------TAIL-V---------AL----------------
-LGL-----------CSA------------------------------------------
------------------------------------------------------------
------------------------------------------------------------
------------------------------------------------------------
------------------------------------------------------------
------------------------------------------------------------
------------------------------------------------------------
------------------------------------------------------------
------------------------------------------------------------
------------------------------DW----------------------------
------------------------------ELYKKVHG----------------------
-----KSYRP-------------------------------------------AEESFRR
-----------SLFD-----------------------------------KNVARINAHN
LRHD--------------------------------LG-LTNYRMGLNQF----------
--------------------------TDLTNDEFRAY----------------KG-----
------------------------------------------------------------
-------------------------------------------LKFD-A-----------
KKT----------------------------------IRSGER-----------------
--------------F---------------------------------------------
------------------------------------------------------------
------------------------------------------------------------
------------------------------------------------------------
------------------------------------------------------------
------------------------------------------------------------
----------------------QDELV------------------DE-------------
----A----------------S----------L-PE------------------------
-----------------------------S------------------------------
------------------------------------------------------------
------------------------------------------------------VD----
---WRK-EGYV--------------TP-------VK-D---Q------------------
-----------------GQ-C------------GSCWAF---------------------
-------STTGSLEGQ------------------------HFK-----------------
-ATG------------------------K---LVSL------SEQNLV------DCS---
------------------------------------------------------------
-----------GD----------EG-------------N--------------NGCEGGL
MDQGF-----------------TYIKN------------NGGIDTEESY-----------
------------------------------------------PYNAED-G----------
--------------------------------------------DCAFK-----------
SN------AV------------GARVTG------------FVD---------ID---S--
--G------SE-------------------------------------KALQK-------
------------------AVATVGPV------S----VAID-----------ASN-----
-------------------DS--------------FQL----------------------
--------------------------------YKE-------------------------
---------GI-------------------------------------------------
--------------------YD-EP----------ACSS---------------------
-------------------------------TQ---------------------------
--------------------------------LDHGVL------AV--------------
------------------------------------------------------------
---GYG------------------------------------------------------
-----------S---------------------------------------E-N-GV---
-------DYW--LVK---------------------------------------------
------------------------------NSWNTV------------------------
---------------WG-QDGYI-------------------------------------
---------------------------------KMARNK--------------DNQCGIA
S-----------------------------------------------------------
QASY--------------------------------------------------------
------------------PTV---------------------------------------
------------------------------------------------------------
------------------------------------------------------------
------------------------------------------------------------
------------------------------------------------------------
------------------------------------------------------------
--------------------------------------------------
>Mocc.rna7450
M-----------------------------------------------------------
-------------------------------MPRSK------------------------
--------------------------------------------------------KIL-
---------R-----------------IAIL-A---------LL----------------
-LKV-----------ALADWKLYKSVHDK-----RYAAGEDSVRR---------------
-------RIFERNVAMINAHNLLHDLGQVSYRMGLSRFTDATPEEIR-------------
----------------------SLTCLNISDSTSTGKSNGNSFDTIDIT-ELSEAVDWRQ
NGYVTPVKDQGKCG----------------------------------------------
-------------SCWAFAATGAVEGQYFKKTGQLVSLSEQNLV----------------
-----DCD--RSSDGCEGGY---------------FYESFEYI---RSNGGIATESSYGY
---EATAGS-----CRFTADSIGATVSGRDSVASGDEEALL-------------------
-------------KAVASIGP-----------------------------ISVTIDVIDT
FRHYSSGVYYDAECSSSSRNHAVLVVGYGTEAGGDYWLVKNSWGTSFGEQGYIKMARNKG
NNCGIASEAGYPIMILRLATLVIVLKFTYADW----------------------------
------------------------------ELYKRIHG----------------------
-----KSYDV-------------------------------------------EEESMRR
-----------RIFE-----------------------------------KNVAMINAHN
LLHD--------------------------------LK-QVSYRMGLSRL----------
--------------------------TDATPAEVQALKCLNFTLPNKTSRKSTLGTLQRQ
DLPEAVDWTQQGYVTPVKDQGKCGACWTFAATGAIEGQHFKATGNLVSLSEQNILDCVKT
ATSNGCSGGLFVEAFDYLKNS---GGIDAEESYPYEASGGTCRFRQD-S-----------
VAATVSGYQAISAGNEA----E---------LQEAVATIGPISVGIDSGHPGFQHYTG--
------------GIYYEPECTEHLSHAVLVVGYGTENGEDYWLVKNSW-GASYG------
------------LQGYIKMAR--------------------NRNNN--CGIATGAAYPIT
MLCVAALVVLLKFSHADWDLYKR-----------VQNK---------------NYGVAED
SMRRR------IFEKNVAMING-----------------------------------HNL
LHDLKRVSYRM-------------------------------------------------
----GLSRFTD---------------------------------------STP-------
--EEM-----------RAMRCLNINVSMTT---GGPHEEVF-DAIES-------------
----S----------------D----------L-SE------------------------
-----------------------------A------------------------------
------------------------------------------------------------
------------------------------------------------------ID----
---WRQ-QGYV--------------TP-------VK-N---Q------------------
-----------------GN-C------------GSCWAF---------------------
-------SATGAVEGQ------------------------HFK-----------------
-ATG------------------------R---LESL------SEQNLV------DCV---
------------------------------------------------------------
-----------KE-------------------------S--------------KGCDGGF
FEQAF-----------------QYIKD------------NGGINTEDSY-----------
------------------------------------------PYEAFD-G----------
--------------------------------------------SCRFR-----------
ED------SI------------GATVSG------------YQT---------IP---K--
--G------SE-------------------------------------ADLQK-------
------------------AVSTIGPI------S----VAID-----------VSN-----
-------------------PS--------------FQN----------------------
--------------------------------YRE-------------------------
---------GV-------------------------------------------------
--------------------YY-EP----------SCSS---------------------
-------------------------------SN---------------------------
--------------------------------LDHAVL------VV--------------
------------------------------------------------------------
---GYG------------------------------------------------------
-----------S---------------------------------------D-G-GE---
-------DYW--LVK---------------------------------------------
------------------------------NSWGTS------------------------
---------------FG-EQGYV-------------------------------------
---------------------------------RMARNK--------------GNNCGIA
S-----------------------------------------------------------
AAAY--------------------------------------------------------
------------------PTA---------------------------------------
------------------------------------------------------------
------------------------------------------------------------
------------------------------------------------------------
------------------------------------------------------------
------------------------------------------------------------
--------------------------------------------------
>Mocc.rna6960
M-----------------------------------------------------------
------------------------------------------------------------
---------------------------------------------------------IL-
---------S-----------------LTVA-C---------IF----------------
-VGV-----------SPA------------------------------------------
------------------------------------------------------------
------------------------------------------------------------
------------------------------------------------------------
------------------------------------------------------------
------------------------------------------------------------
------------------------------------------------------------
-----------------------------------------------------AVDAHD-
------------------------------------------------------------
-----------------------------EHW----------------------------
------------------------------ELFKRQHN----------------------
-----KTYLQ-------------------------------------------KQDVGRR
-----------AIFE-----------------------------------ANIKKINAHN
LLYD--------------------------------LG-RSSYRLGLNGF----------
--------------------------ADMTPDEFEKY----------------RG-----
------------------------------------------------------------
-------------------------------------------TRFE-A-----------
NEA----------------------------------RVSKLQ-----------------
--------------H---------------------------------------------
------------------------------------------------------------
------------------------------------------------------------
------------------------------------------------------------
------------------------------------------------------------
------------------------------------------------------------
----------------------RDN--------------------RS-------------
----M----------------H----------V-PD------------------------
-----------------------------T------------------------------
------------------------------------------------------------
------------------------------------------------------VD----
---WRT-EGYV--------------TP-------VK-N---Q------------------
-----------------GV-C------------GSCWAF---------------------
-------STTGALEGQ------------------------HFR-----------------
-RSG------------------------D---LVSL------SEQMLV------DCS---
------------------------------------------------------------
-----------AV----------YG-------------N--------------AGCNGGL
MDNAF-----------------RFIKD------------AGGLETEKSY-----------
------------------------------------------PYTGKD-G----------
--------------------------------------------TCHFD-----------
AR------GI------------GAKLTG------------FVD---------VP---S--
--R------DE-------------------------------------EALKE-------
------------------AAGVVGPV------S----VAID-----------ASG-----
-------------------QN--------------FQF----------------------
--------------------------------YKD-------------------------
---------GV-------------------------------------------------
--------------------YD-EI----------TCSS---------------------
-------------------------------TS---------------------------
--------------------------------LDHGVL------VV--------------
------------------------------------------------------------
---GYG------------------------------------------------------
-----------T---------------------------------------TRD-GK---
-------DYW--LVK---------------------------------------------
------------------------------NSWGSS------------------------
---------------WG-QSGYI-------------------------------------
---------------------------------QMSRNK--------------ENQCGIA
T-----------------------------------------------------------
MASY--------------------------------------------------------
------------------PTV---------------------------------------
------------------------------------------------------------
------------------------------------------------------------
------------------------------------------------------------
------------------------------------------------------------
------------------------------------------------------------
--------------------------------------------------
>Mocc.rna14739
------------------------------------------------------------
------------------------------------------------------------
----------------------------------------------------------M-
---------K-----------------LLAV-L---------AV----------------
-IGL-----------ASA------------------------------------------
------------------------------------------------------------
------------------------------------------------------------
------------------------------------------------------------
------------------------------------------------------------
------------------------------------------------------------
------------------------------------------------------------
---------------------------------------------------LSPNPNLN-
------------------------------------------------------------
-----------------------------QHW----------------------------
------------------------------ENFKAEHN----------------------
-----KKYESF------------------------------------------PEELMRR
-----------LIFE-----------------------------------ENHQFIEDHN
SKK------------------------------------EFDFYLGMNHF----------
--------------------------GDLTNKEYRER---------------YLG-----
------------------------------------------------------------
-------------------------------------------YRRP-E-----------
------------------------------------NTPSKAS-----------------
--------------Y---------------------------------------------
------------------------------------------------------------
------------------------------------------------------------
------------------------------------------------------------
------------------------------------------------------------
------------------------------------------------------------
------------------IF-SRAE--------------------KI-------------
----E----------------D----------V-PD------------------------
-----------------------------Q------------------------------
------------------------------------------------------------
------------------------------------------------------ID----
---WRD-QGFV--------------TP-------VK-N---Q------------------
-----------------GQ-C------------GSCWAF---------------------
-------SAVGSLEGQ------------------------HFK-----------------
-STG------------------------K---LVSL------SEQNLV------DCS---
------------------------------------------------------------
-----------TP----------EG-------------N--------------SGCNGGW
MDQAF-----------------EYVKD------------NHGIDTEDSY-----------
------------------------------------------PYVGTD-G----------
--------------------------------------------SCHFK-----------
NK------SI------------GATLKG------------FMD---------VK---E--
--G------DE-------------------------------------EALRQ-------
------------------AVGVAGPV------S----VAID-----------ASS-----
-------------------ML--------------FQF----------------------
--------------------------------YRG-------------------------
---------GV-------------------------------------------------
--------------------YN-VP----------WCST---------------------
-------------------------------SE---------------------------
--------------------------------LDHGVL------VV--------------
------------------------------------------------------------
---GYG------------------------------------------------------
-----------K---------------------------------------QFQ-GK---
-------DFW--MVK---------------------------------------------
------------------------------NSWGVG------------------------
---------------WG-IYGYI-------------------------------------
---------------------------------EMSRNK--------------GNQCGIA
S-----------------------------------------------------------
KASI--------------------------------------------------------
------------------PTV---------------------------------------
------------------------------------------------------------
------------------------------------------------------------
------------------------------------------------------------
------------------------------------------------------------
------------------------------------------------------------
--------------------------------------------------
>Mocc.rna9986
------------------------------------------------------------
------------------------------------------------------------
----------------------------------------------------------M-
---------R-----------------ALVV-L---------AL----------------
-VAA-----------SSF------------------AIRV--------------------
------------------------------------------------------------
------------------------------------------------------------
------------------------------------------------------------
------------------------------------------------------------
------------------------------------------------------------
------------------------------------------------------------
-----------------------------------------------------PRPSAE-
------------------------------------------------------------
-----------------------------PHW----------------------------
------------------------------NAFKSTHL----------------------
-----KSYRDG------------------------------------------QEELIRR
-----------FIFE-----------------------------------DNLHTIEEFN
-RVN--------------------------------AS-LAGFTLGVNEF----------
--------------------------ADMTNTEFSNM---------------LLG-----
------------------------------------------------------------
-------------------------------------------LGGR-N-----------
------------------------------------KIAGDSV-----------------
--------------F---------------------------------------------
------------------------------------------------------------
------------------------------------------------------------
------------------------------------------------------------
------------------------------------------------------------
------------------------------------------------------------
----------------------ESS--------------------HV-------------
----Q----------------D----------L-PA------------------------
-----------------------------E------------------------------
------------------------------------------------------------
------------------------------------------------------VD----
---WTQ-KGYV--------------TE-------VK-N---Q------------------
-----------------GQ-C------------GSCWAF---------------------
-------STTGSLEGQ------------------------VFK-----------------
-KTG------------------------K---LVSL------SEQNLV------DCS---
------------------------------------------------------------
-----------TS----------EG-------------N--------------QGCNGGL
MDQAF-----------------TYIKK------------NGGIDTEAAY-----------
------------------------------------------PYTGSD-G----------
--------------------------------------------TCRFL-----------
EN------KV------------GATVSG------------FVD---------VK---S--
--G------DE-------------------------------------NALKE-------
------------------AVATVGPI------S----VAID-----------ASS-----
-------------------IF--------------FQF----------------------
--------------------------------YRG-------------------------
---------GV-------------------------------------------------
--------------------YN-PW----------FCSS---------------------
-------------------------------TE---------------------------
--------------------------------LDHGVL------VV--------------
------------------------------------------------------------
---GYG------------------------------------------------------
-----------T---------------------------------------E-G-GK---
-------DYW--LVK---------------------------------------------
------------------------------NSWGSS------------------------
---------------WG-LKGYI-------------------------------------
---------------------------------KMVRNK--------------KNRCGIA
T-----------------------------------------------------------
QASY--------------------------------------------------------
------------------PTV---------------------------------------
------------------------------------------------------------
------------------------------------------------------------
------------------------------------------------------------
------------------------------------------------------------
------------------------------------------------------------
--------------------------------------------------
>Alyc.aculy03g09500.1
M-----------------------------------------------------------
---------------------------SQSQITRNTH-----------------------
--------------------------------------------------------LLL-
---------A-----------------ALAL-S---------SI----------------
-IAV-----------SLA------------------AVT---------------------
------------------------------------------------------------
------------------------------------------------------------
------------------------------------------------------------
------------------------------------------------------------
------------------------------------------------------------
------------------------------------------------------------
-----------------------------------------------------YRDVLR-
------------------------------------------------------------
-----------------------------SEW----------------------------
------------------------------DEYKASFK----------------------
-----KSYPAK------------------------------------------EEDDYRF
-----------KLWL-----------------------------------ESRHKIAKHN
KLQA--------------------------------DG-QRSYSLGINHF----------
--------------------------ADWTDEEFKRH---------------SLG-----
------------------------------------------------------------
-------------------------------------------YKPQ-L-----------
KKKRFF--------------------------SGVSEYPTQFSAENDE------------
--------------Y---------------------------------------------
------------------------------------------------------------
------------------------------------------------------------
------------------------------------------------------------
---AQRVAK---------------------------------------------------
------------------------------------------------------------
--E---------------RESLMKD--------------------TD-------------
----F----------------E----------L-PK------------------------
-----------------------------S------------------------------
------------------------------------------------------------
------------------------------------------------------VD----
---WRQ-HGYV--------------TP-------VK-D---Q------------------
-----------------GQ-C------------GSCWAF---------------------
-------SSTGALEGQ------------------------HYR-----------------
-RTG------------------------D---LISL------SEQNLV------DCS---
------------------------------------------------------------
-----------RK----------YG-------------N--------------MGCDGGL
MENAF-----------------KYIRD------------NHGVDTENSY-----------
------------------------------------------PYEAHD-D----------
--------------------------------------------KCRFK-----------
NK------TV------------GADDKG------------FVD---------IP---T--
--G------DE-------------------------------------KKLMQ-------
------------------AIATKGPV------S----VAID-----------ASQ-----
-------------------ES--------------FRL----------------------
--------------------------------YDG-------------------------
---------GV-------------------------------------------------
--------------------YD-EP----------NCGNQ--------------------
------------------------------QEN---------------------------
--------------------------------LDHGVL------VV--------------
------------------------------------------------------------
---GYG------------------------------------------------------
-----------T---------------------------------------D-PVHG---
-------DYY--LVK---------------------------------------------
------------------------------NSWSEM------------------------
---------------WG-QSGYI-------------------------------------
---------------------------------KMARNR--------------DNQCGIA
T-----------------------------------------------------------
SAVY--------------------------------------------------------
------------------PVV---------------------------------------
------------------------------------------------------------
------------------------------------------------------------
------------------------------------------------------------
------------------------------------------------------------
------------------------------------------------------------
--------------------------------------------------
>Turt.mRNA_tetur06g02930
------------------------------------------------------------
------------------------------------------------------------
---------------------------------------------------------MI-
---------R-----------------AALF-I---------AL----------------
-FAL-----------ATA------------------------------------------
------------------------------------------------------------
------------------------------------------------------------
------------------------------------------------------------
------------------------------------------------------------
------------------------------------------------------------
------------------------------------------------------------
-----------------------------------------------------ANLSLD-
------------------------------------------------------------
-----------------------------SQW----------------------------
------------------------------ESFKIKYG----------------------
-----KSYESE------------------------------------------AEETYRR
-----------SVFA-----------------------------------KKMEKIKAHN
ERAD--------------------------------NG-EVTHRKGINKF----------
--------------------------SDLTTEEFKAK---------------HLG-----
------------------------------------------------------------
-------------------------------------------LTAK-H-----------
HGSR-----------------------------SIVRRSAPLI-----------------
--------------H---------------------------------------------
------------------------------------------------------------
------------------------------------------------------------
------------------------------------------------------------
------------------------------------------------------------
------------------------------------------------------------
----------------------NAN--------------------NT-------------
----V----------------K----------A-AA------------------------
-----------------------------Y------------------------------
------------------------------------------------------------
------------------------------------------------------VD----
---WRT-KGIV--------------SQ-------VK-E---Q------------------
-----------------QD-C------------GACWAF---------------------
-------SAIAAIEAA------------------------NAQ-----------------
-KTG------------------------K---LVEL------SVQNVL------DCS---
------------------------------------------------------------
-----------WN----------YS-------------S--------------LGCAGGW
INYAF-----------------SYVKD------------NKGIDTEKSY-----------
------------------------------------------PYISGD-G----------
----------------------------------------IDYHTCRYN-----------
ES------NK------------GASIAS------------FVD---------IP---E--
--G------DE-------------------------------------EALLA-------
------------------AVAE-HVV------A----VGID-----------AA------
--------------------S--------------VYE----------------------
--------------------------------YES-------------------------
---------GI-------------------------------------------------
--------------------YY-TD----------ECSSD--------------------
------------------------------PKD---------------------------
--------------------------------NNHAVA------VV--------------
------------------------------------------------------------
---GYG------------------------------------------------------
-----------S---------------------------------------E-N-GI---
-------PFW--IIK---------------------------------------------
------------------------------NSWGML------------------------
---------------FG-ESGYF-------------------------------------
---------------------------------RLYRGS---------------NMCGIA
N-----------------------------------------------------------
GASY--------------------------------------------------------
------------------PIV---------------------------------------
------------------------------------------------------------
------------------------------------------------------------
------------------------------------------------------------
------------------------------------------------------------
------------------------------------------------------------
--------------------------------------------------
>Turt.mRNA_tetur06g03520
------------------------------------------------------------
------------------------------------------------------------
---------------------------------------------------------MI-
---------R-----------------AALF-I---------PL----------------
-FAL-----------AAA------------------------------------------
------------------------------------------------------------
------------------------------------------------------------
------------------------------------------------------------
------------------------------------------------------------
------------------------------------------------------------
------------------------------------------------------------
-----------------------------------------------------ASLSLD-
------------------------------------------------------------
-----------------------------SQW----------------------------
------------------------------ESFKTKYG----------------------
-----KSYESN------------------------------------------VEETYRR
-----------SVFA-----------------------------------QKMELIKAHN
ERAN--------------------------------NG-EFTYRKGINKF----------
--------------------------SDLTTEEFKAK---------------YLG-----
------------------------------------------------------------
-------------------------------------------FKAT-A-----------
------------------------------------RRIAPFI-----------------
--------------Y---------------------------------------------
------------------------------------------------------------
------------------------------------------------------------
------------------------------------------------------------
------------------------------------------------------------
------------------------------------------------------------
----------------------KVN--------------------KT-------------
----V----------------K----------A-PT------------------------
-----------------------------L------------------------------
------------------------------------------------------------
------------------------------------------------------VD----
---WRT-KGIV--------------SE-------VK-E---Q------------------
-----------------QE-C------------GACWAF---------------------
-------SAIAAIEAA------------------------NAQ-----------------
-KTG------------------------K---LVVL------SEQNVL------DCS---
------------------------------------------------------------
-----------WK----------YG-------------D--------------QGCGGGY
MDDAF-----------------LYVKD------------NNGVDTEKSY-----------
------------------------------------------PYISGD-G----------
----------------------------------------QDYHTCRYN-----------
ES------NK------------GASIAS------------FVD---------IP---E--
--G------DE-------------------------------------EALLS-------
------------------AVSE-HVV------A----VAID-----------VG------
--------------------P--------------LHD----------------------
--------------------------------YEA-------------------------
---------GI-------------------------------------------------
--------------------LN-TN----------ECSSD--------------------
------------------------------PKD---------------------------
--------------------------------LSHAVA------VV--------------
------------------------------------------------------------
---GYG------------------------------------------------------
-----------S---------------------------------------E-N-GI---
-------PFW--IVR---------------------------------------------
------------------------------NSWGQD------------------------
---------------FG-ESGYF-------------------------------------
---------------------------------RLYRGS---------------NMCGIA
N-----------------------------------------------------------
LASY--------------------------------------------------------
------------------PIV---------------------------------------
------------------------------------------------------------
------------------------------------------------------------
------------------------------------------------------------
------------------------------------------------------------
------------------------------------------------------------
--------------------------------------------------
>Turt.mRNA_tetur09g04400
------------------------------------------------------------
------------------------------------------------------------
---------------------------------------------------------MI-
---------R-----------------AAIF-I---------AL----------------
-FAL-----------AAA------------------------------------------
------------------------------------------------------------
------------------------------------------------------------
------------------------------------------------------------
------------------------------------------------------------
------------------------------------------------------------
------------------------------------------------------------
-----------------------------------------------------ASLSLD-
------------------------------------------------------------
-----------------------------SQW----------------------------
------------------------------ESFKTKYG----------------------
-----KSYDSA------------------------------------------EEETYRR
-----------NFFA-----------------------------------QKLEKIKAHN
ERAA--------------------------------NG-EVTYRLGVNKF----------
--------------------------SDLTAEEFKAK---------------YLG-----
------------------------------------------------------------
-------------------------------------------YKPA-------------
------------------------------------RRSAPLI-----------------
--------------H---------------------------------------------
------------------------------------------------------------
------------------------------------------------------------
------------------------------------------------------------
------------------------------------------------------------
------------------------------------------------------------
----------------------NVN--------------------YT-------------
----V----------------K----------A-PA------------------------
-----------------------------S------------------------------
------------------------------------------------------------
------------------------------------------------------VD----
---WRT-KGIV--------------SE-------IK-D---Q------------------
-----------------QQ-C------------GSCWAF---------------------
-------SAIASIESA------------------------NAQ-----------------
-KNG------------------------K---LVEL------SEQNLM------DCS---
------------------------------------------------------------
-----------WK----------YG-------------D--------------NGCGGGL
MDDAF-----------------SYVKA------------NKGVDTEKSY-----------
------------------------------------------PYISGD-G----------
----------------------------------------EDYHKCRYT-----------
AS------NK------------GASISS------------FVD---------VP---E--
--A------DE-------------------------------------KSLLS-------
------------------AVAE-RVV------S----VAID-----------AG------
--------------------P--------------VQD----------------------
--------------------------------YES-------------------------
---------GI-------------------------------------------------
--------------------LN-TD----------ECSSD--------------------
------------------------------PQD---------------------------
--------------------------------LDHGVA------VV--------------
------------------------------------------------------------
---GYG------------------------------------------------------
-----------T---------------------------------------E-D-GT---
-------PYW--IVK---------------------------------------------
------------------------------NSWGKD------------------------
---------------FG-ESGYF-------------------------------------
---------------------------------RLYRGN---------------NMCGIA
D-----------------------------------------------------------
SASY--------------------------------------------------------
------------------PIV---------------------------------------
------------------------------------------------------------
------------------------------------------------------------
------------------------------------------------------------
------------------------------------------------------------
------------------------------------------------------------
--------------------------------------------------
>Turt.mRNA_tetur09g04420
------------------------------------------------------------
------------------------------------------------------------
---------------------------------------------------------MI-
---------R-----------------AAIF-I---------AL----------------
-FAL-----------AAA------------------------------------------
------------------------------------------------------------
------------------------------------------------------------
------------------------------------------------------------
------------------------------------------------------------
------------------------------------------------------------
------------------------------------------------------------
-----------------------------------------------------ASLSLD-
------------------------------------------------------------
-----------------------------SQW----------------------------
------------------------------ESFKTKYG----------------------
-----KSYDSA------------------------------------------EEETNRR
-----------NIFA-----------------------------------QKLEKIKAHN
ERAA--------------------------------NG-EVTYRLGVNKF----------
--------------------------SDLTAEEFKAK---------------YLG-----
------------------------------------------------------------
-------------------------------------------YKPA-------------
------------------------------------RRSAPLI-----------------
--------------H---------------------------------------------
------------------------------------------------------------
------------------------------------------------------------
------------------------------------------------------------
------------------------------------------------------------
------------------------------------------------------------
----------------------NVN--------------------YT-------------
----V----------------K----------A-PA------------------------
-----------------------------S------------------------------
------------------------------------------------------------
------------------------------------------------------VD----
---WRT-KGIV--------------SE-------IK-D---Q------------------
-----------------QQ-C------------GSCWAF---------------------
-------SAIASIESA------------------------NAQ-----------------
-KNG------------------------K---LVEL------SEQNLM------DCS---
------------------------------------------------------------
-----------WK----------YG-------------D--------------NGCGGGL
MDDAF-----------------SYVKA------------NKGVDTEKSY-----------
------------------------------------------PYISGD-G----------
----------------------------------------EDYHKCRYT-----------
AA------NK------------GASISS------------FVD---------VP---E--
--A------DE-------------------------------------KSLLS-------
------------------AVAE-RVV------S----VAID-----------AG------
--------------------P--------------VQD----------------------
--------------------------------YES-------------------------
---------GI-------------------------------------------------
--------------------LN-TD----------ECSSD--------------------
------------------------------PQD---------------------------
--------------------------------LDHGVA------VV--------------
------------------------------------------------------------
---GYG------------------------------------------------------
-----------T---------------------------------------E-D-GT---
-------PYW--IVK---------------------------------------------
------------------------------NSWGKD------------------------
---------------FG-ESGYF-------------------------------------
---------------------------------RLYRGN---------------NMCGIA
D-----------------------------------------------------------
SASY--------------------------------------------------------
------------------PIV---------------------------------------
------------------------------------------------------------
------------------------------------------------------------
------------------------------------------------------------
------------------------------------------------------------
------------------------------------------------------------
--------------------------------------------------
>Turt.mRNA_tetur16g03680
------------------------------------------------------------
------------------------------------------------------------
---------------------------------------------------------MI-
---------R-----------------TTFF-I---------AL----------------
-FVL-----------VSA------------------------------------------
------------------------------------------------------------
------------------------------------------------------------
------------------------------------------------------------
------------------------------------------------------------
------------------------------------------------------------
------------------------------------------------------------
-----------------------------------------------------ASFSNE-
------------------------------------------------------------
-----------------------------NEW----------------------------
------------------------------ESFKAKHN----------------------
-----KVYADE------------------------------------------REEAWRK
-----------TVFL-----------------------------------NNLKKIKAHN
ERAN--------------------------------NG-EHTYRLGVNKF----------
--------------------------ADLTYEEFKSA---------------YLG-----
------------------------------------------------------------
-------------------------------------------FKKS-H-----------
-------------------------------------YSTPVV-----------------
--------------H---------------------------------------------
------------------------------------------------------------
------------------------------------------------------------
------------------------------------------------------------
------------------------------------------------------------
------------------------------------------------------------
----------------------NVN--------------------KT-------------
----V----------------Q----------L-PA------------------------
-----------------------------S------------------------------
------------------------------------------------------------
------------------------------------------------------VD----
---WRT-KGIV--------------TE-------VK-N---Q------------------
-----------------AK-C------------KCCWAF---------------------
-------SAIASIESA------------------------NAQ-----------------
-KTG------------------------K---LVEL------SEENLI------ECS---
------------------------------------------------------------
-----------WD----------HH-------------N--------------KGCNGGR
MDLSF-----------------QYVID------------NKGIATESSY-----------
------------------------------------------PYTSAA-G----------
----------------------------------------DDSGKCKYS-----------
AS------KR------------GASISS------------YVN---------IP---Q--
--G------NE-------------------------------------NALLQ-------
------------------AVAQ-RVV------S----VAVD-----------AE------
-------------------FD--------------LQL----------------------
--------------------------------YHS-------------------------
---------GV-------------------------------------------------
--------------------LK-ST----------VCSP---------------------
-------------------------------QA---------------------------
--------------------------------LNHGVT------VV--------------
------------------------------------------------------------
---GYG------------------------------------------------------
-----------V---------------------------------------D-N-GT---
-------PYW--LIK---------------------------------------------
------------------------------NSWGAD------------------------
---------------FG-ENGYF-------------------------------------
---------------------------------RLYRGI---------------NMCGVA
E-----------------------------------------------------------
DAVY--------------------------------------------------------
------------------PVV---------------------------------------
------------------------------------------------------------
------------------------------------------------------------
------------------------------------------------------------
------------------------------------------------------------
------------------------------------------------------------
--------------------------------------------------
>Turt.mRNA_tetur16g03770
------------------------------------------------------------
------------------------------------------------------------
------------------------------------------------------------
------------------------------------------------------------
-----------------M------------------------------------------
------------------------------------------------------------
------------------------------------------------------------
------------------------------------------------------------
------------------------------------------------------------
------------------------------------------------------------
------------------------------------------------------------
-----------------------------------------------------KGLSNE-
------------------------------------------------------------
-----------------------------NEW----------------------------
------------------------------ESFKAKHN----------------------
-----KVYADE------------------------------------------REEAWRK
-----------TIFL-----------------------------------YNLKKIQAHN
ERAD--------------------------------NG-EHTYRLGVNKF----------
--------------------------ADLTYEEFKAA---------------YLG-----
------------------------------------------------------------
-------------------------------------------FKKS-H-----------
-------------------------------------HSAPLV-----------------
--------------H---------------------------------------------
------------------------------------------------------------
------------------------------------------------------------
------------------------------------------------------------
------------------------------------------------------------
------------------------------------------------------------
----------------------NVN--------------------KT-------------
----F----------------Q----------L-PA------------------------
-----------------------------S------------------------------
------------------------------------------------------------
------------------------------------------------------VD----
---WRT-KGIV--------------TE-------VK-D---Q------------------
-----------------AY-C------------ESCWAF---------------------
-------SAIASIESA------------------------NAQ-----------------
-KTG------------------------K---LVEL------SEENLI------ECS---
------------------------------------------------------------
-----------WG----------YH-------------N--------------KGCSGGL
MDSAF-----------------QYVID------------NKGVATESSY-----------
------------------------------------------PYTSAA-G----------
-----------------------------------------DSGKCKYS-----------
AS------KR------------GASISS------------YVD---------IP---Q--
--G------NE-------------------------------------NALLQ-------
------------------AVAQ-RVV------S----VAVD-----------AS------
--------------------E--------------LQH----------------------
--------------------------------YHS-------------------------
---------GI-------------------------------------------------
--------------------LK-ST----------KCSP---------------------
-------------------------------QG---------------------------
--------------------------------IDHGVT------IV--------------
------------------------------------------------------------
---GYG------------------------------------------------------
-----------V---------------------------------------D-N-GT---
-------PYW--LIK---------------------------------------------
------------------------------NSWGAD------------------------
---------------FG-ENGYF-------------------------------------
---------------------------------RLYRGS---------------NMCGVA
E-----------------------------------------------------------
AASY--------------------------------------------------------
------------------PVV---------------------------------------
------------------------------------------------------------
------------------------------------------------------------
------------------------------------------------------------
------------------------------------------------------------
------------------------------------------------------------
--------------------------------------------------
>Turt.mRNA_tetur25g00650
------------------------------------------------------------
------------------------------------------------------------
---------------------------------------------------------MI-
---------R-----------------TTCF-I---------AL----------------
-FAL-----------AAA------------------------------------------
------------------------------------------------------------
------------------------------------------------------------
------------------------------------------------------------
------------------------------------------------------------
------------------------------------------------------------
------------------------------------------------------------
-----------------------------------------------------ASLSYE-
------------------------------------------------------------
-----------------------------NEW----------------------------
------------------------------ESFKAKHH----------------------
-----KVYAGE------------------------------------------SEEAWRK
-----------SVFL-----------------------------------NNLKKIKAHN
ERAD--------------------------------NG-EHTYRLGVNKF----------
--------------------------ADLTFEEFKAA---------------YLG-----
------------------------------------------------------------
-------------------------------------------FKKS-N-----------
-------------------------------------RSAPLI-----------------
--------------H---------------------------------------------
------------------------------------------------------------
------------------------------------------------------------
------------------------------------------------------------
------------------------------------------------------------
------------------------------------------------------------
----------------------NVN--------------------KT-------------
----V----------------R----------V-PS------------------------
-----------------------------S------------------------------
------------------------------------------------------------
------------------------------------------------------VD----
---WRT-KGIV--------------AE-------VK-D---Q------------------
-----------------AS-C------------GSCWAF---------------------
-------SAIASLESA------------------------NAQ-----------------
-KTG------------------------K---LVEL------SEENLI------ECS---
------------------------------------------------------------
-----------WN----------YG-------------N--------------QGCNGGL
MDDAF-----------------NYIKA------------NKGIDTEKSY-----------
------------------------------------------PYTSGS-G----------
----------------------------------------DDSGRCKYS-----------
AS------NK------------GASLSS------------YVD---------IP---Q--
--G------NE-------------------------------------NALLS-------
------------------AVAE-RVV------S----VAID-----------AE------
-------------------ED--------------LQL----------------------
--------------------------------YQS-------------------------
---------GV-------------------------------------------------
--------------------LK-ST----------ECSP---------------------
-------------------------------DA---------------------------
--------------------------------LNHGVT------AV--------------
------------------------------------------------------------
---GYG------------------------------------------------------
-----------V---------------------------------------D-N-GT---
-------PYW--LIK---------------------------------------------
------------------------------NSWGAD------------------------
---------------FG-EKGYF-------------------------------------
---------------------------------RLYRGS---------------NMCGVA
E-----------------------------------------------------------
SASY--------------------------------------------------------
------------------PIV---------------------------------------
------------------------------------------------------------
------------------------------------------------------------
------------------------------------------------------------
------------------------------------------------------------
------------------------------------------------------------
--------------------------------------------------
>Turt.mRNA_tetur12g01860
------------------------------------------------------------
------------------------------------------------------------
---------------------------------------------------------ML-
---------R-----------------FALL-A---------TL----------------
-VAL-----------TYG------------------------------------------
------------------------------------------------------------
------------------------------------------------------------
------------------------------------------------------------
------------------------------------------------------------
------------------------------------------------------------
------------------------------------------------------------
--------------------------------------------------YSISVDEIK-
------------------------------------------------------------
-----------------------------QQF----------------------------
------------------------------SAFKTNHS----------------------
-----VVYADE------------------------------------------KEEAKRF
-----------EIFA-----------------------------------KNLEFIKNHN
EKAN--------------------------------NG-EHSFWLGVNKF----------
--------------------------ADLTYEEFAAR---------------YLN-----
------------------------------------------------------------
-------------------------------------------YRGA-E-----------
------------------------------------KKPAPLL-----------------
--------------H---------------------------------------------
------------------------------------------------------------
------------------------------------------------------------
------------------------------------------------------------
------------------------------------------------------------
------------------------------------------------------------
----------------------NSA--------------------YF-------------
----G----------------D----------L-PT------------------------
-----------------------------S------------------------------
------------------------------------------------------------
------------------------------------------------------VD----
---WRE-KGAV--------------TP-------VK-D---Q------------------
-----------------GS-C------------GSCWAF---------------------
-------SAVAGIEGA------------------------NFL-----------------
-KNG------------------------K---LVSL------SEQNLV------DCA---
------------------------------------------------------------
-----------KD----------DV-------------D--------------QGCNGGL
MDHAF-----------------TYVIN------------NKGIDTESSY-----------
------------------------------------------PYKGAD-G----------
--------------------------------------------SCAFK-----------
SS------DV------------GATISS------------FVD---------VE---S--
--G------NE-------------------------------------KALAT-------
------------------AVAL-QPV------S----VAID-----------AS------
-------------------IF--------------LQL----------------------
--------------------------------YFG-------------------------
---------GV-------------------------------------------------
--------------------FD-IG---------LLCSSS--------------------
------------------------------ADK---------------------------
--------------------------------LNHGVT------AV--------------
------------------------------------------------------------
---GYG------------------------------------------------------
-----------T-----------------------------------------G-SK---
-------DFW--IIK---------------------------------------------
------------------------------NSWGAG------------------------
---------------WG-EKGYF-------------------------------------
---------------------------------RMARGK---------------NLCGVA
T-----------------------------------------------------------
QASY--------------------------------------------------------
------------------VVV---------------------------------------
------------------------------------------------------------
------------------------------------------------------------
------------------------------------------------------------
------------------------------------------------------------
------------------------------------------------------------
--------------------------------------------------
>Turt.mRNA_tetur12g01820
------------------------------------------------------------
------------------------------------------------------------
---------------------------------------------------------MF-
---------K-----------------TILI-L---------AT----------------
-LAC-----------AFA------------------------------------------
------------------------------------------------------------
------------------------------------------------------------
------------------------------------------------------------
------------------------------------------------------------
------------------------------------------------------------
------------------------------------------------------------
-----------------------------------------------------TEVDFK-
------------------------------------------------------------
-----------------------------SEF----------------------------
------------------------------NKFKATHN----------------------
-----KLYTSE------------------------------------------KEEAQRL
-----------KIFT-----------------------------------SNLRKINGHN
ERHA--------------------------------RG-MESYQMGVNAY----------
--------------------------TDLTFKEFSEK---------------LLG-----
------------------------------------------------------------
-------------------------------------------YKAN-H-----------
------------------------------------DRVAPLV-----------------
--------------H---------------------------------------------
------------------------------------------------------------
------------------------------------------------------------
------------------------------------------------------------
------------------------------------------------------------
------------------------------------------------------------
----------------------NNS--------------------TV-------------
----D----------------G----------L-PD------------------------
-----------------------------S------------------------------
------------------------------------------------------------
------------------------------------------------------VD----
---WRT-KGIV--------------NP-------IK-D---Q------------------
-----------------AQ-C------------GSCWAF---------------------
-------STIASVEGA------------------------WAQ-----------------
-AKG------------------------K---LVSL------SEQNLM------DCS---
------------------------------------------------------------
-----------YD----------EG-------------N--------------QGCNGGL
PDNAF-----------------EYIIK------------NGGVDTEDSY-----------
------------------------------------------GYSAVS-S----------
-------------------------------------------NACKYS-----------
KA------NE------------GATISK------------YVD---------IP---S--
--R------DE-------------------------------------KALKN-------
------------------AVAE-RVV------S----VAIH-----------VG------
-------------------DS--------------FQH----------------------
--------------------------------YKS-------------------------
---------GI-------------------------------------------------
--------------------YN-DK----------FCPGF--------------------
------------------------------SFF---------------------------
--------------------------------LNHAVN------VV--------------
------------------------------------------------------------
---GYG------------------------------------------------------
-----------T------------------------------------------------
-------DHW--IVR---------------------------------------------
------------------------------NSWGTT------------------------
---------------WG-EAGYA-------------------------------------
---------------------------------RFAINK---------------NLCGIA
T-----------------------------------------------------------
KASY--------------------------------------------------------
------------------PLV---------------------------------------
------------------------------------------------------------
------------------------------------------------------------
------------------------------------------------------------
------------------------------------------------------------
------------------------------------------------------------
--------------------------------------------------
>Turt.mRNA_tetur12g01830
------------------------------------------------------------
------------------------------------------------------------
---------------------------------------------------------MF-
---------H-----------------SIVL-L---------AC----------------
-LAL-----------TFA------------------------------------------
------------------------------------------------------------
------------------------------------------------------------
------------------------------------------------------------
------------------------------------------------------------
------------------------------------------------------------
------------------------------------------------------------
-----------------------------------------------------SEVDYK-
------------------------------------------------------------
-----------------------------SEF----------------------------
------------------------------NQFKINHN----------------------
-----KNYAHP------------------------------------------KEEAYRF
-----------QVFS-----------------------------------SNLKKITEHN
KRHS--------------------------------NG-LETYDMGVNAY----------
--------------------------TDLTFAEFSKA---------------FLG-----
------------------------------------------------------------
-------------------------------------------YNAT-L-----------
------------------------------------QQPAPLI-----------------
--------------H---------------------------------------------
------------------------------------------------------------
------------------------------------------------------------
------------------------------------------------------------
------------------------------------------------------------
------------------------------------------------------------
----------------------NRN--------------------ST-------------
----D----------------D----------L-PE------------------------
-----------------------------T------------------------------
------------------------------------------------------------
------------------------------------------------------VD----
---WRE-KGII--------------NA-------IK-N---Q------------------
-----------------GQ-C------------GSCWAF---------------------
-------STTASVESA------------------------WAQ-----------------
-AKG------------------------K---LVSL------SEQNLM------DCS---
------------------------------------------------------------
-----------YA----------EG-------------N--------------NGCSGGL
PDKAF-----------------NYIIK------------NGGVDTEDSY-----------
------------------------------------------NYTAAS-S----------
-------------------------------------------KTCKFS-----------
SS------NV------------GAKISK------------FVD---------IE---S--
--G------DE-------------------------------------AALKN-------
------------------AVAQ-RVV------S----VAIH-----------VG------
-------------------ET--------------FQN----------------------
--------------------------------YKS-------------------------
---------GI-------------------------------------------------
--------------------FD-LS----------FCPSW--------------------
------------------------------SFY---------------------------
--------------------------------LNHAVA------VV--------------
------------------------------------------------------------
---GYG------------------------------------------------------
-----------T------------------------------------------------
-------DHW--LLR---------------------------------------------
------------------------------NSWGSS------------------------
---------------WG-ENGYA-------------------------------------
---------------------------------RFAINK---------------NLCGIA
S-----------------------------------------------------------
AASY--------------------------------------------------------
------------------PLV---------------------------------------
------------------------------------------------------------
------------------------------------------------------------
------------------------------------------------------------
------------------------------------------------------------
------------------------------------------------------------
--------------------------------------------------
>Turt.mRNA_tetur12g04631
------------------------------------------------------------
------------------------------------------------------------
---------------------------------------------------------MF-
---------H-----------------SIVL-L---------AC----------------
-LAL-----------TFA------------------------------------------
------------------------------------------------------------
------------------------------------------------------------
------------------------------------------------------------
------------------------------------------------------------
------------------------------------------------------------
------------------------------------------------------------
-----------------------------------------------------SEVDYK-
------------------------------------------------------------
-----------------------------SEF----------------------------
------------------------------NQFKINHN----------------------
-----KNYAHP------------------------------------------KEEAYRF
-----------QVFS-----------------------------------SNLKKITEHN
KRHA--------------------------------NG-LETYDMGVNAY----------
--------------------------TDLTFDEFSKA---------------FLG-----
------------------------------------------------------------
-------------------------------------------FNAT-L-----------
------------------------------------QREAPLI-----------------
--------------H---------------------------------------------
------------------------------------------------------------
------------------------------------------------------------
------------------------------------------------------------
------------------------------------------------------------
------------------------------------------------------------
----------------------NRN--------------------SV-------------
----N----------------D----------L-PK------------------------
-----------------------------T------------------------------
------------------------------------------------------------
------------------------------------------------------ID----
---WRE-KGIV--------------AE-------IK-D---Q------------------
-----------------AQ-C------------GSCWAF---------------------
-------STTASVEGA------------------------WAQ-----------------
-AKG------------------------K---LVAL------SEQNLM------DCS---
------------------------------------------------------------
-----------YD----------EG-------------N--------------NGCHGGL
PDNAF-----------------DYIIK------------NGGVDTEASY-----------
------------------------------------------PYTATE-S----------
-------------------------------------------KTCKYS-----------
KA------KE------------GAVISK------------YVD---------IP---L--
--R------DE-------------------------------------NALKN-------
------------------AAAE-RVV------S----VGIH-----------AG------
-------------------SS--------------LQN----------------------
--------------------------------YKS-------------------------
---------GI-------------------------------------------------
--------------------YD-DF----------FCPGH--------------------
------------------------------LTQ---------------------------
--------------------------------LNHGVA------VV--------------
------------------------------------------------------------
---GYG------------------------------------------------------
-----------T------------------------------------------------
-------NYW--IVR---------------------------------------------
------------------------------NSWGTT------------------------
---------------WG-EKGYA-------------------------------------
---------------------------------RFAMGK---------------NLCGIA
T-----------------------------------------------------------
KASY--------------------------------------------------------
------------------PLV---------------------------------------
------------------------------------------------------------
------------------------------------------------------------
------------------------------------------------------------
------------------------------------------------------------
------------------------------------------------------------
--------------------------------------------------
>Turt.mRNA_tetur12g01840
MFN---------------------------------------------------------
------------------------------------------------------------
---------------------------------------------------------FI-
---------S-----------------LTLI-I---------CL----------------
-AGL-----------AVA------------------------------------------
------------------------------------------------------------
------------------------------------------------------------
------------------------------------------------------------
------------------------------------------------------------
------------------------------------------------------------
------------------------------------------------------------
---------------------------------------------------ELDVDQVE-
------------------------------------------------------------
-----------------------------SSW----------------------------
------------------------------SQFKQKHG----------------------
-----KVYASE------------------------------------------EEESTRK
-----------LIFT-----------------------------------RNLNKIVKHN
ERAD--------------------------------SG-LETYRKGINQF----------
--------------------------TDMEFTEIKEK---------------ILQ-----
------------------------------------------------------------
-------------------------------------------TRSS-S-----------
------------------------------------PVNSPYL-----------------
--------------H---------------------------------------------
------------------------------------------------------------
------------------------------------------------------------
------------------------------------------------------------
------------------------------------------------------------
------------------------------------------------------------
----------------------NKKAF------------------QL-------------
----D----------------E----------L-PK------------------------
-----------------------------S------------------------------
------------------------------------------------------------
------------------------------------------------------VD----
---WRA-KGLV--------------TP-------VK-D---Q------------------
-----------------GA-C------------GSCWAF---------------------
-------ASVAGIEGA------------------------WAK-----------------
-AKG------------------------K---LVSL------SEQQIL------DCA---
------------------------------------------------------------
-----------TK-----------G-------------N--------------YGCRGGF
IDNAL-----------------DYVIE------------EGGIDTEASY-----------
------------------------------------------PYEALQ-G----------
--------------------------------------------QCWFT-----------
FT------DV------------GAKISN------------FVG---------IP---Q--
--N------DE-------------------------------------DALVS-------
------------------AVAL-NPV------S----IGID-----------AE------
-------------------DD--------------FVA----------------------
--------------------------------YES-------------------------
---------GI-------------------------------------------------
--------------------FT-TS----------TCTT---------------------
-------------------------------TD---------------------------
--------------------------------INHGVT------VV--------------
------------------------------------------------------------
---GYD------------------------------------------------------
-----------S---------------------------------------Q-N-ST---
-------DYY--IIK---------------------------------------------
------------------------------NSWGTS------------------------
---------------WG-ENGYI-------------------------------------
---------------------------------RMARGK---------------NLCGVA
N-----------------------------------------------------------
MAYY--------------------------------------------------------
------------------PIV---------------------------------------
------------------------------------------------------------
------------------------------------------------------------
------------------------------------------------------------
------------------------------------------------------------
------------------------------------------------------------
--------------------------------------------------
>Mocc.rna13043
------------------------------------------------------------
------------------------------------------------------------
----------------------------------------------------------M-
---------R-----------------LYIA-----------SV----------------
-LAL-----------VVA------------------------------------------
------------------------------------------------------------
------------------------------------------------------------
------------------------------------------------------------
------------------------------------------------------------
------------------------------------------------------------
------------------------------------------------------------
------------------------------------------------------VGADL-
------------------------------------------------------------
-----------------------------TNF----------------------------
------------------------------EHFKEHFG----------------------
-----KTYEG-------------------------------------------DEHALRQ
-----------GIFQ-----------------------------------RNLAHIEKFN
AEKA---------------------------------A-SRGYTLGITQF----------
--------------------------ADMSTAEFRQT---------------YLG-----
------------------------------------------------------------
-------------------------------------------LRMN-A-----------
------------------------------------STIAKLRK----------------
--------------L---------------------------------------------
------------------------------------------------------------
------------------------------------------------------------
------------------------------------------------------------
------------------------------------------------------------
------------------------------------------------------------
------------------QR-EVVA--------------------DD-------------
----R----------------D----------L-PE------------------------
-----------------------------A------------------------------
------------------------------------------------------------
------------------------------------------------------VD----
---WRD-KGAV--------------SP-------VK-D---Q------------------
-----------------GQ-C------------GSCWAF---------------------
-------STSGAIEGQ------------------------HFL-----------------
-KNG------------------------E---LLSL------SEQQMV------DCS---
------------------------------------------------------------
-----------WL-------------------------D--------------FGCNGGQ
PMLAM-----------------EYVRF------------NGGLELETAY-----------
------------------------------------------PYKGVG-G----------
--------------------------------------------SCHSD-----------
KK------SA------------AAKITG------------FWM---------AG---F--
--Y------SE-------------------------------------SALQK-------
------------------AVAKVGPI------S----VGMD-----------ASG-----
-------------------ED--------------FQH----------------------
--------------------------------YKS-------------------------
---------GI-------------------------------------------------
--------------------YN-PE----------SCSS---------------------
-------------------------------IG---------------------------
--------------------------------LDHAVL------AV--------------
------------------------------------------------------------
---GYG------------------------------------------------------
-----------T---------------------------------------S-D-DG---
-------DYW--LVK---------------------------------------------
------------------------------NSWNTS------------------------
---------------WG-EKGYF-------------------------------------
---------------------------------KLPRNK--------------GNKCGIA
T-----------------------------------------------------------
TPIY--------------------------------------------------------
------------------PTV---------------------------------------
------------------------------------------------------------
------------------------------------------------------------
------------------------------------------------------------
------------------------------------------------------------
------------------------------------------------------------
--------------------------------------------------
>Alyc.aculy01g29650.1
------------------------------------------------------------
------------------------------------------------------------
----------------------------------------------------------MS
S-------AR-----------------GLGG-----------RC----------------
-LAV--------------------------------------------------------
------------------------------------------------------------
------------------------------------------------------------
------------------------------------------------------------
------------------------------------------------------------
------------------------------------------------------------
------------------------------------------------------------
----------------------------------------------------------D-
------------------------------------------------------------
-----------------------------SQW----------------------------
------------------------------ALFKSMHG----------------------
-----KSYSSP------------------------------------------AEELMRR
-----------QIFE-----------------------------------ANKERVEQFN
AHEA---------------------------------Q-EAGYTLGLNHM----------
--------------------------SDWTKEEFAQI----------------NG-----
------------------------------------------------------------
-------------------------------------------FRRE-E-----------
ASK-------------------------------IVNSAEAQA-----------------
--------------F---------------------------------------------
------------------------------------------------------------
------------------------------------------------------------
------------------------------------------------------------
------------------------------------------------------------
------------------------------------------------------------
------------------VD-QILN--------------------DD-------------
----S----------------P----------I-PD------------------------
-----------------------------A------------------------------
------------------------------------------------------------
------------------------------------------------------VD----
---WRKVDGRV--------------SR-------VK-D---Q------------------
-----------------GT-C------------RSSWAF---------------------
-------ATTGLLEGQ------------------------QLS-----------------
-IKANY-------------------SGSK---LDPL------SEQQLI------DCS---
------------------------------------------------------------
-----------ER-------------------------N--------------LGCDGGD
MSLAV-----------------VDIAS------------LGGIEDEKAY-----------
------------------------------------------PYTAPIVN----------
--------------------------------------------RCKFN-----------
RS------KA------------VMTDKG------------YAM---------LP---K--
--G------DE-------------------------------------LALKK-------
------------------TVARYGPV------S----VGIL-----------AT------
-------------------DT--------------FQA----------------------
--------------------------------YES-------------------------
---------GI-------------------------------------------------
--------------------LN-DK----------SCDT---------------------
-------------------------------DV---------------------------
--------------------------------VNHAVL------VV--------------
------------------------------------------------------------
---GYG------------------------------------------------------
-----------S---------------------------------------E-N-GK---
-------DYW--IVK---------------------------------------------
------------------------------NSWGKN------------------------
---------------WG-MGGYL-------------------------------------
---------------------------------LMSRNK---------------------
------------------------------------------------------------
------------------------------------------------------------
------------------------------------------------------------
------------------------------------------------------------
------------------------------------------------------------
------------------------------------------------------------
------------------------------------------------------------
------------------------------------------------------------
--------------------------------------------------
>Alyc.aculy01g29630.1
------------------------------------------------------------
------------------------------------------------------------
----------------------------------------------------------M-
---------R-----------------SLPV-A---------VC----------------
-LAL-----------VVS-----------------VA-----------------------
------------------------------------------------------------
------------------------------------------------------------
------------------------------------------------------------
------------------------------------------------------------
------------------------------------------------------------
------------------------------------------------------------
------------------------------------------------------VALPD-
------------------------------------------------------------
-----------------------------SQW----------------------------
------------------------------ALFKSMHG----------------------
-----KSYSSP------------------------------------------AEELMRR
-----------QIFE-----------------------------------ANKERVEQFN
AHEA---------------------------------Q-EAGYTLGLNHM----------
--------------------------SDWTEEEFAQI----------------NG-----
------------------------------------------------------------
-------------------------------------------FRRE-E-----------
ASK-------------------------------IVNSAEAQA-----------------
--------------F---------------------------------------------
------------------------------------------------------------
------------------------------------------------------------
------------------------------------------------------------
------------------------------------------------------------
------------------------------------------------------------
------------------VD-AILN--------------------DD-------------
----S----------------P----------L-PD------------------------
-----------------------------F------------------------------
------------------------------------------------------------
------------------------------------------------------VD----
---WREVDGRV--------------SE-------VK-N---Q------------------
-----------------GR-C------------GSCWAF---------------------
-------ATTGLLEGQ------------------------QLS-----------------
-IKANF-------------------SGKE---LDSL------SEQQLV------ECS---
------------------------------------------------------------
-----------RR-------------------------N--------------NACAGGL
MSDAL-----------------VDIAA------------LGGIEDEESY-----------
------------------------------------------PYTAPVVR----------
--------------------------------------------RCKFN-----------
KS------KA------------VMTDKG------------YAM---------LP---E--
--G------DE-------------------------------------LALKK-------
------------------TVARYGPV------S----VGIL-----------AT------
-------------------DT--------------FQA----------------------
--------------------------------YES-------------------------
---------GI-------------------------------------------------
--------------------LN-DK----------SCDM---------------------
-------------------------------DE---------------------------
--------------------------------VNHAVL------IV--------------
------------------------------------------------------------
---GYG------------------------------------------------------
-----------S---------------------------------------E-Q-GK---
-------DYW--IVK---------------------------------------------
------------------------------NSYGEG------------------------
---------------WG-MGGYL-------------------------------------
---------------------------------LMSRNK--------------ENQCYIA
S-----------------------------------------------------------
YATI--------------------------------------------------------
------------------ATF---------------------------------------
------------------------------------------------------------
------------------------------------------------------------
------------------------------------------------------------
------------------------------------------------------------
------------------------------------------------------------
--------------------------------------------------
>Alyc.aculy01g29640.1
------------------------------------------------------------
------------------------------------------------------------
----------------------------------------------------------M-
---------R-----------------SLPV-A---------VC----------------
-LAL-----------VVS-----------------VA-----------------------
------------------------------------------------------------
------------------------------------------------------------
------------------------------------------------------------
------------------------------------------------------------
------------------------------------------------------------
------------------------------------------------------------
------------------------------------------------------VALPD-
------------------------------------------------------------
-----------------------------SQW----------------------------
------------------------------ALFKSMHG----------------------
-----KSYSSP------------------------------------------AEELMRR
-----------QIFE-----------------------------------ANKERVEQFN
AHEA---------------------------------Q-EAGYTLGLNHM----------
--------------------------SDWTEEEFAQI----------------NG-----
------------------------------------------------------------
-------------------------------------------FRRE-E-----------
ASK-------------------------------IVNSAEAQA-----------------
--------------F---------------------------------------------
------------------------------------------------------------
------------------------------------------------------------
------------------------------------------------------------
------------------------------------------------------------
------------------------------------------------------------
------------------VD-AILN--------------------DD-------------
----S----------------P----------I-PD------------------------
-----------------------------A------------------------------
------------------------------------------------------------
------------------------------------------------------VD----
---WREVDGRV--------------SK-------VK-N---Q------------------
-----------------GR-C------------GSCWSF---------------------
-------ATTGLLEGQ------------------------QLS-----------------
-IKANY-------------------SGSK---LDPL------SEQQLV------ECS---
------------------------------------------------------------
-----------RR-------------------------N--------------HACAGGF
MSSAL-----------------VDIAA------------LGGIEDEESY-----------
------------------------------------------PYTAPVVR----------
--------------------------------------------RCKFD-----------
KS------KA------------VMTDKG------------YAM---------LP---E--
--G------DE-------------------------------------LALKK-------
------------------TVARYGPV------S----VAIL-----------AT------
-------------------DT--------------LKA----------------------
--------------------------------YTS-------------------------
---------GI-------------------------------------------------
--------------------FD-DN----------SCNV---------------------
-------------------------------DE---------------------------
--------------------------------INHAVL------VV--------------
------------------------------------------------------------
---GYG------------------------------------------------------
-----------S---------------------------------------E-N-GE---
-------DYW--IVK---------------------------------------------
------------------------------NSWGEK------------------------
---------------WG-MGGYV-------------------------------------
---------------------------------HMSRNK--------------ENQCYIA
S-----------------------------------------------------------
YATI--------------------------------------------------------
------------------ATF---------------------------------------
------------------------------------------------------------
------------------------------------------------------------
------------------------------------------------------------
------------------------------------------------------------
------------------------------------------------------------
--------------------------------------------------
>Alyc.aculy01g29600.1
------------------------------------------------------------
------------------------------------------------------------
----------------------------------------------------------M-
---------R-----------------SLPV-A---------VC----------------
-LAL-----------VVS-----------------VA-----------------------
------------------------------------------------------------
------------------------------------------------------------
------------------------------------------------------------
------------------------------------------------------------
------------------------------------------------------------
------------------------------------------------------------
------------------------------------------------------VALPD-
------------------------------------------------------------
-----------------------------SQW----------------------------
------------------------------ALFKSMHG----------------------
-----KLYSSP------------------------------------------AEELMRR
-----------QIFE-----------------------------------ANKERVEQFN
AHEA---------------------------------Q-EAGYTLGLNHM----------
--------------------------SDWTEEEFAQI----------------NG-----
------------------------------------------------------------
-------------------------------------------FRRE-E-----------
ASK-------------------------------IVNSAEAQA-----------------
--------------F---------------------------------------------
------------------------------------------------------------
------------------------------------------------------------
------------------------------------------------------------
------------------------------------------------------------
------------------------------------------------------------
------------------VD-AILN--------------------DD-------------
----S----------------P----------I-PD------------------------
-----------------------------A------------------------------
------------------------------------------------------------
------------------------------------------------------ID----
---WRKVDGRV--------------SE-------VK-N---Q------------------
-----------------FI-C------------GSCWAF---------------------
-------ATTGLLEGQ------------------------QLS-----------------
-NKANY-------------------SGSK---LDPL------SEQQLV------DCS---
------------------------------------------------------------
-----------ER-------------------------N--------------FGCDGGD
MSLAL-----------------VDIAS------------LGGIEDEKAY-----------
------------------------------------------PYTLSDVG----------
--------------------------------------------PCNFN-----------
KS------KV------------VMTDKG------------YAM---------LP---N--
--G------DE-------------------------------------KALKK-------
------------------TVARYGPV------A----VGVY-----------AS------
-------------------KT--------------FMA----------------------
--------------------------------YEF-------------------------
---------GI-------------------------------------------------
--------------------FD-DK----------SCVP---------------------
-------------------------------GD---------------------------
--------------------------------INHAVL------VV--------------
------------------------------------------------------------
---GYG------------------------------------------------------
-----------S---------------------------------------K-N-GK---
-------DYW--IVK---------------------------------------------
------------------------------NSWGAK------------------------
---------------WG-MDGYL-------------------------------------
---------------------------------LMSRNT--------------KNRCSVS
M-----------------------------------------------------------
YATL--------------------------------------------------------
------------------ATF---------------------------------------
------------------------------------------------------------
------------------------------------------------------------
------------------------------------------------------------
------------------------------------------------------------
------------------------------------------------------------
--------------------------------------------------
>Alyc.aculy01g39120.1
------------------------------------------------------------
------------------------------------------------------------
------------------------------------------------------------
------------------------------------------------------------
------------------------------------------------------------
------------------------------------------------------------
------------------------------------------------------------
------------------------------------------------------------
------------------------------------------------------------
------------------------------------------------------------
------------------------------------------------------------
------------------------------------------------------------
------------------------------------------------------------
------------------------------------------------------------
-----------------------------------MHG----------------------
-----KSYSSP------------------------------------------AEELMRR
-----------QIFE-----------------------------------ANKERVEQFN
AHEA---------------------------------Q-EAGYTLGLNHM----------
--------------------------SDWTEDEYAKI----------------NG-----
------------------------------------------------------------
-------------------------------------------FRHE-K-----------
ASE-------------------------------VVNSVEAQA-----------------
--------------F---------------------------------------------
------------------------------------------------------------
------------------------------------------------------------
------------------------------------------------------------
------------------------------------------------------------
------------------------------------------------------------
------------------VD-AILN--------------------DD-------------
----S----------------P----------I-PD------------------------
-----------------------------A------------------------------
------------------------------------------------------------
------------------------------------------------------ID----
---WRKVDGRV--------------SE-------VK-N---Q------------------
-----------------FI-C------------GSCWAF---------------------
-------ATTGLLEGQ------------------------QLS-----------------
-NKANY-------------------SGSK---LDPL------SEQQLV------DCS---
------------------------------------------------------------
-----------ER-------------------------N--------------FGCDGGD
MSLAL-----------------VDIAS------------LGGIESEKTY-----------
------------------------------------------PYTFLDVG----------
--------------------------------------------PCRFN-----------
KS------KV------------VMTDRG------------YAM---------LP---E--
--G------DE-------------------------------------LALKK-------
------------------TVARYGPV------S----VAIL-----------AT------
-------------------DT--------------FQA----------------------
--------------------------------YKS-------------------------
---------GI-------------------------------------------------
--------------------LD-DQ----------SCVT---------------------
-------------------------------HD---------------------------
--------------------------------VNHGVL------VV--------------
------------------------------------------------------------
---GYG------------------------------------------------------
-----------S---------------------------------------E-Q-GK---
-------DYW--IVK---------------------------------------------
------------------------------NSWGEK------------------------
---------------WG-MDGYL-------------------------------------
---------------------------------LMSRNK--------------GNQCNIA
T-----------------------------------------------------------
YPII--------------------------------------------------------
------------------ATF---------------------------------------
------------------------------------------------------------
------------------------------------------------------------
------------------------------------------------------------
------------------------------------------------------------
------------------------------------------------------------
--------------------------------------------------
>Alyc.aculy01g30200.1
M--------------------------------------LATRQKFSQPF----------
-----------------------ANINQLDKIQIFTDRRENEQ-----------------
-----------------------------------------------------NIWITM-
---------R-----------------SLPV-A---------VC----------------
-LAL-----------VAS-----------------VA-----------------------
------------------------------------------------------------
------------------------------------------------------------
------------------------------------------------------------
------------------------------------------------------------
------------------------------------------------------------
------------------------------------------------------------
------------------------------------------------------VALPS-
------------------------------------------------------------
-----------------------------SQW----------------------------
------------------------------ALFKSMHG----------------------
-----KSYASP------------------------------------------AEELMRR
-----------QIFE-----------------------------------ANKERVEQFN
AHEA---------------------------------Q-EAGYTLRLNHM----------
--------------------------SDWTEEEYAKI----------------NG-----
------------------------------------------------------------
-------------------------------------------FRHE-E-----------
ASE-------------------------------VVNSAEAQA-----------------
--------------F---------------------------------------------
------------------------------------------------------------
------------------------------------------------------------
------------------------------------------------------------
------------------------------------------------------------
------------------------------------------------------------
------------------VD-AILN--------------------DD-------------
----S----------------P----------I-PD------------------------
-----------------------------S------------------------------
------------------------------------------------------------
------------------------------------------------------VD----
---WRKVKGRV--------------SG-------VK-N---Q------------------
-----------------GQ-C------------GAGWAF---------------------
-------ATTGVLEGQ------------------------QLS-----------------
-GKANY-------------------SGSK---LDPL------SVQELI------DCS---
------------------------------------------------------------
-----------NN-------------------------N--------------WGCDGGM
ASDAL-----------------SDIVV------------LGGIEDEKAY-----------
------------------------------------------PYTAIR-R----------
--------------------------------------------ECKFD-----------
ES------KI------------AMTAKG------------YAA---------LP---Q--
--G------DE-------------------------------------EALKK-------
------------------TVARYGPV------S----VAVW-----------AS------
-------------------EN--------------MQD----------------------
--------------------------------YRS-------------------------
---------GI-------------------------------------------------
--------------------FN-DR----------LCDS---------------------
-------------------------------GA---------------------------
--------------------------------VNHSAL------VV--------------
------------------------------------------------------------
---GYG------------------------------------------------------
-----------S---------------------------------------K-N-GE---
-------DYW--IVK---------------------------------------------
------------------------------NSWGED------------------------
---------------WG-MDGYI-------------------------------------
---------------------------------LMSRNK--------------GNQCYIA
S-----------------------------------------------------------
FATL--------------------------------------------------------
------------------ATF---------------------------------------
------------------------------------------------------------
------------------------------------------------------------
------------------------------------------------------------
------------------------------------------------------------
------------------------------------------------------------
--------------------------------------------------
>Alyc.aculy01g30240.1
------------------------------------------------------------
------------------------------------------------------------
----------------------------------------------------------M-
---------Q-----------------SLPV-I---------AC----------------
-LAL-----------VAS-----------------VA-----------------------
------------------------------------------------------------
------------------------------------------------------------
------------------------------------------------------------
------------------------------------------------------------
------------------------------------------------------------
------------------------------------------------------------
------------------------------------------------------VALPD-
------------------------------------------------------------
-----------------------------SQW----------------------------
------------------------------ALFKSMHG----------------------
-----KSYASS------------------------------------------AEELMRR
-----------QIFE-----------------------------------ANKERVEQFN
AHEA---------------------------------L-EAGYTLGLNHM----------
--------------------------SDWTEEEYAKI----------------NG-----
------------------------------------------------------------
-------------------------------------------FRHE-K-----------
ASE-------------------------------VVNSAEAQA-----------------
--------------F---------------------------------------------
------------------------------------------------------------
------------------------------------------------------------
------------------------------------------------------------
------------------------------------------------------------
------------------------------------------------------------
------------------VD-EILN--------------------DD-------------
----S----------------P----------I-PE------------------------
-----------------------------S------------------------------
------------------------------------------------------------
------------------------------------------------------VD----
---WRKVKGRV--------------SG-------VK-N---Q------------------
-----------------GN-C------------GSCWAF---------------------
-------ATTGVLEGQ------------------------QLS-----------------
-GKGNY-------------------SGSE---LDPL------SEEELV------ECS---
------------------------------------------------------------
-----------DK-------------------------N--------------WGCLGGL
MSYAL-----------------ADIAI------------MGGIQDEKSY-----------
------------------------------------------PYTAPYYG----------
--------------------------------------------YCKSN-----------
KS------KF------------VMTDKG------------FAM---------LP---K--
--G------DE-------------------------------------EALKK-------
------------------TVARYGPV------S----VSIF-----------AS------
-------------------FN--------------LQA----------------------
--------------------------------YTS-------------------------
---------GI-------------------------------------------------
--------------------FD-DN----------LCSN---------------------
-------------------------------KK---------------------------
--------------------------------TNHGVL------VV--------------
------------------------------------------------------------
---GYG------------------------------------------------------
-----------S---------------------------------------E-K-GK---
-------DYW--IVK---------------------------------------------
------------------------------NSWGED------------------------
---------------WG-MDGYV-------------------------------------
---------------------------------FMSRNK--------------DNQCYIA
S-----------------------------------------------------------
FATL--------------------------------------------------------
------------------ATF---------------------------------------
------------------------------------------------------------
------------------------------------------------------------
------------------------------------------------------------
------------------------------------------------------------
------------------------------------------------------------
--------------------------------------------------
>Alyc.aculy01g30250.1
------------------------------------------------------------
------------------------------------------------------------
----------------------------------------------------------M-
---------R-----------------SLPV-V---------AC----------------
-LAL-----------VAS-----------------VA-----------------------
------------------------------------------------------------
------------------------------------------------------------
------------------------------------------------------------
------------------------------------------------------------
------------------------------------------------------------
------------------------------------------------------------
------------------------------------------------------VALPD-
------------------------------------------------------------
-----------------------------SQW----------------------------
------------------------------ALFKSMHG----------------------
-----KSYASS------------------------------------------AEELMRR
-----------QIFE-----------------------------------ANKERVEQFN
AHEA---------------------------------L-EAGYTLGLNHM----------
--------------------------SDWTEEEYAKI----------------NG-----
------------------------------------------------------------
-------------------------------------------FRHE-K-----------
ASE-------------------------------VVNSAEAQA-----------------
--------------F---------------------------------------------
------------------------------------------------------------
------------------------------------------------------------
------------------------------------------------------------
------------------------------------------------------------
------------------------------------------------------------
------------------VD-EILN--------------------DD-------------
----S----------------P----------I-PE------------------------
-----------------------------S------------------------------
------------------------------------------------------------
------------------------------------------------------VD----
---WRKVKGRV--------------SG-------VK-N---Q------------------
-----------------GN-C------------GSCWAF---------------------
-------ATTGVLEGQ------------------------QLS-----------------
-GKGNY-------------------SGSE---LDPL------SEEELV------ECS---
------------------------------------------------------------
-----------KS-------------------------N--------------DGCDGGL
MSYAL-----------------ADIAV------------LGGIEDEKSY-----------
------------------------------------------PYTAPVVH----------
--------------------------------------------HCKFN-----------
KS------KS------------AMTNKG------------FAM---------LP---R--
--G------DE-------------------------------------EALKK-------
------------------AVARYGPV------S----VAIW-----------AS------
-------------------NN--------------MMK----------------------
--------------------------------YQS-------------------------
---------GI-------------------------------------------------
--------------------LD-DN----------SCDT---------------------
-------------------------------AQ---------------------------
--------------------------------INHGVL------VV--------------
------------------------------------------------------------
---GYG------------------------------------------------------
-----------S---------------------------------------E-K-GK---
-------DYW--IVK---------------------------------------------
------------------------------NSWGEK------------------------
---------------WG-MDGYL-------------------------------------
---------------------------------LMSRNK--------------KNQCYIA
S-----------------------------------------------------------
FATL--------------------------------------------------------
------------------ATF---------------------------------------
------------------------------------------------------------
------------------------------------------------------------
------------------------------------------------------------
------------------------------------------------------------
------------------------------------------------------------
--------------------------------------------------
>Alyc.aculy01g30190.1
------------------------------------------------------------
------------------------------------------------------------
----------------------------------------------------------M-
---------R-----------------SLPV-V---------AC----------------
-LAL-----------FAS-----------------VA-----------------------
------------------------------------------------------------
------------------------------------------------------------
------------------------------------------------------------
------------------------------------------------------------
------------------------------------------------------------
------------------------------------------------------------
------------------------------------------------------VALPD-
------------------------------------------------------------
-----------------------------SQW----------------------------
------------------------------ALFKSMHG----------------------
-----KSYASS------------------------------------------AEELMRR
-----------QIFE-----------------------------------AHKEIVEQFN
AHEA---------------------------------L-EAGYTLGFNYM----------
--------------------------SDWTEEEYAKI----------------NG-----
------------------------------------------------------------
-------------------------------------------FRQE-K-----------
ASE-------------------------------VVNSAEAQA-----------------
--------------F---------------------------------------------
------------------------------------------------------------
------------------------------------------------------------
------------------------------------------------------------
------------------------------------------------------------
------------------------------------------------------------
------------------VD-QILN--------------------DD-------------
----S----------------P----------I-PD------------------------
-----------------------------A------------------------------
------------------------------------------------------------
------------------------------------------------------VD----
---WRKVKGRV--------------SK-------VK-H---Q------------------
-----------------YL-C------------GSGWAF---------------------
-------ATTGVLEGQ------------------------QLS-----------------
-GNANY-------------------SRSE---LDPL------SEQELV------ECS---
------------------------------------------------------------
-----------HK-------------------------N--------------HGCDGGT
ISDAL-----------------ADIAT------------LGGLEDEQSY-----------
------------------------------------------PYTFPSVT----------
--------------------------------------------ECKFN-----------
KS------KV------------IITNKG------------YAV---------LP---R--
--G------DE-------------------------------------KALKK-------
------------------AVARYGPV------S----VAVL-----------GT------
-------------------AN--------------MAL----------------------
--------------------------------YKS-------------------------
---------GI-------------------------------------------------
--------------------LD-DN----------LCVT---------------------
-------------------------------DD---------------------------
--------------------------------VNHAVL------VV--------------
------------------------------------------------------------
---GYG------------------------------------------------------
-----------S---------------------------------------E-N-SK---
-------DYW--IVK---------------------------------------------
------------------------------NSWGDD------------------------
---------------WG-VKGYM-------------------------------------
---------------------------------LMSRNK--------------NNQCNIA
S-----------------------------------------------------------
FSTL--------------------------------------------------------
------------------ATF---------------------------------------
------------------------------------------------------------
------------------------------------------------------------
------------------------------------------------------------
------------------------------------------------------------
------------------------------------------------------------
--------------------------------------------------
>Alyc.aculy02g10630.1
------------------------------------------------------------
------------------------------------------------------------
----------------------------------------------------------M-
---------KLI---------------TLIV-G---------AY----------------
-LALM---------DPQA-------------------S----------------------
------------------------------------------------------------
------------------------------------------------------------
------------------------------------------------------------
------------------------------------------------------------
------------------------------------------------------------
------------------------------------------------------------
-----------------------------------------------------QVKYNA-
------------------------------------------------------------
-----------------------------QDW----------------------------
------------------------------SLFKMEHN----------------------
-----KTYESR------------------------------------------EVESLRR
-----------AIFA-----------------------------------MNKHKIEDFN
SKFS--------------------------------D--SYGFSLGLNHL----------
--------------------------ADHGELDIASM----------------NG-----
------------------------------------------------------------
-------------------------------------------FVVG-E-----------
GEED-----------------------------KLVNTPEAQK-----------------
--------------F---------------------------------------------
------------------------------------------------------------
------------------------------------------------------------
------------------------------------------------------------
------------------------------------------------------------
------------------------------------------------------------
------------------LDDILND--------------------DS-------------
----I----------------E----------V-PD------------------------
-----------------------------E------------------------------
------------------------------------------------------------
------------------------------------------------------VD----
---WRKVPGRV--------------SR-------VK-N---Q------------------
-----------------GS-C------------GSCWAF---------------------
-------SAVGVLEGQ------------------------EAV-----------------
-RNKNV---------------------TK---VTEL------SEQNLV------DCD---
------------------------------------------------------------
-----------RS------------------------VD--------------MGCNGGI
MKNAL-----------------EFVKR------------EGGIDDESSY-----------
------------------------------------------PYEGRD-G----------
--------------------------------------------KCRFN-----------
KK------RV------------VISDAG------------AAV---------LP---E--
--G------DE-------------------------------------QKLKE-------
------------------VVAKFGPV------A----VAID-----------ASS-----
-------------------LW--------------FQF----------------------
--------------------------------YRH-------------------------
---------GV-------------------------------------------------
--------------------YY-NR----------FCRNK--------------------
------------------------------INQ---------------------------
--------------------------------LDHGVL------VV--------------
------------------------------------------------------------
---GYG------------------------------------------------------
-----------T---------------------------------------DPK-KG---
-------DYW--IVK---------------------------------------------
------------------------------NSWGPM------------------------
---------------YG-ESGYI-------------------------------------
---------------------------------RMARNR--------------KNNCGIA
T-----------------------------------------------------------
AATI--------------------------------------------------------
------------------PTF---------------------------------------
------------------------------------------------------------
------------------------------------------------------------
------------------------------------------------------------
------------------------------------------------------------
------------------------------------------------------------
--------------------------------------------------
>Turt.mRNA_tetur02g08840
------------------------------------------------------------
------------------------------------------------------------
--------------------------------------------------------MLL-
---------I-----------------SFLV-A---------TL----------------
-FTL-----------STS------------------------------------------
------------------------------------------------------------
------------------------------------------------------------
------------------------------------------------------------
------------------------------------------------------------
------------------------------------------------------------
------------------------------------------------------------
-----------------------------------------------------KSLSLE-
------------------------------------------------------------
-----------------------------SEW----------------------------
------------------------------ASFKKNYD----------------------
-----KTYSNP------------------------------------------EEELYRQ
-----------TIFH-----------------------------------KNLELIEQHN
EKAT--------------------------------QG-IHTYRLGITKF----------
--------------------------SDLTHDEMKST---------------GLI-----
------------------------------------------------------------
-------------------------------------------IDQE-P-----------
-------------------------------------SSVNAM-----------------
--------------H---------------------------------------------
------------------------------------------------------------
------------------------------------------------------------
------------------------------------------------------------
------------------------------------------------------------
------------------------------------------------------------
-------------------A-KATK--------------------SK-------------
----G----------------K----------L-PK------------------------
-----------------------------S------------------------------
------------------------------------------------------------
------------------------------------------------------VD----
---WRS-KGIL--------------TK-------VK-D---Q------------------
-----------------GI-C------------PACWAF---------------------
-------ATVAAIEAA------------------------YAQ-----------------
-KNG------------------------K---VVKL------SEQNLI------DCS---
------------------------------------------------------------
-----------------------EG-------------A--------------KGCKPYS
VGMAY-----------------KYAQ-------------AKGIDAAKCY-----------
------------------------------------------PYVSRK-D----------
----------------------------------------TTEKSCRFN-----------
ET------CS------------EVKISK------------YAY---------IK---A--
--H------NE-------------------------------------EALEA-------
------------------AVSK-QVV------S----ATLD-----------AEI-----
-------------------QD--------------FYL----------------------
--------------------------------YKG-------------------------
---------GI-------------------------------------------------
--------------------IN-TQ----------KCSK---------------------
-------------------------------EV---------------------------
--------------------------------VSHAVA------LV--------------
------------------------------------------------------------
---GYG------------------------------------------------------
-----------T---------------------------------------E-N-GT---
-------PYW--IFK---------------------------------------------
------------------------------NSWGEK------------------------
---------------WG-EKGYG-------------------------------------
---------------------------------RLLRGN---------------NTCGIV
A-----------------------------------------------------------
SVSF--------------------------------------------------------
-----------------FPML---------------------------------------
------------------------------------------------------------
------------------------------------------------------------
------------------------------------------------------------
------------------------------------------------------------
------------------------------------------------------------
--------------------------------------------------
>Turt.mRNA_tetur23g00050
MSNFFFSAVFQC-------------YIFLNKYSLDNFFIIVALFTFTTP-----------
----------SVILTEKE-----WAFLSNMNIQVQQHQKIKELSLPM-------------
---------------------------EYKYRYKRLVSNNETLKYLI------AQYKMY-
---------Q-----------------LLVI-V---------TL----------------
-FTF-----------ATS------------------------------------------
------------------------------------------------------------
------------------------------------------------------------
------------------------------------------------------------
------------------------------------------------------------
------------------------------------------------------------
------------------------------------------------------------
-----------------------------------------------------SVILTD-
------------------------------------------------------------
-----------------------------KEW----------------------------
------------------------------TLFKETHG----------------------
-----KTYLNS------------------------------------------EEETYRK
-----------NIFN-----------------------------------ENLKKIKLHN
EKAI--------------------------------RG-EHSYQLGITKF----------
--------------------------ADLTINETKMP---------------EIE-----
------------------------------------------------------------
-------------------------------------------VEPQ-P-----------
-------------------------------------LDVKFH-----------------
--------------H---------------------------------------------
------------------------------------------------------------
------------------------------------------------------------
------------------------------------------------------------
------------------------------------------------------------
------------------------------------------------------------
------------------------K--------------------SY-------------
----F----------------K----------A-PE------------------------
-----------------------------S------------------------------
------------------------------------------------------------
------------------------------------------------------VD----
---WRT-KGIL--------------TR-------IK-D---Q------------------
-----------------GA-C------------PSCWAF---------------------
-------TGAAVIEAA------------------------YAQ-----------------
-ATG------------------------K---LVNL------SAQDIL------DCA---
------------------------------------------------------------
-----------PK-------------------------S--------------KGCTIGF
VSTGY-----------------QYAMS-------------KGLRLENCY-----------
------------------------------------------PYESHD-D----------
---------------------------------------LFGQKACKVN-----------
SE------CD------------RIKIKD------------FVY---------VP---R--
--Y------NE-------------------------------------NALRD-------
------------------AVAE-HVV------A----RYIY-----------ADL-----
-------------------QD--------------FVF----------------------
--------------------------------YKE-------------------------
---------GI-------------------------------------------------
--------------------YN-SP----------NCPK---------------------
-------------------------------DK---------------------------
--------------------------------ITHLVP------IV--------------
------------------------------------------------------------
---GYG------------------------------------------------------
-----------T---------------------------------------E-N-GT---
-------PYW--IFK---------------------------------------------
------------------------------NSWGEH------------------------
---------------WG-ENGYG-------------------------------------
---------------------------------RILRGN---------------NTCGIA
IY----------------------------------------------------------
NSSY--------------------------------------------------------
------------------PRI---------------------------------------
------------------------------------------------------------
------------------------------------------------------------
------------------------------------------------------------
------------------------------------------------------------
------------------------------------------------------------
--------------------------------------------------
>Turt.mRNA_tetur23g00880
------------------------------------------------------------
------------------------------------------------------------
---------------------------------------------------------MY-
---------Q-----------------FLVI-V---------TL----------------
-FTF-----------ATS------------------------------------------
------------------------------------------------------------
------------------------------------------------------------
------------------------------------------------------------
------------------------------------------------------------
------------------------------------------------------------
------------------------------------------------------------
-----------------------------------------------------SVILAD-
------------------------------------------------------------
-----------------------------KEW----------------------------
------------------------------TLFKATYG----------------------
-----KNYPSL------------------------------------------EEENYRK
-----------NIFN-----------------------------------ENLKKIKLHN
EKAM--------------------------------RG-EHSFQLGITKF----------
--------------------------ADLTIDEMEMP---------------ELE-----
------------------------------------------------------------
-------------------------------------------VEPQ-P-----------
-------------------------------------IDFKFH-----------------
--------------H---------------------------------------------
------------------------------------------------------------
------------------------------------------------------------
------------------------------------------------------------
------------------------------------------------------------
------------------------------------------------------------
------------------------K--------------------SY-------------
----F----------------K----------A-PE------------------------
-----------------------------S------------------------------
------------------------------------------------------------
------------------------------------------------------VD----
---WRS-KGIL--------------TG-------VK-N---Q------------------
-----------------GK-C------------PSCWAF---------------------
-------TGAATIEAA------------------------YAK-----------------
-AKG------------------------V---LVNL------SVQDIL------DCA---
------------------------------------------------------------
-----------PK-------------------------S--------------KGCTPGY
VSTGY-----------------QYAMS-------------KGLRLDECY-----------
------------------------------------------PYESHD-D----------
---------------------------------------SFGQKACKVN-----------
SG------CG------------RIKIKD------------FVF---------IP---K--
--G------NE-------------------------------------NALRD-------
------------------AVAE-HVV------A----GYIY-----------ASL-----
-------------------HD--------------FKF----------------------
--------------------------------YKG-------------------------
---------GI-------------------------------------------------
--------------------YS-NP----------DCRK---------------------
-------------------------------DK---------------------------
--------------------------------ITHLVP------IV--------------
------------------------------------------------------------
---GYG------------------------------------------------------
-----------T---------------------------------------E-N-GT---
-------PYW--IIK---------------------------------------------
------------------------------NSWGEH------------------------
---------------WG-ENGYG-------------------------------------
---------------------------------RILRGN---------------NTCGIA
LY----------------------------------------------------------
SSSY--------------------------------------------------------
------------------PRI---------------------------------------
------------------------------------------------------------
------------------------------------------------------------
------------------------------------------------------------
------------------------------------------------------------
------------------------------------------------------------
--------------------------------------------------
>Turt.mRNA_tetur23g00860
------------------------------------------------------------
------------------------------------------------------------
---------------------------------------------------------MY-
---------Q-----------------FLII-V---------TL----------------
-FTF-----------ATS------------------------------------------
------------------------------------------------------------
------------------------------------------------------------
------------------------------------------------------------
------------------------------------------------------------
------------------------------------------------------------
------------------------------------------------------------
-----------------------------------------------------SVILTD-
------------------------------------------------------------
-----------------------------KEW----------------------------
------------------------------TLFKETYG----------------------
-----KAYLNS------------------------------------------EEENYRK
-----------NIFN-----------------------------------VNLKKIKLHN
EKAI--------------------------------RG-EHSYQLGITKF----------
--------------------------ADLTVNEMKMP---------------ELE-----
------------------------------------------------------------
-------------------------------------------VEPL-S-----------
-------------------------------------LDVEIH-----------------
--------------H---------------------------------------------
------------------------------------------------------------
------------------------------------------------------------
------------------------------------------------------------
------------------------------------------------------------
------------------------------------------------------------
------------------------K--------------------SY-------------
----F----------------K----------A-PE------------------------
-----------------------------S------------------------------
------------------------------------------------------------
------------------------------------------------------VD----
---WRS-KGIL--------------TR-------VK-S---Q------------------
-----------------GS-C------------PVCWAF---------------------
-------TDAAVIEAA------------------------YAQ-----------------
-ATG------------------------K---LVDL------SVQDIL------DCS---
------------------------------------------------------------
-----------PE-------------------------S--------------KGCSAGI
ISTGY-----------------DYAMS-------------KGLRLDECY-----------
------------------------------------------PYESHD-D----------
---------------------------------------PFGQKTCKVN-----------
SE------CD------------RIKISD------------YIF---------IR---R--
--Y------NE-------------------------------------NALRD-------
------------------AVAE-RVV------A----GYID-----------ATL-----
-------------------DD--------------FKF----------------------
--------------------------------YKG-------------------------
---------GI-------------------------------------------------
--------------------YN-NP----------DCRK---------------------
-------------------------------DE---------------------------
--------------------------------VSHAVP------IV--------------
------------------------------------------------------------
---GYG------------------------------------------------------
-----------T---------------------------------------E-N-GT---
-------PYW--IIK---------------------------------------------
------------------------------NSWGED------------------------
---------------WG-EKGYG-------------------------------------
---------------------------------RILRGN---------------NTCGIA
TY----------------------------------------------------------
NPSY--------------------------------------------------------
------------------PLL---------------------------------------
------------------------------------------------------------
------------------------------------------------------------
------------------------------------------------------------
------------------------------------------------------------
------------------------------------------------------------
--------------------------------------------------
>Turt.mRNA_tetur23g00890
------------------------------------------------------------
------------------------------------------------------------
---------------------------------------------------------MY-
---------Q-----------------FLVI-V---------TL----------------
-FTF-----------ATS------------------------------------------
------------------------------------------------------------
------------------------------------------------------------
------------------------------------------------------------
------------------------------------------------------------
------------------------------------------------------------
------------------------------------------------------------
-----------------------------------------------------SVILAD-
------------------------------------------------------------
-----------------------------KEW----------------------------
------------------------------TLFKATYG----------------------
-----KNYPSL------------------------------------------EEENYRK
-----------NIFN-----------------------------------ENLKKIKLHN
EKAI--------------------------------RG-EHSYQLGITKF----------
--------------------------ADLTIEEMTMP---------------ELE-----
------------------------------------------------------------
-------------------------------------------VEPQ-P-----------
-------------------------------------LNVKFH-----------------
--------------H---------------------------------------------
------------------------------------------------------------
------------------------------------------------------------
------------------------------------------------------------
------------------------------------------------------------
------------------------------------------------------------
------------------------K--------------------SY-------------
----F----------------K----------A-PE------------------------
-----------------------------S------------------------------
------------------------------------------------------------
------------------------------------------------------FD----
---WRS-KGVL--------------TG-------IK-D---Q------------------
-----------------GA-C------------PSCWAF---------------------
-------TGAATIEAA------------------------YAQ-----------------
-KTG------------------------K---LVNL------SVEDIL------DCA---
------------------------------------------------------------
-----------PD-------------------------S--------------KGCEPGY
VNTVY-----------------YYAKD-------------KGIYRDDCY-----------
------------------------------------------PYESHD-D----------
----------------------------------------LSRKVCRVK-----------
SE------CD------------RIKISD------------IMY---------VR---N--
--R------DE-------------------------------------NALRD-------
------------------AVAK-HVV------T----GYIY-----------SEL-----
-------------------ED--------------FKF----------------------
--------------------------------YKG-------------------------
---------GI-------------------------------------------------
--------------------YT-GP----------NCPK---------------------
-------------------------------DK---------------------------
--------------------------------ITHLVP------IV--------------
------------------------------------------------------------
---GYG------------------------------------------------------
-----------T---------------------------------------E-N-GT---
-------PYW--IIK---------------------------------------------
------------------------------NSWGEH------------------------
---------------WG-ENGYG-------------------------------------
---------------------------------RVLRGN---------------NTCGIA
TY----------------------------------------------------------
SSSY--------------------------------------------------------
------------------PLL---------------------------------------
------------------------------------------------------------
------------------------------------------------------------
------------------------------------------------------------
------------------------------------------------------------
------------------------------------------------------------
--------------------------------------------------
>Turt.mRNA_tetur12g01850
------------------------------------------------------------
------------------------------------------------------------
----------------------------------------------------------M-
--------------------------LLLLL-L---------LI----------------
-VPA-------EIHNAPS------------------------------------------
------------------------------------------------------------
------------------------------------------------------------
------------------------------------------------------------
------------------------------------------------------------
------------------------------------------------------------
------------------------------------------------------------
-----------------------------------------------------KSFDLN-
------------------------------------------------------------
-----------------------------QIW----------------------------
------------------------------SLFKNEFQ----------------------
-----KIYNSE------------------------------------------REERYRL
-----------NIFA-----------------------------------QNLATINYHN
DRAE--------------------------------KG-LETFTMGINKF----------
--------------------------TDMSFNEFSLK---------------YLG-----
------------------------------------------------------------
-------------------------------------------TRFR-SSW---------
------------------------------------FLGAPIT-----------------
--------------H---------------------------------------------
------------------------------------------------------------
------------------------------------------------------------
------------------------------------------------------------
------------------------------------------------------------
------------------------------------------------------------
----------------------VAD--------------------PS-------------
----E----------------N----------L-PK------------------------
-----------------------------F------------------------------
------------------------------------------------------------
------------------------------------------------------LD----
---WRE-SGIV--------------GS-------IK-N---Q------------------
-----------------GA-C------------GSCWSF---------------------
-------STASSLESA------------------------LAQ-----------------
-ATG------------------------N---KTTL------SEQNLM------DCS---
------------------------------------------------------------
-----------WA----------EG-------------N--------------LGCNGGW
MSDAY-----------------RTVMR------------LGGINTAADY-----------
------------------------------------------PYTARD-S----------
---------------------------------------L----VCKYQ-----------
PT------KA------------AVSLKN------------YAS---------VD------
---------GL-------------------------------------ENMKS-------
------------------AVAQ-KNV------A----VAME-----------VD------
-------------------NK--------------FQH----------------------
--------------------------------YKS-------------------------
---------GV-------------------------------------------------
--------------------FS-SN----------GCKNT--------------------
------------------------------ARS---------------------------
--------------------------------LNHAVN------LV--------------
------------------------------------------------------------
---GYGK-----------------------------------------------------
----------VS---------------------------------------E-S-GKNST
RDEPSEIDYW--ILR---------------------------------------------
------------------------------NSWSTS------------------------
---------------WG-EDGYA-------------------------------------
---------------------------------RIQMGQ-----------------CGIE
M-----------------------------------------------------------
VGFY--------------------------------------------------------
------------------PIIKLHF-----------------------------------
------------------------------------------------------------
------------------------------------------------------------
------------------------------------------------------------
------------------------------------------------------------
------------------------------------------------------------
--------------------------------------------------
>Turt.mRNA_tetur12g01810
------------------------------------------------------------
------------------------------------------------------------
------------------------------------------------------MSKLF-
---------K-----------------ITVL-LLIQF----YCV----------------
-LSL-----------VHG------------------H-----------------------
------------------------------------------------------------
------------------------------------------------------------
------------------------------------------------------------
------------------------------------------------------------
------------------------------------------------------------
------------------------------------------------------------
-----------------------------------------------------KKLFDP-
------------------------------------------------------------
-----------------------------EKW----------------------------
------------------------------NQFKLNYN----------------------
-----KTYLKQ------------------------------------------SDEHYHR
-----------SIFF-----------------------------------ANLGRIENHN
RRAD--------------------------------QR-LESYRLSINHF----------
--------------------------SDMEFTDFARR---------------VLR-----
------------------------------------------------------------
-------------------------------------------YKPL-D-----------
KNKL---------------------------------SKGRFY-----------------
--------------H---------------------------------------------
------------------------------------------------------------
------------------------------------------------------------
------------------------------------------------------------
------------------------------------------------------------
------------------------------------------------------------
----------------------YKT--------------------NV-------------
----S----------------A----------S-EA------------------------
-----------------------------S------------------------------
------------------------------------------------------------
------------------------------------------------------ID----
---WRT-KGVV--------------SD-------VR-D---Q------------------
-----------------GT-C------------GSCWAF---------------------
-------ASVAAIESA------------------------LAI-----------------
-ANSN--------------------GEPK---VPQL------SEQNLI------DCS---
------------------------------------------------------------
-----------FA----------EG-------------N--------------EGCLGGT
MEAAY-----------------QYVLD------------ADGLDTRQSY-----------
------------------------------------------PYEDRQ-G----------
--------------------------------------------ECRFN-----------
SD------TI------------GGKIKS------------YVE---------II---P--
--D------SE-------------------------------------DYLLN-------
------------------AASK-HVI------S----VAIQ-----------AT------
-------------------AS--------------FQL----------------------
--------------------------------YSG-------------------------
---------GI-------------------------------------------------
--------------------FD-DP----------TCDNR--------------------
------------------------------LDS---------------------------
--------------------------------LNHAIA------LI--------------
------------------------------------------------------------
---GYG------------------------------------------------------
-----------S---------------------------------------S-D-GQ---
-------DYW--LVK---------------------------------------------
------------------------------NSWGKY------------------------
---------------WG-ENGFG-------------------------------------
---------------------------------RIKRGS---------------NHCGIA
S-----------------------------------------------------------
QASY--------------------------------------------------------
------------------PIV---------------------------------------
------------------------------------------------------------
------------------------------------------------------------
------------------------------------------------------------
------------------------------------------------------------
------------------------------------------------------------
--------------------------------------------------
>Alyc.aculy01g10960.1
------------------------------------------------------------
------------------------------------------------------------
----------------------------------------------------------M-
---------KPSS--------------AILI-A---------AL----------------
-AAF-----------ALS------------------SWLIIQKA----------------
------------------------------------------------------------
------------------------------------------------------------
------------------------------------------------------------
------------------------------------------------------------
------------------------------------------------------------
------------------------------------------------------------
---------------------------------------------------EALTGDDL-
------------------------------------------------------------
-----------------------------EAW----------------------------
------------------------------ENFKLKYN----------------------
-----KTYESP------------------------------------------EEEAGRQ
-----------RIFL-----------------------------------ENKRYIEAHN
SRAG------------------------------------ESFTQGINPL----------
--------------------------SDLTTEEINRT---------------RNG-----
------------------------------------------------------------
-------------------------------------------FRLY-NDTLDQVQPQDP
QSDLID---------------R---------LMRIVNSTLSLQQQLQLN----GSTTGNT
I-------------Y---------------------------------------------
------------------------------------------------------------
------------------------------------------------------------
------------------------------------------------------------
------------------------------------------------------------
------------------------------------------------------------
---------------------LAPN--------------------SS-------------
----NPLN-RGW--------FEDL-------FS-AA------------------------
-----------------------------Q------------------------------
------------------------------------------------------------
------------------------------------------------------VD----
---WRA-SGRV--------------SR-------VK-D---Q------------------
-----------------GA-C------------GSCWAY---------------------
-------STIGALESI------------------------LA------------------
-SQG------------------------R---EVLL------SEQNLV------DCS---
------------------------------------------------------------
-----------RK----------YG-------------N--------------HGCNGGL
MVPAL-----------------RYVRD-------------FGIMKSTDY-----------
------------------------------------------PYTGKD-E----------
--------------------------------------------TCKFK-----------
SK------QS------------VMSVRG------------AMI---------LP---R--
--G------NE-------------------------------------ALLRL-------
------------------ALSVSGPL------P----VAID-----------AGP-----
-------------------RS--------------FHH----------------------
--------------------------------YRA-------------------------
---------GV-------------------------------------------------
--------------------YN-DP----------ACRNT--------------------
------------------------------GSA---------------------------
--------------------------------LNHAVL------LV--------------
------------------------------------------------------------
---GYG------------------------------------------------------
-----------T---------------------------------------D-RLGG---
-------DYW--LLK---------------------------------------------
------------------------------NSWGLK------------------------
---------------WG-ENGYI-------------------------------------
---------------------------------KVARNR--------------RNLCGIA
S-----------------------------------------------------------
YAVL--------------------------------------------------------
------------------PIV---------------------------------------
------------------------------------------------------------
------------------------------------------------------------
------------------------------------------------------------
------------------------------------------------------------
------------------------------------------------------------
--------------------------------------------------
>Dmel.FBtr0078823
------------------------------------------------------------
------------------------------------------------------------
----------------------------------------------------------M-
---------R-----------------LFAA-AT-------VALV-----L-L-------
-LGQ-----------AAGEE----LAEERAGQAQGDAESTESSETTTDQAVSEPPITLVH
VLNPGEREYLSPNLIGVQNIAMTF----LPLSMNFVNIIDAFREI---------------
------------------------------TAGVRYEILLNALDTK--------------
--AIQPAEA--------DIVCRLV----ILEKPWLRTQ----------------------
--WGDKHRELVTSNCTD-PAVNSVAGDPAEKARLLNE----KYVHRS-------------
---------RRSANDI-----------LGRHKPY---DE------------EAAKAQLQK
SLDKLTAGEGPHY----KIVKVYSASRQVDSGILTRIDADLIDGSEEQHRCIVDIWTKVW
VRKDEHEITF-----KCRNQP---------VVQARHTRSVEWAEKKTHKKHSHRFDKVD-
------------------------------------------------------------
-----------------------------HLF----------------------------
------------------------------YKFQVRFG----------------------
-----RRYVST------------------------------------------AERQMRL
-----------RIFR-----------------------------------QNLKTIEELN
ANE------------------------------------MGSAKYGITEF----------
--------------------------ADMTSSEYKER---------------TGL-----
------------------------------------------------------------
-------------------------------------------WQRD-E-----------
AKA----------------------------------TGGSAA-----------------
------------------------------------------------------------
------------------------------------------------------------
------------------------------------------------------------
------------------------------------------------------------
------------------------------------------------------------
------------------------------------------------------------
---------------------VVPA--------------------YH-------------
----G----------------E----------L-PK------------------------
-----------------------------E------------------------------
------------------------------------------------------------
------------------------------------------------------FD----
---WRQ-KDAV--------------TQ-------VK-N---Q------------------
-----------------GS-C------------GSCWAF---------------------
-------SVTGNIEGL------------------------YAV-----------------
-KTG------------------------E---LKEF------SEQELL------DCD---
------------------------------------------------------------
-----------TT-------------------------D--------------SACNGGL
MDNAY-----------------KAIKD------------IGGLEYEAEY-----------
------------------------------------------PYKAKK-N----------
--------------------------------------------QCHFN-----------
RT------LS------------HVQVAG------------FVD---------LP---K--
--G------NE-------------------------------------TAMQE-------
------------------WLLANGPI------S----IGIN-----------ANA-----
-----------------------------------MQF----------------------
--------------------------------YRG-------------------------
---------GV-------------------------------------------------
--------------------SH-PWK--------ALCSK---------------------
-------------------------------KN---------------------------
--------------------------------LDHGVL------VV--------------
------------------------------------------------------------
---GYG------------------------------------------------------
-----------V---------------------------------------S-D-YP---
-NFHKTLPYW--IVK---------------------------------------------
------------------------------NSWGPR------------------------
---------------WG-EQGYY-------------------------------------
---------------------------------RVYRGD---------------NTCGVS
E-----------------------------------------------------------
MATS--------------------------------------------------------
------------------AVLA--------------------------------------
------------------------------------------------------------
------------------------------------------------------------
------------------------------------------------------------
------------------------------------------------------------
------------------------------------------------------------
--------------------------------------------------
>Dmel.FBtr0075766
------------------------------------------------------------
------------------------------------------------------------
----------------------------------------------------------M-
---------Q-----------------VFLA-L---------AL--------L-------
-AGL-----------AFS------------------ANATNPPK----------------
---------WDPNYIVKGTLYIPY----AEIAEPFYAWYDKNTRRSRIDYYGGMVKTY--
----------QLAG--------------EGQYGTLLKLA---------------------
-----PI-----------------------------------------------------
----TTKTENNKLTCL---QVNGTADQAVDIQSILPDAKPFSLVGTESFLGYT-------
------CDKFRLESTI-----------GQKKNIYTLW---------------VRYKKS--
----------PHYPSSRMPIPVRYEMRGYNTLLGSHYD---------HYYLDYDSYEHDD
IPNEVFEIDDSL---QCVGFP-GPGTG--------HYATFNPMQEFI----SGTDEHVD-
------------------------------------------------------------
-----------------------------KAF----------------------------
------------------------------HHFKRKHG----------------------
-----VAYHSD------------------------------------------TEHEHRK
-----------NIFR-----------------------------------QNLRYIHSKN
RA-------------------------------------KLTYTLAVNHL----------
--------------------------ADKTEEELKAR----------------RG-----
------------------------------------------------------------
-------------------------------------------YKSS-G-----------
IYN----------------------------------TGKPFP-----------------
--------------Y---------------------------------------------
------------------------------------------------------------
------------------------------------------------------------
------------------------------------------------------------
------------------------------------------------------------
------------------------------------------------------------
---------------------DVPK--------------------YK-------------
----D----------------E----------I-PD------------------------
-----------------------------Q------------------------------
------------------------------------------------------------
------------------------------------------------------YD----
---WRL-YGAV--------------TP-------VK-D---Q------------------
-----------------SV-C------------GSCWSF---------------------
-------GTIGHLEGA------------------------FFL-----------------
-KNGG-----------------------N---LVRL------SQQALI------DCS---
------------------------------------------------------------
-----------WA----------YG-------------N--------------NGCDGGE
DFRVY-----------------QWMLQ------------SGGVPTEEEYG----------
------------------------------------------PYLGQD-G----------
--------------------------------------------YCHVN-----------
NV------TL------------VAPIKG------------FVN---------VT---S--
--N------DP-------------------------------------NAFKL-------
------------------ALLKHGPL------S----VAID-----------ASP-----
-------------------KT--------------FSF----------------------
--------------------------------YSH-------------------------
---------GV-------------------------------------------------
--------------------YY-EP----------TCKND--------------------
------------------------------VDG---------------------------
--------------------------------LDHAVL------AV--------------
------------------------------------------------------------
---GYG------------------------------------------------------
-----------S---------------------------------------I-N-GE---
-------DYW--LVK---------------------------------------------
------------------------------NSWSTY------------------------
---------------WG-NDGYI-------------------------------------
---------------------------------LMSAKK---------------NNCGVM
T-----------------------------------------------------------
MPTY--------------------------------------------------------
------------------VEM---------------------------------------
------------------------------------------------------------
------------------------------------------------------------
------------------------------------------------------------
------------------------------------------------------------
------------------------------------------------------------
--------------------------------------------------
>Alyc.aculy05g06680.1
------------------------------------------------------------
------------------------------------------------------------
----------------------------------------------------------MM
A--------K-----------------QVAS-L---------AV----------------
-FAF-----------VAA-----------------LAGTQLQQAVVADDGAPPTP-----
--------VFATNYHVRGILSLPY----AELNEPFNAYYDKNTSRSRTDYYGDLYKVF--
----------MFGPQSAPE-------ISNRKYGSMYKLAWVPADLQ------------LA
VDSTKPTTSPRAPGQKPSMFSRIE---KVLEKAHLRHPTSPISSSDKTVHLDVDHSPQLS
---SDDSSTRTRRACF---GIDGDVGNTVRAQTVLPDLTDFKFDSIGACPHMNHEHRH--
----RECELWKYTNVV-----------GDRKNTYKMW---------------VARNKN--
---------------TGEAIPVHYYMLGYDSLLGSHYD---------RYDVSYFNYRPNA
ALDSDFAFDASAQ--KCGPMP-GPGESASDAEIRKHLVVANPIHEVV-E-RPHNYEHID-
------------------------------------------------------------
-----------------------------HEF----------------------------
------------------------------GKFARDHG----------------------
-----KEYESE------------------------------------------LHQRKGW
-----------LNFL-----------------------------------HNFRFINGKN
RE-------------------------------------LTQYKLKVNRF----------
--------------------------ADSNVKDLSYL----------------RG-----
------------------------------------------------------------
-------------------------------------------RRHS-V-----------
GYN----------------------------------GGLDYE-----------------
------------QHH---------------------------------------------
------------------------------------------------------------
------------------------------------------------------------
------------------------------------------------------------
------------------------------------------------------------
------------------------------------------------------------
-----------------NLK-RSSG--------------------AY-------------
----N----------------D----------L-PE------------------------
-----------------------------S------------------------------
------------------------------------------------------------
------------------------------------------------------FD----
---WSI-RGAV--------------TP-------VK-D---Q------------------
-----------------AV-C------------GSCWSF---------------------
-------GTTGAIEGA------------------------NFV-----------------
-KTG------------------------K---LIRL------SQQQLV------DCS---
------------------------------------------------------------
-----------WA----------YG-------------N--------------NACDGGE
DFRAY-----------------KYIAN------------EGGLASEEDYG----------
------------------------------------------SYLGVD-G----------
--------------------------------------------KCHDR-----------
DV------PK------------SVKVNG------------FYN---------VT---S--
--K------SE-------------------------------------DALKH-------
------------------ALITYGPV------S----VSID-----------ASQ-----
-------------------PT--------------FTF----------------------
--------------------------------YSH-------------------------
---------GV-------------------------------------------------
--------------------YY-DD----------KCKNS--------------------
------------------------------PDQ---------------------------
--------------------------------LDHSVL------VI--------------
------------------------------------------------------------
---GYA------------------------------------------------------
-----------K---------------------------------------I-D-GQ---
-------FAW--QVK---------------------------------------------
------------------------------NSWSTY------------------------
---------------WG-NDGYI-------------------------------------
---------------------------------LMSSKK---------------NNCGVL
D-----------------------------------------------------------
APTV--------------------------------------------------------
------------------PMIV--------------------------------------
------------------------------------------------------------
------------------------------------------------------------
------------------------------------------------------------
------------------------------------------------------------
------------------------------------------------------------
--------------------------------------------------
>Turt.mRNA_tetur09g00350
------------------------------------------------------------
------------------------------------------------------------
----------------------------------------------------------M-
---------S--------------------------------------------------
------------------------------------------------------------
------------------------------------------------------------
------------------------------------------------------------
------------------------------------------------------------
------------------------------------------------------------
------------------------------------------------------------
------------------------------------------------------------
------------------------------------------------------------
------------------------------------------------------------
------------------------------------------------------------
------------------------------------------------------------
------------------------------------------------------------
--------------------------------------------------------NNHN
HR-------------------------------------NINCS-KVNHL----------
--------------------------SDFEDSELKYM----------------RG-----
------------------------------------------------------------
-------------------------------------------RLRS-K-----------
GYN----------------------------------GGSPFA-----------------
------------LP----------------------------------------------
------------------------------------------------------------
------------------------------------------------------------
------------------------------------------------------------
------------------------------------------------------------
------------------------------------------------------------
---------------------------------------------ES-------------
----K----------------Q----------R-PP------------------------
-----------------------------V------------------------------
------------------------------------------------------------
------------------------------------------------------LD----
---WRI-AGAV--------------TP-------VK-D---Q------------------
-----------------AV-C------------GSCWSF---------------------
-------GTIGTIEGV------------------------HFV-----------------
-KTG------------------------H---LVRL------SEQQLV------DCS---
------------------------------------------------------------
-----------WD----------QG-------------D--------------NGCDGGE
DFRAY-----------------AYIKR------------AGGISLDEDYG----------
------------------------------------------AYLGQD-G----------
--------------------------------------------KCHDS-----------
KV------PK------------VVKLTG------------FVN---------VT---S--
--G------SA-------------------------------------EALEL-------
------------------ALFEHGPV------T----VAID-----------ALQ-----
-------------------KT--------------FSF----------------------
--------------------------------YSH-------------------------
---------GV-------------------------------------------------
--------------------YY-DE----------NCGNT--------------------
------------------------------SDD---------------------------
--------------------------------LDYNL-----------------------
------------------------------------------------------------
------------------------------------------------------------
------------------------------------------------------------
------------------------------------------------------------
------------------------------RQFSQL------------------------
---------------KK-SHGYI-------------------------------------
---------------------------------LRLQIN---------------NNCEMT
T-----------------------------------------------------------
SQSY--------------------------------------------------------
------------------QLLAFYLTK---------------------------------
------------------------------------------------------------
------------------------------------------------------------
---------------------NGNFHLSLNI-----------------------------
---------------------------------------------DLLSISSCKTDNNP-
------------------------------------------------------------
------TI-----------------------RSKKKPKS-----------
>Turt.mRNA_tetur09g00470
------------------------------------------------------------
------------------------------------------------------------
----------------------------------------------------------M-
---------SFFNLVIH----------CFLL-V---------CLP---------------
-FFV-----------SSS------------------TNNQRSIT----------------
---------FDDNYYVEGVIILPY----AEIHETFTAYYDGAANRSRIDYYGDLVLTL--
----------QRGDINLD---------DDDVQGVSYKIAYNV------------------
------------------------------------------------------------
-----DAAGNPGRVCF---QVNGSSIDPIAPQSAFPDLTPFVYQGNEACPQYGSELKGS-
----DICE--KYTN---------IVINGEKKSKYTFW---------------MKRNQA--
---------------DGSPIPVHYDMEGYNSLFGSHYD---------KYQVSYQNYRPRS
VSAEVFEVTLNM---TCGSFP-GPGAG-----KVRHL--HNPMSEFV-NDEATREAQVS-
------------------------------------------------------------
-----------------------------RAF----------------------------
------------------------------NLFKSAHN----------------------
-----KNYENN------------------------------------------LTEEKRR
-----------NQFR-----------------------------------HNHRFIESHN
RR-------------------------------------NIHYKLKVNHL----------
--------------------------ADFEDSELRYM----------------RG-----
------------------------------------------------------------
-------------------------------------------RLRS-K-----------
GYN----------------------------------GGSPFA-----------------
------------LP----------------------------------------------
------------------------------------------------------------
------------------------------------------------------------
------------------------------------------------------------
------------------------------------------------------------
------------------------------------------------------------
---------------------------------------------ES-------------
----K----------------Q----------R-PP------------------------
-----------------------------V------------------------------
------------------------------------------------------------
------------------------------------------------------LD----
---WRI-AGAV--------------TP-------VK-D---Q------------------
-----------------AV-C------------GSCWSF---------------------
-------GTIGTIEGV------------------------HFV-----------------
-KTG------------------------H---LVRL------SEQQLV------DCS---
------------------------------------------------------------
-----------WD----------QG-------------D--------------NGCDGGE
DFRAY-----------------AYIKR------------AGGISLDEDYG----------
------------------------------------------AYLGQD-G----------
--------------------------------------------KCHDS-----------
KV------PK------------VVKLTG------------FVN---------VT---S--
--G------SA-------------------------------------EALEL-------
------------------ALFEHGPV------T----VAID-----------ASQ-----
-------------------KT--------------FSF----------------------
--------------------------------YSH-------------------------
---------GV-------------------------------------------------
--------------------YY-DE----------NCGNT--------------------
------------------------------SDD---------------------------
--------------------------------LDHQVL------AV--------------
------------------------------------------------------------
---GYG------------------------------------------------------
-----------T---------------------------------------L-Y-GQ---
-------RYW--LIK---------------------------------------------
------------------------------NSWSTY------------------------
---------------WG-NDGYI-------------------------------------
---------------------------------LMAQKN---------------NNCGVT
T-----------------------------------------------------------
SPTY--------------------------------------------------------
------------------PLLA--------------------------------------
------------------------------------------------------------
------------------------------------------------------------
------------------------------------------------------------
------------------------------------------------------------
------------------------------------------------------------
--------------------------------------------------
>Turt.mRNA_tetur13g02500
------------------------------------------------------------
------------------------------------------------------------
----------------------------------------------------------M-
---------SFFNLVIH----------CFLL-V---------SLP---------------
-FFV-----------SSS------------------TNNQRSIT----------------
---------FDDNYYVEGVIILPY----AEIHETFTAYYDGAANRSRIDYYGDLVLTL--
----------QRGDINFD---------DDDVQGVSYKIAYNV------------------
------------------------------------------------------------
-----DAAGNPGRVCF---QVNGSSIDPVAPQSAFPDLTPFIYQGSKACPQYGSEFKGS-
----GICE--KYTN---------IVINGEKKSKYTFW---------------MKRNQS--
---------------DGSPIPVLYDMEGYNSLFGSHYD---------RYQVFYQNYRPRS
VSAEVFEVTLNM---TCGSFP-GTGAG-----KVRHL--HNPMSEFV-NDEATREAQVS-
------------------------------------------------------------
-----------------------------RAF----------------------------
------------------------------NLFKSAHN----------------------
-----KNYENN------------------------------------------LTEEKRR
-----------NQFR-----------------------------------HNHRFIESHN
RR-------------------------------------NIHYKLKVNHL----------
--------------------------ADFMDSELRYM----------------RG-----
------------------------------------------------------------
-------------------------------------------RLRS-K-----------
GYN----------------------------------GGSPFG-----------------
------------LS----------------------------------------------
------------------------------------------------------------
------------------------------------------------------------
------------------------------------------------------------
------------------------------------------------------------
------------------------------------------------------------
---------------------------------------------ES-------------
----K----------------Q----------R-PP------------------------
-----------------------------E------------------------------
------------------------------------------------------------
------------------------------------------------------LD----
---WRI-AGAV--------------TP-------VK-D---Q------------------
-----------------AI-C------------GSCWSF---------------------
-------GTIGTIEGV------------------------HFV-----------------
-KTG------------------------H---LVRL------SEQQLV------DCS---
------------------------------------------------------------
-----------WD----------QG-------------D--------------NGCDGGE
DFRAY-----------------AYIKK------------AGGISLDEDYG----------
------------------------------------------AYLGQD-G----------
--------------------------------------------KCHDS-----------
KV------PK------------VVKLAG------------FVN---------VT---S--
--G------SA-------------------------------------EALEL-------
------------------ALFEQGPV------T----VAID-----------ASQ-----
-------------------KT--------------FSF----------------------
--------------------------------YSH-------------------------
---------GV-------------------------------------------------
--------------------YY-DE----------NCGNT--------------------
------------------------------PDD---------------------------
--------------------------------LDHQVL------AV--------------
------------------------------------------------------------
---GYG------------------------------------------------------
-----------L---------------------------------------L-Y-GQ---
-------RYW--LIK---------------------------------------------
------------------------------NSWSTY------------------------
---------------WG-NDGYI-------------------------------------
---------------------------------LMAQKN---------------NNCGVT
T-----------------------------------------------------------
NPTY--------------------------------------------------------
------------------PLLV--------------------------------------
------------------------------------------------------------
------------------------------------------------------------
------------------------------------------------------------
------------------------------------------------------------
------------------------------------------------------------
--------------------------------------------------
>Mocc.rna13814
------------------------------------------------------------
------------------------------------------------------------
----------------------------------------------------------ML
L--------R-----------------VIPV-V---------AL-------AI-------
-VSV-----------AGG-----------------PANPRDAPV----------------
---------FPPAYAASGYILLPY----CELREPFTAYYDKTAGKSRIDYYGGEMKTF--
----------QIAGET----------------GGSYKVVWSP------------------
------------------------------------------------------------
----NNETHVPEQNCY--------AAGPAAPQGILPDLSDFKFVRTESCFTDTSTLLNTL
LSNAAKCY--RYEN---------TVQKYDRVSKYVFW---------------ANQDG---
---------------DNNVIPVRYMMMGYDSLLGSHFD---------KYEVIYDDYTPGP
VDGDVFDVTSVIDK-PCTDFPSPPGQS------VSHL--FNPMKEFV----HHDDSHVD-
------------------------------------------------------------
-----------------------------EHF----------------------------
------------------------------SNFKNEHG----------------------
-----KSYEHP------------------------------------------TEERERR
-----------HNFH-----------------------------------HNMRFVNSMN
RR-------------------------------------NLSFALKLNNR----------
--------------------------ADWNQGEFKLL---------------RGR-----
------------------------------------------------------------
-------------------------------------------LQST-N-----------
VKS----------------------------------SAEDFP-----------------
------------------------------------------------------------
------------------------------------------------------------
------------------------------------------------------------
------------------------------------------------------------
------------------------------------------------------------
------------------------------------------------------------
---------------------KEKF--------------------EH-------------
----R----------------T----------V-PD------------------------
-----------------------------Y------------------------------
------------------------------------------------------------
------------------------------------------------------VD----
---WRL-EGAV--------------TP-------VK-D---Q------------------
-----------------AI-C------------GSCWSF---------------------
-------GTVGHIEGQ------------------------YFL-----------------
-KHG------------------------E---LVRF------AEQQLV------DCS---
------------------------------------------------------------
-----------WT----------SG-------------N--------------DACDGGL
DYVAY-----------------DYIKK-------------YGLSSDAQYG----------
------------------------------------------PYRGID-G----------
--------------------------------------------KCKDV-----------
EI------ENKP----------ITTIQR------------YYN---------IS------
---------GV-------------------------------------ENLRK-------
------------------AIAFVGPI------S----VAID-----------ASR-----
-------------------PS--------------LSF----------------------
--------------------------------YAH-------------------------
---------GV-------------------------------------------------
--------------------YE-DP----------DCSS---------------------
-------------------------------TE---------------------------
--------------------------------LDHAVL------AV--------------
------------------------------------------------------------
---GYG------------------------------------------------------
-----------V---------------------------------------L-H-GK---
-------PYW--LIK---------------------------------------------
------------------------------NSWSTY------------------------
---------------WG-NDGYI-------------------------------------
---------------------------------LISQKD---------------NMCGVA
S-----------------------------------------------------------
TPTY--------------------------------------------------------
------------------VEL---------------------------------------
------------------------------------------------------------
------------------------------------------------------------
------------------------------------------------------------
------------------------------------------------------------
------------------------------------------------------------
--------------------------------------------------
>Mocc.rna12429
------------------------------------------------------------
------------------------------------------------------------
----------------------------------------------------------ML
---------------------------ATCV-L---------TL-------GIT-----A
VLGV-------------------------------PAPSNEDPAP---------P-----
--------TFADAYTASGFILLPY----ATLREPFTANYDAKQKKSRIDYYDGTMKTF--
----------QINTPY-----------TESPNGANFKIVWSP------------------
------------------------------------------------------------
-----NRAHVVEEVCY---QANATEAAPVNVQSVFPDLHWFKFAGEVDCADGLSDPN---
LVAKKKCM--TWTN---------VTTNFGRNSTYTFY---------------AIKDKD--
-----------------TYIPVRYTMLGYDSLFGSHYD---------LYEMIYTSYTTGA
QDATVFDVVKVAAAGRCVPYPEGSGLS------SGHL--FNPMRVFI----HRDESHVD-
------------------------------------------------------------
-----------------------------EHF----------------------------
------------------------------EHFKKQHS----------------------
-----KRYEDA------------------------------------------DNEKLRK
-----------DNFR-----------------------------------NNQRYIDSMN
RK-------------------------------------NKDFKLRINHL----------
--------------------------ADLHQDEMKFL----------------RG-----
------------------------------------------------------------
-------------------------------------------RKYV-A-----------
GPN----------------------------------GGKVFP-----------------
------------------------------------------------------------
------------------------------------------------------------
------------------------------------------------------------
------------------------------------------------------------
------------------------------------------------------------
------------------------------------------------------------
---------------------AENF--------------------IG-------------
----R----------------E----------L-PD------------------------
-----------------------------S------------------------------
------------------------------------------------------------
------------------------------------------------------VD----
---WKP-RGVV--------------TE-------VK-D---Q------------------
-----------------AI-C------------GSCWSF---------------------
-------GATGNIEGM------------------------YAR-----------------
-KHG------------------------K---LVRF------SEQQLI------DCS---
------------------------------------------------------------
-----------WK----------FG-------------N--------------GGCDGGQ
DYQAY-----------------QYIMQ-------------HGLSTDKEYG----------
------------------------------------------AYMGID-G----------
--------------------------------------------KCHDG-----------
PA------LKRE----------LPTLLG------------YVN---------VT------
---------GE-------------------------------------NDLKR-------
------------------AVAFVGPI------S----VGIF-----------AAL-----
-------------------PS--------------LSF----------------------
--------------------------------YHT-------------------------
---------GI-------------------------------------------------
--------------------FN-DK----------DCKNG--------------------
------------------------------LAD---------------------------
--------------------------------LDHAVL------AV--------------
------------------------------------------------------------
---GYG------------------------------------------------------
----------VS---------------------------------------H-E-GE---
-------AFW--IVK---------------------------------------------
------------------------------NSWSTL------------------------
---------------WG-DDGYV-------------------------------------
---------------------------------KIAMKN---------------NICGVT
T-----------------------------------------------------------
AATY--------------------------------------------------------
------------------ALVP--------------------------------------
------------------------------------------------------------
------------------------------------------------------------
------------------------------------------------------------
------------------------------------------------------------
------------------------------------------------------------
--------------------------------------------------
>Mocc.rna13810
MVRSSYALSFSVILCGQIASFSQAAFSLAPQFSLTGY-ILGPALGIPKPFSLFHDGIGSR
SRLDFYGGDKKHILRNKSYYTLFWSTRSATHIPVQTCRHLRHDGDPNPVTDLVLRNLDQV
EFVRAEPCDAETTTVHASVAFGGMSCNRYEYRVEPFV-------YVLWAARDPGHEQNM-
---------R-----------------PVRV-LSINGE-KTETL-------FLT-----Y
TLGIQNDDVFNVEQLTAAIP---------------SSTLQSPRAG---------------
---------FAREYTVTGYLMMPR----SGIEEPFSAHCDGDRGKYRVDYYHGAMKTL--
----------RISSDI-------------------YKVHWSP------------------
------------------------------------------------------------
----NEETHIPEENCE---IMPVGRNEYLEPGGVLPDLSDFKLVRTESCGTGVIRASTG-
-LSESECH--RFEK---------ITQDRDRVSNHVFW---------------ASRTS---
---------------DHALKPVRYRVLKYDNHLRSHFD---------EYEIIYEKYRAGV
VNPDLFEVGSVTDK-QCTKLPTASQSS------ARHL--FDPIREFV----SNNDSHVD-
------------------------------------------------------------
-----------------------------EHF----------------------------
------------------------------AEFKNTHG----------------------
-----KAYESA------------------------------------------SEDRKRR
-----------HNFH-----------------------------------HKMRFVNSMN
RR-------------------------------------NLSYALALNER----------
--------------------------SDQSRDEVSSQ---------------GGC-----
------------------------------------------------------------
-------------------------------------------LRIP-K-----------
VPN----------------------------------APSDLQT----------------
--------------F---------------------------------------------
------------------------------------------------------------
------------------------------------------------------------
------------------------------------------------------------
------------------------------------------------------------
---------------------------------------------------S--------
---------------------AETC--------------------DT-------------
----A----------------G----------I-PD------------------------
-----------------------------T------------------------------
------------------------------------------------------------
------------------------------------------------------VD----
---WRL-EGVV--------------TP-------VK-N---Q------------------
-----------------GT-C------------GSCYSF---------------------
-------ASVAYLESQ------------------------YII-----------------
-RNG------------------------KG-NTTRF------SEQQIV------DCS---
------------------------------------------------------------
-----------WD----------SL-------------N--------------IGCKGGF
PHGAF-----------------EYVQK-------------YGLFTEDQYG----------
------------------------------------------PYLDDE-G----------
--------------------------------------------KCRDA-----------
EM------KGEPI---------IPTLKS------------FTM---------ME------
---------GA-------------------------------------ECLLR-------
------------------HVGLHGPI------A----VGIH-----------GSS-----
-------------------DS--------------FRA----------------------
--------------------------------YSR-------------------------
---------GI-------------------------------------------------
--------------------YN-DP----------TCDH---------------------
-------------------------------S----------------------------
--------------------------------LTHAVL------VV--------------
------------------------------------------------------------
---GYG------------------------------------------------------
-----------S---------------------------------------L-R-GE---
-------PYW--LVK---------------------------------------------
------------------------------NSWGPK------------------------
---------------WG-AEGYI-------------------------------------
---------------------------------LVSRKE---------------NYCGIE
N-----------------------------------------------------------
YLAF--------------------------------------------------------
------------------AEL---------------------------------------
------------------------------------------------------------
------------------------------------------------------------
------------------------------------------------------------
------------------------------------------------------------
------------------------------------------------------------
--------------------------------------------------
>Mocc.rna13812
MK----------------------------------------------------------
------------------------------------------------------------
----------------------------------------------------------ML
L-------HRSAKSLTVEPRLDADMIAACCV-I-------ASAL----------------
-VSA-----------GAV-----------------PSTARRHELR---------------
---------FPDEYTVTGRLILPH----SDIEEPFAARCDGRSRKCRIDYYDGAMKTF--
----------QLGSEL-------------------FRIHWTP------------------
------------------------------------------------------------
----NPETHAPEENCR---TVTLSDSEALEAKGVLPDPSEYEFARSEYCYAEASVWLRG-
-VPYVDCD--RYEW---------SSWYRDHASDHVLW---------------VAKNA---
---------------EGNSVPVRYRMSGKDDILKSQYD---------EYEVIYDTYSAGP
VDSRAFEVTSATSQ-PCLESSEAPEPS------VPLF--FNPIQEFV----RHNASHVD-
------------------------------------------------------------
-----------------------------EYF----------------------------
------------------------------AKFKKHHG----------------------
-----KDYRFA------------------------------------------AEERQRR
-----------HNFR-----------------------------------HNVRYVNSMN
RR-------------------------------------NLSYALKLNER----------
--------------------------ADSAREELGTH---------------GGC-----
------------------------------------------------------------
-------------------------------------------LRRA-S-----------
RRF----------------------------------FGRDFS-----------------
------------------------------------------------P-----------
------------------------------------------------------------
------------------------------------------------------------
------------------------------------------------------------
------------------------------------------------------------
------------------------------------------------------------
---------------------EECR--------------------ND-------------
----Q----------------I----------L-PD------------------------
-----------------------------H------------------------------
------------------------------------------------------------
------------------------------------------------------VD----
---WRL-EGAV--------------TP-------VK-N---Q------------------
-----------------GT-C------------GSCWSF---------------------
-------AVIAHLESQ------------------------YFL-----------------
-NNG------------------------KE-NLTRF------SEQQLV------DCS---
------------------------------------------------------------
-----------WD----------FS-------------N--------------TGCSGGS
IESAF-----------------SYVKE-------------YGLFTDEQYG----------
------------------------------------------PYREEE-G----------
--------------------------------------------KCRDT-----------
VT------GTEPT---------ISTLEG------------FNA---------IG------
---------GK-------------------------------------ECLRN-------
------------------YIALKGPI------A----VAID-----------ASS-----
-------------------PS--------------FVY----------------------
--------------------------------YSH-------------------------
---------GV-------------------------------------------------
--------------------YK-NP----------ACGR---------------------
--------------------------------D---------------------------
--------------------------------LNHAVL------AI--------------
------------------------------------------------------------
---GYG------------------------------------------------------
-----------E---------------------------------------L-N-GE---
-------PYW--LIK---------------------------------------------
------------------------------NSWGDI------------------------
---------------WG-SEGFM-------------------------------------
---------------------------------LISQEN---------------NTCGIE
D-----------------------------------------------------------
ELSY--------------------------------------------------------
------------------ADL---------------------------------------
------------------------------------------------------------
------------------------------------------------------------
------------------------------------------------------------
------------------------------------------------------------
------------------------------------------------------------
--------------------------------------------------
>Mocc.rna8038
------------------------------------------------------------
------------------------------------------------------------
----------------------------------------------------------M-
---------K-----------------AFVVCA---------AL--------L-------
-VSA-----------CQA------------------------------------------
------------------------------------------------------------
------------------------------------------------------------
------------------------------------------------------------
------------------------------------------------------------
------------------------------------------------------------
------------------------------------------------------------
-----------------EVSP------------------------------KLMKAALR-
------------------------------------------------------------
-----------------------------AKW----------------------------
------------------------------TSYKAAHK----------------------
-----KSYSA-------------------------------------------AEESLRM
-----------ANYL-----------------------------------DNTRVIEEHN
ARFH--------------------------------QG-LESYELGHNEL----------
--------------------------SDLTLEEIKST---------------RMG-----
------------------------------------------------------------
-------------------------------------------LVLPPN-----------
AAE---------------------------------IAANASR-----------------
--------------H---------------------------------------------
------------------------------------------------------------
------------------------------------------------------------
------------------------------------------------------------
------------------------------------------------------------
------------------------------------------------------------
----------------------FAP--------------------SD-------------
----I----------------V----------A-PG------------------------
-----------------------------S------------------------------
------------------------------------------------------------
------------------------------------------------------VD----
---WRS-KRCV--------------QY-------VK-N---Q------------------
-----------------GS-C------------GSCYSF---------------------
-------SALGALETS------------------------YCN-----------------
-KHG------------------------Q---LPDL------AEQHLV------DCA---
------------------------------------------------------------
--------------------------------------G--------------RGCSGGW
MHDMF-----------------NYLQS------------NGGAIDQRRY-----------
------------------------------------------PYTGKV-E----------
--------------------------------------------QCKQD-----------
RM------PK------------AAGVAT------------YKQ---------IS---R--
--G------NE-------------------------------------NELMQ-------
------------------AIATVGTV------S----IAYN-----------AGT-----
-------------------QQ--------------HSY----------------------
--------------------------------YRG-------------------------
---------GI-------------------------------------------------
--------------------LD-VP----------NCGNT--------------------
------------------------------------------------------------
--------------------------------PTHAVL------LV--------------
------------------------------------------------------------
---GYG------------------------------------------------------
-----------T---------------------------------------E-N-GK---
-------DFW--TLK---------------------------------------------
------------------------------NSWGEG------------------------
---------------WG-ERGFF-------------------------------------
---------------------------------RLARGK---------------NMCGIA
D-----------------------------------------------------------
WASY--------------------------------------------------------
------------------PTAA--------------------------------------
------------------------------------------------------------
------------------------------------------------------------
------------------------------------------------------------
------------------------------------------------------------
------------------------------------------------------------
--------------------------------------------------
>Mocc.rna11406
------------------------------------------------------------
------------------------------------------------------------
----------------------------------------------------------M-
---------KPFT--------------ACVT-VA--------AL----------------
-LSG-----------VLS------------------------------------------
------------------------------------------------------------
------------------------------------------------------------
------------------------------------------------------------
------------------------------------------------------------
------------------------------------------------------------
------------------------------------------------------------
----------------------------------------------------APSSSDV-
------------------------------------------------------------
-----------------------------SKW----------------------------
------------------------------ESFKSLHG----------------------
-----KRHAP-------------------------------------------SQDAVRM
-----------AKFI-----------------------------------QRSREIDAHN
ARYE--------------------------------AG-LESFSLKLNQY----------
--------------------------SDLSPEEFAQN---------------ALG-----
------------------------------------------------------------
-------------------------------------------FTPS-N-----------
-------------------------------------DSLPQP-----------------
--------------H---------------------------------------------
------------------------------------------------------------
------------------------------------------------------------
------------------------------------------------------------
------------------------------------------------------------
------------------------------------------------------------
----------------------SLE--------------------VA-------------
----P----------------S----------L-PE------------------------
-----------------------------S------------------------------
------------------------------------------------------------
------------------------------------------------------LD----
---YRE-TGIM--------------TP-------VK-S---Q------------------
-----------------GG-C------------GSCYAF---------------------
-------AATGALESY------------------------ILRL----------------
-STN------------------------K---NVDL------SEQDVV------DCS---
------------------------------------------------------------
-----------YRKFM-----GNNM-------------N--------------GGCRGGH
PTAVF-----------------DYYKE-------------KDVIMEDSY-----------
------------------------------------------EYVSGQ-T----------
----------------------------------------GTHQECKIK-----------
TP------EHKF----------IRDRLR------------HKH---------VR---P--
--E------RE-------------------------------------SDLKQ-------
------------------YLVEYGPL------V----IGIA-----------ADN-----
-------------------EHK-----------AMFKD----------------------
--------------------------------LGD-------------------------
---------GI-------------------------------------------------
--------------------FD-VD----------YTVN---------------------
-------------------------------LQ---------------------------
--------------------------------PNHVVV------LA--------------
------------------------------------------------------------
---GYG------------------------------------------------------
-----------S---------------------------------------E-N-GK---
-------DYW--IIK---------------------------------------------
------------------------------NSWGTD------------------------
---------------WG-VGGYG-------------------------------------
---------------------------------KIVAGK---------------NMANIM
A-----------------------------------------------------------
SGIW--------------------------------------------------------
------------------ILE---------------------------------------
------------------------------------------------------------
------------------------------------------------------------
------------------------------------------------------------
------------------------------------------------------------
------------------------------------------------------------
--------------------------------------------------
>Mocc.rna17294
------------------------------------------------------------
------------------------------------------------------------
----------------------------------------------------------M-
---------KPFT--------------SCVF-V---------AL----------------
-LSG-----------VLA------------------------------------------
------------------------------------------------------------
------------------------------------------------------------
------------------------------------------------------------
------------------------------------------------------------
------------------------------------------------------------
------------------------------------------------------------
---------------------------------------------------TPAGPAAV-
------------------------------------------------------------
-----------------------------AKW----------------------------
------------------------------ESFKAKHG----------------------
-----KQHSV-------------------------------------------HEEPARM
-----------QRFL-----------------------------------ERSAEIDAHN
ARYE--------------------------------AG-LESFSMKPSQY----------
--------------------------ADLTPEEFARS---------------ALG-----
------------------------------------------------------------
-------------------------------------------FVAA-V-----------
-------------------------------------NASDIP-----------------
--------------L---------------------------------------------
------------------------------------------------------------
------------------------------------------------------------
------------------------------------------------------------
------------------------------------------------------------
------------------------------------------------------------
---------------------SEEP--------------------MM-------------
----P----------------S----------I-PS------------------------
-----------------------------K------------------------------
------------------------------------------------------------
------------------------------------------------------FD----
---WRD-QGIM--------------TP-------VV-S---Q------------------
-----------------GY-C------------GSCYAF---------------------
-------AGAAALEAY------------------------LKW-----------------
-KTG------------------------Q---THDL------SEQDVV------DCS---
------------------------------------------------------------
-----------YKKFL-----GNNH-------------N--------------GGCQGGW
PTAVY-----------------EYYNQ-------------KGLVSEREY-----------
------------------------------------------PYTSGS-T----------
----------------------------------------KTHGPCRIP-----------
NA------KNDR----------VRGSLK------------IKN---------VK---P--
--K------NE-------------------------------------NEMAA-------
------------------LLVSKGPL------V----IAMA-----------ADN-----
-------------------EYK-----------RYFND----------------------
--------------------------------LGD-------------------------
---------GV-------------------------------------------------
--------------------FD-MD----------HAIN---------------------
-------------------------------LG---------------------------
--------------------------------PNHAVV------LV--------------
------------------------------------------------------------
---GYG------------------------------------------------------
-----------N---------------------------------------Q-K-GK---
-------DYW--VIK---------------------------------------------
------------------------------NSWGKE------------------------
---------------WA-VGGYG-------------------------------------
---------------------------------KIARGK---------------NMCNLT
K-----------------------------------------------------------
FGVW--------------------------------------------------------
------------------YVEQ--------------------------------------
------------------------------------------------------------
------------------------------------------------------------
------------------------------------------------------------
------------------------------------------------------------
------------------------------------------------------------
--------------------------------------------------
>Mocc.rna12084
------------------------------------------------------------
------------------------------------------------------------
----------------------------------------------------------M-
---------K-----------------PFIV-A---------CL--------L-------
-VAA-----------ARA------------------------------------------
------------------------------------------------------------
------------------------------------------------------------
------------------------------------------------------------
------------------------------------------------------------
------------------------------------------------------------
------------------------------------------------------------
-----------------------------------------------------DPGVVQ-
------------------------------------------------------------
-----------------------------AKW----------------------------
------------------------------SAFKAQHD----------------------
-----KTYEA-------------------------------------------HEEDLRL
-----------SNFL-----------------------------------QATVEIEEHN
ARYH--------------------------------AG-EVSYMLGHNAY----------
--------------------------SDLSASEFKSK---------------MLG-----
------------------------------------------------------------
-------------------------------------------KKRM-S-----------
------------------------------------MEGRNFT-----------------
------------------------------------------------------------
------------------------------------------------------------
------------------------------------------------------------
------------------------------------------------------------
------------------------------------------------------------
------------------------------------------------------------
-------------------E-VPAA--------------------SM-------------
----P----------------S----------I-PR------------------------
-----------------------------S------------------------------
------------------------------------------------------------
------------------------------------------------------VD----
---WRD-KGIV--------------TT-------PK-N---Q------------------
-----------------ES-C------------GSCYSF---------------------
-------GVLGVVESA------------------------IAQ-----------------
-STG------------------------R---IVDL------AEQQIV------DCS---
------------------------------------------------------------
-----------YNY-------QGEM-------------N--------------SGCNGGH
EVVVM-----------------DFVSQ-------------RGVVLENSY-----------
------------------------------------------SYRSGQ-S----------
----------------------------------------NHHYSCQKS-----------
TG------TY------------GRNLK-------------YRE---------VK---P--
--N------DE-------------------------------------QKLAE-------
------------------AIAQYGTL------V----MSIS-----------GEN-----
-------------------RD--------------FQM----------------------
--------------------------------YRG-------------------------
---------GI-------------------------------------------------
--------------------YD-NP----------NCSK---------------------
--------------------------------Q---------------------------
--------------------------------VDHVIS------VV--------------
------------------------------------------------------------
---GYG------------------------------------------------------
-----------S---------------------------------------E-N-GK---
-------DFW--IVK---------------------------------------------
------------------------------NSWGTT------------------------
---------------WG-ENGFG-------------------------------------
---------------------------------RVRRGV---------------NMCGVV
S-----------------------------------------------------------
DSSW--------------------------------------------------------
------------------SISV--------------------------------------
------------------------------------------------------------
------------------------------------------------------------
------------------------------------------------------------
------------------------------------------------------------
------------------------------------------------------------
--------------------------------------------------
>Mocc.rna17143
------------------------------------------------------------
------------------------------------------------------------
----------------------------------------------------------M-
---------R-----------------AFIP-L---------FL--------V-------
-LGA-----------ASA------------------------------------------
------------------------------------------------------------
------------------------------------------------------------
------------------------------------------------------------
------------------------------------------------------------
------------------------------------------------------------
------------------------------------------------------------
------------------------------------------------------SDVLH-
------------------------------------------------------------
-----------------------------AKW----------------------------
------------------------------SSFKASHG----------------------
-----KEYASP------------------------------------------AAEAARL
-----------EAFN-----------------------------------SKLQQIEAHN
ARFE--------------------------------RG-EVSYFLGLNAL----------
--------------------------SDLTDAEIRAT---------------KLG-----
------------------------------------------------------------
-------------------------------------------AVVD-E-----------
------------------------------------EIRAGLN-----------------
------------------------------------------------------------
------------------------------------------------------------
------------------------------------------------------------
------------------------------------------------------------
------------------------------------------------------------
------------------------------------------------------------
------------------AS-ISEV--------------------TM-------------
----P----------------N----------A-PE------------------------
-----------------------------S------------------------------
------------------------------------------------------------
------------------------------------------------------VD----
---WRG--TAV--------------TS-------VK-N---Q------------------
-----------------AS-C------------GSCYTF---------------------
-------SAAGAIEST------------------------LLK-----------------
-NSR------------------------K---NYDL------SEQQLV------DCT---
------------------------------------------------------------
-----------LNRYI------HNM-------------N--------------FGCGGGD
PATTI-----------------QHALR-------------HGISQEHEY-----------
------------------------------------------PYRSGN-T----------
----------------------------------------QTHGRCSST-----------
SG------SV------------SLNNLR------------LMQ---------VK---A--
--G------DE-------------------------------------NALAN-------
------------------AVATHGPI------A----VTLN-----------GEN-----
-------------------SD--------------FYS----------------------
--------------------------------YSG-------------------------
---------GI-------------------------------------------------
--------------------YN-NR----------SCPT---------------------
--------------------------------Q---------------------------
--------------------------------INHAVL------LV--------------
------------------------------------------------------------
---GYG------------------------------------------------------
-----------S---------------------------------------S-N-GQ---
-------PYW--IIK---------------------------------------------
------------------------------NSWGST------------------------
---------------WG-ENGFM-------------------------------------
---------------------------------KLARGS---------------NRCGIV
S-----------------------------------------------------------
AASY--------------------------------------------------------
------------------YVA---------------------------------------
------------------------------------------------------------
------------------------------------------------------------
------------------------------------------------------------
------------------------------------------------------------
------------------------------------------------------------
--------------------------------------------------
>Mocc.rna3353
------------------------------------------------------------
------------------------------------------------------------
----------------------------------------------------------M-
---------H-----------------LYRF-L---------SL--------V-------
-YGA--------------------------------------------------------
------------------------------------------------------------
------------------------------------------------------------
------------------------------------------------------------
------------------------------------------------------------
------------------------------------------------------------
------------------------------------------------------------
------------------------------------------------------------
------------------------------------------------------------
---------------------------SLAEW----------------------------
------------------------------SQFKEQFG----------------------
-----KEYRST------------------------------------------SAEEIAL
-----------LNFG-----------------------------------RNSRTITEHN
KRLH--------------------------------DGDSPSYRMAVNPW----------
--------------------------SDKSHEEFRQY----------------YG-----
------------------------------------------------------------
-------------------------------------------LYGD-S-----------
YDF----------------------------------TSDRIL-------------N---
--------------Y---------------------------------------------
------------------------------------------------------------
------------------------------------------------------------
------------------------------------------------------------
------------------------------------------------------------
------------------------------------------------------------
----------------V----------------------------PE-------------
----R----------------G----------T-PA------------------------
-----------------------------N------------------------------
------------------------------------------------------------
------------------------------------------------------VD----
---WNK-AGFV--------------TP-------SR-D---Q------------------
-----------------KG-C------------GSCWAF---------------------
-------AAVGAIEAR------------------------VSK-----------------
-STG------------------------N---LTAL------SVQNLI------DCS---
------------------------------------------------------------
-----------DT-------------------------N--------------FGCSGGS
PILAL-----------------RDLLS-------------IGLHTADSY-----------
------------------------------------------PYLARD-G----------
--------------------------------------------ICHRV-----------
NS------SR------------LYQISG------------FYR---------EE---Y--
--Y-----LSE-------------------------------------ERLKE-------
------------------MVAIIGPV------T----ATID-----------ASP-----
-------------------FG--------------FMH----------------------
--------------------------------YRD-------------------------
---------GI-------------------------------------------------
--------------------FY-DP----------ACNP---------------------
-------------------------------DS---------------------------
--------------------------------PNHAVL------VV--------------
------------------------------------------------------------
---GFG------------------------------------------------------
-----------I---------------------------------------E-N-GF---
-------EYW--LIK---------------------------------------------
------------------------------NSWGPD------------------------
---------------WG-IDGFM-------------------------------------
---------------------------------KIARNR--------------NNTCGIA
N-----------------------------------------------------------
SNAF--------------------------------------------------------
------------------PIL---------------------------------------
------------------------------------------------------------
------------------------------------------------------------
------------------------------------------------------------
------------------------------------------------------------
------------------------------------------------------------
--------------------------------------------------
>Dmel.FBtr0078623
------------------------------------------------------------
------------------------------------------------------------
---------------MGTPRLT-----------------------------------VV-
---------H-----------------GLIL-L---------LL----------------
-VEL-----------G--------------------------------------------
------------------------------------------------------------
------------------------------------------------------------
------------------------------------------------------------
------------------------------------------------------------
------------------------------------------------------------
------------------------------------------------------------
-----------------------------------------------------LTAVSD-
------------------------------------------------------------
-----------------------------TEW----------------------------
------------------------------DQYKAKYN----------------------
-----KQYRN--------------------------------------------RDKYHR
-----------ALYE-----------------------------------QRVLAVESHN
QLYL--------------------------------QG-KVAFKMGLNKF----------
--------------------------SDTDQRILFNY---------------RSS-----
------------------------------------------------------------
-------------------------------------------IPAP-L-----------
ET-----------------------------------STNALT-----------------
------------------------------------------------------------
------------------------------------------------------------
------------------------------------------------------------
------------------------------------------------------------
------------------------------------------------------------
------------------------------------------------------------
------------------ET-VNYK--------------------RY-------------
----D----------------Q----------I-TE------------------------
-----------------------------G------------------------------
------------------------------------------------------------
------------------------------------------------------ID----
---WRQ-YGYI--------------SP-------VG-D---Q------------------
-----------------GTEC------------LSCWAF---------------------
-------STSGVLEAH------------------------MAK-----------------
-KYG------------------------N---LVPL------SPKHLV------DCV---
------------------------------------------------------------
----------P------------YP-------------N--------------NGCSGGW
VSVAF-----------------NYTRD-------------HGIATKESY-----------
------------------------------------------PYEPVS-G----------
--------------------------------------------ECLWK-----------
SD------RS------------AGTLSG------------YVT---------LG---N--
--Y------DE-------------------------------------RELAE-------
------------------VVYNIGPV------A----VSID-----------HLH-----
-------------------EE--------------FDQ----------------------
--------------------------------YSG-------------------------
---------GV-------------------------------------------------
--------------------LS-IP----------ACRSK--------------------
------------------------------RQD---------------------------
--------------------------------LTHSVL------LV--------------
------------------------------------------------------------
---GFG------------------------------------------------------
-----------T---------------------------------------H-RKWG---
-------DYW--IIK---------------------------------------------
------------------------------NSYGTD------------------------
---------------WG-ESGYL-------------------------------------
---------------------------------KLARNA--------------NNMCGVA
S-----------------------------------------------------------
LPQY--------------------------------------------------------
------------------PTF---------------------------------------
------------------------------------------------------------
------------------------------------------------------------
------------------------------------------------------------
------------------------------------------------------------
------------------------------------------------------------
--------------------------------------------------
>Dmel.FBtr0080055
------------------------------------------------------------
------------------------------------------------------------
----------------------------------------------------------MW
---------K-----------------LIFF-G---------CLC------GLNCQIVTS
NLSE-----------GNS------------------S-----------------------
------------------------------------------------------------
------------------------------------------------------------
------------------------------------------------------------
------------------------------------------------------------
------------------------------------------------------------
------------------------------------------------------------
------------------------------------------------------SANCK-
------------------------------------------------------------
-----------------------------SEF----------------------------
------------------------------EKFKNNNN----------------------
-----RKYLRT------------------------------------------YDEMRSY
-----------KAFE-----------------------------------ENFKVIEEHN
QNYK--------------------------------EG-QTSFRLKPNIF----------
--------------------------ADMSTDGYLKG---------------FLR-----
------------------------------------------------------------
-------------------------------------------LLKS-N-----------
IED----------------------------------SADNMA-----------------
------------------------------------------------------------
------------------------------------------------------------
------------------------------------------------------------
------------------------------------------------------------
------------------------------------------------------------
------------------------------------------------------------
------------------EI-VGSP--------------------LM-------------
----A----------------N----------V-PE------------------------
-----------------------------S------------------------------
------------------------------------------------------------
------------------------------------------------------LD----
---WRS-KGFI--------------TP-------PY-N---Q------------------
-----------------LS-C------------GSCYAF---------------------
-------SIAESIMGQ------------------------VFK-----------------
-RTG------------------------K---ILSL------SKQQIV------DCS---
------------------------------------------------------------
-----------VS----------HG-------------N--------------QGCVGGS
LRNTL-----------------SYLQS------------TGGIMRDQDY-----------
------------------------------------------PYVARK-G----------
--------------------------------------------KCQFV-----------
PD------LS------------VVNVTS------------WAI---------LP---V--
--R------DE-------------------------------------QAIQA-------
------------------AVTHIGPV------A----ISIN-----------ASP-----
-------------------KT--------------FQL----------------------
--------------------------------YSD-------------------------
---------GI-------------------------------------------------
--------------------YD-DP----------LCSS---------------------
-------------------------------AS---------------------------
--------------------------------VNHAMV------VI--------------
------------------------------------------------------------
---GFG------------------------------------------------------
--------------------------------------------------------K---
-------DYW--ILK---------------------------------------------
------------------------------NWWGQN------------------------
---------------WG-ENGYI-------------------------------------
---------------------------------RIRKGV---------------NMCGIA
N-----------------------------------------------------------
YAAY--------------------------------------------------------
------------------AIV---------------------------------------
------------------------------------------------------------
------------------------------------------------------------
------------------------------------------------------------
------------------------------------------------------------
------------------------------------------------------------
--------------------------------------------------
>Turt.mRNA_tetur10g01680
------------------------------------------------------------
------------------------------------------------------------
----------------------------------------------------------M-
---------------------------IYLI-F-------PFIL----------------
-LSL-----------HLS------------------------------------------
------------------------------------------------------------
------------------------------------------------------------
-----PIQS---------------------------------------------------
------------------------------------------------------------
------------------------------------------------------------
------------------------------------------------------------
--------------------------------------------------IELSENELD-
------------------------------------------------------------
-----------------------------SYW----------------------------
------------------------------TTYKVRHG----------------------
-----KNYTFS------------------------------------------ADDYFRK
-----------YAFG-----------------------------------MNLNKILKHN
TVAD--------------------------------LG-LRNFKLSLNRY----------
--------------------------ADKTTGEMVKQ---------------RTG-----
------------------------------------------------------------
-------------------------------------------LSST-S-----------
------------------------------------LKSAQLKLFKPR------------
--------------L---------------------------------------------
------------------------------------------------------------
------------------------------------------------------------
------------------------------------------------------------
------------------------------------------------------------
------------------------------------------------------------
---------------------TDAN--------------------VT-------------
----S----------------D----------K-GS------------------------
-----------------------------S------------------------------
------------------------------------------------------------
------------------------------------------------------FD----
---WRS-HGIV--------------NP-------PV-D---Q------------------
-----------------GE-C------------GSCWAF---------------------
-------ATTSTIEGQ------------------------WAL-----------------
-KTG------------------------Q---LVNA------SAQQLI------DCS---
------------------------------------------------------------
-----------WS----------NG-------------N--------------EGCGGGN
MLGAY-----------------TYLAD-------------EPFVDATDY-----------
------------------------------------------PYLTKD-Y----------
--------------------------------------------VCLDQ-----------
QI------KL--K---------YGKIRT------------IGF---------VT---P--
--L------DE-------------------------------------TELAL-------
------------------AVKEIGPI------A----VAID-----------GSS-----
-------------------PY--------------LTF----------------------
--------------------------------YWE-------------------------
---------GI-------------------------------------------------
--------------------YD-DD----------TCTN---------------------
--------------------------------Q---------------------------
--------------------------------VNHAVT------LV--------------
------------------------------------------------------------
---GFG------------------------------------------------------
-----------T---------------------------------------DSN-GI---
-------DYW--IVK---------------------------------------------
------------------------------NSWGAD------------------------
---------------WG-DNGYF-------------------------------------
---------------------------------KMRRGV---------------NMCGVA
E-----------------------------------------------------------
MPMY--------------------------------------------------------
------------------ANF---------------------------------------
------------------------------------------------------------
------------------------------------------------------------
------------------------------------------------------------
------------------------------------------------------------
------------------------------------------------------------
--------------------------------------------------
>Mocc.rna3765
------------------------------------------------------------
------------------------------------------------------------
----------------------------------------------------------M-
---------K-----------------SLAV-F---------SL----------------
-LWL-----------IAS------------------VSSGSQL-----------------
------------------------------------------------------------
------------------------------------------------------------
------------------------------------------------------------
------------------------------------------------------------
------------------------------------------------------------
------------------------------------------------------------
-----------------------------------------------------LDRELD-
------------------------------------------------------------
-----------------------------AEW----------------------------
------------------------------ESFKEFHN----------------------
-----KNYLSA------------------------------------------AEDSRRR
-----------LLWQ-----------------------------------LNRQQIEEHN
AQAE--------------------------------LG-LQSHRLAINSF----------
--------------------------ADMTPDEILPN---------------ANR-----
------------------------------------------------------------
-------------------------------------------PVRE-S-----------
PRTT---------------------------------FGNSFA-----------------
------------------------------------------------------------
------------------------------------------------------------
------------------------------------------------------------
------------------------------------------------------------
------------------------------------------------------------
------------------------------------------------------------
---------------------------------------------SV-------------
----T----------------G----------L-PK------------------------
-----------------------------A------------------------------
------------------------------------------------------------
------------------------------------------------------VD----
---WTK-EGFV--------------TP-------TT-D---Q------------------
-----------------DI-V------------ASAIPF---------------------
-------AVTGTIEGV------------------------LGI-----------------
-RNR------------------------R---FVPL------SAHQIE------DCY---
------------------------------------------------------------
--------------------------------------------------------HGES
VQGAY-----------------ESIMQ------------LGGIMSKAAY-----------
------------------------------------------GDSMEN-R----------
--------------------------------------------TCHFD-----------
PK------KT------------ECSLIT------------YAT---------VN---K--
---------AE-------------------------------------KALQA-------
------------------AVANVGPI------A----VEVD-----------AS------
--------------------K--------------FLF----------------------
--------------------------------YEK-------------------------
---------GI-------------------------------------------------
--------------------FS-DP----------KCGE---------------------
-------------------------------KA---------------------------
--------------------------------PNHALL------VT--------------
------------------------------------------------------------
---GYG------------------------------------------------------
-----------S---------------------------------------E-N-GV---
-------DYW--MLK---------------------------------------------
------------------------------NTWGGS------------------------
---------------WG-EGGYI-------------------------------------
---------------------------------RIERNR---------------NTCRIA
N-----------------------------------------------------------
NATY--------------------------------------------------------
------------------PVLA--------------------------------------
------------------------------------------------------------
------------------------------------------------------------
------------------------------------------------------------
------------------------------------------------------------
------------------------------------------------------------
--------------------------------------------------
>Alyc.aculy04g02640.1
------------------------------------------------------------
------------------------------------------------------------
----------------------------------------------------------M-
---------QPV---------------SSIVGLKVALS--AAAL----------------
-VLI-----------TIG------------------------------------------
------------------------------------------------------------
------------------------------------------------------------
------------------------------------------------------------
------------------------------------------------------------
------------------------------------------------------------
------------------------------------------------------------
--------------------------------------------------SQPSDAQLST
FAD---------------------------------------------------------
---------------------------KLPGF----------------------------
------------------------------QEFKRIYG----------------------
-----KIYASS------------------------------------------QEDSRRE
-----------RIFN-----------------------------------KTLTKIDKHN
RLFN--------------------------------DG-KATYALYPCEY----------
--------------------------SDMDEQEVATF---------------LKG-----
------------------------------------------------------------
-------------------------IILPDDV-----------LDPE-E-----------
FNKT-------------------------------LASGGSQRTRR--------------
------------------------------------------------------------
------------------------------------------------------------
------------------------------------------------------------
------------------------------------------------------------
------------------------------------------------------------
------------------------------------------------------------
---------------------QANG--------------------GK-------------
---------------------E-L--------L-PE------------------------
-----------------------------T------------------------------
------------------------------------------------------------
------------------------------------------------------VD----
---YRT-SGCL--------------SL-------PK-D---Q------------------
-----------------KF-C------------GSCWSQ---------------------
-------AVVSAIETM------------------------KCM-----------------
-KSG------------------------K---LETM------SAQNLI------DCA---
------------------------------------------------------------
-----------NRK-------SGYK-------------L--------------DGCAGGM
FPDAL-----------------QYVIN------------NGGIDDEECY-----------
------------------------------------------PYGANDRE----------
--------------------------------------------ACRYS-----------
TK------CK------------AGSVTT------------WRR---------LP---P--
---------TE-------------------------------------EALKE-------
------------------AVAKHGPV------L----AAIH-----------SN------
-------------------DD--------------FFS----------------------
--------------------------------YNS-------------------------
---------GV-------------------------------------------------
--------------------YD-DP----------KCTNE--------------------
------------------------------RSK---------------------------
--------------------------------INHGVL------IV--------------
------------------------------------------------------------
---GYG------------------------------------------------------
-----------N---------------------------------------E-N-GK---
-------DFW--IVR---------------------------------------------
------------------------------NSWGYT------------------------
---------------WG-EKGYM-------------------------------------
---------------------------------KLIRNK--------------PNNCCIA
C-----------------------------------------------------------
YTYV--------------------------------------------------------
------------------LDV---------------------------------------
------------------------------------------------------------
------------------------------------------------------------
------------------------------------------------------------
------------------------------------------------------------
------------------------------------------------------------
--------------------------------------------------
>Alyc.aculy03g07600.1
------------------------------------------------------------
------------------------------------------------------------
----------------------------------------------------------M-
---------KLAK--------------VFCIQL---------AL----------------
-VVV-----------LSS---FILLV---------KAQGDDETTT---------------
------------------------------------------------------------
------------------------------------------------------------
-----PSTI---------------------------------------------------
------------------------------------------------------------
----------------------------------------------ISTTISPPRSRF--
-----------------------------GSLLGSILR----------------------
--------------------P-----------------------------LKSTFEHAKS
F------------------------IG------------------------------NRL
NNVADGY-----------------NRLRPKSF----------------------------
------------------------------EMFARLYN----------------------
-----KTYSA-------------------------------------------EELPKRM
-----------RLFL-----------------------------------ERRNMIEESV
RMFK--------------------------------EG-KATFLMRENAY----------
--------------------------TDWDDDELKAL----------------TG-----
------------------------------------------------------------
-------------------------------------------VSLP-S-----------
QDEL-------------------------------AKEQQELGVRKRFL----RSVN---
--------------Y---------------------------------------------
------------------------------------------------------------
---------TIEGEEGNDD-----------------------------------------
------------------------------------------------------------
------------------------------------------------------------
------------------------------------------------------------
-GEDLG---------------LIVK--------------------QN-------------
----T----------------R----------I-PA------------------------
-----------------------------S------------------------------
------------------------------------------------------------
------------------------------------------------------KD----
---WRA-SGCI--------------AT-------PI-N---Q------------------
-----------------HK-C------------GACYAV---------------------
-------ATISVLESM------------------------RCI-----------------
-NQV------------------------S---SPIL------SPQQIV------DCA---
------------------------------------------------------------
-----------STR-------AGYR-------------N--------------HGCNGGW
PTPVL-----------------QYLQR------------TGVVARETCY-----------
------------------------------------------PFVRRQ-Q----------
--------------------------------------------ICKIH-----------
AM------KQTP----------GCTVSA--SPTN--SRLRYKV---------LN------
---------NE-------------------------------------RDILY-------
------------------HVANTGPV------V----TVMK-----------AS------
-------------------DK--------------FLY----------------------
--------------------------------YGS-------------------------
---------GI-------------------------------------------------
--------------------FD-DP----------RCSRL--------------------
------------------------------RDD---------------------------
--------------------------------VDHAIV------IV--------------
------------------------------------------------------------
---GYG------------------------------------------------------
-----------R---------------------------------------E-N-GQ---
-------DYW--LIK---------------------------------------------
------------------------------NSWGVS------------------------
--------------EWG-EGGYG-------------------------------------
---------------------------------KYKRGT---------------NACSIG
H-----------------------------------------------------------
WGWVIL------------------------------------------------------
------------------P-----------------------------------------
------------------------------------------------------------
------------------------------------------------------------
------------------------------------------------------------
------------------------------------------------------------
------------------------------------------------------------
--------------------------------------------------
>Mocc.rna3359
------------------------------------------------------------
------------------------------------------------------------
----------------------------------------------------------MF
G--------V-----------------ATVL-L---------AL----------------
-LCV--------------------------------------------------------
------------------------------------------------------------
------------------------------------------------------------
------------------------------------------------------------
------------------------------------------------------------
------------------------------------------------------------
------------------------------------------------------------
------------------------------------------------------------
------------------------------------------------------------
---------------------------SRADW----------------------------
------------------------------ASYKREFN----------------------
-----KTYPP-------------------------------------------DEDARRQ
-----------RIYE-----------------------------------ESLREMTEHN
ILYE--------------------------------RK-LTTWRQGLTVF----------
--------------------------SDMTVEERSRF---------------AGA-----
------------------------------------------------------------
-------------------------------------------RTDTRK-----------
------------------------------------LFMKRKHFGSGF------------
--------------Y---------------------------------------------
------------------------------------------------------------
------------------------------------------------------------
------------------------------------------------------------
------------------------------------------------------------
------------------------------------------------------------
---------------------------------------------QA-------------
----F----------------Q----------A-PA------------------------
-----------------------------S------------------------------
------------------------------------------------------------
------------------------------------------------------ID----
---WRD-SKCI--------------TT-------PK-N---QDGS---------------
-----------------GG-CA-----------NSCWAF---------------------
-------ATTGLLEYH------------------------YCM-----------------
-QHR------------------------T---LKSF------SEKYLV------NCA---
------------------------------------------------------------
------------------------G-------------N--------------RNCKAGD
VDKAL-----------------DHVIA------------TKEIPSEESY-----------
------------------------------------------PYTTHY-E----------
--------------------------------------------ECREP-----------
GS------DTFN----------MSDLVG------------YDR---------LQ------
---------GD-------------------------------------EELLR-------
------------------AVAFQGPV------A----VYML-----------TGG-----
-------------------TK--------------LTA----------------------
--------------------------------FRTT------------------------
------NDDDI-------------------------------------------------
--------------------FS-DD----------FCDQA--------------------
-----------------------------GPRV---------------------------
--------------------------------IDHAVL------VV--------------
------------------------------------------------------------
---GYG------------------------------------------------------
-----------S---------------------------------------N-V-NG---
-------KYW--LVK---------------------------------------------
------------------------------NSWGTD------------------------
---------------WG-QKGYF-------------------------------------
---------------------------------KISRDR--------------ANHCHIS
D-----------------------------------------------------------
YLFV--------------------------------------------------------
------------------PKYK--------------------------------------
------------------------------------------------------------
------------------------------------------------------------
------------------------------------------------------------
------------------------------------------------------------
------------------------------------------------------------
--------------------------------------------------
>Mocc.rna3357
------------------------------------------------------------
------------------------------------------------------------
----------------------------------------------------------MF
R--------G-----------------TAIL-L---------TL----------------
-CCL--------------------------------------------------------
------------------------------------------------------------
------------------------------------------------------------
------------------------------------------------------------
------------------------------------------------------------
------------------------------------------------------------
------------------------------------------------------------
------------------------------------------------------------
------------------------------------------------------------
---------------------------SSADW----------------------------
------------------------------TSYKREFY----------------------
-----KNYSP-------------------------------------------DEDAFRR
-----------QIYE-----------------------------------QSVREMNEHN
VLYE--------------------------------QN-RTSWRQGLTVF----------
--------------------------SDMTEEERSGI---------------TGS-----
------------------------------------------------------------
-------------------------------------------LRGMGN-----------
------------------------------------FSASSFGTFPPI------------
--------------F---------------------------------------------
------------------------------------------------------------
------------------------------------------------------------
------------------------------------------------------------
------------------------------------------------------------
------------------------------------------------------------
---------------------------------------------HK-------------
----G----------------R----------P-PA------------------------
-----------------------------S------------------------------
------------------------------------------------------------
------------------------------------------------------VD----
---WRK-SKCV--------------AP-------PK-N---QYGP---------------
-----------------GD-CR-----------RTCWAF---------------------
-------ATTGVLEYY------------------------YCK-----------------
-KHG------------------------K---LESF------SEKYLV------DCV---
------------------------------------------------------------
-----------FT-------------------------V--------------QGCQGGL
FEKAM-----------------DHLFW------------TMNIPSEKSY-----------
------------------------------------------PYTTFF-G----------
--------------------------------------------ECREP-----------
GN------DLFD----------LSDVKG------------FER---------LH------
---------GD-------------------------------------EELLK-------
------------------AVAFRGPV------V----AYML-----------TEG-----
-------------------AN--------------LGT----------------------
--------------------------------FRPT------------------------
------SEDDI-------------------------------------------------
--------------------FR-AD----------SCAST--------------------
-----------------------------QQGR---------------------------
--------------------------------FDHAVV------VV--------------
------------------------------------------------------------
---GYG------------------------------------------------------
-----------S---------------------------------------N-Q-NG---
-------KYW--IVK---------------------------------------------
------------------------------NSWGTN------------------------
---------------WG-QNGYF-------------------------------------
---------------------------------KLSRDG--------------GNYCNIS
D-----------------------------------------------------------
FVFV--------------------------------------------------------
------------------PKYR--------------------------------------
------------------------------------------------------------
------------------------------------------------------------
------------------------------------------------------------
------------------------------------------------------------
------------------------------------------------------------
--------------------------------------------------
>Mocc.rna3360
MAIYLVTLNRNEV-----------------------------------------------
------------------------------------------------------------
----------AQTEIDETGSYLLSRCGKTR----------------------PYRDITMF
F--------R-----------------VAFV-V---------GL----------------
-WCL--------------------------------------------------------
------------------------------------------------------------
------------------------------------------------------------
------------------------------------------------------------
------------------------------------------------------------
------------------------------------------------------------
------------------------------------------------------------
------------------------------------------------------------
------------------------------------------------------------
---------------------------SSADW----------------------------
------------------------------ASYKRKFN----------------------
-----KNYSS-------------------------------------------VEDAFRR
-----------QIYE-----------------------------------ESTRNNIEHN
ILYD--------------------------------LK-LVTWRRGPTMF----------
--------------------------SDMTAEERSGF---------------LGA-----
------------------------------------------------------------
-------------------------------------------LPPTAN-----------
------------------------------------FSAPPEYLGPEL------------
--------------W---------------------------------------------
------------------------------------------------------------
------------------------------------------------------------
------------------------------------------------------------
------------------------------------------------------------
------------------------------------------------------------
----------------------------------------------E-------------
----G----------------E----------P-PA------------------------
-----------------------------S------------------------------
------------------------------------------------------------
------------------------------------------------------VD----
---YRT-NPCL--------------TP-------PK-D---QGAST--------------
-----------------AA-CS-----------RNCWAF---------------------
-------ATIGLLEFR------------------------YCA-----------------
-REG------------------------T---QQRF------SEKYLV------NCA---
------------------------------------------------------------
-----------DN----------------------------------------RSCEGGH
IDKAL-----------------EFVIE------------KQKIPSEASY-----------
------------------------------------------PYTLSK-E----------
--------------------------------------------PCREP-----------
YV------DLFD----------MKDLVG------------YEI---------LH------
---------GD-------------------------------------EALLR-------
------------------AVAFRGPV------A----VYMW-----------TNM-----
-------------------TG--------------LQD----------------------
--------------------------------FTP-------------------------
------GEDDI-------------------------------------------------
--------------------FS-SA----------VCDNL--------------------
-----------------------------EPGA---------------------------
--------------------------------YDHAVM------VV--------------
------------------------------------------------------------
---GYG------------------------------------------------------
-----------S---------------------------------------N-A-QG---
-------KYW--IIR---------------------------------------------
------------------------------NSWGPL------------------------
---------------WG-QHGYA-------------------------------------
---------------------------------KISRDK--------------VNHCHIS
D-----------------------------------------------------------
SVFV--------------------------------------------------------
------------------PKYA--------------------------------------
------------------------------------------------------------
------------------------------------------------------------
------------------------------------------------------------
------------------------------------------------------------
------------------------------------------------------------
--------------------------------------------------
>Turt.mRNA_tetur04g08380
------------------------------------------------------------
------------------------------------------------------------
----------------------------------------------------------M-
---------K-----------------FSIFKLV-------YYL----------------
-LTF-----------S--------------------------------------------
------------------------------------------------------------
------------------------------------------------------------
------------------------------------------------------------
------------------------------------------------------------
------------------------------------------------------------
------------------------------------------------------------
----------------------------------------------------HNFIHEE-
------------------------------------------------------------
-----------------------------QQF----------------------------
------------------------------RKFIKAYN----------------------
-----KSYTFGS-----------------------------------------HEYWHRF
-----------QIFQ-----------------------------------RALGKITILN
NNRK--------------------------------H--PTSAFFGLTPY----------
--------------------------ADLTLSEFKKK---------------VINSPYNG
------------------------------------------------------------
-------------------------------------------RKLN-V-----------
YKQRLD-----------------------------LTQSKPIL-----------------
------------------------------------------------------------
------------------------------------------------------------
------------------------------------------------------------
------------------------------------------------------------
------------------------------------------------------------
------------------------------------------------------------
------------------NN-LDFK--------------------QM-------------
----L----------------N----------V-PL------------------------
-----------------------------A------------------------------
------------------------------------------------------------
------------------------------------------------------VD----
---WRT-KGII--------------GD-------VV-A---Q------------------
-----------------GK-C------------GSCWAH---------------------
-------TIVDTISSM------------------------VAL-----------------
-NTG------------------------Q---YVKL------SAQQLL------DCS---
------------------------------------------------------------
-----------------------DN-------------N--------------YGCDGGD
[truncated: 108,235 more chars]
