# Supplementary material for: Genome streamlining in a minute herbivore that manipulates its host plant
Source: eLife. 2020 Oct 23;9:e56689. doi: 10.7554/eLife.56689 (PMC7738191; doi:10.7554/eLife.56689)
Supplement: Supplementary file 7. [file elife-56689-supp7.zip › Supplementary_File_7/Figure_4_Supplement_5_MFS_mafft.fasta]

>GNOMON_2153211858
---------MKLVEKE--------------------------------------------
------------------------------------------------------------
------------------------------------------------------------
------------------------------------------------------------
------------------------------------------------------------
------------------------------------------------------------
---------------------------------------------P--------------
-----------------------RNVLCAIV--NRKLLPVKI-HTFLSVGALVGVIPFIV
IHA---------------------------------------------------------
------------------------------------------------------------
------------------------------------------------------------
------------------------------------------------------------
------------------------------------------------------------
--ES--------LGISAGLVG-------VTNAIMLLCSVFLKFFMGSLAD--KY-----R
AVKL-LLFKVVLLQAVFHIAIYTCITP---IVRRDIWQ----------------------
----AHVEDSVEPFS-----------------KESEYRT--VCNCSDAEPSICLREALD-
-------------------SYTLSPCA----------------------QNDASC-----
--------------------------CSLEVRNGQV-------------SALYTWQFWVF
FVLRICS---GGLAAVTFSLSDTATYAILG------------DQKELYGRQRL--WGTIA
WGGLAPVIGIMNQYFS-KGRTHNYGPGFYFNSIISLLDLVA-V----------CFLD---
--------------------IPETSRA---------------------------------
------------------------------------------------------------
------------------------------------------------------------
------------------------------------------------------------
------------------------------------------------------------
------------------------------------------------------------
------------------------------------------------------------
------------------------------------------------------------
------------------------------------SQNMLSDL----------------
------------------------------------------------------------
------------------------------------------------------------
------------------------------------------------------------
-----------------------FTLF----------------------------RSKHV
----------LFF----------------------------VLGVFVQGTLMGPIWSYAF
MYFK-DMG----------APQTLLGLQLTVQCFLGEVPVMFFSG-WIITK------LGFK
HSMSLSVAGTVLRLGIYA----------------FGS----------NPWMMLPAEILHG
LSFGLFYSAMTLYA----------------------------------------NRIAP-
RGTEATVQGIVSGMFEGAGIAVGSVA---CGLLFD----------------INKRRTML-
---Y--------------------------------------------------------
---------------------------------FTAYGLAFTI-----------------
----------------IQ-I----------------------------------------
---------------------LVNWH------------LGDPPIVREDTPACPPKVRV--
-------------------------------------------------EVPSQSECLLR
E------------GTIS---------------RTDTEASGDQMSVFEDP-----------
------------------------------------------------------------
------------------------------------------------------------
------------------------------------------------------------
------------------------------------------------------------
------------------------------------------------------------
-------------------IV
>GNOMON_2153211954
---------MKLVEKE--------------------------------------------
------------------------------------------------------------
------------------------------------------------------------
------------------------------------------------------------
------------------------------------------------------------
------------------------------------------------------------
---------------------------------------------P--------------
-----------------------RNVLCAIV--NRKLLPVKI-HTFLSVGALVGVIPFIV
IHA---------------------------------------------------------
------------------------------------------------------------
------------------------------------------------------------
------------------------------------------------------------
------------------------------------------------------------
--ES--------LGISAGLVG-------VTNAIMLLCSVFLKFFMGSLAD--KY-----R
AVKL-LLFKVVLLQAVFHIAIYTCITP---IVRRDIWQ----------------------
----AHVEDSVEPFS-----------------KESEYRT--VCNCSDAEPSICLREALD-
-------------------SYTLSPCA----------------------QNDASC-----
--------------------------CSLEVRNGQV-------------SALYTWQFWVF
FVLRICS---GGLAAVTFSLSDTATYAILG------------DQKELYGRQRL--WGTIA
WGGLAPVIGIMNQYFS-KGRTHNYGPGFYFNSIISLLDLVA-V----------CFLD---
--------------------IPETSRA---------------------------------
------------------------------------------------------------
------------------------------------------------------------
------------------------------------------------------------
------------------------------------------------------------
------------------------------------------------------------
------------------------------------------------------------
------------------------------------------------------------
------------------------------------SQNMLSDL----------------
------------------------------------------------------------
------------------------------------------------------------
------------------------------------------------------------
-----------------------FTLF----------------------------RSKHV
----------LFF----------------------------VLGVFVQGTLMGPIWSYAF
MYFK-DMG----------APQTLLGLQLTVQCFLGEVPVMFFSG-WIITK------LGFK
HSMSLSVAGTVLRLGIYA----------------FGS----------NPWMMLPAEILHG
LSFGLFYSAMTLYA----------------------------------------NRIAP-
RGTEATVQGIVSGMFEGAGIAVGSVA---CGLLFD----------------INKRRTML-
---Y--------------------------------------------------------
---------------------------------FTAYGLAFTI-----------------
----------------IQ-I----------------------------------------
---------------------LVNWH------------LGDPPIVR-DTPACPPKVRV--
-------------------------------------------------EVPSQSECLLR
E------------GTIS---------------RTDTEASGDQMSVFEDP-----------
------------------------------------------------------------
------------------------------------------------------------
------------------------------------------------------------
------------------------------------------------------------
------------------------------------------------------------
-------------------IV
>GNOMON_2677019044
------------------------------------------------------------
------------------------------------------------------------
------------------------------------------------------------
------------------------------------------------------------
------------------------------------------------------------
------------------------------------------------------------
------------------------------------------------------------
------------------------------------------------------------
------------------------------------------------------------
------------------------------------------------------------
------------------------------------------------------------
------------------------------------------------------------
------------------------------------------------------------
----------------------------------------MKPIVGAISD--RI-----Q
NITAVIMVSEILLMAFCWGVFL---AP---EWSSRLLLNRSFDLCP--------------
----QNFTTEIENFA----------------------------------------NGTE-
--CTLSCESST-RS-----IYIDNPVSNCNAS----------------------------
--------------------------CSIDC--------------ISADSHLSTLGLLMY
IVSILLT---SSLAATLYSISDAACFATL--------GP---KRDHLYGRQRL--WGTLS
WGIISPAIGAIIDASS-SGGQTDFSASVIGFTILICINIVM-L----------YCA----
---------------------PRFKTPV--------------------------------
------------------------------------------------------------
------------------------------------------------------------
------------------------------------------------------------
------------------------------------------------------------
------------------------------------------------------------
------------------------------------------------------------
------------------------------------------------------------
-----------------------------------RSNNFFSDLKDA-------------
------------------------------------------------------------
------------------------------------------------------------
------------------------------------------------------------
--------------------FTDVDVI---------------------------------
----------IF-----------------------------SVWVFFCGVFIGNIWTYSV
WLLE-ELD----------ASKTLTGLTYSVQSLLIEIPMFFIAG-YLIER------LGYF
GCMTTAFICFGIKLLGYS----------------LLV----------NPWYALLVDIVGG
AVFPMFYAATTAFA----------------------------------------NQAAA-
PGTSATMQCLFGAIYEGLGMAVGSFL---GGSLIQ----------------PFGAKGAF-
RIF---------------------------------------------------------
----------------------------------GMMALVCAL-----------------
----------------LC-S----------------------------------------
---------------------LTSRV------------------NPSRI-----------
------------------------------------------------------------
--------------------------------RSQGHDQTPAPDI---------------
------------------------------------------------------------
----------------------------------------------HT-----------S
YGSV-------------------------DTVSA--------------------------
------------------------------------------------------------
------------------------------------------------------------
---------------------
>GNOMON_2677018980
---------MWGLS----------------------------------------------
------------------------------------------------------------
------------------------------------------------------------
------------------------------------------------------------
------------------------------------------------------------
------------------------------------------------------------
------------------------------------------------------------
----------------------------------SDLYPIKA-HFFLYNGAQACYLNYLA
VVG---------------------------------------------------------
------------------------------------------------------------
------------------------------------------------------------
------------------------------------------------------------
------------------------------------------------------------
--KQ--------AGVSASTTG-------IIFGVAPLITTIMKPIVGAISD--RI-----Q
NITAVIMVSEILLMAFCWGVFL---AP---EWSSRLLLNRSFDLCP--------------
----QNFTTEIENFA----------------------------------------NGTE-
--CTLSCESST-RS-----IYIDNPVSNCNAS----------------------------
--------------------------CSIDC--------------ISADSHLSTLGLLMY
IVSILLT---SSLAATLYSISDAACFATL--------GP---KRDHLYGRQRL--WGTLS
WGIISPAIGAIIDASS-SGGQTDFSASVIGFTILICINIVM-L----------YCA----
---------------------PRFKTPV--------------------------------
------------------------------------------------------------
------------------------------------------------------------
------------------------------------------------------------
------------------------------------------------------------
------------------------------------------------------------
------------------------------------------------------------
------------------------------------------------------------
-----------------------------------RSNNFFSDLKDA-------------
------------------------------------------------------------
------------------------------------------------------------
------------------------------------------------------------
--------------------FTDVDVI---------------------------------
----------IF-----------------------------SVWVFFCGVFIGNIWTYSV
WLLE-ELD----------ASKTLTGLTYSVQSLLIEIPMFFIAG-YLIER------LGYF
GCMTTAFICFGIKLLGYS----------------LLV----------NPWYALLVDIVGG
AVFPMFYAATTAFA----------------------------------------NQAAA-
PGTSATMQCLFGAIYEGLGMAVGSFL---GGSLIQ----------------PFGAKGAF-
RIF---------------------------------------------------------
----------------------------------GMMALVCAL-----------------
----------------LC-S----------------------------------------
---------------------LTSRV------------------NPSRI-----------
------------------------------------------------------------
--------------------------------RSQGHDQTPAPDI---------------
------------------------------------------------------------
----------------------------------------------HT-----------S
YGSV-------------------------DTVSA--------------------------
------------------------------------------------------------
------------------------------------------------------------
---------------------
>GNOMON_2677019012
---------MWGLS----------------------------------------------
------------------------------------------------------------
------------------------------------------------------------
------------------------------------------------------------
------------------------------------------------------------
------------------------------------------------------------
------------------------------------------------------------
----------------------------------SDLYPIKA-HFFLYNGAQACYLNYLA
VVG---------------------------------------------------------
------------------------------------------------------------
------------------------------------------------------------
------------------------------------------------------------
------------------------------------------------------------
--KQ--------AGVSASTTG-------IIFGVAPLITTIMKPIVGAISD--RI-----Q
NITAVIMVSEILLMAFCWGVFL---AP---EWSSRLLLNRSFDLCP--------------
----QNFTTEIENFA----------------------------------------NGTE-
--CTLSCESST-RS-----IYIDNPVSNCNAS----------------------------
--------------------------CSIDC--------------ISADSHLSTLGLLMY
IVSILLT---SSLAATLYSISDAACFATL--------GP---KRDHLYGRQRL--WGTLS
WGIISPAIGAIIDASS-SGGQTDFSASVIGFTILICINIVM-L----------YCA----
---------------------PRFKTPV--------------------------------
------------------------------------------------------------
------------------------------------------------------------
------------------------------------------------------------
------------------------------------------------------------
------------------------------------------------------------
------------------------------------------------------------
------------------------------------------------------------
-----------------------------------RSNNFFSDLKDA-------------
------------------------------------------------------------
------------------------------------------------------------
------------------------------------------------------------
--------------------FTDVDVI---------------------------------
----------IF-----------------------------SVWVFFCGVFIGNIWTYSV
WLLE-ELD----------ASKTLTGLTYSVQSLLIEIPMFFIAG-YLIER------LGYF
GCMTTAFICFGIKLLGYS----------------LLV----------NPWYALLVDIVGG
AVFPMFYAATTAFA----------------------------------------NQAAA-
PGTSATMQCLFGAIYEGLGMAVGSFL---GGSLIQ----------------PFGAKGAF-
RIF---------------------------------------------------------
----------------------------------GMMALVCAL-----------------
----------------LC-S----------------------------------------
---------------------LTSRV------------------NPSRI-----------
------------------------------------------------------------
--------------------------------RSQE------------------------
------------------------------------------------------------
----------------------------------------------NR-----------S
STSI-------------------------QTALAP-------------------------
------------------------------------------------------------
------------------------------------------------------------
---------------------
>GNOMON_2677019028
---------MWGLS----------------------------------------------
------------------------------------------------------------
------------------------------------------------------------
------------------------------------------------------------
------------------------------------------------------------
------------------------------------------------------------
------------------------------------------------------------
----------------------------------SDLYPIKA-HFFLYNGAQACYLNYLA
VVG---------------------------------------------------------
------------------------------------------------------------
------------------------------------------------------------
------------------------------------------------------------
------------------------------------------------------------
--KQ--------AGVSASTTG-------IIFGVAPLITTIMKPIVGAISD--RI-----Q
NITAVIMVSEILLMAFCWGVFL---AP---EWSSRLLLNRSFDLCP--------------
----QNFTTEIENFA----------------------------------------NGTE-
--CTLSCESST-RS-----IYIDNPVSNCNAS----------------------------
--------------------------CSIDC--------------ISADSHLSTLGLLMY
IVSILLT---SSLAATLYSISDAACFATL--------GP---KRDHLYGRQRL--WGTLS
WGIISPAIGAIIDASS-SGGQTDFSASVIGFTILICINIVM-L----------YCA----
---------------------PRFKTPV--------------------------------
------------------------------------------------------------
------------------------------------------------------------
------------------------------------------------------------
------------------------------------------------------------
------------------------------------------------------------
------------------------------------------------------------
------------------------------------------------------------
-----------------------------------RSNNFFSDLKDA-------------
------------------------------------------------------------
------------------------------------------------------------
------------------------------------------------------------
--------------------FTDVDVI---------------------------------
----------IF-----------------------------SVWVFFCGVFIGNIWTYSV
WLLE-ELD----------ASKTLTGLTYSVQSLLIEIPMFFIAG-YLIER------LGYF
GCMTTAFICFGIKLLGYS----------------LLV----------NPWYALLVDIVGG
AVFPMFYAATTAFA----------------------------------------NQAAA-
PGTSATMQCLFGAIYEGLGMAVGSFL---GGSLIQ----------------PFGAKGAF-
RIF---------------------------------------------------------
----------------------------------GMMALVCAL-----------------
----------------LC-S----------------------------------------
---------------------LTSRV------------------NPSRI-----------
------------------------------------------------------------
--------------------------------RSQE------------------------
------------------------------------------------------------
----------------------------------------------NR-----------S
STSI-------------------------QTALAP-------------------------
------------------------------------------------------------
------------------------------------------------------------
---------------------
>Fbpp0086335
---------MVRLN----------------------------------------------
------------------------------------------------------------
------------------------------------------------------------
------------------------------------------------------------
------------------------------------------------------------
------------------------------------------------------------
------------------------------------------------------------
----------------------------------RRLLPIKA-HFFFFMAAMGPILPQLS
VIG---------------------------------------------------------
------------------------------------------------------------
------------------------------------------------------------
------------------------------------------------------------
------------------------------------------------------------
--KQ--------IGVPPDVMG-------YITAALPLLYVLAKPLVGFLAD--YF-----T
SLRKFIFISLILIMTLAFAGFYF--LPDNSHF------------IPLDEGSAQWNVTLLT
NPND---CNTIIQSSNAFCQTTHQAKCIQEEKEVGEFSALIVANESGLNLNQNLLHGNE-
--SYHICLTQP-AA----IDW---NSASCEVRHVN------------------SCIY---
----------------------------------------------------GAGKFWLF
VCLLCIG---IVGFNVTNSISDACCFDLL--------GD---EEQEKYGAQRV--WGTIG
FGATAMLAGIVVNWWT-TDAVKSLTPALIIMCVFSLLDLFS-V----------SKLK---
--------------------LPKLGGS---------------------------------
------------------------------------------------------------
------------------------------------------------------------
------------------------------------------------------------
------------------------------------------------------------
------------------------------------------------------------
------------------------------------------------------------
------------------------------------------------------------
-------------------------------------ESIWSDV----------------
------------------------------------------------------------
------------------------------------------------------------
------------------------------------------------------------
-----------------------WQLV----------------------------RKPPI
----------LVF----------------------------LFFATMAGIIDSFIIYFMF
WHLE-QVA-EA-TGYMH-QIKLIEGLVVAAECLAGEVPFFFYSG-KIIKK------LGYV
HCMSMCFFFYAVRLSLIA----------------WIP---------NPWYLVGVELFFQG
ITYALCYTCIVAYA----------------------------------------SAVAP-
PGTSATVQGLMAGMDDGLGFSIGSLI---GGLMFK----------------SLGGRESF-
KYF---------------------------------------------------------
----------------------------------AIAAICTCV-----------------
----------------AH-I----------------------------------------
---------------------VIRPT------------------SRKRQFLPR-------
------------------------------------------------------------
------------QGYVP---------PTEQEIKQPPAQEMEEIRL-------G-------
------------------------------------------------------------
------------------------------------------------------------
------------------------------------------------------------
------------------------------------------------------------
------------------------------------------------------------
---------------------
>Fbpp0271870
---------MKATIDK--------------------------------------------
------------------------------------------------------------
------------------------------------------------------------
------------------------------------------------------------
------------------------------------------------------------
------------------------------------------------------------
------------------------------------------------------------
-----------------------------------ELLPMKA-HYFLFNAGTAPVVPFMP
TLA---------------------------------------------------------
------------------------------------------------------------
------------------------------------------------------------
------------------------------------------------------------
------------------------------------------------------------
--GQ--------LGYSPAVVG-------TMYTILPIIGMLAKPLFGYIAD--RY-----H
RHRP-LFLGGQVLTGIAFFLIMF--VP---GMEKPL---------PKVEFHC--------
----HQGVSDIPRFC------SEYGECVER--------------------NLERYYGNRT
LECELNCEAQPFMWDIVCEDWLKNNTENCAANRTNTQMEFGASITMQKIENDGSCMFFMI
PHDQGQIAGQNVTLYCPKEKEYFKSNCTMDCREDYLKEQLAESAVINTSSAVTMPQFWLF
FGLLIFS---WIGMAVVVSIGDAICFGILG------------DRHHLYGKQRL--CGSLG
WGVFALLAGLLVDHMSLGEVNKNYTAVFWMALLIMGFDVFA-S----------SKLRH--
--------------------TPTHLSS---------------------------------
------------------------------------------------------------
------------------------------------------------------------
------------------------------------------------------------
------------------------------------------------------------
------------------------------------------------------------
------------------------------------------------------------
------------------------------------------------------------
--------------------------------------NILKDVG---------------
------------------------------------------------------------
------------------------------------------------------------
------------------------------------------------------------
--------------------QMFLSVR---------------------------------
---------CVIF----------------------------FLWCVAIGLGTALIWNFLF
IYLE-ELD-KAFEGCDS-SIKTLEGLVMGIQCFGGELPFFFLSG-WILKK------IGHV
NAMSVVLFGFGVRFILYS----------------MLQ----------NPWYILPIELMNG
VTFGLFYATMASYA----------------------------------------SIVAP-
PGTDATMQSLVGAIFEGVGVSMGSLI---AGQLFE----------------SVTARTTF-
EIF---------------------------------------------------------
----------------------------------GIGAFIVFV-----------------
----------------IH-V----------------------------------------
---------------------CIQLY-----------------LQRNSNIDE--------
------------------------------------------------------------
------------------------------NGKGTVASASATASPSAPLETD--------
------------------------------------------------------------
----------------------------------------IPKNTDHK-----------D
GDGFRE------------------------------------------------------
------------------------------------------------------------
------------------------------------------------------------
-----------------VDLS
>aculy02g10910.1
---------MFNMS----------------------------------------------
------------------------------------------------------------
------------------------------------------------------------
------------------------------------------------------------
------------------------------------------------------------
------------------------------------------------------------
------------------------------------------------------------
----------------------------------TYINPISL-HYFLWFAGLTSIYGYIS
VYA---------------------------------------------------------
------------------------------------------------------------
------------------------------------------------------------
------------------------------------------------------------
------------------------------------------------------------
--EH-------YANASSSQYG-------LLNMVLPFVTILAKLYFCSLAD--RH-----R
AHRS-FFVLFLATALLGYGLFGI--LP---FFIKPQ------------------------
-------PKELG------------------------------------------------
---------------LNIVTW---------------------------------------
---------------------------------------------------------VLV
CIMTSIA---TISMGVISCLSDAFAMNSS---------K---KKNTSYGLIRV--WGTLG
WGASSLALAFINQTDK----LPLLVPGLFMTIVLLTTDVVV-A----------SCW----
---------------------PNHRDY---------------------------------
----------------------------------------------------------EL
DKASSSAEFEDFIANR--------------------------------------LQP---
------------------------------------------------------------
------------------------------------------------------------
------------------------------------------------------------
------------------------------------------------I------ETYGS
TTNS--------------------------------------------------------
-------------------SQNASRNNNQVAIALEGQADDQQDCG---------------
------------------------------------------------------------
------------------------------------------------------------
------------------------------------------------------------
-KVKAQANISQMSSV-----KLQWLLF-----------------------LEVAKRRKSI
----------FRY----------------------------MTIFTISGILISLQWSYFF
LYLN-NIY-------SA-DFSFISGLSMVGQSMMGELPFFIVSK-YVVQY------LGRS
HTLSLSIISIGVRYLLYQY---------------LLP--------NHSMYFVLLTEALQG
PSFGLFYVVMTEVG-----LDYSDCEAAILVIL-DKGLIED--------NPKE-IQRLR-
LALCATMQSLMSACYEGLGIGIGSIL---GGLVID----------------NFGFPQLW-
LYS---------------------------------------------------------
----------------------------------SLIAIGLGS-----------------
----------------LN-I----------------------------------------
---------------------LIEFMSFSVF-----------------------------
------------------------------------------------------------
--------------------------------KDEKLRVT--------------------
------------------------------------------------------------
------------------------------------------------------------
------------------------------------------------------------
------------------------------------------------------------
------------------------------------------------------------
---------------------
>aculy05g00790.1
------------------------------------------------------------
------------------------------------------------------------
------------------------------------------------------------
------------------------------------------------------------
------------------------------------------------------------
------------------------------------------------------------
------------------------------------------------------------
-----------------------------------MTLVYRI-HYFLWSGAQASIFSYEA
VYA---------------------------------------------------------
------------------------------------------------------------
------------------------------------------------------------
------------------------------------------------------------
------------------------------------------------------------
--RH-------YTNASTLLFG-------YLKTFLSFATVITTPIVCSVAD--RR-----R
AHRD-YFTNALLISMMALVCLAL--LP---VISRKT------------------------
-------YTPLA----IDGENSSYNG------------------------SVSGNHQQT-
------------NGDLLIAPW---------------------------------------
---------------------------------------------------------IVF
CLAILAF---DLSSGVCTCFSHCFAVLRA---------E---ENGISFGRLIV--WSTLG
SAACAMMLSFLSQFTS----LPRLLPGILFGVALLAIDIIT-V----------SCWTKQE
D--------------SRPLTIPTNAAK---------------------------------
--------------HLDPSDHLPVSDSARVYMDRGINEH-DGFMRRGTEGPNEISVKYKH
QPTGPNAKTEHEMPPD----------------------------------------PVSI
------------------------------------------------------------
------------------------------------------------------------
------------------------------------------------------------
-------------------------------------------------------STILS
GENT----------------------------------------------------NVI-
D--HN-------------LSYDFQVKTNRSPLDSPGDRYDQEQQPPQPPAVKLPQQQ---
P-----------------------------------------------------------
------------------------------------------------------------
--------------------------------------------------------PPPL
LKVNNQEPPPKATSF-----KVQLLFF-----------------------FLILKRRKSL
----------IRY----------------------------LILFTLSGFFMALHWNYFF
LYLE-QIY-RD-------EFVLISALSMTGQGLLGELPFFILSR-KFIDW------FGRS
NTLSISFITMGIRFLLYRF---------------LLP--------NVSMYYIFIADTFQG
PNYGLFYVVMTEIG-----LDYSFCDDKTIDKLAEMRKVDKN-------DQRQ-VVSLR-
LSLRSTIPSMAFACYEGLGTSLGSLA---GGWCVT----------------HYGFNTLW-
LVM---------------------------------------------------------
----------------------------------SVGALTVGL-----------------
----------------MN-L----------------------------------------
---------------------IIEIYFC----------------KRNSS-----------
------------------------------------------------------------
--------------------------------RQGILKK---------------------
------------------------------------------------------------
------------------------------------------------------------
------------------------------------------------------------
------------------------------------------------------------
------------------------------------------------------------
---------------------
>aculy02g10340.1
---------M--------------------------------------------------
------------------------------------------------------------
------------------------------------------------------------
------------------------------------------------------------
------------------------------------------------------------
------------------------------------------------------------
------------------------------------------------------------
--------------------------------------IFKI-HYGLWYGGLVGIIPFMF
NYA---------------------------------------------------------
------------------------------------------------------------
------------------------------------------------------------
------------------------------------------------------------
------------------------------------------------------------
--AE-------YSGATGTQHG-------ALYTVLPFAALLAKPFACSIAD--KY-----A
AHHH-CLLFFIFTTILGYGSLAI--YP---FFP---------------------------
--------------------------------------------------DLVQNHKDT-
-------------------LW---------------------------------------
---------------------------------------------------------ILY
CLAAFVG---NTSMCVVNSIGDSLAINSC---------Q---RKEVSYGSYRL--WGPVG
FGIFGAIWGVANEIPG----MPKYTPGIITMVVILITNSLI-L----------AFWY---
---------------------DKDEFKV--------------------------------
-----F-------------QNQP---------------------------------PQDV
DESSSNANYGSTAASTRI------------------------------------------
------------------------------------------------------------
------------------------------------------------------------
------------------------------------------------------------
------------------------------------------------------------
------------------------------------------------------------
------------------------------------------------------------
------------------------------------------------------------
------------------------------------------------------------
-----------------------------------------------------------N
DNGDEVEPTSDDAPK-----AGRLELF-----------------------RKLARQHVSI
----------FGF----------------------------IFLFTFCGVMTGIHWQFFF
RYLE-QIS-QN-N--NQ-SFNTIATLALPIQSLGGELVFFMVSG-AFLRN------LGPS
FTLILCLFSFAARYLLYAY---------------LIP--------NVNIYWILVVELLQG
PAFGLMYSVLTHQA-----GYYSEKIDEIVAQSASSG-----------------DVQLK-
NSLHATLQGVLGAAFEGLGLGLGAII---GGRAYD-----------------VDALLMW-
KIA---------------------------------------------------------
----------------------------------GFSALAVSL-----------------
----------------VY-L----------------------------------------
---------------------VIATATTLF--------------QSTRS-----------
------------------------------------------------------------
--------------------------------RSSDV-----------------------
------------------------------------------------------------
------------------------------------------------------------
------------------------------------------------------------
------------------------------------------------------------
------------------------------------------------------------
-------------------EL
>aculy02g30450.1
---------M--------------------------------------------------
------------------------------------------------------------
------------------------------------------------------------
------------------------------------------------------------
------------------------------------------------------------
------------------------------------------------------------
------------------------------------------------------------
--------------------------------------IFNI-NFFLFSFAQSAIISYTC
VYA---------------------------------------------------------
------------------------------------------------------------
------------------------------------------------------------
------------------------------------------------------------
------------------------------------------------------------
--KY-------YANVTNAEFG-------VFAMILPALAFFIKPMSCTLAD--AH-----G
VHRQ-FLIASLSTFGISYGSLAI--LP---FFKD--------------------------
--------------------------------------------------PNDHDSDRL-
-------------------AW---------------------------------------
---------------------------------------------------------LFI
SVALGMG---FLATCCTYCMNDALASNYA---------R---KHNLSYSRMRI--WSSTG
WAVGALVIMLVGDVSW----LPFRVFGLLMLIVAIIVDVLM-I----------YLW----
---------------------PYPEDF---------------------------------
---------------------------------------------------------EMF
HDGSTVEQRKLSIVGPN------------------------------TVALMAKNRPRGS
---------------------------ISRDMLERIRA----------------------
--GRSKSVGHLPRPA---------------------------------------------
------------------------------------------------------------
------------------------------------------------V------STIVS
AGDGQQQTPVMS------------------------------------------------
------------------------------------------------------------
------------------------------------------------------------
------------------------------------------------------------
---------------------------------------------------------VKP
KTKQEPEEQKEYTNF-----QAQMLLI-----------------------KLIATAHKSL
----------MRY----------------------------LFLFVIFGIGQGAFWTYQM
DYVKQKIT-RD----DS-EFEFISTLCMIAQSVFGEIIINIVAT-DLIRI------FGAN
ANMSLSLVALGLRCYFYCN---------------ILP--------LLGPYSIVIGEALQG
PSSGLYWILIVDVG-----SNYALMVTDFMPEMKRRGIVRD---------RVH-EEELS-
GCLRATMIGMMSSSMEGLGVAIGSLL---GGFISG----------------SLGYDAMW-
NMC---------------------------------------------------------
----------------------------------AALSISVGF-----------------
----------------IN-I----------------------------------------
---------------------TWDVVSKLLL-------------KRDPK-----------
------------------------------------------------------------
---------------------------GKQKLREKAQQKRSNLEQFNRLNIPSV------
------------------------------------------------------------
---------------------------------------------------------VIE
DYNTNISA----------------------------------------------------
------------------------------------------------------------
------------------------------------------------------------
-------------------KL
>aculy01g19290.1
---------MS-------------------------------------------------
------------------------------------------------------------
------------------------------------------------------------
------------------------------------------------------------
------------------------------------------------------------
------------------------------------------------------------
------------------------------------------------------------
--------------------------------------VFIY-HYFLFNVGLSATIILLT
LFL---------------------------------------------------------
------------------------------------------------------------
------------------------------------------------------------
------------------------------------------------------------
------------------------------------------------------------
--QT-------HSNASLSEIG-------VLLMAMPFLASLTKPMLCAMAD--RQ-----Q
AHKK-YLIGSILIMALGYGSLSI--AP---FFP---------------------------
--------------------------------------------------EVIKNHGRL-
-------------------VW---------------------------------------
---------------------------------------------------------YAD
IVSIVVG---YTAFGVAWSIGDALAVNAA---------R---MNGVPWGSYRA--WATAA
WGIGGLIAGQLNELPF----LPKFVPAFLLQTVTLLIEAML-L----------ACW----
---------------------PNADFQMDGA-------DWAADAAMDHG-----------
-------------------FSTPTTKDQQV---------------------------RKQ
DSWAHPADLESVTGARQFNGGT-------------------------LGSGSVRMNPKMV
GA-------------------------VANIFLEDIKSSLTLNRRKRGGLS-------EL
LAQHQLSNPLKVSPSLTCKTT----------------------DCSINSSGGGGGGINKL
EDTLALNR-----------GKLEAAKAKEALESSTGSIRATPP-LPPPVARS--------
------------------------------------------RAASPCL------SSMTN
QNAADKQTTWGKEAL----------R-------------RTQLALGRLNSLSAAGGHVIV
DDLHNSTGRADSLTGGGFGADCAGCKPVRSQVMMMSSLASSASMSKAAAARA--------
----------------------------------------------------------LM
FQQQSAING----SQGES------------------------------------------
--KDSATFSLDSMSKT----------------NSIDSIELQKKIGTPSLKN-----SILD
TTMSSPTTTTTKPGD-----DLQLVLL-----------------------KLIIKRDMSV
----------LKF----------------------------LLMFVLFGLLVTIHLTYFF
IHVE-KIC-RQ-H--GH-EFSYVSGGYLACHSIS-EVICFIFIVPFLIPK------VGRS
GGLICCSLVFFVRYAYYGT---------------YLE--------DYSPYWAMITECCHG
LAYGIVYSLITEVA-----LDCVNRVDDYLPELIERKIVDP---------DID-PNVLK-
LPLRATMQGIFSGAFDGLGNGLGCLT---AGVFLD----------------YYSFTSLW-
QAC---------------------------------------------------------
----------------------------------ALLSLAIMI-----------------
----------------IY-P----------------------------------------
---------------------LTELPSCLS--------------RRREE-----------
------------------------------------------------------------
--------------------------------RQSR------------------------
------------------------------------------------------------
------------------------------------------------------------
------------------------------------------------------------
------------------------------------------------------------
------------------------------------------------------------
---------------------
>aculy02g24390.1
---------M--------------------------------------------------
------------------------------------------------------------
------------------------------------------------------------
------------------------------------------------------------
------------------------------------------------------------
------------------------------------------------------------
------------------------------------------------------------
------------------------------------------------------------
------------------------------------------------------------
------------------------------------------------------------
------------------------------------------------------------
------------------------------------------------------------
------------------------------------------------------------
--------------------------------ILPFLAVFTKPFFCALAD--RH-----R
RYRL-YFILALLFTLIGFGSYTF--LP---FFP---------------------------
--------------------------------------------------EFIANHGRA-
-------------------AW---------------------------------------
---------------------------------------------------------YML
VVFTVIG---YIAYGVVWSLGDAYAANVS---------H---KTGESFGLIRL--WGTIG
WGVAGAVVGSVSPYVQ----LPEMVLGFIIFIITHVFEIIL-L----------CWW----
---------------------PRNEDF------------EMGDAIPSHGP----------
-------------ESLALPAPQP----------------------------------DDY
DDGSTFNKFATMTEKSPAGT---------------------------LTARSLASHPSPT
------------------------------------------------------------
-----------------------------------------------------------I
DDNIV--------------------LALSQLKSGELSITRTPS-NSLAIVTK--------
-------------------------------------------------------VKLAN
ENETQKQKM---------------------------------------------------
----------------------DALDKTIGDLVERTKRAPLKQV----------------
------------------------------------------------------------
------------------------------------------------------------
-----------------------------------------------------------A
DLEADKRERDRQRIS-----QLQMTIF-----------------------KMVAMKHKSL
----------IKY----------------------------LIIFVLLGTVYNIHWSYFF
LHLD-QLA-AEGK--GG-DFSTLVGMCLVAQAVG-ETFCFAIAP-WVVSK------LGRD
GAISLNAIAYAVRYFGNGL---------------GIP--------MVSPYVAVLTESLQG
INYGIFYYLITDTA-----LHYALLVDEIIPDLQSRELIEK---------DTD-LNLVR-
TSLRATMQGVFSGAFDGLGFGLGSMI---AGLVLE----------------SHAYEELW-
CYT---------------------------------------------------------
----------------------------------GAAAFVIFL-----------------
----------------SH-A----------------------------------------
---------------------IYEII------------------NKTIR-----------
------------------------------------------------------------
-----------------------------RHLRQKQADCALGSAYGRTKG----------
------------------------------------------------------------
-----------------------------------------------------DN--FCS
SNEDPV------------------------------------------------------
------------------------------------------------------------
------------------------------------------------------------
-------------------KV
>aculy02g07040.1
---------MFKIS----------------------------------------------
------------------------------------------------------------
------------------------------------------------------------
------------------------------------------------------------
------------------------------------------------------------
------------------------------------------------------------
------------------------------------------------------------
-----------------------------------PAFIFYL-HYALLTSGLSGTSVLLG
VFI---------------------------------------------------------
------------------------------------------------------------
------------------------------------------------------------
------------------------------------------------------------
------------------------------------------------------------
--KN-------YSDASSAEIG-------ILLMSFPFASIIIKPLFCSMAD--RY-----Q
KHQL-ALILSLIVLIVGYTPFIV--IP---FYP---------------------------
--------------------------------------------------GFYLQHPRS-
-------------------SW---------------------------------------
---------------------------------------------------------YML
ILACHVG---NAGLGVAWSLGDTLSVNIS---------M---KTGTPYARMRL--MGTIS
WGVYGYIIGQINEYPS----LPKMVPGFMILHVSVIFEILF-L----------IFW----
---------------------PKQDFEM-FNPTD---EIV------QSGE----------
-------------KHMK----KPI-------------------------------ESKHM
DSVTGRARTWSMADS----------------------------------------TPGSL
GSTLRCPAK-------------------TASVLKNFWA----------------------
--HEDLTTRLRELESSESL----------------------------------------N
EGELVG------------------------------------------------------
-------------------------------------------------------DKIST
RQQEANG-----------------------------------------------------
----------------------SSLVKLQSIILTQDRLEEKPNTGMQA------------
------------------------------------------------------------
-------------TAPLP------------------------------------------
--------------------------------------------------------VAIP
AGGSQLEETESSAKN-----DVQIVLM-----------------------KLILRHDKRL
----------IKY----------------------------LCFYTLFGFFMA-STNFVY
LSLP-DVC-IE-R--QC-NFSEMAGYMLLIQAAV-ETFIFMVIP-LFTPH------ITRA
YLITFGFVIVVLRFLFYVI---------------FYSNQ------SIPYYWIFIGECGHG
ISYGVFCCLLADIA-----LSFANESKLFIPEIRKLGLISAIKAGNEAQVEEE-EKGIK-
NSLRATMQSLFSGFQDGIGIGTGSLL---CGQVAN----------------AYSYRELW-
YLL---------------------------------------------------------
----------------------------------LGIAVASLV-----------------
----------------AQ-I----------------------------------------
---------------------TIELTKCRMS-DY----YSPKPGKKAFEIMA--------
------------------------------------------------------------
---------------------------FERQEKELQKRLQLERQNNKSKK----------
------------------------------------------------------------
-----------------------------------------------------------G
QQTCDL------------------------------------------------------
------------------------------------------------------------
------------------------------------------------------------
-------------------KV
>aculy02g30540
---------MFQIS----------------------------------------------
------------------------------------------------------------
------------------------------------------------------------
------------------------------------------------------------
------------------------------------------------------------
------------------------------------------------------------
------------------------------------------------------------
-----------------------------------RAFIFYL-HYALLTSGLSGTSVLLG
VFI---------------------------------------------------------
------------------------------------------------------------
------------------------------------------------------------
------------------------------------------------------------
------------------------------------------------------------
--KN-------YSDASSAEIG-------ILLMSFPFVSIIIKPLFCSMAD--RY-----Q
KHQL-ALILSLIVLIVGYTPFIV--IP---FYP---------------------------
--------------------------------------------------GFYLQHPRS-
-------------------SW---------------------------------------
---------------------------------------------------------YML
ILACHVG---NAGLGVAWSLGDALTVNIS---------M---KTGTPYSRIRL--IGTVT
WGVYGYLIGQVNEHPS----LPRMVPGFIILHISVILEILF-L----------IFW----
---------------------PKEDFEM-YNSTD---EIV------ESGKNKT-------
-------------SRTK----QP--------------------------------EETHV
DSISGRARTWSMANS----------------------------------------TPGSL
GGSLRCPAE-------------------TASVMKKFWA----------------------
--HDDLHTGCAKNIASTT-----------------------------------------G
DDELF-------------------------------------------------------
----------------------------------------------------------DD
MAKEQDG-----------------------------------------------------
----------------------TYRKSWIDAELGKQEMSENTEVN---------------
------------------------------------------------------------
-------------SSQAP------------------------------------------
--------------------------------------------------------VMI-
-----VSDFKETKKD-----NVQVVLL-----------------------KLILRHDKRL
----------IKY----------------------------LCFYTLFGILMA-ATNFVY
LSIP-EVC-AE-R--HC-KFSQTAGYMLLIQASV-ETFVFLVMP-WFTIR------IART
YLITLCYAFIVLRFLFYVV---------------FYSDP------SISYCWVFVGDFAHG
TIYGIYTSLLADIA-----LSFANESKLFIPEIRELGLISAIKAGNEAQVEEE-ERGIK-
NSLRATMQSLFSGFLDGFGAGTGSLL---CGQVAT----------------TFSYRELW-
YLL---------------------------------------------------------
----------------------------------FGMAIASLI-----------------
----------------AQ-I----------------------------------------
---------------------TLEITRCKMS-DC----YTPKLGKKAFE-----------
------------------------------------------------------------
-----------------------------RQERELQKRLER-------------------
------------------------------------------------------------
------------------------------------------------------------
------------------------------------------------------------
------------------------------------------------------------
------------------------------------------------------------
---------------------
>aculy02g07030.1
---------MKR------------------------------------------------
------------------------------------------------------------
------------------------------------------------------------
------------------------------------------------------------
------------------------------------------------------------
------------------------------------------------------------
------------------------------------------------------------
-----------------------------------GAFIFYL-HYILLTSGLSGTSVLLG
VFI---------------------------------------------------------
------------------------------------------------------------
------------------------------------------------------------
------------------------------------------------------------
------------------------------------------------------------
--KE-------YSDASSAEIG-------TFLMSIPLASIIIKPLFCSMAD--RY-----Q
KYQL-SLILALLTLIIGYTPFIV--IP---FFP---------------------------
--------------------------------------------------DFYLQHPRY-
-------------------SW---------------------------------------
---------------------------------------------------------LVL
VLGAHIG---FGGLGVAWSLGDALTMNIS---------Q---KTGTPYGRIRL--TGTIS
WGIYGWLVGQINENPY----LPKMVAGFALLHVSLIVEILF-L----------ALW----
---------------------PKEDFEMCAQETN---DIMGSEAADEKGQEKE-------
-------------VQLAGGNQ------------------------------------SRT
GSVSWRMTLRSLHNSDN-------------------------------------TVPGSL
CGTLRGGRR------------GTVTRFLNIGVLKDLWT----------------------
--QEEPSERLI-------------------------------------------------
------------------------------------------------------------
----------------------------------------------------------IK
RSQNVGQ-----------------------------------------------------
----------------------DSVDRKESFVPAIIGSNGKQVVDLEA------------
------------------------------------------------------------
-------------RNGDS------------------------------------------
--------------------------------------------------------NATP
-TGAQDEEIQRKKSE-----SLQMVLL-----------------------KMILREDKRL
----------IKY----------------------------LVFYSLFGFFMS-PMNFVF
LSLP-DLC-KE-R--QC-NFSQIAGALLIAQGAT-ETLAFLIVP-MFMAF------ISHS
KLISIGFFILVLRFTFFLC---------------FYEIS------AIPPYCAVIGDFFHG
VSYGIFMTLMASIA-----LKFANESRHFIPELRRLGLISERQPGNEEQVKKE-EQMIK-
TSLRATMQSLFSGITDGLGNGTGCLA---CGLIVE----------------GHSYARLW-
IVF---------------------------------------------------------
----------------------------------TVLVVGTLI-----------------
----------------SQ-V----------------------------------------
---------------------VLELIKCRYS-DN----FHAKPGTKAYEIME--------
------------------------------------------------------------
---------------------------SELQEKQIKK-----------------------
------------------------------------------------------------
------------------------------------------------------------
------------------------------------------------------------
------------------------------------------------------------
------------------------------------------------------------
---------------------
>aculy02g22050.1
---------M--------------------------------------------------
------------------------------------------------------------
------------------------------------------------------------
------------------------------------------------------------
------------------------------------------------------------
------------------------------------------------------------
------------------------------------------------------------
--------------------------------------IFKL-HYWFLSAGSNAITVLLG
VYI---------------------------------------------------------
------------------------------------------------------------
------------------------------------------------------------
------------------------------------------------------------
------------------------------------------------------------
--QE-------YTDANAVEIG-------ALYMLMPFLGLVFRPIICSKAD--RE-----Q
AHQF-YLILSQFVVAVTYLPFVI--IP---LLGP--------------------------
--------------------------------------------------DIYRGYPRV-
-------------------CW---------------------------------------
---------------------------------------------------------YIL
LTMKVLG---DIAFGGVVCIGDALAINYA---------R---RIKTEFSVYRV--WGTVS
WMVFGIIIGQINEVSF----LPKYVPGFMILISSSLLGMTV-M----------WLW----
---------------------PREYFVMKSV-----------------------------
-------------------TPEP------------------------------------I
ESSTQTKEEAKR-----------------------------------ELAIFRSLLPRQV
---------------------------VIRSMRAKLWSLLTCS---------------CF
SFQDEDYSEYLDKPNSTK------------------------------------------
------------------------------------------------------------
-----------------------------------------ITATTPSIKAT--TKKLDL
ESNHNNQI----------------------------------------------------
------------------------------KTKTLSQQDNLKETE---------------
------------------------------------------------------------
------------------------------------------------------------
------------------------------------------------------------
-ETKKATT----VDK-----KTQARIL-----------------------MVLFKRDPRI
----------AAY----------------------------LLFFVGAGFTMS-PIGYVF
MSIS-ERC-HE-EE-SC-NFSQLAGLLQVSMAAF-ETVLFIYVH-WLLET------LGRV
NLGALAFFLYSIKIIYYTF---------------FWE--------DMNPYFTLIFEGFRG
PAFGIYVTLMVELG-----YKFANEVQFIIPELRERGYIPK---------DAD-SDQLR-
LSLSSTMQSLVSSAMEGIGRGFGAMI---CGLILN----------------YHPYNFLW-
QVI---------------------------------------------------------
----------------------------------AIITFVMIT-----------------
----------------IT-L----------------------------------------
---------------------TVSLCDKIFKFELGL-DLAA---EKDAK-----------
------------------------------------------------------------
--------------------------------RKLESVKLGGLQRNDSVL----------
------------------------------------------------------------
-----------------------------------------------------------D
RASLSS------------------------------------------------------
------------------------------------------------------------
------------------------------------------------------------
-------------------QI
>aculy02g22040.1
---------M--------------------------------------------------
------------------------------------------------------------
------------------------------------------------------------
------------------------------------------------------------
------------------------------------------------------------
------------------------------------------------------------
------------------------------------------------------------
--------------------------------------IFKL-HYWFLTAGANSLNLLLG
VYI---------------------------------------------------------
------------------------------------------------------------
------------------------------------------------------------
------------------------------------------------------------
------------------------------------------------------------
--KE-------YTTANAIEIG-------ALYLLMPFLGLIFRPIICSKAD--RE-----Q
AHQF-YLILCLFLVSIAYLPFVV--IP---LLGP--------------------------
--------------------------------------------------EVYFGYPRT-
-------------------CW---------------------------------------
---------------------------------------------------------YIL
VILKVLG---DIAIGGVVSIGDALAINYA---------R---RINTEFSVYRV--WGTVS
WMVFGIIIGQINEVSF----LPKYVPGFMILITSTLLDVAV-I----------WLW----
---------------------PREYFVMKPE-----------------------------
-------------------IIKP------------------------------------I
ESSKSEKEDSKK-----------------------------------ENALFKSLLPRQV
---------------------------VIRSMRAKLLSLLTCS---------------CF
SFQDEDYSEYLDEPNATA------------------------------------------
------------------------------------------------------------
-----------------------------------------TPVSLPAI------KGLDP
ESNDSQKI----------------------------------------------------
-----------------------------AKVDNNSCQGTREEIG---------------
------------------------------------------------------------
------------------------------------------------------------
------------------------------------------------------------
-LPKRDVQIHEPIDK-----KTQFRIL-----------------------IILLKRDIRI
----------IAY----------------------------LLFSVGAGFSMF-PVGYIL
MNVE-ERC-HE-EG-SC-NFSQLGGLMQFSMAAF-ETVMLIYIK-QIQAV------IGRV
NTGALAFFLYSIKITYISF---------------FWM--------EADPYYMALVEGFRG
AAFGIYVTMLAELG-----YKFANEVQFIIPELKERGYITD---------DAD-TEHLK-
LSLSSTMQSLMASSMDGIGRGLGALI---CGSILN----------------YHTYHVLW-
KVI---------------------------------------------------------
----------------------------------AYILYMMLA-----------------
----------------II-L----------------------------------------
---------------------TISICDNVFKFELGL-DLRA---ELEAK-----------
------------------------------------------------------------
--------------------------------RRLKMQQVDELKQKDNVS----------
------------------------------------------------------------
-----------------------------------------------------------E
KATV--------------------------------------------------------
------------------------------------------------------------
------------------------------------------------------------
---------------------
>aculy03g08520.1
---------M--------------------------------------------------
------------------------------------------------------------
------------------------------------------------------------
------------------------------------------------------------
------------------------------------------------------------
------------------------------------------------------------
------------------------------------------------------------
--------------------------------------IFSL-HFSLIMAGYSACGILLG
SYM---------------------------------------------------------
------------------------------------------------------------
------------------------------------------------------------
------------------------------------------------------------
------------------------------------------------------------
--MK-------YAGASELDLG-------FVFMIQP-LTVFARPIINAQAD--RT-----Q
THKT-LLTWCVFANFLAYIPFMV--LP---FLLQ--------------------------
---DPQLAEWLT------------------------------------------------
------------------LKW---------------------------------------
-------------------------------------------------------RFWLL
VSCHVIG---SLAFTGIRSLGDALACNYA---------K---RVNSDFTNYRK--FGAIS
FGTCGFLLGQINQNWI----LPDFVPSFIMNVVCMFVLMTL-I----------YFW----
---------------------PAEDFVI--------------------------------
-----------------------------------------------------------C
ADNNTNKKNKQLNRDQM------------------------------QVAKLKNCHPIDS
ND----------------------------------------------------------
------------------------------------------------------------
------------------------------------------------------------
-------------------------------------------------------REFSG
FSCGQKSCSIEEFG----------------------------------------------
---------------------SKSVEINEKQQKQYAHQQTSEESG---------------
------------------------------------------------------------
------------------------------------------------------------
-----------------------------------------------------------E
ADATTGQNVKRIKLTA----EQQVKIF-----------------------CLLIKRDIRI
----------PLF----------------------------LLLLLYGGLVGYAPPNFVF
TYVN-VFC-HE-K--GTCDAASLGGLMMICYCLC-ETICYMIIS-RLRSR------MNYL
ILLEITLISLAFHYYFYGF---------------LLP---------SLPPVFFIVESLHG
LEYSSSLSSSVELA-----YKFANEVELLIPELIALGIISP---------SDD-TELVK-
VSLMATMSGCFTFMYEGLGCIIGSFI---FGLTTD----------------YYSFRFTW-
ILI---------------------------------------------------------
----------------------------------GTLSSIGCV-----------------
----------------SV-L----------------------------------------
---------------------VIILL------------------GKCLK-----------
------------------------------------------------------------
-----------------------IKPQIEQLERPSSSSLDRQHH----------------
------------------------------------------------------------
-----------------------------------------------------DH----E
SNSVGVAS----------------------------------------------------
------------------------------------------------------------
------------------------------------------------------------
---------------------
>aculy05g02590.1
---------MS-------------------------------------------------
------------------------------------------------------------
------------------------------------------------------------
------------------------------------------------------------
------------------------------------------------------------
------------------------------------------------------------
------------------------------------------------------------
-----------------------------------PSIVIKL-NNLFLYSSMGCVVPYLS
TYF---------------------------------------------------------
------------------------------------------------------------
------------------------------------------------------------
------------------------------------------------------------
------------------------------------------------------------
--VH-------YTNSSSADLG-------KVMIIASILGVICNLVSCSMAD--RY-----R
AHHL-VHTVSLLIAFAAFVSMF---VP---IFSDMIYDSQANHLAPMDPRIA---VADLS
ASFDD--AKSLPSTN-MRTEATTSTANQTAETTETRAPAFERLNENSF--SVDLPTPEQ-
--------------RLPDNTW---------------------------------------
--------------------------------------------------------FYWI
SAAIIIG---EIAAALCMNLSDSMSANIA---------L---KCGRPFGVIKF--WGAIG
LVTSALVLSYINTIQW----VPFLAPAFGLYTILALINILI-V----------VFW----
---------------------PDKRPF-----------DLAAQST--VDQTSECCIKD--
---------------------------------------------------LESTGGSMV
KKQKLQAEESSTNKLEFK--------------------------------LGNKFSP---
-----------------LN-----------------------------------------
----------------------------------------------------------KF
KP-----------------TSIQDELSMSNIISDRTSVRLTSKLHPIAVVRFARA-----
-------------------------------------------------------SSFDT
REEDIYR-----------------------------------------------------
-------------------------NIRRCSLAPLGEQHVVKQFE---------------
---LNKASGKHFKF---------------VTH--------------------------IE
TKGESKVNG----L-----------IDYNLQEQ---------------------------
--DTSSYLSFDSG---------------------------------------------ES
PKSSTSDQDERGISF-----KVHLKII-----------------------QMIVLRDKLV
----------LRF----------------------------LFLFMVNGFTLNMNWLYLF
PYLR-SLD-------EV-KFRSLSAYILIGCNLS-ETLFYYISP-NFTRK------FRAG
INLSIILFIYTFRYSLYL----------------LFALE----NTPVPLELIIVVELLQA
LNFSWFVCVLNETS-----LTFALGAKNHVPDLIRSGLIDD---------SKEMIEKVN-
NGVKVTMLCIASCCSEGFGVALGSLC---GGWLVD----------------QYGYATLW-
IVS---------------------------------------------------------
----------------------------------ASIAFSIAV-----------------
----------------LN-L----------------------------------------
---------------------IIELY----------------P-SNAMTNT--------E
------------------------------------------------------------
------------------------------TTRGNCSSPNLPVKV---------------
------------------------------------------------------------
------------------------------------------------------------
------------------------------------------------------------
------------------------------------------------------------
------------------------------------------------------------
--------------------V
>tetur23g00320
---------M--------------------------------------------------
------------------------------------------------------------
------------------------------------------------------------
------------------------------------------------------------
------------------------------------------------------------
------------------------------------------------------------
------------------------------------------------------------
--------------------------------------ILFLCESRINNKSLKSILFDLT
TIC---------------------------------------------------------
------------------------------------------------------------
------------------------------------------------------------
------------------------------------------------------------
------------------------------------------------------------
--AS----GNPQHKPVNYEVDFT-----LIKRCFALLRRLCENIHRSFSLMDRHFICCSA
IHRI-LYQSNSLFTRRQIV------QP----F----------------------------
-----KILASVHRLD---------------------------------------------
------------------------------------------------------------
-------------------------------------------------------RLWLW
KSTHFTNHS-KFTLFLVNLTGFTVDCLPFNGNDEPDCTE--SVKKPQFGQIRV--WGTIG
YGLFGFLSGPINSV---NFGPSYLEMGFIMFIVILILDLTI-V----------SVCARKW
S----------------ILVMPSATGQ---------------------------------
---------------------------------------------------------TRI
KGQNERKEEEEETNEKF-------------------------------------------
------------------------------------------------------------
------------------------------------------------------------
------------------------------------------------------------
------------------------------------------------------------
------------------------------------------------------------
------------------------------------------------------------
------------------------------------------------------------
------------------------------------------------------------
-----------------------------------------------------------I
SRKEQQETLNCQKNS-----QQHWSIF-----------------------VSLFIHHPTL
----------IQH----------------------------TIILIGQGVLMACHWSYFY
WFLE-LVS----G-----RNTFLMGLTLLIGCFCGELIFFYYGN-SIVNQ------IGST
NAFNISLAAFAVQYTIYAF---------------LIT--------PENQYLVCLTEVLQG
PTFGLFYTAMTHIG-----QEYADKQAAILQS------------------SKS-ESAANV
TQIHATLQGFLSGCLEGLGLGLGSLG---AGLLID----------------RYGVHIMW-
MIA---------------------------------------------------------
----------------------------------ASLAVFLLI-----------------
----------------LN-S----------------------------------------
---------------------SFQLIRAIM--------------ITYKS-----------
------------------------------------------------------------
------------------------------------------------------------
------------------------------------------------------------
------------------------------------------------------------
------------------------------------------------------------
------------------------------------------------------------
------------------------------------------------------------
---------------------
>GNOMON_2151070482
---------MIFSSIP--------------------------------------------
------------------------------------------------------------
------------------------------------------------------------
------------------------------------------------------------
------------------------------------------------------------
------------------------------------------------------------
--------------------------------------ATG----P--------------
--------------DSRRSFM--------------TAALLTL-VLCMSSSGFRSAGFLYI
GIM---------------------------------------------------------
------------------------------------------------------------
------------------------------------------------------------
------------------------------------------------------------
------------------------------------------------------------
--DT--------MKVSRGEAS-------WPLSLIGAVTHLSGVISGPLCQ--MY------
SPRP-LLLIGTLIASSGMMLSS---------I----------------------------
-------AQNVF------------------------------------------------
------------------------------------------------------------
---------------------------------------------------------QLT
VTMGLVY---GLGNGLVLTTTNIFITQHF--------VE---YRAIAFGIVYG--GSTLA
SVIFPTLLLWLSGFF--AFNYVLLTLGGI-LLNMFVLSLLV-Y-----------------
---------------------EPEYIV---------------------------------
------------------------------------------------------------
------------------------------------------------------------
------------------------------------------------------------
------------------------------------------------------------
------------------------------------------------------------
------------------------------------------------------------
------------------------------------------------------------
------------------------------------------------------------
------------------------------------------------------------
------------------------------------------------------------
----------------------------------------------------------QM
KKEVAADSTQKR--------GVSLDMI----------------------------KSLMT
T---------VP-----------------------------FYVLLISNIALQWAFDAFM
TTLV-DFA-MD-K--GC-TLTQ-AVDLLPWFSVA-DFIGRVIMP-IACDRGLIKR----Q
NLITISYTMCGVGLSTLP----------------LSY----------DYPSLVCAILFMG
LFMGTSLVLFACMV----------------------------------------GDFVG-
LERLPIAFAILG-VSNGMFFFLKPTF---FGFFRD----------------NIKSYDGMF
WFC---------------------------------------------------------
----------------------------------SSLGLFTGF-----------------
----------------MW-I----------------------------------------
---------------------GLLIY------------------LRRQG-----------
------------------------------------------------------------
--------------------------------AEEEKSDVELSTREAAAYSAAAAVAPST
A-----------------------------------------------------------
-------------------------------------LEAVRRGSMLS-----------A
CSNISSPEGLYV------------------------------------------------
--------KTRMSVAVDNLAY---------------------------------------
------------------------------------------------------------
-----------VAEETFEQRL
>GNOMON_2147496595
---------MCFNSSS--------------------------------------------
------------------------------------------------------------
-------------IVEVDSDLEGKKKALE-------------------------------
------------------------------------------------------------
------------------------------------------------------------
------------------------------------------------------------
-----------------------------HPKSSPVRNHSG----P--------------
--------------DGPESIR--------------MAVVLGF-MAFLASAGFRSAGFLYI
GIM---------------------------------------------------------
------------------------------------------------------------
------------------------------------------------------------
------------------------------------------------------------
------------------------------------------------------------
--DT--------YGVTRQEAS-------WPLSLIGALTNLSGVIAGPLAQ--RF------
STRP-VVIMGAICASLGMILSC---------S----------------------------
-------AATVP------------------------------------------------
------------------------------------------------------------
---------------------------------------------------------QLT
LSLGVLY---GFGNGVLFIVINSTLTQYF--------DK---YRAVAFGIVYA--GSTMA
SFVFPSLLLVLNSLY--PFKSVLLIFGGI-ILNLFALSLYV-K-----------------
---------------------EPSWMREP-----------GSKTSSHKKNSLKASF----
-----------------TIFREPIFYVCLLSNIL---------FQYGFDAFMTTLVDFAV
DRGATLQQAVNLLPWFSVAD-----------------------------FMSRSVFPFAA
DKGYIQRPTLIMLCYFF------TGIFTMCMPLSTNYVELVVFVLLMGSFCGCANVVFCC
VFGDCLGVSRMPLAFGVLGTVNGGFY-------FTKPFFFGHFRDVVRSYDGMFWITGAL
SILVGLMWLMVIIKWRLAKNDAKQVLEESKTA-------------SIIVMRGCSNPS---
-------------------------------------------------------FSVEQ
TTDDAKPEKVVPDERIIAGPLVQ-------------------------------------
----------------KFPAQPVVFFGAAFTSFGVVLSSTASTIPELSLFFGAFYGF---
-GFGVLITSINVILTQ--------------------YFDRY------------------R
AMAFGLVYSGGT------------TASFVFPHLLLALKSC--YAFKGSL--------LLL
GGILLNLFALTLLIKEP----------------------------------------SWT
KLSTSTVNIHSKATL-----TESFTIF----------------------------REPI-
-----------------------------------------FYVFLVSNVLFQYGFDTFM
TTLV-DFA-MD-K--GA-ALQE-AVNLLPWFSAG-DLVGRAILP-LAADRGYIQR----P
KLITLCFSFTGIFTMCMP----------------FAR----------NYFELVGFVLLMG
SFCGCANVVFACVF----------------------------------------GDTLG-
VSRMPLAFGVLS-AVEGCFFLTKPFF---IGVFRD----------------TVQSYDGMF
YAT---------------------------------------------------------
----------------------------------GAMCFLCGV-----------------
----------------MW-L----------------------------------------
---------------------IVLIL------------------KARSD-----------
------------------------------------------------------------
--------------------------------KESGQAVTEESRVPSAA-----------
------------------------------------------------------------
-------------------------------------------SEQFS-----------N
SQNIGGE-----------------------------------------------------
------------------------------------------------------------
------------------------------------------------------------
---------------------
>GNOMON_2147550867
---------METSLLS--------------------------------------------
------------------------------------------------------------
------------------------------------------------------------
------------------------------------------------------------
------------------------------------------------------------
------------------------------------------------------------
-----------------------------KFKKLWTGQEEG----P--------------
--------------DKPVGIR--------------CAVACFV-LLLLTSASFRSHGFLFV
AIR---------------------------------------------------------
------------------------------------------------------------
------------------------------------------------------------
------------------------------------------------------------
------------------------------------------------------------
--DH--------YKVSADEAS-------WPISTSGMLTFFSGILVGPLSQ--RF------
SLRP-VLLVGTLCSSLGFILSS---------F----------------------------
-------AYDTT------------------------------------------------
------------------------------------------------------------
---------------------------------------------------------VLT
FTYGLIG---GFGNGAIILLVNVLMTQYF--------LR---YRGLAFGVTAA--GSTVA
SFIFPNLMLILVDVW--GFPTAMLYIGCM-LLPMVLIANFL-D-----------------
---------------------DAPWVS---------------------------------
------------------------------------------------------------
------------------------------------------------------------
------------------------------------------------------------
------------------------------------------------------------
------------------------------------------------------------
------------------------------------------------------------
------------------------------------------------------------
------------------------------------------------------------
-------------------------------------GDA--------------------
------------------------------------------------------------
---------------------------------------------------------AAA
GKASESDKLHSEGGF-----LVQMSIF----------------------------REPL-
-----------------------------------------FYVFLFSNASYQWGFDAYL
QTVT-DLA-LS-K--GT-GRVL-AVNLMSFFAAA-DLFG---------------------
------------------------------------------------------------
------------------------------------------------------------
---------------------------------------------------NFGTYESIS
ELS---------------------------------------------------------
------------------------------------------------------------
-------------------F----------------------------------------
------------------------------------------------------------
------------------------------------------------------------
------------------------------------------------------------
------------------------------------------------------------
------------------------------------------------------------
------------------------------------------------------------
------------------------------------------------------------
------------------------------------------------------------
---------------------
>GNOMON_2155341410
---------MCKEASD--------------------------------------------
------------------------------------------------------------
-------------PTVIEQGLTNSPAVIVIEDKS--------------------------
------------------------------------------------------------
------------------------------------------------------------
------------------------------------------------------------
---------------------------------PPGDDSRK----T--------------
--------------DSLVSWM--------------VCAVCAI-SFCGGSVGFRCSGLLLV
SIA---------------------------------------------------------
------------------------------------------------------------
------------------------------------------------------------
------------------------------------------------------------
------------------------------------------------------------
--EE--------FDITKGEAA-------WPTSIQNLFMFFSGIVVGPLAQ--KY------
PLKP-IVFVGMTLTGLGFLLGA---------F----------------------------
-------VPNLG------------------------------------------------
------------------------------------------------------------
---------------------------------------------------------MMT
VCFGAVH---GFGSGTLLVASNVLLTQYF--------DR---YRGLAFGIAHS--SSPIA
SIIFPSLFDFVRTHY--GFRPAMATIGLL-LMSTAPLALLV-K-----------------
---------------------DAPWAA---------------------------------
------------------------------------------------------------
------------------------------------------------------------
------------------------------------------------------------
------------------------------------------------------------
------------------------------------------------------------
------------------------------------------------------------
------------------------------------------------------------
------------------------------------------------------------
------------------------------------------------------------
------------------------------------------------------------
------------------------------------------------------------
----KGATATGPKNE-----VFAWSVF----------------------------REPM-
-----------------------------------------FYVILGVNIVFQWLFDTFL
ATIV-DYG-SQ-R--DL-TVHE-VLVVIACYSVS-DIVGRIVLP-ALADWGLLGR----D
TLLTMSYFVSIAFLLLIC----------------VCA----------TQMAFIATVSLLG
CFFGLASTYYFSMI----------------------------------------ARYLG-
SDRLPFTIGMMG-TIGGLVFLLMPTA---IGFFRD----------------HLSDYRLMY
LMN---------------------------------------------------------
----------------------------------AALLFVTSL-----------------
----------------PW------------------------------------------
---------------------LYVVY------------------RRKVG-----------
------------------------------------------------------------
--------------------------------RSLERA----------------------
------------------------------------------------------------
------------------------------------------------------------
------------------------------------------------------------
------------------------------------------------------------
------------------------------------------------------------
---------------------
>GNOMON_2163585778
---------MCQGLVE--------------------------------------------
------------------------------------------------------------
-------------LGATDAEACQALPAPETKDKS--------------------------
------------------------------------------------------------
------------------------------------------------------------
------------------------------------------------------------
--------------------------------VSSSDEKPR----Y--------------
--------------DSLRSWF--------------VCAICTL-AICGSAVGFRCSGLILV
SIA---------------------------------------------------------
------------------------------------------------------------
------------------------------------------------------------
------------------------------------------------------------
------------------------------------------------------------
--EE--------FNVSKGEAS-------WPSSIVNLGTLFSGAVIGPLAQ--RY------
PLRP-ILFMGVFLSGLGFALGY---------L----------------------------
-------APNVQ------------------------------------------------
------------------------------------------------------------
---------------------------------------------------------VMT
FAFAAVH---GFGAGTILVASSVLLSQYF--------DR---YRGLAIGIGHA--ASPVA
SMLFPSLFTFVKNHH--GFKCAMLAIGVI-LMSCAPLTLLV-D-----------------
---------------------TAPWCR---------------------------------
------------------------------------------------------------
------------------------------------------------------------
------------------------------------------------------------
------------------------------------------------------------
------------------------------------------------------------
------------------------------------------------------------
------------------------------------------------------------
------------------------------------------------------------
------------------------------------------------------------
------------------------------------------------------------
------------------------------------------------------------
-----RLKGNGPRTS-----VFAWDIF----------------------------REPM-
-----------------------------------------FYVFLCVNLIFQWVFDTFM
ATLV-DYG-AQ-K--GL-TVEN-AVLILGCYSIA-DITGRILLP-ALADWGLIQR----D
VLMTLSYFTACVFLVILC----------------LCR----------SLTSFLAAVSIFG
GFFGLCSSYYMSII----------------------------------------ARYLG-
LERMAFTLGMQG-AISGLVFLLMPFA---IGIFRD----------------QLGDYRLMY
LLN---------------------------------------------------------
----------------------------------ASLLSLTSL-----------------
----------------PW------------------------------------------
---------------------LYVIH------------------RRMTG-----------
------------------------------------------------------------
--------------------------------RSLERS----------------------
------------------------------------------------------------
------------------------------------------------------------
------------------------------------------------------------
------------------------------------------------------------
------------------------------------------------------------
---------------------
>GNOMON_2147524835
---------MCRGPAQ--------------------------------------------
------------------------------------------------------------
-------------PRAIEQGLTRAPTTRETKDNS--------------------------
------------------------------------------------------------
------------------------------------------------------------
------------------------------------------------------------
--------------------------------VSHSDEKPR----P--------------
--------------DSPRSWF--------------VCAISTL-SICGAAVGFRCSGLILV
SIA---------------------------------------------------------
------------------------------------------------------------
------------------------------------------------------------
------------------------------------------------------------
------------------------------------------------------------
--EE--------FDIPKGEAS-------WPSSIVNLSMLFCGIVIGPLAQ--KY------
SLRP-ILFAGTFLNGLGFVLGY---------F----------------------------
-------APNVK------------------------------------------------
------------------------------------------------------------
---------------------------------------------------------SMT
LGFGVVH---GFGAGTILVATSVLLSQYF--------DR---YRGLAIGIGHA--ASPVA
SMIFPSLFDYVKNHY--GFKCAMLVIGVI-LMSVAPLTLTV-D-----------------
---------------------TAPWCK---------------------------------
------------------------------------------------------------
------------------------------------------------------------
------------------------------------------------------------
------------------------------------------------------------
------------------------------------------------------------
------------------------------------------------------------
------------------------------------------------------------
------------------------------------------------------------
------------------------------------------------------------
------------------------------------------------------------
------------------------------------------------------------
-------KVKSSGSS-----IFSWSVF----------------------------REPM-
-----------------------------------------FYVILSVNLVFQWLFDTFM
ATVV-DYC-AQ-K--GL-TIED-AVLIIGCYSIA-DVIGRILLP-ALADWGLVER----D
VLITFSYFTSCVFLVLLC----------------LCS----------SLTSFITAVSIFG
GFFGLSSSYYVSVV----------------------------------------ARYLG-
LERMAFTLGMQG-TISGMVFLLMPSA---IGLFRD----------------RLSDYRLMY
IMN---------------------------------------------------------
----------------------------------ASLLFVTSL-----------------
----------------PW------------------------------------------
---------------------LVVIR------------------LRILG-----------
------------------------------------------------------------
--------------------------------RSLERQ----------------------
------------------------------------------------------------
------------------------------------------------------------
------------------------------------------------------------
------------------------------------------------------------
------------------------------------------------------------
---------------------
>GNOMON_2147914019
------------------------------------------------------------
------------------------------------------------------------
------------------------------------------------------------
------------------------------------------------------------
------------------------------------------------------------
------------------------------------------------------------
------------------------------------------------------------
----------------------------------------ML-IMGMTAGNIRSSGVVYV
GIR---------------------------------------------------------
------------------------------------------------------------
------------------------------------------------------------
------------------------------------------------------------
------------------------------------------------------------
--NL--------FGLSREEAA-------WPVSLAGMMLSMTGTVSGPLAQ--AF------
SLKP-VIVSGSLLVFIGLFASV---------F----------------------------
-------APNIT------------------------------------------------
------------------------------------------------------------
---------------------------------------------------------WLT
FTYGIVF---GGGLGTIYTTNVIYLQQYF--------VK---MRALALGMNYA--GSATA
GFVFPMLYAYLLGEY--GFRGTALILSAL-LLHIFVLCLTH-R-----------------
---------------------EAPWLK---------------IRSSASERDRNVED----
---------------------------------------------------------LRL
ESTRATHSTSHE---------------------------------------EEKNAP---
------------------------------EVLRTVSD----------------------
--GQ--------------------------------------------------------
------------------------------------------------------------
----------------------------------------------------------TS
LGETPNDQPP--------------------------------------------------
-------------------------------------PATTESG----------------
------------------------------------------------------------
------------------------------------------------------------
------------------------------------------------------------
-NRAEKPSETKRVSL-----MESLGIL----------------------------KIPE-
-----------------------------------------FLVIVFSFSLFFYAYDAFF
TTII-DFI-VD-Q--DV-PIVK-ATTIIPLYSIT-DLVARLTIP-QLGDRGYINK----M
LLQSLTYALQSVCLFVLP----------------KVATT-------GEFTLIAAVAMLHT
VGIGSSIVMYGVLM----------------------------------------ADVIG-
IQRLPMAYGIVG-LFVGLTYLTKPYF---IGYFRD----------------TIGDYSQMY
VVC---------------------------------------------------------
----------------------------------ACSCAVASL-----------------
----------------SW-L----------------------------------------
---------------------ITWYF------------------HRVTK-----------
------------------------------------------------------------
--------------------------------RGRIASKVPDGRVDDSVRTD--------
------------------------------------------------------------
------------------------------------------QDSNIKD----------D
AMEVGGR-----------------------------------------------------
------------------------------------------------------------
------------------------------------------------------------
-----------FRADSTTVHL
>GNOMON_2147914035
---------MVCVKLP--------------------------------------------
------------------------------------------------------------
------------------------------------------------------------
------------------------------------------------------------
------------------------------------------------------------
------------------------------------------------------------
--------------------------------------STG----P--------------
--------------DSWQGIR--------------VALKCMS-IMALTAGNIRSSGVMYV
GIM---------------------------------------------------------
------------------------------------------------------------
------------------------------------------------------------
------------------------------------------------------------
------------------------------------------------------------
--NH--------FGVTREEAA-------WPVSLAGAMLSLIGTVSGPLAQ--AF------
SPKP-VILCGSLLMSVGLLGSV---------F----------------------------
-------APSVT------------------------------------------------
------------------------------------------------------------
---------------------------------------------------------WLT
FTYGIVF---GSGMGTVYTINVIFLQQYF--------VK---MRGLALGLNYA--GSTTA
GFIFPIFITYLLGEY--GFQGTVLILSGV-ILHVFVLCATH-K-----------------
---------------------EAPWLK---------------RESHCEKNDTSSGI----
---------------------------------------------------------EKV
QSSEPGEQTDG----------------------------------------NGKIVP---
------------------------------QMLEEIPE----------------------
--SKELPNIVREMPQGVPEAQ---------------------------------------
------------------------------------------------------------
-------------------------------------------PEATVG------SNVSA
EDAELESQPPE-------HP----------------------------------------
-------------------------------QETRNRPTYVASVSVAGSVCAE-------
------------------------------------------------------------
------------------------------------------------------------
---------------------------------------------------------IPE
VGEEKAKPQGRIASL-----VSSLSVL----------------------------KIPG-
-----------------------------------------FLVVIFTFSLFLYAYDAYF
TTII-DFI-VD-Q--DI-PLIK-ATTIIPLYSAT-DMVARLTIP-QLGDRGYINK----M
LLQCLAYALQSVCFFTMP----------------MAAAT-------GEFFWIAALAMVQS
IGIGTSIVMYGVLM----------------------------------------VELVG-
VSRLPMAYGFVG-LFVGLTYFTKPFF---VGHFRD----------------TIGDYSLMY
IVC---------------------------------------------------------
----------------------------------GVLTAVSSA-----------------
----------------SW-L----------------------------------------
---------------------VTWYF------------------YRNTQ-----------
------------------------------------------------------------
--------------------------------RDLKPSNVTIEA----------------
------------------------------------------------------------
-----------------------------------------NEPTKIDV----------D
AESAERR-----------------------------------------------------
------------------------------------------------------------
------------------------------------------------------------
-----------SRTDSTVAHL
>GNOMON_2147914051
---------M--------------------------------------------------
------------------------------------------------------------
------------------------------------------------------------
------------------------------------------------------------
------------------------------------------------------------
------------------------------------------------------------
------------------------------------------------------------
------------------------------------------------------------
------------------------------------------------------------
------------------------------------------------------------
------------------------------------------------------------
------------------------------------------------------------
------------------------------------------------------------
-------------------------------------------VVGPLAQ--AC------
SPKP-VILFGSLLVSVGLLASV---------F----------------------------
-------APDVK------------------------------------------------
------------------------------------------------------------
---------------------------------------------------------WLT
FTFGFVF---GSGLGTVYTINVIFLQQYF--------VN---MRGLALGLFYT--GSTIA
GLIFPVLLTFLLEEY--GFRGAVLILSGL-LLHIFVLSLTH-K-----------------
---------------------EAPWLE---------------TGSSGKESVIN-------
-----------------------------------------------------------R
TASLGAESIAQG---------------------------------------GRRIVP---
------------------------------ERLGSIPE----------------------
--SGEVFAEVREPARRAPRKS---------------------------------------
------------------------------------------------------------
-------------------------------------------LGNAVD------SSAAN
RELELNPQKPR-------IP----------------------------------------
-----------------------------SLPGTRSRPKCVTSTPQTSRPLGE-------
------------------------------------------------------------
------------------------------------------------------------
---------------------------------------------------------APK
VEVNQTNSPSRKASL-----ISSLNVL----------------------------KIPE-
-----------------------------------------FLVIVFSFTLFMYAYDAYA
TTII-DFI-VD-Q--DI-PMIE-ATTIVPLYSAT-DMVARLILP-QLGDRGYVNK----M
LLQCFAYALQSVCFFLLP----------------MAAAT-------GEFFWIALVAMIQS
TGIGTSLVMYGVLM----------------------------------------AELVG-
LSRLPMAYGVSG-LIVGSSYFTKPFF---VGLFRD----------------VFGNYSMMY
NVC---------------------------------------------------------
----------------------------------GVLTAVSST-----------------
----------------SW-L----------------------------------------
---------------------ITWYF------------------HRTTD-----------
------------------------------------------------------------
--------------------------------RGRKLSAISNRI-DEHINTD--------
------------------------------------------------------------
-------------------------------------------PMEIVE----------D
FASMRRR-----------------------------------------------------
------------------------------------------------------------
------------------------------------------------------------
-----------FSTDSTAAYI
>GNOMON_2147598915
---------MTGDAVI--------------------------------------------
------------------------------------------------------------
------------------------------------------------------------
------------------------------------------------------------
------------------------------------------------------------
------------------------------------------------------------
--------------------------------RGAKTPKAG----P--------------
--------------DGRESWR--------------MVLACFT-TTFLVGGSTRSAAVLYV
AVM---------------------------------------------------------
------------------------------------------------------------
------------------------------------------------------------
------------------------------------------------------------
------------------------------------------------------------
--ET--------FNVTRGEAA-------WPISLISGFVNFAGILSGPLST--KL------
GLRI-TCIIGGSMSFVCLTASY---------F----------------------------
-------ATGIP------------------------------------------------
------------------------------------------------------------
---------------------------------------------------------YLT
ISFGILN---GIGIGLMYNLNPVILSHYF--------RE---YKGLALGINYC--GSTVA
AMVFPKFMEYLYRSF--GLRGLFLIFAAI-MLNTPVISYLM-H-----------------
---------------------KPPWTRKKMLAPNIGREFIRRMTSASNRE----------
-------------------SRAPSMDGAAE-----------------LEDNRDRSTSISV
AGVKPGKKNADLVLATD---------------------------------IGIGVLP---
------------------------------MTIGGEEE----------------------
------------------------------------------------------------
---------------NNCDDEANPHL----------------------------------
-------------------------------------------------------DNVTV
REDNTMPSIDN-------FPHL--------------------------------------
-----------------------------------STIRSISEIVEAS------------
------------------------------------------------------------
------------------------------------------------------------
-----------------------------------------------------------S
PDAEGEEDVPDPEPE-----LSLREIF----------------------------CNPL-
-----------------------------------------FYLLIVSYLVFTTYTDILF
TVIV-DLF-CD-K--GV-DQPL-AIATIPLVSIT-DMAGRIALP-LIADKGIVDR----K
VVFAINFLCLGASACIIP----------------LVS----------GYVALTAMFLLVG
WFYGSTVVMCTVIV----------------------------------------SDLLG-
VHNLAVANGLIC-SSVGFIAFGRPAF---IGFFRD----------------TVGSYDPML
YFW---------------------------------------------------------
----------------------------------GAGCLSMAA-----------------
----------------VW-S----------------------------------------
---------------------VVLLA------------------LRRAK-----------
------------------------------------------------------------
--------------------------------KER-------------------------
------------------------------------------------------------
------------------------------------------------------------
------------------------------------------------------------
------------------------------------------------------------
------------------------------------------------------------
---------------------
>GNOMON_2147999891
---------MAKTILI--------------------------------------------
------------------------------------------------------------
------------------------------------------------------------
------------------------------------------------------------
------------------------------------------------------------
------------------------------------------------------------
------------------------------------------------------------
--------------DSRDGVF--------------PLICCFV-MMLSVSAGYKAQAVFYH
AFR---------------------------------------------------------
------------------------------------------------------------
------------------------------------------------------------
------------------------------------------------------------
------------------------------------------------------------
--DE--------LGWTDEEAS-------WPLTIYQFSMNFSGLILGPLCQ--WF------
SVRS-VTTLSVAIGSSGFFAAY---------F----------------------------
-------VNDVV------------------------------------------------
------------------------------------------------------------
---------------------------------------------------------LYC
ATFGLMG---GLSFGAVMLSSSILMTQYF--------EK---YRAVTIGIAFS--GAASA
SFVYPSLLTLLDKRL--GFHGMIACNGAI-CLLSVPLALFL-K-----------------
---------------------EVRASD---------------------------------
------------------------------------------------------------
------------------------------------------------------------
------------------------------------------------------------
------------------------------------------------------------
------------------------------------------------------------
------------------------------------------------------------
------------------------------------------------------------
-------------------------------------PSSSSDV----------------
--------------------------------------D---------------------
------------------------------------------------------------
------------------------------------------------------------
----TGDARNPSAPL-----QTQLAVF----------------------------SEPL-
-----------------------------------------FWVLVLPTVCYYWANSLCM
SVLI-GYMRAD-K--GF-SEWQ-AVNLITFYGVT-EIAGQFILP-QLCDRGLVRR----E
TLMLVNFVMSGISLLLIP----------------RCR----------TYLAVVVVVFIFG
PFYGLTATFYRCFV----------------------------------------GEYLG-
FHRMKLAFGLIV-AIKGVVLLTVPPV---LGYVR-------------------GNYELAY
NIS---------------------------------------------------------
----------------------------------GALLLALST-----------------
----------------LV------------------------------------------
---------------------LVVVV------------------KKKEGATLSKLLSK--
-------------------PPGGAIAREDSDMISAAPFCGSLDKPECQ-TVKKGRRRTYA
DNDPECKYRCDTCSFVTK-----W--PSDLK-RHQRTHTGERPYPCG-------------
-VC--------GKRFSQRTT---LR-----------------------------------
-----NHHHSKHPEIELKELPSIAHHGRPGR----YVFNMMPSETEES-----------E
EDRV-A----------------------QDVKELIPMPAHSS--SIFD------------
--------------LLK-LKM----QRSDF------------------------------
---LTPSGSLQHFPL--------------------------------DFRTSS-------
---------------------
>GNOMON_2147701267
---------MAKTIDS--------------------------------------------
------------------------------------------------------------
------------------------------------------------------------
------------------------------------------------------------
------------------------------------------------------------
------------------------------------------------------------
---------------------------------------------P--------------
--------------DCSWSWV--------------IAVACSL-SNFFTLAILRSGSVVFR
KTH---------------------------------------------------------
------------------------------------------------------------
------------------------------------------------------------
------------------------------------------------------------
------------------------------------------------------------
--EY--------YGVSRTDAS-------WPVSLIIAVCNISGILTGYCVR--RY------
GPRS-IAILGSLISCLSIMACY---------F----------------------------
-------ATDII------------------------------------------------
------------------------------------------------------------
---------------------------------------------------------ELI
FFCGIGH---GFGMGLIFPAVNYCLNAWF--------DK---KKVTASGLIYT--GNAVA
SFVFPALFGRLVDQV--GFRACHLIMGAI-MANSVACALLI-R-----------------
--------------------SPPWFNG---------------------------------
------------------------RERSVSQYSCETNEHRGGHDEEAFQSFREAMLHHTV
DRVEEEGEDDNTKTERA------------------------------RHAPSQRIHPPPE
N-----------------------------------------------------------
------------------------------------------------------------
----------------DSGVESVGSVSVKIPDVRRS------------------------
-------------------------------------------------------RGESM
RSASMTAVF---------------------------------------------------
------------------------------------TPGANRRISVS-------------
------------------------------------------------------------
------------------------------------------------------------
------------------------------------------------------------
--SGLARQRLRRRSSAI---STTLSIFGPEVIVGGPADMDFEEDVRE-------RNCPL-
-----------------------------------------LYLLGISYVVFVNSNSCFQ
TIML-DYA-VD-G--GV-DEQL-GIYILSGFAVM-DVVGRLSVG-LVSDSGMLSR----P
TILSISCAIFGLSMNLLP----------------FVS----------GFWAVSLCSLLIG
LTTGTSTVVIVVLV----------------------------------------GDYAGK
ISDVPVMLGLMS-FMTGITGLGRPGV---IGFFRD----------------TLGDYDGLL
YVM---------------------------------------------------------
----------------------------------GSLMLSIGI-----------------
----------------AW-S----------------------------------------
---------------------SASLF------------------EEIQE-----------
------------------------------------------------------------
--------------------------------QCSHESEK--------------------
------------------------------------------------------------
------------------------------------------------------------
------------------------------------------------------------
------------------------------------------------------------
------------------------------------------------------------
---------------------
>GNOMON_2147509987
---------METPKTT--------------------------------------------
------------------------------------------------------------
----------------DDPPVVESETVPMPPES---------------------------
------------------------------------------------------------
------------------------------------------------------------
------------------------------------------------------------
---------------------------------PYIKRWTG----P--------------
--------------DCSWSWM--------------IAVSCAL-LNFFNLAPTRCSSVIFL
NTL---------------------------------------------------------
------------------------------------------------------------
------------------------------------------------------------
------------------------------------------------------------
------------------------------------------------------------
--EH--------YNTSRAIAS-------WPPSLINAVSNLSGIATGYITK--KF------
GPRK-ISCVGSMIASASIAACF---------F----------------------------
-------ANDVT------------------------------------------------
------------------------------------------------------------
---------------------------------------------------------KLT
L-FCVLH---GLGLGLNLPTAAVCLNSWF--------LE---RKVMASGIIFT--GAALG
SFVYPIFLEWIFDIF--GFRGGLLIFGGI-MMNAVAAGLFI-R-----------------
--------------------MPPWLSA------DGSRNQAPRRTSRPEDSNTSMKP----
-------------PQEPILKRKPILIRSVSQSSFESQDSREDLDDQKFHRFHEAVHHHTV
ETLPEVDEERD---------------------------------------LSGNIQSDDE
C-----------------------------------------------------------
------------------------------------------------------------
----------------CKNGEQCPAMTLRRPDIDRV------------------------
--------------------------------------------RKNVA------QSRSL
KSASLNSSVPS-------------------------------------------------
---------------------NSPSSTNVHELKTETRPGSVARVSI--------------
------------------------------------------------------------
------------------------------------------------------------
------------------------------------------------------------
--SSGSRTRLRRNSSAI---STTLSLYAPAVSPAEGAERDFEEDEHRVEVESPARTSPI-
-----------------------------------------ISLVGLTYVVFINCNISFQ
TILL-DFA-SD-K--DV-EVHM-AVYLLSAFAVF-DIVGRLTVG-LISDRGLLSR----S
TLMGCATILFGLVMQLLP----------------FAN----------DFWGICILCMIVG
YALGTTVVLVTVLV----------------------------------------GDYAGE
MSRIPVIIGWMA-FFAGVTGLSRPLL---IGYFRD----------------TMGDYSGLM
HLM---------------------------------------------------------
----------------------------------GVSMALCGV-----------------
----------------GW-I----------------------------------------
---------------------LVNLY------------------EKFTS-----------
------------------------------------------------------------
--------------------------------SAAERSSVPESREQLRTS----------
------------------------------------------------------------
-------------------------------------GREVDKEALEA-----------E
TEKRGLE-----------------------------------------------------
------------------------------------------------------------
---ITEK-----------------------------------------------------
--------------QQQTTKL
>GNOMON_2147643619
---------MPRRKET--------------------------------------------
------------------------------------------------------------
--------VRNGSTLRHDQRCGESRSRVLAEIR---------------------------
------------------------------------------------------------
------------------------------------------------------------
------------------------------------------------------------
------------------------------------------------------------
-------------LSELHGMI--------------IVACVFW-INFCLFGLLRSGALIYV
ELV---------------------------------------------------------
------------------------------------------------------------
------------------------------------------------------------
------------------------------------------------------------
------------------------------------------------------------
--TT--------FNCSYDVAS-------WPLSLAGASICMIGPVVGLMEK--II------
SIRA-IVTWGIFIASASCALCY---------W----------------------------
-------VYDVG------------------------------------------------
------------------------------------------------------------
---------------------------------------------------------YFV
ILIGLLY---GLGTGLTCTLTPVLLNERF-----P--PE---QRTLANGIAFS--GSSVG
SFVWPFLLEWLVKEF--NLRGAMLIYGGL-ILNALLGALFL-R-----------------
--------------------RPNEVAR---------------------------------
------------------------------------------------------------
DGVKRGKREERIGNSDEIGS-----------------------------LFDQTVKPSIK
F-----------------------------------------------------------
------------------------------------------------------------
------------------------------------------------------------
------------------------------------------------------------
------------------------------------------------------------
------------------------------------------------------------
------------------------------------------------------------
------------------------------------------------------------
---------------------------------------------------------AEK
KEEKSSPLVRCIKTL-----QKDLSVF----------------------------LDPY-
-----------------------------------------FQLITISQVCFLFVYVTVF
IVIT-DYA-MD-S--GI-QRSD-TMFLMTIFGIS-DLISKPLPG-MLTYNNFLTT----K
ALLIIGSVAMGVICFILP----------------YTR----------TYLWFAIIAFIYG
LLTGGLSFIGPIIF----------------------------------------QENIS-
ENQVPFAIGLGN-FFVGITGFLRPPF---IGVFKD----------------TFGNYDGLF
FSM---------------------------------------------------------
----------------------------------GVICIASAS-----------------
----------------LW-S----------------------------------------
---------------------LEPLI------------------IRSRR-----------
------------------------------------------------------------
--------------------------------KSKKAEAMKAVNAGASI-----------
------------------------------------------------------------
-----------------------------------------------------------E
QDPLVSA-----------------------------------------------------
------------------------------------------------------------
------------------------------------------------------------
---------------------
>tetur11g03580
---------MSSTVNN--------------------------------------------
------------------------------------------------------------
------------------------------------------------------------
------------------------------------------------------------
------------------------------------------------------------
------------------------------------------------------------
----------------------------------------------------------L-
-------NQSGSNVDSGYAWV--------------IPFACCF-INAILFGIHRSYSLFLS
EVL---------------------------------------------------------
------------------------------------------------------------
------------------------------------------------------------
------------------------------------------------------------
------------------------------------------------------------
--ET--------YHVSRSDAT-------WPFSLCMTVIHLSGPISGVLNS--HL------
AIRT-IVFIGCIFSTIGVALCY---------F----------------------------
-------ATSVL------------------------------------------------
------------------------------------------------------------
---------------------------------------------------------DIV
IFVGIIQ---GFGIGITYVQNPAIINEYF--------VK---YRGSALGIALS--GGTLG
TFAISPLAQKSLEYL--GLHKSFLTLAVL-TLLTLPISLTL-R-----------------
---------------------PRISAS---------------------------------
------------------------------------------------------------
SSSSSSTKESSTVSDKK-------------------DNLKK----------IFSISP---
------------------------------VYLTRFGD----------------------
------------------------------------------------------------
------------------------------------------------------------
--------------------------------------------KYVIN------NDVNQ
TTNSKPK-----------------------------------------------------
----------------------SINSLTEKQLTANYNPDQDRSTLQLMSYKFVQM-----
----ALTMERKISVSEGVVLPTI-------------------------------------
------------------------------------------------------------
-----------------------------------------------------------R
KLSETAKRSQVKRQL-----VRIVSIL----------------------------TNPY-
-----------------------------------------FALICSTHLAYFWGVITYT
MVNV-DLA-VD-K--GI-TRNY-AVHLITTFSAG-DLVGRLGSG-WFMDNRLVPL----K
YLAMFNIFTIGVLLKCIP----------------LTS----------SYHILATISTALG
FISGIIVNMLNILF----------------------------------------CKYLG-
TENSPLAFGLSS-FFCGLTTLVRPML---VGYYRD---------------AAYGSYDGLF
NLL---------------------------------------------------------
----------------------------------SVLGFLASA-----------------
----------------LW-L----------------------------------------
---------------------TEPFI------------------NRSKLN----------
------------------------------------------------------------
--------------------------------KHNQNETVNDYNPSTMT-----------
------------------------------------------------------------
-----------------------------------------------T-----------S
SATIT-------------------------------------------------------
-----------LTPSSDKLKQPQ-------------------------------------
------------------------------------------------------------
-------------------TV
>GNOMON_2147905939
---------MRSYGTLRNEE----------------------------------------
------------------------------------------------------------
------------------------------------------------------------
------------------------------------------------------------
------------------------------------------------------------
------------------------------------------------------------
-----------------------------EDAEQTSMEKSY----Q--------------
--------------DTPRSWA--------------IAVACAW-NFFWLTIVNRSAGVMFI
CYQ---------------------------------------------------------
------------------------------------------------------------
------------------------------------------------------------
------------------------------------------------------------
------------------------------------------------------------
--QE--------FGINRQEAS-------WAFSLMDTVSSFSVIFCSILYR--YV------
DTRP-ISAMGVLLVAMGYFFCC---------L----------------------------
-------IYDVI------------------------------------------------
------------------------------------------------------------
---------------------------------------------------------MVT
IVLGVIV---GLGQGMMYFSNAIIINQYF--------LK---NRVSGNGIYFA--GGTLG
SFFVPPVLFKVVQWC--GLRYTFLILGAL-ALNGWAASILL-K-----------------
--------------------SPLKMMK---------------ERQKTKEKALEN------
-------------------ARPPTPEE---------------------------------
---------------------------------------------------IKNMPP---
------------------------------------------------------------
------------------------------------------------------------
------------------------------------------------------------
------------------------------------------------------------
------------------------------------------------------------
-------------------PPPPYEENPQKSPLGKAAPEENTYVI---------------
------------------------------------------------------------
------------------------------------------------------------
------------------------------------------------------------
---ESNGTVEKLYSF-----AAQFDFL----------------------------LKPI-
-----------------------------------------YAMIVLSGIGFSFSFVIYP
VTAV-DFV-SE-K--GY-SSNT-AALILTTFSIG-DISGRLLIG-SISDRRYMGR----D
TMMAAIYFVWSLGWFIFP----------------LCN----------KFEHLVPASVLLG
FGIGCGTPLYTVLL----------------------------------------ADYLG-
IEKMPLTFGVYR-MLLGTASLARPFC---IGFFRD----------------TMKSYKAMY
FTL---------------------------------------------------------
----------------------------------GSYTFLIAC-----------------
----------------MW-L----------------------------------------
---------------------ITATI------------------TRVRS-----------
------------------------------------------------------------
--------------------------------RPSEVRLTT-------------------
------------------------------------------------------------
------------------------------------------------------------
------------------------------------------------------------
------------------------------------------------------------
------------------------------------------------------------
-------------------RL
>GNOMON_2147569907
---------MTSPVET--------------------------------------------
------------------------------------------------------------
-------------TSPDTEDVEPQDARLLSEEQVTPVMEK--------------------
------------------------------------------------------------
------------------------------------------------------------
------------------------------------------------------------
--------------------------MQIEELVEEIRPSSA----P--------------
---------RVIEVDSLVSWL--------------VAVSCSW-IMFWSLLVNRTSGLLYL
SLK---------------------------------------------------------
------------------------------------------------------------
------------------------------------------------------------
------------------------------------------------------------
------------------------------------------------------------
--NE--------FNMTREEAA-------APMSMAGAISNIFAMVSGLLLK--KL------
PLPV-VSSFGIVLTSIGVLLAG---------A----------------------------
-------IYTPI------------------------------------------------
------------------------------------------------------------
---------------------------------------------------------VIT
YSLGILT---AIGQSMIFPTNMVAVNTYF--------KK---NRSTASGISYM--GGTLV
SFFMPFAYEAMEQSV--GFRWTLLITGAL-ILNGVFGACVL-R-----------------
--------------------YPAQNTE---------------------------------
--------------------KEPKDNNNV-------------------------------
------------------------------------------------------------
------------------------------------------------------------
------------------------------------------------------------
------------------------------------------------------------
------------------------------------------------------------
------------------------------------------------------------
------------------------------------------------------------
------------------------------------------------------------
------------------------------------------------------------
---------------------------------------------------------CDE
ENKTVAKSDAAPMPL-----SAQLAFI----------------------------KRPI-
-----------------------------------------FLLIVVTGIVFAYELVLFN
LTVV-AFA-NE-K--DL-AGKG-PLFTLWFYAAG-DAIGRLFSG-QLSDRGVLRR----R
TVMALGYLLVSIATFGLA----------------LSS----------HQIVFFLFCFLFG
LAAGSIMILFSVLL----------------------------------------TEYLG-
LANLPLAIGVHC-LINGLAALPRPKL---FKILVK----------------NETQHIALY
YFM---------------------------------------------------------
----------------------------------ALIAVATAV-----------------
----------------VW------------------------------------------
--------------------GLHCLYMNIIEA------------RRTRS-----------
------------------------------------------------------------
--------------------------------RRSPEDAKETANS---------------
------------------------------------------------------------
------------------------------------------------------------
------------------------------------------------------------
------------------------------------------------------------
------------------------------------------------------------
---------------------
>GNOMON_2316315924
---------MAVKL----------------------------------------------
------------------------------------------------------------
------------------------------------------------------------
------------------------------------------------------------
------------------------------------------------------------
------------------------------------------------------------
------------------------------------------------------------
--------------DSVSSWI--------------LAISVSA-LFTSSILVFRCASILFI
GIY---------------------------------------------------------
------------------------------------------------------------
------------------------------------------------------------
------------------------------------------------------------
------------------------------------------------------------
--ER--------FGVSREEAA-------WPITAYFVSTCFSGPIVGLLSQ--RI------
ETRK-LFLFSACFNSFAVILSS---------F----------------------------
-------STKIW------------------------------------------------
------------------------------------------------------------
---------------------------------------------------------HLS
LTLGVLL---GFSAGIPVTLSGVLVTQYF--------DR---YRVAAVGVLMA--GPSIL
SIVAPSVLQLCIDTY--QLSGALLLSAGL-CMQGIPASLLL-L---TID-----------
---------------KPEALQPLPAES---------------------------------
-----------------ADVKVPLTEKSSKE-----------------------------
---------------------------------------------------QIDADPTGK
N-----------------------------------------------------------
------------------------------------------------------------
------------------------------------------------------------
------------------------------------------------------------
------------------IPLVV-------------------------------------
-------------------------------LRQLGGNRVRRDTPRLT------------
------------------------------------------------------------
------------------------------------------------------------
---------------------------------------------------------IED
NESAVPSSMYKVDKK-----GSIVRLF----------------------------RMKW-
-----------------------------------------FYIMALPHMAFGLTLSTLL
NLIE-DYG-RD-K--NV-DPVI-ARNLVGVFAGT-DLLARLGSS-WITDGGFIAR----E
HFFILNFLMKAASLVLLA----------------LTS----------NSIALLCTVGCLG
WLFGTTMILFIDIM----------------------------------------RDRLG-
LELLAFANGMYL-FLGGLLGLSLPRA---IGFFRE----------------QSGSYNPIM
YIL---------------------------------------------------------
----------------------------------AGLTATASL-----------------
----------------VY-L----------------------------------------
---------------------TGCSL------------------GREKS-----------
-------LP-------------GM---------------------HLSQELPDPE-----
------------------------EALDSGRFRSASSTLSVQ------------------
------------------------------------------------------------
------------------------------------------------------------
------------------------------------------------------------
------------------------------------------------------------
------------------------------------------------------------
-------------------RL
>GNOMON_2147824371
---------MASVSAS--------------------------------------------
------------------------------------------------------------
-------------------SLEEGPTTNNNKLMANGNNG---------------------
------------------------------------------------------------
----------------RAGHEEIRTV----------------------------------
------------------------------------------------------------
-----------------------------------RLAVEP----P--------------
--------------DGGYGWV--------------VVLASFL-CNLTVDGIAYTFGLFLP
DLV---------------------------------------------------------
------------------------------------------------------------
------------------------------------------------------------
------------------------------------------------------------
------------------------------------------------------------
--TS--------FNSTKSAIT-------WAGSLLSGFYLSAGPLVSALTN--KY------
GCRK-VCIAGSLIACVSLCTAT---------V----------------------------
-------VDSVP------------------------------------------------
------------------------------------------------------------
---------------------------------------------------------LLL
IFYGVFA---GTGFSLIYLPAIISVNQYF--------SQ---KRATATGIAVC--GSGLG
AFVFAPLVQYLLQYY--AWRGALLILAGL-VLNCCVFGALM-R-----------------
---------------------PLEMWS---------------------------------
------------------VAEKPLMQRIWE------------------------------
EKTGLMRQDSITQSQFFL--------------VQHPDGTVEKRLKA-----GVNTEPGVH
STLFL---------D-QWGKSSTDA--PPALTLSPIEE----------------------
----------------------------------SDHTKSGPQANGVNPHVSNHAITN--
------------------IAKRKGLIASHSAA-------------RLTMSTTTVQPDIRR
------------NSSTPKFALGASRNSMQHR----------------PL------NAITS
SGYH-----------------------------------ATGIAGSNLNTTHETICLL--
-------------APPPPPLDCGLNPQMRKSIRDLARPMYRKDIFYSGSIR---------
------------------------------------------------------------
----------------------------NLPEFRQSSGDV--RSYI--------------
----ASVLTLPGENQS-------------------------------RAAKVACGC----
----LPAAMQDTLGD-----IFDPMLL----------------------------KNPA-
-----------------------------------------FVIICIANLIGMMGFNIPF
VFIA-DAA-VTMA--NV-DKNA-ASMLVSCIGIT-NMFGRLIFG-RLSDSPRVNS----L
TVNNITLVISGFAVTITP----------------LSLQL-------GGYSACMVVCAIFG
LMVAAYILLTSIIL----------------------------------------VELFG-
LERLTNAFGLLC-LVRGLACILGTPF---AGVLFD----------------LTGSYQCPF
IVS---------------------------------------------------------
----------------------------------GIMLAISGG-----------------
----------------IS-A----------------------------------------
---------------------TIPYV------------------NNPHKNVPPPPEDFMS
P-----L-E----------------------------------------EIPEEESFTED
DYSP----RHERRI---R----DLEDSLAGDERASLMEEDEDDLPMTIN----C------
------------------------------------------------------------
--------------------------------------DPRIDSDEDT-----------Q
KDDTID------------------------------------------------------
--------DKDGGERIDN------------------------------------------
------------------------------------------------------------
------------SVRAEEGRG
>GNOMON_2147496771
---------MCESPSKPLSQPR--------------------------------------
------------------------------------------------------------
-------------GNDSSTPMPSTPAQQHADLGLQMGSGF--------------------
------------------------------------------------------------
-------------VNESSVSRKVSTTDV--------------------------------
------------------------------------------------------------
-----------------------------------KLVTSP----P--------------
--------------DGGWGWV--------------VVFCSFM-VHVLADGVTYTFGIFYI
KFV---------------------------------------------------------
------------------------------------------------------------
------------------------------------------------------------
------------------------------------------------------------
------------------------------------------------------------
--EY--------FEESKGKTA-------WVASILVSTTFLCGPIASALTN--LY------
GCRV-VTIAGSLLAASGMFISI---------W----------------------------
-------APNVT------------------------------------------------
------------------------------------------------------------
---------------------------------------------------------FLF
FSIGILT---GMGLGLMYLPAIVSVSMYF--------DR---KRAFATGIAVC--GSGFG
TFVLAPVIEALVDFY--GWQGALMITSGM-LLNCVVFGALM-R-----------------
---------------------PPEYIA---------------VVEVDTTVDLEFGD----
--------------VDNNTARFPNENISKEREA---------------------------
------------------------------------------------------------
--------------------------------------ELV-------------------
-----VSENLLRPSN-------------------TIISLQNHHKLDSKEKLHHRSVCH--
-------------------------LSVNSEP-------------ELVLIRT--------
------------------------------------------------------------
------------------------------------------------------------
-------------------------------------PSIDRNLYLEREAL---------
------------------------------------------------------------
---------------------------NSKQSYASLRKR---LSYTSQ------------
--PSISVHSV---------------------QQREDT----------------------R
GAREKFSAFMKTITD-----SIDIALL---------------------------LKSPI-
-----------------------------------------FILFALSNFFTSIGFNVPY
VYIA-DIA-RR-QL-NV-DDSK-ASLLLSLIGLS-NTASRVLLG-YLSDKRCVNR----I
LLYNVCIATCGVATALSI----------------FCT----------DYVQLSVYCIIFG
ATSGAFISLTSVIL----------------------------------------VDLMG-
LEKLNNAFGLVL-LFEGIACLIGPPL---TGWIFD----------------WTGSYNWGF
IFS---------------------------------------------------------
----------------------------------GVVIATGGI-----------------
----------------TL-C----------------------------------------
---------------------LIPCV------------------RKYDSTATKAY-----
------------------------------------------------------------
--------------------------------RRKTTNHNKKPRSLEPPSLVG-------
------------------------------------------------------------
------------------------------------------------------------
------------------------------------------------------------
------------------------------------------------------------
------------------------------------------------------------
------------------SMS
>Fbpp0070377
---------MVHGPPA--------------------------------------------
------------------------------------------------------------
------------------------------------------------------------
------------------------------------------------------------
---------------RRKSQQQHEACEM--------------------------------
------------------------------------------------------------
---------------------------------DMERQPTP----P--------------
--------------DGGWGWV--------------VVFGSFM-IHIVTDGMTYSFGIFYN
EFL---------------------------------------------------------
------------------------------------------------------------
------------------------------------------------------------
------------------------------------------------------------
------------------------------------------------------------
--DY--------FNEGKGYTA-------WIASIMVGVTFSSGPISSSFVN--RY------
GCRA-VTIAGSILAASCIIVSM---------F----------------------------
-------AQNVL------------------------------------------------
------------------------------------------------------------
---------------------------------------------------------TLI
ITIGFGT---GLGFGLIYLPAIVSVTQYF--------EA---KRSLATGIAVC--GSGFG
TFVFAPLTEFLIGNY--GWRGAMLIIGGI-VLNCIIFGAMF-R-----------------
---------------------PLELEA---------------------------------
-----------PPQTPPNTPSTPKLAKKSA------------------------------
------------------------------------------------------------
----------------IIDQNTTAAELEPLKVLP--------------------------
----------------------------------KDQYLQLPQRTDTAVSGGALCRSN--
----------------SVGHNLKPNLNNNSNGA---------------------------
-----------VNGQGPT-------------------------LVTPPQ------AVVKS
TSNDDIARKCHSQL--QLTPL---------------------------------------
--------------------------RDAHRERSASGTMYRPDALYQGSLH---------
------------------------------------------------------------
----------------------------NLPDYVSSRND---LSRS--------------
----MSGSGVIK---------------RYGSLRQSNNVSQS------QEEAKCCGC----
--ITCSKETRDTFAE-----MMNFSLL----------------------------KDMV-
-----------------------------------------FVIFSVSNFCTSIGFNVPY
LYVV-AYA-ET-L--KL-TKTD-ASYLISTIGVA-NTVGRIILG-YISDKPWVNR----L
LVYNVCLTACGVSTAMVP----------------LCH----------DFQSLAFYCCVFG
FTIGAYVGLTSVIL----------------------------------------VDLLG-
LDKLTNAFGLLL-LFQGIASFIGPPI---GGWMYD----------------LTDSYAPAF
LMA---------------------------------------------------------
----------------------------------GLMIAISGL-----------------
----------------VM-F----------------------------------------
---------------------AIPPL------------------QRLQV-----------
------------------------------------------------------------
--------------------------------RKSERKPHTEHLALS-------------
------------------------------------------------------------
------------------------------------------------------------
------------------------------------------------------------
------------------------------------------------------------
------------------------------------------------------------
---------------------
>tetur02g10380
---------MTRLKPT--------------------------------------------
------------------------------------------------------------
------------------------------------------------------------
------------------------------------------------------------
------------------------------------------------------------
------------------------------------------------------------
-----------------------------------KAYPKA----P--------------
--------------DGGYGWM--------------IVLSSFM-IHFLADGITYTFGIFYV
ELL---------------------------------------------------------
------------------------------------------------------------
------------------------------------------------------------
------------------------------------------------------------
------------------------------------------------------------
--KH--------FKAGKGITA-------WVPSIMTGITYGIGPIASGLTN--KY------
GCRT-ITIVGALFASFGLVTSV---------I----------------------------
-------APNVT------------------------------------------------
------------------------------------------------------------
---------------------------------------------------------YLF
FSIGICA---GAGFGLIYLPAIVSVTCYF--------EK---RRAFATGIAVC--GSGIG
SAAFAPLTEWLIRLY--GWRGGLLIIASL-LLNCCVFGALL-R-----------------
---------------------PLEETE---------------SDEDEDQVNADNNNN---
---------V---DSCKKIIEEPINDSKVTPRNVILAK------------------KITA
EKPENNARDIGTIMINTSFSNIDGPVVGSVSSLALGNNIQNDQTRLPMLTISEPLSPSRH
SICAL----------Y----PPMTGQLQPSGELAEKHENLN-------------------
-----IGNNLMNGLTIA--------------------------NGNTNNYLMQQNL----
----------------KIGNDKNQFNSTQQEN-------------QVANMES--------
------------------------------------------------------------
------------------------------------------------------------
---------------------CNTTCRRKHSVTSSCGILYRRDIFYSASLMH--------
------------------------------------------------------------
---------------------------LNLPTNHNPNNK---LSYS--------------
----ASTSAVNDLSTS-----------SIGSDANPDTRASI------EKSMFKFSCMSDW
LAFLCSAEVRDTLDE-----MMNFRLL----------------------------RNPI-
-----------------------------------------FLVFSISNLLTSLGFYVPH
IYIK-DRV-VG-L--QLASDSE-ASNLLAIMGIA-STIGRLIFG-FISDLQVINR----L
LLFNCCISLCGLTTILSS----------------FVQ----------TYTYMALYCAIFG
ITCGAYVSLTSVIL----------------------------------------VDLLG-
IEKLTNAFGLVL-LFQGVACLIGPPI---VGWMFD----------------LTGSYDPGF
SWA---------------------------------------------------------
----------------------------------GSMILIGGL-----------------
----------------IL-F----------------------------------------
---------------------LLPYLA---------------H-GRFKL-----------
------------------------------------------------------------
--------------------------TLHNNKRKTPKVVVNDSLVVA-------------
------------------------------------------------------------
------------------------------------------------------------
------------------------------------------------------------
------------------------------------------------------------
------------------------------------------------------------
---------------------
>Fbpp0072490
---------MVDTNSSNPGIVG--------------------------------------
------------------------------------------------------------
-------------GNSASSARLRRFERTDSELA-------------C-------------
------------------------------------------------------------
-----------EEAARLTAEQSPEDEDNQDND----------------------------
----------E-------------------------------------------------
--------------------------DDDDEESVYGELPPP----P--------------
--------------DGGYGWV--------------ICFASFM-CNMIVDGIAYTFGIFLE
EFV---------------------------------------------------------
------------------------------------------------------------
------------------------------------------------------------
------------------------------------------------------------
------------------------------------------------------------
--AY--------FHEGKGTVA-------WVGSLLSGVYLSAGPIVSALAN--KY------
GCRA-VCIAGSIIACIAFVLST---------F----------------------------
-------STNVS------------------------------------------------
------------------------------------------------------------
---------------------------------------------------------MLM
ATYGFMG---GFGFGMIYLPAVVAVGYYF--------ET---KRSLATGIAVC--GSGFG
TFAFAPLATYLLEEY--GWKNALLIFAGL-ILNCAIFGAMM-R-----------------
---------------------PLTYPK---------------------------------
-----------------KKKQKPLMQRMYEEKQLQLER----------------------
-----------------------GSFAGSHFMVQLPDGTIERKLKM-----PLNADPGVH
SSLNL----------ELLAQQAGGGGLHPVSTLPTITESKVV------------------
---DV----------------------------HRQNGAQSPPNGDSNGQLSARSAAG--
------------------AVGRRPHRNSESENSPYH--------SQDAMTRNASQPAFLA
----GDHQSLPKNGSVPAFNTRVRKTSASE-------------RFQPSL------AAIRA
TSRGDLEAGAG-----------------------------GDFASSKLSLSQ--------
----------------------RQGGSQTGSSGRMVRPMSRKDIFYSGSVT---------
------------------------------------------------------------
----------------------------NLPQY-QSQKSL--ANYR--------------
----NSVLSLTKYEK------------SMQSVAKLDPLAEAEKH---REEYDLCPC----
--LGIPDSVKSVVNT-----MLDVSLL----------------------------KDPV-
-----------------------------------------FMLIGVSNIFGMAGLYVPF
VYLV-DAA-KE-H--DI-PKND-AAMLLSIIGIT-NTVGRVFCG-WVADLPQVNS----L
LLNNCCLLVSTIAVTLTP----------------LCY----------SYAAYITMSIFFG
LAISGYISLTSIIL----------------------------------------VDLLG-
LDKLTNAFGLLI-LFRGFAALIGTPL---AGAIYD----------------MTHTYDLPF
YMA---------------------------------------------------------
----------------------------------GALFGISTI-----------------
----------------TS-F----------------------------------------
---------------------LAPCL------------------KRCSPSEETPVH----
------------------------------------------------------------
-----------------------VETLTPIDEEQGEDAEDDEDQPITIV-----------
------------------------------------------------------------
---------------------------------------PKIIKTLAS-----------P
QQEEGHPQ----------------------------------------------------
------------------------------------------------------------
------------------------------------------------------------
-----------FPQKTSESKL
>GNOMON_2147586339
---------MTVHSEE--------------------------------------------
------------------------------VF----------------------------
-------------SAEQQTLVQIPIIDDMSE-----------------------------
------------------------------------------------------------
-----------KRASRVSTNQSLSAISED-------------------------------
------------------------------------------------------------
-----------------------------DLAEVEATSPMA----P--------------
--------------DGGYGWV--------------IVCASFL-CFFIVDGTIFSMGAFLL
EWE---------------------------------------------------------
------------------------------------------------------------
------------------------------------------------------------
------------------------------------------------------------
------------------------------------------------------------
--KH--------FKSSKSQTA-------WVVSLMSGMYLLVGPVAGALSN--AL------
GCRT-VAIMGSLTATAGLVLAQ---------Y----------------------------
-------AQSME------------------------------------------------
------------------------------------------------------------
---------------------------------------------------------SMY
LYAGVMT---GIGYGFIFLPAACTISFYF--------EK---KRAFATGIAVC--GSGIG
GLVLGPIMPSALDAY--GWEKSMVFLAAM-AGGCAFIAALL-R-----------------
---------------------PLDTTVVE---------LIDEEAVEESRAELRSSRHGIN
AVS----------IFKSQNGSTPSLDT---------------------------------
------------------------------------------------------------
------------------------------------------------------------
----------------------------------KDPILAAKFRSNYELH----------
-------R-------EGNEGSRNDSIPSNAAA-------------ELQKVGS--------
-------------------------------------------------------GKISA
SRKS------------------------------------VDIYRSKLSIDQGVLR----
-----KRG----------LSVASLSNGERRLTNPDLKPLLRKDVFLNGSLI---------
------------------------------------------------------------
----------------------------RVPEY-RSQANI--SNYH--------------
----ASVIHLPTLLG--------------------------------EDQEQVWGC----
----VPKGFADMLKS-----ILCLDLM----------------------------RSPS-
-----------------------------------------FLLLAISGFLTMMGFYIPF
MYLA-DAA-QG-A--GI-EKNT-AAYLLSTIGFT-NTAGRVFCG-WVSDMPNVGA----L
LINNVAVMIGGIATILIPF---------------FIS----------NLVCLHAYAAVFG
FSIACFAALRSIIV----------------------------------------VELFG-
LEKLTNGFGLLL-LFQGLASLVGAPL---AGYLYD----------------RTLAYNVPF
YFF---------------------------------------------------------
----------------------------------GTLIFVSGL-----------------
----------------MC-V----------------------------------------
---------------------PINHL------------------IKWEK-----------
------------------------------------------------------------
--------------------------------RREETDADSSLREKIKVTTVG-------
------------------------------------------------------------
------------------------------------------------------------
------------------------------------------------------------
------------------------------------------------------------
------------------------------------------------------------
---------------------
>tetur06g05470
---------MANCPQDRSPSL---------------------------------------
------------------------------------------------------------
-------------VNEQLTCSSTSVTSDMKDINFKKDSDF--------------------
------------------------------------------------------------
--------------GDTSLEESISNND---------------------------------
------------------------------------------------------------
---------------------------------NSVNLNSA----R--------------
--------------DSYWGWV--------------IVFASFM-CNVIVDGIIFCFGVIML
EIS---------------------------------------------------------
------------------------------------------------------------
------------------------------------------------------------
------------------------------------------------------------
------------------------------------------------------------
--KD--------FKQPKGTTA-------WIGSLQAGFYLFVGPLVSTLAN--HY------
GCRV-VTIIGSLIASLGFIISY---------F----------------------------
-------ATSVL------------------------------------------------
------------------------------------------------------------
---------------------------------------------------------WLC
LSYGALA---GIGLGFIYLPAIVMVGHYF--------ER---RRAFATGIAVC--GSGVG
AFLMAPIIQYLNDTY--HWRGCVLILAGI-VLNCAVFGFLF-R-----------------
---------------------PLPSDE---------------TSSSSGDQESDG------
-------------------SGKPLLGHSKKS-----------------------------
------------------------------------------------------------
---------------WLLD-------------------------D---------------
--SDEEGVDLMESSRQA-----------------TDYSSQDQQQKDPQSH----------
----------------RYKKNRRYTFSEGSSV----------------------------
-----------------------------------------------VH------KSIDD
KTNHPHRNRYVR------TPI------------------PHRHNYQHLPSHH--------
------------------------QHHRPRAHSFGINYVFQNEILYST------------
------------------------------------------------------------
---------------------------LSLQEFKASVKRPLAASFT--------------
----REQQTLPS---------------------------------------------SSQ
HRRQSVIEEATSCVK-----LLDLSLL----------------------------LSPS-
-----------------------------------------FLLLGISGFLTLSGFFIPF
MYIV-DRS-IQ-I--GT-TPEK-GALLLSIIGIT-NTVGRVFCG-WISDSPKVRP----L
IINNIALVIGGLVTALSPL---------------ICN----------TFTSLIVYCSLFG
FSIACFVALRSVIT----------------------------------------VELLG-
LERLTSAFGLLL-LPQGIATIIGGPI---AGWFFD----------------ITNSYNASF
YLA---------------------------------------------------------
----------------------------------GSVITISGI-----------------
----------------MC-F----------------------------------------
---------------------PLGLI------------------SKWEK-----------
------------------------------------------------------------
--------------------------------SRSQLTPVSQ-----------C------
------------------------------------------------------------
------------------------------------------------------------
------------------------------------------------------------
------------------------------------------------------------
------------------------------------------------------------
---------------------
>Fbpp0086661
---------MATQQTKSQDEL---------------------------------------
------------------------------------------------------------
------------------------------------------------------------
------------------------------------------------------------
-------------ASKGLVSKQPENIKEE-------------------------------
------------------------------------------------------------
--------------------------NEGEEEIEEAAVVVP----P--------------
--------------DSGWAWV--------------VMVASFL-CCTVIDGIVFCSGLIQE
QLM---------------------------------------------------------
------------------------------------------------------------
------------------------------------------------------------
------------------------------------------------------------
------------------------------------------------------------
--AE--------FGVSKAYVA-------FVSSLLSGCYLMAGPFVSAMAN--RF------
GFRP-VTITGAIFAAICFGLSY---------F----------------------------
-------ATSVE------------------------------------------------
------------------------------------------------------------
---------------------------------------------------------YLF
LIYGVLG---GIGFCMVYIPAVVIIGFYF--------EK---WRALATGVAMC--GSGVG
TFVFAPLTKILLKS---GWRYTLAIQGII-VLSCALFGLAF-R-----------------
---------------------PIQPITLS---------VTNEEGDEQEKKKLNGHG----
----------------NTVAPTPQLHQAA-------------------------------
---------------------------------------------------FTKPLP---
------------------------------------------------------------
----------------------------------EGRFAYSMPNSAHNTYMGASQRNH-Y
PTAQEIF--------KGMNLERRPSGTAQGSKG-----------TELKQLRKSQPTT---
--PNGDPQQL-------TFNLHKELTTVGENEEEAENDNLL--ETEAKP------VTIQA
RRHTVSGRRP------------------------------QDIGKRSAAAAH--------
-------------------------EAHHGQSHSSSRPMYRDDIFFSGSLT---------
------------------------------------------------------------
----------------------------RIPQY-QSQTS---LAYH--------------
----MSVTRLPTKQD--------------------------------MLEDRQKGC----
--RICPEAVRRTLST-----MLDTTLL----------------------------KSPA-
-----------------------------------------FMCLAFSGFLTMMGFFVPF
TFLV-DRA-KA-A--GM-DEQA-AYGVLSGIGVV-NTFARIVCG-SLSSFPAVKP----L
WLNNFALTAGGIATICSG----------------IVI----------NTATQWTFALFFG
ICIACFSALRSLIA----------------------------------------VELIG-
LEKLTNAYGFLM-LFQGLAATFGSPI---AGGLYV----------------MTGSYNAAF
YFA---------------------------------------------------------
----------------------------------GGLILLSAF-----------------
----------------LC-Y----------------------------------------
---------------------PLTWV------------------SRWEE-----------
------------------------------------------------------------
--------------------------------RRNEKLTPLPAA----------------
------------------------------------------------------------
------------------------------------------------------------
------------------------------------------------------------
------------------------------------------------------------
------------------------------------------------------------
---------------------
>GNOMON_2147897763
---------MVELDGA--------------------------------------------
------------------------------------------------------------
--------NRRNTNHAVLNKLLSRQDEGNLEAPATIRNES--------------------
--------------------------NIASEALGASAASRPEA-----------------
-----------TGLGPRTGSKSLSPSTLRS------------------------------
-----------PGLAR----------------------------------------IRHD
DSENSSS-------------------SRSSSSGTRKKQRLP----P--------------
--------------DGGWGWM--------------VVLASFA-INLISDGVSSSLGVFLP
DLT---------------------------------------------------------
------------------------------------------------------------
------------------------------------------------------------
------------------------------------------------------------
------------------------------------------------------------
--LY--------FKVGRGHAA-------WVASLFLSMPLLAGPIASWLTD--RY------
GCRR-VCIMGSILASLGFVLSY---------F----------------------------
-------SNSLA------------------------------------------------
------------------------------------------------------------
---------------------------------------------------------LLY
VTFSFA----GFGLALCYVTSVVIVAYYF--------EK---KRCLATGLSVC--GSGVG
TFIFAPLTYMLVAEY--TWRGTLLIFAGF-FLNMVASGALM-R-----------------
---------------------DLDIQN---------------ESDDEEDNHSAV------
------------------------------------------------------------
------------------------------------------------------------
------------------------------------------------------------
-------------------------------------------SSQWNSASHLDDGKRMY
HSLLQLP---------TYLSNESPKLPVQVLT-------------EMSSKEKGHLKSLLE
LYPNLWHDVL--NQND---------------------DPYLTVKSSPLF------KTIQE
HRNRQASIGP--------LPL---------------------LPRDRAN-----------
-----------------------------SAAYLRNLRLQRGSLTYRGAML---------
------------------------------------------------------------
----------------------------NIKRY-RLKASSCPNIYR--------------
----NSMTTIHD---------------------------------------------MDS
TPFEFFEDLRDVVCD-----MMDVRLL--------------------------------T
------------------------------------------------------------
-----NFK----------------------------------------------------
------------------------------------------------------------
------------------------------------------------------------
------------------------------------------------------------
------------------------------------------------------------
------------------------------------------------------------
------------------------------------------------------------
------------------------------------------------------------
------------------------------------------------------------
------------------------------------------------------------
------------------------------------------------------------
------------------------------------------------------------
------------------------------------------------------------
------------------------------------------------------------
------------------------------------------------------------
---------------------
>tetur29g00790
---------MENSIDGDTDCSEK---------CPT--------DRCLLLDKRDTQPIIPD
DEGDDGDDEDDDDEEGDDEQGNGDENE--QIF-TDSHPHLNIYQQPREMNGNGDSSSILN
IVNASNGNHNNLTINNQANKVNININNGNNDCNPEQQGNN--------------------
-------------------------SSNLNQVNSSESHSHSENGLSDLATRS----KRFP
-RFNQEKKLRESDIDKVTINSKLSNANQK-------------------------------
-----------PSFAKFD-ETSYHNGVVNVNNNNHLHLNQNKNSCNCYGKGDNVNCVRRL
ISSDSGGSNK-------------SSSKSGRKSRSGGPPQVA----P--------------
--------------DGGWGWV--------------VVFASFM-ISLIADGVSLSYGFFQM
DLT---------------------------------------------------------
------------------------------------------------------------
------------------------------------------------------------
------------------------------------------------------------
------------------------------------------------------------
--KH--------FGQSKGKTA-------LVGSLLLSMPALTGPIASALTD--RY------
GCRT-MTIVSGLLSASGFILGS---------F----------------------------
-------ARKLE------------------------------------------------
------------------------------------------------------------
---------------------------------------------------------HLF
IAFSIT----GIGLSLSYVTSIVIVAYYF--------NT---KRSLATGLAVC--GTGIG
TFLFAPLTTYLLNEF--SWRGTLLIMSGF-FLNIIVFGALM-R-----------------
---------------------DINVSEVD--------SIDGQESDSDEDS----------
-------------------VIEPLSIRNSGLIQQNCCGPF-----V----NGTCIGAKDV
TCDGSRHSIDKNIFPLSGLSATKL-AATTIPSIVE------------EIPFCVNKLPNDS
DS--------------FKSKPNGSSNKPLSSNCINSHCSSMFPAD---------------
--KQATSTLFQNQPDHLYAHNNCNFHPHQHNNCNSTNPRLLRFQSSYSSSTTKSDLKN-Y
SSLVNIP----------TYITHNGLVSKDILA-------------EISGRKDGNLNQLLQ
KYPNLL-SIL--NHRDQEKSLFLSSRAIGH-------DPESEQGVS---------NLITE
PDNLKPNNVPNN------LPISNN-KEGVDSKKHVKVDIETCFPRNNTNRLKVVGI----
----------------GNANVVGLNGTPGTSKDLLGSKMQRASLTYRTAVF---------
------------------------------------------------------------
---------------------------RDVRRY-RLRSSSAPDIFH--------------
----NSMVAI-------------------------------------------------S
ERESFFYDIKQVLID-----SVDLSIF----------------------------KNIR-
-----------------------------------------FTIFCLSNLLLHGCIDVPY
VYLP-DHA-IS-S--GICVKEM-AFYLISVLGIA-NTLGTIIVG-YIGDKPWLRP----S
TWYSGLTALGGISMALIP----------------LAR----------NYYLLAVLAAFYG
FSVSANYTLVSVIL----------------------------------------VDIIS-
LDKFTNAYGLML-LVQGIASMLGPPI---AGWLFD----------------ISGDYNTTF
YVI---------------------------------------------------------
----------------------------------GLCVFASGT-----------------
----------------IV-F----------------------------------------
---------------------PLNES------------------RFLQASVSSPPS----
------------------------------------------------------------
--------------------------------SSSNGSSVIESTSRTSSPVED-------
------------------------------------------------------------
-----------------------------------------KITALSSNK------TFFD
KESFP-------------------------------------------------------
------------------------------------------------------------
------------------------------------------------------------
---------------------
>Fbpp0085473
---------MAKLATDPNASNNNSCEAVNN------------------------------
------------------------------------------------------------
--NHNGQNQSQNGGASNYQALPLTPAPANTPLHKAIKHDL--------------------
----------------------------------------------------------FP
--EVTFCNLSVEELADGAGHSRVVRSSVIE------------------------------
-------------------------------------LEDGTMTCLMNGNG-QVKRRKRL
ISNESG--------------------DSIDSSSTEKKTPKM----P--------------
--------------DGGYGWV--------------VVFASLV-VSLIADGLSFSFGLINV
ELL---------------------------------------------------------
------------------------------------------------------------
------------------------------------------------------------
------------------------------------------------------------
------------------------------------------------------------
--EY--------FGESTSKTA-------WISSLFFSVPLLMGPIWSNLVD--KY------
GCRK-MTILGGVVSAFGFALSS---------F----------------------------
-------CNSIE------------------------------------------------
------------------------------------------------------------
---------------------------------------------------------MLM
VTFGIIS---GLGLGIGYVTAVVSIAFWF--------DK---KRTFATGIGAS--GTGIG
TFVYARLTSYLIESY--GWRGATLILGGT-MLNACVCGALM-R-----------------
---------------------DPDWLI---------------EENRLESRSQSVTTFSNS
SVCLEEIKK----LLDTGITKEAVLDSLVTKNNTEANQ------------------QIDD
PLDSALKRYRSEIFLPTFLSTQELDSICEVKSLSRRS----------LRHKEGEEAPSRE
N---------------LLSMSSGAGAYPPSTAVIGSPDDTLMGG----------------
-----IAHEAAEEAKKAYLASIETLSPSEKRS--TGRTPNGSLRSSDEGYLTQKHASS--
----------------RYSLNENIFMAKHTTPSISN--------LKVNGLRHNSVDILSE
-------DMHCYYSKDETFALLEPSR-----------------RIRPTV------IAIPE
QEQSVNSELATR-------------RARLDSITGI-----RRLSRSKKPSHH--------
------------------RSNLRRNISIRNSNFLKDMRIHRNSIHYRGAML---------
------------------------------------------------------------
----------------------------NTHRY-RLRASSCPNIYR--------------
----NSMTTI-----------------------------------------------AKE
EEDTWYDNFVDTMKS-----IFDFSLF----------------------------LDMK-
-----------------------------------------FALFNLSTLFLFIWFIIPY
LYLP-DYM-KQ-Y--KY-DVSQ-SAELISDVGIA-QTVGMIGLG-YLGDLSWMNI----N
ICYSLCMLVCGASVFFMPL---------------LIT----------NYMGLMVMCVIFG
FTFASSFSFTPSIL----------------------------------------VSIVD-
LDDFTCAYGLVL-LVQGVGMIAGPPI---AGVIYE----------------YTGRWDDTF
YYA---------------------------------------------------------
----------------------------------GIFIALSGV-----------------
----------------CS-Y----------------------------------------
---------------------LIEFC------------------EKKAP-----------
------------------------------------------------------------
--------------------------------KESDSDVLETKKAQLLH-----------
------------------------------------------------------------
------------------------------------------------------------
------------------------------------------------------------
------------------------------------------------------------
------------------------------------------------------------
---------------------
>GNOMON_2147652083
---------MAPRPEHPEAAPTPEYNMC--------------------------------
-----------------------------GIF----------------------------
-----------SVRTPVERDCVTKQTEGTEEISSPNL-----------------------
-------------------------------DITENDIGRGEEL----------------
---------PLRPSSDAKLARSVSNRTARP------------------------------
------------------------------------------------------------
---------------------------------QRFFRAPP----P--------------
--------------DGGWGWM--------------VLLGVVI-GNILIIGHAKTFGVYIT
TLI---------------------------------------------------------
------------------------------------------------------------
------------------------------------------------------------
------------------------------------------------------------
------------------------------------------------------------
--ER--------FDEKPSTVA-------WIQSIQFSFFLGFAPIASMLAE--RF------
SPRT-VTLVGAVIACSGMALSS---------R----------------------------
-------AKSIV------------------------------------------------
------------------------------------------------------------
---------------------------------------------------------HLY
FSYGVMM---GLAAVFTFTPGVIMIAKYF--------DR---RRGLANGLGMA--GNSLG
GIFMPILADFLISEY--SLHGGFLIMGGI-LLNAAVGAMLW-R-----------------
---------------------PVETVN-----------NVRGRTSSATAKT---------
-------------------VPIPTLSAQAST---------------ANEKVSAPLIQDNV
TATDDKLEAVAILPDEV---------------------------------PSEVFQPPKD
LIILD-------------------------------------------------------
-------------------------------------------NADNSLSSGANAVSN-I
SCPLPLP---------SLCSTSVPDISAPTAASAVRDVPANFE-----------------
----------------------------------VQSQP----SASPPP------LQVNG
GSQRKNRDKVD-------------------------------------------------
------------------RSLETQQSLDHQSIFSQSTASLSSFVFLSTFHLGPSFGTVED
I--------TNLRYDDDEEGAIEDEGDDQEDELNN-LDDDSED-----EDDDYDVYETVR
ARSDLKVDIAGLLAAGSSANETTSAPNPALREF---------------G-VVLHPKKAIT
PDPSTDISALKDTTPQAVD-------VPRSRASGRQRKSVAEKPTKPQVASAR----RRT
VPAKPLKPTPRQRNK-----YFDFSFF----------------------------RLHV-
-----------------------------------------FYVMMVPLFLHSIGYTTIQ
MYTP-MYA-RS-L--GF-STSD-SARCLSFLAFA-DVLGRIGCA-WLSDLQLCKR----K
YFYMTGMLLSGMVAYCMP----------------FAK----------TYLQLLICTSGFG
LASGAYIGLTVALF----------------------------------------ADAFG-
NDKVAKAHSMAT-MCTGIAGLSGGPF---IGYVLE----------------KTRSFVICY
SIL---------------------------------------------------------
----------------------------------GSCQILGGL-----------------
----------------VY-F----------------------------------------
---------------------LEPWA------------------AQTDT-----------
------------------------------------------------------------
-----------------------------KKIRAQQ------------------------
------------------------------------------------------------
------------------------------------------------------------
------------------------------------------------------------
------------------------------------------------------------
------------------------------------------------------------
-------------------WV
>Fbpp0085408
---------MHKEKII--------------------------------------------
------------------------------------------------------------
-------------NSQNASKINQKDHKPNGNTNESRHKTV--------------------
------------------------------------------------------------
------------------------------------------------------------
------------------------------------------------------------
--------------------------SLINKKDDKEYDLVP----P--------------
--------------DGGWGWL--------------VLLGSCL-TNILIPGTIKSFGVLFS
EFT---------------------------------------------------------
------------------------------------------------------------
------------------------------------------------------------
------------------------------------------------------------
------------------------------------------------------------
--DA--------FNSSPTKAA-------WIPALCYFLYSSLGPVSSILSV--KY------
SYRT-VTLLGGASASLGMILSF---------W----------------------------
-------ASSIE------------------------------------------------
------------------------------------------------------------
---------------------------------------------------------FLY
ISYGVLV---GIGAGLSFPPTVYIVTSYF--------AK---LRGLANGLCIS--GSALG
SIILPPLLRWLLETY--GYHGSCLIMGGI-TLNVFVAALFY-E-----------------
---------------------PVEQHM---------------------------------
-------------------VRVPRARQALENIPEE-------------EDIGIVMKFENV
DEPVPKNEPADKPLLPY------------------------------NSPPSPLYLPGDE
RLQFV-------------------------------------------------------
------------------------------------------------------------
------------------------------------------------------------
-----------------------------------------RSASAAVV------QSYSK
SGDEFQSRSRK-----ISTPVRLPQR-------------NQTFTPGQLNSQSSLYA----
------------VPEGRSSSNKLTLRNSSKSRLSKRSPSTSSFLYVSTPYHGSTLSFQPK
EF----------------------------------------------------------
------------------------SSHLSLRSMGSSGTGHAGDSTGQDG-----------
---------------------------------------------------------SYA
DVDARGQAQQPQRSK-----FFDLSLL----------------------------KDPM-
-----------------------------------------YLVILISNSTNAISYTNFI
ILLP-SFG-EA-R--GF-NKSL-SAYLLSVVSAT-DLIGRIGGS-ALSDMGYIPK----T
WYFVGGLSISGLSLALLP----------------FAW----------TYSSVCFWCALFG
LASGIYVGITAVIM----------------------------------------ADMLG-
TERLTSSYGISL-FVNGLLQLVGPPL---CNYWFE----------------AVNDYNPLF
HAL---------------------------------------------------------
----------------------------------GLTLLAGAS-----------------
----------------LW-S----------------------------------------
---------------------FMPWI------------------NRRKA-----------
------------------------------------------------------------
--------------------------------NAEEQLDAQIEKAAVDSY----------
------------------------------------------------------------
------------------------------------------------------------
------------------------------------------------------------
------------------------------------------------------------
------------------------------------------------------------
---------------------
>Fbpp0087139
---------MSSLQRDWHLQGSRGSVYCASEPDPTGGVQYE-SGGCLLHTK--------T
AEGSGGG-------AGVDGSGGGVGLECGSLFSVVSAPPAPLPD----------------
IVVPTEMDGKHMESAAFRSGCCSPNASPMRRPATLSLDTQC-----CPRT----------
-----------------------LHASLLEHQISELEEDDNENLLTV-------------
--------SSITARPLIAKSHELRSSRKSGS-----------------------------
----------------------------------GSGSGLNTARSRCVRRAKERERDRVT
VARRSKQVVK-------------DRDSSTTTTESGGPNVEP----P--------------
--------------DGGYGWF--------------IVFGAFS-VQFWVAGLVKSYGVLYV
EIM---------------------------------------------------------
------------------------------------------------------------
------------------------------------------------------------
------------------------------------------------------------
------------------------------------------------------------
--ET--------FPSSTATVA------SWIPAILSALCLVLAPLSSALCQ--RF------
SCRT-VVFVGGIFCAMGMILSY---------F----------------------------
-------ATSLL------------------------------------------------
------------------------------------------------------------
---------------------------------------------------------HLL
LTFGVLT---GIGGGLSTTPGIVIVSQYF--------DK---HRALANGICVS--GTAAG
SFILPVLIKHLAENC--GFHGTILILGGC-MLHVCVSATLY-R-----------------
---------------------PISAYT---------------DQDSGQGQEE--------
-------------------TAKPLNEDINPSTTG----------------ILTTSTYLDT
CDVGAGHELSDKFIEHLFLEESKN-----------------------HLNYYASKQPAQD
------------------------------------------------------------
------------------------------------------------------------
------------------------------------------------------------
-------------------------------------------------------KSAQE
SDDEVKDIIGETT---FIKPMKKV-R-------------SSGLLHS------------VE
D--L--------------STDSTWVYRKHSGTDSNRGSRRRRNVFANDEVISKIQAHLEK
P-----------------------------------------------------------
-LSPPSVVSRGL------------SKSMEIP-----------------------------
----TPVSNLSDLKQQPVEQAELGILDSQLVESIIDGDGHLAADED-----------DDD
DEERGPRTCCERIEM-----YLDISLL----------------------------QDPS-
-----------------------------------------FILMCLSVTLMSVGCPYML
YYLP-AHV-IS-I--GY-NKSE-AGYLVAISAVL-DLIGRLGLG-WLCDLQLFDR----K
KTYTLCILGAGCAVLTIP----------------FAK----------TLVLVGLSAAVYG
LCLGSWYVLMPVLL----------------------------------------ADVFG-
TDRISSSYGLVR-MFQSIGAISVPPL---AGLMRD----------------LSGDYEICF
YCM---------------------------------------------------------
----------------------------------GSCMVLGTT-----------------
----------------PL-I----------------------------------------
---------------------VWSIL-----------------EARNHR-----------
-------L----------------------------------------------------
--------------FVQ---------------REEEECEEA-------------------
------------------------------------------------------------
------------------------------------------------------------
------------------------------------------------------------
------------------------------------------------------------
------------------------------------------------------------
---------------------
>aculy01g16900.1
---------MEEKSRR--------------------------------------------
------------------------------------------------------------
---------DLEDGERKDCDI---------------------------------------
------------------------------------------------------------
---------------IQKYHQDLAKWS---------------------------------
------------------------------------------------------------
------------------------------------------------------------
-----------RNIDKRYGLV--------------VIFAFFL-IHAVTQGPYRSYGLIYA
YIT---------------------------------------------------------
------------------------------------------------------------
------------------------------------------------------------
------------------------------------------------------------
------------------------------------------------------------
--ET--------NVYTRGDAS-------KPVAAIITFETLLSPLASVIVS--KL------
SFTW-CIFIGSVCVTIGNLLGG---------L----------------------------
-------SHSIG------------------------------------------------
------------------------------------------------------------
---------------------------------------------------------WDL
LTIGLLQ---GIGYALIYTPHMDLINNYF--------VK---YRNLAFGLTLT--GGSLA
VMFVGPMFEYIFAHY--PWRYAYFAIAAL-SCVAVLVSPFL-L-----------------
---------------------ANPKPV---------------------------------
---------------------PPKID-------------------------------QPT
ESQKSIEKKLEAGVS---------------------------------------------
------------------------------------------------------------
------------------------------------------------------------
------------------------------------------------------------
------------------------------------------------------------
------------------------------------------------------------
-------------------------------LIIDHETGLLSEA----------------
------------------------------------------------------------
------------------------------------------------------------
------------------------------------------------------------
-----------------------FGIL----------------------------KTHT-
-----------------------------------------FHLIWISELIFFWVFTIWC
LVFA-DYA-MD-K--GM-SKSQ-ADNLLIIQSVG-ELIGRLILP-AIVDYQFMSA----R
HTYISMSISNAAALIFIT----------------QSP----------DYYFMAATIVIIT
AANSCCFILINPLM----------------------------------------VEGLG-
ESKVTTTFSLAS-LICGLTISFRPQF---IGYFRD----------------QMGTYDPLV
FCL---------------------------------------------------------
----------------------------------AGLASLGAL-----------------
----------------MW-S----------------------------------------
---------------------LEPLM------------------RRSNN-----------
------------------------------------------------------------
--------------------------------RKLTTN----------------------
------------------------------------------------------------
------------------------------------------------------------
------------------------------------------------------------
------------------------------------------------------------
------------------------------------------------------------
---------------------
>aculy01g16910.1
---------MTRRMED--------------------------------------------
------------------------------------------------------------
-------NKNLEEEASKEPDV---------------------------------------
------------------------------------------------------------
---------------LQKYNQDLAKWS---------------------------------
------------------------------------------------------------
------------------------------------------------------------
-----------RNIDKRYGLV--------------VIFAFFL-IHAVTQGPYRSYGLIYA
YIT---------------------------------------------------------
------------------------------------------------------------
------------------------------------------------------------
------------------------------------------------------------
------------------------------------------------------------
--ET--------NVYTREDAS-------KPVAAIMTLEAALGPLASVIVS--KL------
SFTW-CIFIGSVCVTIGNLLGG---------L----------------------------
-------SRSIN------------------------------------------------
------------------------------------------------------------
---------------------------------------------------------WDL
LTIGLLQ---GIGYALIYTPHMDVINNYF--------VK---YRNLAFGLTLT--GGSLA
VMFVGPMFEYIFAHY--PWRYAYFAIAAL-SCVAVLVSPLL-L-----------------
---------------------PNPKPE---------------------------------
---------------------PP------------------------------------P
PQLSCLEKETEARIS---------------------------------------------
------------------------------------------------------------
------------------------------------------------------------
------------------------------------------------------------
------------------------------------------------------------
------------------------------------------------------------
--------------------------------IVQQETSLLSEV----------------
------------------------------------------------------------
------------------------------------------------------------
------------------------------------------------------------
-----------------------NSFL----------------------------KTPT-
-----------------------------------------FHLIWLSELIYFWIFTIWC
LVFV-DYA-MD-K--GM-SKSQ-ADNLLIYQSVG-ELMGRLILP-AVVDYQLMTA----K
NAYVSFSITNAAALIFVT----------------QSP----------EYFVMVAMTVIIM
AANSCCFILINPLM----------------------------------------VEGLG-
EKKVTTAFSLAS-LICGLTISFRPQF---IGYFRD----------------QMGTYDYLI
LSL---------------------------------------------------------
----------------------------------AGMAILGAS-----------------
----------------LW-S----------------------------------------
---------------------LEPLM------------------RRKKS-----------
------------------------------------------------------------
------------------------------------------------------------
------------------------------------------------------------
------------------------------------------------------------
------------------------------------------------------------
------------------------------------------------------------
------------------------------------------------------------
---------------------
>aculy01g30400.1
---------MLELNSL--------------------------------------------
------------------------------FF-----P----------------------
-----------NSISNQASQCSSSPLAKEQSNQQRKMSPPVTKG----------------
------------------------------------------------------------
---NKQLAIDMANSKMGEYHAELAKWS---------------------------------
------------------------------------------------------------
------------------------------------------------------------
-----------RNVDKRYAWV--------------VLLALWV-LMASTLGPYRVYGLLFA
KII---------------------------------------------------------
------------------------------------------------------------
------------------------------------------------------------
------------------------------------------------------------
------------------------------------------------------------
--KS--------GEYDREEAS-------WPVSTIFTVENVFGPIVSVIAY--YI------
SKQK-SMLVGSLLLTTANVLAG---------L----------------------------
-------SRSLL------------------------------------------------
------------------------------------------------------------
---------------------------------------------------------LDV
LSIGLVQ---GLGWAFIFMPFMAVINSYF--------LR---YRNLALGIALC--GGTMS
IFGLAPIFQWLLEHY--HWRYCYFGFAIC-GAIGICMVPLL-K-----------------
---------------------DNPKPE---------------------------------
---------------------PPNMN-------------------------------QDQ
QSQQQGDERSQSPKGSF-------------------------------------------
------------------------------------------------------------
------------------------------------------------------------
--------------------SKNTFRALSYQNSIRRLSTITIA-RPEGVDRKASVISI--
-------------------------------------------NPFASS------VGMER
KISRVIG-----------------------------------------------------
-----------------------------SSPSQQVETMTMSEVV---------------
------------------------------------------------------------
------------------------------------------------------------
------------------------------------------------------------
----RENENDGDFNK-----TVILEIL----------------------------KTPA-
-----------------------------------------FHIIWFTELCYYWVFSIFC
LVAV-DYA-VD-R--GC-TSDQ-AETMLSFQSIG-ELIGRLVLT-IIVDLGYLAN----K
TVVILALLVMGGALALIT----------------QVT----------GYVWMCVITVFVL
GLGSLIYILLNGLL----------------------------------------VDYLG-
ETKVTIGYGMAS-CISGVLLIFRPQV---VGYCRD----------------TLGSYDPLM
LGL---------------------------------------------------------
----------------------------------SAASILGAI-----------------
----------------CW-L----------------------------------------
---------------------LEPFV------------------SRAVG-----------
------------------------------------------------------------
--------------------------------RGQKG-----------------------
------------------------------------------------------------
------------------------------------------------------------
------------------------------------------------------------
------------------------------------------------------------
------------------------------------------------------------
---------------------
>aculy01g30430.1
---------MLELNSL--------------------------------------------
------------------------------FF-----P----------------------
-----------NSISNQASQCSSSPLAKEQSNQQRKMSPPVTKG----------------
------------------------------------------------------------
---NKQLAIDMANFKMGEYHAELAKWS---------------------------------
------------------------------------------------------------
------------------------------------------------------------
-----------RNVDQRYAWV--------------VLLALWV-IMASLLGPYRVYGLLFA
KII---------------------------------------------------------
------------------------------------------------------------
------------------------------------------------------------
------------------------------------------------------------
------------------------------------------------------------
--KS--------GEYDREEAS-------WPVSTIFTVENVFGPFVSILAY--YI------
SKRK-SMFLGSLLLTIANALAG---------L----------------------------
-------SRSLV------------------------------------------------
------------------------------------------------------------
---------------------------------------------------------LDV
LLIGLVQ---GLGWAFIFMPFMEVVNSYF--------QR---YRNMALGIALC--GGTMS
IFGLAPIFQWLLENY--HWRYCYFGFAIC-GAIGLCMVPLL-K-----------------
---------------------DNPKPE---------------------------------
---------------------PPNMN-------------------------------QDQ
QSQQQGDERSQSPKGSF-------------------------------------------
------------------------------------------------------------
------------------------------------------------------------
--------------------SKNTFRALSYQNS-RRLSTITIA-RPVGVDRKASVISI--
-------------------------------------------NPFASS------VGMER
KISRVIG-----------------------------------------------------
-----------------------------SSPSQQVETMTMSEVV---------------
------------------------------------------------------------
------------------------------------------------------------
------------------------------------------------------------
----RENENDGDFNK-----TVILEIL----------------------------KTPA-
-----------------------------------------FHIIWFTELCYYWVFSIFY
LVGV-DYA-VD-R--GC-TSGQ-AESLLNFQSIG-ELIGRLVLT-IVVDLGYLTN----K
TVIILTLLIIGGALALIT----------------QIT----------QYFWMCIITTVVF
GFGSLIYILLNGLL----------------------------------------VDYLG-
ETKVTIGYGMAS-CISGVLMFFRPQA---VGYCRD----------------TLGSYNPLM
LGL---------------------------------------------------------
----------------------------------SGSCILGAL-----------------
----------------CW-L----------------------------------------
---------------------LEPFV------------------SRAVG-----------
------------------------------------------------------------
--------------------------------RGQKG-----------------------
------------------------------------------------------------
------------------------------------------------------------
------------------------------------------------------------
------------------------------------------------------------
------------------------------------------------------------
---------------------
>aculy02g16490.1
---------MIQQSQSV-------------------------------------------
------------------------------------------------------------
----------DASPASQESKSDGFECEKTKHQWQLTRQDPFKSE----------------
------------------------------------------------------------
---STICERQQ-GLELIRYEEEMQVWM---------------------------------
------------------------------------------------------------
------------------------------------------------------------
-----------QNVDKNYAWI--------------VLAAVWA-IFVGLLGPYRMYGFIFA
HVT---------------------------------------------------------
------------------------------------------------------------
------------------------------------------------------------
------------------------------------------------------------
------------------------------------------------------------
--NS--------GEYTRGDAT-------TPVATIVTAESLLSPLIPLLIN--KI------
STRW-CICLGGLLVALGNLFAG---------V----------------------------
-------SRSLA------------------------------------------------
------------------------------------------------------------
---------------------------------------------------------LDV
LFIGVVQ---GFGFACIFVPHMEVINSYF--------SK---YRSLAMGISLT--GGTLS
VFVLSPYTEWLLRTF--PWRDSYFGLGAV-CFITAFAGFLI-K-----------------
---------------------PNPMPV---------------------------------
---------------------DPQSSA------------------------------HNL
EKTKQSSDTES-------------------------------------------------
------------------------------------------------------------
------------------------------------------------------------
------------------------------------------------------------
--------------------------------------------------------GCNG
DKKQQVEE----------------------------------------------------
-------------------------------VKKTTKKSTSRDM----------------
------------------------------------------------------------
------------------------------------------------------------
------------------------------------------------------------
-----------------------LNLI----------------------------KMPA-
-----------------------------------------FHLIWFSEVIYFWIFSILC
LIVV-DYG-MD-R--GC-TKEQ-AETLLNFQSLG-EIFGRLILP-PIVDLKIVGP----R
YTMVIVLLICSSILFLVT----------------QVT----------GYLWSACMTVSIM
AFCALLYIVLNTVL----------------------------------------VEYFG-
ERNVTLGYGMST-FIAGCLTAIRPIV---VGYFRD----------------NLGSYNPLL
QCM---------------------------------------------------------
----------------------------------SGACCIAAL-----------------
----------------LW-L----------------------------------------
---------------------IEPLI------------------KRCLC-----------
------------------------------------------------------------
--------------------------------RRDERLSN--------------------
------------------------------------------------------------
------------------------------------------------------------
------------------------------------------------------------
------------------------------------------------------------
------------------------------------------------------------
---------------------
>aculy02g16500.1
---------MTQQTQS--------------------------------------------
------------------------------------------------------------
-----------ERDASQESKIGGYESGKTKQQWQPRSQDRVKIG----------------
------------------------------------------------------------
---SEVCANPNLELELVKYEEEMKVWM---------------------------------
------------------------------------------------------------
------------------------------------------------------------
-----------QNVDKNYAWI--------------VLAAVWV-VFFGLMGPYRMYGFIFA
HVT---------------------------------------------------------
------------------------------------------------------------
------------------------------------------------------------
------------------------------------------------------------
------------------------------------------------------------
--NS--------GEYTRGDAT-------TPVAAILTVESFVAPLVPPIVK--KI------
SARW-CICLGGLLIASGNFLAG---------V----------------------------
-------SRCLT------------------------------------------------
------------------------------------------------------------
---------------------------------------------------------LDV
LFIGVIQ---GFGFACVFIPHMEVINSYF--------LK---YRSRAFGLSLT--GGTIV
IFVLSPYTEWLLRTF--PWRYSYFGLSPV-CLLIIIAGFLI-K-----------------
---------------------PNKQPT---------------------------------
---------------------SPQI--------------------------------TNV
EKKKADEIEGA-------------------------------------------------
------------------------------------------------------------
------------------------------------------------------------
------------------------------------------------------------
-------------------------------------DC----------------NGADA
NKEQQVEVT---------------------------------------------------
-----------------------------SLRQAQMCSSSMRDM----------------
------------------------------------------------------------
------------------------------------------------------------
------------------------------------------------------------
-----------------------LSMI----------------------------KIPG-
-----------------------------------------FYLICLSQVIYFWIFSIFG
LIVV-DYG-MD-R--GC-TKEQ-AETLLNFQSLG-ELVGRLILS-AIVDLSSLGP----R
YTVSIVLVLLTATLFLIT----------------QIT----------GYIGLASLNVVII
ALSALLYIMLNSLL----------------------------------------VQYLG-
EGKVTLGYGMST-FISGILTAARPVA---VGYFRD----------------DLGNYDLLM
MFM---------------------------------------------------------
----------------------------------SASCGVAAL-----------------
----------------LW-L----------------------------------------
---------------------VEPLI------------------SRCLG-----------
------------------------------------------------------------
--------------------------------LRDARVSSREADDRT-------------
------------------------------------------------------------
------------------------------------------------------------
------------------------------------------------------------
------------------------------------------------------------
------------------------------------------------------------
---------------------
>aculy02g16510.1
---------MTQQTQS--------------------------------------------
------------------------------------------------------------
-----------ERDASQESKIGGYESGKTKQQWQPRSQDRVKIG----------------
------------------------------------------------------------
---SEVCANPNLKLELVRYEEEMKVWM---------------------------------
------------------------------------------------------------
------------------------------------------------------------
-----------QNVDKNYAWI--------------VLAAVWV-VFFGLMGPYRMYGFIFA
HVT---------------------------------------------------------
------------------------------------------------------------
------------------------------------------------------------
------------------------------------------------------------
------------------------------------------------------------
--NS--------GEYTRGDAT-------TPVAMVITVESLTGPLVPLIMN--KT------
SARW-CICLGGLLVALGNLFAG---------V----------------------------
-------SRSLA------------------------------------------------
------------------------------------------------------------
---------------------------------------------------------LDV
LFIGVVQ---GFGFACIFVPHMEVINSYF--------AE---YRSRALGISLT--GGTIA
IFILSPYTEWLLRTF--PWRDSYFGLSPV-CLLIILAGFLI-K-----------------
---------------------SNKQPT---------------------------------
---------------------YPLI--------------------------------LKA
QKKKAIDIENG-------------------------------------------------
------------------------------------------------------------
------------------------------------------------------------
------------------------------------------------------------
--------------------------------------------------------GVNE
DKKQQVEGT---------------------------------------------------
-----------------------------SLRLAPTCSSSMRDM----------------
------------------------------------------------------------
------------------------------------------------------------
------------------------------------------------------------
-----------------------LSMI----------------------------KIPG-
-----------------------------------------FYLICLSQVIYFWIFSIFG
LIVV-DYG-MD-R--GC-TKEQ-AETLLNFQSLG-ELVGRLILS-VLVDLSSLGP----R
YTVSIVLVLLSFTLFLIT----------------QIT----------GYIGLAGITVSII
ALSALLYIMLNSLL----------------------------------------VEYLG-
ERNVTLGYGFST-FISGILTAARPVA---VGYFRD----------------DLGNYDLLM
MFM---------------------------------------------------------
----------------------------------SASCGVAAL-----------------
----------------LW-L----------------------------------------
---------------------VEPLI------------------SRCLG-----------
------------------------------------------------------------
--------------------------------LRDARVSSREADDRT-------------
------------------------------------------------------------
------------------------------------------------------------
------------------------------------------------------------
------------------------------------------------------------
------------------------------------------------------------
---------------------
>aculy01g16920.1
---------MDQKQQV--------------------------------------------
------------------------------------------------------------
----------VVSNVEGGSQI---------------------------------------
------------------------------------------------------------
---------------DRKYRQDLERWR---------------------------------
------------------------------------------------------------
------------------------------------------------------------
-----------KNVDKNRAWL--------------ALVGLWL-IGFSISGPLRIYGLVFA
EVT---------------------------------------------------------
------------------------------------------------------------
------------------------------------------------------------
------------------------------------------------------------
------------------------------------------------------------
--RL--------HVYTREQAS-------EAAASISAVEFLIAPVVSIFITKLRM------
QARY-SMLIGGLLCALANGLAG---------F----------------------------
-------SRLLI------------------------------------------------
------------------------------------------------------------
---------------------------------------------------------LDV
ACIGIIQ---GIGFAFVFVPFMSCVNSYF--------DK---YRNVAFGFALS--GGTMA
VLTLVRPFQWLLTWY--PWRYAYFAVSLV-DLLSIVAVIML-K-----------------
---------------------PNPKPD---------------------------------
---------------------EPHKH-------------------------------LGR
ECQTSIFSER--------------------------------------------------
------------------------------------------------------------
------------------------------------------------------------
------------------------------------------------------------
------------------------------------------------------------
------------------------------------------------------------
-------------------------------VSTRDQQSISKQV----------------
------------------------------------------------------------
------------------------------------------------------------
------------------------------------------------------------
-----------------------VEIL----------------------------KTPP-
-----------------------------------------FYLIIANMCLHFWVMGVVV
LAVV-DLG-RD-R--GC-SKLE-AESLVVMESTG-ELAGRVILS-ALTDLRVLPK-L--K
HLVPIVLIVMAVVLLIST----------------EVW----------GFYWMAFVVFTLM
ALNSYIYVLNNSLF----------------------------------------VRHLG-
VENVTLAYGMSS-FFVGLSIVLRPQV---IGYFRD----------------HLGSYDGLM
WCL---------------------------------------------------------
----------------------------------TGSCVVLAA-----------------
----------------CW-L----------------------------------------
---------------------IRPWT------------------KEFKD-----------
------------------------------------------------------------
--------------------------------SSDDEENN--------------------
------------------------------------------------------------
------------------------------------------------------------
------------------------------------------------------------
------------------------------------------------------------
------------------------------------------------------------
---------------------
>aculy01g38410.1
---------MATRASLVKGTSAMAIELGA-------------------------------
-------------------------------F----------------------------
---------HLAISMVVNPKLLKGRFDPLQSANGSKYGKCYQT-----------------
------------------------------FNTSGETNSG--------------------
----TLLDGDFSYIDSSEVDTDTSQDIDVD------------------------------
------YSEDAPI----------------RVDQ--IDIDMN-------------------
-----------------------------KSKFKAPTSSSQ----P--------------
-------V--SREIDGLQAWL--------------TLACVFI-VNANTLGSLKVYGLIFE
KIV---------------------------------------------------------
------------------------------------------------------------
------------------------------------------------------------
------------------------------------------------------------
------------------------------------------------------------
--SE--------NYYNREEAS-------WPISTASTIQNLAGLFTPLLSL--KI------
SWRS-IEILQTVLFVAANAGAY---------F----------------------------
-------SSGLA------------------------------------------------
------------------------------------------------------------
---------------------------------------------------------VDL
LCLGVVQ---GVALSLRYNMNIVINNEYF--------AK---YRATAMGVSLA--GSTCG
VFVLKPIIAYVLDRSGHEFRYAYLTLAAI-VSINLPLNLFI-R-----------------
--------------------KPLVDNQ---------------------------------
---------------------------------------------------------EVF
ESTRSIETS---------------------------------------------------
------------------------------------------------------------
------------------------------------------------------------
------------------------------------------------------------
------------------------------------------------------------
------------------------------------------------------------
------------------------------------------------------------
------------------------------------------------------------
------------------------------------------------------------
-----------------------------------------------------------S
SEQVRDRNGRDESLK-----NYMIKLL----------------------------RNPN-
-----------------------------------------IHCIWIMQTVYFYISRTYT
IFIV-DYG-VE-K--GF-SRLV-SRDFLTFWVYG-EILGRLILG-SFVDSRILSL-KCNI
IVVNLILGLFGISPLLIPL---------------FLDADAQKTNQDGIFWYLGVSFALVA
ALSSLVNMMIVPFG----------------------------------------QEYLG-
KKNVPWAFAMGS-VVTSVFLLFRPSL---IGLSKD----------------YNKSYNLLI
SVM---------------------------------------------------------
----------------------------------SLAPLIYAI-----------------
----------------LFAL----------------------------------------
---------------------LEPLL------------------ARYKF-----------
------------------------------------------------------------
--------------------------------REKT------------------------
------------------------------------------------------------
------------------------------------------------------------
------------------------------------------------------------
------------------------------------------------------------
------------------------------------------------------------
---------------------
>aculy01g20620.1
---------MSWDPIRPLDEQPVGV-----------------------------------
-----------------------------GEF-ESSQPPQK-------------------
-----QSQSRICRDSWQDRSLAAGQRPPLEQTNPSQRQQDNLTG----------------
------------------------------KKSSSSSNNNNNNT----------------
--SNGKKADKLSETPSGAYSAKKAPSDELAA-----------------------------
----------KPSFSN--------------------------------------------
------------------------KGSALSTGNINNNNRSQ----P--------------
--------EREPNLDSGYAWL--------------ILIVMFL-QNSTIGGSSRVYGLVFA
NQV---------------------------------------------------------
------------------------------------------------------------
------------------------------------------------------------
------------------------------------------------------------
------------------------------------------------------------
--AI--------GYYDREEAS-------WPIATASAVENLAGILTPALAT--CL------
SWRQ-IELLSTLLLITANLGAY---------F----------------------------
-------SNSLA------------------------------------------------
------------------------------------------------------------
---------------------------------------------------------VDF
LCLGLIQ---GLALSMGTVLSLAINNEYF--------ER---FRTSAYGIAMS--GAAFG
VLYLIPIVSWLLESYG-DFRLVYLALALV-FMFNLVLVLFI-K-----------------
---------------------PRKRIPEHRRRRYESQVQVTGVTSSESRKKNDESSLVDR
LTL----KKTNDCKSSLDYSSVPVQATLKLQQQLNL---------PQAQKRRTSILEYHL
ERKSSVASVSMECHANREST------------WGLGRNQSQNQ---SRGRNKCRRRPSKS
ESQKS-------------------------------------------------------
---------------------------------GQHQLKVQRKSSACNQQCAVGAKGK--
-------F----VAATGLEGETGSGLGSPAPDRKSISVAPVVE-----------------
----------------------------------PWPQP---QRPTPLSYQSEVVDQLSE
KKEQQAQGSTNGGE----------------------------------------------
-----------------FEVWSEGESCQKQQQQKPPPQREGNGVVLLAKSLG--------
---------INIRYGNGSVGNIINNNNNNNNNNNCFVDDDNSNSNSNNNNNEIDDHH---
-HRPATFDTR--------------LAPQSKPQNHDTANGQHGQVTSRA-TIVQGPE--VG
GAGSPEVGAVCDCVSS-----------NVHNRRGSETKTTTRR------------C-GAE
EIPIEQQQASSKFDL-----NNVTKLL----------------------------RLPY-
-----------------------------------------LHCVWIMLTLYYLISRVFI
IILV-DFA-DD-H--GL-EFDE-SRQLLNCWSFG-ELFGRIVLG-SLIDLQWVSV----R
TCTALTCSMLAASILTMV----------------LVE----------SFLVYAICSTLIA
ALVSLEYMLINVLM----------------------------------------IEYMG-
KAQVTSCYSVAA-FISSLILFGRPAL---IGMFRD----------------HLGSYDGLL
VLL---------------------------------------------------------
----------------------------------AGVTFTYAL-----------------
----------------LFYL----------------------------------------
---------------------LEPLL------------------VRFWP-----------
------------------------------------------------------------
--------------------------------KCGKSTEVD-------------------
------------------------------------------------------------
------------------------------------------------------------
------------------------------------------------------------
------------------------------------------------------------
------------------------------------------------------------
---------------------
>aculy01g34220.1
---------MDLNDKQQASSA---------------------------------------
------------------------------------------------------------
-------SLNGCDCSAKTCSLAAKLNRVLSRTKEANC---------C-------------
--------------------------------LSKTDQNNNDN-----------------
---------------QINYNKPTSKFK---------------------------------
------------------------------------------------------------
--------------------------AKNEIVAKLSIPYKQ----PEVAKQ---------
-------DEEDEDIDGGYAWI--------------VLAVIFV-ISASTFGAARTYSLIFE
KSAR--------------------------------------------------------
------------------------------------------------------------
------------------------------------------------------------
------------------------------------------------------------
------------------------------------------------------------
--QD--------DATSRSEAA-------LPFTIMGSVENMAGPLASYLLA--RSA----G
SWRP-TVFLGCSLITIAHFIAA---------F----------------------------
-------QASIL------------------------------------------------
------------------------------------------------------------
---------------------------------------------------------GKI
LTMGVMC---GIGLSLVSISFFQINNSYF--------VK---YRSRAFGLGLS--GAVFG
TWYITPVCQFVLDDY--GTSACYLTLSII-LLPNAALALLL-K-----------------
---------------------PKPRQR---------------------------------
---------------------QPLREGEQ-------------------------------
------------------------------------------------------------
------------------------------------------------------------
------------------------------------------------------------
------------------------------------------------------------
-------------------------------------------------------DSLTK
RNRELQQ-----------------------------------------------------
-------------------------QQQEQSTIATNQIPTVAEV----------------
------------------------------------------------------------
------------------------------------------------------------
-----------------------------------------------------------I
SINQRQQHGLTTGWR-----GVKLAIL-----------------------------NPM-
-----------------------------------------FHLIWPTQLLFCWYNFVIA
MIVV-DFG-KD-R--GL-DTRQ-ASLLVQIWAIG-QLCGRILLG-SLTDIKLISC----E
LLTVICFLSIGGSASILNGIDGELSGDMIFGCIPFPG----------QEVVIPVLVFMLS
MFISNLYLLFNDLV----------------------------------------VEHMK-
DTPSSLSVGVSS-FTGSFFLLPRAAI---IGYYRD----------------TIGNYDAML
VMF---------------------------------------------------------
----------------------------------STVSYVAAS-----------------
----------------VW-F----------------------------------------
---------------------LVTLAKSKIG---------LRVRRRLRE-----------
------------------------------------------------------------
--------------FFD---------------RRRSKPHLTNIVVDS-------------
------------------------------------------------------------
------------------------------------------------------------
------------------------------------------------------------
------------------------------------------------------------
------------------------------------------------------------
---------------------
>GNOMON_2147550947
---------MANRTK---------------------------------------------
------------------------------------------------------------
------------------------------------------------------------
------------------------------------------------------------
------------------------------------------------------------
------------------------------------------------------------
---------------------------------------------P--------------
--------------DSLPCFG--------------VAFSMLI-YTFFAMAVLKSSSVIYV
GSM---------------------------------------------------------
------------------------------------------------------------
------------------------------------------------------------
------------------------------------------------------------
------------------------------------------------------------
--QM--------LDLTREQAS-------WPATFAVMLSQLAGPAYGYLLK--KT------
SERF-CLVLGALLCSLPMMVAA--------LW----------------------------
-------ATEAV------------------------------------------------
------------------------------------------------------------
---------------------------------------------------------TLC
ALIGVIQ---GLGSACSEVIPFVILMRHF--------QK---YRGTVISGMYI--ITAVS
GFAMPVLYEYIRQTY--NFRVCLFVMGAA-NLGMLLGCIIVDR-----------------
--------------------VPAAPES---------------------------------
----------------NVASGAPGSGSHFSEISLS-------------------------
------------------------------------------------------------
------------------------------------------------------------
------------------------------------------------------------
------------------------------------------------------------
-------------------------------------------TDNYLV------GSILL
KSHQSHTGS---------------------------------------------------
------------------------------------------------------------
------------------------------------------------------------
------------------------------------------------------------
------------------------------------------------------------
--------------------FRDVESL------------------RE--------RRPLV
NSRPKPAGAVLDASK-------------------KGRLSLGFIHITISRAATVFTLAAYL
LVIL-DYA-TD-R--HL-DSVQ-GVLILTVFTIG-DLMSRVLSG-SLIDLRLFAH----S
WLMSATFLVQGASYLLLI----------------YVD----------IYGMMLIASFLVG
LTGGCRNILATVMV----------------------------------------TEECE-
ESSLALNLGVMN-FVTGITIGFQPYL---IGYIRD----------------TLGNYEPLF
FGF---------------------------------------------------------
----------------------------------VLVNFGLFA-----------------
----------------TW-F----------------------------------------
---------------------IHVFC------DFR---------RRIQD-----------
------------------------------------------------------------
------------------------------------------------------------
------------------------------------------------------------
------------------------------------------------------------
------------------------------------------------------------
------------------------------------------------------------
------------------------------------------------------------
-------------------RV
>GNOMON_2147550771
---------MSKKELLSNSTTSSGTNTDAD------------------------------
----D-------------------------------GPRAR-------------------
---------TWSSSTQQTNTLTGDDAPTFKVPAPTTLEEHRRSSYV-GR-----------
------------------------------------------------------------
-----------DSAPPTATAANLSRREA--------------------------------
------------------------------------------------------------
-----------------------------EQKIATIRQHYY----P--------------
--------------EGEWGWV--------------VMVCCFT-VNAITYGLQLNYASAMH
KYIV--------------------------------------------------------
------------------------------------------------------------
------------------------------------------------------------
------------------------------------------------------------
------------------------------------------------------------
--QR--------HGRDKYFLA------FYPGAISLALSTFMSPIIVATCR--KK------
SPRV-TAIMGGLISTLGCLFTS---------F----------------------------
-------TTQFH------------------------------------------------
------------------------------------------------------------
---------------------------------------------------------QIF
VSWCFVV---GIGLGIVREAANIMVGSYF--------KR---RRESVELVCLM--GTGIG
VALFNHFLHHVLSKL--NWRFGLQATTGL-LSSLFIIGMLY-R-----------------
---------------------PASLYH---------------------------------
----------------------PQRRAIVHL-----------------------------
------------------------------------------------------------
------------------------------------------------------------
------------------------------------------------------------
------------------------------------------------------------
------------------------------------------------------------
------------------------------------------------------------
------------------------------------------------------------
------------------------------------------------------------
------------------------------------------------------------
---------------------------------------------------------KNQ
RRKIKEKNPTTQKAP-----FFEFSTL----------------------------RTKT-
-----------------------------------------VKVLMAVCFMASFAIYTPF
LFIV-PLA-DN-EDGGA-GVVD-SYLLQTIVGLA-HAFGSCLFG-MLVVGNSDDCYVGRR
YLSQAGLL--GLSFSCVSPLA------------------------LGGFRGLSLLAVLCG
ALSGGLSYSLKLLV----------------------------------------FERLR-
ARHFSRAWGFVH-WAMSLPIVLIVPI---TQFISDSSAVGPAGPGIALPGATLWDFRAAF
YVS---------------------------------------------------------
----------------------------------SGCALLACL-----------------
----------------LL-F----------------------------------------
---------------------ALPVS-----HRAACRIVYADPFQRNGSLSSSWHTCSLS
G-----------------------------------------------------------
-----------------------------SSIRNNSSASRRKASQNVNVGNAG--TGVGA
GAVQNALGSTSSGNGSARFRERPHTPVGISLSAGPVAS----------------------
-GSGMNGPPEAEECVSCRQRLDRLQRTVSWATSVDLLNAQISDFEDND-----------D
FNEIGKRP----------------ELLTCISEEGLVEMVDPT--ILLSDCCECEPFDEDL
S-------PSPESPVKDKRPQGSF-------GHLHQ---------WQPAMTP--------
------------------------------------------------------------
-------------IEEVTSTV
>tetur04g08400
MA-------MKRQSFMNNGRSINGADLLSG--------------------YHHI------
------------------------------------QPFANHTFT------YGSSYARGH
DAAVLATSLHWNRDIKSTATINRSPSSSNNLVGSANGHHH--------------------
----------------------------LQHQHHQQQQHHNQST----------------
-HHPNHHHSNLIVPSSTHHQHHLTNELVPG------------------------------
--INKTFSPDNPMI----------------------------------------------
---------------------------------RTIGQHYY----P--------------
--------------EGGWGWI--------------ISVCSSL-CYFITSALFPSHSFLIL
DIM---------------------------------------------------------
------------------------------------------------------------
------------------------------------------------------------
------------------------------------------------------------
------------------------------------------------------------
--RT--------FKPDEGILA-----AVLIGAFSTMVTLIFSPIIIALCR--RK------
SIRL-TAVVGGLVTALGCLFTS---------F----------------------------
-------ATQFH------------------------------------------------
------------------------------------------------------------
---------------------------------------------------------QLL
ISYGLFI---GIGVSMLRDTSVIMIGQYF--------KK---RREFVEIFVNT--GNGLG
IALMPIFLSFCIKSQ--SWRTGFQSLALV-AFINFFIGVLY-R-----------------
---------------------PASLYH---------------------------------
----------------------PQRRAILHL--------------------------KSL
QKKSRHREAAQGLYNGN-------------------------------------------
------------------------------------------------------------
------------------------------------------------------------
---------------LNANINGKTGQSINNNNANNN------------------------
-----------------------------------------------LM------NNLNN
SNQHHN------------------------------------------------------
------------------------------------------------------------
------------------------------------------------------------
------------------------------------------------------------
---------------------------------------------------------VHS
TATNGLGPSAGSVSGHHKPAYFDFSIL----------------------------KSKT-
-----------------------------------------IRILLSGTCISAFGLWTPI
FLLA-YHG-EK-A--GM-AYSA-LLGLQTFLGLG-IVLGTVAFG-LIVVKNSVDCMIARQ
YLCQASSLMISASLLAFSALD--------------------------DYSGYLLFVWIYG
FFLGGYTYSLKMYV----------------------------------------YEKVK-
ARNFNRAWSFVQ-CIQSVPIMVGVPI---TGFISE----------------YYGNKSGFF
LSSFCTAFGALTLFLIDGTKRPYDDKHKISGMSPERTYGFTAPGVALDQYESSPIPYGGP
DTRIYIDPLVFTGRPLIPGPNGTENLAQVNFTALKALSAATAM-----SNQHPHMTHSSL
LSPIGSGRTAVGPCGELYSTINQRPCGPTVFNAAASLTSNGQTTSTSVSGTTTAAAAAAA
AAAAVAAASAELTCISEEVF-MENLL------DEYCPPECINPCSRHEDKYLILSDINKA
HQQDKCRLN---DATHNNVSSFGKHAVRSSDLTG-----------NFHHDVPHNGRFT--
--------------FASCLNSELNEFNSNYQCRENSNTKLQQVQRRASLPIIN---NTNT
GYLGE-LGI--GQNGEDSSTNDE-------------------------------------
---------------GLTNKLATMKDNIDGFIG-DLLNSKMSSAAKMH-----------S
ENQVQDCCDVTNLNDGVPRWRSASESTGYVADEGGSDDSDSNHDRLINRCSGCLRFVHEQ
SIGRTEKVDSPETPLINNQQFQQHHYQQHSNHSQHQNQVQSFNQTFEPPTAPMVLNSTAN
LTPTTATVSPSAAPSATETKVNSFIAQELTNETTAHLTTKEHKINEYDVNGTS-------
------------GFNDDLAKE
>GNOMON_2147652243
---------MAELNKM--------------------------------------------
------------------------------------------------------------
------------------------------------------------------------
------------------------------------------------------------
------------------------------------------------------------
------------------------------------------------------------
---------------------------------DMTQDLKK----PG-------------
--------------ALGIVWTT-RRKI--------ILSVLII-GTMLESSCYALMAPFFP
DEA---------------------------------------------------------
------------------------------------------------------------
------------------------------------------------------------
------------------------------------------------------------
------------------------------------------------------------
--KS--------KGNSATQFG-------IVFGTYPLVGFVFSPICGKLLS-TRI------
KPKT-MLICGMLVDGFFLCLMG---------T----------------------------
-------LKHVN-------------------------------------------DSK--
-------------------LF---------------------------------------
--------------------------------------------------------FALG
VLIRFFE---AIGFSASITCYYAIASSEF--------SE---RVHFFVPLIET--IFGVG
IMVGPTLGGALYDLG--GYTVPFLTFGIA-TIVFAAFTFVF-L-----------------
---------------------PQLKSQ---------------------------------
------------------------------------------------------------
------------------------------------------------------------
------------------------------------------------------------
------------------------------------------------------------
------------------------------------------------------------
------------------------------------------------------------
------------------------------------------------------------
------------------------------------------------------------
------------------------------------------------------------
------------------------------------------------------------
------------------------------------------------------------
-----DEAPGKGLKD-----LYVTQII---------------------------------
----------LD-----------------------------YFMVVVCFIIIGFNEATLS
IHLK-QF--------GL-SESA-KGACFIIPGGI-YAISSISWG-AFCRRVADS-----R
YFVLLGGSVALVALLICGPVP-------------WLNFK-M--YDSRQLWIILLSQGLMG
FGDGAMYVCSFMHS-----LAFLT-QR---------------------------KGFEDD
FSTYALLAGIFS-SAFSLGGFLGPII---GGVLLD----------------LEGYEYST-
GWI---------------------------------------------------------
----------------------------------ACILSVGLF-----------------
----------------FV-V----------------------------------------
---------------------LSVAR------------------DHVSGIDLR-------
------------------------------------------------------------
-----------DEQF---------------KTRAEASLDAKPDVERGSR-----------
------------------------------------------------------------
-----------------------------------------------D-----------D
QDNGQTP-----------------------------------------------------
--------------------------------------------------------QPLA
LRDVGHD-----------------------------------------------------
------------NPAMEMTHL
>GNOMON_2147524931
---------MRPSLEF--------------------------------------------
------------------------------------------------------------
------------------------------------------------------------
------------------------------------------------------------
------------------------------------------------------------
------------------------------------------------------------
---------------------------------------------SVK------------
--------------PDIVYWTG-GRIT--------TVTLTVL-GCMVQTASYSVLAPFYP
SVA---------------------------------------------------------
------------------------------------------------------------
------------------------------------------------------------
------------------------------------------------------------
------------------------------------------------------------
--RS--------KGNDATQIG-------IVFSVYAFVGFISSPFIGRMLS-SGI------
TVKS-VMLLGLALDGLFLTLMA---------F----------------------------
-------LSAIE-------------------------------------------SSM--
-------------------LF---------------------------------------
--------------------------------------------------------FVAS
LVIRFVE---AIGFSMCLTSYYTLISAQF--------PD---KLQIMVPLIET--VFGFG
IMIGPAVGGLLYSIG--GYRLPFLVFGTS-SLLFAALTLIL-L-----------------
---------------------PDEGKTG--------------------------------
-----------------------ITFDD--------------------------------
------------------------------------------------------------
------------------------------------------------------------
------------------------------------------------------------
------------------------------------------------------------
------------------------------------------------------------
------------------------------------------------------------
------------------------------------------------------------
------------------------------------------------------------
------------------------------------------------------------
-----------------------------------------------------------A
LDEEKQPPKLKIRTL-----LKDHRIV---------------------------------
----------LD-----------------------------LIAVIVCCLIIGFNTSTLA
LWIE-RF--------DL-SISM-SSLIFLTYGIV-YGTSSFING-LISERLEDC-----R
ILVLIGGVIFCSGISLLGPLP-------------FFPIE-------SSPWLIILGQVLMG
IGNGAIYNLSYVHA-----LKYVI-AR---------------------------MKYAPN
PATYALVACLFS-TGFFFGAFMGPIL---GGVLFD----------------TVGYRFAS-
LFV---------------------------------------------------------
----------------------------------FSLVVIPML-----------------
----------------PM-Y----------------------------------------
---------------------PLVIR------------------DHV-------------
------------------------------------------------------------
--------------------------------RKVAQSSPDPAISRG-------------
------------------------------------------------------------
------------------------------------------------------------
------------------------------------------------------------
------------------------------------------------------------
------------------------------------------------------------
---------------------
>GNOMON_2147529747
---------MYAAPEF--------------------------------------------
------------------------------------------------------------
------------------------------------------------------------
------------------------------------------------------------
------------------------------------------------------------
------------------------------------------------------------
---------------------------------------------PPK------------
--------------QGIGYWTR-ERIV--------TVALSGL-GCMVQTASYSVLAPFYP
GVA---------------------------------------------------------
------------------------------------------------------------
------------------------------------------------------------
------------------------------------------------------------
------------------------------------------------------------
--RS--------KGNDATQTG-------IVFSVYAFVGFVSSPFIGKLLS-CGI------
STKR-VILLGLTLDGLFLISMA---------F----------------------------
-------VTIIK-------------------------------------------SPN--
-------------------LF---------------------------------------
--------------------------------------------------------FVTS
LVIRVLE---AVGFSMCLTSYYTLVSAQF--------PD---KLEIMVPLLET--VFGIG
IMIGPAAGGLLYSVG--GYRLPLFVFGTL-SLLLASLVLLL-L-----------------
---------------------PDGTKSKS-------------------------------
---------------------LPLSTGT--------------------------------
------------------------------------------------------------
------------------------------------------------------------
------------------------------------------------------------
------------------------------------------------------------
------------------------------------------------------------
------------------------------------------------------------
------------------------------------------------------------
------------------------------------------------------------
------------------------------------------------------------
-----------------------------------------------------------A
ENEESLPPRVKMRTL-----LRDPRIL---------------------------------
----------FD-----------------------------LITVTVCCLMVGFNTSTLA
LWIE-QF--------DL-SIYM-TSLIFLTYGIV-YGLSSFVNG-LISNRLEDC-----R
ILVLIGGVIFCVGISLLGPLP-------------GLPID-------SSPWLILLGQVLMG
IGNGAIYNLSYVHA-----LKYVI-AR---------------------------KKYAPT
PATYALIACLIS-TGFFLGAFIGPIL---GGFLFD----------------RIGYPWAT-
SFV---------------------------------------------------------
----------------------------------LLVVVVPML-----------------
----------------PM-Y----------------------------------------
---------------------PLVIR------------------DHL-------------
------------------------------------------------------------
--------------------------------RGILQSSPA-------------------
------------------------------------------------------------
------------------------------------------------------------
------------------------------------------------------------
------------------------------------------------------------
------------------------------------------------------------
---------------------
>GNOMON_2147713635
---------MATLRRS--------------------------------------------
------------------------------------------------------------
------------------------------------------------------------
------------------------------------------------------------
------------------------------------------------------------
------------------------------------------------------------
--------------------------------------SLI----PAKKQ--------LE
EKS----EDSIDVYDDGKSLSR-DKLA--------AAFVCML-GCMIQCASLTVLQPFFP
GVA---------------------------------------------------------
------------------------------------------------------------
------------------------------------------------------------
------------------------------------------------------------
------------------------------------------------------------
--QS--------RGNDVTEIG-------IVFSVYPFIGFISSPIIGKILS-KDG------
STKN-MLIQGLLLDGIFICLMI---------P----------------------------
-------TTFLK-------------------------------------------SPA--
-------------------IF---------------------------------------
--------------------------------------------------------FLST
TAIRAVE---ALGYSMSLTCYYTLISTEF--------PD---DICILIPLVET--LFGLG
VMLGPAIGELLYKIG--GYYLPLMTLGIV-TIFFAGVSYML-L-----------------
---------------------PKWATKIT-------------------------------
------------------------------------------------------------
------------------------------------------------------------
------------------------------------------------------------
------------------------------------------------------------
------------------------------------------------------------
------------------------------------------------------------
------------------------------------------------------------
------------------------------------------------------------
------------------------------------------------------------
------------------------------------------------------------
------------------------------------------------------------
ICADKDEARSGMGTI-----LRDPRAL---------------------------------
----------WS-----------------------------LLIVAAACTANGFNVTTLA
LYVK-PF--------GL-STVM-ASVVYTTYGVF-YAIFSFISG-FLCKIIRDC-----R
VMVISGALCHVVGMCLLGPLP-------------FIPIK-------TSVRLIILGQALIG
IGHGGIFNCAYIHF-----LRHSV-DN---------------------------LGFPDN
DRTYALVAGLVS-TAFFFGSFAGPIF---GGVAMD----------------TMGYKVGT-
LVM---------------------------------------------------------
----------------------------------AGTVLSVTV-----------------
----------------PL-T----------------------------------------
---------------------IYYVF------------------DVLKPEILKPVGIR--
------------------------------------------------------------
-----------GMSFDL------------GQARRVSQA----------------------
------------------------------------------------------------
------------------------------------------------------------
------------------------------------------------------------
------------------------------------------------------------
------------------------------------------------------------
---------------------
>GNOMON_2148114611
---------MKTKE----------------------------------------------
------------------------------------------------------------
------------------------------------------------------------
------------------------------------------------------------
------------------------------------------------------------
------------------------------------------------------------
-----------------------------------TFEIVA----PER------------
------------------RFSK-REFT--------IMFFLSV-ACLTEGSCFSHIAPFYA
EES---------------------------------------------------------
------------------------------------------------------------
------------------------------------------------------------
------------------------------------------------------------
------------------------------------------------------------
--GK--------RDNDKTQFG-------IVFGIHPAVGFFMAPIVGQLLV-KTV------
KAKK-MLVLGMFLDGILTIVTG---------F----------------------------
-------LTSVP-------------------------------------------NGT--
-------------------PF---------------------------------------
--------------------------------------------------------FAAG
LILRSVQ---SVGFSMAVTTYYAIIGAEL--------GP---WAHICLPIIET--IYGAS
VVAGPAIGGFLYEHG--GFRLPFFVLGSI-TTITAVFVMAT-F-----------------
---------------------PTIDKG---------------------------------
------------------------------------------------------------
------------------------------------------------------------
------------------------------------------------------------
------------------------------------------------------------
------------------------------------------------------------
------------------------------------------------------------
------------------------------------------------------------
------------------------------------------------------------
------------------------------------------------------------
------------------------------------------------------------
------------------------------------------------------------
-----SEETKYSWAA-----VFDIRII---------------------------------
----------LN-----------------------------VLMVMSTFIIVGFNDATLA
INLQ-QF--------EL-SPTY-TGLCFVVCGGL-YSISSIFWG-IMSKRVGDP-----R
YFVVAGAALSCIAMAFVGPLP-------------VLDMR-------PTLPLVLVMQAFMG
TGYGPSFVCSFMHS-----LGVVT-NE---------------------------RGLPDN
LGTYAMLSGIFM-PACFMGNAIGPML---GGFLVE----------------NYGYRNAT-
VVV---------------------------------------------------------
----------------------------------FSIVLVMLL-----------------
----------------ME-V----------------------------------------
---------------------WSVLH------------------DNCSLG----------
------------------------------------------------------------
--------------W---------------KKRTEQKPSPL------C------------
------------------------------------------------------------
------------------------------------------------------------
------------------------------------------------------------
------------------------------------------------------------
------------------------------------------------------------
---------------------
>GNOMON_2148188371
---------MEVKTIQ--------------------------------------------
------------------------------------------------------------
------------------------------------------------------------
------------------------------------------------------------
------------------------------------------------------------
------------------------------------------------------------
---------------------------------------------P--------------
--------------PEERYWTV-PRIS--------TAFVVSF-GKMIQLLCCLGLAPFYP
EEA---------------------------------------------------------
------------------------------------------------------------
------------------------------------------------------------
------------------------------------------------------------
------------------------------------------------------------
--MD--------RGNSSIQIG-------VVFGIYPLVGFICSPLIGKVLA-KGY------
APKK-ILCAGLVTDCFFMVLFS---------M----------------------------
-------LYKIE-------------------------------------------DST--
-------------------LF---------------------------------------
--------------------------------------------------------FLGS
VLCRGLQ---SIGVTMSSVTYYGVAAANF--------PD---KMTLFIPIIET--MSGLG
VMVGPTIGGILHQLG--GFPAPFLTFAGM-TFAFLIVTLCL-L-----------------
---------------------PPVRVT---------------------------------
------------------------------------------------------------
------------------------------------------------------------
------------------------------------------------------------
------------------------------------------------------------
------------------------------------------------------------
------------------------------------------------------------
------------------------------------------------------------
------------------------------------------------------------
------------------------------------------------------------
------------------------------------------------------------
-----------------------------------------------------------T
EPTVEGGAVLSLKAI-----IADSRML---------------------------------
----------VD-----------------------------VSMVFAGFIAISFNDATLA
VLLD-RF--------GL-NSAY-KGAAFLISALC-YSAGALIYG-RIGKKMRDV-----R
VIAIFGGLCLIVAWTFMSPVP-------------IFEFS-------SSLTLVLICQALLG
TGAGAFYICCYSHG-----HYHLT-QM---------------------------NGLPDD
YRTYSMLAGIVQ-SSFFLGSLSGATG---GGVLLE----------------YFGYGWTT-
LMI---------------------------------------------------------
----------------------------------VITIFVLTA-----------------
----------------SV-S----------------------------------------
---------------------ISVIC------------------DKIRP-----------
------------------------------------------------------------
--------------------------------PKPKVEQVELDKVESESH----------
------------------------------------------------------------
------------------------------------------------------------
------------------------------------------------------------
------------------------------------------------------------
------------------------------------------------------------
--------------GYIVNRL
>GNOMON_2147570563
---------MNRTGSL--------------------------------------------
------------------------------------------------------------
------------------------------------------------------------
------------------------------------------------------------
------------------------------------------------------------
------------------------------------------------------------
----------------------------------RRRHSEA----GAK------------
--------------PPRLQWR--RKLC--------VLTFLCL-GGLLQGATFSHINSFFN
LYAL--------------------------------------------------------
------------------------------------------------------------
------------------------------------------------------------
------------------------------------------------------------
------------------------------------------------------------
--DV--------KGLTSAEYG-------IIMGCYCFVMVFVTPPAAKLVNLKLF------
KDKT-ILFAAWTIDAAFCLMLS---------F----------------------------
-------AHRFP-------------------------------------------QGN--
-------------------QF---------------------------------------
--------------------------------------------------------FFGS
LIIRILE---AVGSAMGIIMLYVITGQEL--------ND---INHIVIPLFET--IHGIS
VVVSPALGGILYDFG--GFPMPFWVMGGA-LLSATMLAVGF-F-----------------
---------------------PEHVSP---------------------------------
------------------------------------------------------------
------------------------------------------------------------
------------------------------------------------------------
------------------------------------------------------------
------------------------------------------------------------
------------------------------------------------------------
------------------------------------------------------------
------------------------------------------------------------
------------------------------------------------------------
------------------------------------------------------------
-----------------------------------------------------------A
S--EEKTSQDNGTRS-----AWKLPVI---------------------------------
----------VN-----------------------------ALSSMSAYVLISFNESTLA
RQLNVEF--------GM-DATE-SGMLFFYAGGM-YAISSLVFG-FLSKKISDP-----R
YFVLLGLITSIVALVLLGP---------------LVPVK-------QTKGIVILSQVLLG
AGTGPSFVCSYMHS-----LECI-------------------------------SNGQNT
KWTYAALSAIFT-PAASIGCTIGPVM---AGMILN----------------NYPFEAVV-
AVN---------------------------------------------------------
----------------------------------ALQTAVMAL-----------------
----------------LL-T----------------------------------------
---------------------YTICC------------------TGKSPEGLN-------
------------------------------------------------------------
--------------------------------KSRKSDEEPRVEREASIS------GPHS
------------------------------------------------------------
------------------------------------------------------------
------------------------------------------------------------
------------------------------------------------------------
------------------------------------------------------------
------------AVEIRRETL
>GNOMON_2147570579
---------MTAVTTA--------------------------------------------
------------------------------------------------------------
------------------------------------------------------------
------------------------------------------------------------
------------------------------------------------------------
------------------------------------------------------------
---------------------------------PKSADSAAIEGSSGS------------
--------------PKGFSWK--RGGL--------VMIFLCL-SVLLQGATYSHITSFFN
VYAL--------------------------------------------------------
------------------------------------------------------------
------------------------------------------------------------
------------------------------------------------------------
------------------------------------------------------------
--EV--------KGISSAAYG-------IIMGSYCFVVVFVTPLTAKLVSLKYF------
RDKT-LLFIAWIIDSSFCLLMS---------L----------------------------
-------VYKLG-------------------------------------------RGN--
-------------------PF---------------------------------------
--------------------------------------------------------FLGS
LTLRIFE---ACGCAMGCMMVYVIVGLEL--------NE---INHIVIPILET--IYGVS
VVVGPAVSGILFDVG--GFPLPFWFMGGT-LMALTMLGLSF-F-----------------
---------------------PEPRKL---------------------------------
------------------------------------------------------------
------------------------------------------------------------
------------------------------------------------------------
------------------------------------------------------------
------------------------------------------------------------
------------------------------------------------------------
------------------------------------------------------------
------------------------------------------------------------
------------------------------------------------------------
------------------------------------------------------------
-----------------------------------------------------------S
P--EDPAPDSVSIWT-----AWEFPVI---------------------------------
----------VN-----------------------------VLCAMNAFVLISFNESTLA
LQLNIKF--------GM-SATE-SGMLFLFAGGT-YALSSLVFG-FVSKRILDP-----R
YFVLIGQIISLVALTLQGP---------------LIPVR-------QSKEILILAQILLG
IGSGPCYVCSYIQS-----LRYL-------------------------------SKGKES
KELYAALTAIFT-PATSVGCTIGPLM---AGFILD----------------YYSYETVV-
AVN---------------------------------------------------------
----------------------------------VSLTVAVAI-----------------
----------------LL-F----------------------------------------
---------------------CTICM------------------GTKTFKETD-------
------------------------------------------------------------
--------------------------------QANSADRASVSSAVV-------------
------------------------------------------------------------
------------------------------------------------------------
------------------------------------------------------------
------------------------------------------------------------
------------------------------------------------------------
-------------------KL
>GNOMON_2147545635
------------------------------------------------------------
------------------------------------------------------------
------------------------------------------------------------
------------------------------------------------------------
------------------------------------------------------------
------------------------------------------------------------
------------------------------------------------------------
------------------------------------------------------MTSFFN
VYAL--------------------------------------------------------
------------------------------------------------------------
------------------------------------------------------------
------------------------------------------------------------
------------------------------------------------------------
--EE--------KDLSSAQYG-------VIMGANCFVMIFVSPVTAKLVDLRYF------
KDKN-IMFVAWTIDAVFCFLFS---------F----------------------------
-------AYKLG-------------------------------------------PGY--
-------------------PF---------------------------------------
--------------------------------------------------------FFGS
LTLRILE---AFGTAVGFVMPYVITGLEL--------NE---INHIIIPVLET--IYGLA
VVAGPAISGILFDLG--GFPLPFRVLGGA-LMTLMFLGICF-F-----------------
---------------------PEPDER---------------------------------
------------------------------------------------------------
------------------------------------------------------------
------------------------------------------------------------
------------------------------------------------------------
------------------------------------------------------------
------------------------------------------------------------
------------------------------------------------------------
------------------------------------------------------------
------------------------------------------------------------
------------------------------------------------------------
-----------------------------------------------------------S
D-VEEKTSGGGSLRR-----VLKFPVV---------------------------------
----------VN-----------------------------VLCTVSSFVLLSFNESTLA
LRLNSKF--------GM-SATE-CGLLFLYAGGL-YAFSSLFLG-YISRRISDP-----R
HLVLPCQVIILFALLLQGP---------------LIPVE-------QTRGVVILAQMLLG
LGAGPAFVCSYLHS-----LRYI-------------------------------SNGDES
KETHAALGAIFT-PATAIGGTIGPLV---ANVLLD----------------YWSYETAV-
AVS---------------------------------------------------------
----------------------------------AVQTLLVTA-----------------
----------------LL-A----------------------------------------
---------------------FATFH------------------ST--------------
------------------------------------------------------------
--------------------------------GSARRN----------------------
------------------------------------------------------------
------------------------------------------------------------
------------------------------------------------------------
------------------------------------------------------------
------------------------------------------------------------
---------------------
>GNOMON_2147545603
------------------------------------------------------------
------------------------------------------------------------
------------------------------------------------------------
------------------------------------------------------------
------------------------------------------------------------
------------------------------------------------------------
------------------------------------------------------------
------------------------------------------------------MTSFFN
VYAL--------------------------------------------------------
------------------------------------------------------------
------------------------------------------------------------
------------------------------------------------------------
------------------------------------------------------------
--EE--------KNLSSAQYG-------VIMGANCFIMIFVSPVTAKLVELRYF------
KDKN-IMFVAWTIDAVFCFVFS---------F----------------------------
-------AYNFG-------------------------------------------PGY--
-------------------PF---------------------------------------
--------------------------------------------------------FFGS
LTLRILE---AFGTAVGFVMPYVITGLEL--------NE---INHIIIPVLET--LDGLA
VVAGPAISGILFDLG--GFPLPFRVLGGA-LMTLMCLGICF-F-----------------
---------------------PEPDER---------------------------------
------------------------------------------------------------
------------------------------------------------------------
------------------------------------------------------------
------------------------------------------------------------
------------------------------------------------------------
------------------------------------------------------------
------------------------------------------------------------
------------------------------------------------------------
------------------------------------------------------------
------------------------------------------------------------
-----------------------------------------------------------S
D-VEEKTSGGGSLRR-----VLKFPVV---------------------------------
----------VN-----------------------------VLCTVSSFVLLSFNESTLA
LRLNSKF--------AM-SATE-CGLLFLYAGGL-YASSSLFLG-YTSRRISDP-----R
HLVLPFQIIILFALLLQGP---------------LIPVE-------QTRGVVLLAQMLLG
LGAGPAFVCSYLHS-----LKYI-------------------------------SNGDES
KETHAALGAMFT-SATAIGGAIGPLM---ANVLLD----------------YWSYETAV-
AVS---------------------------------------------------------
----------------------------------AVQTLLVTA-----------------
----------------LL-A----------------------------------------
---------------------FATFH------------------STYQLCQALSYTTEMM
NEDGKLTLKYRREKSH-----------------------------ILKVQVQSRHEGAE-
-----------KHRYRHLL---------SIQRAVPRSNRPTGGNTQL-------------
------------------------------------------------------------
------------------------------------------------------------
------------------------------------------------------------
------------------------------------------------------------
------------------------------------------------------------
-------------------AF
>GNOMON_2147545667
---------MAMITDT--------------------------------------------
------------------------------------------------------------
------------------------------------------------------------
------------------------------------------------------------
------------------------------------------------------------
------------------------------------------------------------
---------------------------------SPETGLDV----PAS------------
--------------PKGLSWK--RASC--------VLLFVCF-GFLLQGANYSHMTSFFN
IYAL--------------------------------------------------------
------------------------------------------------------------
------------------------------------------------------------
------------------------------------------------------------
------------------------------------------------------------
--EV--------KGLSSAEYG-------VIMGANCFVMVFVSPLTANIVDMKYF------
KDKN-IMLVAWTVDATFCLALS---------L----------------------------
-------VYKLG-------------------------------------------PGL--
-------------------PF---------------------------------------
--------------------------------------------------------FIGS
LTIRLLE---AFGCAVGFVMPYVITGLEL--------SE---ISHIIIPVLET--IYGFS
VVAGPAVSGILFDIG--GFCLPFWVLGST-LLLLAALGLCF-F-----------------
---------------------PQPREI---------------------------------
------------------------------------------------------------
------------------------------------------------------------
------------------------------------------------------------
------------------------------------------------------------
------------------------------------------------------------
------------------------------------------------------------
------------------------------------------------------------
------------------------------------------------------------
------------------------------------------------------------
------------------------------------------------------------
-----------------------------------------------------------N
E-ADGCSVGDGGIRK-----TLKFPVI---------------------------------
----------VN-----------------------------VLCTISSFVLLSFNESTLA
LRLNHKF--------GM-SASQ-SGVLFLFVGGV-YALSSLLLG-FTSKKISDP-----R
HLVLPCQLIVLFALVLQGP---------------LIPLK-------QTKEIVIAAQMLLG
LGAGPAFVCSYLHS-----LRYL-------------------------------SNEKET
KETHAALGAIFV-PATAVGGTIGPLV---ANILLD----------------FFTYETAV-
AVS---------------------------------------------------------
----------------------------------AVQTVLITA-----------------
----------------LL-G----------------------------------------
---------------------YTTFA------------------FP--------------
------------------------------------------------------------
--------------------------------RTLKNDKEIVA-----------------
------------------------------------------------------------
------------------------------------------------------------
------------------------------------------------------------
------------------------------------------------------------
------------------------------------------------------------
-------------------CL
>GNOMON_2147545619
---------MTAILEV--------------------------------------------
------------------------------------------------------------
------------------------------------------------------------
------------------------------------------------------------
------------------------------------------------------------
------------------------------------------------------------
---------------------------------PERKMAGK----AAA------------
--------------PSGLKWG--RASL--------VIVFISF-GFLLQSANYSHVTSFFN
VYAL--------------------------------------------------------
------------------------------------------------------------
------------------------------------------------------------
------------------------------------------------------------
------------------------------------------------------------
--EK--------KGLSSTQYG-------IIMGSYNFVMVFVSPLTANIVARNLI------
GDKS-LMLFAWTFDAIFCLIMS---------F----------------------------
-------VCNFG-------------------------------------------AGT--
-------------------PF---------------------------------------
--------------------------------------------------------FVGA
LAIRILE---AFGGAMGFVMPYVFTGIEL--------NE---INHIMIPVLDT--IYGWA
VVVGPSLSGYLFDTG--GFSLPFWVLGAA-LLCWTLLAGCF-L-----------------
---------------------PTPVKK---------------------------------
------------------------------------------------------------
------------------------------------------------------------
------------------------------------------------------------
------------------------------------------------------------
------------------------------------------------------------
------------------------------------------------------------
------------------------------------------------------------
------------------------------------------------------------
------------------------------------------------------------
------------------------------------------------------------
-----------------------------------------------------------G
N-EEEQTSGGASLWN-----VLEFPVI---------------------------------
----------VD-----------------------------VLCTISVYILITFNESTLA
RHLNKNF--------GY-DATQ-SGLLFFAVGGV-YAAMSLIFG-FLSKKVPDP-----R
HFVLCGQIVTLVALVLQGP---------------LIPME-------QTETTLIIAQMLLG
AGAGPAFGCCYLHA-----LWHL-------------------------------SDGDEK
K-----------------------------------------------------------
------------------------------------------------------------
------------------------------------------------------------
------------------------------------------------------------
------------------------------------------------------------
------------------------------------------------------------
------------------------------------------------------------
------------------------------------------------------------
------------------------------------------------------------
------------------------------------------------------------
------------------------------------------------------------
------------------------------------------------------------
---------------------
>GNOMON_2147545651
---------MTPTIDT--------------------------------------------
------------------------------------------------------------
------------------------------------------------------------
------------------------------------------------------------
------------------------------------------------------------
------------------------------------------------------------
-------------------------------------AAGA----PTA------------
--------------TRGVESR--RALL--------VVAFIGF-GLLLQSANYSHLTSFFN
VYAL--------------------------------------------------------
------------------------------------------------------------
------------------------------------------------------------
------------------------------------------------------------
------------------------------------------------------------
--EE--------KKLSSTQYG-------IIMGSYNFVMVFVSPLAAKLVSLRLV------
NDKS-LLLAAWTIDALFCLMMS---------A----------------------------
-------VYKLR-------------------------------------------PGR--
-------------------PF---------------------------------------
--------------------------------------------------------FCGS
LIIRILE---ASACSIGFVMPYVFSGSEL--------NG---MSHIMVPVLDT--VYGWA
VVAGPVMSGLLFDIG--GFPLPFWVLGTA-LLVWTFLAVCF-L-----------------
---------------------PEPRKR---------------------------------
------------------------------------------------------------
------------------------------------------------------------
------------------------------------------------------------
------------------------------------------------------------
------------------------------------------------------------
------------------------------------------------------------
------------------------------------------------------------
------------------------------------------------------------
------------------------------------------------------------
------------------------------------------------------------
------------------------------------------------------------
---RTEAPRSRSLWF-----VLNFTVI---------------------------------
----------VD-----------------------------VLCTMSVHLLITFNESTLA
QHLNVKF--------GY-DATQ-SGLLFFAVGGA-HAVTSLISG-FLSKKMPDP-----R
YFVFGGQMVMLAALVLQGP---------------LISIK-------QTEMTLVLAQILLG
VGAGPAFGCCYLHA-----LRFL-------------------------------SDWGEK
KDTHAALAAIFV-PAFAISGVIGPIA---SNIALD----------------YSSYETTV-
AIG---------------------------------------------------------
----------------------------------ALQAAAATI-----------------
----------------LL-L----------------------------------------
---------------------GTICL------------------GP--------------
------------------------------------------------------------
--------------------------------RSFQKSADV-------------------
------------------------------------------------------------
------------------------------------------------------------
------------------------------------------------------------
------------------------------------------------------------
------------------------------------------------------------
---------------------
>GNOMON_2173260050
------------------------------------------------------------
------------------------------------------------------------
------------------------------------------------------------
------------------------------------------------------------
------------------------------------------------------------
------------------------------------------------------------
------------------------------------------------------------
------------------------------------------------------------
------------------------------------------------------------
------------------------------------------------------------
------------------------------------------------------------
------------------------------------------------------------
------------------------------------------------------------
------------------------------------------------------------
------------------------------------------------------------
------------------------------------------------------------
------------------------------------------------------------
------------------------------------------------------------
-------------------MAYVIIGVET--------PE---INHIIIPLLET--CYGVA
VVIGPAISGILYDIG--GFPVPFLVIGGS-LLTLAIVGIFA-F-----------------
---------------------PSSLPR---------------------------------
------------------------------------------------------------
------------------------------------------------------------
------------------------------------------------------------
------------------------------------------------------------
------------------------------------------------------------
------------------------------------------------------------
------------------------------------------------------------
------------------------------------------------------------
------------------------------------------------------------
------------------------------------------------------------
-----------------------------------------------------------N
D--EDGDENEMKLSS-----AWQFPIV---------------------------------
----------VN-----------------------------VLCSLNTFALISFNEATLA
LRLYNKF--------GM-TAGE-SGAVFLFVGGF-YALSGLASG-FMSKKVSEP-----R
YFTALGQFTLVVAMILQAP---------------LLNFE-------QTTTHVYIAQIMLG
LGSGPAYVCSYLQS-----LRYL-------------------------------GDGKET
KETYAVLSAIFT-PVTALGGTIGPLV---GGILLD----------------FFSYEQVV-
LVY---------------------------------------------------------
----------------------------------TTLSALSFI-----------------
----------------TL-V----------------------------------------
---------------------ITIRL------------------TQ--------------
------------------------------------------------------------
--------------------------------KSKPRSSATAVAAIT-------------
------------------------------------------------------------
------------------------------------------------------------
------------------------------------------------------------
------------------------------------------------------------
------------------------------------------------------------
---------------------
>GNOMON_2147570595
---------MSFEDACDGENRDI-------------------------------------
------------------------------------------------------------
------------------------------------------------------------
------------------------------------------------------------
------------------------------------------------------------
------------------------------------------------------------
---------------------------------TDGTGSRE----ASE------------
--------------HSLPSKR--RIAL--------VLSFLCL-GCLLQGATYSHVTSFFN
KYAV--------------------------------------------------------
------------------------------------------------------------
------------------------------------------------------------
------------------------------------------------------------
------------------------------------------------------------
--RH--------KFLSSTQYG-------IIMGSYCLVFVIVTPIVAKIVTSKRF------
EDNY-VMFLGWAVDAVFCILTS---------T----------------------------
-------TSHLK-------------------------------------------EGT--
-------------------HF---------------------------------------
--------------------------------------------------------FLGT
LTLRLCS---AIGCAIGFFMLYIVLATEM--------NQ---INHIVIPLLET--VYAVS
VMIGPAFSGMLYDYG--GYPLPFWVIGGI-LSTLTVSALLF-F-----------------
---------------------PKPVAV---------------------------------
------------------------------------------------------------
------------------------------------------------------------
------------------------------------------------------------
------------------------------------------------------------
------------------------------------------------------------
------------------------------------------------------------
------------------------------------------------------------
------------------------------------------------------------
------------------------------------------------------------
------------------------------------------------------------
-----------------------------------------------------------K
PDQNDGCNPSEGLMR-----TLELPII---------------------------------
----------VN-----------------------------VLCALNGFVIISFNESTLA
LQLDLKF--------GM-STSE-SGRMFFAAGST-YAFSSLLFG-YISKRISDP-----R
YLVILANSIAIIGLILQGP---------------LIPIT-------QTKNTVIIAQMLLG
FGLGPTYVCSFLQA-----LKYLD---------------------------------SES
KDTYAALSTLFT-PATSVGCTIGPLM---AGLILE----------------YFSYKTGV-
MII---------------------------------------------------------
----------------------------------SAQLICMMG-----------------
----------------FL-I----------------------------------------
---------------------ATVFF------------------AT--------------
------------------------------------P-----------------------
--------------------------------RKVAKPEPPVKQISV-------------
------------------------------------------------------------
------------------------------------------------------------
------------------------------------------------------------
------------------------------------------------------------
------------------------------------------------------------
---------------------
>GNOMON_2147582147
---------M--------------------------------------------------
------------------------------------------------------------
------------------------------------------------------------
------------------------------------------------------------
------------------------------------------------------------
------------------------------------------------------------
----------------------------------------P----P--------------
------------------SWRR-------------MLLYLCV-ACFLEGITYSHLGSFFN
VYAI--------------------------------------------------------
------------------------------------------------------------
------------------------------------------------------------
------------------------------------------------------------
------------------------------------------------------------
--RE--------RHLSATQYG-------IILGSYSVMVLIITPLTAALVAARAF------
TDKT-ILCSGMTLDAVFTLFMA---------A----------------------------
-------ASEIS-------------------------------------------SKT--
-------------------HF---------------------------------------
--------------------------------------------------------FLFC
LLMRVVQ---AIGRASAVLMLYVIAGAQL--------EK---INHVVIPLLET--IYGAS
VVVGPVVSGFL-NLS--GFFLPFVSIGGS-LLAFTLSAFCF-F-----------------
---------------------PDSERA---------------------------------
------------------------------------------------------------
------------------------------------------------------------
------------------------------------------------------------
------------------------------------------------------------
------------------------------------------------------------
------------------------------------------------------------
------------------------------------------------------------
------------------------------------------------------------
------------------------------------------------------------
------------------------------------------------------------
-----------------------------------------------------------E
P-KQEADDGQHNSCS-----IWSIPVL---------------------------------
----------VN-----------------------------ALACYHAFYLISFNESTLA
VKLNKDY--------GF-KSSE-SGIVFLFSGIS-YAVASLVSG-YYSKKVRDP-----R
NIVLLGLIVVVVGISLLGQ---------------KTLFE-------TRLWIFCLGQVLLG
LGSGPMFVCCYLQS-----LRQI-------------------------------GGSSPS
KDIYASLMALFN-PASSIGTMLGPFI---SGIMMD----------------NTNYEILT-
ALN---------------------------------------------------------
----------------------------------LLLTLIMLL-----------------
----------------AL-A----------------------------------------
---------------------LTA------------------------------------
------------------------------------------------------------
--------------------------------RCSRSVSVTKVITSDSV-----------
------------------------------------------------------------
------------------------------------------------------------
------------------------------------------------------------
------------------------------------------------------------
------------------------------------------------------------
------------------QKF
>GNOMON_2147509299
---------MKVLTEKKNVS----------------------------------------
------------------------------------------------------------
------------------------------------------------------------
------------------------------------------------------------
------------------------------------------------------------
------------------------------------------------------------
------------------------------------------------------------
--------------HERVRWHD-AR----------VIFIISS-SLLMYGATYSHLVSFFG
EYN---------------------------------------------------------
------------------------------------------------------------
------------------------------------------------------------
------------------------------------------------------------
------------------------------------------------------------
--KD--------IGNSAFEYG-------LVLATYPLAQMLMGPFATKVSTWNIM------
TDKN-LLIVSLFVDALFCSMPA---------L----------------------------
-------LSHFQ-------------------------------------------VGNR-
-------------------TF---------------------------------------
--------------------------------------------------------LYLM
IALRIIQ---SVGGTTGSVLVYIISGVEI--------PH---LTHIMIPILET--VYGMA
VVVGPAAGAVLCDFF--GFGAPFLTLGFV-EMLLAVLTIFV-L-----------------
---------------------PPSSAA---------------------------------
------------------------------------------------------------
------------------------------------------------------------
------------------------------------------------------------
------------------------------------------------------------
------------------------------------------------------------
------------------------------------------------------------
------------------------------------------------------------
------------------------------------------------------------
------------------------------------------------------------
------------------------------------------------------------
------------------------------------------------------------
----SASHGSAKFRK-----AVKPSVL---------------------------------
----------LN-----------------------------ILTTINTFAVLAYNEATLT
YQLK-RF--------DL-SRSA-KGLVFFFPAGV-YAVSSLFFG-FQIKRFSDA-----R
IIVIGGSLVSVLSLFGLGP---------------LVTHW-------PKLWIVLVCQALFG
FGLGPAFVCSYLHS-----VSEI-------------------------------DGGQES
KEALAIVTGLME-PSVALGNLLGSLF---AGWMLD----------------AFSYNVGA-
ASN---------------------------------------------------------
----------------------------------MLQILIITV-----------------
----------------LQ-S----------------------------------------
---------------------ALVIY------------------SRCRA-----------
------------------------------------------------------------
--------------------------------RRKEAFNDVM------------------
------------------------------------------------------------
------------------------------------------------------------
------------------------------------------------------------
------------------------------------------------------------
------------------------------------------------------------
---------------------
>GNOMON_2147791475
---------MNTKK----------------------------------------------
------------------------------------------------------------
------------------------------------------------------------
------------------------------------------------------------
------------------------------------------------------------
------------------------------------------------------------
----------------------------------------A----P-----I--------
-----------------------SVGL--------ILTILCA-GLLLQGAGDSHMASFLS
EHA---------------------------------------------------------
------------------------------------------------------------
------------------------------------------------------------
------------------------------------------------------------
------------------------------------------------------------
--QR--------VGMSTMQYG-------IIMGTNSVVAITVLPLIPKFTMLNII------
SDKC-FLIIGYLIDATAMLAIT---------S----------------------------
-------VDFLG------------------------------------------LTGS--
-------------------SF---------------------------------------
--------------------------------------------------------FFAL
LALRIVQ---SVGASIGFTLVYSVSGVEL--------PD---HSHLTVPFLET--MYGTG
LTLGPAISGALYDLG--GFPLPFTYHSAM-LFGLAFVAGRF-L-----------------
---------------------PQHAPA---------------------------------
------------------------------------------------------------
------------------------------------------------------------
------------------------------------------------------------
------------------------------------------------------------
------------------------------------------------------------
------------------------------------------------------------
------------------------------------------------------------
------------------------------------------------------------
------------------------------------------------------------
------------------------------------------------------------
------------------------------------------------------------
---DSEEERGLSLKK-----MLRPTIL---------------------------------
----------IC-----------------------------MLMVATSNIVDTFNDSTLA
MLLH-RF--------SL-PTTL-VGLSFFLSAGS-YTASSLVSG-LLSDGPHR------Q
LVLLICPLITIISLIFLAP---------------LVPMA------EHPLWLVYICQLLLG
LSVGPMYVYCYLLT-----VADL-------------------------------TSISDN
KTAHTATAAVTN-WSAFVGCFIGPVM---GNFIIE----------------NRSYHDAT-
LVV---------------------------------------------------------
----------------------------------TLITAGSTL-----------------
----------------IY-S----------------------------------------
---------------------VYLAR----------------------------------
------------------------------------------------------------
--------------------------------RSCLRKPVQQMV----------------
------------------------------------------------------------
------------------------------------------------------------
------------------------------------------------------------
------------------------------------------------------------
------------------------------------------------------------
---------------------
>GNOMON_2147881075
---------MA-------------------------------------------------
-------------------------------F----------------------------
------------------------------------------------------------
------------------------------------------------------------
------------------------------------------------------------
------------------------------------------------------------
------------------------------------------------------------
-------------------WDK-DKLL--------EAGLICM-GKCLLMMCTLGIAPFYP
TEA---------------------------------------------------------
------------------------------------------------------------
------------------------------------------------------------
------------------------------------------------------------
------------------------------------------------------------
--AS--------RGCSPVQIG-------LVFASLPFIGFFFSPYIGKKIS-DGI------
SPRS-VLAGGLIIEAFFMTAFS---------F----------------------------
-------VNILK-------------------------------------------NAN--
-------------------EF---------------------------------------
--------------------------------------------------------FGAS
LAFRTLQ---AFGVTSSSVAYNAVASEIF--------KT---RMEFFLPFLEM--FAGIG
TMVGPTVGGALYQVW--GFSAPYTAFCIM-IIVLTLCLFGV-L-----------------
---------------------PQRAGPTQAG-----------------------------
------------------------------------------------------------
------------------------------------------------------------
------------------------------------------------------------
------------------------------------------------------------
------------------------------------------------------------
------------------------------------------------------------
------------------------------------------------------------
------------------------------------------------------------
------------------------------------------------------------
------------------------------------------------------------
-----------------------------------------------------------E
DSSGNPSRSTKGFYQ-----MICIEIA---------------------------------
----------FD-----------------------------LLVLFFTFVSIAFNDSTLA
VKLS-DY--------DL-DSFQ-KGLIFLVSASM-YSLSSLLAT-RISHMFCDP-----R
LWSVCGHVFIGCGWLMMSPNR-------------FIP--------NPALSHVIAAQAMIG
FGAGVFYVVSCNDA-----YKWMT-QK---------------------------LGFPDD
FTSYSLLGGCLQ-GSYFLGCLVGSAG---GGLVIH----------------YFDYNFCT-
TCL---------------------------------------------------------
----------------------------------AEITFVAMI-----------------
----------------SL-S----------------------------------------
---------------------CVILK------------------NAAVK-----------
------------------------------------------------------------
--------------------------------RSENSCKTEVTLAAGE------------
------------------------------------------------------------
------------------------------------------------------------
------------------------------------------------------------
------------------------------------------------------------
------------------------------------------------------------
---------------------
>GNOMON_2147590371
---------MEVTD----------------------------------------------
------------------------------------------------------------
------------------------------------------------------------
------------------------------------------------------------
------------------------------------------------------------
------------------------------------------------------------
---------------------------------------------PG-------------
--------------VRRMALTR-RQWK--------VMLIATL-GVLANTTTYGVLAPFYP
EEA---------------------------------------------------------
------------------------------------------------------------
------------------------------------------------------------
------------------------------------------------------------
------------------------------------------------------------
--RL--------KDNSQFEVG-------LVFATYAVCGFFSSPIVGSLLS-IGF------
SSKI-ILVSGLFVGGSFFAVMG---------W----------------------------
-------LHAVP-------------------------------------------SGT--
-------------------PF---------------------------------------
--------------------------------------------------------FLAN
FFCRIVQ---SLGASLCSTCFYSIISAEL--------PD---HKNIAIATLET--MFGLG
MMLGPAFGGFLHELG--GYPLPCYVFGAI-GCFVGMIAWVF-L-----------------
---------------------PPTELK---------------------------------
------------------------------------------------------------
------------------------------------------------------------
------------------------------------------------------------
------------------------------------------------------------
------------------------------------------------------------
------------------------------------------------------------
------------------------------------------------------------
------------------------------------------------------------
------------------------------------------------------------
------------------------------------------------------------
------------------------------------------------------------
-----ENQSTKINFH-----SLDAQLF---------------------------------
----------TD-----------------------------LLATVCALSIMNYNDVTLS
GELK-RY--------EM-TGGK-LGLVFLICATV-YGVSSMMWG-TGVQIVGDP-----R
YLVIVGALITSVGTFLMRPVQ-------------MLGVE-------ITLPLQIGAQCLIG
LGMSAMYVCSTLHG-----MHYAV-HR---------------------------LGFPDD
ISTHGFISGVFM-AAMFCGCFIGPVA---GGLIDD----------------MVGYARTL-
QIT---------------------------------------------------------
----------------------------------TVYILLTAS-----------------
----------------LV-M----------------------------------------
---------------------LTMIT------------------DKIQS-----------
------------------------------------------------------------
--------------------------------RGDEEESLRRKGEYVVI-------GSNA
------------------------------------------------------------
------------------------------------------------------------
------------------------------------------------------------
------------------------------------------------------------
------------------------------------------------------------
---------------PSSLTV
>GNOMON_2148032579
---------MNT------------------------------------------------
------------------------------------------------------------
------------------------------------------------------------
------------------------------------------------------------
------------------------------------------------------------
------------------------------------------------------------
------------------------------------------------------------
-----------------------KLLL--------EVGLLSA-ASLLQGAGFSLIAPFYP
KEA---------------------------------------------------------
------------------------------------------------------------
------------------------------------------------------------
------------------------------------------------------------
------------------------------------------------------------
--LD--------RGNTATHVG-------VVVGAYQLVMFLSSPYFGWALS-QRI-----F
APRF-LLWAGLVVDGMSSA-----------------------------------------
------------------------------------------------------------
------------------------------------------------------------
------------------------------------------------------------
----------AFGNSASMTCYYTLLGAEF--------PS---MIGSLIPIIET--AFSIG
LVIGPFLGGLVNGYF--GYTMTFVLFGSS-LGLLGVACAAV-F-----------------
---------------------PRPPET---------------------------------
------------------------------------------------------------
------------------------------------------------------------
------------------------------------------------------------
------------------------------------------------------------
------------------------------------------------------------
------------------------------------------------------------
------------------------------------------------------------
------------------------------------------------------------
------------------------------------------------------------
------------------------------------------------------------
------------------------------------------------------------
-----CANDLSLRKT-----LRDRRVV---------------------------------
----------MN-----------------------------VILFVVALMCIGFNDATLA
VHLESAF--------SL-APNS-IGLMFIPCGFV-QAIFSPLWG-KLAGDISRP-----R
VLCAIGTALCAAAFVVCGPSP-------------LLPLK-------PSIEISVLGQLLLG
LGVGAIYIPAFVDT-----INHCL-NN---------------------------LRYPDE
VATYALLSGILT-ASLCFGSAVGASG---GGALLD----------------LHGYRWAT-
QFM---------------------------------------------------------
----------------------------------VVILVVTAF-----------------
----------------TS-ILY--------------------------------------
------SPSAEET--KRE---GTPLV------------------ERVEQ-----------
------------------------------------------------------------
------------------------------DGRKFSARPQALSLDSTPM-----------
------------------------------------------------------------
------------------------------------------------------------
------------------------------------------------------------
------------------------------------------------------------
------------------------------------------------------------
-----------------TGSP
>aculy03g09890.1
---------MDIPTTS--------------------------------------------
------------------------------------------------------------
--------FERSTLIRHTCSIDQRQSSFQESFK---------------------------
------------------------------------------------------------
------------------------------------------------------------
------------------------------------------------------------
------------------------------------------------------------
--------------NHKKRYTA-RQLL--------VIFTYIY-GNFFLAACVSLQAPFFP
KEA---------------------------------------------------------
------------------------------------------------------------
------------------------------------------------------------
------------------------------------------------------------
------------------------------------------------------------
--EQ--------KGASPTEYG-------LVFGVYELAIIFVSPIVGKLVG--WS------
PPKI-WIQLGLLLTGLMTVLFG---------F----------------------------
-------IDRID-------------------------------------------DGS--
-------------------WF---------------------------------------
--------------------------------------------------------IAAA
FIIRVLE---GVGAASFTTPSYTATAEEF--------PS---DQATILSLLET--SFGLG
LICGPTLGGWLYELG--GYVLPFFTLGLF-LIFGALLNFFVTL-----------------
---------------------GREQTP---------------------------------
------------------------------------------------------------
------------------------------------------------------------
------------------------------------------------------------
------------------------------------------------------------
------------------------------------------------------------
------------------------------------------------------------
------------------------------------------------------------
------------------------------------------------------------
------------------------------------------------------------
------------------------------------------------------------
------------------------------------------------------------
--HDPTERKAGYLKI-----LFSPGIM---------------------------------
----------LD-----------------------------ALAVVTSLTFIGFNAATLE
PHLR-QF--------DL-SVMV-VGSIFVITGTI-YAITTPVWG-KLCRV-FET-----R
VLSLFGCLMCAAGFVIIGPLP-------------FIQYD-------PALPLIIVALVLIG
LGTGVKLVAALVGS-----FKYAI-EE---------------------------LEMPDN
KSTFGVCSSIYH-TSTSIGAFLGPSV---GGFLLD----------------KFGYRSGT-
YFL---------------------------------------------------------
----------------------------------FIFELLLIL-----------------
------GLA-------LF-L----------------------------------------
---------------------THQYS----------------------------------
------------------------------------------------------------
--------------------------------RSQNWPRS--------------------
------------------------------------------------------------
------------------------------------------------------------
------------------------------------------------------------
------------------------------------------------------------
------------------------------------------------------------
---------------------
>tetur12g03260
MNFLPDLTKMSVHFETG-------------------------------------------
------------------------------------------------------------
-------------NINCCNTVHQPQQPAFRSMQ---------------------------
------------------------------------------------------------
------------------------------------------------------------
------------------------------------------------------------
-------------------------------YCQDATTRLL----PS-------------
--------------KHIEPMNR-KQIC--------CLIILAY-SYFCIAASGSLQAPFFP
GQC---------------------------------------------------------
------------------------------------------------------------
------------------------------------------------------------
------------------------------------------------------------
------------------------------------------------------------
--DI--------KGVSPLTYG-------LIFGVFELIVTSMPSIFRKMFA--YV------
TPHT-ALRFGLFLTGTTTILFG---------V----------------------------
-------LDKVT-------------------------------------------LAN--
-------------------QF---------------------------------------
--------------------------------------------------------AGFA
LLLRIGE---GLGVAAFVSSCHALKESEF--------RE---HPVPALTALST--ASCLG
ALLGLPIGGALFMAG--GYFMPFVVFGSL-TLFAFLMSIFI-L-----------------
---------------------SKSDDY---------------------------------
-----------------MLIGDPIS-----------------------------------
------------------------------------------------------------
------------------------------------------------------------
------------------------------------------------------------
------------------------------------------------------------
------------------------------------------------------------
------------------------------------------------------------
------------------------------------------------------------
------------------------------------------------------------
------------------------------------------------------------
------------------------------------------------------------
--------------------PGYSDKF---------------------------------
----------VE-----------------------------VFAIAGSVALTGFNDVTLA
HHLS-LF--------DL-SPIQ-LASIFMIILFA-FLTFPTFCC-AFGSNGFGS-----L
WTPIVGTVLIIIGLISIGPAS-------------FIPIE-------PDLWLIILSLIVIG
FGLRAKKLS---------------------------------------------------
PTSYGCSKWLK--ALPIIATFVGPVT---GGWLIS----------------TVGYRTAT-
EVA---------------------------------------------------------
----------------------------------LALEIFTLI-----------------
----------------LL-I----------------------------------------
---------------------IHKIC------------------NC--------------
------------------------------------------------------------
--------------------------------RTPVEPS---------------------
------------------------------------------------------------
------------------------------------------------------------
------------------------------------------------------------
------------------------------------------------------------
------------------------------------------------------------
--------------------F
>tetur12g03320
------------------------------------------------------------
------------------------------------------------------------
------------------------------------------------------------
------------------------------------------------------------
------------------------------------------------------------
------------------------------------------------------------
------------------------------------------------------------
---------------------------------------MAY-GNFCIGANGSLQAPFFP
GEC---------------------------------------------------------
------------------------------------------------------------
------------------------------------------------------------
------------------------------------------------------------
------------------------------------------------------------
--DI--------KGVSSLIYG-------LIFGVFELVIIVTCPIFSKMFA--YV------
TPYF-FLEFGLFLIGATAVLFG---------V----------------------------
-------LDKVT-------------------------------------------RSL--
-------------------EF---------------------------------------
--------------------------------------------------------SVFA
FSLRMGE---GVGTAAFIASSHAIRSSEF--------SR---HAAYAHMVLST--ASSLG
SLLGSPVGGALFTAG--GYVMPFVVFGGL-LLFGSLVSIVI-L-----------------
---------------------PKSDDY---------------------------------
-----------------TLNSNPVSL----------------------------------
------------------------------------------------------------
------------------------------------------------------------
------------------------------------------------------------
------------------------------------------------------------
------------------------------------------------------------
------------------------------------------------------------
------------------------------------------------------------
------------------------------------------------------------
------------------------------------------------------------
------------------------------------------------------------
--------------------RNQSDQL---------------------------------
----------VD-----------------------------VLVIAGCVALTGFNDVTLA
HHLS-QF--------DL-SPIE-IGSIFIANRLA-YSLVFFGWR-KLGRLEFDA-----L
WISILGTVINIIGLSLIGPVS-------------FIPIE-------PKLWLIIVSLIIIG
IGLAAKQVGSFFSN-----RSAS-------------------------------RGYLNA
NLTHDEVSAIN--TLTSIAAFVGPVT---GGYLIG----------------TIGYRSAT-
EVA---------------------------------------------------------
----------------------------------LALEIFTVIQFIQQTN---------L
IK--------------LI-I----------------------------------------
---------------------FSSIF------------------SAYTF-----------
------------------------------------------------------------
-------------------------------NRSQNLWILIFGQTIFIF-----------
------------------------------------------------------------
------------------------------------------------------------
------------------------------------------------------------
------------------------------------------------------------
------------------------------------------------------------
---------------LKYFKI
>tetur12g03330_mod
---------MIGLFEASTDS----------------------------------------
------------------------------------------------------------
---------RLLTRSCGNCSLHASHRS---------------------------------
------------------------------------------------------------
------------------------------------------------------------
------------------------------------------------------------
---------------------------------------------PIEE-----------
--------------IKKVPITK-RQIL--------CLIALAY-GNFCVAACVSLQAPFFP
AEC---------------------------------------------------------
------------------------------------------------------------
------------------------------------------------------------
------------------------------------------------------------
------------------------------------------------------------
--DI--------KGVSSLVYG-------LIFGIYELVILVASPIFGKMFA--YV------
TPNF-FLEAGLFLAGGTTVLFG---------I----------------------------
-------LDKLS-------------------------------------------GPF--
-------------------EF---------------------------------------
--------------------------------------------------------TLFA
FILRIFE---GAGAAAFLTSCYTIMPLEF--------PE---HISFLFALLET--FFGLG
LIVGPTVGGALFELG--GYIMPFATLGSL-MLLGSLVSIIL-L-----------------
---------------------PKSGDY---------------------------------
------------------------------------------------------------
------------------------------------------------------------
------------------------------------------------------------
------------------------------------------------------------
------------------------------------------------------------
------------------------------------------------------------
------------------------------------------------------------
------------------------------------------------------------
------------------------------------------------------------
------------------------------------------------------------
------------------------------------------------------------
----TQSKSPSVFSF-----LCDAGTL---------------------------------
----------LD-----------------------------VLTIAGCLNLIGFNAATLE
HHLR-QF--------SL-TPTE-IGSIFIITGSV-YALTNPLWG-KLGEYKFDA-----R
WMAIIGTAINIVGLLFMGPVD-------------FLPIQ-------PKLWLVIVSLIIVG
VGMAAKQVSAYIAC-----LNDTI-NR---------------------------RGYPNE
TSTYALVSAVNF-SSCSAGAFVGPTV---GGYLLG----------------TIGYRGST-
QVI---------------------------------------------------------
----------------------------------LGFEMLTLL-----------------
----------------LH-I----------------------------------------
---------------------IYKIY------------------GPKPS-----------
------------------------------------------------------------
------------------------------------------------------------
------------------------------------------------------------
------------------------------------------------------------
------------------------------------------------------------
------------------------------------------------------------
------------------------------------------------------------
--------------------I
>tetur12g03300
---------MFKGLEN--------------------------------------------
------------------------------------------------------------
---------------STESSVFQSVYT---------------------------------
------------------------------------------------------------
------------------------------------------------------------
------------------------------------------------------------
---------------------------------SLLRSSGE----PSSRS----------
-----------NNR---------KQIL--------ILIILGS-GSFFIAASDALQAPFFP
GEC---------------------------------------------------------
------------------------------------------------------------
------------------------------------------------------------
------------------------------------------------------------
------------------------------------------------------------
--YT--------KGVSFLTCG-------LIFGAFAITGECRKLLHHRMFA--YV------
TPHT-TLRFGLFLTGTTTVLFG---------V----------------------------
-------LDKVT-------------------------------------------SAH--
-------------------EF---------------------------------------
--------------------------------------------------------AIIA
LFLRIGQ---AVGVAFSNLSIETLNSNEF--------DM---RWNLVEPSLVTDVAYHKG
FIFGSLIGGVLYMCG--GYLMPFVIFGSL-ILLAGLLSIAV-L-----------------
---------------------PAPDNY---------------------------------
-----------------TLMGHAYEIH---------------------------------
------------------------------------------------------------
------------------------------------------------------------
------------------------------------------------------------
------------------------------------------------------------
------------------------------------------------------------
------------------------------------------------------------
------------------------------------------------------------
------------------------------------------------------------
------------------------------------------------------------
------------------------------------------------------------
--------------------DGDAVEW---------------------------------
----------TD-----------------------------SFVIASFNALTGFNDVTLA
QHLS-QF--------NL-SPIG-IGSIFMTFRLL-RFAFHCFWI-RLKDIGLDV-----S
WVSILGITFNIIGLLLIGPVS-------------FIHIG-------PSLWLIILSLIILA
IGISS--------------------DDY--------------------------------
YRETDPYYKWFN-TLPTIAAFIGPVA---GGYLIG----------------TIGYRSAT-
ESF---------------------------------------------------------
------------------------------------------------------------
----------------TF------------------------------------------
------------------------------------------------------------
------------------------------------------------------------
-------------------------------NCSQNLQPSNRGRASVV------------
------------------------------------------------------------
------------------------------------------------------------
------------------------------------------------------------
------------------------------------------------------------
------------------------------------------------------------
-------------------PL
>tetur15g00550
---------M--------------------------------------------------
------------------------------------------------------------
-------------PRITDEIISSDDYEASKGDS---------------------------
------------------------------------------------------------
------------------------------------------------------------
------------------------------------------------------------
------------------------------------------------------------
--------REDSNVSGLSIFTRRDQVL--------FICALCY-ANFAEAACYSLQAPFFP
RVA---------------------------------------------------------
------------------------------------------------------------
------------------------------------------------------------
------------------------------------------------------------
------------------------------------------------------------
--EE--------KGASPAVYG-------FIFSILEVTILFTSPIFGKLVA--YI------
SCNI-LMQFGLAVSGLTVILFG---------F----------------------------
-------TIYLP-------------------------------------------NGI--
-------------------TF---------------------------------------
--------------------------------------------------------ISVC
FIIRIID---GIGVSANLTSSYSAMAKQF--------PE---RIALIFGLLEV--AFSLG
STLGPTFGGLLYQIG--GYRFPFLVLGLV-LFSATFLNYYF-A-----------------
---------------------PKIDTP---------------------------------
------------------------------------------------------------
------------------------------------------------------------
------------------------------------------------------------
------------------------------------------------------------
------------------------------------------------------------
------------------------------------------------------------
------------------------------------------------------------
------------------------------------------------------------
------------------------------------------------------------
------------------------------------------------------------
------------------------------------------------------------
----ETRRPVAITTF-----LADFETL---------------------------------
----------VD-----------------------------LIGICVAFTDLGLLNVILE
PHVR-QF--------NL-GPIY-LGLIFVTQSVS-YAISSPIIG-WIVDRGVSP-----K
VMNLICCPITLIGALFVGPIP-------------IINIE-------PKVWTIILSLVFIG
IGEAGRALCGFVSI-----KKDTI-TR---------------------------RGFFES
IETYGLITSTFL-SCTSVGYSIGPSV---GGVLLG----------------AYDARVTT-
YFM---------------------------------------------------------
----------------------------------VATNIAMAI-----------------
----------------LL-I----------------------------------------
---------------------INLVY------------------RYCSK-----------
------------------------------------------------------------
--------------------------------SSEKDDTLSLIRNQITSNGH--------
------------------------------------------------------------
------------------------------------------------------------
------------------------------------------------------------
------------------------------------------------------------
------------------------------------------------------------
---------------------
>tetur15g00680
---------MTSRTRYGSEVSSIRLS----------------------------------
------------------------------------------------------------
---------TRSAPRYWGQSVASGDYEAIKGSQ---------------------------
------------------------------------------------------------
------------------------------------------------------------
------------------------------------------------------------
------------------------------------------------------------
--------------EPGSYLTKRQQIL--------FIFALCY-ANFAEAACYSLQAPFFP
KVA---------------------------------------------------------
------------------------------------------------------------
------------------------------------------------------------
------------------------------------------------------------
------------------------------------------------------------
--ED--------KGASPAVYG-------FIYAVLEITILFTSPFFGKLVA--YI------
SCNI-LMQFGLAVSGLTIILFG---------F----------------------------
-------TIYLP-------------------------------------------SGP--
-------------------TF---------------------------------------
--------------------------------------------------------IIVC
FIIRIID---GVGVSANLTSSYSAMASQF--------PE---KIALVFGILEV--AFSLG
STLGPTFGGFLYEVG--GYSFPFMVLGFI-LFAATFINLYC-A-----------------
---------------------PKIDTP---------------------------------
------------------------------------------------------------
------------------------------------------------------------
------------------------------------------------------------
------------------------------------------------------------
------------------------------------------------------------
------------------------------------------------------------
------------------------------------------------------------
------------------------------------------------------------
------------------------------------------------------------
------------------------------------------------------------
------------------------------------------------------------
----STRRPVSIITF-----LADFETL---------------------------------
----------VD-----------------------------LLGICIAFMDLGLLNVILE
PHIR-RF--------NL-RPFY-LGLIFVTHGIA-YAIFSPIIG-WIVDQGVPP-----K
VMNLICCPISLIGALFVGPIP-------------LINIE-------PTVWTVVPSLAFIG
IGEAGRALCGFVSV-----KKDTI-HR---------------------------RGFLEN
IETYGLITSTFL-ACTSVGFSIGPSI---GGIVME----------------AYDTRVTT-
YVN---------------------------------------------------------
----------------------------------VATNIFMAI-----------------
----------------ML-T----------------------------------------
---------------------ICLVY------------------RRYSK-----------
------------------------------------------------------------
--------------------------------ASLPDDTLSLLRNQVHANSHH-------
------------------------------------------------------------
------------------------------------------------------------
------------------------------------------------------------
------------------------------------------------------------
------------------------------------------------------------
---------------------
>tetur15g00690
---------MAVKVKISGQ-----------------------------------------
------------------------------------------------------------
---------------------SNSDCEASKQK----------------------------
------------------------------------------------------------
------------------------------------------------------------
------------------------------------------------------------
------------------------------------------------------------
--------------KVSSALTRKDEIL--------FIFVLFY-GSLAEAACYSLQAPFFP
RIA---------------------------------------------------------
------------------------------------------------------------
------------------------------------------------------------
------------------------------------------------------------
------------------------------------------------------------
--EE--------KGASPAVYG-------FIFGILETTILFTSPIFGKLVA--YK------
SCNI-LMQFGLACAGLSVVAFG---------L----------------------------
-------TIYVP-------------------------------------------SGF--
-------------------LF---------------------------------------
--------------------------------------------------------IVIC
FIVRIVN---GIGVSANLTACYSAMAEQF--------PT---KTAMVFGILEV--AFALG
STLGPTFGGFLYELG--GYSFPFMVLGLI-LFSAAIVNLMF-A-----------------
---------------------PKIGTP---------------------------------
------------------------------------------------------------
------------------------------------------------------------
------------------------------------------------------------
------------------------------------------------------------
------------------------------------------------------------
------------------------------------------------------------
------------------------------------------------------------
------------------------------------------------------------
------------------------------------------------------------
------------------------------------------------------------
------------------------------------------------------------
----EVRQPVSLTEF-----LTDFETL---------------------------------
----------VD-----------------------------LFGICVAFMDVGLLNVLLE
PHLR-AF--------DL-APTV-LGLFFVCLGIS-YAMSSPIIG-WFVDHGIPP-----K
VMNLICCPVILTGALFIGPIP-------------KINIE-------PQICIIIPCLVCIG
FGEAGRVLCGFISV-----KKDAI-NR---------------------------RGYLES
METYGMITSAYL-SCTSIGLAIGPSI---GGLILS----------------VVGPRGTT-
SFI---------------------------------------------------------
----------------------------------VGLNVFMSV-----------------
----------------LL-T----------------------------------------
---------------------MSLIR------------------HFRQK-----------
------------------------------------------------------------
--------------------------------SAKKLSKITRSLY---------------
------------------------------------------------------------
------------------------------------------------------------
------------------------------------------------------------
------------------------------------------------------------
------------------------------------------------------------
---------------------
>tetur03g04330
---------MCGIKLQKNL-----------------------------------------
------------------------------------------------------------
-------------TLVTESTVATRQSTFGQGSSDNW------------------------
------------------------------------------------------------
------------------------------------------------------------
------------------------------------------------------------
---------------------------------TKSSDSQL----PAITQ----------
--------------LSPIKLKT-RDFI--------LIATLAF-INTITGAAYCVLAPFFS
KEA---------------------------------------------------------
------------------------------------------------------------
------------------------------------------------------------
------------------------------------------------------------
------------------------------------------------------------
--EA--------KGLSPSVYG-------ILFSIQEVIAFILCPIYGKFLP--KL------
GFRA-TILTGTFVGSAGICLFG---------V----------------------------
-------LKWVS-------------------------------------------DGS--
-------------------TF---------------------------------------
--------------------------------------------------------TTFC
ALIRSFG---SVGLAAVSAACYGAIPVYY--------PN---HISQIF------------
-------------VG--GFDLPFFVCGAL-LFLTFPILFGI-F-----------------
---------------------PKVAKI---------------------------------
------------------------------------------------------------
------------------------------------------------------------
------------------------------------------------------------
------------------------------------------------------------
------------------------------------------------------------
------------------------------------------------------------
------------------------------------------------------------
------------------------------------------------------------
------------------------------------------------------------
------------------------------------------------------------
------------------------------------------------------------
---TKNDKSAGLIKV-----LSNFRIT---------------------------------
----------LQ-----------------------------ILITVSLCIVFGFNQSMLE
PHIR-SFA-------KL-RTTA-VGLIFLLSGLF-YGVFTWIVG-LIVPKFKDL-----T
FMSIIGNVAMVIAFIIVGPIY-------------PLPIK-------PSITLVVLSQIFYG
MGMAVCFVANFTQA-----MREKDL-----------------------------SDLKSD
VGAGSIISSLFV-SAYALGTALGPII---GGYLVE----------------HFNFPEAC-
VFI---------------------------------------------------------
----------------------------------VLLSVFLII-----------------
----------------LI-V----------------------------------------
---------------------GTMLF------------------HKRKP-----------
------------------------------------------------------------
--------------FVD---------------KSAQFKNRVEPVRY--------------
------------------------------------------------------------
------------------------------------------------------------
------------------------------------------------------------
------------------------------------------------------------
------------------------------------------------------------
---------------------
>tetur13g04350
---------MVSDQNQ--------------------------------------------
------------------------------------------------------------
--------------------VKLGHSVLTMTVS---------------------------
------------------------------------------------------------
------------------------------------------------------------
------------------------------------------------------------
---------------------------------NNSYDSKL----PT-------------
--------------GKPAKLTR-KDYI--------IIATFAY-VNIIIGCAYSCLAPFFP
KEA---------------------------------------------------------
------------------------------------------------------------
------------------------------------------------------------
------------------------------------------------------------
------------------------------------------------------------
--ES--------KGLTPSVYG-------FLISIQELVTFILSPIVGILLP--KL------
GIRL-IMLVGSIMGTIGVIFFG---------A----------------------------
-------LVWAP-------------------------------------------YGT--
-------------------PF---------------------------------------
--------------------------------------------------------AVSC
GLVRGFG---SIGMAGIFACMFAAIPTFF--------PE---HISQVFGLLEM--CASVG
MIIGPLAGGFLYEYG--GFGLPFFVAGGL-LALSFPLIFFI-C-----------------
---------------------PEMKDS---------------------------------
------------------------------------------------------------
------------------------------------------------------------
------------------------------------------------------------
------------------------------------------------------------
------------------------------------------------------------
------------------------------------------------------------
------------------------------------------------------------
------------------------------------------------------------
------------------------------------------------------------
------------------------------------------------------------
------------------------------------------------------------
---TKTENKAGILSI-----LSNFRIT---------------------------------
----------VN-----------------------------IIVSLIVCVVFGFIQVSLE
PHLR-SFA-------DL-RSST-VGAIFLVVGLF-YGVSTWLVG-LVLPKIKDA-----T
FMSIIGLAFVIIAYLFIGPMY-------------PIPIK-------PSVTLVVICQMFIG
IGTSFCFVSTFTQG-----MREKDL-----------------------------TSLKDD
PDVSGLMSSLFV-SVFALGSGLGPII---GGQLVE----------------HFSFQKSC-
IFI---------------------------------------------------------
----------------------------------VGMSSATLL-----------------
----------------LI-L----------------------------------------
---------------------GTVIF------------------HKRR------------
------------------------------------------------------------
------------------------------------------------------------
------------------------------------------------------------
------------------------------------------------------------
------------------------------------------------------------
------------------------------------------------------------
------------------------------------------------------------
---------------------
>tetur04g08500_mod
---------MPSED----------------------------------------------
------------------------------------------------------------
------------------------------------------------------------
------------------------------------------------------------
------------------------------------------------------------
------------------------------------------------------------
------------------------------------SKASS----PLTK-----------
-----------------------EQKK--------LLIAYFY-MNFCVGASNSILAPFFP
REA---------------------------------------------------------
------------------------------------------------------------
------------------------------------------------------------
------------------------------------------------------------
------------------------------------------------------------
--EL--------KGATPSQYG-------MIFSIQEVICFFLCPVFVKLLP--VI------
NTRW-MVIGGAILASISIVCFG---------L----------------------------
-------LKWSP-------------------------------------------AGQ--
-------------------GF---------------------------------------
--------------------------------------------------------IILA
FVIRSIS---AIGSSALITGNYSSIPVLF--------NH---HMAQAYGTFEL--GQGLG
SIFGPFIGGLVFQYT--DFSGPFFVMAAM-ELIAALIIFIV-L-----------------
---------------------PPGPKY---------------------------------
------------------------------------------------------------
------------------------------------------------------------
------------------------------------------------------------
------------------------------------------------------------
------------------------------------------------------------
------------------------------------------------------------
------------------------------------------------------------
------------------------------------------------------------
------------------------------------------------------------
------------------------------------------------------------
------------------------------------------------------------
--DTDASSGSSFKSV-----LSNYWIS---------------------------------
----------LN-----------------------------LGVSIVACIFLGFNDSSLE
PHIR-EVA-------NL-SPFQ-TGSIFLASGLT-YAIFSQLFG-WIIDKMNDP-----T
YLSSFSLFLCAFSIGFLGPLH-------------GLPFK-------AKLWTIVLSQVTLH
IGLAIAFVGTFDGA-----MKAHGR-----------------------------SKHCDD
PLIPRTISSIFV-AFYCFGNGVGPAL---AGFLVE----------------NMGYQKAS-
WPL---------------------------------------------------------
----------------------------------FCLGIVTGT-----------------
---I------------LW------------------------------------------
---------------------ISAFT------------------GKKHYP----------
------------------------------------------------------------
------------------------------EWSAETKEEMAFLRRVSI--------NKNT
------------------------------------------------------------
------------------------------------------------------------
------------------------------------------------------------
------------------------------------------------------HVKCVT
LNTIEEN-----------------------------------------------------
-------------------EX
>GNOMON_2147730099
---------M--------------------------------------------------
------------------------------------------------------------
------------------------------------------------------------
------------------------------------------------------------
------------------------------------------------------------
------------------------------------------------------------
------------------------------------------------------------
-----------------LTWHQ-RR----------VLGLALV-ESFMLSAHYAVFMPFYP
NVA---------------------------------------------------------
------------------------------------------------------------
------------------------------------------------------------
------------------------------------------------------------
------------------------------------------------------------
--EE--------KGNTPLETG-------MFFAAGSVVGLVGSPLVGVLLK-RGF------
APKR-MVTLGLILSGVFLVIHG---------F----------------------------
-------YKDLFK------------------------------------------GGR--
-------------------EF---------------------------------------
--------------------------------------------------------FYAN
LGTKIVH---STGPVMATTAIYPIVAVEL--------GE---SRGRYLPFLEA--MYNGG
LMIWPCVGSILYDKF--GYTFPFVSVGLS-SLVLCVILMIF-L-----------------
---------------------PNPKKAE---------LLPGLGKNSGGS-----------
------------------------------------------------------------
------------------------------------------------------------
------------------------------------------------------------
------------------------------------------------------------
------------------------------------------------------------
------------------------------------------------------------
------------------------------------------------------------
------------------------------------------------------------
------------------------------------------------------------
------------------------------------------------------------
------------------------------------------------------------
--------------------TMDLTLF---------------------------------
----------LL-----------------------------LANIAMCYLIIGFNDITLS
TELA-IF--------RL-NHTE-VGFCFAVAPVC-YGACIYMWG-LLSKARRGQ-----F
LAISIGFALSVGGLFFLAPCR-------------LLTIE-------PTLHVRLLGQALMG
IGLAALFTSSMVFG-----MQYVT-EG---------------------------LRMDDD
VATHGYFSSLVF-FSLSFGYVVGHAGF--AGLLLN----------------EIGYENVI-
LLI---------------------------------------------------------
--------------------------------------VLSAL-----------------
----------------IL-F----------------------------------------
---------------------LFNLIQTCI-------------FESIPS-----------
------------------------------------------------------------
------------------------------R-RGYESINGTNHT----------------
------------------------------------------------------------
------------------------------------------------------------
------------------------------------------------------------
------------------------------------------------------------
------------------------------------------------------------
---------------------
>tetur07g07450
---------MADESHAHHHHHHHHSHPHHHH-------YYDHSHHHLTHPHHHFI----R
SSGS-----------------------------VDLDPIEP-------------------
LVMQNNFTIKRVESVARRLQVHAKLETRHDEEARLVVPSE--------------------
-------------------------------SITSEKSR---------------------
-----------LFTESLNNYQSIASSL---------------------------------
-----------------------------------GGLSVASSLG---AGSKSQAHSVFT
VSEENEKLLE----------------SSITSFESLIEQSNS----P------Y-------
-----------------------NKLAR-----NKIVLCLLT-TGFSLYSVFSIIAPFYP
QEA---------------------------------------------------------
------------------------------------------------------------
------------------------------------------------------------
------------------------------------------------------------
------------------------------------------------------------
--GH--------KGIPESIYG-------LVFSSHALTIILISPFIGKAIH--RF------
EIKH-LLMSGILLTGLSMILFG---------F----------------------------
-------LHYIT-------------------------------------------NTI--
-------------------LF---------------------------------------
--------------------------------------------------------GALS
FGLRILG---AIGFAVFHTAANIYITKLY--------PQ---SIGTVFGLVET--FCGFG
LSFGPMIGGGLYEWA--GFPLPFWVLGTV-NLLNIILYYYL-I-----------------
--------------------KPISEIV---------------------------------
----------------------PEFDE---------------------------------
------------------------------------------------------------
------------------------------------------------------------
------------------------------------------------------------
------------------------------------------------------------
------------------------------------------------------------
------------------------------------------------------------
------------------------------------------------------------
------------------------------------------------------------
------------------------------------------------------------
-----------------------------------------------------------H
LSDDPDTPKLTYCKL-----LCNYKAL---------------------------------
----------VI-----------------------------CAATIVISQNQTFLDPTVE
PHLY------N-N--GV-KESS-VALTFFLMNAA-FALLSPIVG-LISAR------INKY
TLMSIGLLISGCSLISLGPPI-------------FLPFD-------VNLQNSCISMVFMG
IAYSLTLIPSFEAL-----IEHAVE-----------------------------VDKFGN
LQTFSLVAALYT-AVFSLGEAIGPAF---GGIFTQ----------------CFSFQLST-
VLM---------------------------------------------------------
----------------------------------GSITLFVAF-----------------
----------------IT-F----------------------------------------
---------------------MTRLC------------------DQMH------------
------------------------------------------------------------
------------------------------------------------------------
------------------------------------------------------------
------------------------------------------------------------
------------------------------------------------------------
------------------------------------------------------------
------------------------------------------------------------
---------------------
>tetur09g06320
---------MKPARRTSSEVNRLQRNINY-------------------------------
---------------------------------LERQPLLRPI-----------------
-----SNNQPNNNSTFNSNSVNLSRSVEKGLPSDNKISSE--------------------
------------------------------------------------------------
-----------LIVPTIGRKGHLSESS---------------------------------
------------------------------------------------------------
---------------------------------DSCDNVTL----P--------------
-------------LNHSQKW---------------ILLCLCL-VDFSAFASMSIIAPFFP
YEL---------------------------------------------------------
------------------------------------------------------------
------------------------------------------------------------
------------------------------------------------------------
------------------------------------------------------------
--YL--------RGQTTYVAG-------LVFSIYSLTVVISSVFFGPLSA--HI------
GPKF-MLLTGITVAGIANIIFG---------L----------------------------
-------LDYIS-------------------------------------------NDT--
-------------------TF---------------------------------------
--------------------------------------------------------IALC
FIVRIVE---AVGAASFNTASLVYVFEIF--------PD---HVSYAFSMTET--FTTLG
TTLGPAIGGLLYSWG--GYGLPFYVLGTF-AFITIPLCVSK-L-----------------
---------------------PRISKA---------------------------------
------------------------------------------------------------
------------------------------------------------------------
------------------------------------------------------------
------------------------------------------------------------
------------------------------------------------------------
------------------------------------------------------------
------------------------------------------------------------
------------------------------------------------------------
------------------------------------------------------------
------------------------------------------------------------
------------------------------------------------------------
--RRNMTSSASYWQL-----LKIPKVA---------------------------------
----------MI-----------------------------CLIVLVLAQSLSFLDPTLE
PFYR-SI--------GL-DVNY-ASLAFFIMSGT-VCIFLPFFS-KLVERVENE-----F
LFMFLGLTINAAGLILLGPSD-------------ILNLS-------PSLGLSLTSLVVVA
LGYALAFLPTFENI-----LSIAIS-----------------------------RGMEDN
LATYGTVSGLWS-TMFALGEATGPIL---GGSLTD----------------VVTFSMVS-
SFM---------------------------------------------------------
----------------------------------ALFSVVMAI-----------------
----------------AA------------------------------------------
--------------------GIAMTI----------------------------------
------------------------------------------------------------
--------------------------------RSSKK-----------------------
------------------------------------------------------------
------------------------------------------------------------
------------------------------------------------------------
------------------------------------------------------------
------------------------------------------------------------
--------------------L
>tetur09g06330
---------MKPARRTSSEVNRLQRNINY-------------------------------
---------------------------------LERQPLLRPI-----------------
-----SNNQPNNNSTFNSNSVNLSRSVEKGLPSDNKISSE--------------------
------------------------------------------------------------
-----------LIVPTIGRKGHLSESS---------------------------------
------------------------------------------------------------
---------------------------------DSCDNVTL----P--------------
-------------LNHSQKW---------------ILLCLCL-VDFSAFASMSIIAPFFP
YEL---------------------------------------------------------
------------------------------------------------------------
------------------------------------------------------------
------------------------------------------------------------
------------------------------------------------------------
--YL--------RGQTTYVAG-------LVFSIYSLTVVISSVFFGPLSA--HI------
GPKF-MLLTGITVAGIANIIFG---------L----------------------------
-------LDYIS-------------------------------------------NDT--
-------------------TF---------------------------------------
--------------------------------------------------------IALC
FIVRIVE---AVGAASFNTASLVYVFEIF--------PD---HVSYAFSMTET--FTTLG
TTLGPAIGGLLYSWG--GYGLPFYVLGTF-AFITIPLCVSK-L-----------------
---------------------PRISKA---------------------------------
------------------------------------------------------------
------------------------------------------------------------
------------------------------------------------------------
------------------------------------------------------------
------------------------------------------------------------
------------------------------------------------------------
------------------------------------------------------------
------------------------------------------------------------
------------------------------------------------------------
------------------------------------------------------------
------------------------------------------------------------
--RRNMTSSASYWQL-----LKIPKVA---------------------------------
----------MI-----------------------------CLIVLVLAQSLSFLDPTLE
PFYR-SI--------GL-DVNY-ASLAFFIMSGT-VCIFLPFFS-KLVERVENE-----F
LFMFLGLTINAAGLILLGPSD-------------ILNLS-------PSLGLSLTSLVVVA
LGYALAFLPTFENI-----LSIAIS-----------------------------RGMEDN
LATYGTVSGLWS-TMFALGEATGPIL---GGSLTD----------------VVTFSMVS-
SFM---------------------------------------------------------
----------------------------------ALFSVVMAI-----------------
----------------AA------------------------------------------
--------------------GIAMTI----------------------------------
------------------------------------------------------------
--------------------------------RSSKK-----------------------
------------------------------------------------------------
------------------------------------------------------------
------------------------------------------------------------
------------------------------------------------------------
------------------------------------------------------------
--------------------L
>GNOMON_2157643058
---------MVSALAE--------------------------------------------
-------------------------------------PLLE-------------------
--------VKPDNSSASSSGCSSKESSSDE------------------------------
------------------------------------------------------------
------------------------------------------------------------
------------------------------------------------------------
--------------------------WLIKRSSVYESSECS----PGRG-----------
----W--NCCSASSSCIGRWLL-GKLSETITVPETLLLTLVVGVNFLSFCAGSMLAPVLP
QHL---------------------------------------------------------
------------------------------------------------------------
------------------------------------------------------------
------------------------------------------------------------
------------------------------------------------------------
--TSKMAQFGGEGAASEVDVS-------IAFVLYAGTSMLFSLVFGPLIS--RF------
GINT-FYYFGLSTVALTNIALG---------A----------------------------
-------LDILP-------------------------------------------MSSY-
------------------RQY---------------------------------------
--------------------------------------------------------IFAQ
CVVRTLE---GIGAAAFNTSSHSIIMRVF--------SR---NIDEAFAAVEA--AVAIS
FSLGPVIGSFLVKGF--GWFWAFSIFGTI-VLATIPLSIWT-F-----------------
---------------------SNYGSM---------------------------------
------------------------------------------------------------
------------------------------------------------------------
--------------RY--------------------------------------------
------------------------------------------------------------
------------------------------------------------------------
-------------------------------------------------------VDVSS
TGNRG-------------------------------------------------------
------------------------------------------------------------
------------------------------------------------------------
------------------------------------------------------------
------------------------------------------------------------
--------------------FLPLRIA--------------------------------C
TWN-----GIFV-----------------------------ILCMLVTTTAFSFIEPTLE
LFLE-NIL----------QNEY-SIAFYFAEAAA-FAVSALIVAPFLAARTKVGT-----
--MIMGTVLLAVAFLIIGPSK-------------YFLRE-------PNDFMTMAGVVLIG
FSFALAYVPTLDYL-----VETAV-ND---------------------------LGCLKS
PATYGPISGLWN-FCNGFGETFGPVL----AMFQT----------------SSDFRDAT-
LLI---------------------------------------------------------
----------------------------------STTLFSSVI-----------------
----------------IL-M----------------------------------------
---------------------LIAFL-------------A----KRTETDAAEMERTILG
------------------------------------------------------------
--------------------------------KAKVRDPVKPYRTTEDL-----------
------------------------------------------------------------
-----------------------------------------------S-----------R
HLSIL-------------------------------------------------------
------------------------------------------------------------
------------------------------------------------------------
----------------ISANA
>GNOMON_2157643026
---------MVSALAE--------------------------------------------
-------------------------------------PLLE-------------------
--------VKPDNSSASSSGCSSKESSSDE------------------------------
------------------------------------------------------------
------------------------------------------------------------
------------------------------------------------------------
--------------------------WLIKRSSVYESSECS----PGRG-----------
----W--NCCSASSSCIGRWLL-GKLSETITVPETLLLTLVVGVNFLSFCAGSMLAPVLP
QHL---------------------------------------------------------
------------------------------------------------------------
------------------------------------------------------------
------------------------------------------------------------
------------------------------------------------------------
--TSKMAQFGGEGAASEVDVS-------IAFVLYAGTSMLFSLVFGPLIS--RF------
GINT-FYYFGLSTVALTNIALG---------A----------------------------
-------LDILP-------------------------------------------MSSY-
------------------RQY---------------------------------------
--------------------------------------------------------IFAQ
CVVRTLE---GIGAAAFNTSSHSIIMRVF--------SR---NIDEAFAAVEA--AVAIS
FSLGPVIGSFLVKGF--GWFWAFSIFGTI-VLATIPLSIWT-F-----------------
---------------------SNYGSM---------------------------------
------------------------------------------------------------
------------------------------------------------------------
--------------RY--------------------------------------------
------------------------------------------------------------
------------------------------------------------------------
-------------------------------------------------------VDVSS
TGNRG-------------------------------------------------------
------------------------------------------------------------
------------------------------------------------------------
------------------------------------------------------------
------------------------------------------------------------
--------------------FLPLRIA--------------------------------C
TWN-----GIFV-----------------------------ILCMLVTTTAFSFIEPTLE
LFLE-NIL----------QNEY-SIAFYFAEAAA-FAVSALIVAPFLAARTKVGT-----
--MIMGTVLLAVAFLIIGPSK-------------YFLRE-------PNDFMTMAGVVLIG
FSFALAYVPTLDYL-----VETAV-ND---------------------------LGCLKS
PATYGPISGLWN-FCNGFGETFGPVL----AMFQT----------------SSDFRDAT-
LLI---------------------------------------------------------
----------------------------------STTLFSSVI-----------------
----------------IL-M----------------------------------------
---------------------LIAFL-------------A----KRTETDAAEMERTILG
------------------------------------------------------------
--------------------------------KAKVRDPVKPYRTTEDL-----------
------------------------------------------------------------
-----------------------------------------------S-----------R
HLSIL-------------------------------------------------------
------------------------------------------------------------
------------------------------------------------------------
----------------ISANA
>GNOMON_2147505923
---------MSLNRCE--------------------------------------------
------------------------------------EPPP--------------------
------------------------------------------------------------
------------------------------------------------------------
------------------------------------------------------------
------------------------------------------------------------
---------------------------------------------P--------------
-----------------------------------ALVRAHP------------------
------------------------------------------------------------
------------------------------------------------------------
------------------------------------------------------------
---------------------------------------GER------------------
------------------------------------------------------------
--ET--------NRTSSAKISRRNVPKYWTSVIFIAYWLVLALVTTALYR-RAF------
RCKT-VLLAGSASVALAVILFG---------L----------------------------
-------LEFVP-------------------------------------------CNT--
-------------------GF---------------------------------------
--------------------------------------------------------VFLA
VLLRCIE---GAGCAMFHDASENYIRFHF--------EN---KRSMYLGANQS--LYYFG
FVFGPIVGGMIYSDG--SFYYPFFAAGGS-VIVCFVTLTFV-V-----------------
---------------------DKHCLE---------------------------------
------------------------------------------------------------
------------------------------------------------------------
------------------------------------------------------------
------------------------------------------------------------
------------------------------------------------------------
-------------------------------------D----------------------
------------------------------------------------------------
------------------------------------------------------------
------------------------------------------------------------
------------------------------------------------------------
------------------------------------------------------------
--------------------RLTVSTLSY--------------------------TAPFK
----------LSK----------------------------FLFVVVPYTCQGFNLCTLW
FLLDGSL--------KL-PPLA-IGGLVALPDIA-SCLMTPVFAPFVTPDSCLPM----S
LIYAIGSALTSASVYLLGPGY-------------PTSRV-------FPTSAPHASFCLFG
LGVGQALLLLAPRV----------------------------------------TEAGA-
LRAFDAAFSLVS-VWAFIGSILGACLSIPANGILDL---------------HLGFTITS-
ALS---------------------------------------------------------
----------------------------------AALGTVGVV-----------------
----------------SF-L----------------------------------------
------------------------------------------------------------
------------------------------------------------------------
------------------------------------------------------------
------------------------------------------------------------
------------------------------------------------------------
------------------------------------------------------------
------------------------------------------------------------
------------------------------------------------------------
------------------AKN
>GNOMON_2147489859
---------MKVSDEAPRRG----------------------------------------
-------------------------------------PL---------------------
-----------DSTTSGFSAVSSNSRRSN-------------------------------
------------------------------------------------------------
----------------LVSGSLVSLQQ---------------------------------
------------------------------------------------------------
------------------------------------------------------------
--------------GAKFMWRK------------KWLIPVLH-SQFWFSACFSLMAPFFP
NLA---------------------------------------------------------
------------------------------------------------------------
------------------------------------------------------------
------------------------------------------------------------
------------------------------------------------------------
--QK--------RGIRQTTCG-------FIFSVFKLFMFIGSFSSEKLID--RF------
GPVP-LYVAGLVGTFIFDVSIGS-------------------------------------
-------LYWVG-------------------------------------------DPD--
-------------------IF---------------------------------------
--------------------------------------------------------LGLA
FPLAIAG---GFLACSYSVSMYSMVTERF--------SE---KPGLIIASMEF--LWGIG
NMVGTMAGGFLIEFW--GFPFPFFALGVI-MILLIPTIIRN-------------------
--------------------GPLQPSK---------------------------------
--------------NQKGIVSRPSSTSLG-------------------------------
------------------------------------------------------------
------------------------------------------------------------
------------------------------------------------------------
------------------------------------------------------------
------------------------------------------------------------
------------------------------------------------------------
---------------------------------RQSGVSVMSSI----------------
------------------------------------------------------------
------------------------------------------------------------
------------------------------------------------------------
--SSQPDQPVRYKYM-----ILQPLFI---------------------------------
----------ID-----------------------------MITVMFSWIVMSFNEPTLQ
TWLSGQF--------RL-TDSG-IGIVFCVQYAC-YASGALLSG-FVSSFGHE------E
FLLFLGQVCTALAYLLIGPVP-------------FINHE-------PSMSFIYLSQIFTG
FGMAAQFVCGFAHA-----LKISIK-----------------------------AGYPKN
IKTSGVVASATF-VFMVLGAIVTPPI---ASFVVE----------------EFGYRQGTM
FIF---------------------------------------------------------
----------------------------------CPLAAWSVVNFG--------------
----------------VF-I----------------------------------------
-------------------YGLKDLV----------------------------------
------------------------------------------------S-----------
--------------------------------RSPDSDEAFA------------------
------------------------------------------------------------
------------------------------------------------------------
------------------------------------------------------------
------------------------------------------------------------
------------------------------------------------------------
---------------------
>GNOMON_2147623059
---------M--------------------------------------------------
------------------------------------------------------------
------------------------------------------------------------
------------------------PVPAIPIPVLNTDT----------------------
------------------------------------------------------------
------------------------------------------------------------
---------------------------------ATVWK----------------------
-----------TFLEKAEDPVK-QKKL--------ILIIVCI-ALLLDNMLYMVIVPIIP
QYLRDIGSWTTHQEGGNMS-----------------------VVT---------------
-----------------FNKTG--------------------------------------
------------------------------------------------------------
------------------------------------------------------------
----------------------------------------------------RTERIWQR
VGGRVV------YEGEESFVG-------MLFASKAMVQLLINPFSGAVID--RI------
GYDL-PMMFGLTVMFLSTAIFA---------C----------------------------
-------GQSYS------------------------------------------------
------------------------------------------------------------
----------------------------------------------------------VL
FFARSLQ---GIGSAFADTGGLAMIADRF--------TEE-AERSRALGIALA--FISFG
CLVAPPFGGLLFEFA--GKEVPFVILSLV-CLIDGILLLFV-M-----------------
--------------------RPVKQQMRDMGM----------------------------
------------------------------------------------------------
------------------------------------------------------------
------------------------------------------------------------
------------------------------------------------------------
------------------------------------------------------------
------------------------------------------------------------
------------------------------------------------------------
------------------------------------------------------------
------------------------------------------------------------
------------------------------------------------------------
------------------------------------------------------------
----ERPKGTPIHVL-----LVDPFIA---------------------------------
----------VC-----------------------------AGALMMSNVSLAFLEPTIA
IWMK-DNL-------HT-EEWQ-IGLIWLPAFIP-HVLGVYLTV-IASERYPQYQ----W
AMAAFGLALEGVSSFLVP----------------FAK----------SYWFLFFPLSGIC
FGIAMVDTSLLPTLGFLVDYRY--------------------------------------
VSVYGSIYAIAD-ISYSMAYAIGPVI---AGGIVE----------------SIGFTALN-
FFI---------------------------------------------------------
----------------------------------AITSLAYVP-----------------
----------------LL-WR---------------------------------------
---------------------LKNVY------------------SNKVG-----------
------------------------------------------------------------
--------------------------------ESMAMTEGPGAKHQPDYRSCEGSQNHQT
S------------------------------FQDPCAEAPRPLAAAPP------------
------------------------------------------------------------
------------------------------------------------------------
------------------------------------------------------------
------------------------------------------------------------
AEKQLPSWDDAWGDN------
>tetur18g03340
---------M--------------------------------------------------
------------------------------------------------------------
------------------------------------------------------------
--------------------------PMIPLP-GGQDV----------------------
------------------------------------------------------------
------------------------------------------------------------
---------------------------------RTLWK----------------------
-----------KFNERIQEPTA-QRQV--------ILVAVCI-ALLLDNMLYMVIVPIIP
DYLRQIGAWTTHKEGGRVE-----------------------YIP---------------
-----------------ENSTN--------------------------------------
------------------------------------------------------------
------------------------------------------------------------
----------------------------------------------------RLIP--LR
IGGKVV------YEGEDSAVG-------LLFAIKAMVQLLVNPFSGAIID--RL------
GYDV-PMMIGLTIMFFSTSLFA---------C----------------------------
-------GRSYG------------------------------------------------
------------------------------------------------------------
----------------------------------------------------------VL
FFARSLQ---GAGSAFADTGGLAMIADRF--------TEE-SERQKALGIALT--FISFG
SLCAPPFGGFLYEFC--GKEVPFILLALV-CLFDGFLVLIV-M-----------------
--------------------STVRAQMKQAGI----------------------------
------------------------------------------------------------
------------------------------------------------------------
------------------------------------------------------------
------------------------------------------------------------
------------------------------------------------------------
------------------------------------------------------------
------------------------------------------------------------
------------------------------------------------------------
------------------------------------------------------------
------------------------------------------------------------
------------------------------------------------------------
---SRPAEGTPIYVL-----LQDTDIA---------------------------------
----------VC-----------------------------AGALVMANVSLAFLEPTIS
IWMQ-DTM-------AV-EEWQ-IGMIWLPAFLP-YVAGIYLTV-RLSNRYPCYQ----W
LLAATGLALTGTSCLLIP----------------WCS----------SFWSLFLPISILC
FGVATIDTAVLPTLGYIVDTRY--------------------------------------
VSVYGSIYAIAD-ISYSMAYAFGPII---AGNIVE----------------TFGFTTLN-
VII---------------------------------------------------------
----------------------------------ALSNLAYCP-----------------
----------------VL-LL---------------------------------------
---------------------IRHIH------------------EYKPFDSG--------
------------------------------------------------------------
--------------------------------QSTCNALTEASDKIDRHRAAANTLQQQN
S------------------------------EINSFSTKALPSSSLTSTQQYS-------
N----------------QQSNYPIDHPTKGYL---PEDNPWGDDPRMG-----------S
KS--------------------------------GPISV---------------------
----------NYNNKINNHSNN-GY-----------------------------------
-HPTTSVTSVDHIAV--------DIDDKLTATI-----IVFKKMCQSPVNSSSNCANQ--
-------------AIWFLFLV
>aculy04g10520.1
---------MADSFQQTAGQKG--------------------------------------
------------------------------------------------------------
-----DQNRYAHLVSPSSVKIKASQQQKQQARYQ--------------------------
------------------------PTSAASINKPSHDQYQNTNNN----NKPG-------
NQHQHSHAPPLGVVAGVGQNQNLHQQQ---------------------------------
------------------------------------------------------------
-------------------------TGSQAAQGGGQWKSGQ----PPNYNY-YSSFSTVD
WREQWI-IMKEKILERVAEPNY-QKRL--------ILFIVCC-ALLLDNMLYMVIVPIIP
DYLRSIGAWSTYTENAK-------------------------WIR---------------
-----------------RNSTF--------------------------------------
------------------------------------------------------------
------------------------------------------------------------
----------------------------------------------------GGAPKWER
VGGQVV------YEGEDSAVG-------FLFASKAIVQLFINPFSGAIID--RI------
GYEI-PMMIGLIVMFFSTMVFA---------C----------------------------
-------GQTYS------------------------------------------------
------------------------------------------------------------
----------------------------------------------------------VL
FLARSLQ---GVGSAFADTSGLAMIADRF--------TEE-NERQRALGVALA--FISFG
CLVAPPFGSVLYQGA--GKEVPFIILSLV-CLLDGSLLLLV-TPPGTFNQLLPSYFAQQQ
PAHNYYNAAYPNLPTSPRDVAPVQPQVSTMTT----------------------------
-----------------------------------------------------------V
STTSASKATVTTTTATG-------------------------------------------
------------------------------------------------------------
------------------------------------------------------------
------------------------------------------------------------
-------------------------------------------------------TGIET
GNEAQDIERA--------------------------------------------------
------------------------RTNKQQALKRQKSISRRHSMT---------------
------------------------------------------------------------
------------------------------------------------------------
-----------------------------------------------------------L
ASAGEAPKGTPIYVL-----FRDPCIA---------------------------------
----------CC-----------------------------SGALIVANVSLAFLEPTIS
IWVQ-NTM----P--DI-EEWQ-MGMIWLPAFVP-HVLGVYSTV-KLADKYPRYQ----W
LIAAIGLILEGLSCLMVP----------------FCT----------SFWSLIIPISIIC
FGLALIDTAILPTLGFLVDTRY--------------------------------------
VSVYGSIYAIAD-ISYSLSYAVGPII---AGGIVE----------------AIGFTALN-
FLI---------------------------------------------------------
----------------------------------AIVTLGYTP-----------------
----------------IL-MM---------------------------------------
---------------------LRTIH------------------DYEPF-----------
------------------------------------------------------------
--------------------------------EADNSGLKKKRAKEAAP-----FGKFGR
G------------------------------PIDEAGEEE--EDSYVDYQNKN-------
Q----------------KQVTSYHDNP-PAWA---SGDQKQPVKPALS-----------K
KSSSNY-----------------------NSATASPRSVKIV--ESSPEQH------NVI
R-------SNNFTSKYDNQDLDDGYDDDYYS-----NQ-------RQPDYESARSDYGA-
TDQTTNATSGSSSGY--------YVPDRLTEE--------EEEDDEDEVDRAANDPNGRG
QQQQAEVR------NPFLK--
>Fbpp0083086
---------M--------------------------------------------------
------------------------------------------------------------
------------------------------------------------------------
--------------------------ASFQIPVINLEV----------------------
------------------------------------------------------------
------------------------------------------------------------
---------------------------------REVKD----------------------
-----------IVWEKIQEPVN-QRRL--------ILVIVSI-ALLLDNMLYMVIVPIIP
DYLREIGS----------------------------------------------------
-----------------FDDGP--------------------------------------
------------------------------------------------------------
------------------------------------------------------------
----------------------------------------------------TPPPLRDN
ITGKIIPV-HHDHHGQDSATG-------ILFASKAIVQLMVNPFSGGLID--KI------
GYDL-PMMIGLTIMFFSTAVFA---------C----------------------------
-------GSSYS------------------------------------------------
------------------------------------------------------------
----------------------------------------------------------VL
FFARSLQ---GAGSAFADTAGLAMIADRF--------TEE-NERSQALGIALA--FISFG
CLVAPPFGGALYQFA--GKEVPFLILALV-CLLDGLMLLLV-M-----------------
--------------------KPVKEAMKQSKD----------------------------
------------------------------------------------------------
------------------------------------------------------------
------------------------------------------------------------
------------------------------------------------------------
------------------------------------------------------------
------------------------------------------------------------
------------------------------------------------------------
------------------------------------------------------------
------------------------------------------------------------
------------------------------------------------------------
------------------------------------------------------------
----VQDQVIPIWRL-----LMDPYIA---------------------------------
----------VC-----------------------------AGALTMSNVALAFLEPTIS
LWME-DNM-------TT-DNWK-IGMVWLPAFFP-HVLGVVITV-KMARKYPQHQ----W
LMAAGGLALEGFSCFIIP----------------FCS----------GYKMLMLPICVIC
FGIALIDTALLPTLGYLVDVRY--------------------------------------
VSVYGSIYAIAD-ISYSIAYAVGPII---AGGVVE----------------AIGFTALN-
FLI---------------------------------------------------------
----------------------------------AFSNLAYVP-----------------
----------------VL-RK---------------------------------------
---------------------LRNIY------------------DFKPF-----------
------------------------------------------------------------
--------------------------------ENEANILMQDPPNKE-------------
------------------------------------------------------------
-----------------YQTYVMHDQK-PVEG---GVKNHLEYGQQYQ-----------Q
EQETNL-----------------------DD-----------------------------
-------------QQYEYQQQQQGYQQGYQQ-----DQ------GYQPGYQEQGGSYAP-
QGQP-------------------RVANPFQQQ--------QQQQQQ--------------
QQQQVQSRGPAAPANPFRQGF
>GNOMON_2147643875
------------------------------------------------------------
------------------------------------------------------------
------------------------------------------------------------
------------------------------------------------------------
------------------------------------------------------------
------------------------------------------------------------
------------------------------------------------------------
-------------------------------------------------MLLTSVVPIIP
NFLYEIHKRELSEQNKTLE-----------------------IIT---------------
-----------------PSPTPRMVS-----FSADNATDPGPDLINHVI-----------
------KPTR----------------------------PDVTE-YGSGRTLAPPIDRNAA
SDELRKQRQEE-------------------------------------------------
------------------------------------------------------------
--EDERLR-HRLLENENVEVG-------LLFASKPVVQAMVNPLVGEITN--RI------
GYTV-PMFAGFVIMFLSTLVFA---------A----------------------------
-------GASYG------------------------------------------------
------------------------------------------------------------
----------------------------------------------------------TL
FFARILQ---GVGSACTSVAGMGMLADKF--------PDD-RERGNAMAIAMG-VGLALG
VMIGPPYGGIMYEFV--SKSAAFLVLAAV-TLLDGLLQLAV-L-----------------
--------------------QPSISQG---------------------------------
------------------------------------------------------------
------------------------------------------------------------
------------------------------------------------------------
------------------------------------------------------------
------------------------------------------------------------
------------------------------------------------------------
------------------------------------------------------------
------------------------------------------------------------
------------------------------------------------------------
------------------------------------------------------------
------------------------------------------------------------
-----NIEGASLGEL-----LRDPYII---------------------------------
----------IA-----------------------------AGAITFANLGIAVLEPSLP
LWLM-DTM-------HA-PKWQ-QGAVFLPASIS-YLIGTNLFG-PLGHK------LGRW
LSTMVGLIIIGLSLLCIP----------------MAK----------NVNQLILPQAGIG
FAIGMVDSSMMPMLGYLVDIRH--------------------------------------
TSVYGSVYAIGD-AAFCMGFVLGPLI---SSSVVK----------------TFGFKTLV-
YLT---------------------------------------------------------
----------------------------------GVVCICYAP-----------------
----------------LL-MM---------------------------------------
---------------------LRSPP------------------AKNED-----------
------------------------------------------------------------
--------------------------------RSLVMGTTT-------------------
------------------------------------------------------------
-------------------------------------LRYDTYTNEES-----------P
VEETKL-----------------------SNQNSAVVH----------------------
------------------------------------------------------------
------------------------------------------------------------
---------------------
>tetur05g05400
---------MTGDS----------------------------------------------
------------------------------------------------------------
------------------------------------------------------------
------------------------------------------------------------
-------------------NYQGYNMI---------------------------------
------------------------------------------------------------
------------------------------------------------------------
----------GKVVTLVKSWRG-SRKL--------LVVIVAI-AIFLDNMLLTCVVPIIP
AFLYETHHTEKMIKLNASR-----------------------LLTT--------------
----------TSTTTNSPEETPILISSLENQLANSNVNNKFNSNTNNVR-----------
------SNNRKSFKSM-----------DSFHGNAECTCPTNVI-SSSGTTSSSITSPSSY
ETTTELMTPEK-------------------------------------------------
------------------------------------------------------------
--EAKQLK-HKELVEESTEVG-------VLFASKPVIQAITNPFIGPLTN--KI------
GYSI-PMFAGFLIMFLSTLIFA---------V----------------------------
-------GKSYP------------------------------------------------
------------------------------------------------------------
----------------------------------------------------------LL
LIARSLQ---GVGSACTSVAGMGMLAERY--------PDD-RERGNAMAIALG--GLALG
VLIGPPFGGVMYEFV--GRASPFLVLSAL-ALLDGVLQLFV-L-----------------
--------------------QPAVTPD---------------------------------
------------------------------------------------------------
------------------------------------------------------------
------------------------------------------------------------
------------------------------------------------------------
------------------------------------------------------------
------------------------------------------------------------
------------------------------------------------------------
------------------------------------------------------------
------------------------------------------------------------
------------------------------------------------------------
------------------------------------------------------------
-----PQEGASILTL-----IKDPYIL---------------------------------
----------VA-----------------------------AGAITFANVGIGILEPALP
LWMM-DTM-------NA-PNWE-QGAAFLPASIS-YLIGTNVFG-PLGHK------MGRW
LASMIGIIAIGCALIYIP----------------MAT----------SFEQLILPNGVIG
FSIGMVDSSMMPMLGYLVDIRH--------------------------------------
KSIYGNVYAIGD-VAFCVGFIFGPFL---SGTMLR----------------LFGFEGLV-
TIT---------------------------------------------------------
----------------------------------ASLCFMFAP-----------------
----------------FM-LL---------------------------------------
---------------------LRKPP------------------AIAEN-----------
------------------------------------------------------------
--------------------------------QSLLQDVA--------------------
------------------------------------------------------------
-------------------------------------VKYVNYTNELT-----------P
EEEMAA-----------------------KKNSSTPLVP---------------------
------------------------------------------------------------
------------------------------------------------------------
---------------------
>aculy02g15130_trimmed
------------------------------------------------------------
------------------------------------------------------------
------------------------------------------------------------
------------------------------------------------------------
------------------------------------------------------------
------------------------------------------------------------
------------------------------------------------------------
-------------------------------------------------MCLSAVMG---
------KRVEMNDDSDDDN-----------------------VVN---------------
----------------------------------KDIG---KDKTTLGL-----------
------KNNSKSIKIK-----------ADGDERKE---ATKRV-AKPGKASNKSSQRQRR
SPRVERIKPKSS------------------------------------------------
-----------------------GRQAKNRTATTTT----------------TPQPPVVS
GDDDLIIS-HQDIVDESFEVG-------VMFASKPIVQAIANPFIGTITN--RV------
GFTL-PMFTGFVIMFLSTLVFA---------F----------------------------
-------GSTYT------------------------------------------------
------------------------------------------------------------
----------------------------------------------------------TL
FMARAIQ---GVGSACTSVAGMSMLADRF--------PDD-AERGNAMAIALG--GLALG
VVIGPPFGGFMYEFV--GKSSPFIVLAIL-ALLDGLLQLMV-L-----------------
--------------------QPRVSKS---------------------------------
------------------------------------------------------------
------------------------------------------------------------
------------------------------------------------------------
------------------------------------------------------------
------------------------------------------------------------
------------------------------------------------------------
------------------------------------------------------------
------------------------------------------------------------
------------------------------------------------------------
------------------------------------------------------------
------------------------------------------------------------
-----QEEGASLMTL-----IKDPYIL---------------------------------
----------VA-----------------------------AGAITFANTGIAILEPALP
LWMM-DTM-------QA-KNWE-QGVAFLPAAIS-YLFGTNLFG-NLGHR------IGRW
RSTMIGLVIIGCALLLIP----------------FAT----------RVDHLIIPNGAIG
FAMGMVDSTMMPMLGYLVDIRH--------------------------------------
TSVYGSVYAIGD-VAFCASFAFGPAL---SGTLVE----------------LIGFEGLI-
ITT---------------------------------------------------------
----------------------------------AFICFAFAP-----------------
----------------LL-LL---------------------------------------
---------------------LRNPP------------------ARQLD-----------
------------------------------------------------------------
--------------------------------ETQMQEQST-------------------
------------------------------------------------------------
-------------------------------------LRYVNYNQIDS-----------P
DEEAQL-----------------------NDPNSKAKTYV--------------------
------------------------------------------------------------
------------------------------------------------------------
--------------------K
>Fbpp0090962
---------MQSSTDAGNGGPRKHTQSTAP------------------------------
------------------------------------------------------------
-------QKQSEISETTSFTVNANTTTNSQQQQIPGGPAS--------------------
-------------------------------NTPSKNPFK--------------------
--------------QQLDSNQQNGNMEPDCG-----------------------------
-IMGVGKEPPVPPPPTYQSQ-TY-------------------------------------
-------------------------AGRQAPPPADQYREED----PRAAGS---------
----W-----AAAKSWMVSWRG-SNRL--------VLVIVAI-ALLLDNMLLTTVVPIIP
EFLYDIRHPDAPLDSFPRT-----------------------PLT---------------
-------------SNVPPPPTP--------------------------------------
-------------------------------------CPCNKDGSEAAPLEISTISPEEN
ETYY--------------------------------------------------------
------------------------------------------------------------
--RELEER-HNELVGETVEVG-------LLFASKAFVQLLVNPIVGPLTH--RI------
GYSI-PMFAGFVIMFLSTIIFA---------F----------------------------
-------GRSYL------------------------------------------------
------------------------------------------------------------
----------------------------------------------------------VL
FVARALQ---GIGSSCSSVSGMGMLADRF--------TDD-KERGNAMGIALG--GLALG
VLIGPPFGGVMYEFV--GKSAPFLILAAL-ALGDGLLQLFM-L-----------------
--------------------QPSIQKA---------------------------------
------------------------------------------------------------
------------------------------------------------------------
------------------------------------------------------------
------------------------------------------------------------
------------------------------------------------------------
------------------------------------------------------------
------------------------------------------------------------
------------------------------------------------------------
------------------------------------------------------------
------------------------------------------------------------
------------------------------------------------------------
-----ETEPPSLKSL-----ISDPYIL---------------------------------
----------IA-----------------------------AGAITFANMGIAMLEPSLP
LWMV-DNM-------GA-TRWE-QGVAFLPASIS-YLIGTNLFG-PLGHK------IGRW
FAACLGLIIIGGCLIFIP----------------MAT----------SITHLIIPNAGLG
FAIGMVDSSMMPELGYLVDIRH--------------------------------------
SAVYGSVYALGD-VAFCVGFAVGPAL---SGSLVK----------------SIGFEWML-
FGI---------------------------------------------------------
----------------------------------AILCFMYAP-----------------
----------------LL-TL---------------------------------------
---------------------LKNPP------------------TSDEK-----------
------------------------------------------------------------
--------------------------------KVRMAREAAEAAAAAAAAS---------
------------------------------------------------------------
-------------------------------------GEFSGIPQMTASCPAIMHGASVP
DSDAEA-----------------------GRTNEAYESE---------------------
------------------------------------------------------------
------------------------------------------------------------
-------------------RL
>GNOMON_2148085779
---------M--------------------------------------------------
------------------------------------------------------------
------------------------------------------------------------
------------------------------------------------------------
------------------------------------------------------------
------------------------------------------------------------
------------------------------------------------------------
----WFGYAHEALTAKALELRH-SARC--------VFFIVYS-ALFVDNILLTAAVPVLP
DLLRQIQGNDD---------------------------------TDGTAPA---------
------------------------------------------------------------
---------RSLQEAKVV------------------------------------------
--------------------LVNGSFGLNRIS----------------------------
------------------------------------------------------------
--ES--V-----VEAHGASAA-------YIFALKAFVQLVATPFVGLVVT--KH------
GHRK-VLTWAVYLLFSACLVLC---------W----------------------------
-------AESLW------------------------------------------------
------------------------------------------------------------
----------------------------------------------------------SI
IASKILH---GLASAGVAISGLSSIAESY--------SENEALRTKIIGRSMG--AVALG
VLVGYPFGGIVYDLW--GKDAVFIAILVM-IMPVVVVVMIS-------------------
------------------------------------------------------------
------------------------------------------------------------
------------------------------------------------------------
------------------------------------------------------------
------------------------------------------------------------
------------------------------------------------------------
------------------------------------------------------------
------------------------------------------------------------
------------------------------------------------------------
------------------------------------------------------------
------------------------------------------------------------
------------------------------------------------------------
------------------------------------------------------------
------------------------------------------------------------
-----AYNDHE----DY-EKLE--------------------------------------
----------------IP----------------RVS----------SLPQLIVPHFIIG
LGVGCTDVSVLSLLASFGDIWYR-------------------------------------
EWCYSMIYALNQ-AAVCAAYSLGPAW---AGVSVS----------------HFGFPATM-
TTL---------------------------------------------------------
----------------------------------SVVNIIYAP-----------------
----------------FT-LA---------------------------------------
---------------------LRPLE----------------------------------
------------------------------------------------------------
--------------------------------RALTRVHAKMESRFADE-----------
------------------------------------------------------------
------------------------------------------------------------
------------------------------------------------------------
------------------------------------------------------------
------------------------------------------------------------
---------------------
>Fbpp0112259
---------MSEKSNR--------------------------------------------
------------------------------------------------------------
------------------AQIHSNSRSKSQNQAAVQLN----------------------
------------------------------------------------------------
------------------------------------------------------------
------------------------------------------------------------
---------------------------------APGRRSST----P--------------
--------------SGANGSS--NRCL--------IAVIVYL-ALLLDNMLLTVIVPILP
DYLASLEADTSSAVVLSLEDTSSFSKLGYRSGESPGGGHPQLYISKHPIPGKSMVNFTLL
QLSTEATTTTTSIATTTNSPHN-------------STSMQSPPKLTVG-----QSGGTNV
TGIGHKSRNRKLASGH-----------------------------------PPTHDNSSN
DNSN--------------------------------------------------------
------------------------------------------------------------
--KELT------LTQENGSIG-------LLLAMKALVQLIFNPIVGNASS--KF------
GYRL-PIVVGTFFLLLSSLVFT---------V----------------------------
-------GESYW------------------------------------------------
------------------------------------------------------------
----------------------------------------------------------AL
LVARAVQ---GVGSACINICGMSLVAQHY--------PEE-ARRSKVMGIILG--SIALG
VLLGYPFGGILYDLM--GKSAPFIILSTL-MFLSLGLQLLT-M-----------------
-----------DL-----TVQPEVVVE---------------------------------
------------------------------------------------------------
------------------------------------------------------------
------------------------------------------------------------
------------------------------------------------------------
------------------------------------------------------------
------------------------------------------------------------
------------------------------------------------------------
------------------------------------------------------------
------------------------------------------------------------
------------------------------------------------------------
------------------------------------------------------------
-------DRPKWRSL-----LECKMIL---------------------------------
----------AI-----------------------------VLAIWFSTSTMAMLEPCLP
IWLI-QYL-------KP-NKWQ-LGTVFIPDSVG-YFVGTNFFG-SIAYK------YGQV
KVSCISLLLVGVASILIP----------------SAT----------TVAQLLLPHFALG
LGIGVIDAALVPLLATFVDATLAQEDQ---------------------------GEGSSS
MSSYGTVYAIQQ-TSVSLAYCLAPLI---GGELAQ----------------TFGFAWLM-
RIV---------------------------------------------------------
----------------------------------GIFNMIYGP-----------------
----------------IL-VY---------------------------------------
---------------------LHQKY------------------DPKAL-----------
------------------------------------------------------------
--------------------------------REQHNDMLLQSSGRGSR-----------
------------------------------------------------------------
------------------------------------------YKQLYN-----------S
MDVE--------------------------------------------------------
------------------------------------------------------------
------------------------------------------------------------
---------------------
>tetur08g04950
MG------ILSSNQRK--------------------------------------------
------------------------------------------------------------
------------------------------------------------------------
------------------------------------------------------------
------------------------------------------------------------
------------------------------------------------------------
------------------------------------------------------------
---IWT-DLSYVLSNMATNLKD-SKLS--------VVILIYC-SFLVDNILLTMVVPIIP
DYLERINAKSYKIAFNNLTG--ELNGTLTQSSKEP------STSTSSSLPSASTAT----
--STTPTTTSTSLSTLSPSPSSSLPL-----FLPTSTSLLSPSSLNGNIFIQWNQSKESL
GSFGGKISYRKLLEGKVVNRRKKDYEKEQDDGEKEI-----------GNEDEDDHDDDGN
DDRKEKKVKEENEDGKSYRLIVKANKSLNTLMEGQTDWTGSKKVMNPHENEPIDWKSIPV
RRSRIVELMLKDKFGDAGNPKEKDSHIGYGTHNSHRHYHPHYYHHHFHNHQLSNAPKTNI
QGED-----KMDDNQEERLVG-------TLFASKAVFQLLFNPVSMKLIQ--SY------
GHNC-TQTIALMVLLCSSLTYA---------F----------------------------
-------SQGIK------------------------------------------------
------------------------------------------------------------
----------------------------------------------------------TM
FLARCIH---GVGSSIISISGMATIANLF--------QDE-KARCQIMGISLG--GIAAG
VLVGYPFGGFAYDFC--GKQLPFLLIAFL-FTLIIGFQLTF-M-----------------
---------------------PNEKES---------------------------------
------------------------------------------------------------
------------------------------------------------------------
------------------------------------------------------------
------------------------------------------------------------
------------------------------------------------------------
------------------------------------------------------------
------------------------------------------------------------
------------------------------------------------------------
------------------------------------------------------------
------------------------------------------------------------
------------------------------------------------------------
---HLKIESFHFVGM-----VKDLDIM---------------------------------
----------LA-----------------------------IGSIFFTTSITAVCEPILP
IYLI-DSL-------NA-PEWQ-LGIAFLPDAFG-YIIGAHILG---FDKHSVDK----W
VITIISLFLAGFATILIP----------------LTT----------HFYQLIIPQFASG
LSIGITDAAMSTQLASIVDERY--------------------------------------
SANYSMIYTFSQ-IAVCLAYIIGPIV---SSIVLP----------------SIGTTGSF-
HVL---------------------------------------------------------
----------------------------------GTTVILYGI-----------------
----------------VC-ISY--------------------------------------
-----------------RVY-LAEIF----------------------------------
----------------------G-------------------------------------
--------------------------------RNLSEVIPI-------------------
------------------------------------------------------------
-------------------------------------LSWNSYETIEN-----------P
------------------------------------------------------------
------------------------------------------------------------
------------------------------------------------------------
---------------------
>Fbpp0309002
---------MSRNRRRSFPSSQYEDKTAAA------------------------------
------------------------------------QPSGSSLR----------------
-----SQSLSRLDISVQNSSIYYNDTRNTRPQMVSVAVGTVSTDILNGRTSFLSLSQSHG
SEVDLPSFYESFNPTFLPKLPIRRFPHMLVGASNEPEISKNQPAIPP--SRPIEPISEVP
---FVEPAFEKKYSRTRGFSKELSTHRDNENEYIESTDEVSQMLSFTSYTDEYDRAEPLI
TKTQKFYKKRSPLIPKYDSEDSYV--VPKETDQQESGLSFNVTTVQLADTASPESFSEYD
GNRTRKQSFDMESKNSKESFDFSRGGRRLGSGMVFIYMVIP----P--------------
--------------DGGFGWV--------------IMVLSFL-AQLIIDGLIFTIGVLLP
SIA---------------------------------------------------------
------------------------------------------------------------
------------------------------------------------------------
------------------------------------------------------------
------------------------------------------------------------
--QD--------LDVSISSVS-------FVASVQIGCYFTSGAFSAVLIN--RF------
GFRK-VAIAGVLCSAVSILASS---------W----------------------------
-------SVSLT------------------------------------------------
------------------------------------------------------------
---------------------------------------------------------MLI
FFYSVLACAGGITLSMIWASSQLIVGYYF--------ER---YRPMANGFSCS--GGGAG
IVLFTFLNSWLVPII--GWRNMLRTQAGL-IMLILLMVVAY-V-----------------
------------------EVAPTQVGM---------------------------------
-------------------YHLPGSSDTSSD-----------------EYYGNFYVHDYL
RQSAMTAKSRSILSTYEPRP---------------------------KKKGCAKFCPSCS
N------------CCW--------------------------------------------
------------------------------------------------------------
------------------------------------------------------------
------------------------------------------------------------
------------------------------------------------------------
------------------RRRKKSQNADEQNLLIRPAPLEREDLFYTGPAEY-----E-K
P-----------------------------------------------------------
-HSKENVDGKEFLLMG---------SDKNTQQV---------------------------
---------------------NYGI-KNIRVDDEPDRISRVHRERRWSNEN------QKK
QNSCRNSRFMLTVLK-----LFDYRLL----------------------------KQFE-
-----------------------------------------FKILVASAFLFPMGFNIPF
VYSS-----AR-T--TI-PVEY-ARMIGPIIGIS-NLVMRNILG-ILAYKRRSWT----L
GLCGCGLIFGGVSVLISA----------------FYGEN------------LIWFQFLYG
FSYAVAPAVYSTLRGLIY------------------------------------VKYLG-
LSKLTNAFGITS-LAMGMGAFIGTTI---AGKLIG----------------ITGNYSAAF
CFA---------------------------------------------------------
----------------------------------GLCLIVSGF-----------------
----------------LK-L----------------------------------------
---------------------LLPLL------------------IKCRN-----------
------------------------------------------------------------
--------------------------------RMAQ------------------------
------------------------------------------------------------
------------------------------------------------------------
------------------------------------------------------------
------------------------------------------------------------
------------------------------------------------------------
---------------------
>Fbpp0074453
---------MASKQPR--------------------------------------------
------------------------------------------------------------
------------------------------------------------------------
------------------------------------------------------------
------------------------------------------------------------
------------------------------------------------------------
--------------------------------------KVA----P--------------
--------------DGGWGWV--------------ACFGVSL-VNLATRSIEPSFGLLFG
DTL---------------------------------------------------------
------------------------------------------------------------
------------------------------------------------------------
------------------------------------------------------------
------------------------------------------------------------
--KE--------LNVGTTGAA-------VIISALDVCMNFSGLFVGPLLK--EF------
SYRK-VAIAGSLLCGLGLALTS----P---------------------------------
-------ATSMA------------------------------------------------
------------------------------------------------------------
---------------------------------------------------------HIL
STYSVIN---GIGVGLSTSAAFVALNHYF--------KH---KRGQAVGLSMA--GTAMG
MLIMPQLVRILLEAY--DFRGAVLLLAGV-ALNATVGSVLL-Q-----------------
---------------------PVKWHM---------------KEEFDDEELMC-------
------------------ISALPTPQPQLTVGGA------------GGAASAGAPVFKVI
KEDGNEEDALPEMNT----------------------------------LLFHKPHPHQH
S-----------------------------------------------------------
------------------------------------------------------------
------------------MRKNYSEMAMNTMNGSRLGIPKRP------------------
--------------------------------------------TFPRI------MSLAG
VQSAAHGAGGD-------------------------------------------------
------------------SGGYTSQAEVNATQLRCRKASVTSNLSYMDFTGSILQVH---
--------------------------------LN--TGDDE-------------------
----------------------FEQNDRELRRVGTATGSIVLGGHRDSF-----------
---------------------------IKMKPTELDKQAEAAAALD-----------EEA
KKKAKKPGFWRRFAD-----LLDIDML----------------------------KDKM-
-----------------------------------------FLNLLFGLSIFYVAEMNFK
MVTP-FFF-AN-L--GY-QKTD-VAFCLSITAIT-DIAARIVLP-PIFDRTTIKK----R
TIFLVSIIFVALTRSIMA----------------EQT----------EWTQLMIWLSICG
FFRGSALSNFTLTV----------------------------------------SEYCS-
LEKLPSAFGWHL-VGKALFVITFGPL---IGLIRD----------------VTDSYPICI
HTQ---------------------------------------------------------
----------------------------------SVCIMICAT-----------------
----------------AW--G---------------------------------------
---------------------IEYLV------------------EYIQS-----------
------------------------------------------------------------
--------------------------------RRRTADAAQLPTQDVGA-----------
------------------------------------------------------------
------------------------------------------TTTATS-----------D
QNDV--------------------------------------------------------
------------------------------------------------------------
------------------------------------------------------------
-------------------KL
>Fbpp0086346
---------MDVQSSR--------------------------------------------
------------------------------------------------------------
------------------------------------------------------------
------------------------------------------------------------
------------------------------------------------------------
------------------------------------------------------------
---------------------------------------VV----P--------------
--------------DGGYGWI--------------VVAAVAL-INMTNQSILSVFGQLFV
GEL---------------------------------------------------------
------------------------------------------------------------
------------------------------------------------------------
------------------------------------------------------------
------------------------------------------------------------
--QK--------MQEDTFTAA-------LITNLNSLALNFSGLFIGPAIK--SF------
KPRN-VAATGCILVALGLALCA---------F----------------------------
-------ASESW------------------------------------------------
------------------------------------------------------------
---------------------------------------------------------HFI
LGYSFFV---GFGLGLISPSTFMAINSYF--------TT---KRGRAVGVSLA--GAGLG
QVLIPHLVRYLLDNH--GFRYAVLSMSSL-SLFGLFGAAFL-K-----------------
---------------------PLNPPAKHNNR-----KHIRLLTEADGEKT---------
--------------SPLQVVIVPTNQSKIER-----------------------------
------------------------------------------------------------
------------------------------------------------------------
------------------------------------------------------------
------------------------------------------------------------
------------------------------------------------------------
------------------------------------------------------------
------------------------------------------------------------
------------------------------------------------------------
------------------------------------------------------------
---------------------------------------------------------SPP
NVDTLCSRMGQRLVQ-----AMDLELL----------------------------KDLV-
-----------------------------------------FWSIIVGMALVYTATINFT
MIFP-GFLGQT-A--QL-NSQM-VAFCMSLVAGA-DIVFRLLLP-IVTDHLRIPY----R
VVFLIGIVGLFVARCVLA----------------ENQ----------TLPVIITMSVLTG
MMKSATVINNNLTI----------------------------------------SAHCR-
SEKLAGGLGLSM-MSKGVIVITVGQL---LGWVRD----------------YADSYLICL
YAQ---------------------------------------------------------
----------------------------------GVILLVVVL-----------------
----------------VW-T----------------------------------------
---------------------PEILY------------------RHRRQ-----------
------------------------------------------------------------
--------------------------------RCATNKSMETQSIDAAE-----------
------------------------------------------------------------
------------------------------------------VAKLNS------------
------------------------------------------------------------
------------------------------------------------------------
------------------------------------------------------------
---------------------
>Fbpp0074451
---------MEKSSLTEKNHT---------------------------------------
------------------------------------------------------------
-------------------QVYNDTTKPKKPKR---------------------------
------------------------------------------------------------
------------------------------------------------------------
------------------------------------------------------------
-----------------------------RDKSDLGPDFVA----P--------------
--------------DGGWGWV--------------VCLAAGL-NNFFLFPALQQYGLIYR
VRM---------------------------------------------------------
------------------------------------------------------------
------------------------------------------------------------
------------------------------------------------------------
------------------------------------------------------------
--QS--------LGFDAKQTT-------TIVNVVMAISSLVGIVNGAMFR--RF------
TFRQ-VALTGTSLAFLGVFLSA---------F----------------------------
-------CTTFW------------------------------------------------
------------------------------------------------------------
---------------------------------------------------------QYI
ICLSAIF---GIGLGLAMAATSLAVNTYF--------KL---KRRRATGFSWT--ITGLG
PIFFPQVSTVLLGYY--GAQGTILIYAGI-AMNAILCALTL-Q-----------------
---------------------PVLWHV---------------------------------
--------------------KKPEKP-----------------------------VHNTI
EGIAETEKLQPELLEAN------------------------------GNLLSPSNDPWKD
YE--------CKYCQY---QKRSKRGLFSSQYLFNVDD----------------------
--PERPGYEITEPGTPMLARANDGWFG---------------------------------
------------------------------------------------------------
-------------------------------------------------------SKLSL
TSESAGG-----------------------------------------------------
-----------------------ARSRTRQALMRQVSSRSRENLDRL------EQNR---
-------------------------------------HDQGPDTP---------------
-----------------SAAALYKPNYFNREREDLDRYASKTSVYSRPG------QDELL
RCTCAEDKALLQKTAESLQ-------VNLFNNSADNT--------------------EAE
EEAKRRMTFFQKVSK-----FFDLDLL----------------------------RDFT-
-----------------------------------------FVNLAVGMSIMMFGEMNFS
VLTP-FIL-NS-F--GY-TDTQ-ISLVMSLLACM-DISVRFLAP-LALEKVKLDN----R
VLFAFGILCIAVGRVVVA----------------FTD----------SYEIMIGVFLLIG
FGKAFRTIFSPLII----------------------------------------PSYVP-
LNRLPAASGLQL-IFNTIFSFAMGPI---LGILTE----------------AYGYAATI-
HTI---------------------------------------------------------
----------------------------------NALTLLALL-----------------
----------------LW-L----------------------------------------
---------------------AESVV------------------RRILG-----------
------------------------------------------------------------
------------------------------------------------------------
------------------------------------------------------------
----------------------------------------------------------IP
SKGLGQ------------------------------------------------------
------------------------------------------------------------
------------------------------------------------------------
---------------------
>Fbpp0074460
---------MEK------------------------------------------------
------------------------------------------------------------
-------------------KVYQDTTRPLPRVSRARYYNK--------------------
------------------------------------------------------------
------------------------------------------------------------
------------------------------------------------------------
-----------------------------HDKSDLGDDFVA----P--------------
--------------DAGWAWI--------------VCVAAGV-SNLSIYPCLQQFGFLFR
ERL---------------------------------------------------------
------------------------------------------------------------
------------------------------------------------------------
------------------------------------------------------------
------------------------------------------------------------
--SD--------LGMSSSQIT-------AIINANPAVSACTGLLNGPMFR--RF------
TFRQ-VAMAGSLLISGSLILTA---------F----------------------------
-------CETFL------------------------------------------------
------------------------------------------------------------
---------------------------------------------------------SYM
VAYALLF---GFGMGISVSASSLAINTYF--------QK---KRRRAAGFSWT--ITGLG
PIFLPHLVTFLLTIY--GVQGTTLLFAAI-SLHSFVCALIY-Q-----------------
---------------------PVRYHV---------------------------------
--------------------KPP------------------------------------V
EQLADQEQQAEAL-----------------------------------------------
----------CAHCSW--QQKREPGGIFSSQYLCQDDD----------------------
--AQRPGYEICEPGTPMLSRANDGWYG---------------------------------
------------------------------------------------------------
-------------------------------------------------------SRLSL
TSGRLRFRTI--------------------------------------------------
-----------------------------------SSSKDLEQTQRLHCPISEEQNH---
-------------------------------------ESD--------------------
--------------------EFLRPNNFRRERVESNLEAK-------------------L
CCQCSAKR-------------------EEHNNNRKEKEAEAEEAGM-----------ESA
PLHDPQMSFLAKVVT-----FFDLDLL----------------------------RDFT-
-----------------------------------------FVNLVAGLTIINFGELNFS
ILTP-FIL-VD-F--GF-DTPQ-ITLAMSLLAGL-DITMRFMVP-FLTEKIPWDN----R
VFFLIGVVGIALGRTVVA----------------CTR----------SYSLILCSFVWIG
LCKGVRTIFWPLII----------------------------------------PGYVP-
LNRLPGASGLQL-LISGLFTLIGGPF---VGLVRD----------------RYDYSVTL-
HCL---------------------------------------------------------
----------------------------------NMMSFVAAT-----------------
----------------SW-S----------------------------------------
---------------------LEALI------------------RRHRR-----------
------------------------------------------------------------
--------------------------------KQRLVNS---------------------
------------------------------------------------------------
------------------------------------------------------------
------------------------------------------------------------
------------------------------------------------------------
------------------------------------------------------------
---------------------
>Fbpp0304667
---------MPQTGIV--------------------------------------------
------------------------------------------------------------
-------------WLTIEHRLQSRPAYQMKK-----------------------------
------------------------------------------------------------
------------------------------------------------------------
------------------------------------------------------------
---------------------------------SKSYTLEA----P--------------
--------------DGGWGIL--------------VCIGMAL-PFTSALAALPSFGLVFG
EFL---------------------------------------------------------
------------------------------------------------------------
------------------------------------------------------------
------------------------------------------------------------
------------------------------------------------------------
--KS--------IGAETSAMA-------IITSAFFSSMSFAGLFSGSLFQ--RF------
GMRQ-VGVTGGILYFLGTGMQL---------F----------------------------
-------ATSTL------------------------------------------------
------------------------------------------------------------
---------------------------------------------------------HLI
MAFSVVQ---GFAFGLMVPTCYTTFNHYF--------VK---NRVMWMSFAQT--LIGLG
SMLYPIVMQKLMSWY--GFRGCLLILTGL-NAHAVFGMLVM-H-----------------
---------------------PVEWHM---------------------------------
-------------------RRVPIQPEEQEELKE-----------------LSPTVVIRV
QPETPLKATREEPN-------------------------------------FHTADPGA-
------------------------------------------------------------
------------------------------------------------------------
------------------------------------------------------------
-------------------------------------------------------RKLSH
AEEQMLK-----------------------------------------------------
--------------------VLSSRASSITSLGNWSGPVVVSDASPQ-------------
------------------------------------------------------------
------------------------------------------------------------
---------------------------MMHSLQTSRRPSTIAGASG-----------AVA
PAHATKKSWVRTIVD-----FLDLTLL----------------------------KKPI-
-----------------------------------------FVNIVLGITFALYSDITFF
TMQP-VYL-FE-L--GY-SRPD-TATIIAIGAAA-DLASRIFLA-ITAVCIQVPS----R
YIYLAGAVFTVFARFAFN----------------GIT----------QFVGMACITAVIG
FLRTWLHVPLPLVF----------------------------------------ADYLP-
KERFATGYGLFM-FIQGNAMFLIGPI---VGFIRD----------------KTRDYIFVF
HIL---------------------------------------------------------
----------------------------------NGFMILCAA-----------------
----------------PW-V----------------------------------------
---------------------LEVLI------------------VKFRR-----------
------------------------------------------------------------
--------------------------------RNKIERNNVDHEDVDNQG----------
------------------------------------------------------------
-----------------------------------------------------------R
SAMVQ-------------------------------------------------------
------------------------------------------------------------
------------------------------------------------------------
---------------------
>tetur07g04490
---------MHNNSSIGHC-----------------------------------------
------------------------------------------------------------
------------------------------------------------------------
------------------------------------------------------------
------------------------------------------------------------
------------------------------------------------------------
---------------------------------------------P--------------
-------NHRGRLTDHIKNLLT-HRYL--------VILASFL-TNGIIFGVINSFGVLYV
HLL---------------------------------------------------------
------------------------------------------------------------
------------------------------------------------------------
------------------------------------------------------------
------------------------------------------------------------
--TF--------FKNGTKDAA---FSTSLVGSILIGTTFSCSALSSIITD--KF------
GIRS-TTFIGGFLATLGMFTSS---------F----------------------------
-------SSSIY------------------------------------------------
------------------------------------------------------------
---------------------------------------------------------ELY
ITYGLLL---GFGVSLCYAPSLVILGHYF--------TS---NLGLVNGIVTA--GSSVF
TMILPICLKMLINRF--SLFFALRLFSLL-ISVLMICALTF-K-----------------
---------------------EKHEFT---------------------------------
------------------------------------------------------------
NHSSTSTEYRIKDSEQF---------------------------------------P---
------------------------------------------------------------
------------------------------------------------------------
------------------------------------------------------------
-------------------------------------------------------TTTNN
NNNH--------------------------------------------------------
-----------------------------------HSKKTHSTVGT--------------
------------------------------------------------------------
------------------------------------------------------------
-----------------------------------------------------------K
ISSNSPSSTANRKQN-----LINYTIW----------------------------RNPL-
-----------------------------------------YLLWVISVPIALVGYFVPH
FHLV-KHA-SD----IL-PGSN-GELLVTCIGAT-SGIGRLVFG-QISDIQSVNP----V
VLQQIALLAIGGSTMLFT----------------IAK----------SYVLLLILCAIFG
LFDGCFVSLMGPVA----------------------------------------YSLVG-
KEGASQAIGFVL-GLSSIPFMLGPPL---AGYLYD----------------LNGDYFYAF
LLG---------------------------------------------------------
----------------------------------GLPPFIGAL-----------------
----------------IM-I----------------------------------------
---------------------PIVSI------------------QRRRAN----------
------------------------------------------------------------
--------------------------------RSLKQLEAKSGEITATTGT---------
---------INGFDGDCSAMATEIDPLTSSLISDNIKSHFHDNHKLYQHNQQNSHPNDLH
HNNHPNHHHQHQQQISCYKPNNHLHNGSN--------HHWINNSNDAD-----------E
SNNCP------------------------ENVSLLNKPSQPT--VILCENQ---------
------------------------------------------------------------
------------------------------------------------------------
-----------------FKST
>Fbpp0291719
---------MAENEPLNDLQSQVNGRILPA------------------------------
------------------------------------------------------------
--------ANGHTASATNGLVHANGKDAMKPSAPVQNGNGNANG----------------
------------------------------------------------------------
------------------------------------------------------------
------------------------------------------------------------
-------------------------THIEAPCCRDIHGKEP----P----------D---
--------------GGARAWL--------------VMVSAFL-CNGIIFGFINTYGVIHS
LLT---------------------------------------------------------
------------------------------------------------------------
------------------------------------------------------------
------------------------------------------------------------
------------------------------------------------------------
--DR-LTKLG--DPEASSKAA-------LIGALAIGTTFLFSTMAGCLTD--KI------
GLRL-TTFAGGVLSAGGLLLSS---------F-------------------C--------
-------TENIG------------------------------------------------
------------------------------------------------------------
---------------------------------------------------------ALY
FTYGIMF---GLGAALAYTPTLAILGHYF--------KR---YLGKVSGFVTA--GSSVF
TVILPPCLDKLLGSY--GLEGTLRIMSLV-SAFIILCSFVY-K-----------------
---------------------PLHPPP---------------------------------
------------------------------------------------------------
------------------------------------------------------------
------------------------------------------------------------
------------------------------------------------------------
------------------------------------------------------------
------------------------------------------------------------
------------------------------------------------------------
------------------------------------------------------------
------------------------------------------------------------
------------------------------------------------------------
---------------------------------------------------------EPP
KKKPGRSRINLFLRS-----IINVEIW----------------------------KRKR-
-----------------------------------------FVIWALCVPLALFGYFVPY
VHMM-QFV-KT----TF-PGED-VNLPVMCIGIT-SGIGRLIFG-VIADMPGVNR----M
YLQQLSLVSIGLVTLLLP----------------LTN----------SYVILVSFTLVMG
LFDGCFISLLGPIA----------------------------------------YEICG-
PSGATQAIGFLL-GLSSIPLTVGPPV---AGMIFD----------------STNSYTLPL
ILA---------------------------------------------------------
----------------------------------GLPPLLGSS-----------------
----------------LL-F----------------------------------------
---------------------LIKCV------------------KEEENGVSAPRAVVLA
N---------------------GD------------------------------------
-----------------------IEIAGNGHYRSAGTKSSAPLMGATN------------
-----------GINGSAPASPT--------------------------------------
-----------------IQSNGHVDNGTGSYPD----SPWPSPTRISDSA-ACDH----S
SSSLHTNPGTLL-------------------------PSCSH--TALLSGR---------
------------------------------------------------------------
------SGSSKSLPLGDEP-----------------------------------------
-----------KRRRYNYSIY
>GNOMON_2147709107
---------M--------------------------------------------------
------------------------------------------------------------
------------------------------------------------------------
------------------------------------------------------------
------------------------------------------------------------
------------------------------------------------------------
------------------------------------------------------------
------------------------------------------------HGSSKVVGVLFV
AWI---------------------------------------------------------
------------------------------------------------------------
------------------------------------------------------------
------------------------------------------------------------
------------------------------------------------------------
--AE--------LKCSRQMAA-------WPFALHTTLIHLAGPVFGLLSR--RL------
PIRI-IIIVSSFLSALSVALCY---------F----------------------------
-------APDIF------------------------------------------------
------------------------------------------------------------
---------------------------------------------------------WLS
VLFGVVH---GAATCGAVLMTQVCINQHF--------VE---KRGTAAGVVEA--LAAIN
GIVFPPLLEYSLRSY--GLHWSMLLLGGC-VLNALAFSFSV-R-----------------
--------------------SPSWMVQ---------------------------------
---------------------DPKQRRKSIFNNAVVAN--------KGLASWINHFQEQV
EEDSSEDEEDKKQYQGD-------------------------------------------
------------------------------------------------------------
------------------------------------------------------------
---------------IRYYVSEGGGVATSQVDTE--------------------------
------------------------------------------VQLASII------HQIND
SSKFIQRDGKLDFS---------TIR----------------------------------
------------------RDLQSAPTTNKVKIVLPEDNEEERDGAEDGRERAKIVVE---
------------------------------------PGDEAAP-----------------
------------------------------------------------------------
---------------------------------------------------------VKA
PTGVNAEPAAAQTNA--DPSASQVLLM---PFPHIPTGYTLYSEFRRS--STTINRMPKL
-----PKVRRIKECSSEGPCEYHDSRRYRLWKRVRPFLTITFWHLTLSQFLVQLCLGVFL
LTIL-DFA-TD-K--GF-TTDV-SVYLVSAFCLG-DLMARLITG-YIADVDLLPM----E
LIVLVACSLQSAMFQCLM----------------HSR----------SYIALVLTALGMG
CSHGARIFLLPMFI----------------------------------------TKSFG-
LRRLTLNVSIAS-CICGLLMLIRPFV---IGVYRD----------------GQGSYRELY
RVL---------------------------------------------------------
----------------------------------CVANACFAF-----------------
----------------TW-L----------------------------------------
---------------------FKLML------------------VRRRD-----------
------------------------------------------------------------
--------------------------------RPNVT-----------------------
------------------------------------------------------------
------------------------------------------------------------
------------------------------------------------------------
------------------------------------------------------------
------------------------------------------------------------
--------------------L
