# Supplementary material for: Genome streamlining in a minute herbivore that manipulates its host plant
Source: eLife. 2020 Oct 23;9:e56689. doi: 10.7554/eLife.56689 (PMC7738191; doi:10.7554/eLife.56689)
Supplement: Supplementary file 7. [file elife-56689-supp7.zip › Supplementary_File_7/Figure_4_Supplement_11_Sox_mafft.fasta]

>xPt-Loc107_XP_015916270.1
RIRRPMNAFMVWAKSERKRLADENPDMHNADLSKLLGKRWRSLTPAERQP
YVQEAERLRQQHQKDYPHYKYRPRRRK
>xPt-Sox4_like_XP_015926892.1
RIRRPMNAFMVWAKVERKRLADENPDLHNADLSKMLGKKWRGLSHDDRRP
YVEEAERLRVQHMHDYPNYKYRPRRRK
>Dm-Sox15_x
RIRRPMNAFMVWAKIERKKLADENPDLHNADLSKMLGKKWRSLTPQDRRP
YVEEAERLRVIHMTEHPNYKYRPRRRK
>Mocc.rna10640
RIRRPMNAFMVWAKVERKRLADENPDLHNADLSKMLGKKWRNLTPQERRP
YVEEAERLRIQHMQDYPNYKYRPRRRK
>Dpte.g4995.t1
RIRRPMNAFMVWAKAERKRLADENPDLHNADLSKMLGKRWKSLSHQERRP
FVEEAERLRVQHMQDHPNYKYRPRRKK
>tetur03g05800
RIRRPMNAFMVWAKAERKRLADENPDLHNADLSKMLGKRWRALTLQERRP
FVEEAERLRVQHMQDYPNYKYRPRRRK
>xPt-Sox8_like_XP_015914452.1
HVKRPMNAFMVWAQAARRKLADQYPHLHNAELSKTLGKLWRVLGDDEKKP
FIEEAERLRCKHKKDYPDYKYQPRRRK
>tetur06g04220
HVKRPMNAFMVWAQAARRKLSEQYPHLHNAELSKTLGKLWRVLGDDEKKP
FIAEAERLRFKHKKDFPDYKYQPRRRK
>xPt-Sox9-like_XP_015915541.1
YVKRPMNAFMVWAQAARRKLADQYPHLHNAELSKTLGKLWRLLNEDDKRP
FVEEAERLRIIHKREHPDYKYQPRRKK
>tetur06g05050
HVKRPMNAFMVWAQAARRKLADQYPHLHNAELSKSLGKLWRVLSEEEKKP
FMEEAERLRLIHKTAHPDYKYQPRRRK
>Dm-Sox100B_x
HIKRPMNAFMVWAQAARRVMSKQYPHLQNSELSKSLGKLWKNLKDSDKKP
FMEFAEKLRMTHKQEHPDYKYQPRRKK
>Dpte.g7189.t1
HVKRPMNAFMVWAQAARRQLSEQHPHLHNAELSKTLGNLWRNLDEKTKQP
FKLEAERLRCQHKKDHPEYKYQPRRRK
>Mocc.rna7717
HIKRPMNAFMVWAQAARRKLSDHHKNLHNAELSKTLGKLWKQLSQEEKRP
FIEEADRLRILHKKEYPDYKYQPRRRI
>Mocc.rna7718
HIKRPMNAFMVWAQAARRKLSDHHKNLHNAELSKTLGKLWKKLSDEEKRP
FIEEADRLRNLHKKEYPDYKYQPRRKP
>xPt-Sox14_XP_015929247.1
HVKRPMNAFMVWSQIERRRICEEQPDMHNAEISKRLGMMWRLLDEDQRKP
FVEEADRLRQLHQIQYPDYKYRPRKKK
>tetur03g02300
HIKRPMNAFMVWSQIERRKICEQQPDMHNAEISKRLGKRWKTLSDSDRQP
FVEEAERLRILHMQQFPDYKYRPRKKA
>Dm-Sox14_x
HIKRPMNAFMVWSQMERRKICERTPDLHNAEISKELGRRWQLLSKDDKQP
YIIEAEKLRKLHMIEYPNYKYRPQKKQ
>Dpte.g1418.t1
HIKRPMNAFMVWSQIERRKICVQQPEIHNAEISKRLGKRWKMLTEEERRP
FIAEAERLRLLHLKQYPDYKYRPKKKL
>aculy04g11170
HVKRPMNSFMVWSQIQRKRICVESPEMHNAEISKRLGREWKLLSCEEREP
FVQEAERLRLLHLRQHPDYKYRPRKKL
>xPt-Sox2-like_XP_015930938.1
RVKRPMNAFMVWSRGQRRKMAQENPKMHNSEISKRLGAEWKLLSESDKRP
FIDEAKRLRAVHMKEHPDYKYRPRRKT
>tetur02g12070
RVKRPMNAFMVWSRGQRRKMAQENPKMHNSEISKRLGAEWKLLSEIDKRP
FIDEAKRLRAVHMKEHPDYKYRPRRKT
>tetur02g12030
RVKRPMNAFMVWSRGQRRKMAQENPKMHNSEISKRLGTEWKVLSEIDKRP
FIDEAKRLRAVHMKDHPDYKYRPRRKT
>Dm-SoxNeuro_x
RVKRPMNAFMVWSRGQRRKMASDNPKMHNSEISKRLGAQWKDLSESEKRP
FIDEAKRLRAVHMKEHPDYKYRPRRKT
>tetur02g90661
RVKRPMNAFMVWSRGQRRKMAQENPKMHNSEISKRLGTEWKVLSEIDKRP
FIDEAKRLRAVHMNDHPDYKYRPRRKT
>xPt-Sox21b-like_XP_015930825.1
HVKRPMNAFMVWSRGQRRKLAQENPKMHNSEISKRLGAEWKLLSEAEKRP
FIDEAKRLRALHMKEHPDYKYRPRRKP
>Dm-Sox21a_x
HIKRPMNAFMVWSRGQRRKMAQDNPKMHNSEISKRLGAEWKLLTEGQKRP
FIDEAKRLRALHMKEHPDYKYRPRRKP
>xPt-Sox21b-like_XP_015920264.1
HVKRPMNAFMVWSRAQRRKMAQENPKMHNSEISKRLGAEWKLLTEPEKRP
FIDEAKRLRAVHMREHPDYKYRPRRKP
>Dpte.g5377.t1
HVKRPMNAFMVWSRGQRRKMAQEHPKMHNSEISKRLGADWKQLSETEKRP
FIDEAKRLRALHMKEHPDYKYRPRRKP
>Dm-dichaete_x
HIKRPMNAFMVWSRLQRRQIAKDNPKMHNSEISKRLGAEWKLLAESEKRP
FIDEAKRLRALHMKEHPDYKYRPRRKP
>Dm-Sox21b_x
HIKRPMNAFMVWSRLQRRKIAQDNPKMHNSEISKRLGAEWKLLTEEEKRP
FIDEAKRLRAMHMKEHPDYKYRPRRKP
>Dpte.g6819.t1
RVKRPMNAFMVWSRGQRRKMAQEHPKMHNSEISKRLGADWKELSEIEKRP
FIDEAKRLRAVHMKEHPDYKYRPRRKT
>xPt-Sox14-like_XP_015920265.1
HVKRPMNAFMVWSRAQRRKIALENPKMHNSEISKRLGTEWKHLSEQEKRP
FIEEAKRLRALHMKEHPDYKYKPRRKP
>Mocc.rna1918
HVKRPMNAFMVWSRAQRRKIALENPKMHNSEISKRLGTEWKRLSESSKRP
FIEEAKRLRAQHMKEHPDYKYKPRRKP
>aculy01g29930
HIKRPMNAFMVWSRAQRRKMARENPKMHNSEISKRLGGRWKHLDDQEKRP
FIEEAKRLRALHMKEYPDYKYKPRRKP
>Mocc.rna11275
RVRRPMNAFMVWSRGQRRKMAQENPKMHNSEISRRLGAEWKLLSEAEKRP
FIDEAKRLRAVHMKEHPDYKYRPRRKT
>Mocc.rna17477
HVKRPMNAFMVWSRGQRRKMAQQNPKMHNSEISKRLGSEWRALSEAEKRP
FIDEAKRLRSIHMVQHPDYKYRPRRRP
>xPt-Sox14-like_XP_015916301.1
RIRRPMNAFMVWSRAQRRKIALEHPKMHNSEISKRLGVEWKQLDENEKRP
FIDEAKRLRQEHMRLHPDYKYRPRRKP
>xPt-Sox21-like_XP_015926363.1
RIRRPMNAFIIWSRVQRRRIARENPQLHNSEISKRLGVEWKQMNENEKRP
FINEAEHLRQEHLRLYPDYKYRPRRKP
>Mocc.rna1623
HIRRPMNAFMVWSRAQRRKIALENPKMHNSEISRRLGGEWKALPNEERKP
FIDEAKRLREQHMRDHPEYKYRPRRKP
>tetur36g00420
RVKRPMNAFMVWSRAQRRRIALENPKMHNSEISKRLGTKWKHLNENEKRP
FIEEAKHLRALHMKQYPDYKYKPRRKP
>aculy01g08350
HVKRPMNAFMVWSRGQRRKMASENPKMHNSEISRRLGTRWKELAESDKRP
FIDEAKRLRAQHIKEHPDYKYRPRRKP
>Mocc.rna1625
-----MNAFMVWSRAQRRKIALDNPKMHNSEISRRLGSEWKGLTEEQKRP
FIDEAKRLREQHMRDHPEYKYRPRRKP
>aculy02g07410
HVKRPMNAFMVWSRGQRRKMAMENPKMHNSEISRRLGNRWKELAERDKQP
FIDEAKRLRALHIQEHPDYKYRPRRKT
>xPt-Sox11_like_XP_015905962.1
HVKRPMNPFMIWSQIERRKIMDQNPGIPSPEISVQLGKRWKMLTNQERIP
FAKEAERLRKLHSQEFPDYKFSPKPKK
>aculy02g08510
RIRRPMNAFMVWAKAERKRLADENPDLHNADLSKMLGK-WRGLTLQERRP
FVEEAERLRVQHMQDYPNYKYRPRRRK
>xPt-Sox5_like_XP_015929031.1
HIKRPMNAFMVWAKDERRKILKACPDMHNSNISKILGARWKAMTNSEKQP
YYEEQSRLSRLHMEKHPDYRYRPRPKR
>Mocc.rna15225
HIKRPMNAFMVWAKDERRKILKACPDMHNSNISKILGARWKAMTNSEKQP
YYEEQSRLSKLHMEKHPDYRYRPRPKR
>xPt-Sox13_like_XP_015906458.1
HIKRPMNAFMVWAKDERRKILKACPDMHNSNISKILGARWKAMSNGEKQP
YYEEQSRLSKLHMEKHPDYRYRPRPKR
>Mocc.rna15226
HIKRPMNAFMVWAKDERRKILKACPDMHNSNISKILGARWKSMTNAEKQP
YYEEQSRLSKLHMEKHPDYRYRPRPKR
>Dm-Sox102F_x
HIKRPMNAFMVWAKDERRKILKACPDMHNSNISKILGARWKAMSNADKQP
YYEEQSRLSKLHMEQHPDYRYRPRPKR
>Dpte.g9931.t1
HVKRPMNAFMVWAKDERRKILKACPDMHNSNISKILGARWKAMTNTEKQP
YYEEQSRLSKVHMEQHPDYRYRPRPKR
>aculy01g32750
HIKRPMNAFMVWAKDERRKILKECPDMHNSNISKILGQKWKAMSNAEKQP
YYEEQSRLSKVHMEKHPDYRYRPRPKR
>aculy01g32740
HIKRPMNAFMVWAKDERRKILKECPDMHNSNISKILGQKWKAMSNAEKQP
YYEEQSRLSKVHMEKHPDYRYRPRPKR
>Dpte.g3437.t1
HIKRPMNAFMVWAKDERRKILKACPDMHNSNISKILGARWKAMTSVEKQP
FYEEQSRLSRVHMQQHPDYRYRPRPKR
>tetur15g02270
HIKRPMNAFMVWAKDERRKILKACPDMHNSNISKILGARWKAMPNAEKQR
YYEEQSRLSKQHMEKYPDYRYRPRPKR
>tetur24g01340
HIKRPMNAFMVWAKEERKKISKLYPNMHNSAISKLLGVRWKSMPSTEKQR
YFDEQSRLNKLHMEKYPDYRYRPRPKR
>aculy03g07810
QPKRPMNAFMVWGQAIRRELHHKFSNVQNALLSKALGRVWRALDSGEKEP
YVKRANSIKVNHKRDYPNYRYQPRRLV
>xPt-cic
HIRRPMNAFMIFSKRHRALVHQRHPNQDNRTVSKILGEWWYALEPERKQK
YHDLAYEVKEAHFKAYPNWKWCSRDRK
>Mocc.rna18440
HIRRPMNAFMIFSKRHRALVHQRHPNQDNRTVSKILGEWWYALKPHEKQQ
YHDMAFKVKEEHFKKHPEWKWCSRERK
>Dm-capicua_x
KIRRPMNAFMIFSKKHRKMVHKKHPNQDNRTVSKILGEWWYALKPEQKAQ
YHELASSVKDAHFKLHPEWKWCSKDRR
>tetur21g00740
HIRRPMNAFMIFSKRHRALVHQRHPNSDNRTVSKILGEWWYSLKKEEKDQ
YNDLAFKVKEAHFKKHPNWKWCSKGTG
>Dpte.g444.t1
HIRRPMNAFMIFSKRHRALVHHKHPNSDNRTVSKILGEWWYSLPAQEKQQ
YQELANKVKEAHYKRHPDWKWCSKSML
>aculy02g30040
HIKRPSNSFILFSRKYRPLVHQRHPNSDNRTVSKILGQWWYSLDQSEKNK
YKVEAFQQKEDHFKKHPDWKWCTKSQS
