# Supplementary material for: Genome streamlining in a minute herbivore that manipulates its host plant
Source: eLife. 2020 Oct 23;9:e56689. doi: 10.7554/eLife.56689 (PMC7738191; doi:10.7554/eLife.56689)
Supplement: Supplementary file 7. [file elife-56689-supp7.zip › Supplementary_File_7/Figure_4_Supplement_18_Tbox_mafft.fasta]

>Dmel.FBtr0331162
MRY-------------DVQELLFHQSAEDPFARFANG-------------
----------------------------------MAYH-------PFLQL
TQRPTDFSVSS---------------------------------------
-----LLTAGSNNNNSGNT---------------------NSGNNNSNSN
NNTNSNTNNTNNLVA--VSPTGGGAQL-----------------------
-----------------------------------SP-----QSNHSSSN
TTTTSNTN-----------NSSSNNNNNNSTHN------NNNNHTNNN--
-------------------------------NNNNNNTSQKQGHHLSTTE
EPPSPAGTPPPTIVGL------------------------PPIPPP----
-----------------NNNSSSSSSNNS---------------------
-------ASAAAHPSHHPTAAHHSP-------------------------
------------------------------STGAAAPPAGATGL------
-----------------PPPTPPHHLQQQQQQQQH---------PAPPPP
PYFPA---------------------------AALAALAGSPAGPHPGLY
PGGGLRFPPHHPGAHPH---------------------------------
--------------------------------------------------
--------------------------------------------------
--------------------------------------------------
----------------------------AHHLGSA--------------Y
TTAEDVVLASAVAHQLHPAMRPLRAL------------------------
--------------------------------------------------
--------------QP-EDDGVVDD-PKVTLEGKDLWEKFHKLGTEMVIT
KSGRQMFPQMKFR---------VSG----LDAKAKYILLLDIVAADDYRY
K--FHNSRWMVAGKADPEMPK--RMYIHPDSPTTGEQWMQKVVSFHKLKL
TNN----ISDKHGFV--STTILNSMHKYQPRFHLVRAN------------
--------------------------------D-----------------
----------------ILK-------------------------------
--LPYSTFR-----------------------------------------
-----------------------------------TYVFKETEFIAVTAY
QNEKITQLKIDNNPFAKGFRDTGAGKREKK-----QA-LM-------SNR
----GSDSDKL-------------------NPTHVSSSRAPL--------
-HLGHAGRPPHLH-------------------------------------
-----------------------P--------------------------
----------HAALLDNQ-QDDDDK-LLDVVG---------------PPQ
SP------LLPLSHSLQ--------------QMHAHQHSAALAAWF----
---------NHLAGAGAGASEHA-AAAAANASAEDALRRRLQADADVERD
-------------------GSDSSCSESVGGSTG----------------
------GAFRPTS--TGSPKEAVGAAAAAAAAGLNPGGGSYPSPNISVGP
PIHPSPHLLPYLYPHGLYPPPHLGLLHNPAAAAAMSP-------------
-----------------AGLNPGL--LFNA--------------------
-----------QLALAAQHP----------ALFGHAYAAAGHTPVS----
PLQGLKS---H---------------RFSPYSLPGSL---------GSA-
------------FDAVTPGSNANRSGDPPGGGGGGLGGG------VVENG
PRSLSSSP------RPRPASHSPPTR--------PISMS------PTTPP
SLMKQPRGGGAGAGVAQSQHSPSELKSMEKMVNGLEVQHNGSAAAAAAAL
QLAEEAAQHHHHTQAHHQQQQHQSHHQ------QQHHQQPA-QPH-----
----PHHQT---HLHSHHGATTGGTDQXQLLDGRSDCE------------
-----------------DAGLELELELEEDVEDLD---------------
------------------------------------------QDPD----
---------------------------------------EQDEDRSSV--
--------------------------------------------------
--------------------------------------------------
--------IDLDLD--------VDV-------------------------
-------
>XP_003746796.2 PREDICTED: T-box transcription factor TBX3 [Galendromus occidentalis]
--------------------------------------------------
--------------------------------------------------
--------------------------------------------------
--------------------------------------------------
--------------------------------------------------
--------------------------------------------------
--------------------------------------------------
--------------------------------------------------
--------------------------------------------------
--------------------------------------------------
--------------------------------------------------
--------------------------------------------------
--------------------------------------------------
--------------------------------------------------
--------------------------------------------------
--------------------------------------------------
--------------------------------------------------
--------------------------------------------------
--------------------------------------------------
--------------------------------------------------
--------------------------------------------------
----------------------------------------------MVIT
KSGRRMFPAFKVR---------VSG----LDKRAKYILLMDIVAADDCRY
K--FHNSRWMIAGKADPEMPK--RMYIHPDSPATGEQWMQKVVSFHKLKL
TNN----ISDKHGF-----TILNSMHKYQPRFHLVRAN------------
--------------------------------D-----------------
----------------ISK-------------------------------
--LPYANFK-----------------------------------------
-----------------------------------TFVFRETEFIAVTAY
QNEKITQLKIDNNPFAKGFRDTGAGKREKK--------------------
--------------------------------------------------
--------------------------------------------------
--------------------------------------------------
--------------------------------------------------
--------------------------------------------------
--------------------------------------------------
--------------------------------------------------
--------------------------------------------------
--------------------------------------------------
--------------------------------------------------
--------------------------------------------------
--------------------------------------------------
--------------------------------------------------
--------------------------------------------------
--------------------------------------------------
--------------------------------------------------
--------------------------------------------------
--------------------------------------------------
--------------------------------------------------
--------------------------------------------------
--------------------------------------------------
--------------------------------------------------
--------------------------------------------------
-------
>XP_018496331.1 PREDICTED: T-box transcription factor TBX3-like [Galendromus occidentalis]
--------------------------------------------------
--------------------------------------------------
--------------------------------------------------
--------------------------------------------------
--------------------------------------------------
--------------------------------------------------
--------------------------------------------------
--------------------------------------------------
--------------------------------------------------
--------------------------------------------------
--------------------------------------------------
--------------------------------------------------
--------------------------------------------------
--------------------------------------------------
--------------------------------------------------
--------------------------------------------------
--------------------------------------------------
--------------------------------------------------
--------------------------------------------------
--------------------------------------------------
--------------------------------------------------
----------------------------------------------MVVT
KSGRRMFPPFKVR---------LAG----LNPKAKYVMLMDIVAADDCRY
K--FQNRRWVVAGKADPEMPK--RMYIHPDSPATGEQWMQKVVSFHKLKL
TNN----ISDKHGF-----TILNSMHKYQPRFHLVRTG------------
--------------------------------D-----------------
----------------ISK-------------------------------
--LPCSPFK-----------------------------------------
-----------------------------------TFVFRETEFIAVTAY
QNEKITQLKIDNNPFAKGFRDTGAGKTNKK-----RS-AG-------EQD
----SSEEDEG---------------------------------------
--------------------------------------------------
--------------------------------------------------
--------------------------------------------------
--------IESSSSSML--------------QIH----------------
--------------------------------------------------
--------------------------------------------------
--------------------------------------------------
--------------------------------------------------
--------------------------------------------------
--------------------------------------------------
-----------------------------------------------TD-
------------FDVVT---------------------------------
--------------------------------------------------
---------------------------------GLEKRQEQLA-------
--------------------------------------------------
------------------------MMSLSRLGDK----------------
--------------------------------------------------
--------------------------------------------------
--------------------------------------------------
--------------------------------------------------
--------------------------------------------------
--------------------------------------------------
-------
>tetur33g01070
MAYQQ---------------------------------------------
---------------------------------------------PYF--
-FRPSDFNYRQ---------------------------------------
--------------------------------------------------
--------------------------------------------------
--------------------------------------------------
--------------------------------------------------
--------------------------------------------------
--------------------------------------------------
--------------------------------------------------
--------------------------------------------------
--------------------------------------------------
-----------------------------------------------PPS
SYF-----------------------------SALTALESHI----PGLF
--------------------------------------------------
--------------------------------------------------
--------------------------------------------------
--------------------------------------------------
----------------------------TNSMRSV--------------F
PTPEAI-----AGHQLND--------------------------------
--------------------------------------------------
--------------QPFEDDGIEDD-PKVSLESKDLWEKFHALGTEMVIT
KSGRRMFPPFKVR---------VSG----LDKKAKYIMLMDIVAADDCRY
K--FHNSRWMMAGKADPEMPK--RMYIHPDSPSTGEQWMQKTVSFHKLKL
TNN----IADKHGF----QTILNSMHKYQPRFHLVRTN------------
--------------------------------N-----------------
----------------LLK-------------------------------
--LPHSTFR-----------------------------------------
-----------------------------------TYVFKETEFIAVTAY
QNEKITKLKIDNNPFAKGFRETGAGRSSKK-----QL-VM-------SSP
RRLVSYESD-----------------------------------------
--------------------------------------------------
-----------------------P--------------ETRTICSS----
---GYDKMKENGDKMDDQYSDDHNE-RLDIDDE-----------SHGPPS
IP------RKSVGLSSV-DKLEDSISIKK--DMHDDKHDHPI--------
-----------ISSNGLSLSELN-NNISNNNSIHNNI-------------
-------------------ASNNSLNSNL---------------------
-------LYRPHP---GLPLLYQHQAAAAAAAAANAGPGQ----------
-------------PAG-----------GPTAAAA----------------
--------------------------------------------------
-----------AAAAAATAE----------EVARHAANLGLHKPWS----
PFLSHLH---H-----------------------------------HAA-
------------AAAATTMTTPSGTSPSPGSTNGSTNG------------
--SNGASP------GAQPSSTTNPNSSNLPFDYSSSNFS------PSVPF
PLLAPL-----------------GFPHL----D------------FASAM
RL-------------------HSSFLN------NNGNLYPSFSPH--LKT
FFVSPFNKE---LTYHHHLAT---NEALNMIDGAEDDF------------
---GPNNVSMTTTP---DKSVTETNHKEEEMNNITTTSNSSIN-------
------------------SITSLSSSKSSNL-----------SKPTIS--
---------------------------------------EMSENKLSVG-
--------------------ESLTTTSPPITS------------------
-------------------------TVVPSSLSSSSSSSATM--------
--------VDQSL-------------------------------------
-------
>XP_003746795.1 PREDICTED: T-box transcription factor TBX3-like [Galendromus occidentalis]
MRG-------------GIEE------------------------------
--------------------------------------------------
--------------------------------------------------
--------------------------------------------------
--------------------------------------------------
------------------------------------------------SD
AEIVSEKK-----------NLVSS--------------------------
--------------------------------------------------
--------------------------------------------------
--------------------------------------------------
--------------------KHHKD-------------------------
------------------------------SDQSMAP-------------
-----------------------------------------------RKT
SDF-----------------------------SMMSILAD----------
--------------------------------------------------
--------------------------------------------------
--------------------------------------------------
--------------------------------------------------
--------------------------------------------------
--------------------------------------------------
--------------------------------------------------
----------------------EYD-PKVVLESQELWESFHNLGTEMIIT
KSGRRMFPPFKVR---------MTG----LEPKAKYVMLMDVVAADDCRY
K--FQNRRWVVAGKADPEMPK--RMYIHPDSPATGEQWMQKVVSFHKLKL
TNN----ITDKHGF----QTILNSMHKYQPRFHLVKTC------------
--------------------------------D-----------------
----------------LAK-------------------------------
--VPYSNFK-----------------------------------------
-----------------------------------TFVFPETEFIAVTAY
QNEKITQLKIDNNPFAKGFRETGAARKDKR-----KY-AL----------
--------------------------------------------------
-----------------------------------PPASKSGVL------
----QALQA----------GGPVP--------------------------
--------------------------------------------------
--------TRLSGTDDD-SEPEDSMALS----------------------
--------------------------------------------------
--------------------------------------------------
--------------------------------------------------
--------------AG-----------SP---------------------
--------------------------------------------------
-----------------------------------GVGLGL---------
--------------------------------------------------
--------------------------------------------------
-----------------PSSPCSPSSPPVP---------------PIAAD
YLLQQ----------------------------QLAQYRQ-----FHDML
LL-------------------AQSHLT------TPAQLDPQLAMR-----
------------------------NLLLSHLSGRYNPY------------
--------------------------------------------------
------------------------------------------GRPP----
----------------------------------------------SAG-
--------------------ER----------------------------
--------------------------------------------------
--------------------------------------------------
-------
>Dpte.g10194.t1 
--------------------------------------------------
--------------------------------------------------
--------------------------------------------------
--------------------------------------------------
--------------------------------------------------
--------------------------------------------------
--------------------------------------------------
--------------------------------------------------
--------------------------------------------------
--------------------------------------------------
--------------------------------------------------
--------------------------------------------------
--------------------------------------------------
--------------------------------------------------
--------------------------------------------------
--------------------------------------------------
--------------------------------------------------
--------------------------------------------------
--------------------------------------------------
--------------------------------------------------
--------------------------------------------------
--------------------------------------------------
-----MFPSFRIR---------VSG----LDKKAKYIMLMDIVAADDCRY
K--FHNSRWVMAGKADPEMPK--RMYIHPDSPSTGEQWMQKVVSFHKLKL
TNN----IADKHGF-----TILNSMHKYQPRFHLVRAN------------
--------------------------------D-----------------
----------------LLK-------------------------------
--LPYSTFR-----------------------------------------
-----------------------------------TYVFKETEFIAVTAY
QNEKITRLKIDNNPFAKGFRETGAGKREKK-----NS-LM-------SLG
----SNTGSGG--------------------------GSGGSSYSHHHPH
HHLSHHPPSHHHHPHSTLPPPAPSNYLLNGHHHHLPPPPQSSTLSHHFHH
HSDHKYRHK----------SSPSP--------------SIRTKTANKTSN
SDCGDDIDTDNIDSIDDNDDDDDEECRIDIMD-----DMDDDNLPQPPPS
TT------KQQNGSQSIFND-------------HLSTSNDYRQQKFFGLD
SL----------------------MKTSVNNIEQQQQHLLKQNKSDLLKD
VHSLQAM-----SNSILGLSSSSTASNSTTSTTSVSS-------------
------SASTTTS------------TTTTTNAAAMAFAAF----------
-------------AAG-----------FPTAAASINPEHF----------
-----------NSQLA--SFYNTG----NS--------------------
-----------STTASATTTTNG-----LLSAAATAAAYGFPSLFS----
RFYPQTNPFLH------------------AGSVSGGGSIDHDPSNHHSR-
------------LSNFVPWATPAATTLSTSTTSSST--------------
------TPTTTT--TSSLSSTTNP----LLNQFSTSFFQHPFNGIPNSLM
DFSRF---------------------------------------------
--------------------QSSTSMN------YDNFDLKNFDPRAMLNA
YF-GAFSDG---HVAQQQTSILDAMMTTDTVAGALTAT------------
---ATTTASASTTP--TSSSTAINSPAAQDSSKFSTLSLLSLNEQLEQGR
DLLQLHETLNQRFKGTSATATNLPSSLITNHSSRFF---PYGIRPFLSQC
NNQI------QNGQMMGELGIGSIDSNRLSSSATANHFNNLDNNKLAISP
RSDDNDNLDYQQQKKQSKNTSSMNCPSSPILSRSNSSNGSVGGGQLDGRC
SNASTPNSIIRSSHHHQQQQHTSSQPVSPSSSTSSASSTASITSFMNNHH
NAIDKSPSVKESLKELKNIQLMVDGLEQSKQQQSKQKQQQQNNNNNGQQQ
QSIAATT
>aculy01g12220.1
MFS-----------------------------------------------
--------------------------------------------------
--------------------------------------------------
--------------------------------------------------
--------------------------------------------------
--------------------------------------------------
--------------------------------------------------
--------------------------------------------------
--------------------------------------------------
--------------------------------------------------
-------------------LRQSNN-------------------------
------------------------------SMGSMCPP------------
--------------------------------------------------
--------------------------------------------------
--------------------------------------------------
--------------------------------------------------
--------------------------------------------------
--------------------------------------------------
--------------------------------------------------
--------------------------------------------------
--------------------------------------------------
--------------EPIEDDGVVDD-PRVILDQKELWTKFHGIGTEMVIT
KAGRRMFPPFKVR---------LTG----LDKRAKYIMLMDIVAADEFRY
K--FHNSRWTMAGKADPEMAK--KMYIHPDSPMTGEQWMQKLVSFHKLKL
TNN----MNDKR-F-----TVLNSMHKYQPRFHLVRAD------------
--------------------------------K-----------------
----------------IDE-------------------------------
-NLTRRTFR-----------------------------------------
-----------------------------------TYVFTETEFIAVTAY
QNERVTKLKIDHNPFAKGFRDTGAGKREKR-----QI-TI-------CSP
----SSTSPSSSAAST------------LMQQIHAAAAAAAASHHHHHHH
QHAAAHTHPMHHHLGS-----APGHHHLSHQQHHAPGR-----LVHHNHH
QQHHSPAHQMGAGGGAAGTTGGAP--------------SSQHLAAAAAAA
AVYGSH----------------------HYFG-----QPTGGALPTVIPG
AA--APNHQQQQASQQQFNNPLENYAAAAAAAYHHHHHQQQQQQQ----Q
QL-------HHQLNNHQNQNQPTPNSTSSSSGCQQQQPLNNSNCNN----
-HRLQLVNGNEADNRKLGRQSNGN-TNSQQDSNSV---------------
-------ASKPLP--FTIDALTGADSNSNSNDSASSSRGSL---------
---------------------------SP------RPHEV----------
-----------NESCH--SPAPSL----RA--------------------
-----------NSPAESVASNES-----LVDKKPSGRKRSRSRSIT----
RSLGDRN-YDHDDEHEREHDLNDIEGRKSASASSDSSDVDDDATETESMD
GEVGGQRRKRKRLGRSVESPSHSAGSLSPGRPAGNEQTTEDRLNVITKEL
KQEQRRQPEATL--SAKLSRNSSSNL--MVNSSTTRHSGNSDDLVPVATQ
STGPP---------------------------------------------
--------------------PPPTHQH------HSHSGVGNLDLMGGLGL
SA-GGLGNGGANPMASQDPTMSQAMIAAMAANPFLYGG------------
---LSPAAMASFLPRLYASAGFLGNTTAPNTSLPNSMGPLPPN-------
---------------VTSSTTTTPSGLLTTVPQPLGGPPPMNRQPGTPTS
SSRLVPLQPPANGSELDLNGGGALDPNIWAALA-------------ATG-
-----------------------NLPFNPYGAQANADHNAVPSGNLIAQT
AQ-------LMAAHQRAHQADPTSVSNTPF--------------------
--------------------------------------------------
-------
>XP_003744781.1 PREDICTED: T-box transcription factor TBX1 [Galendromus occidentalis]
MAF-----------------------------------------------
--------------------------------------------------
--------------------------------------------------
--------------------------------------------------
--------------------------------------------------
--------------------------------------------------
-------------------RCLDEGSERHEDC------------------
--------------------------------HEFQDYYRQ------PLL
PDT-PVELQKEVRLPQ----------------------------------
--------------------------------------------------
---------MLEPPTNLTPLHE----------------------------
--------------------------------------------------
--------------------------------------------------
--------------------------------------------------
-----RLLASAEYVHCDEAF-SE---------------------------
--------------------------------------------------
--------------------------------------------------
--------------------------------------------------
--------------------------------------------------
--------------------------------------------------
--------------------------------------------------
--------------TDKPLHPRLSA-VQCALEQKQLWDEFHRLGTEMIVT
KAGRRMFPTFQVR---------LFG----LDSSADYMLLMDFTPVDDKRY
RYAFHNSSWVVAGRADPHMPP--RMHVHPDSPAKGAQWTKQLVSFDRLKL
TNN----QLDDNGH-----IILNSMHRYQPRFHVVYVA------------
------------------------------PSD-----------------
----------------ENT-------------------------------
--SGTTNFK-----------------------------------------
-----------------------------------TFTFEETRFIAVTAY
QNHRITQLKIASNPFAKGFRDSDASTSDYW--------------------
--------------------------------------------------
--------------------------------------------------
-----------------------P--------------------------
--------------------------------------------------
--------------------------------------------------
--------------------------------------------------
--------------------------------------------------
--------------------------------------------------
--------------------------------------------------
--------------------------------------------------
-----------SSTTERVQT------------------------------
--------------------------------------------------
--------------------------------------------------
--------------------------------------------------
--------------------------------------------------
--------------------------------------------------
--------------------------------------------------
--------------------------------------------------
--------------------------------------------------
---------------------------------F----------------
--------------------------------------------------
--------------------------------------------------
--------------------------------------------------
-------
>Dmel.FBtr0345983
MTHLMGP-------------------------------TECA--------
--------------------------------------------------
--------------------------------------------------
--------------------------------------------------
--GAMMTTTSM---------------------------------------
--------------------------------------------------
-------------------QFLDTSLTDYNCYG-----------------
-----------------------------------NDYWTSPYMTG-GLS
----PMK-QIEACIQT----------------------------------
--------------------------------------------------
---------AGKDRSSYKPLEQIDAKLADIETH-----------------
-STGSTGTANSNSSTS--------------SISNPSCPDQSSS-------
---------------------------------------------SSSSS
VSLPTD--------------------------------------------
----------YAGVHSEASM--------APTAGGTA--------------
--------------------------------------------------
--------------------------------------------------
--------------------------------------------------
---------VTT--------------TSAGGVSAS--------------T
ASKKFK-----GQHKKDNNSAEN------GTVKPNSHNISKG--------
--------------------------------------------------
--------------ESEPVHPSLAQ-AIVVLETKALWDQFHAQGTEMIIT
KTGRRMFPTFQVR---------IGG----LDPHATYICMMDFVPMDDKRY
RYAFHNSCWVVAGKADPISPP--RIHVHPDSPAVGSNWMKQIVSFDKLKL
TNN----QLDENGH-----IILNSMHRYQPRFHLVYLP------------
------------------------------PKNAS---------------
----------------LDE-------------------------------
-NEHSSHFR-----------------------------------------
-----------------------------------TFIFPETSFTAVTAY
QNQRVTQLKISSNPFAKGFRDDGTNDVTTG---GGSS-MS-------SMS
----HESQARM-------------------KQQQQQQQQQQQQLQQQQQQ
QQQLKERTAATSNFGL-----SCSELAIEQQQ-----------------Q
QQQQQGVLQLPATPSSSSTSGNSP--------------------------
----------------------------DLLGY-----------------
------------------------QMEQQLQQQHQQQQQQQHQSQQ---Q
HL-----HQQHQANQQQSLLQQSQNHTQYGSYHHAYQAQV----------
--------------------------------------------------
-------QSHPLT--------------PHSSSSAS---------------
---------------------------PPA--------------------
------------------TAAPGA--------------------------
-----------SAATAAVAGGAGA---AGAGGATSATQVMSAANIY----
-------------------------------SSIGQPYAQEQSNFGAIY-
--------------HHNAAAAAAA--------------------------
--------------------------------------------------
--------------------------------------------------
--H-----------YHHGHAHGHAHSH-----AHAHAHGPYASAYDKL--
---------------------KVSRHAAAAAYGMG---------------
----------ATYPSFYGSAA-----------------------------
-----HHQM---------------------------------MRPN----
--------------------------------------------------
--------------------------------------------------
----------------------SYIDLVPR--------------------
--------------------------------------------------
-------
>tetur04g00890
MFY--------------SDR---ENQSFFSNYYQGYH-------------
----------------------------------LHTHY-----------
--------------------------------------------------
--------------------------------------------------
--GSMGTTELTS--------------------------------------
----------------------------------------------SPSH
SSYQLIGN-------------LDKS-------------------------
--------------------------------TSRSSFWDQGPNDMFPLS
PEV------HENAIQT----------------------------------
--------------------------------------------------
-------HDPAQEQLVHRPISESISENECKNVN-----------------
-LQVSQKMKEPICSKV--------------NGKSDECPSMQVT-------
--------------------------------------------------
----------------------------------SHELTHH---------
LHG--QLNESHEIKYLNVNS----LDEMERQSLTLN--------------
--------------------------------------------------
--------------------------------------------------
--------------------------------------------------
---------LDA--------------MSTSTCSSN--------------S
TSPTVE-----PTLTSSPSSTSS------FSSKPE---------------
--------------------------------------------------
------------------LHRKLWQ-VKAILEMKCLWDEFNALGTEMIVT
KAGRRMFPTFQVK---------LKG----MCPDSDYILMMDFLPVDEKRY
RYAFHSSSWIVAGKADPSAPP--RIHIHPDSPAKGSHWMKQVISFDKVKL
TNN----QLDDNGH-----IILNSMHRFQPRFHVLYLA------------
------------------------------TED-----------------
----------------EDC-------------------------------
--FSTENFK-----------------------------------------
-----------------------------------TFIFQETSFMAVTAY
QNHRITQLKIASNPFAKGFRDCDM-----------DE----W--------
--------------------------------------------------
--------------------------------------------------
--------------------------------------------------
--------------------------------------------------
--------------------------------------------------
--------------------------------------------------
--------------------------------------------------
--------------------------------------------------
--------------------------------------------------
--------------------------------------------------
--------------------------------------------------
--------------------------------------------------
--------------------------------------------------
--------------------------------------------------
--------------------------------------------------
--------------------------------------------------
--------------------------------------------------
--------------------------------------------------
--------------------------------------------------
--------------------------------------------------
--------------------------------------------------
--------------------------------------------------
--------------------------------------------------
-------
>Dmel.FBtr0076521
MLTLP---------------------------------------------
--------------------------------------------------
--------------------------------------------------
--------------------------------------------------
--------------------------------------------------
--------------------------------------------------
-------------------NIADL--------------------------
--------------------------------------------------
--------------------------------------------------
--------------------------------------------------
---------RLQQQIAQEIYRQ----------------------------
--QIMQRLPDPL--------------------------------------
-------------------------------------------------C
GLLPNF--------------------------------------------
--------AGHFMPPPP---------------------------------
--------------------------------------------------
--------------------------------------------------
--------------------------------------------------
--------------------------------------------------
--------------------------------------------------
--------------------------------------------------
-----------------PPQPTLPGDVEAKLENNELWQQFHSIGTEMIIT
KCGRRMFPSMRVS---------LSG----LEEEASYCVLLEMVPIGDCRY
K--FSGSQWVPAGGAEPQSPQ--RMYLHPESPATGKHWQSQALLFSKVKL
TNN----TLDNNGH-----IVLASMHKYQPRLHVIRTS------------
--------------------------------D-----------------
----------------LGQ-------------------------------
--IPWAPQQ-----------------------------------------
-----------------------------------AFIFPETEFIAVTAY
QNDRITKLKIDNNPFAKGFRESGQSRCKRKI----ND----------S--
-------------------------------------PPPT-QPEAN---
--------------------------------------------------
--------------QVDRSPVTSP--------------LAKRLR------
--------------------------------------------------
-------------------------LVEEFPQHHHHQSHHSVPM------
--------------QRHYLLD-----------------------------
-----------------ALEANF---------------------------
--------YVPAP-------------------------------------
---------------------------PPPAIE-----------------
------------YARHIGGAYPSW---------------------AYTP-
-----------PSPASSVSSSSA---------------------------
------------------------------GSTSGESAADREADADADT-
--------------FVDVVGTAPA--------------------------
----APPP------------PSPPVP------ATATA-------------
--------------------------------------------------
--------------------PASSSSD------------PTMAKP-----
---------------------KRSSFSISDILGTSSSI------------
--------------------------------------------------
--------------------------------------------------
--------------------------------------------------
--------------------------------------------------
--------------------------------------------------
--------------------------------------------------
-------
>Dmel.FBtr0076547
MITMN---------------------------------------------
--------------------------------------------------
--------------------------------------------------
--------------------------------------------------
--------------------------------------------------
--------------------------------------------------
-------------------ELVDL--------------------------
--------------------------------------------------
--------------------------------------------------
--------------------------------------------------
---------RMQQHIAHEIYRQ----------------------------
--QIMQRIPDPF--------------------------------------
-------------------------------------------------P
PMLPIP--------------------------------------------
--------MPR---HVI---------------------------------
--------------------------------------------------
--------------------------------------------------
--------------------------------------------------
--------------------------------------------------
--------------------------------------------------
--------------------------------------------------
----------------MPPRVTLPG-VEMTLQNDDLWKQFHQIGTEMIIT
KSGRRMFPSMRLS---------VSG----LEDESNYCVLLEMVPIGDCRY
K--FSGSQWVPAGGAEPQSPQ--RMYLHPDSPATGAHWQAQPILFNKVKL
TNN----TLDNSGH-----IVLASMHKYQPRLHVIRTA------------
--------------------------------D-----------------
----------------LAQ-------------------------------
--IPWAPQQ-----------------------------------------
-----------------------------------AFVFAETEFVAVTAY
QNDRITKLKIDNNPFAKGFRETGQSRCKRKM----SS----------SPT
----GEDQDQS-----------------------PSLSHSQSQSESDMSP
TKGGGETAG-----------------------------------------
-------------GTSSIGDSDGP--------------QIKRLRSN----
--------------------------------------GSACSLSSSLDD
Q-----------------SVPGASSLALGSPPPHLHSHSHPHPLQARSAS
SVFMQHFQQNMQSLLRPSLVDLA---CTYFGRPHEYG-------------
----------------GAIQAS----------------------------
----------PMY-------------------------------------
---------------------------PPAAML-----------------
------------QAGL--GPHPGL---------------------NLPPG
-----------VSGADLISDESG---------------------------
-------------------------------------AEELELDVGSE--
--------------------------------------------------
---------------------------------TSTL-------------
--------------------------------------------------
--------------------EQSTQEQ------------PLEQPST----
---------------------RSKGFSISAILGGGS--------------
--------------------------------------------------
--------------------------------------------------
--------------------------------------------------
--------------------------------------------------
--------------------------------------------------
--------------------------------------------------
-------
>Dmel.FBtr0076522
MLSMQ---------------------------------------------
--------------------------------------------------
--------------------------------------------------
--------------------------------------------------
--------------------------------------------------
--------------------------------------------------
-------------------ELMDM--------------------------
--------------------------------------------------
--------------------------------------------------
--------------------------------------------------
---------RMQQQLAHEIYRQ----------------------------
--QIMQRIPDPF--------------------------------------
-------------------------------------------------P
SMLPFN--------------------------------------------
--------MPHQQPHMM---------------------------------
--------------------------------------------------
--------------------------------------------------
--------------------------------------------------
--------------------------------------------------
--------------------------------------------------
--------------------------------------------------
----------------LPSRPTLPG-VEAKLENNDLWQQFHKIGTEMIIT
KSGRRMFPSMRVS---------LSG----LEEEASYCVLLEMVPIGDCRY
K--FSGSQWVPAGGAEPQSPQ--RMYLHPDSPATGAHWQSQALLFNKVKL
TNN----TLDSSGH-----IVLASMHKYQPRLHIIRSS------------
--------------------------------E-----------------
----------------LTQ-------------------------------
--LPWAPQQ-----------------------------------------
-----------------------------------AFVFPETEFVAVTAY
QNDRITKLKIDNNPFAKGFRESGQSRCKRKL----NS----------S--
-------------------------------------GNSTLESEDD---
--------------------------------------------------
--------------GSSVSSCDSP--------------QAKRQRQDFEQ-
--------------------------------------DSTGSVSPAYYG
A-----------------THPVANPMS-----PYLRHHLSYGPSGAAG--
--------------LPPS---IA---AAYFGG------------------
--------------------------------------------------
------------V-------------------------------------
---------------------------PPQIL------------------
-------------------PMPPA---------------------TYAPT
-----------VAPVSPVASQP----------------------------
--------------------------------------------VGSS--
--------------------------------------------------
---------------------------------TPT--------------
--------------------------------------------------
-------------------------TS------------PRPSTST----
---------------------KRNSFSISAILAY----------------
--------------------------------------------------
--------------------------------------------------
--------------------------------------------------
--------------------------------------------------
--------------------------------------------------
--------------------------------------------------
-------
>Dmel.FBtr0079076
MLLSNQP-----------AN---TKPQQTPSPSQTQN-------------
-----FKS------------------------------------------
--------------------------------------------------
--------------------------------------------------
--KLQQQIVSA---------------------------------------
----------------------------------------------AAAA
AANIANGS-------------SHHHHHQNHHHHHPLNNHHNHNHNQHNIS
F----ATDFSI----------------AAIMARGGNAPSSR---------
--------------------------------------------------
--------------------------------------------------
--------------------------------------------------
--EPSERSLSPASVER--------------YSGQDADDDVDVDVVDCSDS
EMPSATAAAAAAA-------TTAAAAAAALQAQ-----------QQARQA
LRVAQQ---------------------QQQQQQQQRQQTHHH--------
ATT--GKQQRQHHNHHS---------------SNTN--------------
--------------NSSN--------------------------------
--------------------------------------------------
--------------------------------------------------
SGNSNT--------------------NSKSSSQRGRSAAAVGA----AAT
PSPPPP-----PPSQSPEEL---------ERLSPEESPAQ----------
--------------------------------------------------
--------QPTPKIVGSCNCDDLTP-VQCHLETKELWDKFHELGTEMIIT
KSGRRMFPTVRVS---------FSGPLRQIQPADRYAVLLDVVPLDSRRY
RYAYHRSSWLVAGKADPPPPS--RIYAHPDCPLSPEALRKQVVSFEKVKL
TNN----EMDKSGQ-----VVLNSMHRYQPRIHLVRLS------------
-------------------------HGQSIPGS-----------------
----------------PKE-------------------------------
--LQDMDHK-----------------------------------------
-----------------------------------TFVFPETVFTAVTAY
QNQLITKLKIDSNPFAKGFRDSSRLSDFDR-----DP-MD-------AFF
----FDQHMRT---------------------------------------
--------------------------------------------------
----------------------APL----------------RFFPDPLMS
Q----------------------------------L--------------
-------------TPQ--EADAASMALLEKARQHLQMF-GRSPYT----E
M-------------LLPHLYQRS---AAPP--------------------
--------------------------------------------------
--------------------------------------------------
---------------------------PP---------------------
------------------PPAPHL----SAFQLG----------------
----MWQQQWPQLTAGFLA---------------SANQQAALAL------
--------------------------------------------------
-----------------AAAGANR--------------------------
----TPPPS---------MAVAPPAP------ATPTS-------------
--------------------------------------------------
---------------------SCGSAS------------PDLRARPQLNH
YP---------------------QRFSPYQVPQHQ---------------
----------ASPPASNRA-------------------------------
------------------------------------------ESP-----
--------------------------------------------------
--------------------------------------------------
--------------------------------------------------
--------------------------------------------------
-------
>Dmel.FBtr0310358
MLVGSHPY---------LCN---GVPAAPAAPNAS---------------
--------------------------------------------------
--------------------------------------------------
--------------------------------------------------
----GQTTTTA---------------------------------------
----------------------------------------------SKSA
AGS-----------------------------------------------
-----ATDFSI----------------AAIMAR--EDASSR---------
--------------------------------------------------
--------------------------------------------------
--------------------------------------------------
--ESSIRSASPISVE----------------------DEVDVDVVDCSDA
EEPPTKA-------------------------------------------
-----------------------------------RRLNHH---------
-------QHHQHHQHHH---------------NNNN--------------
--------------NNNNNNVAHK--------------------------
--------------------------------------------------
--------------------SRNSG------------------GAVAQTA
SAESQL--------------------NTSSTSSQGRCS------------
-TPPQS-----PGTEDSE-----------ERLTPEPV-------------
--------------------------------------------------
--------QKAPKIVGSCNCDDLKP-VQCHLETKELWDRFHDLGTEMIIT
KTGRRMFPTVRVS---------FSGPLRQIQPADRYAVLMDIIPMDSKRY
RYAYHRSAWLVAGKADPAPPA--RLYAHPDSPFSCEALRKQVISFEKVKL
TNN----EMDKNGQ-----IVLNSMHRYQPRIHLVRLS------------
-------------------------HGQSIPSN-----------------
----------------PKE-------------------------------
--LQDLDHK-----------------------------------------
-----------------------------------TYVFPETVFTAVTAY
QNQLITKLKIDSNPFAKGFRDSSRLTDFDR-----DP-ME-------ALL
----LEQQLRS---------------------------------------
--------------------------------------------------
-----------------------PL----------------RLFPDPLMQ
Q----------------------------------F--------------
-------------AAQ---GDPSSMALFEKARQHLQMFGGNSPYA----Q
L-------------MMPQMYQAA---AAAAG-------------------
--------------------------------------------------
--------------------------------------------------
---------------------------PP---------------------
------------------PPPPGL----GAFH------------------
----MFQQQWPQLTAGFLA---------------SANQQAAAAQA-----
-------------------------------------AAQAQAQ---AQ-
--------------AAAAAMAANR--------------------------
----TPPP--------------PPTA------STPSST------------
--------------------------------------------------
---------------------SSGSPS------------PDMRPRQY---
-----------------------QRFSPYQLPGGQGP-------------
-----PSSAAGSPPAVNAS-------------------------------
------------------------------------------RSPA----
--------------------------------------------------
--------------------------------------------------
-------------H------------------------------------
--------------------------------------------------
-------
>tetur32g01430
ML---------------ITN---LDLVMTTGLRKSNN-------------
-----------------------------------SNHK-----------
--------------------------------------------------
--------------------------------------------------
--SSSMSTESR---------------------------------------
----------------------------------------------SSGG
TPLVNSNS-------------SNTN---------------NTNNSSKSGS
LANRPSTDFSI----------------EAIMGRSSNDPIQHQQHSP-PFS
PLPLPL--------------------------------------------
---NGFS----CSSTSSCSTSSHGLTKNG---------------------
---------MDEHAIEANS-------------------------------
--------------------------------PSLSPPSIDVD-YNCSPP
PMESSFDCHSPGI-------QSPLRSPIRSPIR-----------SPIRSP
VASPSH--------------------------------------------
--------------HLE-----------SPHPGNMD--------------
-----------------DGR------------------------------
--------------------------------------------------
--------------------------------------------------
--------------------------PMSGTLDRN--------------T
PSPAPS-----TGSTKDGSSSSC---------GPNPY-------------
--------------------------------------------------
----------ADAIKPKCNCEELAG-VKCHLENKELWDKFNELGTEMIIT
KQGRRMFPTVRVS---------FTG----IDVNTKYLVLLDIVPVDNKRY
RYAYHRSSWLVAGKADPPSPA--RLYLHPDAPFSADQLRKQVITFEKVKL
TNN----EMDRSGH-----IVLNSMHKYQPRIHLIIRR------------
-------------------------DGSTFDSP-----------------
----------------LID-------------------------------
--MESERFR-----------------------------------------
-----------------------------------TFVFPETVFTAVTAY
QNQLITKLKIDSNPFAKGFRDSSRLSDIER-----DA-ME-------SMI
-----DPCYGRGPI------------------------------------
--------------------------------------------------
---------------------ISPFLLNNEETASLFLRERALLMGHPNSP
N-------------------------------------SGSGNMPPGIRG
PVMWRPHPGFPTINPTDFYNLLTTCPPW----------------------
--------------------------YSAAIGAHLRSPN-----------
--------------------------------------------------
----------PTSGSSP-----------TSAAAAAAFAFT----------
---------------------------SP-------------PHFWNTNT
NQI---------PSEL--AKQSLI----NS--------------------
----------------------------------NGNMMNGNSNNN----
--------------------------------------------------
--------------NSGVGPTRPS--------------------------
-HPHDPSIHRF--------TPYP--------LYSPSKK------------
--------------------------------------------------
------------------DLNGCKSSST---GPLTSGLLPSLGHHPHL--
--------------------------------------------------
-----PGSSPSSSPLLSSSSSSSSSSNHHPLNLLNPSNGTNLSSDLHSHH
SHH-LHNSR--------SSFNSVNG---------------DKRSPINGSN
NS------------------------------------------------
------------------------------------KHKT----------
---------------KNHQ-------NGSNSERNKNQLNLSKSGHLN---
-SNLDKRSIDCIVKNE-----LSEPI------------------------
------R
>tetur32g01390
ML---------------ITN---LDLVMTTGLRKSNN-------------
-----------------------------------SNHK-----------
--------------------------------------------------
--------------------------------------------------
--SSSMSTESR---------------------------------------
----------------------------------------------SSGG
TPLVNSNS-------------SNTN---------------NTNNSSKSGS
LANRPSTDFSI----------------EAIMGRSSNDPIQHQQHSP-PFS
PLPLPL--------------------------------------------
---NGFS----CSSTSSCSTSSHGLTKNG---------------------
---------MDEHAIEANS-------------------------------
--------------------------------PSLSPPSIDVD-YNCSPP
PMESSFDCHSPGI-------QSPLRSPIRSPIR-----------SPIRSP
VASPSH--------------------------------------------
--------------HLE-----------SPHPGNMD--------------
-----------------DGR------------------------------
--------------------------------------------------
--------------------------------------------------
--------------------------PMSGTLDRN--------------T
PSPAPS-----TGSTKDGSSSSC---------GPNPY-------------
--------------------------------------------------
----------ADAIKPKCNCEELAG-VKCHLENKELWDKFNELGTEMIIT
KSGRRMFPTVRVS---------FTG----IDVNVKYLVYLDIVPVDNKRY
RYAYHRSSWLVAGKADPPSPA--RLYLHPDAPFSADQLRKQVITFEKVKL
TNN----ENDRSGH-----IVLNSMHKYQPRIHLIIQR------------
-------------------------DGITFDSP-----------------
----------------SIA-------------------------------
--VESERFR-----------------------------------------
-----------------------------------TFVFPETVFTAVTAY
QNQLITKLKIDSNPFAKGFRDSSRLTDLER-----DA-ME-------SII
----SDPCYGRGPI------------------------------------
--------------------------------------------------
---------------------ISPFLLNNEETASLFLRERALLMGHPNSP
N-------------------------------------SGSGNMPPGIRG
PVMWRPHPGFPTINPTDFYNLLTTCPPW----------------------
--------------------------YSAAIGAHLRSPN-----------
--------------------------------------------------
----------PTSGSSP-----------TSAAAAAAFAFT----------
---------------------------SP-------------PHFWNTNT
NQI---------PSEL--AKQSLI----NS--------------------
----------------------------------NGNMMNGNSNNN----
--------------------------------------------------
--------------NSGVGPTRPS--------------------------
-HPHDPSIHRF--------TPYP--------LYSPSKK------------
--------------------------------------------------
------------------DLNGCKSSST---GQLTSGLLPSLGHHPHL--
--------------------------------------------------
-----PGSSPSSSPLLSSSSSSSSSSNHHPLNLLNPSNGTNLSSDLHSHH
SHH-LHNSR--------SSFNSVNG---------------DKRSPINGSN
NS------------------------------------------------
------------------------------------KHKT----------
---------------KNHHKDNNSLSNNPNSERNQNDDN-----------
----SERKEDEDVEEI-----LVE--------------------------
------R
>XP_018496620.1 PREDICTED: T-box transcription factor TBX20 [Galendromus occidentalis]
--------------------------------------------------
--------------------------------------------------
--------------------------------------------------
--------------------------------------------------
--------------------------------------------------
--------------------------------------------------
--------------------------------------------------
--------------------------------------------------
--------------------------------------------------
--------------------------------------------------
--------------------------------------------------
--------------------------------------------------
--------------------------------------------------
--------------------------------------------------
--------------------------------------------------
--------------------------------------------------
--------------------------------------------------
--------------------------------------------------
--------------------------------------------------
--------------------------------------------------
--------------------------------------------------
----------------------------------------------MIIT
KTGRRMFPTVRVS---------FSQ--LPVSNEHRFHVLLDIVPCDNKRY
RYAYHRSCWLVAGKADPPSPN--RLYQHPDSPYAIDQLRKQVVSFEKVKL
TNN----EMDKHGH-----IVLNSMHKYQPRIHLIRRR------------
--------------------------ASAANSP-----------------
----------------IGN-------------------------------
--VEDEECK-----------------------------------------
-----------------------------------TFVFPETTFTAVTAY
QNQLITKLKIDSNPFAKGFRDSTRLTDFDT-----DSGVN-------SLL
----GDN-------------------------------------------
--------------------------------------------------
-----------------------PF---------------GRLMADPAAL
A-----------------------------------------SLPPEL--
--------------------------------------------------
--------------------------------------------------
--------------------------------------------------
---------------------------------LSQA-------------
---------------------------DPAA----------YLQQM-AVY
AQQ---------MAMF--GPPPAL----GA--------------------
--------------------------------------------------
---------------------------------SAELAAQQQQQQIYAL-
--------------RMAALLQAT---------------------------
--------------------------------------------------
--------------------------------------------------
--------------------------------------------------
--------------------------------------------------
------------------------------QQQKFFSKRNARNVELQAEA
K-------------------------------------------------
--------------------------------------------------
--------------------------------------------------
--------------------------------------------------
--------------------------------------------------
-------
>XP_003747776.2 PREDICTED: T-box protein H15-like [Galendromus occidentalis]
MAAAPSLLG-----------------------------------------
----------------------------------VVVH------------
--------------------------------------------------
--------------------------------------------------
--------------------------------------------------
----------------------------------------------FTSS
AAAINDGT-------------VDDD---------------NVRATAASKA
TVCDPARASAC----------------VGVRSRNGHSTL-----------
--------------------------------------------------
--------------------------------------------------
--------------------------------------------------
----------PFITL-----------------------------------
--------------------SSPVRSPLQAPQRL-------------PIS
VSLPLWLGL-----------------------------------------
--------------HLL---------------------------------
--------------------------------------------------
--------------------------------------------------
--------------------------------------------------
-------------------------------------------------Q
PPEKAS--------------------------GPNPY-------------
--------------------------------------------------
----------APLLRGACNSAALEK-VECHLENRDLWERFNELGTEMIIT
KTGRRMFPTVRVS---------FSQ--LPVSSEYRYHVLLDIVPCDNKRY
RYAYHRSCWLVAGKADPPSPN--RLYQHPDSPYANDQLRKQVVSFEKVKL
TNN----EMDKQGH-----IVLNSMHKYQPRIHLIRRR------------
--------------------------ASAANSP-----------------
----------------IGS-------------------------------
--VEDEECK-----------------------------------------
-----------------------------------TFVFSETTFTAVTAY
QNQLITKLKIDSNPFAKGFRDSSRLSDLER-----ET-ME-------SIL
----GDN-------------------------------------------
--------------------------------------------------
-----------------------PF---------------SRLMADPSL-
-------------------------------------------MPPSMAP
S------------TPQ--HEPTLNGSGG-----------GVLSGL-----
------------------------GGVSGGGG------------------
--------------------------------------------------
---------------------------AAAAAAAAAA-------------
---------------------------DPAA----------YFQHMAAAY
AQH---------LALF--AQHSPL----SA--------------------
--------------------------------------------------
--------------------------------PTASQAEAIQQQQIYAL-
--------------RMAALSQAALVQAAQQH-------------------
------------------MRQSPP--------------------------
--------------------------------------------------
---------------------ASARFS------------PYPVMRSSI--
--------------------------------------------------
--------APSLPPTPGRSSPQIDCRNKKPEEETFRSIGNYAMEMLDSEF
RK-------------------SLAA-----------------RTPTPSSG
SC---------N----------------------R---------DL----
--------------------------------------------------
---------------------NGKQSGGGNNGAVVDSAVVVVAALL----
--------------------LLVKV-------------------------
-------
>XP_018496687.1 PREDICTED: T-box transcription factor TBX20-like [Galendromus occidentalis]
--------------------------------------------------
--------------------------------------------------
--------------------------------------------------
--------------------------------------------------
--------------------------------------------------
--------------------------------------------------
--------------------------------------------------
--------------------------------------------------
--------------------------------------------------
--------------------------------------------------
--------------------------------------------------
--------------------------------------------------
--------------------------------------------------
--------------------------------------------------
--------------------------------------------------
--------------------------------------------------
--------------------------------------------------
--------------------------------------------------
--------------------------------------------------
--------------------------------------------------
--------------------------------------------------
----------------------------------------------MIIT
KTGRRMFPTVRVS---------FTG----LNPNERYGVLMDIVACDNKRY
RYAYHRSSWLVAGKSDPACPH--VLYQHPDSPFQGDQLRKQVVSFEKVKL
TNN----EMDRQNH-----IVLNSMHKYQPRIHLVKLR------------
-------------------------SDFCNSNG-----------------
----------------MPS-------------------------------
--LEREEYK-----------------------------------------
-----------------------------------TFVFPETTFTAVTAY
QNQLITKLKIDSNPFAKGFRDSSRLTDLEG-----DS-VE-------SLL
----REHAMRH---------------------------------------
--------------------------------------------------
----------------------LPF---------------ARA-------
--------------------------------------VFTGDLPPP---
-------------TPE--QQFLATTSAL-----------GRMPTS----S
ELLLLQ--------------------AAATNS------------------
--------------------------------------------------
---------------------------PWAKLAAAATLGQS---------
-----------------------------------------FGALQTNAM
AEI---------HALM--AQHQAL----AA--------------------
----------------------------------SGSQQALLAA------
-----------------------------------------------QQ-
--------------HFLAASQSPT--------------------------
----SMSPRMF--------TPSPPVT------------------------
--------------------------------------------------
--------------------------------------------------
---------------------KFSSFLPRQSPSRD---------------
----------ASPNKSEGH-------------------------------
------------------------------------------ESPALDPP
--------------------------------------------------
--------------------------------------------------
--------------------------------------------------
--------------------------------------------------
-------
>Dpte.g228.t1 
MVN---------PSVKNLTK---QS----SLNRHSNN-------------
----------------------------------HYYHKQ----------
--------------------------------------------------
----------------------------------------------QQQQ
QQSLTMSTKAK---------------------------------------
----------------------------------------------HFSI
DSLISNKD-------------ADLN---------------KDNSTTSDTM
TNIRRQINNSSRYNDHNQTLFNGHNHHQWIDNNTSNNTINQRKRSI-DFE
QKYRPTKTLKSTMTKRLIDDYHQHNINIEDNDDDDDDDDDEEINVDDVVD
IESNGSSHDDECVSCKSDPNSDQPISPNL---------------------
---------AATYPYDPSSLLPSIG-------------------------
LKGTIPADMNPFFNPAHFNLNLLRAGSLPTTHLSQLHPSLALQ-QRLNAE
FNNSFADLAKFAK-------ISPSGLPTSNQQQ-----------PPPPPP
LSLPSLPVTSQTSPSSKNSKNFSKSAFSFVNNSSDNNDNYHE--------
NQT--TRPGPKSGNRYS---------------SNNK--------------
--------------ESK---------------------------------
--------------------------------------------------
--------------------------------------------------
--------------------------YLSNSHHRD--------------K
ESSSKV-----SNNQYSSSSSSTTSSNHHGKSGKNNSNDSKNNNANSKP-
--------------------------------------------------
--------ELNPACLPRCNCEELMK-IDAKLETKELWEKFHELGTEMIIT
KTGRRMFPTCRVS---------FHN----TDPMARYAVLMDILPVDNKRY
RYAYHRSSWLVAGKADAPSPI--RLYLHPDSPFTGEQLRKQIVSFEKTKL
TNN----EMDKNGH-----IVLNSMHKYQPRIHLIKLR------------
-------------------------LDQLTHHSSQ---------------
--------------LMINN-------------------------------
--LENEQFR-----------------------------------------
-----------------------------------TYIFPETVFTAVTAY
QNQLITKLKIDSNPFAKGFRDSSRLTDLERYEI--ES-VE-------TLL
----REHAFRH---------------------------------------
--------------------------------------------------
----------------------SPF----------------RAFFGSDL-
--------------------------------------------------
-------------SPHD-QQALANAAAL-----------GRLPCG----Q
D-------------FLALMASQA---AALASSAWKFSPNG----------
-------------------QTSTSTSASTQP-------------------
---PSSSSQLPPP--PPPTTTT----TTSSSLSTSSIQNQNH--------
-------------SPGNNSPN---TDVSPNSSSYS-------SAMMPGSA
AEF---------SSMM--AVNPAL----ASFYFGNIPRNFLSGQNMLHPS
Q---MMNSTQPESTSSSTETSKVNNSNGKCGSKVSGKQSNANAALNLTCT
DGISSANNPN-----------NNINCSSPSLSNSSNESSSNLNHNVQSQ-
--------------AAAAVAAAFYTQFPRF----FRLPT-----------
APITPPGPNIIT------TTPSPPHH------QTPVSN------------
--------------------------------------------------
-------------------TNATNRLS------------PVQAPKTSFS-
--------------------------SPLSSPAAQ---------------
----------LPPPPPPFTSSQSDMKSNSFTDCHNRSCPN----------
------------------------------------------TPPSPSSP
TL---------S-----------------M--------------------
--------------------------------------------------
----------------------SPISDLSNSSRLTNDKTTSIST------
--------------------------------------------------
-------
>aculy01g27870.1
MHS--------------ISK---KSSSFKTLTRRSQN-------------
----------------------------------MAKEH-----------
--------------------------------------------------
--------------------------------------------------
--QQQQQVESD---------------------------------------
----------------------------------------------SPSC
SPEVGDDV-------------IDSDYEDNNNHK------FDNDDEHQDVD
VMSSPPPQMQVK--------------------NEESNEINRPFNTA----
---RPMKRRKSSSPDR----DHRAGVNNQAGAATGDSDWAPRIKR-----
-EANKLNFSIESIMQSVNQSSSSVVANQL---------------------
---------QQQTQLQHQLLQQ----------------------------
--QQHQATINP-------------------SYPANFPPGLSGYLQIQTSA
AATAALAAAAAAT-------ATPMGQQQQQRQQ------------SMASP
SFLPSH---------------------------QNHRLNHH---------
-------QQHHHQQHPQVVM----ADLSPRQASNAN--------------
---------------CNNNNT-----------------------------
--------------------------------------------------
-------------------------------------------TADSPS-
SAYSPA--------------------PSSSSSSQS--------------S
PAPSIG-----SGTQSIDKSTLITSTN--ESASNQSSQAQNNNNNNSNQT
TTNCNG---KTTKSSGSKSS------------------------------
---RQSGSTNHLLRQQICTDPRLAP-FECHLDNLDLWHRFHPLDTEMIIT
KQGRRMFPPVRVTFSMGAGAEILSQ----LNPRDKYQVLMDILPYDNKRY
RYAYHKSSWQQAGKADPPSPT--KLFLHPDGPFTLEQLKRQVISFEKIKL
TNN----DANKHGY-----IVLNSMHKYQPRIHLVLWR------------
----------------------GKESQNLANSP-----------------
----------------IAN-------------------------------
--LDQETHK-----------------------------------------
-----------------------------------TFIFSETIFTAVTAY
QNHSITKLKIDSNPFAKGFRDSSRLTDLEL-----ES-MQ-------DLM
----SDGQCPFSPPRAPPPGFQHLLFAAAAAQHAAAVAQQQQQLTHGSAG
QKG-----------------------------------------------
----------GVPGGIGNGPPGPPL--GGEDPTSVLL-RERTLMSLDSFL
QQQQQQQQQQH---------------------------FSQQQLPPPSGH
QM--NHQHQHNNNNLNQINQHTTNQNHL-SHLQHLNQHQLLSPPN----S
NLL-----DGHPSSLPPASTSSP---SASSGGGGMLRPNS----------
------------NGQSRGLDCSIS--------GSLPA-------------
---NNLASTTPTS-------------SSGYSISSSGIASVAGC-------
------------HPLG--------LAAPPSHMQQ----------------
------------------QQPPPMSQSYGSVGIG---MNQPPSSQGLPPN
FGDLLMQQQ--RQFAAAMAAGGLN---------PQQLQQAFMAAHH----
--------------HQQM---------ASLSMHLSTQYQQQQQQQQQQQ-
--------------RNGAITTTAINTATSG--------------------
-------------------GGAPTNQ-----L---AAT------------
--------------------------------------------------
-----------------GGAPAKAHNL-----------------------
--------------------------------------------------
--------------------------------------------------
------------------------------------------AKPV----
--------------------------------------------------
--------------------------------------------------
--------------------------------------------------
--------------------------------------------------
-------
>aculy01g27900.1
MHS--------------ISK---KSSSFKTLTRRSQN-------------
----------------------------------MAKEH-----------
--------------------------------------------------
--------------------------------------------------
--QQQQQVESD---------------------------------------
----------------------------------------------SPSC
SPEVGDDV-------------IDSDYEDNNNHK------FDNDDEHQDVD
VMSSPPPQMQVK--------------------NEESNEINRPFNTA----
---RPMKRRKSSSPDR----DHRAGVNNQAGAATGDSDWAPRIKR-----
-EANKLNFSIESIMQSVNQSSSSVVANQL---------------------
---------QQQTQLQHQLLQQ----------------------------
--QQHQATINP-------------------SYPANFPPGLSGYLQIQTSA
AATAALAAAAAAT-------ATPMGQQQQQRQQ------------SMASP
SFLPSH---------------------------QNHRLNNH---------
-------QQHHHQQHQQVAM----ADPSPMRASNAN--------------
-----------HSHNHNNNNI-----------------------------
--------------------------------------------------
-------------------------------------------AADSPTF
AAYSPP--------------------LSSSLSRQS--------------S
PTPSIG-----SGTQSIDKSTII---------------------------
--------------------------------------------------
--------HKTTINEPTTGNQSLAQ-VECTLDNKDMWDKFHSLNTEMIIT
KTGRRMFPVMKVQ---------FHH----LDPNARYAVSMDIVPVDNKRY
RYAYHKSCWQMAGKADPSAEP--RLYPHPDSPFNGDLLSRQVISFEKVKL
TNN----EMDRSGH-----IILNSMHKYQPRVHLIELKLPPTNAPPPSQQ
ANIAQQHHHQQQSLNLNQSTSNGRNNQNHRSTN-----------------
----------------NNN-------------------------LPPQQP
-QLDIKGYR-----------------------------------------
-----------------------------------TFVFPETVFTAVTAY
QNQLITKMKIDKNPFAKGFRDSSRLSDLDR-----ND-PF-------DYM
--------------------------------------------------
--------------------------------------------------
-------------GSLGPG---GP--------------------------
--------------------------------------------------
--------------------------------------------------
--------------MDPATAAAA---AAMAAGGAHMDAYQ----------
--------------------------------------------------
---QLLAASTANQ-------------NPWYSAVAAAT-------------
---------------G--------AAANP---------------------
--------------------------------------------------
-------------FANPMAAAACS---------NASAQAA----------
-------------------------------------------QLQATQ-
--------------MWLAAFSACLNGGPGG--------------------
------------------AGGLPPKG------ITPGGN------------
--------------------------------------------------
-----------------GGGGGTRHSS-----------------------
--------------------------------------------------
--------------------------------------------------
------------------------------------------ASPHTNTV
---------------------------------------------L----
--------------------------------------------------
--------------------------------------------------
--------------------------------------------------
-------
>Dpte.g10155.t1_Dpte.g10154.t1 
MNLHDRLVFPRTSLDVNRDN---FEKSFFTSVRKAINPTECPVKEKHIRR
IVIGTFITKSGQIFWSYARRLPLDAHQIVCWKFCHVLHKVLRDGHPKVI-
---PDSYRYRQWLLELCKMWGLLKQGYGKLIHSYCSLLVNKIDFHIRNPR
FPGNLIITDGDLDRIGENDVNIFFQLCCEIYDYMDEILCLQNNVYLSLDT
SYSSSMTSTGQCRIAPIIMCIQDSSQLYDFTVKILFKLHKALPHSTLEGH
RERFLNQFKLLKTFYSNYSRLQYFQHLITIPKLPEEPPNFFVQSNLNSHV
TPIVVIPEQQQDDGETNEDNLLDLTFDTDSD---------KVNDAIAGWS
FQDDESNKVIVE---------------ERSLIEEKDRIIERFSNRIGELE
IELQQNKFELEKRIE-----DYKRQIAELECAA------AQRMER-----
-EVEQLKMEMERQKSSVVEEQATKFTKMKEFYNKFRAEHIELLKAKAEND
RQLAVTLRSLEQLKKENETLSKQLDENCHKDVQMDSFVQLNNELKGQLSF
VQQQYEKIAKEFETLK-----------IEKNDIDNRYQSMMAKFDQTNQE
LTKQKLEHSNYVDEINKKFIATLLNESTKISERLIDEEMDLGLLSVNCSP
QYFSTQIQILIT--------RFGD--YEHSIQSKSYSINLF---------
-------QMAFHYYYQLFYM-INCSKTTIRSLSNIDLSNELSENCVHLVQ
LNNEFVQTILNNFHNTNDGIEKIRQCLQKIYELTLKVLPELAINQKNLDL
ESLLNKEMTEMDQAIQLAVSKIEQMLTESNVQQTGLKLEVNGKILTACTA
LMQAIRQLILDSKRLQLEIASKQKGNFSIKEFYQRNHRWTEGLISAAKTV
AADA--NLLVETADKIISGSGKFEALMAASQEIAASCAQLVVASRVKAEA
SSQNLS-----NLSKSSKSVLKETG--------------------NIIAI
TKHCSKLIEENVETDISKLSLHQAKRLEMECQVKVLELENALEKERVRLA
SIRRQHYHMAESLSNSDSNXWKLST-IKLSLESKCLWHEFNELGNEMIVT
KAGRRPFPTFQIR---------LKG----MNMDVDYILMMDFILADDKRY
RYVFHNSSWMITGQADLSGPP--RIHVHQDSPAKGSYWMRQTISFDRLKL
TNN----PLDDNGH-----IILNSMHRYQPRFHVICCE------------
-------------------------PTTTTTTN-----------------
----------------EHQS-YHHH-------------------------
-HHHRRNFR-----------------------------------------
-----------------------------------TFILNETKFFAVTAY
QNHRITQLKIASNPFAKGFRENNHNQQQQQ-----QQ-------------
--------------------------------------------------
--------------------------------------------------
--------------------------------------------------
--------------------------------------------------
--------------------------------------------------
--------------------------------------------------
--------------------------------------------------
--------------------------------------------------
--------------------------------------------------
--------------------------------------------------
--------------------------------------------------
-----------------------------------------------DQ-
--------------KDDMIITN----------------------------
--------------------------------------------------
--------------------------------------------------
--------------------------------------------------
--------------------------------------------------
--------------------------------------------------
--------------------------------------------------
--------------------------------------------------
--------------------------------------------------
--------------------------------------------------
--------------------------------------------------
-------
>XP_018496508.1 PREDICTED: T-box transcription factor TBX3-like [Galendromus occidentalis]
MIV-----------------------------------------------
--------------------------------------------------
--------------------------------------------------
--------------------------------------------------
--------------------------------------------------
--------------------------------------------------
--------------------------------------------------
--------------------------------------------------
--------------------------------------------------
--------------------------------------------------
--------------------------------------------------
-------------------------------ESGEYPPR-----------
--------------------------------------------------
-DAPRC--------------------------------------------
--------------------------------------------------
--------------------------------------------------
--------------------------------------------------
--------------------------------------------------
--------------------------------------------------
--------------------------------------------------
--------------------------------------------------
----------RPKVQITNNDPRMVD-VMVDLENRDLWYEFHKNGTEMILT
KSGRRMFPDLKFK---------ITG----LEANQYYFVLIDIVPTDEYRY
K--YMGKHWVPAYKTDAPAHKL-NLYCHPDSPALGAKWLSTTVAFPKLKL
TNS----SASTDTH-----MVLNSMHRYTPRLHVFLGS------------
--------------------------------D-----------------
----------------IAR-------------------------------
--LDARNFT-----------------------------------------
-----------------------------------TFIFPETSFMAVTAY
QNEEVTNLKIKYNPFAKGFRDDDRRQTTKR-----SA-DD-------AGM
----NEDQDST---------------------------------------
--------------------------------------------------
--------------------------------------ETKSVREDA---
--------------------------------------ASSSPETPCSSS
PD--TA------------IQTASSKGDLQLVPVPHPSLPQMTPMQ----L
DLQL----------RMPYD-------------------------------
--------------------------------------------------
----------PRY-------------------------------------
---------------------------WPASNSVWRDLLHMHSHSFRP--
--------------------------WVAH-----------------GPT
--------------------------------------------------
--------------------------------------------------
--------------------------------------------------
------------------HVASPLFP------YYPSGI------------
--------------------------------------------------
--------------------------------------------------
--------------------------------------------------
--------------------------------------------------
------------------------------------------GYPSL---
--------------------------------------------------
--------------------------------------------------
--------------------------------------------------
--------------------------------------------------
-------
>Dmel.FBtr0332070
MTT-----------------------------------------------
--------------------------------------------------
--------------------------------------------------
--------------------------------------------------
--------SHI---------------------------------------
----------------------------------------------LSAV
DPTTGLSG------------------------------------------
--------------------------------------------------
--------------------------------------------------
--------------------------------------------------
--------------------------------------------------
----------------------------------------------NVSG
GGGGGGAGGGAGS-------------------------------------
-------------------------------GSPQHVTHNG---------
----------HGHGH-----------------------------------
--------------------------------------------------
--------------------------------------------------
--------------------------------------------------
-----------------------------------------------GLG
GVAAVS-----GGGASVSGNGGHRVVG-----------------------
--------------------------------------------------
--------------GAGSPNELDRN-LRISLDDRELWLRFQNLTNEMIVT
KNGRRMFPVVKIS---------ASG----LDPAAMYTVLLEFVQIDSHRW
K--YVNGEWVPGGKAEVPPSN--PIYVHPESPNFGAHWMKEPISFAKVKL
TNK-----TNGNGQ-----IMLNSLHKYEPRVHLVRVG------------
--------------------------------------------------
--------------------------------------------------
--SEQRHVV-----------------------------------------
-----------------------------------TYPFPETQFIAVTAY
QNEEVTSLKIKYNPFAKAFLDAKERPDTLYP---HDT-HYGWLIPPPTHY
----TAAAAAV-------------------------AAPPPLSIAQSHGL
VASCPSVSSAES-----------------------VGPSS-GG-------
--------SCDRYGRSLSSRSVAP--------------TRTTPYSRPRVV
SGSGSNGSAGNA--------------------------SSTSPQPPSAPQ
TP--TSLHSTSTGSVST-SVSSSSGGGIGSAPS-----------------
--TGCFSSSYAQSGFMSVD-------ASPTASVFSYP-------------
----------------SSWQSNGNYWNATSVPGPMP--------MNVCSG
RNISSHNSPSPTN--------------GSPSYTTS---------------
---------------------------SPSYT---IHHLTPHSHQYNMAQ
TDIYGTGVGVGGGAGT--TGSPQAAYGAAA--------------------
--------------------------------------------------
-----------------------------------------------HQ-
--------------VYHPTPTSPTHQLYTN--------------------
------------------AVLNAPSA-----LSYSASG------------
--------------------------------------------------
------------------WHNGSGAEYGLYQNAAAAYYQPEYIP------
------------------LEIGYATHPLEPVDVSK---------------
--TLDDPQAAMYKPSDEQGSVITLECASSSLK-------SSHDIKIESSS
LE---HAGERG-TVGGGAAVVSVPTAV-------------VNGAPAVAAD
TW------------------------------------------------
--------------------------------------------------
--------------------------------------------------
----TPLTPPQSTLQ-----------------------------------
-------
>tetur03g00490
MNV-----------------L-----------------------------
--------------------------------------------------
--------------------------------------------------
--------------------------------------------------
--------------------------------------------------
--------------------------------------------------
-------------------NYIQENLNNNNH-------------------
--------------------------------------------------
--------------------------------------------------
--------------------------------------------------
--------------------------------------------------
--------------------------------------------------
--------------------------------------------------
--------------------------------------------------
--------------------------------------------------
--------------------------------------------------
--------------------------------------------------
--------------------------------------------------
--------------------------------------------------
--------------------------------------------------
--------------------------------------------------
-------------------NTTDRT-ISVILLQEELWNKFNSITTEMIVT
KSGRRMFPVVKLE---------VKG----LETNSMYVIILEFCQLGDNRW
K--FVNNEWVQGSKSEVKSRSEYSYYTHPESPNYGGHWMKKPVEFPKVKL
TNK----QPPEEGQ-----VVLNSLHKYEPKVHIIKSN------------
--------------------------------------------------
--------------------------------------------------
-PGHEPETI-----------------------------------------
-----------------------------------SFCLPTTQFIAVTAY
QNESITDLKIKNNPYAKAFAEKHKKNKNDV-----NR-ID-------NNI
----NPCFEYGRPQLY-----------EHQQQNQF---------HHSYHH
HH------------------------------------------------
--------------------------------------------------
--------------------------------------------------
---------------------------------------TYLPYQ-----
--------------------------------------------------
-------------------EPHDSGANFTP--------------QNVQQM
FY------------------------------------------------
--------------------------------------------------
--------------------------------------------------
--------------------------------------------------
--------------------------------------------------
--------------------------------------------------
--------------------------------------------------
--------------------------------------------------
--------------------------------------------------
--------------------------------------------------
--------------------------------------------------
--------------------------------------------------
--------------------------------------------------
--------------------------------------------------
--------------------------------------------------
--------------------------------------------------
-------
>tetur03g00470
MNV-----------------L-----------------------------
--------------------------------------------------
--------------------------------------------------
--------------------------------------------------
--------------------------------------------------
--------------------------------------------------
-------------------NYIQENLNNNNH-------------------
--------------------------------------------------
--------------------------------------------------
--------------------------------------------------
--------------------------------------------------
--------------------------------------------------
--------------------------------------------------
--------------------------------------------------
--------------------------------------------------
--------------------------------------------------
--------------------------------------------------
--------------------------------------------------
--------------------------------------------------
--------------------------------------------------
--------------------------------------------------
-------------------NTTDRT-ISVILLQEELWNKFNSITTEMIVT
KSGRRMFPVVKLE---------VKG----LENHSMYVIILEFCQLGDNRW
K--FVNNEWVQGSKSEVKSRSEYSYYTHPESPNYGGHWMKKPVEFPKVKL
TNK----QPPEEGQ-----VVLNSLHKYEPKVHIIKSN------------
--------------------------------------------------
--------------------------------------------------
-PGHEPETI-----------------------------------------
-----------------------------------SFCLPTTQFIAVTAY
QNESITDLKIKNNPYAKAFAEKHKKNKNDV-----NR-ID-------NNI
----NPCFEYGRPQLY-----------EHQQQNQF---------HHSYHH
HH------------------------------------------------
--------------------------------------------------
--------------------------------------------------
---------------------------------------TYLPYQ-----
--------------------------------------------------
-------------------EPHDSGANFTP--------------QNVQQM
FY------------------------------------------------
--------------------------------------------------
--------------------------------------------------
--------------------------------------------------
--------------------------------------------------
--------------------------------------------------
--------------------------------------------------
--------------------------------------------------
--------------------------------------------------
--------------------------------------------------
--------------------------------------------------
--------------------------------------------------
--------------------------------------------------
--------------------------------------------------
--------------------------------------------------
--------------------------------------------------
-------
>tetur03g00610
MS------------------------------------------------
--------------------------------------------------
--------------------------------------------------
--------------------------------------------------
--------------------------------------------------
--------------------------------------------------
--------------------------------------------------
--------------------------------------------------
--------------------------------------------------
--------------------------------------------------
--------------------------------------------------
--------------------------------------------------
--------------------------------------------------
--------------------------------------------------
--------------------------------------------------
--------------------------------------------------
--------------------------------------------------
--------------------------------------------------
--------------------------------------------------
--------------------------------------------------
--------------------------------------------------
-------------------------------------NFFISFGV-----
-------------------------------TCSMYVIILEFCQLGDYRW
K--FFNNEWVQGSKSEVKSRSEYSYYTHPESPNYGGHWMKKPVEFPKVKL
TNK----QPPEEGQ-----VVLNSLHKYEPKVHIIKSN------------
--------------------------------------------------
--------------------------------------------------
-PGHEPETI-----------------------------------------
-----------------------------------SFCLPTTQFIAVTAY
QNESV---------------ENRDSWLISV-----SG-LL-------DNY
----GTRF------------------------------------------
--------------------------------------------------
--------------------------------------------------
--------------------------------------------------
-------------------------------------------FH-----
--------------------------------------------------
-------------------ETHFSGVTFDE--------------QPENNL
N-------------------------------------------------
--------------------------------------------------
--------------------------------------------------
--------------------------------------------------
--------------------------------------------------
--------------------------------------------------
--------------------------------------------------
--------------------------------------------------
--------------------------------------------------
--------------------------------------------------
--------------------------------------------------
--------------------------------------------------
--------------------------------------------------
--------------------------------------------------
--------------------------------------------------
--------------------------------------------------
-------
>Dpte.g7904.t1 
MQSFQ-----------------------------NNND------------
----------------------------------HYYHHY----------
--------------------------------------------------
-----------NNNNQQND---------------------QSIQTTTTST
STTTTMTTTTT---------------------------------------
----------------------------------------------TTLS
SPTTTTTT-----------TMITSHYNNNNNH-------Y--NHQHQN--
--HYPYHNLDTN--------------------NFYHHHHHHPYYSSNDYH
QQQ-----------------------------------------------
--------------------------------------------------
---------QQQSLIDHYHYQT----------------------------
----------------------------------------------NSIT
GSSGIGYSGSYLY-------------------------------------
-------------------------------DSLYHPSHHH---------
-----------SSSHYPSTFTTNLTSSSTTSSQSISPTTSSS--------
-----MIPISIDTYNNHDQQV-----------------LNLPI-------
--------------------------------------------------
------------------------------------------ITSSMAT-
--------------------------TTTSTISNSNC--------LTSTT
TTTTTA-----TGTTSSSSSLTSSSLS-----------------------
--------------------------------------------------
---------------VNSSYHQHRH-ISVQLMDITIWKRFCDVNNEMIVT
KGGRRMFPLIRCQ---------IDG----LEPRSMYSIVLEFVQIGTHRW
K--YLNGNWVAGGKSEPPPQNLQTFYIHPDSPNFGAHWMKEVVSFTKVKL
TNK----PTTQQGQVGWQKVVLNSLHKYQPRIHIVRIES-----------
-------------------------TGSTVTTSTTASSSSSSTASTTATT
SSTSTSPKLTMDALCVLSKSLYQQHQQQHNGNNNDGIIISDMNDEFVQQP
NQQQQPNQITNIDNCLASISSSSSLSTNDGTNFYETSQECIDILGTTGTG
KNNNDNNNSSSGSSSGMMIINEDCINSFCGGNKIVTYTFKETQFIAVTAY
QNEDVTHLKIRYNPFAKAFQDIREKPSHHH-----HH-HH-------NHY
----SSTSHSHHHLQQ-----------QQQQQNQLSSSIYDQSIHHSHPH
HHSNYSQSYYQQQ---------------QQQQRIHTGVTN-SN-------
--------SESITTTTTTTKSTIT--------------TTTTLSSSSPLS
TTLATTTTTTNAIT------------LSSLLSTPTITLTTTKAFPTTTTT
TI--PTLTTTTTTMINN-DNDDTSMTLLSNPHSHH----HHLPHQPWMID
NQQQIDNNHHHQTSIMDIGYVNP-NITTPTSAAYGLSLWPSSIQSN----
------------DQNQLDCQSTSSFTNITPPPSAVASVTSLEQQQQIEQL
YNVPGYQSTYPSS--------------SSSSYYSSGSVDNNNY-------
------------SS-----IV--YQYPPPSASNSSINHHH-HNQRYSASA
NYIHHH------QSSS--SPIPESTYWPSS--------------------
-----------SSTTTNRYDNNNIDD----DDDNSIKNQTYFNHIK----
--------------------------------QLKHQDYYHQQQQQQNQE
SS-----NLLIDHKHSTTTTTTTTNQSLSHLTRLLGTPL-----------
SSSSSSTTNYF-NDNKQQIQSAMPIS------SWNSSS------------
--------------------------------------------------
-------------------IHGCNHHSNINQWNQQNYEYPTTTTMMMMNE
NI----------VVDNN-FDLAKQSTKIEEIDDNDDDKLIDLNKEANPDD
KLSLRNNNNGMEQLNITTPTTTTTKTLSSSSKRLRACNNNDNNLLLKHGH
HH---HHQDHQ-ITGDET--------------------------------
--------------------------------------------------
--------------------------------------------------
--------------------------------------------------
--------------------------------------------------
-------
>aculy02g30020.1
MDE-----------------------------------------------
--------------------------------------------------
--------------------------------------------------
--------------------------------------------------
--------------------------------------------------
----------------------------------------------SEIL
TQVTALSS------------------------------------------
--------FALR----------G---------------------SSGKLD
QTQ-----------------------------------------------
--------------------------------------------------
---------QQQSLVGHHHQQQQDN-------------------------
------------------------------SYTNNSPPSDQIK-------
----------------------------YEDQQL----------------
----------------------------HLQQQQQHQLHHG---------
--------GYQYQQHQQ---------------------------------
--------------------------------------------------
--------------------------------------------------
--------------------------------------------------
-----------------------------------------QPPHLQAIN
STASSA-----SSTTSSASALSSSATGY----------------------
--------------------------------------------------
--------------------------AEAKLEDPELWRAFNTQTNEMIVT
KSGRRMFPVIKVA---------ISN----LDPRSMYSIAIEFVQMENHRW
K--YVNGEWAPGGKSEPSSSK--SLYVHPESPNFGAHWMKDPITFSKAKL
TNK----PTNQPGQ-----VVLNSLHKYQPKIHVIKVS------------
-------------------------------TD-----------------
----------------DKP-------------------------------
--FQRGRID-----------------------------------------
-----------------------------------TFQFAETQFIAVTAY
QNENVTKLKIKFNPFAKAFQDGRDRPVDMNL-LGHHH----------HHF
Q--HNPNQHSHHH----------------------------HAAHHHHQI
HHQ-----------------------------------------------
----------------------VP--------------RPMTIDDAAAAA
AAVAAHAATHHA----------------------------HQVFQHHVTN
PF--AGVKTAVPDTVDS-----------ASAHHHH----HHNPYH-----
-------HHHHHLSMA----------AVAAHHAHQQHSFHHNHQHH----
------------HQQQQQQQ---------------------QQQHHNQQQ
HHLHQQQQLQPQI--------------SPQESAASTVLEHHNL-------
------------HTGGQ------------------IAHHHHHHQSHQP--
-QLHNH------QAHA--AAAAAAHDWHPS--------------------
-----------QYTS----------------HLAAVSNLAQVSAHQ----
--------------------------------QSVSSHLDHQQQQQQAQ-
------------------------------------------L-------
------------HQSQQPHPQTPPES------SNSVST------------
--------------------------------------------------
-------------------VDHQDHHEQSQTLQQQQQQLQALQQQPTLND
RD----------ISSNSYHHLASSQQHMQQVAPVTQQ-------------
-------QQHEGSPDSNGHQLASSGSSTST--------------------
------------------------------------------TQPSAQWC
GFV-----------------------------------------------
--------------------------------------------------
--------------------------------------------------
--------------------------------------------------
-------
>XP_003739055.1 PREDICTED: T-related protein [Galendromus occidentalis]
MCT-----------------------------------------------
--------------------------------------------------
--------------------------------------------------
--------------------------------------------------
--------------------------------------------------
--------------------------------------------------
--------------------------------------------------
--------------------------------------------------
--------------------------------------------------
--------------------------------------------------
--------------------------------------------------
-------------------------------------PS-----------
--------------------------------------------------
--------------------------------------------------
--------------------------------------------------
--------------------------------------------------
--------------------------------------------------
--------------------------------------------------
--------------------------------------------------
--------------------------------------------------
--------------------------------------------------
--------------------------PQVTLLDFELWLKFREVTNEMIVT
KSGRRMFPVIRIQ---------LSG----LDPFGRYSVRLEIPQFGSSRY
K--FQGTEWVPSGKCESPSVQ--SGFVHQESPNSGSFWMKGPVAFNKVKL
TNK----NTSDSRY-----IVLNSLHLYEPRVIITAEE------------
--------------------------------------------------
--------------------------------------------------
----SGNQW-----------------------------------------
-----------------------------------TFPMSETQFIAVTAY
QNERVTSLKVRHNPFAKAFLDTRA-----------DH-------------
--------------------------------------------------
-----------------------------------SGPG-----------
----------------------LP--------------QTQSPFAQPMA-
---SLQSSDVHE--------------------------SASNPLP-----
--------------------------------------------------
--------------------------STSSGGATDNRWVQH---------
--------------------------------------------------
--------------------------------------------------
-----------V--------------------------------------
------------------YRSPSLDYWKNE--------------------
--------------------------------------------------
--------------------------------------------------
--------------AFRLSNSTINAQLPCS--------------------
------------------ALAPPPES------------------------
--------------------------------------------------
--------------------------------------------------
--------------------------------------------------
-------QAPMSAPPPMMGQTSAFLPSSSF--------------------
------------------------------------------GFPYIQFV
DYW-----------------------------------------------
--------------------------------------------------
--------------------------------------------------
----DPPPPTQDLEEL----------------------------------
-------
>XP_018493838.1 PREDICTED: brachyury protein homolog [Galendromus occidentalis]
MMR-----------------------------------------------
-----------------------------------SAHR-----------
--------------------------------------------------
--------------------------------------------------
--------------------------------------------------
--------------------------------------------------
--------------------------------------------------
--------------------------------------------------
--------------------------------------------------
--------------------------------------------------
---------PKLTETEHERLLEQRN-------------------------
--RIVAKV------------------------------------------
----------------------------------------RGI------S
YDLPQKI-------------------------------------------
--------------------------------------------------
--------------------------------------------------
--------------------------------------------------
--------------------------------------------------
--------------------------------------------------
--------------------------------------------------
--------------------------------------------------
--------------------EPYAD-PQVALLNPEMY----NCQMRIKIS
PGGKRMSPPPSAR---------IQN----VDPLENYNVWLE---------
---FRGS----SGHT--------DLYRHPRSPQLGWRWMEDTVKFSRLKL
YTH----PQGDVLH---DGVILRTSQLYCIDIHIAKVAA-----------
--------------------------------------------------
----------------NGH-------------------------------
--MPKESHR-----------------------------------------
-----------------------------------SFTFVGPWF------
------------RPFNVG-----------------DS-------------
--------------------------------------------------
--------------------------------------------------
-----------------------PI-------------------------
--------------------------------------------------
--------------------------------------------------
--------------------------------------------------
--------------------------------------------------
--------------------------------------------------
--------------------------------------------------
--------------------------------------------------
--------------------------------------------------
--------------------------------------------------
--------------------------------------------------
--------------------------------------------------
--------------------------------------------------
--------------------------------------------------
--------------------------------------------------
--------------------------------------------------
--------------------------------------------------
--------------------------------------------------
--------------------------------------------------
--------------------------------------------------
--------------------------------------------------
-------
>XP_003746877.1 PREDICTED: T-box transcription factor TBX6 [Galendromus occidentalis]
MVE-----------------------------------------------
--------------------------------------------------
------------------------------------------DM------
--------------------------------------------------
--VESLEEFGS---------------------------------------
----------------------------------------------GDLV
PPESGSPS-------------ADSGFDDG---------------------
--------------------------------------------------
--------------------------------------------------
--------------------------------------------------
--------------------------------------------------
-IRVANDPVEPFRTQI----------------------------------
--------------------------------------------------
--------------------------------------------------
--------------------------------------------------
--------------------------------------------------
--------------------------------------------------
--------------------------------------------------
--------------------------------------------------
--------------------------------------------------
--------------------------------------------------
---------------------RSGD-VVMFLVNSEIWELMHPFGHEMLIN
TNGRYLRPDVRVE---------LQG----LKPDKMYSVRARIGTISPTKL
A--FRRGRWDYTTET-AQELS--IVYEHPESPKLGQYWLDAFIVFDSIKV
YSQANLEEESAATK-----LVLDTRRKYQLAIEVEE--------------
--------------------------------------------------
--------------------------------------------------
--LQGATH------------------------------------------
-----------------------------------HFEFEQLQFISVTAW
HSAHVKKFKVKPHQYANPTRMKPVDEV--------DA-------------
--------------------------------------------------
--------------------------------------------------
----------------AIGSRSAP--------------------------
--------------------------------------PVFRVVNHEVSN
---------------------------------------ELNPNA----I
NILCK---------------------------------------------
--------------------------------------------------
--------------------------------------------------
---------------------------PPASTSSSR-IHKI---------
-----------GIIED--SGSAPV----SS-----------------APT
--------------------------------------------------
-------------------------------------------RRETEQ-
--------------------------------------------------
--------------------------------------------------
--------------------------------------------------
-------------------------------------AVRLLNNDQSLDF
ED-----------------------------------------------D
FLS-----------------------------------------------
--------------------------------------------------
--------------------------------------------------
--------------------------------------------------
--------------------------------------------------
--------------------------------------------------
-------
