# Supplementary material for: Genome streamlining in a minute herbivore that manipulates its host plant
Source: eLife. 2020 Oct 23;9:e56689. doi: 10.7554/eLife.56689 (PMC7738191; doi:10.7554/eLife.56689)
Supplement: Supplementary file 7. [file elife-56689-supp7.zip › Supplementary_File_7/Figure_4_Supplement_3_P450s_mafft.fasta]

>TuCYP302A1
---------MVANHH---------------------------------------------
------------------------------------------------------------
------------------------------------------------------------
---LIKSLSCH--SSLSPGK-----AAK-----I--------------------------
------------------------------------------------------------
----------------IST----------------------R-----SFTSPNTVC----
------------------------QAKPYNQIP-----GPK-----P-M-P------LIG
NTWRYL----------PYIGEY--------DIEKTP-ENC-----EANLKKY-GPLVREV
----LF-GKFS-ILH--------VFDPSD--MDSVF-RNE-GKYPYRRSHRALC--KYRH
DR-PH-IY-SSGGMFTENG----DAWYRSRKLVQSMLLNQS-QI------NQ-------F
IPEISLTADQLI----SNI--------------------------------LEI-RSL--
--SGS---------------------------VENLMPHLYRWALETNGRVFVGQQ----
------------LGCL--NLNG--------------------TSES-------EALFGAI
HETHEA-IMATELAA--------T----------NL--WQYFP---------------TS
D----YKRLVKSQDVM-------------GDIISKFIEN----------------ID---
HNST-S------------------------------------------------------
------------------------------------------------------------
------------------------------------------------------------
-------------------I---------HG----AKSI------VSQLFNQ--------
-----------------------------------------------------------P
EA-----TKKDIFTIIMDLFLAAFDTTSFVVAFALYHLS--CNQ----KCQDQVRKELFE
IFP--S-GK------------------EPI-SVESLQQMKYLKACVKESMRINPFSIGTG
R-VTTRD-MTI-RG----FHIPTGTMIIVQNQVACMQESNF-PRPNEFIPERWLT-----
---LERGN-------WP-KA-SPFAMLPFGYGARMCIGRRLSELELYILIAKILRNFRVE
FDHDE---------PFRAKTRF-------INV-PVGP-LKL--RFIDISN----------
------------------------------------------------------------
--
>MoCYP302A1
---------MTKLQM------------------------------SMRVLRRAPSLRQSS
S-----------------------------------------------------------
------------------------------------------------------------
---------------------------------L---SV---------------------
------------------------------------------------------------
RCP-------------V-------------AETATS-----Q--HSPRDEANEPV-----
--------------------------RPFEEIP-----GPQ-----P-L-P------IVG
NIWRYI----------LPFGGF--------DITKMH-LNA-----AKLKREF-GNLVREK
----VV-ADRT-LVH--------VFDPRD--IETVF-RNE-GRYPTRLSHRALL--KYRE
QR-PN-TY-RNGGVIPTNG----AEWAELRQKFQMPMLRKE-SL------EL-------Y
RDGLFDVADDVL----DIC--------------------------------HEF-GSKAE
K---------------------------------DFVPTLYVWALEATGLLALNTR----
------------LGCV--KAP------------------EDPSSRQ-------RRLIEAA
AETNRV-IMLTENG---------L----------PF--WRYWD---------------TP
T----YKKLVRAQDTM-------------TVIVNQYLAE--------SE-----------
PEAD-S------------------------------------------------------
------------------------------------------------------------
------------------------------------------------------------
-----------------------------DE----SATV------LQQFLSMPG------
------------------------------------------------------------
-------DKRDVYTMITDIFMAGIDTTAYAMTFLLYHLA--VNP----ECQNRLREELRA
LFD--R-V-------------------EKP-TLRDLDACSYLRACTRESHRLLPVALGTG
R-ILEND-ITL-SG----YNVPAGTMIVLHNQTTSRDPEHF-VDPSEFRPERWLR-----
---VGGSE------ECR-GN-HPFAYLPFGYGPRMCIGRRFADNTINVLISKMILEFSIE
YRHHT---------PMDCFTKL-------INV-PDQP-LKL--AFLK---------NKD-
------------------------------------------------------------
-L
>AlCYP302A1
---------MFAISKFYA------------------------------------------
------------------------------------------------------------
-----------------------------------------------------------N
TLSLILSLVQ-------------------LP-QIIAMKLK--------------------
--------------------------------------------LF----------FQTR
--------------NKL-----------A------------RSITTPTSSPSDTL-----
--------------------------KPFEEIP-----GPK-----P-L-P------LIG
NIWRYF----------PLIGDY--------RIDTLY-ENA-----QLNKKKY-GSLVREQ
----IT-SRHT-ILH--------LFDPDD--IIAFH-RQD-NKHPHRRSHRAIL--KYRR
ER-PD-LY-RDGGLFPENG----PNWFRQRVQFKNYLMNKS-IV------SK-------N
IPKLDQVSKNIV----DSF--------------------------------DER-FRSRS
--IAH---------------------------IDNFQDVINKWALANSLSLFLDLD----
------------IKTL--DP-----------------------ETI-------NVLMKNL
NESLEA-IDGTEI-R--------TERWVNQPNKCPF------------------------
-----YKQLTQSQDIL-------------HQFVQSKLEL--------VS-----------
RDVP--------------------------------------------------------
------------------------------------------------------------
------------------------------------------------------------
-----------------------------ID----EFSY------LNEWIHK--------
-----------------------------------------------------------D
KL-----DLRDIVSFVMDSLHAGLHTTAYTFAFLMYHLS--TNP----EVLRELKLEIRE
NTS--H-M-------------------EPL-TIEALQKMKLLRYCLKETLRVNPVSIGTG
R-LTHHDKFQI-KN----FQIPKGTMIIAHSQVINMDEKVY-DEPEKFKPSRWIE-----
---KNAQD--------S-RV-SPFAYLPFGFGPRSCIGQRLSELQIEIMAIRLIQQYDIE
FHS-----------PIKTKTTL-------IHN-IDGN-ISV--TMKR---------SSTN
K-----------------------------------------------------------
YL
>TuCYP381A1 
---------MASKSVS--------------------------------------------
------------------------------------------------------------
------------------------------------------------------------
-----------------------------Y---L-GRQLT--------------------
--------------------------------------------SYQ-------------
----------------V---------QNGSFNTAV------R--------KLTNIA----
----------------------ATDLKPFSDVP-----SLS-----K-I-P------YVG
SMHHYV----------PALGGY--------DIAKVH-EFA-----EKNYYKL-GPIYKED
----LRALNAP------GDFAFWLSDADD--IEKVY-RSG-GKFPIRGGFDSLA--VYRK
TR-PD-VY-KALGLLILNG----KDWHTFRSKIQPVLLQPR-VI------SN-------Y
SNSISSIADEMI----NVI--------------------------------RQS-RDEK-
--TLE---------------------------IADLGPELYRYTLESIAFIALDKR----
------------LNCL--SDYG---------------------TTQ-------RNIVASV
KELFHL-EATLNESF--------LWRIIGR----PY----------------------GK
N----WKRFMQINDEF-------------TSMVFEFVQE--------KI-----------
KQLA-S-------------------------------------EPV--------------
------------------------------------------------------------
------------------------------------------------------------
--------KNP------------------ED----DVSV------LELFLSR--------
-----------------------------------------------------------P
DC-----TPEDAVTMTMDMFYAGIDTTAHLILFTLHHLA--NHS----DFQERVYQEIMD
LSN--G-T-------------------GHL-DSEQLSNLTFLKACIKETSRLTPVVPILM
R-ISQEP-IAL-SG----YAIPARSFLILNHYTVHHRPDYF-TDPLSFKPDRWAR-----
---KSREE-------I--KA-HLFAVLPFGHGPRMCIGRRIAELETLSLLSKIIYNFKVT
AKHT----------ELPLSLKI-------ISY-PDNK-MTF--TFNE---------RQR-
------------------------------------------------------------
--
>TuCYP381A2
---------MVLKSVS--------------------------------------------
------------------------------------------------------------
------------------------------------------------------------
-----------------------------Y---L-GRQLY--------------------
--------------------------------------------SYP-------------
----------------L---------RNGGFNIAV------R--------KLASIA----
----------------------VSDLKSVSDVP-----SSS-----K-I-P------YIG
ALIQHI----------PALGGF--------DLAKMH-ESA-----EKNYYKL-GPIYKED
----LRALNDP------VDFAFWLSDADD--IEKVY-RSD-GRFPVRGGFDSLG--IYRK
IR-PD-VY-KALGLLILNG----KDWHTFRSKIQPVLLQPR-VI------SN-------Y
SNSISSIADEMI----NVI--------------------------------RQS-RDEK-
--TLE---------------------------IADLGPELYRYTLESIAFIALDKR----
------------LNCL--SDYG---------------------TTQ-------RNIVASV
SELFHL-EATLNESF--------LWRFINR----PF----------------------GK
K----WKRFIQINDEF-------------TTMVFEFVQD--------KI-----------
KQLA-S-------------------------------------EPA--------------
------------------------------------------------------------
------------------------------------------------------------
--------KNA------------------ED----DVSV------LELFLSR--------
-----------------------------------------------------------P
DC-----TPEDAVTMTMDMFYAGIDTTAHLILYTLHHLA--NHS----NFQERVYREIMD
LSN--G-N-------------------GNL-DSDQLSNLTFLKACIKETSRLTPVVPISS
R-INREP-IAL-SG----YSIPAHNYLILNHYTVGHRPDYF-SDPLSFKPDRWAR-----
---ESREE-------I--KA-HPFAVLPFGHGPRMCIGRRIAELETLSLLSKIIYNFKVT
AKHT----------ELPLSFKI-------ISY-PDNK-MTF--TFNE---------RQK-
------------------------------------------------------------
--
>MoCYP3102A5 
---------MRSLQ----------------------------------------------
------------------------------------------------------------
------------------------------------------------------------
---------------------------------I--LHVGR-------------------
--------------------------------------------RF--------------
-------------------------------------------------CSGAAA-----
--------------------------RPFNDIP-----KMF-----S-L-P------YFG
SNWIYW----------PVVGGY--------DPDKPH-HVA-----RDIHRKH-GDIVVER
----LG-GRYP-LVH--------LFNADD--FEVLY-KSE-GRTPFRVGSAAFK--KYRS
SR-PQ-WY-HNIGYLTMQG----EEWYNYRSKTQPYTLKPR-TI------MS-------Y
VPSMNDVADEAI----HLI--------------------------------EEY-QNQYG
--LGN---------------------------W-NCLRLLYKWSLESVLYVALDKR----
------------LNCL--QTE------------------LDTGSDA-------DRVLKSM
DVIFEC-LQIFGY-R--------M----------PL--WRYFR---------------TP
S----WKRFEDSMDDF-------------TEVIFRNIKG--------AQ-----------
KQPD-E------------------------------------------------------
------------------------------------------------------------
------------------------------------------------------------
-----------------------------DK----EMTI------LQHMLSR--------
-----------------------------------------------------------D
DL-----LYEDIVALMSDFLLGGADTTSNTASFLLYNMA--VNP----EAQERAHEEAKK
LMV-GR-SS------------------DAV-TAKDLNDIPYIKACLKESLRLFPSITGVY
R-KFDKD-VVF-SG----YNVPKGTVVFADFYITGRNPKYF-EEPEKFKPERWLK-----
---KGE----------G----HAYGSLPFSFGPRMCLGRRVAELELWVLMIKLMQNFRLE
YRGG----------EMDFRGKL-------VNT-PDQD-LKI--AFNR---------RT--
------------------------------------------------------------
--
>MoCYP3098A1 
------------------------------------------------------------
------------------------------------------------------------
------------------------------------------------------------
------------------------------------------------------------
------------------------------------------------------------
----------------M------------------------Q-------PNRESA-----
--------------------------KSFEEIP-----RVT-----G-L-P------FVG
TLFWYL----------PYIGVY--------NPFKLH-IAN-----ERKLQNY-GPIVRET
----I--MGRT-YVL--------VYDPED--IARVF-KSE-SKYPYRETLLSLK--EYRV
RK-HSTTCDPNAGLIVTQG----QNWLNCRSVLNAPLLKSV-FI------SP-------H
VNTMDDLALGVV----KLL--------------------------------EAH-PEED-
----------------------------------DVHETMYLWALENATRILLGKQ----
------------LGAL--ESS----------------------PSREC-----QETVAAI
RSASHA-VGRLEFP---------Y---------PPL--WRWIA---------------TH
N----WNEFERNEDLF-------------RDFIVDCVEE--------RL-----------
SRPE-N------------------------------------------------------
------------------------------------------------------------
------------------------------------------------------------
----------T------------------PS----SCDL------LSHIIRE--------
-----------------------------------------------------------E
QM-----KPAELITSLTDLVFAAVDTTAFAASFAMHFLA--LNP----RVQEKARQEAVE
F--------------------------EHL-DLHQCKRLSYLQAVIKETLRLRPVVPGVF
R-ISSRD-LTL-SG----FKVPAGTKIFTQNHVACLSETNF-PRAREFLPERWAM-----
---PTS------------PS-AEFASLPFGSGKRACIGRRLAETTLLVFLVRLLQTHVLD
TDDK----------EIDIVTSV-------VSS-PENP-IRI--KFRPLQ-----------
------------------------------------------------------------
--
>TuCYP314A1
---------MIGTK----------------------------------------------
------------------------------------------------------------
------------------------------------------------------------
------------------------------------------------------------
------------------------------------------------------------
----------------L------------------------K------------------
----------------------------------------Q----------------VIS
QYFSRL------------------------SIFKLH-EAL-----EAKHSRY-GSIKIEK
-R--YWPIKRT-IVY--------VFNPAD--IEKIL-RAQ-GKCPYRPANEFLV--KYRK
SR-PD-RY-PTVGFSNLQG----EDWFSQRLLIAPVLLSNS-IA------NV-------Y
TPQLNIIVNDFV----NYL--------------------------------QHQ-SQQK-
--DGI---------------------------IEDLLKCTDQFALESIALISLNTR----
------------LGCL--ST-------------------GGSSEDA-------KRLIAAD
KSLFEA-FQVLYHG---------I----------PW--WKFWP---------------TP
S----YRKFVSAEDEI-------------YNISSKYVDS--------AF-----------
DDLV-S-------------------------------------SKT--------------
----------------------------------------------------------LN
STDPDGT-----------------------------------------------------
----------SLGK------------NQDDD----SSSL------MKTLLKT--------
-----------------------------------------------------------K
GL-----EKAHLKTLAIDFMVGGVNTVSSSLCFLLYHLA--QNP----LHQEKLFSELDK
VIG--D-PN------------------VDM-NEKHLSQLPYLKACLKESFRLTTVIPNLV
R-VLPEP-ITL-SG----QTIPAGVPIMLNFGVICKHADYF-ENPELFKPERWIG-----
---EAR----------R-SI-HPFSLLTFGLGNRMCAGRRISEIELYLAAAKIILKYRLI
SKTP----------DLKLKQDF-------IIV-PENK-IKV--ALEI---------R---
------------------------------------------------------------
--
>AlCYP314A1
---------MKRITSA--------------------------------------------
------------------------------------------------------------
------------------------------------------------------------
---------------------------------L--------------------------
------------------------------------------------------------
------------------------------------------------------------
--------------------------LPFESIP-----GPK-----PSL-P------FIG
TNWIYF----------PWVGYY--------RSTKLH-EAN-----LDKYYRY-GPIMKEE
----YQ-RGYP-SVT--------IFDPSD--IKKVF-MRE-GTCPSRPVLPYVI--KHRQ
SD-PS-RY-PNVGLANMMG----EEWAKLRSQLAPLM-LSD-KL------KNR------H
IGSQNRVSTRLV----NYIKNSLPALSETHNPHDDDDDSIYPFQHYGKSRHQQQ-LQRS-
--SGI---------------------------VPNIQEVFYRFSMESIMNLCINQE----
------------LGCL--NSISNKATGHQVSSGVGNQHDAASLNDG-------ELIFQAA
MDFFEA-QHKLYYG---------L----------GF--WKYFN---------------TK
P----YRQLRDSQNVI-------------HDIASKYIDVALNR-LKQKR-----------
VDLK-SHHH---------------------------------QHPSG-------------
--------------------------------------------------------CPFA
SKQTTETI-----------------------GINDT------------------------
--------TSS------------------DE----HESL------LETLFMT--------
-----------------------------------------------------------N
KL-----DDLEIKSTIVDFIGGGIYTVANTLTMALFLLA--SNP----QVQEQLHQEICR
VFG--E-NS----------------DDINV-DREKLDQLKFLKLCLKESYRLLPTIPGIA
R-TLHQD-MVL-AN----HLVPKNTLVFCNFMVACRLPQYF-ENPNSYNPSRWER-----
---TGE---------VK-GD-SAICLQPFGHGVRKCIGHNFAELEIYVALAKLIRSFKVT
TVDGQDAE------SLDLSYKF-------IVV-PEKP-VTL--KFTP---------RGAG
D-----------------------------------------------------------
-A
>MoCYP314A1 
---------MNAQEIDK-------------------------------------------
----------------------QRDGRTHG------------------------------
------------------------------------------------------------
---------------------------------L----T---------------------
------------------------------------------------------------
----------------I---------------------------------KISSL-----
--------------------------SLFSEIP-----GPW-----PSF-P------LVG
TNWQYWG---------------Q-----KQDLFQLH-KAF-----EHKLLKY-GPICKEE
----YQ-YRRP-VVH--------LFHAES--FPALF-RSQ-GSCPIRPPNEFVC--KYRR
EH-PE-KY-SGVGLSNALG----EEWRSMRLALAPVL-RQMSAIH----TKD-------M
LDIQTEICDDWV----RHL--------------------------------QES-AQ---
--DGV---------------------------VADIQELLYMLALESIFALCLEKR----
------------LGCF--EGN----------------------PRA-------REMVQAT
KDLFEC-YQKLYYGS-------------------PL--WKKVP---------------TK
P----YLDFCKAEETV-------------YRITEDFLRE---------------------
ASAT--------------------------------------------------------
------------------------------------------------------------
------------------------------------------------------------
-----------------------------ES----QSRV------LRALTTL--------
-----------------------------------------------------------P
NF-----DWKDVQLTAMDFIVGGVFTITQSMAFLIHQIA--INK----RVQDKLVRTLRN
API--P------------------------------ATDPYLKACMKETFRISPTVPGVM
R-VLPED-TVL-CD----YHVPAGTAVFANSLIACRNEETF-HRASEFIPERWLD-----
---------------GR-PQ-FPFALLPFGFGARMCPGRHFAELEMCSAVASLLKKFEIS
SPME----------QIPVKCIF-------VIA-PEGE-VPI--EIQP---------RGND
GPD---------------------------------------------------------
--
>TuCYP315A1
---------MALKATQSLLCAGY---------------------------YPSSSLASPT
FRKQLTQTW-------CKLAQTHRTSKS---CD---------------------QKL---
------------------------------------------------------STTLLS
PSKALVSLKLSSTSRAIPSTIQTKPSSPVFPTEL----VTDSCPV---------------
------------------------NRINDPSEWQLETTDDFTSTRYVGDEMQSQCPFSGS
KQFAQSSVNNSGMDGRLVY----------------------KDIHQLRCPNYSSA-----
--------------------------QPFEEMP-----TPK-----S-Y-P------VVG
TTLTLMAFG---------------------GAAHLH-EYC-----DSRHKEL-GPIYREK
----L--GPTE-CVF--------IADSSM--VQKVY-SNE-GRFPNHMVPEAWT--IYNE
IT-G-----VKRGLFFMDG----PEWERRRKGMNKVFLAQP-II------SE-------Y
TESFNEVVTDVL----NKWS----SLV------------------------ESN-KDENG
-RSGL---------------------------LTQLERELYNWSIESLSTMIFGRR----
------------LGCV--ETSHDL------------RYKTHKMDQV-------HLFVQCV
QQLFVE-SAKLTL----------L----------PARLAQRFN---------------LP
V----WQRFMEAADQA-------------LRLARSYVEE--------NV-----------
KAAQ-D------------------------------------------------------
------------------------------------------------------------
------------------------------------------------------------
--------DPE------------------NG----SRGV------LEMLLAQ--------
-----------------------------------------------------------P
QI-----DQEELIRIIVDLFLAAADTTSHATQWALYLLS--KNP----EYQEKILKQVES
VVG--K-N-------------------GTV-REEHLKHFTLVKGVIKETLRLYPVAPFIS
R-KLDRD-IVL-GG----YQIPANTLLAISLYTTGRDEKYW-TDAKSFKPERWVR-----
---EESNK--------K-II-NSHASLPFGLGIRSCVGRRVAEVQMQFLLSRIIQKFYFE
PGNKE---------DIGIKLRM-------ITT-PESP-IHL--RLVE---------RSA-
------------------------------------------------------------
-V
>MoCYP315A1 
---------MLSRSATG-FCRSV--------------------IGQLGVVRSSATVTLPG
VDHELEQ----------------QSSSG---C----------------------------
------------------------------------------------------------
PFHALWATK--------------KRSAP--------------CPA---------------
------------------------Q-----------------------------------
-----------------------------------------R-----PATEFESE-----
--------------------------RSFEEMP-----SPR-----A-L-P------VLG
TSLAVMKFG---------------------GAPRIH-EYC-----DSRHKQL-GPVYREN
----L--GAVQ-AVF--------VADSAL--IQKVY-AHE-GKYPQHMVPEAWT--IYNQ
KN-D-----IKRGLFFMDG----KEWQDRRRALNNVFLRPK-TV------SD-------H
VPVFNEVISDLL----ANW--------------------------------RHT-SSLN-
--NGC---------------------------LDDLERHLYNWSIESLGAMIFGRR----
------------LGCV--STTND-------------------SADI-------HEFVHCV
QQIFSE-SAKMAM----------V---------SPK-LASALR---------------LP
M----WRRFEKAAGRA-------------LDLGREYVEE--------NV-----------
NQLC-SRGK--------------------------------GAAPT--------------
------------------------------------------------------------
------------------------------------------------------------
--------PEE------------------TK----SASL------IAQLLQH--------
-----------------------------------------------------------S
NI-----DREELVRIVIDLFLAAADTTSHATQWAFYLLS--RHP----ESQQKILNEVNE
AVG--A-N-------------------QHI-TEDCLPNMPYVKAVIKEALRLYPVAPFLT
R-ILDQE-ISL-NG----YRVPAGKLILMSLYTTGRDPKSF-PEPNSFKPERWLR-----
---ENRSE--------S-KV-DSWACLPFGLGSRSCIGRRIAEVQMQFLLARTVKQFDIG
LATEG---------EVPIKMRL-------ITT-PENP-ISL--KLTP---------RD--
------------------------------------------------------------
--
>AlCYP315A1
---------MLFWFLPRV---------------------------RNKTLRTHEGLLY--
--------------D-CMLSRVQRPFASHGDCS---------------------SFL---
-------------------------------------------------------AHYLN
SSNFLLCSQ----SGFSPS------IVSGF---I--------------------------
--------------------------------------------DF----------FDWS
--------------ARI-MR----------PITIVC-----RN-FSCSSTRLSTTE----
-------------------LKEQNVINKFSDIP-----TEK-----G----------LLP
AFVRLLLDG---------------------GPGYLH-EHC-----DRLHRKL-GPIFRNK
----L--GSKE-LVF--------LADSKL--MQYVM-AHE-GQHPHHTVPEAWL--YYNQ
IK-N-----LQRGLFFQTG----EPWAKLRRAFDKVMLADPKKT------TR-------F
SSDIIDINNDLL----DSW--------------------------------QLK------
--NGK--------------------RSTEEVEIADVKRELCKWSIEATGFMLFGSR----
------------MECI--SKTG------------------KDNPKG-------EQLVHHV
ATMFEQ-TSNFQI----------L----------PVKFAHRYN---------------LG
T----WQKFEHSSAEMLRI---------ANDYASEFIDKA-------KK-----------
-----S------------------------------------------------------
------------------------------------------------------------
------------------------------------------------------------
-----------------------------SS----NVSL------AKDLIDQ--------
-----------------------------------------------------------G
AL-----SGEEITRSMIDLIIAAADTTSNSMQWMLYLLA--KYP----DCQDRIITEAKQ
LLS--G-S-----------------------FLNYRETAPFLLSFIKEASRLYPTAPFLA
R-ILEKD-IVL-AN----YNIPAGTPLIFSLYTTSRMEQYF-DRPLEFNPDRWNR-----
---TVNRD---VCPRAK-AK-RAYASLPFGVGVRMCIGRRAAELEMCLFIASLVDRFKVY
PIDSR---------DVEIKLKM-------ILC-PKYP-IGV--KLEA---------R---
------------------------------------------------------------
--
>TuCYP307A1
---------MDFISLSF-------------------------------------------
------------------------------------------------------------
-----------------------------------------------------------V
YSTLCLAII----------------CV--I---L--------------------------
------------------------------------------------------------
--------------KKL-F----------------------Q------------------
-----------------------QEPPKFGKYAP----SPS-----K-L-P------IIG
HLHLLAK-----------------------FPDNPW-KGF-----DLIREQY-GDVVSLQ
----L--GSYN-ALL--------VSSLDK--MKEVL-ITKGKIFSDRPDFHRY----RII
FG-GD----RENALALCDW----SELQKTRRVLCSIS-TTP-KF-----ASASY---EML
DKAIVSELKLFF----DFI--------------------------------EAS------
--PER---------------------------I-LTKCWLRQFSSNVFTEYLCASR----
------------MEY---ND-----------------------PIL-------VKLSYFF
DFIFND-ISQ------CGPVDF-L----------PF--IRHLGFY------RGY------
-----LKKVDEIAVDL-------------RVFMEKYFVE--------PRIA---KIQ---
KSMELD------------------------------------------------------
------------------------------------------------------------
------------------------------------------------------------
-----------------------------GEID--LESF-DSMISLDLMYKYHLKN----
----------------------------------------------------------PD
EF-----SYEHFL-FAIGDLVGGSSAIVNMIMRLVGHLS--IDK----EVQEDMYQEVAA
VAK--QHDT------------------DMI-SLKQRPDLPLIEAAILEALRISSS-PLVP
H-VPTED-STI-GG----YFVPKGTIVLFNNYNMNFSTEFY-TDPEEFQPSRFLS-----
---HSSNNNS--QSKWQ-IK-KPEVFLPFSVGQRSCLGFKLTQYITFVALCNILLRYKIE
PVDSIE--------TIKNHIRGG----VLALR-VDDV-FRV--KLIP---------RD--
------------------------------------------------------------
--
>AlCYP307F1
---------MSEGSSAST---------------------GSSIEQLVTMFPLVSSLVETN
-------------------------------C----------------------------
-----------------------------------------------------------L
STALTLSIM----S---------------L---I----F---------------------
--------------------------------------------IY--------------
----------------V-----------------------KQ--------QSNKLA----
------------------DQQDRIKRSKLKPLP-----TPP-----K-M-PLVDW--IVG
DMHLLRD-----------------------YQENPW-DGL-----DSLRVKY-GDVVGLK
----M--GVHQ-MVL--------VSSYKI--MREIL-LDKGELFANRPNFPRY----HII
FG-GD----RENSLALCSWS---GTHKDRRKFCKKGI-APN-KF------SSRN---RLL
DSIVFKHVAQYT---------------------------------------RNS------
--ISE-----------------------------ATKTDILFLTSDIFIEFLCSEI----
------------HSH---SD-----------------------PDY-------KKFVRGC
DFVFWD-INQ------SYLIDF-L----------PY--LSNTLGFFY-------------
-----LRNLKHETNFL-------------RHYIDDKIFN--------PRL----------
ETLSGQ------------------------------------------------------
-------------------------------------------------EEVAT--AVTT
SSSSSTTAA-------------------KTTNSND-------------------------
---------ES------------------QS----DSDY------LNSILTDYLSK----
----------------------------------------------------------KN
SM-----SLADYR-VGFEDLLAGHAAVANILMRLLGHLS--LKP----EIQDLIYEEAKE
IDI--E-------------------------SLDKRPSMPIVEAAVQEALRLASS-PIVP
H-VAREN-TSI-GE----YYVPEGTMVLFNLYHLNLSTDFW-SDPLDFNPMRLIE-----
---TTTDESDGITKKHK-LN-PPKHFMPFSQGPRQCLGFKMVETISIVTVSNLCKKYRIK
ADDEAL--------VKRLLTPKG----SLALN-PDDECYKL--QLYL---------R---
------------------------------------------------------------
--
>DmCYP307A1
---------MLAA------------------------------------------LIY--
------------------------------------------------------------
-----------------------------------------------------------T
ILAILLSVL----------------ATS-Y---I---CI---------------------
--------------------------------------------IY--------------
-----------GVKRRV-L----------------------Q----PVK-TKNSTE----
--------------------INHNAYQKYTQAP-----GPR-----P-W-P------IIG
NLHLLDR-----------------------YRDSPF-AGF-----TALAQQY-GDIYSLT
----F--GHTR-CLV--------VNNLEL--IREVL-NQNGKVMSGRPDFIRY----HKL
FG-GE----RSNSLALCDW----SQLQQKRRNLARRHCSPR-EF------SCFY---MKM
SQIGCEEMEHWN----REL--------------------------------GNQ-LV---
--PGE--------------------------PI-NIKPLILKACANMFSQYMCSLR----
------------FDY---DD-----------------------VDF-------QQIVQYF
DEIFWE-INQ------GHPLDF-L----------PW--LYPFYQRH--------------
-----LNKIINWSSTI-------------RGFIMERIIR--------HR-----------
ELSV-D------------------------------------------------------
------------------------------------------------------------
------------------------------------------------------------
---------LD------------------EP----DRDF------TDALLKSLLE-----
----------------------------------------------------------DK
DV-----SRNTII-FMLEDFIGGHSAVGNLVMLVLAYIA--KNV----DIGRRIQEEIDA
IIE--E-EN------------------RSI-NLLDMNAMPYTMATIFEVLRYSSS-PIVP
H-VATED-TVI-SG----YGVTKGTIVFINNYVLNTSEKFW-VNPKEFNPLRFLE-----
------------------------HFLPFSIGKRTCIGQNLVRGFGFLVVVNVMQRYNIS
SHNPS---------TIKISPES-------LAL-PADC-FPL--VLTP---------RE--
------------------------------------------------------------
--
>MoCYP307G1 
---------MLFPFKGKGAQRSE----------------HENENTSDRGISDYGRLRA--
------------------------------------------------------------
-----------------------------------------------------------T
RPRVCVCVADR----------------------M--------------------------
--------------------------------------------GF----------F---
--------------SKL------------------------R------------------
----------------------RSEQDGLKTLP-----GPG-----G-I-P------VLG
ASPQLG------------------------KYANVW-DGF-----SALNHKY-GDLVGVQ
----I--GSRY-CLV--------VRSAEY--IREIL-VTKANQFSNRPDFARF----HAI
FR-WN----RDLSVALCDWS---SKQKTRRDILYPPL-HPK-------GGSCMQ---MKL
CSAVEQQFGLLL----DKL--------------------------------KDS------
--NGV--------------------------PG-SPRDSLLRATGNIFYEAICSTT----
------------FDW---SD-----------------------PEF-------GKVADLY
NEVFFE-LFQ------GYAIDF-M----------PW--LKPLYASR--------------
-----LQGLFQLAATV-------------ARFTAVMIEE--------HK-----------
RTYE-S------------------------------------------------------
------------------------------------------------------------
------------------------------------------------------------
---------YE------------------DS----PRDL------LDILLLHLRNNKKDT
----------------------------------------------------------SK
DA-----IDHIDVDVIIDDLVGGFPVVTNMMMWGLTMIA--NEP----DVQEKLFEEYQS
VVG--N---------------------GVP-DMANRTELIYSEAVMYEVLRIVCS-PIIP
H-VANED-TEI-QG----YRVPKDTMVMFNTCDLNFNPNHW-DEPENFKPERFIQ-----
---DGK------------IL-KPDFFLPFGTGKRSCMGDGFVRHIVYPGFSAIFGNFRVS
LAPGTD--------PVDFLQAR-----GKVLM-DKEP--QL--VFES---------RN--
------------------------------------------------------------
--
>TuCYP392A1
---------MLLL----------------------------------DYFSEPSPVIY--
------------------------------------------------------------
------------------------------------------------------------
---LFLSLS----------------TI--W---I----I---------------------
--------------------------------------------KY--------------
----------------L-Y----------------------Q------------------
------------------------SVKRLYSLPP----GPF-----G-I-P------IFG
YYPFL--------------------------KHHSY-IQF-----DQLSKKY-GPVFSLK
----L--GQFD-TFV--------VCDWDN--LKDAF-AN--DALLARPVK-------GFI
SG----IE-NTLSVISMSG----EAWREHRRLSLHVL-RNV-GL-----GKRE------M
ETLISEEIHQFL----SSL--------------------------------ETN------
-------------------------------VI-DLPERLMPSVSNNISALLFGHI----
------------FDY---ND-----------------------PEK-------VTTDQIV
ARLCNI-FQF------TGLTSY-L----------PW--LTKPLIF-------------LG
KAN--LKIIQKAQMHL-------------NEFISKEVLK--------HK-----------
NKVD-S------------------------------------------------------
------------------------------------------------------------
------------------------------------------------------------
-----------------------------TE----VEDY------IDGYLNVQSKRK---
----------------------------------------------------------DE
IF-----NDNVLRRNVITFFVAGSETVTSTLTWTIMYLV--QYP----QYQEKIRSEIKE
AIG--T-E-------------------KRP-DFSDRQKMPFTLAFLYEVQRIESIVATNL
IRRASQD-TKI-GS----FNVPKDSLVLFNFWSVHHDPKLW-PNPDKFDPNRFLA-----
---DNG---------TK-VI-KPPYLVPFSAGKRACPGEGLANVELFLYTVGILQRFKIK
SGK-----------PLSFEAIN-----GLTRR-PKYK-PDL--IFEKISF----------
------------------------------------------------------------
--
>TuCYP392A3
---------MLLL----------------------------------DYFSVPLPFIY--
------------------------------------------------------------
------------------------------------------------------------
---LFLSLS----------------II--W---I----I---------------------
--------------------------------------------KY--------------
----------------L-F----------------------K------------------
------------------------SVKRIYSLPP----GPF-----G-F-P------IFG
YYPFL--------------------------KDHSY-IQF-----DRLSKKY-GPVFSLK
----L--GQYD-TIV--------VCDWDN--LKDAF-AN--DALLARPAK-------GFL
SG----IE-NTLSIISMSG----DAWREHRRLSLHVL-RNV-GL-----GKRE------M
ENLISEEIHQFL----YSL--------------------------------END------
-------------------------------AN-DLSQRLMQSVSNNISLMLFGHI----
------------FDY---DD-----------------------PDK-------VAIDESL
RDYCQA-FQF------SGITSY-L----------PW--LTKPLIA-------------LG
KAN--LKIIQKAQMHL-------------NDFISKELFK--------HQ-----------
N-----------------------------------------------------------
------------------------------------------------------------
------------------------------------------------------------
-----------------------------GK----VENY------IDGYLNVQSKRK---
----------------------------------------------------------DQ
LF-----NNATLKRNVATFFVAGSETVAGTLTWASMYLV--KYP----QYQERIRLEIKE
VIG--T-E-------------------KRP-DFSDRLRMPFTLAFLYEVQRIESIVATNL
IRRASQD-TKI-GP----YNVPKDSLVLFNFWSVHHDPKLW-SNPDKFDPNRFLT-----
---ENG---------NK-VV-KPPYLVPFSAGKRACPGEGLANVELFLYTVGILQRFKIK
SDK-----------PLSFEAIN-----GLTRR-PKYK-PDL--IFQRV------------
------------------------------------------------------------
--
>TuCYP392A4
---------MWLL----------------------------------DYFSVPLPFIY--
------------------------------------------------------------
------------------------------------------------------------
---LFLSLS----------------IF--W---C----I---------------------
--------------------------------------------KY--------------
----------------I-F----------------------K------------------
------------------------SVKHLCSLPP----GPF-----G-F-P------IFG
YYPFL--------------------------KEHSY-IQF-----DRLSKKY-GPVFSLK
----L--GQYD-TIV--------VCDWDN--LKDAF-AN--DALLARPAK-------GFL
SG----IE-ETLSVIAMSG----DAWREHRRLSLHVL-RNV-GL-----GKRE------M
ETLISEEIHQFL----SSL--------------------------------ETN------
-------------------------------VN-DLPQHLMPSVSNNISALLFGRI----
------------FDY---DD-----------------------PDK-------MIIDQSV
QGFSES-FQF------TGITSF-L----------PW--LTKPLIA-------------LG
KAN--LKIISKTHKHL-------------NNFITKEVLK--------HQ-----------
NKAN-S------------------------------------------------------
------------------------------------------------------------
------------------------------------------------------------
-----------------------------KE----IEDY------IDGYLDAQSKRK---
----------------------------------------------------------DD
LF-----NDMILRRNVISFFVAGSETVTSTLTWTLMYLV--KYP----QYQEKIRSEIQE
VIG--T-E-------------------KRP-DFSDRLRMPFTQAFLYEVQRIESVVAINL
IRRASQD-TKI-GP----YNVPKDSLVFFNFWSVHHEPKLW-PNPDKFDPNRFLT-----
---DNG---------TK-VI-KPPYLVPFSAGKRACPGEGLANVELFLYTVGILQRFKIK
SDK-----------PLSFDAKF-----GLTRR-PKYK-PDL--IFEKISSQY--------
------------------------------------------------------------
--
>TuCYP392A11
---------MSLL----------------------------------DNFQVSEPLVN--
------------------------------------------------------------
------------------------------------------------------------
---ALIGIA----------------LF--W---L----V---------------------
--------------------------------------------KY--------------
----------------L-F----------------------N------------------
------------------------TIKRIRSLPP----GPW-----G-L-P------IVG
YLPFL--------------------------GDHVY-LQF-----DQLSKKY-GPVYCLK
----L--GSFD-VVF--------VCDWPH--MKEAV-SN--DALLARPHA-------AFF
PG----AV-DDRSFGEMSG----NPWREHRRLSLHIL-RDV-GL-----GTST------L
ETLVKEEIDQFL----TTL--------------------------------DN-------
--DGK--------------------------PV-DFKKKISHSIVNNISILLFGHK----
------------YDH---DD-----------------------PAA-------IAISAAN
EEIGSS-LNF------AGVMAF-L----------PW--LTTIVFK-------------FK
LFN--LAKVLKCFQIV-------------DSHIQDEIDK--------HQ-----------
EKN--S------------------------------------------------------
------------------------------------------------------------
------------------------------------------------------------
-----------------------------QE----VVDY------IDGYLAEMKRREKQ-
--------------------------------------------------TKV-----DD
NF-----SIDILRRNAASFYGAGTETVASTMEWVMIYLV--KYP----EYQDKIRSEIAD
VIG--F-E-------------------RRP-DFVDRNRMPFTMAFIHEAHRIGSVVANNL
LRRASSD-TKI-GN----HNIPKDSLVIFNFWSINRDPKLW-PNPNKFDPTRFLT-----
---EDG---------TK-VV-KPPYLIPFGAGKRNCPGESLANVELFLYIVCIIQKYRVK
VKPGT---------EISTEASF-----GLSRR-PSEL-PTL--IFEKISNSD--------
------------------------------------------------------------
--
>TuCYP392A12
---------MFSI----------------------------------NNLFESQPLVN--
------------------------------------------------------------
------------------------------------------------------------
---TLIGVA----------------LF--W---L----V---------------------
--------------------------------------------KY--------------
----------------L-F----------------------Y------------------
------------------------TIKRIRSLPA----GPW-----G-L-P------IVG
YLPFI--------------------------RDHTY-LEF-----DRLSKKY-GPVYCLK
----L--GVYD-VVL--------VCDWPH--LKDAV-SN--DALLAKPHA-------SLL
PG----GG-EGRSLGEMSG----SPWQEHRRLSLHIL-RDI-GL-----GKST------I
ETLVKEEIDQFL----TTL--------------------------------DN-------
--DGK--------------------------PV-DFKKKIGHSIVNNVSILLFGHK----
------------YDL---ND-----------------------PAA-------IEISAAN
DEIASS-LNF------AGVMAF-L----------PW--LSSFVFK-------------FK
FIN--LTRLIKCFQIV-------------DTHIQNEIDK--------HQ-----------
EKN--S------------------------------------------------------
------------------------------------------------------------
------------------------------------------------------------
-----------------------------QE----VVDY------IDGYLAEMKKREER-
--------------------------------------------------NQI-----DD
NF-----SIEILKKNAGAFYGAGTAAVSSTMEWMMVYLV--RYP----EIQDKIRSEIAD
VIG--F-E-------------------RRP-DYVDRIRMPFTMAVIHEAHRIGSVAPNNL
LRRASSD-TKI-GN----YNIPKDSLVIFNFWSINRDPNLW-PNPDKFDPTRFLT-----
---EDG---------TK-AV-KPPYLIPFSAGKRNCPGESLANVELFLYLVCILQKYRVK
VKPGT---------EISTEATF-----GLSRR-PSNL-PNL--IFVKISNSD--------
------------------------------------------------------------
--
>TuCYP392A16
---------MFLI----------------------------------SNLLSSQPLVN--
------------------------------------------------------------
------------------------------------------------------------
---SLIGLA----------------LF--W---L----V---------------------
--------------------------------------------KY--------------
----------------L-F----------------------N------------------
------------------------TIQRIRSLPA----GPW-----G-L-P------IVG
YLPFI--------------------------KDDIY-LVF-----DQLSKKY-GPVYSLK
----L--GSFD-VVL--------VCDWPH--MKDAV-AN--DALLARQHE-------VFF
PG----VV-EGRSFAEMSG----DPWREHRRLSLHIL-RDV-GL-----GKST------I
ETLVKEEVDQFL----SAL--------------------------------EN-------
--NGK--------------------------PA-DFEKCISRSVTNNVSILLFGHK----
------------YER---DD-----------------------PTA-------IAISSAN
TEVGRS-FSF------AGVVAF-L----------PW--LAELVFK-------------FE
LFN--VTRLKKCFQIV-------------DTHIQDEIVK--------HQ-----------
EKN--S------------------------------------------------------
------------------------------------------------------------
------------------------------------------------------------
-----------------------------QE----VVDY------IDGYLVEKKNREKQ-
--------------------------------------------------NKV-----DD
NF-----TIEILRRNAGAFYGAGTETVSSTMEWIMVYLV--KYP----EYQDKIRSEIAD
VIG--F-E-------------------RKP-DYVDRNRMPFTMAFIHEIHRIGSVVANNL
LRRAASD-TKI-GN----YNIPKDTLVILNFWSVNRDPKLW-PNPDEFDPTRFLT-----
---EDG---------SK-VV-KPPHLIPFSAGKRNCPGESLANVELFLYLVCMLQKYHVK
VKPGT---------KISTEAIF-----GLSRR-PSQL-PTF--IFEKISNSN--------
------------------------------------------------------------
--
>TuCYP392A14
---------MFSL----------------------------------PVFSL---LVN--
------------------------------------------------------------
------------------------------------------------------------
---TLIGVA----------------LF--W---L----V---------------------
--------------------------------------------KY--------------
----------------L-F----------------------Y------------------
------------------------TIKRIYQLPA----GPW-----G-L-P------IVG
YLPFL--------------------------GDHVY-LQF-----DQLSKKY-GPVYCLK
----L--GKHN-VVL--------VCDWPH--LKDAI-SN--DALLARPHE-------ALV
TG----VY-DTRSFVEMSG----DPWRQHKRLSLHIL-RDV-GL-----GKSK------I
ETLIKEEIDQFL----TTL--------------------------------DN-------
--NSE--------------------------PL-DFSRRIGPSISNNVAILLFGHK----
------------YDY---ND-----------------------PVK-------IEMDRAQ
NVFTRL-FKF------AGILAF-L----------PW--LSKLLIF-------------LG
KLN--LDIIKQNLIIV-------------DKFIQEEIDR--------HR-----------
GKHNNT------------------------------------------------------
------------------------------------------------------------
------------------------------------------------------------
-----------------------------HE----VVDY------IDGYLEERRNRERQ-
--------------------------------------------------NIS-----EG
SF-----SEMVLRRNVAAFFGAGSETVYSTMEWTMLYLV--KYP----EYQDKIRSEIAD
VIG--F-E-------------------RRP-DYADRARMPFTMAFIHEVQRIESIIANNL
LRRASED-TKI-GH----YSIPKDTLVIFNFWSINRDPKLW-PNPDKFDPTRYLT-----
---EDG---------TK-AV-KPPYLIPFSAGKRNCPGEGLANLELFLYLVCMVQRYRIK
VEPRT---------ELSFEAVF-----GISRR-PANL-PAF--IFEKIVH----------
------------------------------------------------------------
--
>TuCYP392A15
---------MFSL----------------------------------FSFQLPQPLLN--
------------------------------------------------------------
------------------------------------------------------------
---VLIGVV----------------LF--W---L----V---------------------
--------------------------------------------KY--------------
----------------L-F----------------------Y------------------
------------------------TIKRIRSLPP----GPW-----G-L-P------IVG
YLPFL--------------------------KDHVY-LQF-----DQLSKKY-GPVYCLK
----L--GDFD-VVL--------VCDWPH--LKDAT-SN--DALLARPYE-------TLI
PG----GG-DNRGFSEMSG----EPWRQHKRLSLHIL-RNV-GL-----GKSK------I
ETLIKEEIDQFL----ATL--------------------------------DT-------
--GGE--------------------------PV-DFSEKIYPSISNNISILLFGHK----
------------YDY---ND-----------------------PAK-------IAMDRAQ
MGFTSL-FKF------AGVLAF-L----------PW--LTKVFFL-------------LG
KFD--VQFIQKNAQAI-------------EKFIQDEVDR--------HR-----------
ENYNEN------------------------------------------------------
------------------------------------------------------------
------------------------------------------------------------
-----------------------------HE----VVDY------IDGYLEERKRREKQ-
--------------------------------------------------NIP-----ED
TF-----TLDTAKRNAGAFFGAGSETVHSTMEWAILYLV--KYP----EYQDKIRSEIAD
VIG--F-E-------------------NRP-DFADRARMPFTMAFIHEVQRIESIIANNL
LRRASED-TKI-GN----HFIPKDTLVMFNFWSVNHDPKLW-VNPDKFDPTRYLT-----
---EDG---------TK-AV-KPPYLIPFSAGKRNCPGEGLAYVELFLYLVCMVQRYRIK
VEPGT---------EISFEAVF-----GISRR-PANL-PLF--IFEKITQ----------
------------------------------------------------------------
--
>TuCYP392A13v1
---------MFSL----------------------------------FNFQLPQPLLN--
------------------------------------------------------------
------------------------------------------------------------
---VLIGVT----------------LF--R---L----V---------------------
--------------------------------------------KY--------------
----------------L-F----------------------N------------------
------------------------TIKRTLSLPA----GPW-----G-L-P------IVG
YLPFL--------------------------GDHVY-LQF-----DQLSKKY-GPVYCLK
----L--GDFD-VVL--------VCDWPH--LKDAT-SN--DALLARPYE-------TLV
PG-------SERSFAEMSG----DPWRQHKRLSLHIL-RDV-GL-----GKNK------I
ETLIKEEIDQFL----TTL--------------------------------DT-------
--DGK--------------------------PV-DFSQKIGPSISNNIAILLFGHK----
------------YDY---ND-----------------------PVK-------IEMDRAR
AAFTRL-FKF------AGILTF-L----------PW--LTKVLIL-------------LG
KFD--VHLIKKNFMIV-------------DEFVQDEVNR--------HR-----------
ENYNEN------------------------------------------------------
------------------------------------------------------------
------------------------------------------------------------
-----------------------------HE----VVDY------IDGYLEERKNREKQ-
--------------------------------------------------NIP-----ED
TF-----TLNTLKRNSAAFFGAGSETVYSTMEWAILYLV--KYP----EYQDKIRSEMAD
VIG--F-E-------------------RRP-DYADRARMPFTMAFIHEVQRIESIIANNL
LRRASED-TKI-GN----HFIPKDTLVMFNFWSVNHDPNLW-PNPDKFDPTRYLT-----
---EDG---------SK-AV-KPPYLIPFSAGKRNCPGEGLANVELFLYLVCMVQRYRIK
VEPGT---------ELSFEAVF-----GISRR-PANL-PLF--IFEKVVH----------
------------------------------------------------------------
--
>TuCYP392A13v2
---------MFSL----------------------------------FNFQLPQPLLN--
------------------------------------------------------------
------------------------------------------------------------
---VLIGVT----------------LF--R---L----V---------------------
--------------------------------------------KY--------------
----------------L-F----------------------N------------------
------------------------TIKRTLSLPV----GPW-----G-L-P------IVG
YLPFL--------------------------GDHVY-LQF-----DQLSKKF-GPVYCLK
----L--GSFD-VVL--------VCDWPH--LKDAT-SN--DALLARPYE-------TLV
PG-------SERSFAEMSG----DPWRQHKRLSLHIL-RDV-GL-----GKNK------I
ETLIKEEIDQFL----TTL--------------------------------NT-------
--DGK--------------------------PV-DFSQKIGPSISNNIAILLFGHK----
------------YDY---ND-----------------------PVK-------IEMDRAR
ASFTRL-FKF------AGILTF-L----------PW--LTKVLIL-------------LG
KFD--VHLIKKNFMIV-------------DEFVQDEVNR--------HR-----------
ENYNEN------------------------------------------------------
------------------------------------------------------------
------------------------------------------------------------
-----------------------------HE----VVDY------IDGYLEERKNREKQ-
--------------------------------------------------NIP-----ED
TF-----TLNTLKRNAAAFFGAGSETVYSTMEWAILYLV--KYP----EYQEKIRSEIAD
VIG--F-E-------------------RKP-DYADRARMPFTMAFIHEVQRIESIIANNL
LRRASED-TKI-GN----HFIPKDTLVMFNFWSVNHDPNLW-PNPDKFDPTRYLT-----
---EDG---------TK-AV-KPPYLIPFSAGKRNCPGEGLANVELFLYLVCMVQRYRIK
VEPGT---------EISFEAVF-----GISRR-PANL-PLF--IFEKVVH----------
------------------------------------------------------------
--
>TuCYP392A7
---------MFLT----------------------------------DYFVFSQPLYS--
------------------------------------------------------------
------------------------------------------------------------
---IASGLI----------------FL--F---V----F---------------------
--------------------------------------------NF--------------
----------------L-V----------------------T------------------
------------------------TVKRLFLLPP----GPW-----G-L-P------IVG
YYPFL--------------------------KDESY-LAF-----DSLSKKY-GPVYCLK
----L--GLHD-VVV--------ICDWDH--LKLAF-AD--ESLLARPYE-------TFF
EG----LI-NEPSFIEMSG----EPWRAHRRLSLQVL-RNV-GF-----GTSK------M
EDAVSTEIQQFL----PTI--------------------------------G--------
--KSK---------------------------V-DFIAKILPSVSNNISLLLFGHR----
------------FDY---SD-----------------------AFK-------VELDDNM
ERVNQA-VQF------AGLTAF-F----------PW--LARIFAI-------------FK
LSG--MDIIDKCMNAA-------------EDLIQKEIDR--------HQ-----------
VKTD-M------------------------------------------------------
------------------------------------------------------------
------------------------------------------------------------
-----------------------------NE----IEDY------IDGYLVEQKNRHNK-
--------------------------------------------------DEN-----DE
VF-----NNKVLLRNVTEFFAAGSETVTSTLSWAMMYLI--YKP----EYQDKIRTEISD
VIG--F-D-------------------REP-LYVDRNRMPFTMAFLYEAQRIGSVIAVNL
LRRAARD-TKI-GE----YNIPQDTVVIFNLWSIHRDPKLW-PEPEKFDPNRFLS-----
---EDG---------SK-AI-KPPYLVPFSGGKRICLGEGLANVELFLYLVNILQKYRVR
CDPDV---------KLSFESVF-----GVARR-PKHL-PLL--TFEKIASQN--------
------------------------------------------------------------
--
>TuCYP392A8
---------MFLT----------------------------------NYFVFSQPLYS--
------------------------------------------------------------
------------------------------------------------------------
---IATGLI----------------FL--F---V----F---------------------
--------------------------------------------NF--------------
----------------L-V----------------------T------------------
------------------------TIKRLFRLPP----GPW-----G-L-P------IVG
YYPFL--------------------------KDESY-LQF-----DSLSKKY-GPVYSLK
----L--GQHD-VVV--------ICDWDH--LKLAF-AD--ESLLAKPHE-------LFF
EG----II-KYPSFAEMSG----DDWRFHRRVSLHVL-RDL-GL-----GTSK------M
EEAIRREIKQFL----PTI--------------------------------G--------
--EGK---------------------------V-DFFTKLLPSVSNNISILLFGHN----
------------FSY---SD-----------------------PYK-------IGLDENM
DRVNQT-FQF------AGLSTF-L----------PW--LVKIATA-------------LG
MFR--VSVISKHVHAV-------------EDLLQKEIDK--------HQ-----------
SESR-V------------------------------------------------------
------------------------------------------------------------
------------------------------------------------------------
-----------------------------NE----IEDY------IDGYLVEQKNRQNK-
--------------------------------------------------DRN-----DE
MF-----SMGVLRRNLTAFFAAGSDTVTSTLSWAMMYLI--YYP----EYQDKIRAEIAD
VIG--F-D-------------------REP-VYTDRNRMPFTMAFLYEAQRIGSVIAVNL
LRRASRD-TKI-GK----YNIPKDTIVIFNLWSIHRDPKLW-PEPEKFDANRYLS-----
---EDG---------SK-AI-KPPYLVPFSGGKRICLGEGLANVELFLYLVNILQRYQVR
YDPSI---------KLSLEATF-----GVSRR-PKHL-PPL--IFEKLTKF---------
------------------------------------------------------------
--
>TuCYP392A9
---------MFLT----------------------------------DYFVFSRPLYS--
------------------------------------------------------------
------------------------------------------------------------
---ITTGLI----------------FL--F---V----F---------------------
--------------------------------------------NF--------------
----------------L-V----------------------T------------------
------------------------TIKRLFRLPP----GPW-----G-L-P------IVG
YYPFL--------------------------KDESY-LQF-----DSLSKKY-GPVYSLK
----L--GQHD-VVV--------ICDWDH--LKLAF-AD--ESLLAKPHE-------LFF
EG----II-KYPSFAEMSG----DDWRFHRRVSLHVL-RDL-GL-----GTSK------M
EEAIRREIKQFL----PTI--------------------------------G--------
--EGK---------------------------V-DFFTKLLPSVSNNISILLFGHN----
------------FSY---SD-----------------------PYK-------VGLDENM
DRVNQT-FQF------AGLSTF-L----------PW--LVKIATA-------------LG
RFR--VSVISKHLHAV-------------EDLLQKEIDM--------HQ-----------
SESR-V------------------------------------------------------
------------------------------------------------------------
------------------------------------------------------------
-----------------------------NE----IEDY------IDGYLVEQKNRQNK-
--------------------------------------------------DKN-----DE
LF-----SMGVLRRNLTGFFAAGSDTVTSTLSWAMMYLI--YNL----EYQDKIRAEIAD
VIG--F-E-------------------REP-VYTDRNRMPFTMAFLYETQRIGSVVAVNL
LRRASRD-TKI-GK----YNIPKDTIVIFNLWSIHRDPKLW-PEPEKFDPNRFLS-----
---EDG---------SS-AI-KPPYLVPFSGGKRICLGEGLANVELFLYLVNILQRYQVR
YDPSI---------KLSLEATF-----GVSRR-PKHL-PPL--IFEKLPKF---------
------------------------------------------------------------
--
>TuCYP392A10v1
---------MFLT----------------------------------DYFVFSQPLYS--
------------------------------------------------------------
------------------------------------------------------------
---LATGLI----------------FL--F---E----F---------------------
--------------------------------------------NF--------------
----------------L-V----------------------T------------------
------------------------TIKRLFRLPS----GPW-----G-L-P------IVG
YYPFL--------------------------KDESY-LEF-----DSLSKKY-GPVYSLK
----L--GQHD-VVV--------ICDWDH--LKLAF-AD--ESLLDKPHE-------LFF
EG----LI-KYPSFAEMSG----EHWRSHRRLSLHVL-RDL-GF-----GTSK------M
EEAISKEIQQFL----PTI--------------------------------S--------
--EGK---------------------------V-DFFEKLLPSVSNNISILLFGHN----
------------FKY---SD-----------------------PFK-------VDLDHNM
DRVNRA-FQF------AGLSAF-F----------PW--LFKLSTF-------------LG
IFR--MSVAYSHVLAV-------------EGLLQKEIDK--------HQ-----------
AESG-K------------------------------------------------------
------------------------------------------------------------
------------------------------------------------------------
-----------------------------SE----IDDY------IDGYLVEQKNRQNK-
--------------------------------------------------DEN-----DQ
VY-----SMGVLRRNLTAFFAAGSETVTATLAWAMMYLV--YNP----EYQDKIRAEIAE
VIG--F-D-------------------REP-VYTDRNRMPFTMAYLNETQRIGSIIAVNL
LRRASRD-TKI-GK----YNIPKDTIVIFNLWSIHRDPKLW-PEPEKFDPNRFLS-----
---EDG---------SK-AV-KLPYLVPFSGGKRICPGEGLANVETFLYLVNILQKYRVR
CDPDV---------KLSFEATF-----GVSRR-PKHS-PPL--IFEKIG-----------
------------------------------------------------------------
--
>TuCYP392A10v2
---------MFLT----------------------------------DYFVFSQPLYS--
------------------------------------------------------------
------------------------------------------------------------
---LATGLI----------------FL--F---V----F---------------------
--------------------------------------------NF--------------
----------------L-V----------------------T------------------
------------------------TIKRLFRLPP----GPW-----G-L-P------IVG
YYPFL--------------------------KDESY-LEF-----DSLSKKY-GPVYSLK
----L--GQHD-VVV--------ICDWDH--LKLAF-AD--ESLLAKPHE-------LFF
EG----LI-KYPSFAEMSG----EHWRSHRRLSLHVL-RDL-GF-----GTSK------M
EEAISKEIQQFL----PTI--------------------------------S--------
--EGK---------------------------V-DFFEKLLPSVSNNISILLFGHN----
------------FKY---SD-----------------------PFK-------VDLDHNM
DRVNQA-FQF------AGLSAF-F----------PW--LFKLSTF-------------LG
IFR--MSVAYNHVLAV-------------EGLLQKEIDK--------HQ-----------
AKSG-K------------------------------------------------------
------------------------------------------------------------
------------------------------------------------------------
-----------------------------SE----IDDY------IDGYLVEQKNRQNK-
--------------------------------------------------DEN-----DQ
VY-----SMGVLRRNLTAFFAAGSETVTATLAWAMMYLI--YNP----EYQDKIRAEIAD
VIG--F-D-------------------REP-VYTDRNRMPFTIAYLYEAQRIGSIIAVNL
LRRASRD-TKI-GK----YNIPKDTIVIFNLWSIHRDPKLW-PEPEKFDPNRFLS-----
---EDG---------SK-AV-KLPYLVPFSGGKRICPGEGLANVELFLYLVNILQKYRVR
CDPDV---------KLSFEATF-----GVSRR-PKYS-PPL--IFEKIG-----------
------------------------------------------------------------
--
>TuCYP392C1
---------MLIKSVSLVPR-----------------------SVLSHYPKVCIPLTS--
------------------------------------------------------------
------------------------------------------------------------
---LLVGWG----------------LV--W---L----A---------------------
--------------------------------------------KA--------------
----------------V-R----------------------K------------------
------------------------SIKRRGELPS----GPW-----G-L-P------LLG
YLPFM--------------------------KKHTY-LQF-----DELAKKY-GPLFRLK
----L--GGCN-VIV--------VSEWSH--VKDAF-AN--DALLARPEQ-------TLF
PG----II-DHLSILEMSG----EDWKEHRRLSMQIL-RSI-GL-----TKST------L
EIKVKEEINKFL----ELL--------------------------------G--------
--EGK--------------------------PV-DFGEIIGRSVSNNITILVFGHT----
------------YDY---DD-----------------------PAK-------TELDEHI
NTVFRE-YQF------AGLLAF-A----------PW--LAKIYIA-------------LG
KGN--LDRIAEAVLYG-------------DKFVQLEVDK--------HR-----------
AELNLD------------------------------------------------------
------------------------------------------------------------
------------------------------------------------------------
-----------------------------SD----PVDY------IDGFLKEMAKREEK-
--------------------------------------------------RIP-----EG
TF-----NLEVLKRNVVAFYGGGIETVASTMMWIMYYLV--SYP----DTQINIRQEIAQ
AIG--F-S-------------------RQP-EYSDRSRMPYTMAFINEVHRMGSVLAVNL
LRRASKD-TYV-GK----YLIPKDTYVLFNFWSVHRDPKLF-KDPETFDPTRFLS-----
---KDG---------TQ-LL-KVPHLVPFSGGKRMCPGESLASMELFLYVTFIIQKFKIK
VQPGS---------VISSEAEF-----GIARR-PANL-PPL--IFEEVGECSC-------
--------------------------------------------DHD-------------
--
>TuCYP392A5
---------MLLF----------------------------------NTLEVSLPLLT--
------------------------------------------------------------
------------------------------------------------------------
---TFLVLL----------------SC--W---L----F---------------------
--------------------------------------------VH--------------
----------------L-A----------------------K------------------
------------------------LIRRYNQLPP----GPW-----G-L-P------IFG
YFPFL--------------------------KQNRN-LQF-----DQLSKKY-GPVFSMR
----L--GSKD-VVV--------INDWHH--MKEAF-AN--NSLLARPNQL------LLL
PG----IV-QVRSIVEMSG----YPWREHRRLSLRVL-RDV-GL-----GKSR------V
EKLIMEEIEQFC----GEL--------------------------------E--------
--KGP--------------------------FD-DFITKLLPSVSNNIANLLLGHC----
------------FKY---ND-----------------------PIK-------ISLDNSV
NQISKA-FQF------IGMQVF-L----------PW--LIKPLIA-------------LK
KTN--LNILKEYIAIM-------------DNYVQSELEM--------HK-----------
ANFE-Q------------------------------------------------------
------------------------------------------------------------
------------------------------------------------------------
-----------------------------GK----IDDY------IDGYLNELSKRSGE-
----------------------------------------------------------SD
IF-----NSDILKRNVIDFFRAGTGTVLATLSWAILYLV--KYP----DYQDKIRSEIHE
VIG--V-N-------------------NKP-DYSYRTRMPVTMSFIAEVSRLGSVVGSSV
IRRASQD-TKI-GK----YTIPEDTIVIFNFWSIHRDPRLW-TNPDEFNPSRFLT-----
---QDG----------K-VE-KPSYLIPFSGGKRICPGEGFANVELFLYIVCMVQRYKIK
TTSEE---------EISLEGDF-----STVRR-PSNM-PRL--MFEKIKINQ--------
------------------------------------------------------------
--
>TuCYP392A6
---------MFSF-----------------------------------DNDLLTKCVK--
------------------------------------------------------------
------------------------------------------------------------
---LVSATC----------------FI--Y---I----V---------------------
--------------------------------------------HH--------------
----------------L-L----------------------L------------------
------------------------WIKNVRQLPS----GPW-----G-I-P------IFG
YLPFL--------------------------KQPVY-LAF-----DELAKTH-GSVYCVK
----L--GKHN-VVV--------VTDWDH--MKEGF-AN--ECLLGRPHE-------TFF
PG----LT-NVRSFVEMSG----QSWREQRNTALSIF-RTV-GF-----GKSL------M
EELIKQEIDQLM----NFI--------------------------------EQE------
--SAE--------------------------PI-DLEATIMPSVSNNICILLFGHT----
------------FDY---KD-----------------------PNK-------MKLDENY
HMIVKN-FAF------AGVTAF-L----------PW--LANILIT-------------LG
IFD--TAYVAKGVRWT-------------YNYFQTEIDA--------HE-----------
KKFD-E------------------------------------------------------
------------------------------------------------------------
------------------------------------------------------------
-----------------------------NV----IVDY------LDGYLLERKKRKDKG
L-------------------------------------------------DPE-----KG
NF-----SLEILRRNVTDFFGAGTETVTSTLVWAMLYLV--AYP----EIQEKIRKEIQE
VIG--H-E-------------------RKP-LYADRNEMPYTMAFIYETHRVSSVIAANL
LRRATVD-TKI-GN----YNVPKETVVIFNIWSIHYDPKLW-VNPTEFNPDRFLS-----
---TESG-------VTK-AI-KPAYLVPFSGGKRACPGEGLANVELFLYLTCILQRFKIS
TKPGV---------KISFDSHF-----GLSRR-PAEM-PLL--KFEKIQS----------
------------------------------------------------------------
--
>TuCYP392B1
---------MFLI--SLL----------------------------SNNFISSKLIYN--
------------------------------------------------------------
------------------------------------------------------------
---ISTGLI----------------AF--W---C----V---------------------
--------------------------------------------TY--------------
----------------L-I----------------------P------------------
------------------------TIKRLLTLPP----GPW-----G-L-P------IVG
YLPFLE-------------------------KNNEY-KVL-----DRLAKKY-GPVYSLN
----L--GKDT-AVI--------VNDWNH--AKEVF-KN--DELLARPGR---------F
AK----NK-FGVSIVEMSG----EPWRVHRQNTVHLL-RDL-GL-----GKSS------F
DDKIIEEIQQFL----PKL--------------------------------E--------
--KGP--------------------------VK-NVFKTFLSTATNTISILLLGHG----
------------FEDD--DD-----------------------PVK-------QTLVDAL
MITSQSGSQF------SFFSSG-L---------HPK--INRLLMKPT----------ELT
NE---EAKMFESTRAL-------------PKYMQNEIDQ--------HK-----------
KKQ--S------------------------------------------------------
------------------------------------------------------------
------------------------------------------------------------
-----------------------------KE----FDDY------IDGYLEEQKKRKNND
--------------------------------------------------SNG-----NV
PF-----DEETLRSNVVAFYVAGSETVSTTLTWAILYLI--KYP----EYYEKIRAEISD
VIG--F-E-------------------RLP-DYSDRNQMPMTMSFIYEVHRAATIVPANL
FRAASRD-LKI-GN----FNVPKDSTVILNFWTINRDPSLY-IKPDEFDPSRFLT-----
---DNG---------TK-AV-KPQFLTPFSKGKRGCPGEGFANIEIFLYLVSIVQRYKIE
CEPGS---------ILSFEADY-----TTIRR-PKSI-PPL--IFTKVSEKN--------
------------------------------------------------------------
--
>TuCYP392B3
---------MFLL--SLL----------------------------SSNFISSQLIYN--
------------------------------------------------------------
------------------------------------------------------------
---ILTGLL----------------TF--W---F----V---------------------
--------------------------------------------TY--------------
----------------V-I----------------------P------------------
------------------------TIKRLFTLPP----GPW-----G-L-P------FVG
YLPYLQ-------------------------KHHEY-KDL-----DRLAKKY-GPVYSLS
----L--GKDT-VIV--------VNDWDH--AKEVF-KS--DDLLARPEG---------F
GS----NV-DGASILEMSG----EPWRVHRQNTVHLL-RDL-GL-----GKSS------F
ENKINEEIEEFL----PKL--------------------------------E--------
--KGP--------------------------VK-NLFKTFLLTATNTVSILLLGHG----
------------FED---DD-----------------------PVK-------QTLIDAL
ENASKIGSQF------MIFKSG-L----------PRK-IERLLIKPA----------DLN
LEV--LGDYYQQTMAI-------------PKYMQNEIDE--------HK-----------
KKQ--S------------------------------------------------------
------------------------------------------------------------
------------------------------------------------------------
-----------------------------KE----FEDY------IDGYLKEQKKRENSD
--------------------------------------------------SNS-----NV
SF-----TDKTLRSNMVTFYQAGSETVSTTLTWAILYLV--KYP----EYYEKIRAEISD
VIG--F-E-------------------RLP-DYSDRNQMPMTMAFIYEVHRAASIVGVNL
FRAATRD-LKI-GN----YNVPKGATVMVNFWTINHDPSLY-IKPDEFDPSRFLT-----
---DNG---------TK-AI-KPPFLNPFSKGKRGCPGEGFANVELFLYLVSIVQRYKIE
CEPGS---------TITFESDY-----VSTRK-PISL-PSL--IFTKVSE----------
------------------------------------------------------------
--
>TuCYP392B2
---------MFLT--SWL----------------------------VDNLGSYQLLFN--
------------------------------------------------------------
------------------------------------------------------------
---ASIGLI----------------LF--W---F----V---------------------
--------------------------------------------SY--------------
----------------L-L----------------------P------------------
------------------------KIKRVRSLPP----GPW-----G-L-P------FVG
YLPLLQ-------------------------KNNEY-EDL-----DRLAKKY-GPVYSLS
----M--GKDT-VIV--------VNDWNH--AKEVF-KN--DDLLARPIG---------F
GN----NK-HGVSFIQSSG----AHWRDHRRLSFHVL-HDL-DQ-----VRSS------F
DDKIKTEIQQFL----PKL--------------------------------G--------
--KGP--------------------------VK-NLYKTFLSSATNTISFLLLGHG----
------------FED---DD-----------------------PVK-------QTLIDTL
MVSSHTGSQF------GAFSSG-L---------RPR--IERLFMKPI-----------LK
KEA--PVNYHEKTKAL-------------PKYLQNEIDQ--------HK-----------
KKQ--T------------------------------------------------------
------------------------------------------------------------
------------------------------------------------------------
-----------------------------TD----FDDY------IHGYLQEQKNRKD--
--------------------------------------------------SSG-----NV
PF-----DDETLRANIVSLYQAGSETVSTTLVWAILYLI--QNP----DYYEKIRGEIAS
VIG--F-E-------------------RLP-EYSDRVKMPSTMSFIFEVHRIASLVPVNL
FRVATRD-LKI-GN----FNVPKDSTVIVNFWTINHDTFLW-IKPYEFDPTRFLV-----
---DHG---------AK-SV-KPPFLTPFSGGERNCPGEGFANVEIFLYLVSIVQKYKIE
CEPGS---------TISFEAEY-----DSIRR-PKSI-PPL--IFTKI------------
------------------------------------------------------------
--
>TuCYP392D1 
---------MFL--------------------------------------NVNPTLLN--
------------------------------------------------------------
------------------------------------------------------------
---IFFGCL----------------TV--W---L----I---------------------
--------------------------------------------KY--------------
----------------L-F----------------------N------------------
------------------------FIYRLKKLPP----GPW-----G-L-P------FVG
YLPFL--------------------------KKDAY-IQI-----TELGKKY-GPVFSFK
----C--GQFD-VVV--------INDALA--IEEAF-RN--DHLLARPNT-------SFI
PG----FK-RDQSLVEMSG----EPWKQQRRVALTIL-RKV-GF-----GKKT------L
EDKVKQEINMFI----DSL--------------------------------KSA------
--NGA--------------------------EV-DFGEVIKLSVANNISILLFGHR----
------------FEY---DD-----------------------PLA-------SEMCRSV
KHLVEN-ASY------FSKFVF-M----------PS--ITFLVSL-------------AS
QFSSELNKITSSSEEL-------------EKKVTIEVGK--------HR-----------
EKKA-T------------------------------------------------------
------------------------------------------------------------
------------------------------------------------------------
-----------------------------HE----IEDY------IDGFLEEMDKQKD--
----------------------------------------------------P-----DS
SF-----NMNTLRRNTADFYAAGADTTTLVLNFIMLYLI--TYP----EYQQKIRDEIKQ
TIG--F-E-------------------RQP-DYADRNSMHLTMAFVYESLRMSTIAPLNV
HRRASQD-TQV-MN----YSIPKDAIVIFNFWAVHRDPKLW-NDPYSFKPERFLN-----
---EDG---------TL-VA-KQPNLMSFSGGKRMCPGANLALMELFLYLVSILQNFRVS
IPEGY---------EISNEVKY-----ALNRM-VKKT-MKV--HFRDWKDN---------
------------------------------------------------------------
--
>TuCYP392D2
---------MFLD-----------------------------------HFNVNPTLFD--
------------------------------------------------------------
------------------------------------------------------------
---IFCTCT----------------TV--W---L----I---------------------
--------------------------------------------KH--------------
----------------L-F----------------------N------------------
------------------------FINRLQKLPP----GPW-----G-L-P------IVG
YLPFI--------------------------KKDAY-IQM-----TELGKKY-GPVFSFK
----G--GQFD-VVV--------INDGKA--IEEAF-KN--DHLLARPNT-------TFI
PG-------QDHSIFEMSG----ETWRQQRRVALTIL-RNI-GL-----GKST------L
EEKIKEEIGLFI----DSL--------------------------------KSA------
--QGK--------------------------LV-DFSEVNGLSVANNISILMFGHR----
------------FEY---ND-----------------------PFG-------IELRHNM
KQVSDN-VDY------FTKFIF-T----------TS--LSFLIPL-------------AA
HFSSDHEKVTSNQKDL-------------EDKVTIEVAK--------HR-----------
EKQT-T------------------------------------------------------
------------------------------------------------------------
------------------------------------------------------------
-----------------------------HE----IEDY------IDGFLQEMDKQKD--
----------------------------------------------------S-----NT
SF-----NINTLRRNAADFYAAGSDTTTHVLNFMMLYLV--TYP----EHQQKIRDEIKQ
TIG--F-D-------------------RQP-DYADRASMPFTMAFIYESLRMSTLVPLNV
LRRATQD-TKV-MN----YSIPKDTLVILNFWAVHRDPKLW-NDPHSFKPERFLS-----
---EDE---------TT-VV-KSPYLMPFSGGKRICPGATLALIELFLYLVSIVQNFQVS
VPKRT---------KISDESKY-----LFLRT-VKNP-VKL--NFHTLNEN---------
------------------------------------------------------------
--
>TuCYP392D3
---------MFL--------------------------------------NVNPTLFN--
------------------------------------------------------------
------------------------------------------------------------
---IFCAFL----------------TV--W---V----I---------------------
--------------------------------------------KH--------------
----------------L-F----------------------N------------------
------------------------FINRLQKLPP----GPW-----G-L-P------FVG
YLPFI--------------------------KKDAY-IQM-----TELAEKY-GPVFSFK
----C--GQFD-VIV--------INEVKA--IEEAL-KN--DHLLARPAS-------TYV
PG----LK-RDPSLIEMSG----EPWRQQRRVALTIL-RNV-GL-----GKST------L
EEKIKEEIGYFI----DSL--------------------------------KSA------
--HGN--------------------------EV-DFGDEIKTSVSNNISILLFGHR----
------------FEY---ND-----------------------PIG-------SEMRRNM
KQVIEN-VPY------FSKFMF-M----------PV--MLVFVSL-------------AA
HFSSDLRKMTSNQKEL-------------EKKVTKEVAK--------HR-----------
EKQT-T------------------------------------------------------
------------------------------------------------------------
------------------------------------------------------------
-----------------------------HE----IEDY------IDGFLQEMDKQKD--
----------------------------------------------------S-----NT
SF-----NINTLRRNTSDFYAAGSDTTTHVLNFMMLYLV--THP----EYQQKIRDEIKQ
TIG--F-E-------------------RQP-DYADRTSMPFTMAFIYESLRMATIVPLNV
HRRAAQD-TKV-MS----YSIPKDTIVILNFWAVHRDPNLW-NDPHSFKPGRFMS-----
---DDG---------QK-VI-KSPNLMPFSGGKRVCPGATLALIELFLYLVSIVQNFQVS
ASERD---------EIHDEAKY-----AFLRM-VKKP-VKL--NFHTLKVN---------
------------------------------------------------------------
--
>TuCYP392D7
---------MFL--------------------------------------NVNPTLFN--
------------------------------------------------------------
------------------------------------------------------------
---IFCGCL----------------TV--W---L----I---------------------
--------------------------------------------KH--------------
----------------L-F----------------------N------------------
------------------------FINRLQKLPP----GPW-----G-L-P------FVG
YLPFI--------------------------KKDAY-IQM-----TELAKKY-GPVFSFK
----C--GQFD-VVV--------INEVKA--IEEAL-RN--DHLLARPDA-------NFV
PG----FK-RAPSLIEMSG----EPWRQQRQVALTIL-SDV-GL-----GKST------L
EEKIKEEIGFFI----ESL--------------------------------KSA------
--NSK--------------------------NG-DFNEIIGLSVANNISILLFGHR----
------------FEY---ND-----------------------PVG-------IEMYRNV
KQVIES-VTY------FSKFMF-M----------PI--MLVSVSL-------------TA
HFNSALRKLTSNSQQL-------------EKKVTIEVAK--------HR-----------
EKGA-T------------------------------------------------------
------------------------------------------------------------
------------------------------------------------------------
-----------------------------HE----IEDY------IDGFLQEMDKQKD--
----------------------------------------------------S-----NS
SF-----NMDTLRRNTADFYTAGSGTTTHVLNFMMLYLI--TNP----ECQRKIRDEIKQ
TIG--F-E-------------------RQP-DYADRTSMPFTMAFIFESLRMATLVPLNP
HRRAARD-TKV-MN----FFIPEDTIVILNFWAVHRDPNLW-NDPHSFRPDRFLD-----
---KDE---------TT-VI-KSPNLMPFSGGKRICPGATLALMELFLYLVSILQNFQVS
APEGD---------NISDEVNY-----VFLRM-VKNP-VKL--YFNPLKEN---------
------------------------------------------------------------
--
>TuCYP392D6
---------MLL--------------------------------------NVNPTLFN--
------------------------------------------------------------
------------------------------------------------------------
---IFCTCT----------------TV--W---L----I---------------------
--------------------------------------------KH--------------
----------------L-F----------------------N------------------
------------------------FINRLRKLPP----GPW-----G-L-P------FVG
YLPFI--------------------------KKDAY-IQM-----TELAKKY-GPVFSFK
----C--GQFD-VVV--------INEVKA--IEEAF-KN--DHLLARPTT-------SFI
PA----FK-RAPSIIEMSG----EPWRQQRRVALTIL-RHV-GL-----GKST------L
EEKMKEEVRYFI----ESL--------------------------------KST------
--HGE--------------------------KI-DFSEVIKSSVANIISILLFGHR----
------------FEY---ND-----------------------PMG-------IEMCRNV
KQISDN-AEY------FSRYIF-M----------PL--ITFFVSL-------------AA
QFNSELKKVTINQREL-------------EKKITIEVAK--------HK-----------
EKDS-T------------------------------------------------------
------------------------------------------------------------
------------------------------------------------------------
-----------------------------HE----IEDY------IDGFLQEMDKQKD--
----------------------------------------------------S-----HT
SF-----NMDTLRRNTADFYSAGSDTTTIVLNFIMLYLI--TYP----EYQQKIRDEIKQ
TIG--S-E-------------------RQP-DYADRNSLPFTMAFIYESLRMATIVPLNA
HRRASQD-TKI-MN----FFIPKDTIVILNFWSVHRDPNLW-NDPLSFKSERFLS-----
---EDG---------TK-VI-KSPNLMAFSGGKRICPGSTLAMTKLFLYLVSILQNFQVS
APEGD---------KISEEVKY-----NLNRM-LKKP-MKV--HFHV-------------
------------------------------------------------------------
--
>TuCYP392D8
---------MFLD-----------------------------------HFNVSPNLFN--
------------------------------------------------------------
------------------------------------------------------------
---IFCGCL----------------TV--C---L----I---------------------
--------------------------------------------KY--------------
----------------L-F----------------------N------------------
------------------------FINRFRKLPS----GPW-----G-L-P------ILG
YLPFI--------------------------KKDAY-IQM-----TELAKKY-GPVFSFK
----C--GQCD-VVV--------INEVKA--IEEAL-KN--DHLLARPKT-------TFI
PG-------RNPSLAEMSG----ETWKQQRRVALTIL-RNV-GL-----GKST------L
ETKIKEEIGHFI----DVL--------------------------------KST------
--HGK--------------------------EV-SFKELSGLSVANNISILMFGHR----
------------FEY---DD-----------------------PIG-------NEMRRNM
QKVSDN-IEY------FTKFVF-M----------PA--IFFFVSL-------------AA
KFSPELRNANSSQKEL-------------EEKITEEVTK--------HR-----------
EKKA-T------------------------------------------------------
------------------------------------------------------------
------------------------------------------------------------
-----------------------------HE----IEDY------IDGYLQEMDKLKD--
----------------------------------------------------S-----NL
SF-----DMNTLRRNTADFYAAGSDTTTNTLSFMMLYLI--TYP----EYQQKIRDEIKE
TIG--F-E-------------------RQP-DYADRTSMPFTMAFIYESLRMSSLVPLNI
LRRASQD-TKV-MN----HSIPKDTLVIFNFWAVHRDPNLW-NDPHSFKPERFLS-----
---DDG---------TQ-VI-KSPYLMPFSGGKRICPGATLALIELFLYLVSIVQNFIVS
PPEGH---------KISDEINY-----IFIRM-VKNP-VKL-TNFHTLKH----------
------------------------------------------------------------
--
>TuCYP392D4
---------MLF------------------------------------GFNVNPTLIN--
------------------------------------------------------------
------------------------------------------------------------
---IFCGCL----------------IV--W---L----I---------------------
--------------------------------------------KY--------------
----------------L-F----------------------N------------------
------------------------FINRIHKLPP----GPW-----G-L-P------IVG
YLPFI--------------------------KKDAY-IQM-----TELAKKY-GPVFSFK
----C--GQFD-VVV--------INGTEL--MKEAL-VN--EQILDRPKD-------FFT
PG----MT-KIPSLVEMSG----EVWRQQRRVALTIF-RNV-GL-----GKSK------L
EEKIKEEINFFT----RKI--------------------------------DSF------
--EGK--------------------------KF-NFDDLIHLSVANVVSIILFGHR----
------------YDY---ED-----------------------PFA-------IEMANSL
KKVNQN-FHY------FYGLTF-L----------PS--FYNFISS-------------LS
FLSPNYKKMVQNQMQL-------------EDKVTTEVKE--------HL-----------
EKGD-S------------------------------------------------------
------------------------------------------------------------
------------------------------------------------------------
-----------------------------RE----INDY------IDGYLEAINKQKGE-
----------------------------------------------------N-----NY
SF-----NLETLRRNVADFYAAGSDTIAATLKWIMLYLV--LYP----ECQQRIQDEIKE
TIG--S-E-------------------REP-EYADRQQMPYTMAFLYESLRLSSIVALNV
YRRATRE-THI-AG----YIIPKDAFVVMNFWSVHRDPNLW-DDPDSFKPERFLN-----
---EDG---------SK-VV-KSFNFFPFSAGKRVCPGENLSWMELFLYLVSILQKFRIA
APEGE---------RISLESKF-----MFTIS-PKKP-VEL--VCKRT------------
------------------------------------------------------------
--
>TuCYP392E10
MRLFLTRAKIFFT-----------------------------------VSNVNMFLVN--
------------------------------------------------------------
------------------------------------------------------------
---FFYGLV----------------TL--F---V----V---------------------
--------------------------------------------NY--------------
----------------V-I----------------------K------------------
------------------------FVQRIRKLPP----GPW-----G-L-L------IVG
YLPFL--------------------------RQNSY-DQM-----TELAAKY-GPVFSFK
----C--GQFD-VVV--------INQWKF--IKEAL-AN--EHLLGRPKG-------SAI
PG----VI-EHASLIEMSG----PRWKEQRRVALTTL-RDV-GL-----GKSE------M
EDSIRDEIKSFT----EVI--------------------------------KSF------
--KGK--------------------------PI-SVSDKLSLSVSNNISKLVFGHT----
------------YAY---DD-----------------------PLS-------LTMAKIL
AQSNA--MSF------FNVVQF-M----------PI--IARLIIK-------------LN
LFN--MGETSSLLKKF-------------ESHVIDEVDE--------HR-----------
KKDIDD------------------------------------------------------
------------------------------------------------------------
------------------------------------------------------------
-----------------------------NV----IKDY------IDGFLHEMSKRKDE-
----------------------------------------------------K-----DS
TF-----NLDTLQRNASLFYGAGSDTIASTFKWMMLYLV--KYP----EYQNKIRDEIKQ
TIG--L-N-------------------RQP-ENVDRKQMPFTMAFIHESLRHSSLVPLNI
FRRATED-TKV-GD----YSIPKDCLVVFNFWAVHRDPNLW-DNPEQFKPERFLN-----
---EDK---------SK-AI-KPPYLVAFSSGKRVCPGESFAYLQLFLYLVSFLQQFEIS
AEPGK---------DISLEKLQ-----TFVVR-KKEP-PNL--IFKSVD-----------
------------------------------------------------------------
--
>TuCYP392E9
---------MFFT-----------------------------------VSNVNMFLVN--
------------------------------------------------------------
------------------------------------------------------------
---FFYGLV----------------TL--F---V----V---------------------
--------------------------------------------NF--------------
----------------V-V----------------------K------------------
------------------------FVQRVRALPP----GPW-----G-L-P------WVG
YLPFI--------------------------RQDAY-NQM-----TELSAKY-GPVFSFK
----C--GQFD-VVV--------INQWKF--IKEAL-AN--EHLLGRPKE-------TTI
PG----VI-EHASLIEMSG----ESWKQQRRVALTVL-RDV-GL-----GKSE------M
EDSIRDQIKSFT----EVI--------------------------------KSS------
--EGK--------------------------PI-TVADKLFLSVSNNISKLVFGQT----
------------SAY---DD-----------------------PAS-------LLMAKMM
PEAGK--MKF------FNVQQF-M----------PI--IANLVIK-------------LN
LFN--MTEIISHIRKF-------------ESHILDEVNI--------HK-----------
TKNTDD------------------------------------------------------
------------------------------------------------------------
------------------------------------------------------------
-----------------------------NS----IKDY------IDGFLHEISKRQNE-
----------------------------------------------------K-----DS
TF-----HVNTLQRNAALFYFAGSDTITTTLQWMMFYLV--KYP----EYQNKIREEIKQ
TIG--L-N-------------------RQP-ENVDRKQMPFTMAFIYETLRHSSLVPLNI
LRRATED-TKV-GD----FSIPKDSLVTFNFWSVHRDPNLW-DNPELFKPERFLN-----
---EDK---------SK-AI-KPPYLIPFSGGRRVCPGESFAYLQLFLYLVSFLQQFEIS
AEPGK---------DIHLESVQ-----NFVTR-KKEL-PNL--IFKSVD-----------
------------------------------------------------------------
--
>TuCYP392E3
---------MYFT-----------------------------------VFNVNLFLIQ--
------------------------------------------------------------
------------------------------------------------------------
---FLYGLV----------------IL--F---L----V---------------------
--------------------------------------------NY--------------
----------------V-I----------------------K------------------
------------------------FVIKVCKLPS----GPW-----G-L-P------FVG
YLPFI--------------------------RQDAY-NHM-----TELAEKY-GPVFSLK
----C--GQFD-VVV--------INQWKF--IKEAL-AN--EHLLGRPKE-------ISL
PG----II-EQSSFAEMSG----ERWKEQRRIALTTL-RDV-GL-----GKSA------M
EDSIRDEIKSFT----EVI--------------------------------KSF------
--EGE--------------------------SI-SISDKLSLSVSNHISTLLFGRK----
------------YAH---DE-----------------------PLS-------QVMAKLL
AQ-SDM-MKY------FNVVTF-M----------PA--IARFVIK-------------LN
LID--MAETFSIFKKL-------------ESHIGDEVNE--------HR-----------
KKNADC------------------------------------------------------
------------------------------------------------------------
------------------------------------------------------------
-----------------------------NE----MKDY------IDGFLGEMSKRQNE-
----------------------------------------------------K-----NS
TF-----NLKTLQRNAILFYGAGSDTISSTFKWIMLYLV--KHP----EYQKRIRDEIKQ
TIG--L-N-------------------RQP-ENVDRKEMPFTMAFIYEALRHSSLVPLNS
PRRATED-TKL-GG----YSIPKDSLVIFNFWSVHRDPNLW-DNPELFNPERFLN-----
---EDK---------SK-AI-KPPYLVAFSGGKRVCPGESFAYLQLFLYLVSFVQQFEIS
AELVE---------DISLEKVH-----KHALR-KKDV-PNL--MFKSVD-----------
------------------------------------------------------------
--
>TuCYP392E2
---------MFST-----------------------------------FSKVNSFLIK--
------------------------------------------------------------
------------------------------------------------------------
---FFYGLV----------------AL--F---L----G---------------------
--------------------------------------------NY--------------
----------------V-I----------------------K------------------
------------------------FVQRVRKLPP----GPW-----G-L-P------FVG
YLPFI--------------------------RQDEY-NHV-----TQLAAKY-GPVFSFK
----C--GQFD-VIV--------INQWKF--IKEAL-AN--EHLLGRPKA-------TFI
PG----VM-EHSSFAEMSG----EPWKQQRRIALTTL-RDV-GL-----GKSE------M
EDSISDEIKSFI----EVI--------------------------------KSY------
--EGE--------------------------PI-SISNKLSLSVSNNISTLIFGHK----
------------YAY---DD-----------------------PVI-------LVLEKLR
VLTNDT-LRY------FNVAAF-L----------PT--IVSLIIK-------------LN
LFS--LSNFKELFKKF-------------ESHLDDEIDE--------HR-----------
KKDNNG------------------------------------------------------
------------------------------------------------------------
------------------------------------------------------------
-----------------------------YE----INDY------IDGFLNEMSKRQNE-
----------------------------------------------------K-----DS
TF-----NINTLKRNAATFYGAGSDTIANTLEWIMIYLV--KYP----EYQERIRDEIKQ
TIG--L-N-------------------RQP-ENVDRKEMPFTMAFLYESLRFNSLVPLNL
LRRATED-TKV-GE----YSIPKDSLVTFNFWSVHHDPNLW-DNPELFKPERFLN-----
---EDK---------SK-AI-KPPYLVSFSGGKRVCPGESFAYLQLFLYLVSILQPFEIS
AETGK---------DISLERVQ-----KFLIR-PKIL-PDF--IFKNID-----------
------------------------------------------------------------
--
>TuCYP392E4
---------MFFI-----------------------------------DSYVDPTLLN--
------------------------------------------------------------
------------------------------------------------------------
---FFYGLV----------------TL--F---V----V---------------------
--------------------------------------------HY--------------
----------------V-I----------------------K------------------
------------------------FVRRVRALPP----GPW-----G-L-P------IVG
YLPFI--------------------------RQDEC-NHM-----TELAAKY-GPVFSLK
----C--GQFD-VVV--------INQWKC--IKEAL-AN--EHLLGRPKE-------TIL
PG----VI-EHFSFVEMSG----ERWKEQRRVALTTL-RDV-GL-----GKSK------M
EDSVRDEIDSFT----ERI--------------------------------KSF------
--EGK--------------------------PI-SISNKLSLSISNNISTLVFGHT----
------------YAY---DD-----------------------PVA-------LDMENML
VQANGM-LRY------FNVAIF-M----------PS--VASLILR-------------LN
LFG--LSKFGDLFRKF-------------ESHINDEVIE--------HR-----------
KKDIDD------------------------------------------------------
------------------------------------------------------------
------------------------------------------------------------
-----------------------------NG----IKDY------IDGFLHEMSKRQNE-
----------------------------------------------------K-----DS
TF-----NVNTLQRNASMFYAAGSDTITTTLQWIIMYLV--KYP----EYQNKIRDEIKQ
TIG--L-N-------------------RQP-ENIDRQQMPFTMAFIYEALRHSSIIALNL
ARRALED-TKV-GG----YSIPKDSFVIFNFWSVHHDPNLW-DNPELFKPERFLD-----
---EDK---------SK-AI-KPPYLVAFSGGKRVCPGESFAYLQIFLYLVSILQQFEIS
VESGK---------DISLERVQ-----KFSIR-PKIL-PDF--IFTNID-----------
------------------------------------------------------------
--
>TuCYP392E6
---------MFFI-----------------------------------DSYINPALLK--
------------------------------------------------------------
------------------------------------------------------------
---FFYGLV----------------IL--L---L----V---------------------
--------------------------------------------NY--------------
----------------V-I----------------------K------------------
------------------------FVIRVRALPP----GPW-----G-L-P------FVG
YLPFI--------------------------RQDAY-NQM-----TELAAKY-GPVFSFK
----C--GQFD-VVV--------INQWKC--IKEAL-AN--EHLLGRPKG-------TVI
PG----VI-EHASLIEMTG----EPWRQQRRVALTTL-RDV-GL-----GKRE------T
EDSIRDEIKSFT----ELI--------------------------------KSF------
--EGK--------------------------PI-SMLHRLSLSVSNNISTLLLGHK----
------------HSY---DD-----------------------PVA-------TNMESLF
FNANKM-LRF------FNITSF-L----------PK--IARLIIK-------------LN
LSG--LREFNSSFKKF-------------ESYIDAEVNE--------HR-----------
KKDIDD------------------------------------------------------
------------------------------------------------------------
------------------------------------------------------------
-----------------------------KE----IKDY------FDGFLHEMSKRQNE-
----------------------------------------------------K-----DS
TF-----NLNTLKRNGTLFYTAGSDTISFTLQWMMLYLV--KYP----EYQAKIREEIKQ
TIG--L-N-------------------RQP-ENVDRQQMPLTMAFIYETLRFSSLVPLNL
MRRATED-TKV-GG----YSIPKDSFVTFNFWSVHYDPNLW-DKPEQFKPERFLD-----
---EDE---------SK-AI-KPPYLLAFSGGKRGCPGESYAYLQLFLYLVSFLQQFEIT
AEPGK---------DITLEGIH-----HFIFL-PKTL-PNF--IFKSTDQTI--------
------------------------------------------------------------
--
>TuCYP392E8
---------MFFI-----------------------------------DSYVSPTLLK--
------------------------------------------------------------
------------------------------------------------------------
---FFYGLV----------------TL--S---V----V---------------------
--------------------------------------------NY--------------
----------------V-I----------------------N------------------
------------------------FVQRVRKLPP----GPW-----G-L-P------IVG
YFPFI--------------------------RRDAY-KQM-----TELAAKY-GPVFSFK
----C--GQFD-VVV--------INQWKF--IKEAL-AN--EHLLGRPKE-------TFL
PG----VI-EHASLIEMTG----EPWRQQRRVTLTTL-RDV-GL-----GKRE------T
EDSIRDEIKSFT----ELI--------------------------------KSF------
--EGK--------------------------PI-SMLHRLSLSVSNNISTLLLGHK----
------------HSY---DD-----------------------PVA-------TNMESLF
FKVNEM-LRF------FNITSF-L----------PA--VARLIIK-------------LN
LSG--LREINSSFNGF-------------ESYINDEVNE--------HR-----------
KKDIDD------------------------------------------------------
------------------------------------------------------------
------------------------------------------------------------
-----------------------------KE----IKDY------FDGFLHEMSKRQNE-
----------------------------------------------------K-----DS
TF-----NLNTLKRNGTLFYTAGSDTISNTLKWMMLYLV--KYP----EYQVKLRDEIKQ
TIG--L-N-------------------RQP-ENVDRQQMPLTMAFIYETLRFSSLVPLNL
MRRATED-TKV-GG----YSIPKDSFVTFNFWSVHYDPNLW-DKPEQFKPERFLN-----
---EDK---------SK-AI-KPPYLLAFSSGKRVCPGESFAYLQLFLYLVSFLQQFEIT
AEPGK---------DISLEGIH-----HFLFL-PKTL-PDF--VFKTADQTI--------
------------------------------------------------------------
--
>TuCYP392E7
---------MLFE-----------------------------------GCCVNQTLLK--
------------------------------------------------------------
------------------------------------------------------------
---FFYGLV----------------AL--F---V----V---------------------
--------------------------------------------NY--------------
----------------V-I----------------------K------------------
------------------------FVIRVRALPP----GPW-----G-L-P------IVG
YLPFI--------------------------GQNAY-NQM-----TELAAKY-GPVFSFK
----C--GQFD-VVV--------INQWKF--IKEAL-AN--EHLLGRPKE-------TFL
PG----IA-EVSSLVEMSG----EQWKEQRRVALTTL-RDV-GL-----GKSE------M
EDSIRDEVKSFT----KLI--------------------------------KSF------
--EGK--------------------------PI-SISDRLSLSVSNNISKLVFGHK----
------------YAY---DD-----------------------PVS-------LDMESLI
AKFNGL-FPY------FGAGKF-L----------PT--IAILMVK-------------FK
LFS--LAKIESLYKKF-------------IVHILNEVNE--------HR-----------
NRDAED------------------------------------------------------
------------------------------------------------------------
------------------------------------------------------------
-----------------------------NQ----IKDY------IDGFLVEMSKRQNE-
----------------------------------------------------K-----DS
NF-----NLDVLERNVAIFYFAGSDTISNTLKWMMLYLV--KYP----EYQIKLRDEIKQ
TIG--L-N-------------------RQP-ENIDRQQMPLTMAFIYETLRFSSIVPLNL
LRRATED-TKV-GG----YSIPKDSLVIFNFWSVHYDPDLW-DNPELFKPERFLN-----
---EDK---------SK-AI-KPPYLIAFSSGKRVCPGESFAYLQLFLYLVSFLQQFEIA
AEPGK---------DVSLEGVH-----LFLKK-QKSL-QNF--IFKSID-----------
------------------------------------------------------------
--
>TuCYP392E1
---------MPAL--VLL----------------------------GYRLELNSSSIN--
------------------------------------------------------------
------------------------------------------------------------
---LLLTCV----------------AL--F---L----V---------------------
--------------------------------------------TC--------------
----------------F-I----------------------N------------------
------------------------LIQRLRKLPP----GPW-----G-L-P------IVG
YLPFI--------------------------KQDAH-LQF-----YEFTKRY-GPICSFA
----C--GQFD-VIL--------INEWKS--IKKAL-AS--DDLLARPDQ-------VFL
PE----VI-DAPSFFEMSG----EPWKAHRRLALKTL-RDV-GL-----GKTK------M
ENQIKDEIKTLI----TEI--------------------------------KRH------
--NGK--------------------------PS-NIFQLLSMSVSNNISILLFGHR----
------------FDY---SD-----------------------SKT-------IEMSKAL
EELNHF-GHF------FNAATF-L----------PW--LAKILVR-------------LD
YQK--LEKMRQLFTAI-------------EGHVLSEVES--------HQ-----------
QNKE-T------------------------------------------------------
------------------------------------------------------------
------------------------------------------------------------
-----------------------------SQ----IKDY------IDGFLEEMDSGTRQ-
----------------------------------------------------D-----KS
TF-----NITTLRRNASIFYTAGSDTISLTLHWIFLYLV--TYP----KYQDEIRNEIRE
TIG--L-D-------------------QPP-DFVNRLRMPLTMAFIYEVLRFSSIVPVSP
LRRATKD-IEI-DG----NLIPKDSLVVFNLWYTHHDPKLW-DNPNIFFPERFLS-----
---EDG---------TK-AV-KPSYLIPFSGGKRVCPGESFAILQLFLYLVSVVQKFQVT
VELGE---------TISLESYY-----VFTRR-PKNQ-VNF--IFQEI------------
------------------------------------------------------------
--
>AlCYP18C2P_long
---------MKCLSSPLCLQKILAPTLLALLALTQEVKSHHNHHQQAELAIAASPLSSHN
SH--------HLRRP---IVSYHNYSKSPSNCRDNRDDGQIDDIGIHSNISASQQHINRL
LGSTNLIDDQRAESDNLTVVASSAKTTDNDGHFCATTAQLAAVAASGRSQEAAVGATVNL
VRLILVILI----------------CV--L---L----VKL-CHPKLAESNSNSENSKVD
ALSNGGRGSSSKKAHDSQQHGASSNRCDECTSAALLRRQSSTLNRWIVDSKK---RFDS-
--------------RNL-INLTANYLSSKLSSTPLASAAGLR--------QRRSSQPDLM
SSAKEAEVAAGLAATMERKRRHSDTCLAHLKLPP----GPR-----G-L-P------FLG
YLPFV--------------------------GHEIH-LTL-----TSLSERY-GPIYQIF
----L--GGIR-VVV--------LNDAAL--VRQAF-KQ--PVFSGRPDT--------QL
TR----IL-QGYGIVNSDG----ALWKEQRAFLHSAL-RKL-GAKSLMSGSNG------L
EAKIQNQVKEFV----NDLS------------------------------VHAS------
--EGK--------------------------PC-QVRPIVARAVSSVVGSIVMNLT----
------------YRKY--EEK----------------------EKF-------DRLIELM
QEGFRL-FTI------AMPLDF-I----------PI--FRFLPG--------------VS
Y---AYKKMQRNRAET-------------SAFFQGVADE--------HR-----------
KYLS-ETFNINSDLDSTNGKPLDGVAGSREQQQQHNHHQLQQVQPRRQPLHPYSANGGGG
GTGRHFLNSSAQVKVDRQAEERQTGRQATTGSHHAQQQQQQQQHRERQQQQLL---LQKQ
QRESSQGQEVTVQQEQRLQQQQQVVVAGESSSDVQKEQQLQTNGNSNATNGTNSDIANSA
TSAAAGNSNQEKRHVEL------------ENIV--ARDL------VDAYLVQQRKHEKDG
K---------------------------------------------------------EN
YF-----SDQQLVQIMSDIFSAGLETVTSTIEWSILFLI--LNP----DCQAKIHEEIEQ
VIG--R-E-------------------RAP-QLEDLSQMPYTEATIYEVLRRSNVIALGN
AHATLAD-ATI-AG----YRIPKGTQVLPNLYGIHMNPQLW-NEPQRFNPSRFIV-----
---NDK------------AQ-KPDYFIPFSVGRRMCLGDVLAKMEVFLFLVGLLQKYELT
VAHEDRNN------PPQVKGTI-----GVSNT-PAS--FRV--ALKH---------RKSP
THSSVQ-----------------------------------IDNENRDPTT---------
GN
>DpCYP18
---------MIFE----------------------------------QIVDNVCPLVV--
------------------------------------------------------------
------------------------------------------------------------
VRIALITLI----------------VC--L---L----CK--------------------
------------------------------------------------------------
----------------L-Y-----------------------------------------
------------------------FTGSRLPLPP----GPY-----G-I-P------ILG
YLPFV--------------------------GHDFH-LRL-----TELGKKY-GSIYQIH
----L--GTKR-VVV--------INDARL--IKEAF-RQ--QVFSGRPDT--------EL
TR----IL-QGYGIVNTDG----ALWKEQRAFLHSVL-RKL-GAKSMILGRDC------L
ELKIRSQVQIFL----NDL--------------------------------KST-IRN--
--KQS--------------------------SI-NIRPYLACAASNVIGSLLMSMT----
------------FKS---SD-----------------------RKF-------RRIIELM
EEGFRL-FAI------AMPVNF-F----------PL--FRFVPL--------------VN
Y---AYRKMQTNRDET-------------SGYFHEIVEE--------HR-----------
QTLD-P------------------------------------------------------
------------------------------------------------------------
------------------------------------------------------------
-----------------------------EH----IRDF------VDAYLVQHDRIKESG
Q---------------------------------------------------------DS
FF-----SEKQLIQVMNDIFSAGLENVTSTIEWAVLFLM--LNP----KIQQQIQTEIDQ
VIG--Q-G-------------------KEA-KLADLEQMPYMEATFWEILRRSNIVALGN
THSTLED-SSL-AG----YSIPATTNILPNLYAINMDPELW-ENPEEFNPDRFLR-----
---NGR------------VH-RPEYFIPFSVGRRMCLGDILTKMEVFLFLTSLLQQFDLK
VPDGER--------PPEVASIV-----SASMA-PRP--FKV--SLVE---------RSNG
SMFK--------------------------------------------------------
--
>DmCYP18A1
---------MLADSYLIK------------FVLR---------QLQVQQDGDAQHLLM--
------------------------------------------------------------
------------------------------------------------------------
---VFLGLL---------------ALV--T---L----L---------------------
--------------------------------------------QW--------------
----------------L-V----------------------R------------------
------------------------NYRELRKLPP----GPW-----G-L-P------VIG
YLLFM--------------------------GSEKH-TRF-----MELAKQY-GSLFSTR
----L--GSQL-TVV--------MSDYKM--IRECF-RR--EEFTGRPDT--------PF
MQ----TL-NGYGIINSTG----KLWKDQRRFLHDKL-RQF-GMTYMGNGKQQ------M
QKRIMTEVHEFI----GHL--------------------------------HAS------
--DGQ--------------------------PV-DMSPVISVAVSNVICSLMMSTR----
------------FSI---DD-----------------------PKF-------RRFNFLI
EEGMRL-FGE------IHTVDY-I----------PT--MQCFPS--------------IS
T---AKNKIAQNRAEM-------------QRFYQDVIDD--------HK-----------
RSFD-P------------------------------------------------------
------------------------------------------------------------
------------------------------------------------------------
-----------------------------NN----IRDL------VDFYLCEIEKAKAEG
T---------------------------------------------------------DA
ELFDGKNHEEQLVQVIIDLFSAGMETIKTTLLWINVFML--RNP----KEMRRVQDELDQ
VVG--R-H-------------------RLP-TIEDLQYLPITESTILESMRRSSIVPLAT
THSPTRD-VEL-NG----YTIPAGSHVIPLINSVHMDPNLW-EKPEEFRPSRFID-----
---TEG----------K-VR-KPEYFIPFGVGRRMCLGDVLARMELFLFFASFMHCFDIA
LPEGQP--------LPSLKGNV-----GATIT-PES--FKV--CLKR---------RPLG
PTAA--------------------------------------DPHHMRNVG---------
AN
>MoCYP3002B1 
---------MIEV-----------------------------------------------
------------------------------------------------------------
------------------------------------------------------------
---LLFAAV--------------------L---L----S---------------------
--------------------------------------------FY--------------
----------------I-Y----------------------R------------------
--------------------------RFFTNLPP----GPICW-----Y-P------FVG
YLPFL--------------------------TKDPP-RHL-----DKLRQKY-GDVFGLY
----F--GSRY-VVC--------LAEFQT--MKEVF-NK--DTVLERPPE-------VPF
AI----YE-DSMGLMTLNG----PFWQEQRRYAVQLF-KEF-AF-----TDKT------L
EHHIQMEVSHLL----KEI--------------------------------DKV------
--VGK--------------------------PI-EPTVLLIPSMSNIISSLAFGKR----
------------FEY---CD-----------------------PDR-------IMLDELI
MEIPRR-AGQ------VAYVHY-M----------PW--VKKIMLW-------------LK
WGS--CNKLREALIRR-------------EAFCEKRVKL--------HE-----------
ESFQ-E------------------------------------------------------
------------------------------------------------------------
------------------------------------------------------------
-----------------------------GT----FRDY------IDYFLHEMQKETR--
----------------------------------------------------------RS
SF-----QRNVLVGNVSSFFGAGSETVRTTIDWLLLVAT--AFP----DVRKKVQSEIDR
VIG--D---------------------RSP-VWDDNKSMPYTMAVIWEVFRWKPINPINI
LRRCTQE-MNV-KG----YRIPKGSIVVSCIWSIHNDPKVF-DDPNEFKPERFLKT----
--GDDG--------EVK-VF-KPDNLIPFSFGKRACPGEVIAKMEVFIYFTSILQRFDTF
PLPGK---------EVSFDEEV-----GVSLR-PVS--QEI--LFRR---------RIAS
D-----------------------------------------------------------
-D
>MoCYP3102A2
---------MFLEIA---------------------------------------------
------------------------------------------------------------
------------------------------------------------------------
---LFASVA--------------------C---L----V---------------------
--------------------------------------------HW--------------
----------------IQW----------------------R------------------
------------------------GFFSGQKHPP----SFY-----G-F-P------LVG
ILPFFL------------------------FHKNQV-KLA-----RTTAMKY-GPVFRFR
----L--GNTE-TIM--------VNGSET--VKEAL-RN--DDLLGRPPIGPF----KLL
AN----LF-KAQPFSMLEC----ERWRSLRNWSVQAL-REL-GF-----GKTP-----QM
EGKIQDEVSVFL----DEL--------------------------------SST------
--KGA--------------------------PY-DPNSTLLASVSNNISTLIFGDR----
------------LPY---DH-----------------------PRR-------RSLNDFL
KKVASS-ASY------LTLFSF-A----------PS--LLKIFTI-------------FK
IKS--VENFVNAAKAT-------------SEIFDEEFRA--------HE-----------
KTYI-E------------------------------------------------------
------------------------------------------------------------
------------------------------------------------------------
-----------------------------TD----KRDL------MDHSIAHLRAN----
----------------------------------------------------------SE
LL-----SEQTTRGSCLAFFGAGSNTARITVEYLLQLLA--YYP----QLQEQMHQEVIR
EIG--Y-S-------------------RLP-SWSDHGKLHLLNAFIAERMRIFPIVPFGL
FRRALRD-TKI-RG----YDVAKGSMVIYNVASAHFDPTVF-ENPEEFNPGRFLD-----
---ADG----------N-FV-QSPDVLSFAIGKRACPGETFAVFEIFLYAAAIIQRFRIE
PAQGQ---------DVRLTEATE------FFS-EAIP-QQL--RFIS---------RV--
------------------------------------------------------------
--
>MoCYP3102A1 
---------MWLEIG---------------------------------------------
------------------------------------------------------------
------------------------------------------------------------
---LFLGVA--------------------C---L----V---------------------
--------------------------------------------HW--------------
----------------IQW----------------------R------------------
------------------------GFLSNQKHPP----SFY-----G-L-P------LFG
TVPYLF------------------------FRKNLV-QLA-----RDTAAEY-GPVFRFR
----L--GRTD-AIM--------VNGSEL--VKEVL-KS--DDFLGRPPFGAI----EYS
SK----LT-KAHPFVSMEN----ERWKSGRNASVQAL-REL-GF-----GKTP-----LM
EGKIQDEVSVFL----DEL--------------------------------SAA------
--NGS--------------------------PY-DPNSTALASISNNIATLVFGDR----
------------LPY---DH-----------------------PKR-------RCLNDFL
QTFLKA-ASV------LNVTTS-V----------PF--LTDICAF-------------LK
IRV--VDDFVTSARAT-------------SEILDEEIRT--------HE-----------
MNFT-E------------------------------------------------------
------------------------------------------------------------
------------------------------------------------------------
-----------------------------SD----KRDF------MDHLIAHMRAN----
----------------------------------------------------------SG
LF-----SEATSRGSCIAFFAAGSTTTATTVEYLLQCLA--AYP----QLQARLHQEVTR
ELG--V-S-------------------RLP-VWADHGKLHLVNAFISETMRIFPVVPFGL
LRRALRD-TKI-RG----FDVAKGTTIIYNLASANFDPTVF-ENPKEFNPGRFLN-----
---KNG----------E-FV-QSPDVLSFAVGKRACPGETFANFQVFLYAAAIIQRFRIE
PAEGQ---------NIQLAEADG------FFP-EAIP-QKL--RFIH---------RA--
------------------------------------------------------------
--
>MoCYP3103A1
---------MALGAFA-------------------------------ELIWSYVDLNT--
------------------------------------------------------------
------------------------------------------------------------
---IVVSFS----------------VY--W---F----T---------------------
--------------------------------------------KF----------F---
----------------V-W----------------------Q------------------
-----------------------GYVFSKKNSPP----GFF-----G-F-P------FVD
VMPYFIF-----------------------GRETTL-ERF-----ESNSKKY-GPVIRYR
----R--GAET-MVV--------VTGVNA--VREGF-LN--DDLLGRPRHPMQ---DLDE
DN----IF-AKKSILNIEG----DLWRKQRRFSLIAL-RDL-GF-----GKTA-----IM
EDRIQEEIRELV----ERI--------------------------------ETS------
--EAA--------------------------PY-NIHSDLIESTGNNMNSLVFGGK----
------------FHE---GD-----------------------DKK-------KQVYRIM
TDIIGA-SES------LIKILF-I----------PF--AAKLMKK-------------LG
IGG--IKVIQELSAKL-------------ENFMTEDIRS--------HA-----------
EDLD-H------------------------------------------------------
------------------------------------------------------------
------------------------------------------------------------
-----------------------------KS----PRDI------VDHFLIEQEK-----
----------------------------------------------------------DK
DF-----TMELVLGNAVAFFFAGSSTVRVTVEYLLHLMA--QYP----EVQRKVQAEIDE
EVG--Q---------------------SRV-TWADSPRLPYTMAVIAERHRYFTVAPTGV
PRKVLRP-TKL-CG----YDLEANDQVIFNLDSVHFDPELF-ESPYDFKPERFID-----
---QNG----------A-LT-NTEKVWAFSIGKRACPGESLAVLEVFLYFATILQNFTIE
ADG-----------PVKFRPLRG------IIA-ETLP-QEL--RFVR---------RV--
------------------------------------------------------------
--
>MoCYP3101A1 
---------MWSF-----------------------------------------------
------------------------------------------------------------
------------------------------------------------------------
---FAVFLV----------------TY--F---L----L---------------------
--------------------------------------------HY--------------
----------------LSW----------------------K--------KY--------
----------------------LEDGKNARRHPP----SFY-----G-L-P------ILG
CLPFFV------------------------VKKLRI-RLL-----RKLTENPSLPVFRTR
---FL--GLGEDVVF--------INGLKP--VQEAF-RN--NDILGREWP-------VGF
HDVAEEIFGGVKPFFLLQG----DEWRIQKRFLIHAL-KDLGGY-----GKST-----VL
ERVVTDELDTLS----GEL--------------------------------RKT------
--AGE--------------------------PV-FVDQLLGQSMFNNIVSFVRGGR----
------------VDYRTLSD---------------------------------RNYANVI
CGSFRF--------ADKILAVC-V----------PRFVFQFLKQ--------------FE
IFG--IKAYVRVANAI-------------KKRFADEFEQ--------HK-----------
STFN-P------------------------------------------------------
------------------------------------------------------------
------------------------------------------------------------
-----------------------------DE----PRDL------IDCYVGASLEDPDNS
------------------------------------------------------------
-------YVRHMFGMLSSILLAGSHTLQITIDYLLQLAA--HYP----EYQLRIQNEIAE
FIG--K---------------------ETP-TYSDIEKLHFVRAFITERHRYFTLTPIGV
LRTATQD-TTI-CG----YHIAKGSLVFYNLLSAHTDPREW-ERPHEFMPERFLD-----
---ESG----------C-YR-KDNNVMPFAQGRRACPGESMGEQETFLYFVTLLQRFNVR
PAEGK---------TIKLAQNE-----GWFAELPIR--QEI--RMIA---------RS--
------------------------------------------------------------
--
>DmCYP306A1
---------MSADIVDIG---------------------------HTGWMPSVQSLSI--
------------------------------------------------------------
------------------------------------------------------------
---LLVPGA----------------LV--L---V----I---------------------
--------------------------------------------LY--------------
----------------L----------------------CER------------------
------------------------QCNDLMGAPPP---GPW-----G-L-P------FLG
YLPFLD-------------------------ARAPH-KSL-----QKLAKRY-GGIFELK
----M--GRVP-TVV--------LSDAAL--VRDFF-RR--DVMTGRAPL-------YLT
HG----IM-GGFGIICAQE----DIWRHARRETIDWL-KAL-GM-----TRRPGELRARL
ERRIARGVDECVRLFDTEA--------------------------------KKS------
--CAS--------------------------EV-NPLPALHHSLGNIINDLVFGIT----
------------YKR---DD-----------------------PDW-------LYLQRLQ
EEGVKL-IGV------SGVVNF-L----------PW--LRHLPAN-------------VR
N----IRFLLEGKAKT-------------HAIYDRIVEACGQR-LKEKQ-----KVF---
KELQ-E------------------------------------------------------
---------------------------------------QKRLQRQLEKEQL------RQ
SKEADPSQE-------------------QSEADED-------------------------
--------DEE------------------SD----EEDTYEPECILEHFLAVRDTD----
----------------------------------------------------------SQ
LY-----CDDQLRHLLADLFGAGVDTSLATLRWFLLYLA--REQ----RCQRRLHELLLP
L------G-------------------PSP-TLEELEPLAYLRACISETMRIRSVVPLGI
PHGCKEN-FVV-GD----YFIKGGSMIVCSEWAIHMDPVAF-PEPEEFRPERFLT-----
---ADG----------A-YQ-APPQFIPFSSGYRMCPGEEMARMILTLFTGRILRRFHLE
LPSGT---------EVDMAGES-----GITLT-PTP--HML--RFTKLPAVEM---RHAP
DGAVVQD-----------------------------------------------------
--
>MoCYP3003B1
---------MLGTI----------------------------------------------
------------------------------------------------------------
------------------------------------------------------------
-PTILFATL----------------AV--L---L----V---------------------
--------------------------------------------AF--------------
------------------------------------------------------------
------------------------W-RKVRRYPS----GPF-----P-L-P------VIG
NLWSMKR-----------------------WPQCFY-KMG-----PSLGQKY-GDPLTLW
----F--GWFP-IVV--------ANDLSI--IKEASVGPKRSHLAGRLQFSVGT---LQK
RG-------NEDIVFGKFG----PEWEALRKVAHLAV-RKY-AV-----TEG-------L
ENLVTEVIDDII----DHS----------------------------------S------
--PEE--------------------------PF-DLDAEMLEALHNIIGLCVFGQK----
------------YER---DS-----------------------EDL-------RTIRRIN
GELKLL-LPK------VFLIDF-M----------PP--LRLFLSRY--------------
-----ENRSKELFDEF-------------IALEMRLYKQ--------AR-----------
ETFE-P------------------------------------------------------
------------------------------------------------------------
------------------------------------------------------------
-----------------------------GQ----IRHF------TDAIVAAKLEAEEEA
--------------------------------------------------RGI-----AK
YL-----TEGNLTQIVYDVFGAATPTTSQTLKWLLLYAF--ADE----KVLARCRAEIES
QIG--D---------------------RQP-RASDRNECPFINACILEVLRIRPVSPFSL
PHLTTCD-TSL-AG----RPIPKDTTVLFNLYSANHDPRIW-EDPETFEPERFLG-----
---DEG--------ALR-KD-RVAQLTTFGVGARACIGEKMAFTVMFVLFTRFLQRVESV
KTRSGA--------PFDLEPKS-----SGYSC-EPKP-QPL--TLVKFEV----------
------------------------------------------------------------
--
>MoCYP3099A1 
---------MALVELFLVRL----------------------------------------
------------------------------------------------------------
-------------------------------------------------------TEPIS
WIALVLGLL----------------TA--Y---L----I---------------------
--------------------------------------------QF--------------
----------------V-------------------------------------------
--------------------------NRVRKLPP----GPS-----P-L-P------FIG
NIPQLR------------------------SEIPLY-EKA-----IDWARQY-GDPITVW
----I--GPRP-FVI--------ASSKES--FKDIS-GPLRNLIAGRNPTNIGA---LQT
RG-------YQDVLFSDFS----PAWDTLRRVAHVAM-RKY-AT-----TEK-------L
ANLVAETVDSEL----EGV-------------------------------FEGR------
--DEC--------------------------RY-EVVEFIEGIINNVLALSSFGEG----
------------FKK---GD-----------------------ENF-------EKMRRAN
RDFEVN-SPN------GLPSDI-L----------PI--LRYLFPRQ--------------
-----ERAARGAILEV-------------LDVTDEMFAK--------AR-----------
ATWT-S------------------------------------------------------
------------------------------------------------------------
------------------------------------------------------------
-----------------------------GK----SRHF------TDVLLNAREEFVAED
--------------------------------------------------RNS-----AK
YL-----TDENLRQVVLDIFGAGTGTSRGILSYCCVELA--NDP----ELQSDLRTEILE
ELG--S---------------------KRC-TAEDRERLPRTDSFLQEIIRYYPAAPLSL
PRKAMTN-TTI-NG----RPVPKDIDVMINLYAVNRDESIWGSDAGEFRPYRFLN-----
---VTK------------DQ-LTRGSNSFGIGARSCPGEKLAQADMFYAIVRTLQRVKLT
CVHGPG--------TADFGKKN-----SDIFL-ESPR-QNL--IFAKVDTV---------
------------------------------------------------------------
--
>MoCYP3099A2 
---------MALVEMLLARI----------------------------------------
------------------------------------------------------------
-------------------------------------------------------CEPIA
WVALVLGIL----------------TT--Y---V----I---------------------
--------------------------------------------RF--------------
------------------------------------------------------------
-------------------------YNRVRKLPP----GPI-----P-L-P------FLG
NLLQLR------------------------APRPLY-EKA-----ITWSEKY-GDPFTIW
----F--GNRP-FVV--------ANTKES--FMEMS-GPLRNLTADRPQMKLNE---LQM
RG-------HEDVIASNFT----SGWDVLRRLSHVAM-RKY-AQ-----TEK-------L
ANLVAKIVDQEI----EDV-------------------------------LESA------
--ESK--------------------------RF-GIVEYLENVLASVLAISVAGES----
------------FER---GG-----------------------EEF-------KLFQRAA
KIFENE-ASN------GLPSDI-H----------PL--LGYIHFRR--------------
-----ENAVRKAIADI-------------VSVTDRMYLQ--------GK-----------
NSWT-K------------------------------------------------------
------------------------------------------------------------
------------------------------------------------------------
-----------------------------GQ----NRHF------VDFLLNAREELIAEE
--------------------------------------------------KGS-----AK
YL-----HDDNLKNVVLDIFGAGTSTSKTILGFSFLHLA--NDL----ELQDELREEIVD
ALG--S---------------------RVC-GAADRGKMPKVDSFLREVIRVHPPAPLGI
GRRTQAD-IIL-NR----RPVPIGTDMFMNILAVNHDKAIWGPDAGEFNPRRFLT-----
---ATK----------E-Q--VNRGATSFGLGARTCPGEKMAQADMLYAIVRTLQNVRLT
CPDGPG--------TANLNSID-----SDLLI-DAVR-QDL--IFTRIDV----------
------------------------------------------------------------
--
>MoCYP3100A1
---------MRLFQT-----------------------------------NPLNQLNL--
------------------------------------------------------------
------------------------------------------------------------
---VTLKAV----------------LP--F---L--------CQ----------------
--------------------------------------------NW--------------
--------------RSL-I-----------AAATLC-----K------------------
-------V--------------SLFYLRRLMYPS----GPL-----P-F-P------FIG
NLPALAA-----------------------VDGSFY-RAA-----ETWRAEH-GDIFTVW
----I--GEKP-WIF--------INSLDA--ILQCNIPSLAERFGGRHRTNTGD---VQM
QG-------NVGVIFSDSG----SGQRVLRSLALQAL-RKF-LV------SCGP-----R
FQGIIDTVDNVV---------------------------------------ELE------
--QNK--------------------------SV-ESKHIAEEIVQCLATLTMFGSQ----
------------LDPE--GE---------------------------------QELREAH
RALELS-CPS------GLPSDV-I----------PI--FKYLLWSR--------------
-----ERAGLAAFCRYNAI---------ARDLCNRTADA--------YE-----------
EKAS--------------------------------------------------------
------------------------------------------------------------
------------------------------------------------------------
-----------------------------GD----IDCV------MDAVLYTVKTSTTRI
--------------------------------------------------KQG-----EI
YL-----TRGNVLQIVFDLFEAGSQTSVITLNWALLKLA--SDQ----ELQESIHHDLTR
TID--E--------IG-----------YFP-EKKGKTIAPRLQSFLREVLRFWPAAPFGL
PRKLSQK-VRI-GN----CTLPANSTILFNLYSANRDPAHW-SDGNVFNAERFID-----
---SQG--------YFD-ET-SHKEFLTFGVGSRACVGFTMAQENLFFILARIVQKWQIL
PTES----------GISLEPCP-----AALML-DAKI-QNI--KLVP---------RTD-
------------------------------------------------------------
--
>TuCYP382A1
---------MFMFCVK--------------------------------------------
------------------------------------------------------------
------------------------------------------------------------
---VFFAYI------------------------I-GSSI---------------------
--------------------------------------------AW--------------
----------------I-Y----------------------R--------KYQLF-----
------------------------QTFTRKGIK-----GPK-----P-N-L------LVG
NYWDLRQPP---------------------DNKLPH-EVM-----NDWIDQY-GNILGYY
----S--PNRC-HLV--------INDVHI--LKKIS-VH--KAFQDREPL-------VLD
VD-P-----LRHSLFAIGG----ESWRRSRKTISPLL-SRF-KV------NSP-----PI
SDVVDDCVNNYI----SHL--------------------------------RPE-EVP--
--TDE------------------------PFTI-NIVENVHRFTFDVICRTSLGMK----
------------TDCY--SEN--------------------------------DQLVQAV
VDFFEN-AFN----NAVLLGEM-F----------PF--FASILT----FI-NNY----LT
A----GKMTDTIVGHL-------------KHQVKQFLDS--------KG-----------
KDNQ-Q------------------------------------------------------
------------------------------------------------------------
------------------------------------------------------------
-----------------------------NE----KVVF------LKAMLTFLA------
----------------------------------------------------------EE
KL-----TQQEFTGNIYLIVLAGFEATANALIFCLYLIA--KHQ----HIQDKIRSDL--
-------------------------------HLEPSNERSYIDMVWLESLRYYPPPISVV
NRQASQT-VNI-EG----LTIEKGWVVEAPVWQIHHSDVYW-TDPWLFDPERFSP-----
---DNS----------K-SI-EPAAFLPYGFGGRTCLGMNLANLEARKFLTTILSKYRIT
FSEKT---------MDPIKFKV--P--TSILN-PDGP-VYL--KFEPL------------
------------------------------------------------------------
--
>TuCYP383A1
---------MAIIS----------------------------------------------
------------------------------------------------------------
------------------------------------------------------------
---FLLIVL----------------LI--M---V--------------------------
------------------------------------------------------------
----------------L-F----------------------W--------LFHRF-----
------------------------TFWSRQGVP-----HES----------------LIK
SAYTRYT-------------------------RPLH-IAD-----RDTYTKL-GRVFGIS
FRLFE--GFRP-CLM--------IGEPEY--IRKVL-VQEFDKFPNHRIF--------YD
GD----QI-SGKSLVALEN----DEWKCVRKIMTSLF-STG-NL------KK-------M
KPSIDRCTSSLI----EKL--------------------------------RKQ-IE---
--ISS--------------------------TV-DMKKMMGAYSLDVLASTAFGIEC---
------------LDSD--KT---------------------------------NDVATIV
SDFFGH-HIS----IKSIILLW-F----------PF------------LI--KH----LN
L----YVFQYEILTYL-------------KSIVQKIFDR--------SRLL---------
KSQT-N------------------------------------------------------
------------------------------------------------------------
---SN-------------------------------------------------------
----------E------------------NQVDSVNKNF------VTLLDEAQIKIKDKE
L---------------------------------------------------------DN
ET-----KEKFVIDNGVLLVIAGYDTTATTLSLIIYCLA--IFP----EHQQKIVDELES
LYL--QLER------------------TEL-TIEEINSLDYLNAVIHEVQRYFPVVPRIE
R-RAGRD-CTL-GT----IKLLKDSLVAIPSYAINHDPSFF-KNPDQFDPTRFLN-----
---NNSE--------QQ-TI-IPDVFLPFAAGPRSCIGKRLAMLEIKICLISLLTHYRFS
VSLET---------KIPLDYHI-----GQPVS-SPKD-VKV--IVTP---------RTRL
LKQG--------------------------------------------------------
--
>TuCYP384A1
---------MTLLT----------------------------------------SLTSPF
A-----------------------------------------------------------
----------------------------------------------------------SN
DVNFWLFIA----------------IT--A---I--------------------------
--------------------------------------------SW--------------
--------------------------------------------------LIYKL-----
------------------------THWQRQGIP-----ND------------------VA
SLWNRWT-------------------------KPFH-ESD-----TQAYEKY-GRVVGMY
----E--FLQP-VLM--------CGDAEL--VKEIL-VKRFNLFPNHRFY--------GG
IN----QI-GGKSIFVLKL----EQWKRVRSIVSPTF-TAS-KL------KG-------M
QSQISEAVNTLV----DNI--------------------------------GEA-AL---
--KNQ--------------------------SI-DVKTFLLSFTLDTFSSCAFGVK----
------------VDSL--RD-----------------------PY--------NPLVANS
KKLFNT-NIN----WLSLIAFQ-C----------PS--MAPI---------GSL----FN
L----SIFDSSALNYF-------------GQLILNLISK--------RH-----------
ELQV-D------------------------------------------------------
------------------------------------------------------------
------------------------------------------------------------
-----------------------------------RVDF------VKLLQDAEIIDSDAA
-------------------------------------------------EHLA-----KR
KL-----TLDEIVDQALIFLIAGHDTTATTLSMLLYTLT--RHQ----EVQEKLIDELST
LTD--E---------------------ECS-DWDKIKSLPYLDAVVSEILRFCPPVPRVE
R-RTAEP-CQL-GG----IQLKAGQLITIPVHAMHHDPEYF-PEPEKFKPERFLP-----
---ESK----------D-EN-NLTAYLPFAYGPRSCIGTRFAFMEIKICLVKIFRNFRFV
PSDQA---------KDELEYYR-----GQLVT-TAKE-IIL--RPIKL------------
------------------------------------------------------------
--
>TuCYP385A1
---------MFFW-----------------------------------------------
------------------------------------------------------------
------------------------------------------------------------
-------FI----------------LL--F---I----F---------------------
--------------------------------------------YL--------------
----------------L-I----------------------Y--------YRQKH-----
------------------------GYWKKFGLK-----GPL-----P-V-P------FLG
TSYVYLR-------------------------RPLH-VVE-----TELIQKY-GQIVGMF
----E--GAKP-TLL--------VSDPEF--IKTIA-LKEFHSFPQSFTF-------SSY
KH----PL-EQLFPELIWG----SKWKHSRGQITQCF-TVA-KL------RK-------A
FPMIEKCSDMCV----KSL--------------------------------ADE-IQ---
--RCD--------------------------AI-EMKSFWFKYYCDTIFQFCLNLD----
------------AHVY--QS-----------------------RD--------NIIVEKM
IDLSRP-FIP-----AFIMNMF-L----------PE------------WI-MKT----FH
L----SALDKKALDYL-------------EKLVTHLIET--------RR-----------
LRKD--------------------------------------------------------
------------------------------------------------------------
------------------------------------------------------------
-----------------------------ER----QTDV------LNRLIAINETSS---
-----------------------------------------------------------E
QS-----TEIELVAAIVDLLFNGFETSSSLLAWCSWRLA--FNQ----DVQDRLTKEIDS
L--------------------------NSL-DYDSLLSAQYLDAVISESLRIDPPETHNE
R-VCHTT-YHH-PETG--IVIPAGSKVSMPIYAMHHNPDNF-PDPEKFNPDRFLP-----
---DNR----------N-AI-KPFTYIPFGVGYRACLGTKYALLVSKMALAKLLQSYRFV
VTPST---------TIDLDYDW-----GSILL-CADE-INV--GIEK---------RM--
------------------------------------------------------------
--
>TuCYP385B1
---------MLPLAL--------------------------------------ADVIQ--
------------------------------------------------------------
------------------------------------------------------------
STKGLSIYF----------------IG--F---L----I---------------------
--------------------------------------------FC--------------
----------------L-I----------------------Y--------NRWKI-----
------------------------SYWYRNGIP-----GPK-----S-I-P------FVG
NALDLLF-------------------------KPSF-ETE-----LDYVRKY-GKIVGIY
----H--GCQP-NLI--------IADPDL--IKSIT-VKEFSCFPESFSF--------PY
LS----PI-ERKFLTVLYG----NEWKRVRSLLSQTF-TTG-KL------KK-------V
FELIKSCMVSRL----DDL--------------------------------RLS-QDNL-
--ESS--------------------------FI-DVKHFWGRYNLDVTAKAFFGTD----
------------LNVY--SQ-----------------------SKA-------QQVLYNF
EQTFKT-NPI-----SMIINMV-A----------PE------------WF-NRL----TR
Q----SAFNTENLEYL-------------EKLAEAVIEA--------RK-----------
EHNP-N------------------------------------------------------
------------------------------------------------------------
------------------------------------------------------------
-----------------------------HK----YNDF------LQLLLESEVNEDTNE
-------------------SNCEGK-----------------------SVSNDI---NRQ
RL-----STDEIVSSAVIFLIAGYETTSTLLSWTCYELT--RNP----DIQEKLYSEIDS
LTD--------------------------V-NYETINECVYLEAVINESLRLHPPVILLP
R-VAHSD-YQL-PGKGS-PVLPKGSKAFISIYALHHNPEYY-PEPYVFQPERFLP-----
---ENR----------S-KI-KPFTFLPFGSGPRLCIGMRFALINAKLALALFLKQYKLV
DNVHT---------TKDIEHIF-----QFGVL-AAKN-LKV--GIEK---------RN--
------------------------------------------------------------
--
>TuCYP385C1
---------MLNV-----------------------------------------------
------------------------------------------------------------
------------------------------------------------------------
-TLWIVVFL----------------VS--F---I----S---------------------
--------------------------------------------WF--------------
----------------I-F----------------------Y--------VKKKH-----
------------------------SYWERQGIK-----GPK-----P-L-F------LVG
TTFAGVD-------------------------KPIV-EAN-----RDFYKKF-GNLYGLY
----D--GLQA-HLV--------VGDPEL--LRHIC-VKDFHIFPQGFHF--------PS
LH----EI-EKSFLINLYG----EKWKRIRTLLTPTF-STG-KI------KR-------M
FNLMKICNKDAQ----LQL--------------------------------KNL-TKS--
--GEA--------------------------QF-DPKYFWGRYNMDVIAKCCFATN----
------------LDVY--SN-----------------------EE--------DVFLRNF
IEFFQG-NPL-----KLLCAAV-F----------PG------------WF-SRL----LK
L----SLFPPKNLEFL-------------RDLTLTLIEN--------RK-----------
NGQ---------------------------------------------------------
------------------------------------------------------------
------------------------------------------------------------
-----------------------------NK----ADDF------LQTLIDLETSTEDGD
------------------------------------------------LNK--------A
KL-----STDEIVGASMISLVAGYETTSTLLTWSCYRLA--KNP----DIQEKLYQQISE
VDL--D-------------------------DYETLNSLSYLDAVISETLRIDAPIVLFQ
R-LSHSD-YKF-PGTN--VEIKKGTTISIPVYAIHHDPANY-PDPEVFDPQRFLD-----
---GSV---------------KPFTFLPFGSGPRLCIGMRFALINAKLSLAYLVKNYHIF
TTDAT---------PSKIKYAR-----GSIIL-AAED-LKL--GIKP---------R---
------------------------------------------------------------
--
>TuCYP385C2
---------MFDFLN---------------------------------------------
------------------------------------------------------------
------------------------------------------------------------
--QWVVVGI----------------IS--A---I----S---------------------
--------------------------------------------WL--------------
----------------F-F----------------------Y--------IKQKQ-----
------------------------SYWEKQGVK-----GPK-----P-L-F------LLG
NVGFS---------------------------KPIT-DNL-----IDNYTKY-GKVYGTY
----Q--GTNP-HLV--------VGEPEL--LRQIC-VKDFHIFPQGFEQ--------NY
LG----PV-ERNFLTALYG----EKWKRMRSTLSPTF-TTG-KM------KK-------M
FDLIKICNQEAQ----KEL--------------------------------VKL-TSS--
--KDP--------------------------DF-DPKYFWGRYNLDVITKCCFATS----
------------FDVY--NS-----------------------SD--------DEILRHF
VEVFEP-NKL-----KIFILLT-A----------PK------------WV-SRM----MK
I----SGSSTESLDYL-------------KQLTLPIIEQ--------RK-----------
KGN---------------------------------------------------------
------------------------------------------------------------
------------------------------------------------------------
-----------------------------FK----GNDF------LQLLIDAEVVSKEGE
------------------------------------------------ELKGE-----AK
KL-----SPDEIVSSAVIFLIAGYETTSTLLTWACYRLA--TNP----DIQEKLYQEVSQ
ANI--E-------------------------DYEVLQDLPYLDAVISETLRIDSPILLFQ
R-VPHSD-YIL-PGTD--IKIQKGTVVTIPVYAMHHDPENY-PEPEVFDPNRFLE-----
---GSP---------------KPFTFLPFGAGPRTCIGMRFALINAKLSLASLVRNYQLF
PNDKT---------PSKIEHVI-----GAVIK-TAKT-LTL--GIKP---------RC--
------------------------------------------------------------
--
>TuCYP385C3
---------MNNFIDLS-------------------------------------------
------------------------------------------------------------
------------------------------------------------------------
TPQWIILGT----------------IS--F---I----S---------------------
--------------------------------------------WY--------------
----------------F-F----------------------Y--------VKRKR-----
------------------------SFWERQGVK-----GPE-----P-P-S------MIP
SILTKSSLKP--------------------KPKPLT-KVY-----LEGVETY-GKIYGTY
----D--GVDP-TLV--------LSEPDL--LRAVC-VKDFHSFPQGFNQ--------VF
VA----SI-ERNFLTVLYG----EKWKRLRSILTPTF-SSG-KI------KK-------M
FYLIKLCNDEAQ----KQL--------------------------------LKL-ASS--
--SKP--------------------------DL-NPPQFWSAYNLDVIAKCCFATN----
------------LDVY--NS-----------------------EG--------NKLLEVF
NSTFSR-NKY-----KHLFMAL-A----------PK------------WL-VRL----LD
M----SSVSVEHITIL-------------KQLTLAIIEQ--------RK-----------
QGK---------------------------------------------------------
------------------------------------------------------------
------------------------------------------------------------
-----------------------------DK----VDDF------LQLMLESEADTQDGE
------------------------------------------------KLKDE-----DK
KL-----TPDEIVCSCILFLLAGHETTSTLLTWACYRLA--TNP----DIQERLYQEVSQ
ANI--E-------------------------DYEVLQSLSYLDAVIQETLRMDPPILLFQ
R-VCHSD-TTL-PGIN--VQIEKGTPVNIPIYAIHHDPENY-PEPEVFDPNRFLQ-----
---GSP---------------KPFTFLPFGAGPRTCIGMRFALTNAKLSLATFVRSFQVF
TSDKY---------ANQIDPMP-----GSLIN-RPMS-MLL--GVKT---------RS--
------------------------------------------------------------
--
>TuCYP385C4
---------MNNFIDLS-------------------------------------------
------------------------------------------------------------
------------------------------------------------------------
TSQWIILGT----------------IS--F---I----S---------------------
--------------------------------------------WY--------------
----------------F-F----------------------Y--------VKRKR-----
------------------------SFWERQGVK-----GPE-----P-P-S------MIP
SILTKSSPKP--------------------KPKPLT-KVY-----LEGVETY-GKIYGTY
----N--GLNP-ALV--------LAEPDL--LRAVC-VKDFHSFPQGFNQ--------VF
VS----SI-ERNFLTVLYG----QKWKRLRSILTPTF-SSA-KI------KK-------M
FDLIKVCNDEAQ----KQL--------------------------------LKL-ASS--
--SEP--------------------------DL-NPAQFWSTYNLDIIAKCCFALN----
------------LDVY--NR-----------------------SG--------NKLLELF
NSTYSS-NKY-----KHLFMAW-A----------PK------------WL-VRL----LD
M----SSISVENINKI-------------KQLTYAVIEQ--------RK-----------
QGK---------------------------------------------------------
------------------------------------------------------------
------------------------------------------------------------
-----------------------------NK----INDF------IQLMIESEADTQDGE
------------------------------------------------KLKDE-----DK
KL-----TPDEIVCSSVLFLSAGQETTSTLLTWACYRLA--TNP----DIQERLYQEVSQ
ANI--E-------------------------DYEVLQSLSYLDAVIQETLRMDPPILLFQ
R-VCHSD-TTL-PGIN--VQIKKGTPVSIPTYAIHHDPENY-PEPEVFDPNRFLQ-----
---GSP---------------KPFTFLPFGAGPRTCIGMRFALTNAKLTLARFVRSFEVF
TSDKY---------ANQIDPMP-----GSFVN-RPVS-MLL--GIKT---------RSS-
------------------------------------------------------------
--
>AlCYP3126A1
---------MYKRIE---------------------------------------DLLA--
------------------------------------------------------------
----------------------------------------------------------VC
STNWPTTVI----------------VV--L---I--------------------------
--------------------------------------------GF--------------
----------------VYL----------------------Y--------FKRKF-----
------------------------NYWNKQGLK-----NPR-----A-I-P------WFG
TTLHQLV-------------------------TPKP-ELE-----LELHQNL-GKLYGLY
-DGFL--GTSP-TLV--------CGHPEA--IKQVT-IKHFESFTNRRKP--------AT
WK----SI-RYRALTYMRD----DEWKNLRKILAPTF-TSN-KL------KK-------M
FELMKRCTKNLQ----SSI--------------------------------EQY------
--GGE--------------------------EI-DLKKIFSVFTVDVISTCCFSMD----
------------LKDY--RH-----------------------PN--------SEILISA
RKFFNV-SKL-----KMAVYAT-V----------PK------------NL-LAA----LG
F----DINDTDSIEFF-------------GRFATEILNK--------RR-----------
KLAE-N------------------------------------------------------
--------------------------------------------------------QAAR
GGIKRDT-----------------------------------------------------
--------LSA------------------KR----QDDF------LQTLIDAAAEFQERK
STSVSVDEKTESVRLGNNNNQEQQQDVEQTSVDVAQEDGDATNSYHVGPPQYT-----EQ
QL-----GDLEILAQTMLFMAVGHETTATLLSSCGLFLA--LNP----EMQERLYNEVHE
AFL--E-DK------------------GDT-SYDTIMRLQYLDAFISEALRYYTPTLTFD
R-EASED-VEI-EVDDFKFVIPKGMGVVIPFHAIHHDPDNY-EEPEKFDPERFMP-----
---ENR----------H-KI-KPCTFIPFGSGPRFCLASRFALMEAKLALANLVNKFQFV
RSEGT---------IWPPKFRH-----HYMLM-QMEW-PRI--KFVD---------RKLA
TGQAQSAA----------------------------------------------------
--
>AlCYP3121A1
---------MDHTTG---------------------------------------------
------------------------------------------------------------
------------------------------------------------------------
DRNVAIAVV----------------IS--A---VSFCAL---------------------
--------------------------------------------AT--------------
----------------Y-Y----------------------W--------LKNAH-----
------------------------SYWSRKGLK-----GPA-----P-M-L------FAG
NLLSILF-------------------------NDRM-VQE-----REWVRKY-GKIYGTY
----I--GLSP-RLV--------IADPEV--VLQIS-VKDFDKFQNHNLT--------EF
SN----KY-QKSFLFFLKD----DHWKKVRSLMSPTF-TSG-KI------KR-------M
FKLLDGCADDLA----ACF--------------------------------KEQ-LPV--
--GQD------------------------SAIV-NLKDTYNLFTMDAITTCCYGLK----
------------LERD----G----------------------STNLKTAATRNDFVRAA
MKFFDF-NLP-----RILLAVS-I----------PK------------PI-LRL----ID
F----KLAPDSVVQPL-------------ADRVTRLIEV--------RR-----------
KST---------------------------------------------------------
------------------------------------------------------------
------------------------------------------------------------
-----------------------------KK----FDDY------LQLLIDARIDAE---
--------MEL-DELDQQENHHAGLTHESLREDQSKMVSQVKNRVGTQRTNGN-----DI
VL-----DDMEVLSGGIFLLAVGLETTGTLLTHCSFALA--FHQ----DIQQRLYEELRA
IGE--Y-N--------------EDKSKFTF-NYDTLTSCKYLDAVISETLRLLSPVLQID
R-VANAE-ARI-EKYN--IDIKQGDIINFAFHAIMNDPDYW-EKPELFNPDRFMP-----
---ENK----------D-KI-VPGAYCPFGLGPRHCIGMRFSLTESKLALAKIMMNYRFD
PAPGT---------SFPPKTNT-----SVTLN-NIKT-PQV--RIVP---------RK--
------------------------------------------------------------
--
>AlCYP3121A2
---------MESHTS--------------------------------------SNMIQ--
------------------------------------------------------------
------------------------------------------------------------
SLSVPTTIA----------------IS--A---LSFCAI---------------------
--------------------------------------------GT--------------
----------------Y-Y----------------------C--------LRNNQ-----
------------------------KFWERKGIK-----GPK-----P-D-L------LIG
NLLQKLL-------------------------SDRT-VLD-----LEWVRKY-GKIYGVF
----Y--GLTP-RLV--------IADPDV--LLQMA-IKDFEKFQNRELS---------H
PN----SY-NAHMIFFIKD----DHWKKVRSLMTPTF-TSG-KI------KR-------M
FKLLDSCADDLV----ECF--------------------------------RDQ-VPK--
--SDS----------------------KKLAIV-NLKETYNMYTIDAITTCCYGIK----
------------LERA--SG-----------------------TTDLKTAATRNDFVKAA
MRFFGI-SYL-----RIACASV-L----------PK------------KI-LRK----FN
F----QVTPDCFADPL-------------ASRVQQIINS--------RR-----------
KST---------------------------------------------------------
------------------------------------------------------------
------------------------------------------------------------
-----------------------------KK----FNDY------LQLLIDARLDAK---
--------MDVNDELDEQENHHAALTQESILNDQNHMVNQVKS-----DQKEG-----EV
HL-----DDLEVLGNAIFLLAVGLETTGSLLAHCSYALA--FHQ----DIQQRLYEEIEA
ICE--Y-N--------------EDKTRSSF-DYDTLTSCKYLDAVISETLRRLSPVVQMD
R-VASSD-YTI-EKYN--IHIKQGQIVNYNFYAVMNDPDYW-EKPEIFNPERFMP-----
---ENK----------D-KI-VPGSYCPFGLGPRYCIGMRFSLTEAKLALAKILMNYRFK
PAPGT---------VFPPKCRA-----TLLLN-NVAT-PLV--ELEP---------RV--
------------------------------------------------------------
--
>AlCYP3121B1
---------MIISTWLLY-----------------------------TYYFDMDTLKG--
------------------------------------------------------------
-----------------------------------------------------------I
LGPLPLPVI-------------LAPIA--T---V--LAI---------------------
--------------------------------------------RL--------------
----------------Y-L----------------------K--------LSKAY-----
------------------------GFWSEQGVK-----GQW-----T-I-P------YLG
PLFAMLT-------------------------ADRL-EGE-----RQRRDNY-GKIYVQP
---AI--DGQP-RLV--------VCDPEV--IRQIL-VKDFDIFTDHMMP--------PY
PN----KY-QSNFLVWLKG----DHWKMVRGLMTPSF-TSG-KI------KR-------M
FRFLQGCADDLV----EHF--------------------------------NEQ-LSL--
--GGQ----------------------RKQAIV-KLADIYGMFTADGITTCGYGLK----
------------LKRE--SG-----------------------DTNIQTAATRNDFVKCM
MNILHT-NLW-----RLLYPAF-L----------PK------------FL-LKL----ID
F----SLAPNDKYEPM-------------IQRVNGIVER--------RR-----------
QSNL-E------------------------------------------------------
------------------------------------------------------------
------------------------------------------------------------
-----------------------------GR----YDDL------LQMLVDANLDDK---
--------LEL-NELDTAENHHAGLTHEELRKDHEKMVESV--------TKAG-----RS
KL-----SDMEVLSEAAFILVAGMDTTRILLTNCTYCLA--FHP----KIQEKLYEELKS
IAE--R-DP-------------ENEKNYAF-TYEAITSCHYLDAVISESLRLFPPVIQTS
R-VAGGD-YKI-EKYN--VTVPKGSLVSAGVYAVHTDPDFW-YKPLKFDPDRFMP-----
---GNK----------E-KI-VSGSYLPFGLGPRHCIGMRFSLTEAKIGLAKTIMHFKFS
PRPGS---------VFPPKPAA-----RLTLL-ALKD-TRV--KIEA---------RV--
------------------------------------------------------------
--
>AlCYP3121C1
---------MQFLSN---------------------------------NQSLSDNLIT--
------------------------------------------------------------
------------------------------------------------------------
-QNLLAASI-------------FSGLC--L---V----V---------------------
--------------------------------------------GG--------------
----------------H-F----------------------Y--------YKNKF-----
------------------------SFWSKRGIP-----GPK-----P-W-P------LVG
NIVTWVR-------------------------SNRT-KLD-----LEWSKTY-GRVFGVY
----E--GSTP-RLW--------IVDPDL--VQRIC-IKDFDIWHDHEVN--------PF
LN----KY-QKNFIFLIEG----NHWKEVRAIMSPTF-TSG-KI------KR-------M
FKFLDFCADDLV----EIM--------------------------------AEQ-IRE--
--QQDKN-------GDK-------FEPAKGAII-NAKELHGLYTTDAIATCCYGLK----
------------LERA--GE-----------------------GND--FPAGRNEFNRMA
QSIFRF-PLF-----RFFLANI-A----------PT------------KL-LHA----IG
F----TVLPLSFFREI-------------ASFTTEIVQR--------RQ-----------
KSA---------------------------------------------------------
------------------------------------------------------------
------------------------------------------------------------
-----------------------------KK----FDDY------LQILLEARLGDE---
--------LEL-DELDASENHHVGVTKESLLKDQEKILEQVR------ARNNS-----KT
QL-----SDLEVLSGAMFLLIVGVETTANLLTSASIVFA--NHP----DIEQRLYEEISA
IAE--P-Q--------------QDKKTYHF-EYEKLTQCVYLDAFLSECLRRFPPVMQVD
R-ISNAD-YRI-DEYD--LDLPAGSKIFLGVYALHHDPELW-EDPMTFNPERFMP-----
---ENR----------H-KI-KSGSYLPFGMGPRHCIGMRFSLTEAKLAVAKLIMHYKFK
PAPGG---------IYPPEPKN-----SLGLF-SMSD-PRV--RIVP---------RV--
------------------------------------------------------------
--
>AlCYP3122A1
---------MDSIK----------------------------------------QLISSS
------------------------------------------------------------
------------------------------------------------------------
DTTTLLLVS--------------------I---V----A---------------------
--------------------------------------------YL--------------
----------------I-Y----------------------D--------HFKVY-----
------------------------SFWSSRGIK-----GPT-----P-W-P------FLG
TDIYYLI-------------------------GKKL-EVD-----RKWSEKY-GKIFGVY
----E--GRCP-TLR--------TTDNEL--VKHVW-IKEFNSFGGRNDR--------NT
HG----KD-QRSWMVWSMG----SQWSGQRALLSPMF-TSA-KM------KT-------M
FNLMVDCMERFQ----KQV--------------------------------ERK-LELPE
AEKFK----------DQAVRREFILEKSK-KST-FSRDDLMAITLDVISSAFFGLK----
------------LDTY--MD-----------------------KG--------SDFYKRA
YAFSEF-DIG-----WFMIWVF-I----------PR------------PI-ARY----FE
L----DVIRPHKYEYF-------------DRLSQKTLDE--------RR-----------
KNPL-L------------------------------------------------------
------------------------------------------------------------
------------------------------------------------------------
-----------------------------AN----KGDF------IQALMEAELSEG---
---------SVYSAEDDNEAHYNDKIGHEELNRLNTSLA----------KKSS-----MK
QF-----SDFEIRSHMIFMFLAGFETTSNSLTFCIYELA--HQQ----EAQEEVYRELKS
IPE--L-K-------------------GQD-SYSKLQEAKKLDAFISESLRMYSVIIDNN
RKVTAED-GVV-LPTNPPLRLPKDTSIAVSSYSIQRDPEYW-PNPDKFDMTRFYA-----
---ENR----------G-NI-KSCSYMPFGLGPRNCAGMRFALLTIKLFLANLLLKYQVL
AGPKNQ--------QYPPDYKT-----HFFFV-QLAH-DDF--RLVP---------RD--
------------------------------------------------------------
-I
>AlCYP3122A2
---------MDSIS----------------------------------------SHIQPV
------------------------------------------------------------
------------------------------------------------------------
SSGSLLAIA----------------AT--L---L---TL---------------------
--------------------------------------------AT--------------
----------------V-Y----------------------Y--------HIKVF-----
------------------------TYWSSRGVK-----GPM-----P-V-P------ILG
TQVYYIF-------------------------RTKI-EVE-----TEWRKKY-GHTYGVY
----D--GYIP-ALR--------TTDNEL--IKHIW-IKNFQSFMDRDNR--------FV
YG----DN-VRRWTFFSEG----NHWSAQRALMTPMF-TSS-RM------RN-------M
FIIMAERVRNFG----KLV--------------------------------ESR-LDLTG
ALSAE----------EK-------VKKSK-SVV-FNRDELLALMLDIISSAFFGLK----
------------LDTY--KD-----------------------KG--------SDFYKRA
FAFATF-DFS-----WFLVWIW-I----------PQ------------SI-ARY----FK
I----DLVRFEKYEYF-------------DKLSQRTIDA--------RR-----------
QDSS-L------------------------------------------------------
------------------------------------------------------------
------------------------------------------------------------
----------------------------------VKNDF------IQELMNAKLPENNE-
---------SIFSAEDDNEAHYNDKMNHKDLEEINRNLN----------KNAK-----FR
MF-----SDIEIRAQMTFLFLAGFETTSNSTTFCLYELS--HRP----DIQLELYEELVQ
MTD--F-A-------------------KQE-NYDELQRAKKLDAFVSEILRLYSTVTEHT
RRVTAKN-GVV-LPTNPPIKLPKGMVISVDGFVLQRDTDYW-KEPEKFDMSRFYP-----
---ENK----------G-NI-KSCSYMPFGVGPRNCAGMRFALLNIKLFIAATLLKYQIF
PGPKTQ--------KYPPEFRT-----HAFFL-QFTQ-DDF--LLVP---------REAW
QKSQSS---------------------------------NGLANGGKNK-----------
-I
>MoCYP3112A1
---------ML-------------------------------------------------
------------------------------------------------------------
------------------------------------------------------------
--SSLVAIV----------------LV--L---L----S---------------------
--------------------------------------------YS--------------
----------------I-W----------------------R--------RLKLF-----
------------------------RVLWKAGHV-----GPR-----G-N-I------ISG
SYFEMK-------------------------RHGCL-ILF-----EKWFKEYKSDTIGFY
----Y--GTQP-FVI--------SKNLDL--AKQIL-IKDFQNFKNRANNS-----PLEA
AH----PM-IGAHLLFTND----DRWERIRNFMTPSF-STV-NL------RE-------M
FTRLTKCMDVFM----ENL--------------------------------EVA------
--PLN--------------------------SI-DVYPLIRRLTLDNIARAAFSVA----
------------TNVQ--EN-----------------------PFGS-----PPKFQIAA
ERSIDL-WGS---HWLSPVALCLR----------PV--GQFLFRK-------------LR
A----MGLVEHPQDAM-------------SNYMEQLTDL--------RN-----------
SSRK-I------------------------------------------------------
-----------------------------------------------------------P
GGPQS-------------------------------------------------------
----------E------------------TE----WVDF------MQNLINGARRETM--
---------------DSRK-----------------------------FHRHL-----GF
KL-----SRNEVVGNCLLFFLAAFETTSSALSFLIYSLA--REP----EIRARLRHNLQK
SLE--E-TG------------------YEL-SYDFVMNHRYLDMVINEGLRLYPTANGFL
GRATIRD-YEY-KG----IKIPAGVDVLFPAFHIHRDPKNF-PEPEKFDPERFSP-----
---DRK----------N-QT-PSLAYLPFGAGKRSCIGNRFALMQMKQLIARIVLKYDFH
LVAEKH--------RGPLKLTDRA---FVLIV-PGEG-IHV--KLVPI------------
------------------------------------------------------------
--
>MoCYP3109A1
---------MTSML----------------------------------------------
------------------------------------------------------------
------------------------------------------------------------
-TGYFVVLI----------------AV--L---V----A---------------------
--------------------------------------------VL--------------
----------------V-K----------------------R--------RRDEL-----
------------------------RYFKKLGIP-----GPE-----P-N-F------FWG
HYDKFQ--------------------------ENHI-HWL-----EKWAEDY-GDFYGIF
----L--GTKP-LLV--------STDVEF--AQYAL-VMNFSNFVNRAPLL-----VLQM
SN----PN-IEGFLSLVSG----EKWKKLRSLMTPAF-TTR-NM------KE-------M
LPLILRGAEDFI----VNL--------------------------------KKQ------
---RG--------------------------PF-DIVPLVTSLSIDNMGRTVFGID----
------------VGAQ--AQ-----------------------KEN-------SSIRDTI
TKVAES-SMT---GSLDLLVNS-F----------ST--LGYGFK----GV-FFY----LS
K----LGIIKRPDDDL-------------CAMLKNIIGS--------RK-----------
RA----------------------------------------------------------
------------------------------------------------------------
------------------------------------------------------------
-----------------------------EK----SNNL------LQRLIDASEDNS---
--------------------------------------------------TST-----TP
AL-----SEGELVGNSVGSYFVGVDTTSILLSYLFFCLG--QNQ----DVQDRLREEINR
YAR------------------------DEL-EYYTVSKLQYLDSVINEVLRLYPPATGFN
TRQAAEE-FKF-RG----TTFPAGLNILFAVSSIQRDERHW-DEPLEFRPERFEA-----
---RTN---------------NRLAFQPFGDGPRNCVGMRLALMSTKFVVARALQKFRFR
SYGNVE--------RIPLTVLS-----------KPGR-VLV--SVEPINDDDLGAYRAV-
------------------------------------------------------------
--
>MoCYP3110A1 
---------MFTA-----------------------------------------------
------------------------------------------------------------
------------------------------------------------------------
---ALFFVF----------------VA--L---I----V---------------------
--------------------------------------------KF--------------
----------------L-Q----------------------Q--------RWIRF-----
------------------------QYFKRMGIP-----GPQ-----P-H-F------LWG
HYRELR--------------------------ENHV-LWE-----ERWKAQY-GKTFGVF
----W--GDKP-FLI--------TSDPVM--AKQVL-VRQFSNFVNRAEQF-----ALER
AH----PI-VQHVVALEKD----EHWKRTRLLLSPAF-SVA-KM------KN-------M
ISMIEKCVDEFE----SNL--------------------------------RKR------
-ASGK--------------------------QF-DVYPLIKRLSIDNICGIIFGIE----
------------TKLQ--EN-----------------------PEED------SVFLRAT
LKVFEA-DPH---GLLDLICNS-F----------TS--VNNFLS----SI-LYL----LQ
Y----LRIVPHVLNDM-------------IDEVENIVKA--------RR-----------
KS----------------------------------------------------------
------------------------------------------------------------
------------------------------------------------------------
-----------------------------PP----RKDL------MQSLLDHQQISSDGA
---------PLKAT-DAAEDQKAS------------------------FGKTI-----SA
RL-----TNEEVVASAIVMFAAGYETTGTATAFTFKCLG--SHP----DIQRRLRREIND
ATR--G---------------------KPL-SYDTVMSLPYLDAVIRESLRLYPPLTNMI
HRVASQD-TEI-NG----LKIPAGLSILFPTKVMHSDEDFW-EDPNRFDPERFLK-----
---KNY---------------DAFTYQPFGDGPRNCLGMRFALLTMKLTLCKILPKFEVV
ATEEPVVEV------------------VRIVC-RPAQ-LNI--SVEEIAP----------
------------------------------------------------------------
--
>MoCYP3110B1
---------MISG-----------------------------------------------
------------------------------------------------------------
------------------------------------------------------------
---VLIIFV----------------SL--L---A----V---------------------
--------------------------------------------EL--------------
----------------I-R----------------------R--------RRKKL-----
------------------------RFFKDRGIP-----GPE-----P-H-F------LWG
HFFEIS--------------------------SDHL-YWI-----NEWSNEF-GDPFGVF
----L--GDKP-FLV--------TQNLDI--AREVL-IKQFPKFTNRGRK-------FGL
EE-N-----HPLKLFALHD---DPVWKHLRSAVSPGF-SSK-KI------RE-------M
TPLILKSIEGFR----RKL--------------------------------ITL-SA---
--SQE--------------------------AF-DVYPLLQKLTMENIGRTIFGVD----
------------LNTQ--AD-----------------------TNVS------SPLEKTA
IYAPLN-MMR---GRLDLICTT-F----------EW--VNEIFG----PL-IKF----LL
R----WRIIPHALHGI-------------ETELKKVIKA--------RQ-----------
NS----------------------------------------------------------
------------------------------------------------------------
------------------------------------------------------------
-----------------------------PP----RNDL------MQSLLESHEVSTDSR
---------ALTARGDTVDDQK--------------------------PSRTV-----AV
QL-----TTDEVVGSAITLFLAGSDTTSTGLGFLLHCLG--KYP----DVQQRLRDEIEE
ALE--R-C-------------------GEI-TYEVAMNLKYMDRVIQETFRHLPPVTGII
TRRALTN-VDI-CG----TGYPAGLAFYFPPQRIHKDPKYW-DEPSKFDPDRFLK-----
---PLK---------------HPLAYQAFGAGPRNCVGMRPALLFLKLSLCKLIPEFEFK
SDEDPKCRG------------------VMIVT-HAER-IMI--AVKHLK-----------
------------------------------------------------------------
--
>MoCYP3011B4 
---------MECSY----------------------------------------------
------------------------------------------------------------
------------------------------------------------------------
-FALVLTVL----------------AL--A---F----A---------------------
--------------------------------------------YF--------------
----------------L-R----------------------K--------RREHF-----
------------------------SLFERAGIE-----GPP-----P-S-V------IWG
NIWEIY-------------------------TKSHK-TCQ-----KEWHEKY-GPVVGYF
----F--GYQP-TLL--------ISDGEI--LKNVL-FKDFHNFADRGAL-------MGR
VD-R-----NFGALTELRG----QRWKEVRSTLTPSF-TSS-KL------KQ-------L
CPEVIHIVDDFM----ENV--------------------------------DAA-HV---
--NGK--------------------------EF-DMYELYKGLTLDTICRSALGVD----
------------FEIQ--KN-----------------------IAE-------SRILHAI
KALFNS-PMN----YLTVALAC-F----------HD--IRRIGGS---MV-SRIF---LR
L----GNKGRDPVNEL-------------LVRCEEVVKL--------RR-----------
SNPE--------------------------------------------------------
------------------------------------------------------------
------------------------------------------------------------
-----------------------------NR----RVDL------LQLMIDAQGSESNAD
-------ISALIAG-DDAERHQAQQEKG--------------KTLGQCPIS-K-----SK
GL-----TDKEITANAFLVLAAGYETTSSSLAFITRVLL--RFP----EVQERLREELLE
ATN--G-G-------------------QVF-EFEKLQKCRFMESFIQEVLRMYPPIHSFT
SRYANEQ-KIY-GD----LTVPQGVDVLASTIALHYNEEVF-PNPWEFQPTRFLP-----
---ENK----------S-VA-MSWAWQPFGAGPRNCIGMRFAQMEIKITLAKLLTKYRLS
CDSEP---------KGDIQIPTM-DR-PALQQ-IRDP-LMV--KTTFI------------
------------------------------------------------------------
--
>MoCYP3011B3
------------------------------------------------------------
------------------------------------------------------------
------------------------------------------------------------
------------------------------------------------------------
------------------------------------------------------------
------------------------------------------------------------
------------------------------------------------------------
-MWEIY-------------------------RNGHL-VMQ-----RKWHRQF-GPVVGYY
----Y--GLAP-VVI--------VADTEL--LKQIL-LRDFHKFSDRPPI-------ISG
KF---IGG-LDDSLLFLKG----QRWKQVRAILSPAF-TAK-KL------RE-------I
SPVMQTSIDDFI----ENM--------------------------------DKD-FE---
--NSK--------------------------EC-ELAALFKAMTLDAIGKAGMGLD----
------------LNVQ--KD-----------------------YKN-------SKVLRAI
STILSI-EVD----IFFVAFAS-L----------PA--LAKLLRH---AV-CQLW---YL
W----LNSFESPIGAL-------------QRQSREVVKF--------RR-----------
LNPE-K------------------------------------------------------
------------------------------------------------------------
------------------------------------------------------------
-----------------------------SK----RSDL------LQLMMDAQVSVESST
------DLTSLIAG-DGAEAAENRRSGSMAKNR---------NLPSECPITGK-----PE
GL-----TDNEVIDNAFLMLLAGFETTSTTLAFLAKMLL--RFP----EVQERVREELVE
ATD--G-G-------------------TAF-DFERLQRCQYTEAFIQETMRMYTPFFFFT
ARVANEE-VKY-GS----MTIPKGMNVFSSIEELHYDEAVF-PEPNKFRPERFLP-----
---ENK----------T-PA-MAKSWQPFGDGPRNCIGMRFAQMEMKLALAKLLVKYRIY
CPDEP---------KHDARIEVC-VL-PVLQHPLKHP-LKC--RLERLS-----------
------------------------------------------------------------
--
>MoCYP3011B2 
---------MLFA-----------------------------------------------
------------------------------------------------------------
------------------------------------------------------------
---VLSTLL----------------VA--Y---F----V---------------------
--------------------------------------------YC--------------
----------------L-R----------------------W--------RLKVL-----
------------------------SIFRRLNIP-----GPS-----P-R-F------LWG
NMYEIY-------------------------KHGHL-VMQ-----KKWHEQY-GPVVGFY
----F--GLFP-CLL--------VSDTEL--LKRIL-LKDFHNFADRSHI-------ISG
EN---GSI-IDDSLLTLKG----QRWKEVRSTLTPSF-TSK-KL------KK-------V
TPEVSSAADEFM----KNV--------------------------------DRH-FA---
--EDA--------------------------EC-DFYELFQALTLDTICKTGMGVD----
------------FEIQ--SN-----------------------IDN-------SAILRQV
KMMLAY-QID----LILLIIVS-F----------PS--LLQLAGK---LL-TALA---QR
A----KNSGRDPIVKL-------------KQQCGDVVKL--------RR-----------
SDTE-K------------------------------------------------------
------------------------------------------------------------
------------------------------------------------------------
-----------------------------SE----RSDL------LQLMMDAQNTVAHAT
------DLKSMIAG-DDAEAVEAEASLKIAKKQ---------SIPSECPFAGK-----PK
GL-----TDSEVIDNALLLLLAGYETTSSSMAFMTKLLV--RFP----EVQERMREELLD
ATG--G-G-------------------KVF-DFERLQRCQYTEAVLQESLRMYPPIYFLT
ARVAAEE-IKY-GS----LTIPRGMNIFSSVNQLHYDEDVF-PLPYEFQPERFLP-----
---ENK----------T-PA-MAWYWQPFGIGPRNCIGMRFAQMEIKLTMAKLLTKYRMT
SESEP---------EHEAYIETL-VM-PVLQQ-IKDP-VKC--KLHLL------------
------------------------------------------------------------
--
>MoCYP3011B5 
---------MFHL-----------------------------------------------
------------------------------------------------------------
------------------------------------------------------------
---LPIIVL----------------VL--L---L----I---------------------
--------------------------------------------YI--------------
----------------L-K----------------------K--------RHDGM-----
------------------------QFFKRFNIP-----GPK-----P-S-I------LSG
NLWEIY-------------------------KRGHM-VMQ-----REWHAEF-GPIVGYF
----F--GPLP-ILL--------ISDQEL--LKTIL-LRDFHDFADRPDL-------MGP
PK---GTG-FDESLILLRG----QRWKDVRSTLTPSF-TSK-KL------KQ-------I
APEMCTSVDLFM----ENV--------------------------------GSC-FI---
--EGK--------------------------EC-DIYELLQALTLDTICRVGMGVD----
------------FGVQ--KD-----------------------VAN-------SKLLKQV
KIMTSF-PLT----FMALILYS-L----------VD--VAAILLS---IF-LRLK---NS
R----ENSGSDPITAL-------------KKQCSTIVKQ--------RR-----------
EKPE--------------------------------------------------------
------------------------------------------------------------
------------------------------------------------------------
-----------------------------LR----RNDL------LQLMIDAQMREAPTN
-------IDALIAG-DEAD--ENREGENTTAVP---------GKISACPFSGEG----SR
GL-----TDGEVIDNAFLVLLAGYETTSSALAFITKLLL--RFP----EVQERVRCELLE
ATA--Q-G-------------------KEF-DFDRLQRCQYLEAVVQESLRLYPPVYFFT
MRACAVQ-KVY-GS----ITIPKDARIAVSVRELHYDPDVF-EDPHDFKPERFLP-----
---ENK----------T-SA-MSWAWQPFGAGPRNCIGMRFAQMEIKITLAKLLSQYRLS
SDREP---------YHDPNIATN-VL-PNLQR-VKDP-LSC--KLEKL------------
------------------------------------------------------------
--
>MoCYP3011B1
---------ML-------------------------------------------------
------------------------------------------------------------
------------------------------------------------------------
---LYVTCA----------------VL-----GL----I---------------------
--------------------------------------------IF--------------
----------------V-W----------------------Q--------RRRHL-----
------------------------SIHQRNNIP-----GPP-----P-S-F------FSG
NLWDIY-------------------------KHGHL-KML-----SRWHKQY-GPVVGYY
----F--GMKP-VVV--------CADPEH--LKTIL-LKEFHNFADRSDL-------VSG
GP---VGG-LDSALTVLRG----QRWKDVRSTLTPSF-TSR-KL------KQ-------L
NPEVCSIVDGFL----KNI--------------------------------DTE-FA---
--NSN--------------------------EF-NIYELYQALTLETICKTGMGVD----
------------FGIQ--ED-----------------------IKN-------SKILDSS
RLIFTQ-KFN----LVGVIIIS-F----------PI--LWPILGK---LI-TALR---LR
A----QNEGINPVDDL-------------KKKCADVVKL--------RR-----------
ANPE--------------------------------------------------------
------------------------------------------------------------
------------------------------------------------------------
-----------------------------NH----RVDL------LQLMIDAQKTEKPTS
-------DDDLIAG-DVAE--EKDRESNEAAAN---------VAGSECPFSGK-----SR
GL-----TDDEVIDNAFLILLAGFETTSSSLAFITKMLL--RFP----EVQEKLRQELLE
ATD--R-G-------------------KRF-DFEKLQKCHYMEAVIQEVLRMYPPVFFFT
TREAKED-IVI-DD----FTIPKGMGTFASTDELHHNEDIF-PDPYKFRPERFLP-----
---ENK----------T-SA-MSWAWQPFGAGPRNCIGMRFAQMEIKITLAKLLTKYVLS
SRLEP---------LNDEHIETD-DF-PVTQR-VGES-LLC--KVERVQLSPE-------
------------------------------------------------------------
--
>MoCYP3011B6 
---------MWGSV----------------------------------------------
------------------------------------------------------------
------------------------------------------------------------
-AASLFLVV----------------LF--Y---V----V---------------------
--------------------------------------------IQ--------------
----------------Y-R----------------------R--------RREIF-----
------------------------RRFEKINVP-----GPK-----P-S-W------IWG
NALEIE-------------------------RNGLI-AMQ-----VEWHRKY-GPVIGYF
----M--GEIP-ILA--------ISDVEL--LKLIE-IKDFMDFADRPRF-------MTG
AG---SGI-HDHALTALTG----ERWKRVRSTLTPSF-TIS-KL------KA-------L
NPEVAAIVDEFM----ENV--------------------------------EKH------
--ENK--------------------------DM-EISSYYQALTMDTICKSALGAD----
------------FGIQ--KH-----------------------GPS-------HPLVVAA
KALFDA-HSS----IIQTILGS-F----------HP--LRHLLYL---IVKLRMW---IS
G----KKLSGNPIISL-------------KSKCRQIVES--------RR-----------
ADSS--------------------------------------------------------
------------------------------------------------------------
------------------------------------------------------------
-----------------------------NT----RVDL------LQMMIDAQGSELEHT
---------SLTIG-EKDDDSK--------------------FIAPTCPMANAS---NPY
KL-----SEQEVIDNAFQVLLAGYETTSSSLAFITRMLL--RFP----EVQERLREELMR
ATD--E-G-------------------KVF-DFERLQKCSYMEAVIQETLRLRPPIYSFT
IREASTE-KFY-EDFN--LRIPKGQAVFVSTQALHLRDDYF-ADPHDFKPERFLP-----
---ENR----------A-SL-VANAWQPFGAGPRNCIGMRFAQLEIKLTLAKLLTRYRLS
CNTEP---------AGDPNIETV-STNNVIQR-VKTP-VVC--KIKRL------------
------------------------------------------------------------
--
>MoCYP3011C1 
---------MYA------------------------------------------------
------------------------------------------------------------
------------------------------------------------------------
---ILLLIL----------------VP--L---I----F---------------------
--------------------------------------------EW--------------
----------------I-R----------------------R--------RREHF-----
------------------------KYFVKLGVP-----GPK-----P-N-L------IFG
NLWPIY-------------------------TKLHV-HAL-----REWHEEF-GPIIGVF
----F--GWRP-VLC--------VADTEL--LRSIE-VKDFTNYMDRLEI-------WGH
SG-------NLNSIITLTG----QRWKSSRQSITPSF-TST-KL------KS-------L
HEPMSEIIDEFI----VTL--------------------------------EKS-CR---
--DNR--------------------------EV-EFYELAQALTLDVISRTALGAN----
------------YGLQ--KN-----------------------LR--------HPMLSRA
RAFFDI-KLD----PLFLLTMA-V----------PS--TFGLTV----FL-KNLQFRWLN
R----KEHFANPRVLL-------------TEQTRKVVQA--------RR-----------
NDTT--------------------------------------------------------
------------------------------------------------------------
------------------------------------------------------------
-----------------------------TR----RKDL------LQLLMEANAHSGAGN
V-----SAEELTAG-DQADAFEEEKQSSRKSKR----------------ENQQ-----ER
GL-----SDEEVVQNAWIVMLAGYETTSGTLAFLASIMM--EFP----NIQEKLREELLT
HIK--D-E-------------------KELGDFTKLQRLHYMEAAIMETLRMFPPVITFL
TRVAAEE-HQY-KN----LVIPKGQVCLVSIPGLHWSAQYW-ADPNDFKPERFLP-----
---ENR----------A-HI-DMLAWQPFGAGPRNCVGIRFAQMEIKIALAKLLWSYRVV
KTPRTP--------KYPPRRGQF----MGLLR-MVEP-LYC--KFERV--------R---
------------------------------------------------------------
--
>MoCYP3011D1 
---------MWW------------------------------------------------
------------------------------------------------------------
------------------------------------------------------------
---VLLTIL----------------CV--L---L----F---------------------
--------------------------------------------SW--------------
----------------I-Q----------------------R--------RKAHF-----
------------------------SLFEDLHIP-----SPR-----G-N-I------LLG
NAWEYY-------------------------LKGHV-NVF-----KEWHQRH-GPVVGIF
----I--GYKP-MML--------VSDVDL--LKNVF-IRDFINFTDRNQI----------
---HGSRL-HRKSLLSAEG----PSWKILRRIITPSF-TSS-RL------KA-------L
SPPMHAVIEEFS----RNL--------------------------------SEN------
--LEK--------------------------DI-DIKIFLQALTMDVISRNAFGAN----
------------YNMQ--KD-----------------------PEN-------HELFKLI
RDFMGQ-DFD----LAQWLALG-L----------DA--NQWVLD----AV-RSFR--HSR
G----SLAMKNFFASI-------------MNECASIVKA--------RK-----------
AHK---------------------------------------------------------
------------------------------------------------------------
------------------------------------------------------------
-----------------------------SA----KSDL------LQLLMDASTSANDNN
------DDRELTAG-IDADSVIRK------------------------TSSGA-----SI
KL-----TDDEIVQNAFAVLVAGFETTASTLTYFLNVII--HKP----DIQEKLRREVLD
SFE--S-P-------------------DGFHDFDKLQKLRYLDAVIKETLRMFPPVGPFV
VRTAAAD-KVY-GK----WKIPKGMHVIASLMEVHRSSEYW-SNPQSFDPDRFLR-----
---GEP----------S----EPSAWLPFGLGPRNCVGMRFAKLEMKMMIVELLWHFRVE
KTPESP--------KFPPDIEAV----ALLAR-LKGP-LIC--RVKR-------NER---
------------------------------------------------------------
--
>MoCYP3111A1
---------MILR-----------------------------------------------
------------------------------------------------------------
------------------------------------------------------------
---ILLAAL----------------SI--L---L----G---------------------
--------------------------------------------MW--------------
----------------L-R----------------------R--------RREHF-----
------------------------RYFHYLGVP-----GPE-----P-N-L------IFG
NLLEIY-------------------------LKNSL-WAV-----NDWHRKF-GPVVGLF
----Y--GKNP-VLL--------VSDPII--LKKVF-NDD-RNFTNRSPH-------FNF
PG-------VPNSVACLSG----DDWRQLRTLLSKHY-TEE-GI------CR-------F
SPEVKNCVDELL----KVV--------------------------------KKQ-SAK--
--GSR--------------------------EF-DISAIYDAFALDTICRTTCGLA----
------------YDIQ--SD-----------------------QR--------NRLLGFI
NKMKPP------FGLRDLFRTS-L----------PQ--LNLIFEGVRRKV-LAL----MH
G----SVRKTSPLQEM-------------HEDCSKRVKM--------LR-----------
SSKK--------------------------------------------------------
------------------------------------------------------------
------------------------------------------------------------
-----------------------------PA----GNDL------LTVMLAE--------
----------------------------------------------------------GY
EV-----TDKQAIDNSVLNVLAGYDTTSGALSFITNMLI--RYS----EVQDRLRTELQE
AFP--G-G-------------------SEV-TPQKLKECRYLDAVIRETLRMYAPVYMYT
SRTSENP-VQI-GD----LYIQEGLTVMASTREMHYTEELY-PEPERFNPDRFLV-----
---DDL------------SQ-FDDIWIPFGAGPRHCLGKNLAMLAVKFVLAKMVLTYKLD
TFEYLP--------QSRVELQAN----PGLLK-LKTG-LRC--RASPV------------
------------------------------------------------------------
--
>MoCYP3108A1 
---------MNDIVEFV----------------------------QRLPRRDPRDLLGEF
------------------------------------------------------------
-------------------------------------------------------GAFNL
FAIWWTSVL----------------VS--L---V----V---------------------
--------------------------------------------GW--------------
----------------V-V----------------------Q--------RRYRH-----
------------------------QQFKRWGIP-----GPE-----A-DSL------IFG
HHLTIH--------------------------KDPE-EVL-----NRWAKQY-GPVFGHY
----I--GDVP-VLN--------ICDPDM--VKEVF-VKSVSIFRERPPV--------PL
SQ----YP-VDQTLLLVPH----QRWKRVRVMLSPAF-SAS-KL------KF-------M
MNLMNQSAETLL----GVI--------------------------------AKY-AR---
--TRE--------------------------AV-CFFDLSQKVTLDVIARCALATK----
------------INCL--HD-----------------------DK--------DKFLNDV
RGFLAN-SDH----LAYHLALG-L----------PI--IERLLL----VI-SRF----TS
S--------YALMTGL-------------MENIHEVVKS--------RR-----------
DRGV-R------------------------------------------------------
------------------------------------------------------------
------------------------------------------------------------
-----------------------------------MEDM------IQLMMDAAESG----
----------------------------------------------------------SD
RI-----TDDEIAANAFLFLVGGYETTAITTTMASFLLS--KHP----DEQEKLYAEISA
VWN--T-D-------------------EAL-NYEQVSKLKQTEAFLLETLRMYSPVITMV
SRLGDQE-IKL-GG----HTIPGGVRIQAAVSSIHMNEKFW-PEPEKFSPERFLD-----
---NHA----------S----SQPHYLAFGAGAKMCLGKRFALLEMKITLAHILKHFELK
LATPGQ--------EVPKRKLV-----NVSLV-PVGD-VPL--IVER---------RP--
------------------------------------------------------------
--
>MoCYP3005B1
---------MGFVEL-------------------------------------ATFVLG--
------------------------------------------------------------
-----------------------------------------------------------H
FSGVLLLSV----------------AT--LS-GL--------------------------
--------------------------------------------WL--------------
----------------L-R----------------------R--------HFVEH-----
------------------------QFFKKHGID-----GPK-----P-D-L------LF-
---------------------------------DRV-HLL-----SEWIAKY-GDHFGMY
----N--GAEP-VII--------CSDLDT--IKEVL-VKEAASFVDRPEG--------AM
NE----EP-FKSSILFLKG----EKWKSVRSVMTPSF-SAA-KM------RL-------M
KDLIQECVTIFV----DIV--------------------------------KEK-AA---
--TGE--------------------------TF-DMNHVAQGLTLDVIARCALAMN----
------------TDCQ--RNE--------------------------------GGLRKNT
KEFFDQ-AEN----GVVDLAHA-F----------PF--LGPVFG----FL-YRS----FG
T----GGIIKAILENL-----------------DYAIKL--------RR-----------
AGQV--------------------------------------------------------
------------------------------------------------------------
------------------------------------------------------------
-----------------------------PK----QPDI------LQLLLDAQET-----
----------------------------------------------------------TG
KI-----NDRELMANSFIFLVAGFETSATALAFITQVLA--ARP----DMQERIVAEVEK
LFP--G-K-------------------TEL-SYEDLNSLKFLQNFIDECLRVYPPIILFV
SRHCSRD-ITI-NG----RFFPKGCSVVIPVYHIHHSPEHW-DEPEEFRPERFAA-----
---DGE----------R-PL-HQAQFLPFGLGPRVCIGMRFSLFEIKMAIVKMLTEVRLE
PGDGF---------ESTPELKV--P--SVIIN-PKHG-IPVRAKFAR-------------
------------------------------------------------------------
--
>MoCYP3005B2 
---------MGFVEL-------------------------------------ATSMLG--
------------------------------------------------------------
-----------------------------------------------------------Y
FGGVLLLSV----------------AT--LS-GL--------------------------
--------------------------------------------WL--------------
----------------L-R----------------------R--------HFVEH-----
------------------------QFFKKHGID-----GPK-----P-D-L------LFG
NYLQLK--------------------------KDRV-HLL-----SEWIAKY-GDHFGMY
----N--GAEP-VII--------CSDLDT--IKEVL-VKEAATFVDRPGG--------AM
NE----EP-FRSSILFLKG----EKWKSVRSVMTPSF-SAA-KM------RL-------M
KDLIQECVTIFV----DIV--------------------------------KEK-AA---
--TGE--------------------------TF-DMSHVAEGLTLDVIARCALAMN----
------------TDCQ--RNE--------------------------------GGLRKNT
KEFVDQ-AEN----SVVDLAHA-F----------PF--LGPVFG----FL-YRS----FG
T----GGIIKAILENL-----------------DYAIKL--------RR-----------
AGQV--------------------------------------------------------
------------------------------------------------------------
------------------------------------------------------------
-----------------------------PK----QPDI------LQLLLDAQET-----
----------------------------------------------------------TG
KI-----NDRELMANSFIFLVAGFETSATALAFITQVLA--ARP----DMQERIVAEVEE
LFP--G-K-------------------TEL-SYEDLNSLKFLQNFIDECLRVYPPIVLFV
SRHCSRD-ITI-NG----RFFPKGCSVVIPVYHIHHSPEHW-DEPEEFRPERFAA-----
---DAK----------R-PL-HAAQFLPFGLGPRICIGMRFSLFEIKMAIVKMLTEVRLE
PGDGF---------ESTPELEV--P--SVVIN-PKHG-IPVRAKFAR-------------
------------------------------------------------------------
--
>MoCYP3107A1 
---------MLLSC----------------------------------------------
------------------------------------------------------------
------------------------------------------------------------
---LLSTIW----------------VV--L---V----L---------------------
--------------------------------------------RL--------------
----------------A-R----------------------R--------IYVTA-----
------------------------RYWENKGIP-----HES-----F-ASY------MQY
FFFRKNH-------------------------EDYF-ETL-----REKTKMY-GHVYGTY
----Q--GLKP-VLR--------ISSREH--IKEAL-SQKFYLAFEKTMA-------VKT
GS----EL-WDNDIYNADY----KTWRKYRPLSSHVL-TGL-KL------RA-------M
KSKLERVANRLA----AKL--------------------------------QRL-AQ---
--NNA--------------------------QM-PTKTYAQGAVMDAVAAVSFSLE----
------------VDAL--ED-----------------------PH--------NPFVKHS
TGLFDG-CLG------LTVLTA-F----------PH------------ML-ENL----PF
V----QFPSVSTERFF-------------MDFALDLLRK--------RR-----------
KESR-K------------------------------------------------------
------------------------------------------------------------
------------------------------------------------------------
-----------------------------RD----DPDA------LDAWLEVQTT-----
----------------------------------------------------------NP
DL-----TDAMMISQMFVFLTAGYETSAYVLMYVLYLLA--THP----KTQENIFRDIED
NIS--D-G-------------------DSI-TFEQYHKMKLLEAAIYETLRLYPTDHAID
R-VTVSS-CTI-AG----VPLDPHVGIQVPLSSVHMDPERF-PEPTKFRPERFLD-----
---GGG---------------NVDDMVAFGDGPRKCVGQRLAIFQMLVLLVAFLRVVRLE
PADDDEFFDPSLEYQSEIERVP--GQ-IFMPF-PKRE-LKI--KLAP---------RKSV
RTE---------------------------------------------------------
--
>MoCYP3107A2 
---------MILL-----------------------------------------------
------------------------------------------------------------
------------------------------------------------------------
---CLSSIC----------------AV--L---V----I---------------------
--------------------------------------------LL--------------
----------------A-R----------------------E--------IHRTA-----
------------------------IYWKNKGIP-----YES-----Y-FSY------LWY
FLFRQSR-------------------------VDIF-DSL-----EDYTEKY-GSVYGTY
----Q--GLSP-VLR--------VSSRES--LTEAL-SKNFSKAHGRTVA-------AKT
GS----TL-WDNNILVLGY----KEWRAVRPLSGHVL-TGL-KL------KQ-------M
KPQLERAAERLT----TKL--------------------------------RKL-AK---
--SNK--------------------------EI-STAEYSHAAVMDGIAAVTFSLE----
------------VDAL--DD-----------------------PN--------NVFVKNC
TGLFSS-SLG------LTLMMA-F----------PG------------LL-EYV----PF
I----QFPEKRAEQFF-------------VEFSRTVLEQ--------RR-----------
KQGR-K------------------------------------------------------
------------------------------------------------------------
------------------------------------------------------------
-----------------------------SE----TSDI------LDSWLEAQET-----
----------------------------------------------------------NP
EF-----TDVMLVAQMFVFFLAGFETSAYTLMFIMYLLA--THP----QKQEEVYQDIIE
NIS--D-P-------------------DNV-TFEEYNKMRLVEAAIYETLRLYPTDYVID
R-RVVEP-CTV-AG----VPLDKGIAIQVPTSAVNRDPERF-HEPTHFKPERFVD-----
---GGE---------------RIQDVITFGEGPKNCVGQRFAIFQLLIFTVAILRTVRLE
PVVNKA-YDPSREYQAPIERLP--GQ-MFLPF-PKET-LKV--KLSP---------RN--
------------------------------------------------------------
--
>MoCYP3107B1
---------MYQ------------------------------------------------
------------------------------------------------------------
------------------------------------------------------------
---YLLFVI----------------LV--L---V----L---------------------
--------------------------------------------TI--------------
----------------L-Y----------------------K--------IHRAT-----
------------------------TFWRNAGIP-----YEP-----Y-LQY------LHS
YFVRYKQ-------------------------EDVY-TIL-----EEYNRKY-GLVYGTY
----Q--GLTP-ALR--------VSTLEG--CKDLL-TSNFMNAHKRSIE-------VKT
GA----KL-WDNSLFSLDY----KTWKTVRKLTTPGF-TPA-KL------RF-------M
VPKMQRNSERMS----QKL--------------------------------SKI-AAS--
--ENN--------------------------II-NPVKYAQGFAIDEIAALAYGLE----
------------LDAM--ED-----------------------PK--------NPFVVSG
QGVFAP-CLG------LTLLLS-V----------PW------------LL--KY----VP
V----HYPQKHVMKFL-------------TEFSTSVIKS--------RR-----------
QRQF-P------------------------------------------------------
------------------------------------------------------------
------------------------------------------------------------
-----------------------------SN----EIDI------LGLWLEEQKT-----
----------------------------------------------------------NP
EF-----TDDLVAAQTFTFFTAGFETTAMTLSFTLYMLA--LHP----EAQDRAYRNILE
NVS--D-I-------------------DNI-TYDDYSRMKFVEACFTETLRLYPTDYIVD
R-ITQAP-CTI-AD----VKVEAGMAVQIPIPAMHRDSRYF-PEPLKYRPERFLN-----
---EDC-----------------QAFMTFGDGPKGCIGRRLALLQLTVLLTAVLTKVRLE
PRPDDKNADIK---ELPIKLNP--GM-PYLAT-SKDS-IDI--CVLP---------RGK-
------------------------------------------------------------
--
>MoCYP3107D1 
---------MWL------------------------------------------------
------------------------------------------------------------
------------------------------------------------------------
---VLLGVL----------------LA--L---L--------------------------
------------------------------------------------------------
----------------V-I----------------------K--------ISQIS-----
------------------------QFWRDRGIP-----YEP-----Y-WRY------LYR
MIWEINR-------------------------RPIG-DVQ-----RELVKRY-GPMYGSY
----H--GSRP-TLV--------VTDVEI--VKEVF-VKKFESFFSRSFE-------FTT
GE----PL-WDNSILQLPK----DEWKAVRTIMGYTF-TTS-KL------RG-------M
ILKLDVICKRLL----SKL--------------------------------DTI------
--IDQ--------------------------EG-TLSKYFNSYAVDSIAAIALGMD----
------------VNSI--DN-----------------------PD--------SEFVKCC
TGIFKP-GVA------SLLALV-A----------PQ------------LL-RYV----PF
V----HFPPKKTVDFF-------------TKLSKHVIGE--------KK-----------
KNLD-E------------------------------------------------------
------------------------------------------------------------
---AL-------------------------------------------------------
----------K------------------NG----TADI------LDLHLLAQRED----
----------------------------------------------------------PQ
TI-----LTDEILASQAFIFIVGLDNTVLTLELATYFLT--VFP----EAQARAIREIRS
VIG--D-K-------------------SDV-DYEDLQKLKFVDACLREALRITPMGGVID
R-VCNSD-TVV-AG----QEIHKGMLIEFNFPHMHNDPKYF-PEPEKYKPERFLR-----
---NEG----------DGPLSELDAFMMFGHGPKNCVGKRLALMNMQILLSNLLLRFKLE
KTDRTP--------KLPLKLKP--GF-RGNDI-TVEP-LML--KLVP---------RVKV
NDA---------------------------------------------------------
--
>MoCYP3107E2 
---------MFLT-----------------------------------------------
------------------------------------------------------------
------------------------------------------------------------
---AILFVS----------------VT--L---L--------------------------
------------------------------------------------------------
----------------V-L----------------------K--------LFRLA-----
------------------------THWNDKGIP-----HES-----F-LEA------LHR
SLWKNTV-------------------------RNPF-DNY-----DDAVRKH-GRIFGSY
----R--GLSA-VLV--------VSELNA--AKEVF-IKQFPNFYQRTFD-------IPV
GD----KL-WDNLPGTLPH----DDWKVVRSLLGYSF-TAS-KL------KG-------M
IPKFDRIAKRSV----AHL--------------------------------EKI-ART--
--TEN--------------------------EI-ILNRSIKAYALDSVVAAAFGVD----
------------LESE--DN-----------------------PN--------SPFIKHA
SDLFNP-SFG------TYLFMF-A----------PR------------LL-KYC----PF
A----GFPPKATSEFF-------------NKFGKRILDE--------KR-----------
ANLD-Q------------------------------------------------------
------------------------------------------------------------
---TI-------------------------------------------------------
----------K------------------NG----TADI------LDNLLIAQREDP---
----------------------------------------------------------SS
II-----TDDVLTSQAFIFYLGGVDTTVVTLEMTTFFMT--IHP----EVQDKVVEEIEQ
VMG--N-R-------------------DQV-EYDDVQKMKYLDATIQESLRFYPISFLID
R-FCNKD-TTV-AG----VPIKTGTIVEVPIRSMHFDPELF-PEPEKFMPERFLK-----
---ETS----------Q-DG-AVQGILTFGEGPKNCVGRRLATMNVQVLLANMLRKIKLE
ACEAT---------PKSLKLKG--GM-NFTNV-SEKP-LVL--RVTP---------RI--
------------------------------------------------------------
--
>MoCYP3107C1
---------MWY------------------------------------------------
------------------------------------------------------------
------------------------------------------------------------
---FLVAAL----------------FL--L---L--------------------------
------------------------------------------------------------
----------------C-Y----------------------K--------VLRVS-----
------------------------LFWRNKGIP-----YEP-----Y-YCY------LYR
ILWILNT-------------------------RSFA-DFQ-----HYAAKRY-GRFFGTY
----K--GLTP-CIA--------TQELDI--AREVL-IKQFDKFFKRGSD-------FKS
GD----PI-WDNSLLNLSH----DEWKLMRSAMGYAF-TTA-KM------KP-------M
ITKFTLTAQRLI----GKL--------------------------------NRL-AEA--
--NGG------------------------KLER-EFGEFAKLYAVDTTMAIAYGKD----
------------TNCV--EH-----------------------PD--------AKLIRHT
RIALSP-GLA------TLLFFV-A----------PN------------FF-RYV----PG
V----TFPPKPTMDYF-------------RGLAKHMFKE--------KR-----------
AGLD-K------------------------------------------------------
------------------------------------------------------------
---AI-------------------------------------------------------
----------A------------------DE----TADI------IDRQLLLQRE-----
----------------------------------------------------------DP
RI-----TDDLMTSQAFFLMIGGLDAVGFAFNISVYYLA--LFP----EAQRRAYEEIRS
LLG--D-R-------------------REV-EYRDLQQLKYVEALILESFRFFPFAFQLD
R-LCTIE-TEV-CG----IRFEKGMAIDIFGKEMMRDPRYF-SKPAEFRPERFLK-----
---EEP----------ELTA-EMGAFLLFGDGPKHCPGKRLALMNSQTALANVILAFKFE
KCPATP--------AHPPELRS--GF-DFEKM-MRKP-LVI--RIIP---------RSDI
RLLE--------------------------------------------------------
--
>AlCYP3124A1
---------MIVEAVI--------------------------------NYIFDRRFIY--
------------------------------------------------------------
------------------------------------------------------------
QSVVFLITF----------------ST--LR--I----L---------------------
--------------------------------------------QF--------------
----------------F-V----------------------R--------RHKRY-----
------------------------QLLKYYGIP-----GPK-----P-D-L------YQG
NLGIYI-------------------------ANPLIPSVD-----EELIQKY-GKVFGVY
----I--GDEP-SVI--------SSDLDF--LHKVF-FDDTQSFKERSMF---------F
VD----CP-LARGLLFARH----HRWKPMRKIMAPAF-NKY-SG------RGA-----SS
AQFIEESVKLML----DHL--------------------------------DSK-HHAMK
-TSGK-----------------------TTFEL-DIHDLMKSTALHFISNLAIKLP----
--D---------VKVA--EN---------------------------------EPHVKGL
DEFLNT-SDK----GIFLWAIR-F----------PI--LNSLFA----FI----------
---INNFEYDVALALI-------------QRNINKLVNDGLAK---LKR-----------
GEHD--------------------------------------------------------
------------------------------------------------------------
------------------------------------------------------------
-----------------------------SN----ADQL------IDFMIKLFH------
----------------------------------------------------------EG
KM-----SRVELDGNVLTILVAGYDTTSTTLTYVFWVLS--KHQ----DIQEQLRQELMA
HGT----------------------------------ESKFLEQVIMETMRLYPTVVTFT
TRLATKT-VKI-NE----WTIPKGTRIVHNTWLLHRNPDYW-PEPEKFDPNRFRP-----
---------------GV-DI-HPCVYAPFGLNERRCLGYQLAMLEMKMVLCDILLRYKVG
HVAPQ---------ELKLKSHA-----MALTA-PAEK-VIL--RMEKL------------
-----------------------------------------F------------------
--
>AlCYP3127A1
---------MGATSLVA---------------------------SLWPAISNNGDLVA--
------------------------------------------------------------
------------------------------------------------------------
---KLLALC----------------AA--Y---LVMQFI---------------------
--------------------------------------------KF--------------
----------------I-F----------------------Q--------RRHLH-----
------------------------QTFKRMKID-----GPK-----P-H-L------IHG
HLYETR-------------------------RQPYV-QFA-----HKMHEKY-GKTVGVY
----L--GGDP-YLL--------TKDLEL--IQQVF-VAKTRNFYDRMNF-------YLN
VD-P-----VPDNLICQRG----DRWRYMRKLLTPAF-SNS-KI------KS-------S
QFYLCRK--------DQQI--------------------------------ERR------
--ETF---------------------------VSDAYDRMAAVALDVIK-----------
-----------------------------------------------------EVFLQTV
KQACRL-GFN----PLVELIFC-F----------PF--LDKPFT----MV-INH----LY
F----GSIIKLLFDRL-------------DYLVRRPVSS--------KP-----------
KVDG-G---------------------------------------D--------------
--------------------------------------------------------LSVT
GQHSN-------------------------------------------------------
----------Q------------------HQ----RRRI------IDCLIEVLR------
----------------------------------------------------------ER
KI-----TKSEFTGNAFVIVFAGFETTANALTFTLWLLA--KHQ----HVQRKLRRELRE
ILA--RVADKF-------PNETDKEQKLDFELAELATGCDYLEMVINESLRLYPPVPGLS
CRQASTN-CTLSNG----MFVEKGVNIVPSVYSIHRDKSIWGERANEFEPERFEM-----
---LDV----------T-KL-NSAMFMPFGLGPRNCIGKAAAMHEMKIVIGRMVHEYSIE
FCPGVT--------PEKVKLCS--PI-NITIT-SAER-IGL--NFVKLESP---------
------------------------------------------------------------
--
>AlCYP3120A1
---------MLAQ------------------------------------------LVA--
------------------------------------------------------------
------------------------------------------------------------
---AIVGFI----------------VAV-L---L--------------------------
--------------------------------------------VH--------------
----------------A-F------------QVAN------E--------LKLNV-----
----------------------AKFKKESKGIP-----IAK-----G-MNI------FSG
HLDAIL-------------------------HNRFW-KLI-----DVYRKEY-GETFAMF
----Y--VARP-CLA--------TTDLNL--IKTMI-ME--NDECNRIDR-------LGL
PV---DEF-ESDTILFAMD----DQWRKLRKAIAPAF-SSA-RI------KSP-----NV
QAEVQQVIEEFV----DSI--------------------------------EDK-IK---
--SAE----------QQ--------EKTSSIVL-DVEDHFHRFTLAHTFRSLYKQN---N
L-----------VDFR---------------------------AKK-------DHWQQVV
DEGMRT-FTG----PLMKLAIT-F----------PI--FRPLVR----SL-VRF----HA
Q----GKIRTELIRFI-------------KRQTRLNLEA--------RQ-----------
QVAQ-RSHN---------------------------------------------------
-----------------------------------------------------------N
IDQDNLI-----------------------------------------------------
--------LRDG-----------------SRF---KRNM------IDYVIDQFH------
----------------------------------------------------------DG
NL-----TEREYIHSSFFLFLAANKTTADALSKLIYLLA--THL----EVQSKLRQSIEV
DGV----------------------------------NSEYLMWCINESMRLFPPVLIGS
SRVLNNS-IETKEG----YLVPKGTFVCTTVYSIHRLPEYWGHDAEEFKPERWAN-----
---------------AA-HF-HPMQFMPFGAGKRACPGREIALHSIKHLMTVLMRRYKFE
YISGT---------NDEMLFEA--PF-LIFMA-FDGP-TNI--KISRL------------
------------------------------------------------------------
--
>AlCYP3120A2
---------MLAQ------------------------------------------LVA--
------------------------------------------------------------
------------------------------------------------------------
---AIVSFI----------------VAV-L---L--------------------------
--------------------------------------------VH--------------
----------------A-F------------QVAN------E--------LKISV-----
----------------------AEFKKECRGIP-----IAK-----G-MNI------FSG
HLDVIL-------------------------HNRFW-KLI-----DVYKKEY-GETYTLF
----Y--VSKP-RVY--------TTDLNL--IKTMI-ME--NDECNRTDR-------LGL
PV---DEV-ESDSVMCAMD----GQWRKLRKAIAPAF-SSA-RI------KSP-----NV
QAEVQQVIEEFV----DSI--------------------------------EDK-IK---
--SAE----------QQ--------EKTSSIVL-DVEDHCHRFTLAHTFRSLYKQN---N
L-----------VDFR---------------------------AKK-------DHWQQVV
DEGMRT-FTG----PLMKLTIT-F----------PI--FKPLVQ----SL-VRF----HA
Q----GKIRTELIRFI-------------KRQTRLNLEA--------RQ-----------
QVAQ-RSHN---------------------------------------------------
-----------------------------------------------------------N
IDQDNLI-----------------------------------------------------
--------LRDG-----------------SKF---KRNM------IDYVIDQFH------
----------------------------------------------------------DG
NL-----TEREYIHSSFFLFLAANKTTADALSKLIYLLA--IHP----EVQSKLRQSIEV
DGV----------------------------------NSEYLMWCINESIRLFPPVLAGC
TRKLTKP-IETKEG----YLLPKGTAVITPAYSIHRLPEYWGHDAEEFKPERWAN-----
---------------AA-HF-HPMQFIPFGAGKRACPGREIALHSIKHLMTVLMRRYKFE
YISGT---------NDEMLFEA--PF-LIFMA-FDGP-TNI--KISRL------------
------------------------------------------------------------
--
>AlCYP3120A3
---------MLGQ------------------------------------------LAA--
------------------------------------------------------------
------------------------------------------------------------
---AIVSFI----------------VAV-L---L--------------------------
--------------------------------------------VQ--------------
----------------A-F------------QVAN------E--------LKLNV-----
----------------------AKFKKECRGLP-----IVK-----N-MNI------FSG
HLDAIL-------------------------HNRFW-KMV-----DVYKKEY-GETFAMF
----Y--ATRP-WVM--------TTDLNL--IKTMI-VE--NDECNRIDR-------LGS
PV---YEI-ESDSIIGASD----GQWRKLRRAIAPAF-SSA-RI------KSP-----NV
QAEVQQVIEEFV----DSI--------------------------------EDK-IK---
--LAE----------QQ--------EKTGSIVL-DVEDHCHRFTLAQTFRSIYKQD---N
L-----------VDFY---------------------------AKQ-------DYWQHMV
DKGLRT-FTS----RPVKLTIT-F----------PI--FRPLVG----SL-VRF----HA
Q----GKIRTELIRFI-------------KRQTRLNLEA--------RQ-----------
QVAQ-HSHN---------------------------------------------------
-----------------------------------------------------------N
IDQDNLI-----------------------------------------------------
--------LRDG-----------------SKF---ERNM------IDYVIDQFH------
----------------------------------------------------------DG
NL-----TEREYIHSSFFLFLAANKTTADALSKLIYLLA--IHP----EVQSKLRQSIEV
DGV----------------------------------DSEYLMWCINESMRLFPPALIGC
SRGPTKP-IETKEG----YLVPEGSFVITPAYSIHRLPEYWGHDAEEFKPERWAN-----
---------------AA-HF-HPMQFMPFGAGKRACPGREIALHSIKHLMTVLMRRYKFE
YISGT---------NDEMLFEA--PF-FIFVA-YDGP-TNI--KISRL------------
------------------------------------------------------------
--
>AlCYP3120A4P
---------MIVE------------------------------------------ILT--
------------------------------------------------------------
------------------------------------------------------------
---AIFAFG----------------LTA-L---L--------------------------
--------------------------------------------AY--------------
----------------V-F------------QVVS------N--------MKFSV-----
----------------------AQFKKKSRGLP-----IVK-----N-MSI------FNG
HLNGVY------------------------LHKRNW-KIL-----YDLRRLY-GDTYCIF
----H--CKQP-IVS--------TVDLDL--LKTMV-LD--NDECNRVQQ-------FGS
PV---LEL-EIDTIMLAVD----DHWRRIRKAVASAF-ATA-RI------KTP------S
VADLSEVVESFI----GSI--------------------------------EDK-IN---
--TEE----------ER--------EGKASVVM-DMEDHSHRFTLAYIFTSFYKQD---K
V-----------VDFH---------------------------AKK-------ISGNRLS
TKGMRS-LTN----LPVKISMT-L----------PV--FRPLIR----SL-VRF----SA
L----GKIRADLSGYI-------------RSQTRMNLEA--------RQ-----------
QIAE-TLKNS--------------------------------------------------
--------------------------------------------------------NGTE
TEEDKMT-----------------------------------------------------
--------LQDG-----------------GEF---KRGF------IDDMIDAFH------
----------------------------------------------------------DG
KL-----TEREYLHSSFFLFIAAYKATSDILSKLLYILA--VHS----EVQDKLRQSILV
DGT----------------------------------ESEYLTWCLNETMRLYPPILSGC
ARRVKKP-IETKEG----YTVPEDSFVIPQVHTIHRLPQYWGPDAEEFKPQRWAD-----
---------------TR-HF-HPMQFMPFGAGKRGCPGKDLAIASIRELTCAMIRKYKLN
YIPGS---------NDKMLFEA--PL-LIVIN-YDGP-TNI--EVSRL------------
------------------------------------------------------------
--
>AlCYP3120B1
---------MLAN------------------------------------------LLV--
------------------------------------------------------------
------------------------------------------------------------
---SAATLL----------------AIS-T---L--------------------------
--------------------------------------------AY--------------
----------------L-I------------FLAF------R--------QKWVI-----
----------------------AKFKKESRGMP-----IAG-----R-LNP------ING
HISRIL-------------------------DKRNW-RIG-----HEMIKLH-GDTFGCF
----Y--GAQP-VAA--------TTDLDV--IRRMI-VE--NQEVDRIES-------FGI
PL---AEL-EEDSIAFASG----DQWRKIRKAVAPAF-SIV-RL------RAP-----NV
QAEIRASIDRFV----DSI--------------------------------ERR-LK---
--QAE----------GK---------GAQGVII-DMDDLFSRFSLAQTLSSFYKQE---D
K-----------IDFD---------------------------AEK-------DTLTEQV
DSAAHA-LTK----PWISILVT-L----------TA--LRPLLM----RL-SKI----IP
D----RMFVDALMVFI-------------KRQTLMNLEA--------RN-----------
QVQV-ASDK---------------------------------------------------
----------------------------------------------------------LE
NEQQNLT-----------------------------------------------------
--------LRDG-----------------TKF---RRNM------IDYVIDQYH------
----------------------------------------------------------DG
NL-----TEREYYHSSCFLFGAAHKTTSEALGKLVYFLA--THQ----DIQEKLRKSIQA
IGS----------------------------------ESEYLMWCTNEALRLFPPVPMGC
SRTISKP-LETKEG----YVIPKGTFLVTLVYSIHRSEKYWGKDAAEFKPERWAN-----
---------------QK-DH-HPMQFIPFGAGKRVCPGKEFSLHNIKTIMTILLQKYKFD
YVPGK---------ADVNDWQT--PF-MIFTL-ADGP-LNI--RITRLCASMK-------
------------------------------------------------------------
--
>AlCYP3120C1
---------MDFIFIF--------------------------------------KLLV--
------------------------------------------------------------
------------------------------------------------------------
---WHLGLL----------------VA--FS--F--------------------------
--------------------------------------------CYA-------------
----------------V-Y------------IACV---------------NVSRF-----
----------------------REFKRKLKGVP-----IVP-----GDY--------IFG
TQFYRYI-----------------------AASQNS-LNI-----TNDHKKY-GKSFAFM
----F--GSVP-GVA--------TMDLDI--IKKVV-IDEANIHTARVSP-------KGF
PN---DEY-AIDNLLLVEG----EQWRRLRRTFAPAF-TSL-KF------KAP-----TV
HQDFEKSVELLD----EGI--------------------------------AKR------
-LEGH-----------------------DDIIL-DGEDIFQRYFLDLIFRIIFKQA---S
K-----------IDFM---------------------------AEK-------ETWTHHM
ETGSKE-LKH----RMIVACLA-F----------PI--LRNIVK----IIATRV----TS
I----GWVGVQLTEIV-------------RDLTKNSIEA--------RKII---------
-----E------------------------------------------------------
--------------------------------------------------------GGGP
VTEERVQ-----------------------------------------------------
--------LAN------------------GSFY--KRGL------MDFVIDKVQ------
----------------------------------------------------------DG
RL-----TLREYSHTTIMLFFAASKESADGLCKFIYLLA--KHP----EVQEKLRKSIAL
EGV----------------------------------ESEYLNWCMNEALRLFPPAIGGA
SRKIDAD-VEV-ND----VFIPKGSYILSSAFNIHRSKEYWGEDAEEYKPERWSE-----
---------------AK-SF-HPVQFQAFGAGKRNCLGKDLASYAIKMVACRLLPKYKFE
YVPGP---------NDAMSFSA--PY-LIFCS-FDGP-TYM--RVSRVPS----------
------------------------------------------------------------
--
>AlCYP3128A1
---------MIVY-----------------------------------------------
------------------------------------------------------------
------------------------------------------------------------
---VTLFLV----------------IF--Y---V--------------------------
--------------------------------------------TF--------------
---------------NI-A------------KTAF------R--------NHKAH-----
----------------------QFFRIKSPNLPV----LPN-----P-G-L------FSG
NLFQTI------------------------FHPKNW-KLI-----DDYHKKY-GTTFGYY
----V--CDQP-WVS--------TKDIEL--LKLIE-VDQGHRHINRAKF--------NI
PI----EE-FEESIFQVDG----GDWRRIRRAISPAL-TNL-RV------RSE-----EV
TRDIDLVLRQFH----ASI--------------------------------EVK-LT---
--RAQ----------PE--------TGPASLVF-DAKDAFQRYALAVIFLLTYKRE---G
E-----------INFM---------------------------ANK-------DEWIETI
AEGAKL-MTH----PVIYTSMI-F----------PF--MRPICR----SL-VGL----HR
I----GSVRTRITDYIIEATDLNRGAKEWHRMYQKKLSTETGA----RE-----------
RDFR-D------------------------------------------------------
------------------------------------------------------------
------------------------------------------------------------
--------LKRR-----------------GRF---VRRL------VDTIVDSYI------
----------------------------------------------------------DK
KI-----DYDEFIASTFFLLLAGFETTADTITCLAWQLA--MHP----EIQEKMRKAILD
EGI----------------------------------DSTYVVWCIMETIRWHPAVPLGT
GRIVAED-VYTANG----CKIPKGTFVQSSTWSLHHDDSIW-PEADKFKPERWAK-----
---------------SA-DF-HPAAFMGFGLGPRNCVGGKLAIHEIKLVMRLLLSNYRIE
RSEET---------ADKYTFSS--PG-LLYTV-LDEP-IKL--RLVALGNSE----KTNS
MSNK--------------------------------------------------------
--
>AlCYP3125A1
---------MLLL---------------------------------------AAPLVLML
AK-----FGPPVLKD---------------------------------------------
-------------------------------------------------------SVLLH
QLQIPLAIF----------------VL--FR--L----V---------------------
--------------------------------------------YL--------------
----------------V-K----------------------K--------RYDLL-----
------------------------HVFDGTNIP-----SVE----NP-N-P------ISG
NLFQVI------------------------LREENL-LTI-----HKYHEKL-GKTFGLL
----Y--GPEP-WVM--------TLDLDL--IYKLF-VSEGSKYVDITQY-------NFP
FS----KE-MGDSLSQVGG----NEWRQTRRLLNPSF-TAK-QM------KSD-----NV
SEDVNQACDKVL----HYI--------------------------------QAHGIEK--
--ETK-----------A--------RGGASRVV-DVLDLARRFGIEVIFQVAFGKS----
------------DGVN--FN-----------------------PEEQ------ETLVDLT
NRGSKL-ITT---SPVVWLSIM-F----------PQ--LQRTLG----LL-TRF----TA
L--------GDAIKYI-------------RGILDDSVEA--------RR-----------
NKKI-E------------------------------------------------------
------------------------------------------------------------
------------------------------------------------------------
-----------------------------SS----ERKM------IDSLIEAAA------
----------------------------------------------------------NG
KM-----NDSKLKSNLFFFFLAGFETTSNTAALTLYHLA--KNQ----KIQDKLRAFILI
----------------------------------DGEQSEYLDWCMRETLRLYPAVPTAI
GRVIHED-FEF-NG----YNFKSGMTINASIWSIHHSREYWGEDVDEYKPERFGQ-----
---SLG---------------HTMQYFAFAHGPRYCIGMNLALSELRAILVRLLARYKLE
CCPST---------PMELEVKS--P--NIIHS-VIEGKINL--KFVELSSL---------
------------------------------------------------------------
--
>AlCYP3123A1
---------MSLLV----------------------------------------------
------------------------------------------------------------
------------------------------------------------------------
---DLFALA----------------IA--Y---L----V---------------------
--------------------------------------------GFS-------------
----------------I-R----------------------R--------YFILT-----
------------------------SGEKKTNLP-----FIK-----E-FNL------LTG
SKHIIFT-----------------------DNQILA-VNA-----HDRHKEL-GDTFGCF
----F--GQNM-QVF--------CRDPDL--VYKIC-VSDFQKHRNRYDV--------NS
LS----PY-MKASLLEARN----EKWQTSRRAIGSVL-KAS-KL------KID-----NV
DTDLDLTVARML----RSI--------------------------------DKK-LKEMK
-SRGED-------------------------TIMDGYQINKNFFMQSILKIIYDTE---K
LVD---------FDME------------------------------------KNDVVEEM
HKFVNV-NYE----LVARICFL-I----------PI--VTDLVR----PL-LGL----TD
H----GKYLGMLTVRL-------------EKILAKTLEY--------AK-----------
SGSH-G------------------------------------------------------
------------------------------------------------------------
------------------------------------------------------------
-----------------------------DR----RLTT------IHSMINSYR------
----------------------------------------------------------KG
EL-----TREQLMGNSVFLMLAGFATSVDTMSALMWELA--QNQ----NVQNKLRDDLLQ
YGE----------------------------------ESKYLEQCLNETLRLYPGA-MTN
R-DLGED-VYH-KD----FRLVKGSCFNLSIYSIHRDPRWWGSDAHVWKPERFEP-----
---KEV----------E-KH-HPAQFIPFGIGPRNCVGYNLARMELAKFTVQFVLKYKID
VCPST---------PKKLEFVSLGAL-PFALP-IQSP-VNL--KFTPVMGNN--------
------------------------------------------------------------
--
>TuCYP386A1
---------MFI------------------------------------------------
------------------------------------------------------------
------------------------------------------------------------
---MTISAL----------------IL--FY--V--------------------------
--------------------------------------------AY--------------
----------------LIY----------------------N--------WIVWM-----
--------------------------RKFDQYPSY-SLSPS-------Q--------CIF
ALKEIIK----GPEY----------ILKN-YTSKTYIKYI-----HQFIKHQ-D-YIVLW
----I--TFYP-ILF--------VLKSNC--IEDSL-KK--HNV--KTSF-------TQA
FK----PF-LSDGLVLKNG----ERWKKFRKIGEMNL-KTK-ML------SS-------F
IPTMSKHGNTFI----TKL--------------------------------YSK------
--TDS--------------------------WV-DLQKNLSLTTFNVISECAMGIS----
------------TESD--NL-----------------------QNDA------ETLFSLA
PDAPAY-AIK----R-----LF-N----------PLLWPEFIYLG--------YC--DYA
T----SGKIKVCSTLF-------------KHLVNKEISR--------QQIYYVNDIDHSD
EEKE-E------------------------------------------------------
------------IFL---------------------------------------------
------------------------------------------------------------
-----------------------------DKI---RDNY------LSHLVSLYIDGLNGN
----------------------------------------------------------DD
EI-----PIEDIEYEINNFIIAGFETVKVSVLWTLACIA--SEP----EIQERIYREIND
VLD--D---------------------DGY-DIEKLNQLTYLDCCVREGLRLFPPIFSTG
R-TSQTD-GAF-AG----RLLPKSTEIITIIWAVHHDETIY-PEPEKYDPDRFSS-----
---ERV----------E-SI-PSSAWIPFGFGPRTCIGYRFALCEAKLLISLIIKHFTIQ
TNKFYD--------QIDFTAVI-------TLK-PIEP-MLF--KFTP---------RGQI
L-----------------------------------------------------------
-L
>TuCYP387A1
---------MDYIKTL----------------------------------FNAKLLQI--
------------------------------------------------------------
------------------------------------------------------------
---VVFGPI----------------SL--L---L----FV--------------------
------------------------------------------------------------
----------------L-I------------RKVY------Q--------ILSWI-----
--------------------------LHFRSFP-----QNR-----G-H-F------ILG
NVKQLV------PSF-PSFASS------A-TSTTIS-EFISE---CMKVDNE-G-VFVFW
----L--GWYP-MVA--------ITDYKG--AEAVL-SK--PNQ-KKGEE-------YKF
LG-------LQDGIVASHG----QKWRARRRMIDPFF-NAK-SL------TS-------Y
IPLMNQAFSLVT----KDL--------------------------------KEE------
--KVE--------------------------TI-DMAHNIHIGSLNVIMESTMSIP----
------------VDSM--KD-----------------------YK--------KVILSDL
ESVEKI-ALT----R-----IL-N----------PILWFDKIFF---------Q----TK
G----GKFFKEAVDRF-------------DAVLIDKITE--------RL-----------
DSRK-L------------------------------------------------------
-----------------------------------------------------------K
VDEKE-------------------------------------------------------
----------Q------------------KM----RHDL------IDLLAVHHDPNSNDV
----------------------------------------------------------TQ
SI-----DIEGMKAEIVNVIIAGHDSIAAGIRWTLFLLG--NHI----ECQEILYNEIAT
SFA--D-DQ------------------YPT-TLDEINRLTYLDQCVKESMRLYPPIPLTS
Y-QLEYD-AEV-GK----YVVPKGTAVAFSFYTIHRDEKIW-ENPNQFDPDRFSP-----
---ERY----------S-KI-PRYGYIPFGLGKRSCVGQKFAMIEMKVFIIHLIKHYSWI
STKNVD--------EVKFAMDV-------STK-PLEP-LNI--KLTP---------RN--
------------------------------------------------------------
--
>TuCYP387A2
MDI-----AMYFIKSVW---------------------------------LNSKLLQL--
------------------------------------------------------------
------------------------------------------------------------
---LTLGPL----------------SI--L---L----FV--------------------
------------------------------------------------------------
----------------L-F------------KKLY------N--------AVRFI-----
--------------------------LHYRSFP-----SKK-----S-H-L------FFG
DLKELI------PSF-PSLSSK------A-SSTYAA-EFILDQ--QAKNENE-G-VFVLW
----V--SWYP-VVS--------ACDYRA--AEAIL-TK--PNH-DKGSF-------YKF
LG-------LKDGLVVSHG----PKWKARRRMIEPFF-STK-TL------SS-------Y
LPSMKQSFRSMI----KEL--------------------------------GEE------
--KME--------------------------SI-DMGENIHKCSLDIIMKSTMSIS----
------------IESL--RE-----------------------RK--------NEMIRDL
DFCEKT-VIT----R-----ML-N----------PLLWPENMFY---------N----SE
L----GKIFKECENRI-------------DHFTESKIKE--------RL-----------
ESRT-E-------------------------------------LP---------------
-----------------------------------------------------------K
VNESE-------------------------------------------------------
----------R------------------EM----RNDF------IDLLLNHYKPDSTDV
----------------------------------------------------------TK
SI-----DIEGMKEEILNLIIAGHDTIASGLRWTLFLLS--CNL----DCQEKLYNEISS
SLD--D-DD------------------NLT-DLEAISKLTYLDQCIKESMRLYPPVPILA
R-ILDHD-AQV-GK----YRILKGTVIIFSYYAIHRDSKVW-ENPDSFDPDRFSE-----
---ERF----------A-KI-PKFAFIPFGHGQRSCIGQRFAMIEMKLFIIHLVRKYKLV
STQTVD--------QVKFDMDV-------TMK-PKTP-LTL--KLFP---------RETL
A-----------------------------------------------------------
--
>TuCYP390A1
---------MFTSSSHF---------------------------------LTTTSIVQG-
------------------------------------------------------------
------------------------------------------------------------
---TFVALI----------------TI------I--------------------------
--------------------------------------------LY--------------
---------------KI-I----------------------K--------YLIFL-----
--------------------------SKFKGLP-----QEK-----T-N-F------IFG
DLHQFVMRS-SWKTFSPFISKSAIK---S-KSTPLR-DTTEYFISRRKRAKS-G-IGVLW
----L--GWYP-VVW--------CLDHKT--AQVIL-SS--RHHINKGLF-------YKI
IA----PF-MKDGLITSKG----DKWRNRRRLIGPAF-NTT-II------SQ-------F
IPLMINNASMLV----KSF--------------------------------REA-SSS--
--SKR--------------------------AV-NIVDYIHLTSMDIICKTAMGIS----
------------PEAQ--SK-----------------------PS--------SLVVQAV
TWMTKE-LAH----R-----IY-N----------PFLWVDLIFV---------K----SP
M----GQSFRRHLQNF-------------EHFTHSIIHS--------KL-----------
KLLR-D-------------------------------------KS---------------
----------------------------------------------------------TI
ELEKA-------------------------------------------------------
----------D------------------QK----DSSF------LDLLLEKHLQPSAND
G---------------------------------------------------------KP
II-----DLEGVQEEISTFLFAGYETTGTAIMWIIYLLG--LHT----EVQDKIHAEINS
ILD--D-NI------------------DDL-SYNQIHKFNYLDQCIKEGLRLFPPVPMIA
R-ELDQE-VIL-DG----FKIPRGASVAIMIYSIHRDPIIY-PDPDSFNPDRFDS-----
---DHI----------S-SI-PAYAYIPFSAGPRVCIGQRFALIEMKIILIQIIKNFRLI
STKPLN--------QIPYEFEV-------TIR-PKVP-LDV--NFIP---------RNSN
C---------------------------------DDVL----------------------
--
>TuCYP390B1
---------MIPMISP-----------------------------TLTNIVNFTTLPN--
------------------------------------------------------------
------------------------------------------------------------
--LTLFTSF----------------IV--F---I----F---------------------
------------------------------------------------------------
----------------I-L------------VKLI------T--------ILYRF-----
--------------------------HIFNKLPH----DDQ-----S-H-W------LLG
DVIRLM------PTF-PFTPGP--------DETPLR-DAVNYY--QEKFKDK-S-VFVVW
----L--TWFP-VVI--------CKDYRS--AQLFL-GN--RNNLEKGWF-------YNF
LD----PR-FKNGLIGATL----DKWSKRRKLVLPAL-NRR-AM------EN-------F
VPIVVNSCHSLI----NDL--------------------------------TST------
--SSC--------------------------PI-DIKDPIYLATFNIICQLVMGVQVLPS
KASFSSSSSSIPLSSL--SS-----------------------VKF-------PSLIEAI
TSFTKP-IMS----R-----VV-N----------PLFRLDWLFH---------C----TS
L----GKTYRHHVNIF-------------NTFSNQAITN--------RL-----------
KTIQ-S------------------------------------TRPH--------------
---------------------------------------------------------SVN
HRPSDLEQTF------------------SGLEYNSM------------------------
---------RK------------------ST----TKSI------LDYLLTIYLDNKDSL
E-----------------------------------------------SQSSSFKLKSHH
SI-----DIKGIKEELDNTLAAGYETTAIAIMWTIYLLG--LNP----EIQRKAYEDVLD
LPL--D-ES----------------DSSTL-TLDHFNGLTYLDQCVKESIRLIPPLPMIA
R-KLDSD-VVC-EG----VKIPAGSTVGIMIHMIHRDENIF-PNPNVYNPDRFNP-----
---ERL----------T-SI-PACGFIPFSMGPRNCIGQKFAYLEIKIVLAFILKHFTII
STEPMD--------KITYEHEM-------ITS-PKVP-LNV--KFIS---------RETH
IH----------------------------------------------------------
--
>TuCYP389A1
---------MSGLLH-----------------------------------DNVISVNQ--
------------------------------------------------------------
------------------------------------------------------------
---FIVKLI----------------GI--T---I----I---------------------
--------------------------------------------YY--------------
----------------L-F------------TKIV------Y--------FFKWF-----
--------------------------NRFHRFP-----SEP-----S-S-F------LFG
HALKFI------PSK-----------AST-FIEKLT-QFIERN--VKANRDKSG-LFAIW
----I--TWKP-MIC--------CCSHQA--IEAVM-SK--TNI-TKPSF-------YKF
FG-------LKDGLVTSNP----TKWKLRRKMVEPFF-VSK-QQ------KL-------F
INTMNHVFDKLV----NQT--------------------------------LVE-LSI--
--RGQ--------------------------PV-NLHSYIHQSMLDIIINATLHIP----
------------MESR--KS-----------------------EK--------KHIIDTI
DLIEKA-AYG----R-----IF-N----------PVLWFNSIFS---------S----TK
L----GKKFIKDTNIF-------------YDFLTTQINS--------KL-----------
DNNS-N------------------------------------------------------
----------------------------------------------------------VI
ESRSQ-------------------------------------------------------
----------E------------------SL----PCDL------VSLLMQTS-------
----------------------------------------------------------GG
DI-----DINGINEELVTIICAGHETTSVSLNWTLFVLG--NCQ----DVQEKLYREISS
VFH--E-SG------------------QMN-DLEKINQCHYLDMCLRESLRLYPPIAYVF
R-DLDED-ASINKD----YTIPKGTTVLINILSAHRDPQVY-PNPDDYIPERFDN-----
---TNK----------N-NI-PKGSFLPFGFSPRNCVGYRFALIEMKIFIIHILRRFRVE
STKKLD--------DVQYIVEF-------ALK-PTRP-LDF--ILHE---------RSTQ
------------------------------------------------------------
--
>TuCYP389B1
---------MDHNIWI----------------------------------SFPKAISL--
------------------------------------------------------------
------------------------------------------------------------
---VGYLII----------------AY--F---I----H---------------------
--------------------------------------------IT--------------
----------------L-L------------KPTL------N--------LLHKI-----
--------------------------YHYHGLH-----CLP-----K-N-F------LFG
HLKLLS------PNF-PFPSNM--E---D-ISRNMY-TWFEQT--ISTNKDR-S-LSVMW
----L--GLFP-VII--------ISDHAA--VEAVM-TK--TNV-KKPFF-------YKY
IG-------LKNGLITSDP----SLWKIRRKAIEPFF-VTK-RQ------KH-------F
VKLMEQEIREIP----EKL--------------------------------LNQ------
--IDK--------------------------PI-DMEHLIHTSTLRIIERVVGSIP----
------------LDDL--KE-----------------------EK--------EITLDLL
TSIEQI-AMK----R-----AM-N----------PLLWFDILIN---------F----FE
T----GKSYLKNLERI-------------ETLMHSYMEH--------RK-----------
KVIT-L------------------------------------------------------
------------------------------------------------------------
-SPPK-------------------------------------------------------
----------Q------------------PE----EYDL------VHLL-----------
----------------------------------------------------------EK
HT-----DQTGTLEELVTSIAAGHETVSVSLRWTLFSLG--NHP----EIQERLYHEIIE
HFP--G-DT------------------PTD-DFDKINACTYLDKFLKESLRLNPPVHFIG
R-VLDED-IKV-NG----TKIFKDTNIFICITSTHRDPSIY-PDPDKFDPERWNP-----
---ENS----------S-KI-PKSAFIPFGYGPRNCIGYRYAMMELKVYLIHILRKFSMK
STRTSE--------SIPLKSEI-------SLK-PALP-LEI--ILTT---------RHNI
N---------------------------------QEMK----------------------
DL
>TuCYP389C1
---------MA-NVQL----------------------------------FTIETVKI--
------------------------------------------------------------
------------------------------------------------------------
---ISLSTV----------------SY--F---V----Y---------------------
--------------------------------------------IY--------------
----------------L-L------------KPVL------D--------FVYSI-----
--------------------------IYYHGFN-----YYP-----K-S-L------LLG
HFRQIM------PNF-PFTDNM--E---N-ATRNLY-EAIDKN--IKHNQDG-S-LSVFW
----L--SVIP-VVL--------ISDHEA--VRIVN-NK--TNL-KKPYL-------YKL
ID-------FGTGLLTSKP----DIWKVRRKLIEPFF-ATK-KL------KG-------F
VKVMNEEVTSFT----EQL--------------------------------NGE------
--IGK--------------------------PV-NLESQIHYSTLNIILKVVTSLP----
------------LKDS--FL-----------------------VK--------KAAVEII
NEKTEY-VIK----R-----GA-N----------PFYWFDWIFR---------F----FQ
F----GRTYFKNKEDG-------------EKLLSYALHR--------RK-----------
QL----------------------------------------------------------
------------------------------------------------------------
-SLSN-------------------------------------------------------
----------E------------------PE----DQDL------IHLL-----------
----------------------------------------------------------EC
KV-----DEKGVFDEFITMIGAGHDTVAVALRWILFNLG--NHL----DKQERVYQELVD
LFP--D-DT------------------PVD-DLDRINQCQYLEQFIKESLRLNPSVHGTA
K-VLEED-VTI-RD----KKLLKGSYVWTIISSTHRDPSVY-PDPDKFDPERWTP-----
---ENA----------S-KI-PQGAFIPFGYGPRSCIGSRYAMAKLKIYTIQIVRKFSLK
STRKTE--------SIPVKFEV-------TLK-PVLP-LEI--ILTP---------RNGN
N---------------------------------NQS-----------------------
--
>TuCYP389C10
---------MAFYSGL----------------------------------FSVGSLKL--
------------------------------------------------------------
------------------------------------------------------------
---LLFSIV----------------SY--F---I----Y---------------------
--------------------------------------------IH--------------
----------------L-L------------KPAL------H--------YIYIV-----
--------------------------IHYHGFH-----YQP-----K-S-F------LLG
HLRQIW------PNF-PFYIDR--K---T-LEASIY-KQLHTI--VGPDPSR-S-ISVFW
----V--SLFP-LVF--------ASGYEI--VEEIL-NK--KPL-KKPMI-------YRF
LG-------LGDGLISSPP----AIWKVRRKLIEPFF-TTR-KM------RD-------H
AKNMYQEMESFG----KQL--------------------------------DGE------
--VGK--------------------------PI-DLIHHIHTSILNIILKSSAGIP----
------------LDDC--ME-----------------------DK--------KKIVELV
ATGERN-AVQ----R-----LI-N----------PFYQFDWIFN---------L----ST
F----SKAYYKAIENF-------------EEMAYNIFRK--------RK-----------
QLLQ-S------------------------------------------------------
------------------------------------------------------------
-LPSN-------------------------------------------------------
----------Q------------------PE----NQDF------LFLI-----------
----------------------------------------------------------EG
KV-----DDQGLLDEIYTLIAAGNETIELALRWNLFNLG--NHL----DVQEKLYQEIVQ
FFP--D-DK------------------PID-DMDKLKECVYLDQCVKESLRMNPPVWGFA
R-VLEED-IMV-KD----KRLIKGSVVSVLVEATHHDPKVY-PNPKKYDPDRWSP-----
---ENA----------S-KI-PKAAFIPFGYGPRSCIGYRYAMIELKIFTIQIIRKFSLR
STRPHG--------SIPQKAEI-------TLK-PVEP-LEI--IMKP---------RNNN
------------------------------------------------------------
--
>TuCYP389C9
---------MAFYSEL----------------------------------FSVGPLKL--
------------------------------------------------------------
------------------------------------------------------------
---LLFSIV----------------SY--F---I----Y---------------------
--------------------------------------------VH--------------
----------------L-L------------KPAL------H--------YIYIV-----
--------------------------IHYHGFH-----YQP-----K-S-F------LLG
HLRQIW------PNF-PFSIDR--K---S-LAASII-KQLCKT--VGPDPSR-S-LSVLW
----I--SLFP-LVC--------ASGHEI--VEEIL-HK--KNL-RKPRI-------NNF
VG-------LGDGLLISEP----ALWKVRRKLIEPFF-TTR-KM------RD-------H
VKNMYQEVKSFG----KQL--------------------------------DEE------
--VDK--------------------------PV-DLINHIQTSTLNVILKSSAGIP----
------------LDDL--KE-----------------------DK--------EKLVELI
AIGERY-GVQ----R-----MG-N----------PFWHFDWIFN---------M----ST
F----SKAYYKTIENM-------------KEMAHTIFRK--------RK-----------
QLLQ-S------------------------------------------------------
------------------------------------------------------------
-LPSN-------------------------------------------------------
----------Q------------------PE----NQDF------LFLI-----------
----------------------------------------------------------EG
KV-----DDQGLLDEMNTLIAAGHETIELALRWTLFNLG--NHL----DVQEKLYKEIVQ
FFP--D-DT------------------PID-DMDKLKECVYLDQCVKETLRLNPPVWGFA
R-QLEDD-IMV-KG----QRLIKGSIVGIVVEATHHDPKVY-PNTKKYDPDRWNP-----
---ENA----------S-KI-PKTAFIPFGYGPRMCIGYRYAIIELKIFTIQIIRKFSLR
SIRPHG--------SIPQKAEI-------TLK-PVEP-LEI--IMKP---------RTTT
KL--------------------------------VN------------------------
--
>TuCYP389C11
---------MS-YIGF----------------------------------ISVDSLKL--
------------------------------------------------------------
------------------------------------------------------------
---LLFSIV----------------SY--F---I----Y---------------------
--------------------------------------------VH--------------
----------------L-L------------KPLL------H--------YIYIV-----
--------------------------IHYHGFY-----CQP-----K-S-F------LLG
HLRQIW------PNF-PFSMDR--K---T-LAVSIY-KQLYKN--VGPDPSR-S-LSIFW
----A--SLLP-LVF--------ASGHEV--VEEIL-HK--KNL-KKPMI-------FKF
IG-------VGDGLLSSEP----ALWKIRRRLIEPFF-TTR-KM------RD-------H
AKNMYQEVESFG----KQL--------------------------------DEE------
--VDK--------------------------PI-DLIHHIHTSTLNIILKSSAGIP----
------------LDDL--KE-----------------------DK--------AALVELV
ATLERN-AVH----R-----IG-N----------PFYHFDWIFN---------L----ST
F----SKAYYKTIETI-------------EGKIYNIFRR--------RK-----------
QLLQ-S------------------------------------------------------
------------------------------------------------------------
-LPSN-------------------------------------------------------
----------E------------------SE----NQDF------LSLI-----------
----------------------------------------------------------EG
KV-----DDQGLYDELITLIGAGHETTAVALRWNLFNIG--NHL----DVQEKLYQEIIQ
FFP--D-DK------------------PID-DMDKLKECVYLEQVIKESLRLNPSVAGSA
R-VLEDD-VMV-KG----QKLIKGSVVGVSGLATHHDPSIY-PDPEKFDPDRWSP-----
---ENA----------S-KI-PKTAWIPFGYGPRMCIGYRYAMVELKIYTAQIIRKFSLK
STRPHG--------SIPITYEI-------TYQ-PTLP-LEI--IMTP---------RNNN
Q-----------------------------------------------------------
--
>TuCYP389C6
---------MS-YIGL----------------------------------FSVDSLKL--
------------------------------------------------------------
------------------------------------------------------------
---LLFSII----------------SY--F---I----Y---------------------
--------------------------------------------VH--------------
----------------L-L------------KPLL------H--------YIYIV-----
--------------------------IHYHGFH-----YQP-----K-N-F------FLG
HWKEIW------PNF-PFPIDL--E---N-FSKNLT-EFTYRA--IGSNPLQ-S-LQILW
----I--SIFP-VVF--------AFGHEA--VELVL-HK--KNL-KKPKA-------YTF
IG-------IGDGLLASEP----EVWKVRRKLIEPFF-TTK-KM------RD-------H
AKHMYEEVKSFG----QQL--------------------------------DGE------
--VGK--------------------------PV-DLVHQIHTSTLNIILKATASIP----
------------LDDL--SE-----------------------DK--------ERYVELV
NKVEKN-AVK----R-----VV-N----------PFYQLDWMFK---------L----FK
F----SQVYYKTIKNF-------------EKATDKILSR--------RK-----------
QLLK-S------------------------------------------------------
------------------------------------------------------------
-SPSN-------------------------------------------------------
----------E------------------TE----NQDF------VDLL-----------
----------------------------------------------------------EG
KV-----ERQGLYNELVTLIGAGHETTAVALRWLLFNLG--NHL----DVQEKLYQEISE
VFL--G-DT------------------PLN-DTDKIKECIYLDQCVKESLRLNPTVVGVS
R-ELEED-IIL-ND----TKLIKGSICGVASLAVHHDPNVY-PNPTKYDPDRWSP-----
---ENA----------S-KI-PKTAFIPFGYGPRICIGYRYAMLELKIYTAQIIRKFSLR
STRPHG--------SVSMLYEV-------TFQ-PSLP-LEI--IMTP---------RNNN
Q---------------------------------SNL-----------------------
--
>TuCYP389C7
---------MDFYSGL----------------------------------FSVGSLKV--
------------------------------------------------------------
------------------------------------------------------------
---LLFSVI----------------SY--F---V----Y---------------------
--------------------------------------------VY--------------
----------------L-L------------KPAL------H--------YIYIV-----
--------------------------IHYHGFH-----YQP-----K-S-F------LLG
HVKQIW------PNF-PFPIEM--K---T-VAGNLY-EKMLKI--VGPNPSR-S-LSVLW
----I--SIFP-VVF--------ASGHEV--VEKIL-HR--TNL-KRPHF-------CKF
LG-------LGDGLISSEP----DVWKVRRKLIEPFF-TTK-KM------RD-------H
AKHMYEEVKSFG----QQL--------------------------------DKE------
--VGK--------------------------PV-DLVHQIHTSTLNIILKTSASIP----
------------LEDS--IE-----------------------DK--------ERYVELV
STVERN-AVK----R-----AA-N----------PLYQLDWMFK---------L----FQ
F----SQVYYKAISST-------------VEIINKMFRR--------RK-----------
QLLK-D------------------------------------------------------
------------------------------------------------------------
-SSSN-------------------------------------------------------
----------E------------------PE----NQDL------VGLL-----------
----------------------------------------------------------EG
KV-----DEQGLLDELITLIGAGHDTTAVALRWNLFNIG--NHY----DVQEKLYKEIIQ
FFP--D-DT------------------PID-DMDKLKECVYLEQVIKESLRLNPSVPGTT
R-VLEED-IML-ND----ERLIKGSMVNVSSLATHYDPNVY-PNPTKYDPDRWSP-----
---ENA----------S-KI-PKTAWIPFGYGPRICIGYRYAMVELKIYTAQIIRKFSLR
STRPHG--------SVSMLYEV-------TFQ-PSLP-LEI--IMTP---------RNNN
Q---------------------------------SNF-----------------------
--
>TuCYP389C12
---------MY-YSGL----------------------------------FGVDSSKL--
------------------------------------------------------------
------------------------------------------------------------
---LLFSIV----------------SY--F---I----Y---------------------
--------------------------------------------VH--------------
----------------L-L------------KPLL------H--------YIYIV-----
--------------------------IHYHGFH-----YRP-----K-S-F------LLG
HLKQIW------PNF-PFPIDT--E---R-RTRNIY-ELTDKI--FELNPSR-S-LTVLW
----I--SLFP-IIF--------ASDSET--VE-------------KPHF-------YQF
MG-------LGNGLLSSAP----ALWKVRRKLIEPFF-STR-KM------RD-------H
AKHMFKEVESFS----RQL--------------------------------DDQ------
--VGK--------------------------PV-DLVNQIHSSTLNIILKSATSTS----
------------LDDS--FD-----------------------DK--------KRFLELI
ESLEKN-CVR----R-----LS-N----------PFYQLDWTFK---------L----FK
F----SQFYHQTIQDI-------------EKFINTILSR--------RK-----------
QQLQ-C------------------------------------------------------
------------------------------------------------------------
-STSN-------------------------------------------------------
----------E------------------PE----NQDF------VDLL-----------
----------------------------------------------------------EG
KV-----DEQGLLDELVTLIGAGHDTTALTLRWILFNLGKSNHL----DEQEKLYQEIIQ
FFP--D-DT------------------PLG-DMDKINQCIYLEQCIKESLRLNPPAHITL
R-ALEED-IIV-KD----KRLIKGSIVCVSFTATHHDPNVY-PNPDKYDPERWNP-----
---ENA----------S-KI-PKTAFIPFSHGPRSCIGYRYAMLELKIYTIQIIRKFSLR
STRKHG--------SIPLKAEV-------TLK-PVLP-LEI--IMTA---------RNNN
Q---------------------------------PEL-----------------------
--
>TuCYP389C5
---------MA-SIGL----------------------------------FSVESMKL--
------------------------------------------------------------
------------------------------------------------------------
---VLFSIV----------------SY--F---L----Y---------------------
--------------------------------------------VY--------------
----------------L-L------------KPTL------N--------FVRMV-----
--------------------------IHYHGFH-----CYP-----K-H-W------LFG
HGKEVW------PNF-PFPIET--K---R-LAMNLY-EFFPKI--IG--PNQ-N-LTVLW
----I--SMFP-VVF--------ASGHEA--VEIVL-NK--KQL-KKPHI-------YKF
MG-------LRSGLLTSEP----AIWKVRRKLIEPFF-STK-KM------KG-------Y
AKAIYEEVESFS----QHL--------------------------------EGE------
--VGK--------------------------PV-DLVNQIHTSTLNIILKSTASIP----
------------LDDL--IE-----------------------DK--------KILIELV
SAVEKN-SVK----R-----VS-N----------PFYQFDWLFK---------F----FK
F----SKIYYKTMEDA-------------EEMIHKILNR--------RK-----------
QLLE-S------------------------------------------------------
------------------------------------------------------------
-SPPN-------------------------------------------------------
----------G------------------PE----DQDF------VHLL-----------
----------------------------------------------------------ED
KV-----DREGLHDEMMTLIAAGHETTAVALRWLLFNLG--NHL----GVQEKLYQEIIE
FFP--D-DT------------------PVD-DMDKINQCNYLDQCLKESLRLNPPVNGAG
R-VLEED-IMV-KD----KRLLKGSIVGVTCLACHHDPSVY-PNPDEYDPDRWNS-----
---ENV----------S-KI-PKASFIPFGYGPRICIGLRYAMIELKIYTIQIIRKFSIR
STRKHG--------NIPILYEI-------TFQ-PALP-LEI--IMTP---------RNEN
Q---------------------------------QKLFH---------------------
--
>TuCYP389C8
---------MV-DIGL----------------------------------LSLQTLKL--
------------------------------------------------------------
------------------------------------------------------------
---FLFSAT----------------LY--Y---I----Y---------------------
--------------------------------------------VY--------------
----------------L-L------------KPAL------N--------FVYMV-----
--------------------------IHYHGFP-----SYP-----K-N-F------LLG
HLKHFW------TNF-PFPNDA--A---S-VSKNVY-EAVNKI--VAHNPDE-S-LSVAW
----I--SIYP-VII--------LTGHEA--VEILL-DK--KNL-KKPHF-------YKF
MG-------LGDGLIPSDP----EIWKVRRKLIEPFF-STK-KM------KD-------H
AENMYQEMESFG----QRL--------------------------------HDE------
--VGK--------------------------PI-DLVHQIHTSTLNIILKSATSIP----
------------LDDS--ME-----------------------DK--------KKFTKLV
DKIEPN-LCR----R-----GT-N----------PFYYFDWLFK---------F----FE
F----GRAYNKTNDMI-------------AEFINHILTQ--------RM-----------
EIFE-N------------------------------------------------------
------------------------------------------------------------
--ALN-------------------------------------------------------
----------E------------------PE----NQDF------IHLL-----------
----------------------------------------------------------ED
KI-----DEQGIHNELLTLIIAGHETTAVALRWILFNLG--NIPFFISTLIEKLYKEIIQ
FFP--D-DA------------------PID-DMDKIKQCNYLDQCVKESLRLNPPVYGIA
R-VLEED-IMV-KD----KRLIKGSVVGVMIEATHRDPKVY-PNPKKYDPDRWNP-----
---ENA----------S-KI-PKAAFIPFGYGPRSCIGYRYAMIELKIYTIQIIRKFSLR
STRPHG--------SIPLKADI-------TLR-PVEP-LEI--IMKP---------RNHN
------------------------------------------------------------
--
>TuCYP389C2
---------MA-FSGL----------------------------------MSVESLKL--
------------------------------------------------------------
------------------------------------------------------------
---GLLPIV----------------SY--F---I----Y---------------------
--------------------------------------------VY--------------
----------------L-L------------KPAL------H--------FVHRA-----
--------------------------IHYHGFP-----CYP-----R-N-F------IFG
HSLLFW------TNF-PFPYNL--E---S-FQRMFH-EATNKL--AAHDQDQ-S-LTVCW
----L--TLHP-NVL--------PVSHEA--VEVIM-NK--KNV-RKQFF-------YKF
MG-------LGNGLVASEP----ALWKVRRKLIEPFF-STK-KI------KG-------Y
AKHMDQEVKSFT----QQL--------------------------------NTE------
--TGK--------------------------PV-DLEDQIHSSTLNIILKSALSIP----
------------LDDS--IE-----------------------DK--------KSLTELV
NKVEPN-LVR----R-----SL-N----------PLYHIDWVAK---------F----TK
F----GRYYFETLDLV-------------EKVLARMLNR--------RK-----------
QLLS-S------------------------------------------------------
------------------------------------------------------------
--TSH-------------------------------------------------------
----------E------------------SE----NQDF------VSLL-----------
----------------------------------------------------------EG
KV-----DQQGFFDELITMIAAGHETTAVGLRWILFNLG--HHP----DVQERLYREIVQ
FFP--D-DT------------------PVD-DMDKINQCNYLDQCIKESLRLNPPIHVFA
R-YLEED-VVV-KD----KRLLKDTGVLVSCPIIHHNPNVY-PDPEKYDPDRWTP-----
---ENA----------S-KI-PKAAYIPFGYGPRSCIGYRYAILELKIYTIQIIRKFSLR
STRKHE--------SIPSKFEI-------TLK-PCLP-LEI--IVTP---------RNNN
------------------------------------------------------------
--
>TuCYP389C4
---------MA-FSGL----------------------------------MSVQSLKL--
------------------------------------------------------------
------------------------------------------------------------
---VLLPIV----------------LY--F---I----Y---------------------
--------------------------------------------VY--------------
----------------L-L------------KPAL------H--------FVQQV-----
--------------------------IHYHGFP-----CYP-----R-N-F------LFG
HLLLFW------TNF-PFPFNV--E---S-FQRKFY-EETNKM--AAHDQDQ-S-VTVCW
----R--SLMP-TII--------PVSPDA--VEVIM-NK--KSV-KKLFF-------YKF
MG-------LGNGLIASEP----ALWKVRRKLIEPFF-STK-KI------KG-------Y
AKHMDQEVKSFT----QQL--------------------------------NTE------
--TGK--------------------------PV-DLEDQIHSSTLNIILKSAISIP----
------------LDDS--IE-----------------------DK--------KTFTELI
NEGESN-LVR----R-----SL-N----------PLCYIDWVAK---------F----TK
F----GRYYFETCDSL-------------EKVLKKMLNR--------RK-----------
QLLS-S------------------------------------------------------
------------------------------------------------------------
--TSH-------------------------------------------------------
----------E------------------SE----NQDF------ILLL-----------
----------------------------------------------------------EG
KV-----DEQGSLDELITMIGAGHETTAVGLRWILFNLG--HHP----DVQERLYQEICQ
FFP--D-DT------------------PVD-DMDEINQCNYLDQCIKESLRLNPPVHVFI
R-ELEED-VMV-KD----KRLLKGSTVLVSCPIIHRNPNVY-PDPEKYDPDRWTP-----
---ENA----------S-KI-PKAAYIPFGYGPRSCIGYRYALLELKIYTIQIIRKFSLR
ATRKRE--------SIPIKFEV-------TLK-PCLP-LEI--IVTP---------RNNN
------------------------------------------------------------
--
>TuCYP389C3
---------MA-FSGL----------------------------------MSVQSLKL--
------------------------------------------------------------
------------------------------------------------------------
---GLLPIV----------------SY--F---I----Y---------------------
--------------------------------------------VY--------------
----------------L-L------------KPAL------N--------FVHIV-----
--------------------------IHYHGFP-----CYP-----K-N-F------LLG
HLKLLW------TNF-PLPYNV--E---R-MKRKFY-EVTNKM--AAHDQDQ-S-LTVGW
----I--SLHP-III--------PVVPDA--VEVIM-NK--KNL-KKQFF-------YKF
MG-------LGNGLIPSEP----ALWKVRRKLIEPFF-STK-QM------KG-------F
AKHINQEVESFT----KQL--------------------------------YGE------
--TGK--------------------------PV-DLEDQIHSSTLNIILKSSLSIP----
------------LDDS--IE-----------------------DK--------KSLTELV
NKVELN-GVK----R-----CL-N----------PLYYIDWIAK---------F----TN
F----GRYYFETLDSV-------------EKILKKMLIR--------RK-----------
QLIS-S------------------------------------------------------
------------------------------------------------------------
--TSH-------------------------------------------------------
----------E------------------SE----NQDF------VLLL-----------
----------------------------------------------------------EG
KV-----DERGFFDELITMIGAGHETTSVGLRWILFNLG--HHP----DVQERLYQEIVQ
FFP--D-DT------------------PVD-DMDKINQCNYLDQCIKESLRLNPPVHALS
R-DLTED-IMV-KD----KRLLKGSIVVVSISIIHRNPNVY-PEPDKYDPDRWTP-----
---ENA----------S-KI-PKAAYIPFGYGPRSCIGYRYAILELKIYTIQIIRKFSLR
STRKHG--------SIPVMSAV-------TLK-PCLP-LEI--IVTP---------RNNN
------------------------------------------------------------
--
>TuCYP388A1
---------MLILD----------------------------------------------
------------------------------------------------------------
------------------------------------------------------------
YIIYPASKLA---------------II--W---I----I---------------------
--------------------------------------------YK--------------
----------------L-L------------EISI------R--------AYRLA-----
--------------------------AHYQDFP-----CEK-----S-H-W------LFG
DLLKIA------PRL-PKTDRE------E-IASNVR-KFIYRN-YFETEKRN-D-ILIAW
----M--SWIP-VVI--------CSSHKT--LEPII-TK--PET-RKHHI-------YRW
LG-------MRDGLVSSSG----SKWKARRKIFEPLF-ASK-QL------SQ-------F
TTFIRSNTVDIV----NSM--------------------------------ESK------
--CHQ--------------------------PI-NLSDYIHQLTMNSIFEAAFKLP----
------------PDSY--KQ-----------------------QK--------KVLIEGI
AAFEDS-LME----R-----IC-N----------PLYWSDWIFE---------Q----FN
L----GKQLNEVQKYG-------------DVEFNKIINK--------RL-----------
QTNN-N-------------------------------------TD---------------
-----------------------------------------------------------D
LQLDG-------------------------------------------------------
----------N------------------QT----RRDM------IDLMFKHNN------
----------------------------------------------------G-----KG
NI-----DRSGMIEEMLTMVAAGHETIANSLSWLIFTLG--NHP----EIQDRIAEEINE
VIG--D-LD------------------DFS-DLSILKQLVYMEQCIKESLRLVPPLPVVL
R-HLESD-VQV-GS----KVLLKDSVVVLFILGAHHDPTVY-PDPFTFNPDRFAP-----
---ENI----------D-SI-PKYAFLPFGLGPRMCIGYRYAMMEIKIFLSQFLRRYRVK
SCKTME--------EVTYYIEL-------ITR-PSCP-LEV--IISP---------REFN
A---------------------------------IAVHLNTFSFE---------------
--
>TuCYP407A1
---------MLLK-------------------------------------SYSTNYID--
------------------------------------------------------------
------------------------------------------------------------
---LLIKIL----------------LIN-F---V--------------------------
--------------------------------------------VF--------------
----------------I-L------------IKLI------S--------LIRSV-----
--------------------------KRYQTFA-----QKK-----G-N-I------LFG
NLFEVL------PIF------------GD-KTHLVR-STLERY--AKDFGQI-G-YGVFW
----L--SWFP-VIG--------VIDYQR--TQEIL-AK--PSILEKGFP-------FEY
LR----YF-IGDGILCSSA----SKWKERKRMIRPKF-TAA-SV------SN-------F
VPTVTLKGQLLL----KKL--------------------------------ESV------
--EGT--------------------------CV-DVTKFVSLTSLSILIKITLATD----
------------VDEE--RL---------------------------------VSLDESL
KCFIKG-TLF----R-----TI-N----------PFLWPDWSHS---------L----YG
C----LTGLNSKIEQV-------------DLLVKEAILNYLVS----KT-----------
ESQP-E------------------------------------------------------
------------------------------------------------------------
------------------------------------------------------------
----------N------------------GK--FVYRAA------LDESIMVYLFD----
------------------------------------------------QILNE-----TE
SVD---QAIEATVEEMKTLFIAGYDGPNNALVWLIYVLG--LNN----DVQEKIYQEVAD
FDE------------------------HLV-DLDVIKQWTYTEQCVKEILRLFPPAPFAS
R-LVTED-EPF-ND----KVLPKGAFIFFSIYSIHRDERIY-SNATKFDPDRFEQ-----
---SNA----------S-SL-PSGSYIPFGLRPRDCIGQRFAMVQMKLLVALLVKHFQIK
STKPFE--------EIGQEIDF-------TLK-PTEP-LYA--FFNK---------RKNE
L---------------------------------------YFS-----------------
--
>TuCYP391A1
---------MIEYS------------------------------------LLLVALNR--
------------------------------------------------------------
------------------------------------------------------------
---LIITLA----------------LL--V---L----I---------------------
--------------------------------------------KF--------------
----------------I-Y----------------------N--------YFKVV-----
--------------------------RHFSKFP-----HVK-----G-H-C------ILG
NLVDIK------TNL-LKSDEF--------AEQQLQIQFMQKH--AQPVQKE-G-VFLAW
----I--FCKP-MVF--------LTNYQS--IKLVL-SS--SKHLEKGDV-------YYF
WH----PQ-MGLGLLTQHV----NKWRSRRKMLEPAF-HID-NL------RN-------S
VETVGKHADSLV----KYF--------------------------------QGH------
--VGT--------------------------VL-DVKELMPRAALDIVCDTVLGVS----
------------PDAI--NV-----------------------PN--------SSYVRAI
MNLKKR-VIT----R-----LF-N----------PHYWLDFIFY---------R----AQ
I----GKEYKKDIDTI-------------NAFSTQVINEWKSRAVKEKKMM-------NG
NDLN-GNSNGV----------------------------TLSSKPA--------------
------INGSAG-----------------------------A----------------HN
PSEANSQV----------------------DDDDDVF-----------------------
-------S--S------------------KK----RPNL------MDILLRHHLDDS---
-------------------------------------------------ITDE-----SL
KI-----DEIDMQDEVNTFIEAGHDPAGVVLTWIMQLLG--CHT----DIQERVYNEIKE
TLA--D-VP------------------FPY-SWNDLANLTYTEAVIKECLRIRPPVPFLQ
R-ILDED-VTY-GP----YVIPKGECVTLSIFSLHQDPEIY-PEPHVFNPDRFLP-----
---EQI----------K-SI-PPFAFLPFSGGKRGCLGQRFTYMELKMILSRLLLRYRFK
SVKPFE--------SIPYAFEL-------VNR-PKAP-VEI--LIEQ---------R---
------------------------------------------------------------
--
>TuCYP4CF2
---------MLHLLPSW----------------------LD--SDNRLTLSFSSLLPI--
------------------------------------------------------------
------------------------------------------------------------
---HLFLVA----------------SV--F---S--------------------------
--------------------------------------------FF--------------
----------------V-I------------RRLI------E--------WRRVC-----
--------------------------QLMAKIP-----GPP-----C-H-W------LLG
HAKIVL-----------ELDKV--KFPYG-TYVLIY-QMLTST--PLIYGKE-R-IVSMW
----L--GIRP-FVF--------LFTPEA--VEVVL-SS--HSLIEKAAE-------YDF
LK----PW-LGLGLVTSSK----NKWKSRRKLLTPAF-HFR-IL------ND-------F
LPIINENAEILI----NKL--------------------------------NQL-TDNQ-
--SGQ------------------------SSVI-DILDYVTLTTLDVICETAMGIK----
------------VNCQ--TQE--------------------------------SEYVTCL
HQVSEL-FLI----R-----IS-R----------PWLWPDWAFA---------I----SP
H----GRRYKRCLNVM-------------KTFTMKVIKQ--------RK-----------
AEWI-EA------------------------------------HENG-------------
---------------------------------------------CKSQEHLTEDQDVLN
EKTHK---------------------------LENK------------------------
---------YE------------------TK----RMAF------LDLLMEHHLKN----
-----------------------------------------------------------N
VM-----TIEDVREEVDTFMFAGHDTTAMSISWTLYILG--LYK----DIQEKVRDEIDA
ILE--S-SY-------------DNCETNGF-TVEQLKQMKYLDCVLKEVQRVYPVAPFIG
R-ELSED-TMI-NG----YLVPKGTTCAIFTYLLHRNEETF-PKPEEFDPDRFLP-----
---ENS----------S-GR-HPYAYIPFSAGPRNCIGQKFAVMEEKAILARVLSHFIIH
SVDQRD--------KLIISGEM-------VLR-SRNG-LRI--VLTR---------RNSK
L---------------------------------DTPIKNKYNNNNVIKQSCDTLGMASR
NI
>AlCYP4EF1
---------M------------------------------------------SVTLSQ--
------------------------------------------------------------
------------------------------------------------------------
---IVLALV----------------VI--F---S----I---------------------
--------------------------------------------IQ--------------
----------------L-T------------KWFR------K--------RKRLV-----
--------------------------QAIEKLP-----GPP-----CVV-P------IVN
HGLIFI-----------YLDFL--KHKWG-TYTLTY-HLMSNV--HKLFPEE-G-IARFW
----L--GLKP-VVL--------VYSPEN--VETIL-SS--TTVINKADE-------YRV
FM----PW-IGEGLLTSRR----NKWRFRRKILTPAF-HFR-IL------ND-------F
LPTMNEEATKLI----RKM--------------------------------NSS-RYVE-
--SEE--------------------------GF-DITPVITMCTLDTLCETAMGVN----
------------MNCQ--ND-----------------------EQ--------SEYVKGL
YELTEI-ALE----R-----VI-R----------PWLWPDWIFY---------R----TE
S----GQKFNKAKIVM-------------HEFSTRVILE--------RK-----------
VEWE-K-------------------------------------QLN--------------
------QNDD--------------------------------------LKRLIERKTTTT
NRQKDKS------------------------ASSNK------------------------
---------YQEDRVTLDDLRASSFFAKGNK----RFAF------LDLLLYQHLIE----
-----------------------------------------------------------N
TM-----SLTDVREEVDTFMFAGHDTTAMSLSWTFYMLG--LHK----DIQARARKELDR
ILG-GD-DEFEMCTIDGEQKLADRIRVTNL-TNEHLREMKYLDRVIKESLRLWPSVPFVG
R-SVDED-IQV-GG---KYIVPKGSTCMVFTHVLHNNPKYY-PKPEVFDPDRFLP-----
---ENS----------V-GR-HPFAYIPFSAGPRNCIGQKFAQMELKVILAKVLRNFYID
TVDTRD--------KLAVAGEM-------VLR-SRNG-LNI--RITP---------RVD-
------------------------------------------------------------
--
>MoCYP4EU1
---------MQSAS------------------------------------VVATLLST--
------------------------------------------------------------
------------------------------------------------------------
---ICLGVL----------------VL--Y---V--------------------------
--------------------------------------------FH--------------
----------------L-L-------------------------------RRKYF-----
--------------------------EHKMKLP-----GLR---------PE--WWNPFG
IEYELW----------NMMRDN----GYN-GGQAIF-NFLLRV--TREFKEY-P-TFMGW
----V--FHVP-ILF--------VTTPES--MEFVM-SS--TTLIEKSRF-------YEL
LH----DW-LGTGLLTSEG----AKWRTRRKMLTPAF-HFK-IL------ED-------F
LDVFNEQGIILA----DKL--------------------------------KGR-SR---
--TGE--------------------------MF-DVTKDVTSCTLDIICETAMGVR----
------------IGAQ--TN-----------------------PE--------SDYVKSL
YTLGES-FMD----R-----SF-A----------PYYWTKPAYK---------L----SR
K----GREFFKSIDTM-------------QSFTMKVIRE--------RR-----------
AEIQ-N-------------------------------------TL---------------
-----------------------------------------------------------E
NDKST---------------------------DNDI------------------------
---------GR------------------KT----RKPF------LNLLLERHIKE----
-----------------------------------------------------------G
DL-----SLEDIQEEVDTFMFEGHDTTAMGISWTLFLLA--QNP----EAQRRVYEELEE
IFR-GD-QK------------------RHA-TNEDLARMKYLECCIKESQRLYPSVPFIG
R-KFTTD-TEF-KK----KTIPAGTQALLVIFTLHRDEKTF-PDPERFDPDRFLP-----
---ENC----------E-GR-HPYAYVPFSAGPRNCIGQKFAMMEEKVVLSWVFRKVALE
TNLRRE--------DLRVAGEL-------VTR-SLNG-LSL--KSKA---------LQDT
V-----------------------------------------------------------
-I
>MoCYP4ET1 
---------MLSVKLI----------------------------------TLGVQLRT--
------------------------------------------------------------
-------------------------------------------------------QDFCQ
PVILTLSVS----------------VI-----AI----I---------------------
--------------------------------------------VF--------------
-----------------------------------------K--------MQQRW-----
------------------------LFDRRLGIPH--GWSPS-----RWM-P-------LG
FELTCL----------AMH-----RENEN-LGNVMM-TSIQGF--STVYENV-G-LYRFY
----L--LFRP-IVV--------LTAPET--AEQIL-KD--SSNIEKGCF-------YDL
LR----PW-LRTGLLTSSG----PKWRSRRKLLTPAF-HFR-IL------ED-------F
MVIFNEQSMLMA----DLL--------------------------------ARD--C---
--GAK--------------------------PI-EISKRVTKCTLDIICETAMGVE----
------------IKAQ--EN-----------------------SN--------SSYVRAV
YSLGAS-FSQ----R-----CI-R----------PWQWLSSIYP---------L----TP
E----GRKYQKDLATL-------------HAFTEEVINE--------RK-----------
KHRG-EFLV---------------------------------------------------
---------------------------------------------------------TEG
PRTAD---------------------------DCVI------------------------
---------GI------------------KR----RRAF------LDLLLARHSEN----
-----------------------------------------------------------G
EL-----SLLDIQEEVDTFMFEGHDTTAMGISWCLYLIG--QDL----DVQRKIHEELDS
VFG-FD-RH------------------RFA-TSNDLSRLKYLECCLKEAQRLFPSVPFIA
R-ELQRD-IHI-GQ----YTIPRGTTCLVNIFHIHRNKKHF-PNPEMFDPDRFHP-----
---ENS----------V-AR-HPYAFIPFSAGSRNCIGQKFAQLEEKVILANLLRRFEIR
SMLPRD--------KLLLVGEM-------VVR-SHNG-LMV--RIRE---------R---
------------------------------------------------------------
--
>MoCYP4DP3
---------MVSLLGTSGPFCWC---LVLVLCL-----N----QQQEAAAAAKSDLNLKV
VDGE-NDRW---------------------------------------------------
-------------------------------------------------------LTSTR
TFWWILTVF---------------SLL--Y---L----V---------------------
--------------------------------------------YY--------------
----------------V-T------------KAIW------AFV-----CWKRKA-----
--------------------------NLIGKIP-----GPA-----S-F-L------VLG
NLNVLF-----------ELRKY--EKIIS-THTLLL-QTMCGL--AEIYDSA-R-IFRFW
----L--GARP-VVA--------FFKPET--VEVLL-NS--NKHIDKSFD-------YTL
LH----PW-LGTGLLTSCG----RKWRPRRKMLTPAF-HFR-IL------ED-------F
VPIFNEQAQIFA----SLL--------------------------------EKH-V----
--NRN--------------------------PV-DIVPFITNCTLDIICETAMGVK----
------------IGAQ--SN-----------------------SE--------SHYVRAL
YEVGKT-FIY----R-----VV-R----------PWLWIPLVFL---------M----TT
K----GRRFEDNLRDL-------------HNFTRKVIQE--------RK-----------
EEIQ-S-------------------------------------ETW--------------
---------------------------------------------LEGKEGLKE-----T
ADIPD---------------------------ASHI------------------------
---------GA------------------KK----RKAF------LDLLLTEHLQK----
-----------------------------------------------------------N
SL-----SLEDIREEVDTFMFEGHDTTAMGIAWSLYLIA--LHQ----DVQDKIHDELDF
IFG-ED-RE------------------RDL-TTDDLKNMKYLECAIKEAQRLFPSVPFIG
R-ELKED-VVV-NG----FTVPRGTTCFVFTYMLHRDKRTF-PNPEAFIPERFLP-----
---ENS----------I-GR-HPFSYVPFSAGPRNCIGQKFALMEEKLVCATILRRYQLQ
ATHHRD--------HIRLKPEL-------VIR-PEEG-LRV--RFID---------RSTS
K-----------------------------------------------------------
--
>MoCYP4ES1
---------MFTTVS-----------------------------------DYLSDLSF--
VQK---------------------------------------------------------
-----------------------------------------------------------S
VLSVCLATI----------------FT--YC-CL----F---------------------
------------------------------------------------------------
---------------------------------VH------R--------YYRIW-----
--------------------------KILRPMP-----GPF-----S-R-------DLIG
YIPPAYN----IFCL-VLQHAY--SEFLE-TSTGIF-QLLNGL--CIWFHRE-K-VFKVF
----L--GFQP-AII--------VYSPEG--VEAVL-NH--STNLKKPIL-------YSL
LN----TW-LGAGLLTSWG----NKWRSRRKMLTPAF-HFR-IL------ED-------F
LPVMNEQAEVFV----ECL--------------------------------EEK------
--IGT--------------------------DF-DVVPIITKCTLDIICETAMGVK----
------------VGAQ--RG-----------------------TE--------SQYVRDV
YAVGKF-FLE----R-----LV-R----------PWLYLDSLYL---------L----TE
A----GRVFDQHVRGI-------------HAFTKGVIRE--------RK-----------
KQKI-R-------------------------------------EN---------------
-----------------------------------------------------------T
HGTSG-------------------------------------------------------
----------G------------------KK----RLAF------LDLLLEEHFAN----
----------------------------------------------------------PS
GL-----PEHDIREEVDTFMFEGHDTTAMALSWTIFLLG--HHP----EIQRRCQDELDQ
IFG--S-EK------------------RQP-DMEDLKNMKYLECCIKEALRLFPSVPIVG
R-EVHTT-FNL-NK----YQVPEGSVVLVFAYQLHRNKESF-PKPEEFIPDRFFP-----
---ENC----------N-GR-HPFAYVPFSAGPRNCIGQRFALMEEKVVLSSLLRHYTVK
SLVGFD--------SLELSAEM-------VLR-SRTG-LPV--SISR---------RTSR
K-----------------------------------------------------------
-S
>MoCYP4ES2
---------MLDAIY-----------------------------------RSFSELSL--
VEK---------------------------------------------------------
------------------------------------------------------------
-------IL----------------VI--YC-GL----FV--------------------
--------------------------------------------RW--------------
----------------A-S------------AVVY------R--------HFRMW-----
--------------------------KALRPMP-----GPF-----D-R-------GLSG
FIPPAYN----IFCL-ILQKAD--SEYWD-TSTGIF-RLLTGL--SAWYHKE-K-VYKVF
----L--GFQP-TVI--------VFSPEG--VEAVL-NH--TTNLKKPIL-------YSL
LN----TW-LGTGLLTSCG----EKWRARRKMLTPAF-HFR-IL------ED-------F
LPVMNEQADVFV----ANL--------------------------------QTK------
--IDA--------------------------DF-DIVPEITKCTLDIICETAMGVK----
------------VGAQ--SG-----------------------TE--------SQYVTDV
YAVGKF-FLE----R-----LV-R----------PWLYLDYLYL---------L----TE
A----GRTFRRHVKGI-------------HAFTEGVIKE--------RK-----------
QQAV-A-------------------------------------ER---------------
-----------------------------------------------------------K
LDPQY-------------------------------------------------------
----------R------------------GK----RLAF------LDLLLEQHFAN----
----------------------------------------------------------PK
SL-----PESDIREEVDTFMFEGHDTTAMALSWTIFMMG--LHP----DVQRRCQDEQDR
IFG--S-DE------------------RQP-SMADLRSMKYLDCCIKEALRLFPSVPVVG
R-EVHAA-FRL-NG----YEIPAGTVVLVFSYQLHRDKQSF-PKPEEFIPERFLP-----
---ENS----------N-GR-HPFAYVPFSAGPRNCIGQRFALMEEKVVLSRFLRNFSVK
SMVGLE--------SIELSAEM-------VLR-SKTG-LPV--KISR---------RTPS
W-----------------------------------------------------------
-V
>TuCYP4CL1
---------MSTLDIQPE---------------------LDPIETAKLASPASSSLPFHV
------------------------------------------------------------
-----------------------------------------------------------L
ILRIILSVL----------------VC--F---L---GY---------------------
--------------------------------------------YY--------------
----------------L-Y------------KKAQ------A--------MRRRN-----
--------------------------QMVDKLP-----GPK-----SFN-P------LMG
NLPIEI------LKY--------IGADYE-ASKDLY-YIKDEP----------A------
-K-----LSKP-NKQ--------AVKPDALFTKTIL-SN--NFLLDKSSQ-------YDL
LH----PW-LGTGLLTSTG----NKWRSRRKLLVPAF-HFK-IL------HD-------F
VPVFNEQGSIMV----SRL--------------------------------REI-AR---
--SGE--------------------------AI-DIVPVVTACTLDIICETIMGVS----
------------IGAQ--NN-----------------------PN--------NSYCRAV
YEVGEC-FLE----R-----LM-Q----------PSYWPDAIYY---------R----LE
R----GKEFRRKVQHL-------------HDFTMGVIRD--------RK-----------
DEMM-N-------------------------------------KQ---------------
-----------------------------------------------------------G
RRQSTIS------------------------LSTGS------------------------
---------GEPISLSMP--------ASGER----RLAF------MDLLLKHHING----
-----------------------------------------------------------G
EL-----SEEDIREEVDTFMFEGHDTTAMAMSWIIYLLG--HNM----EVQDRLALEVDS
LFD--DLHS-EM------RNESNSSSTTEI-TLDAIKQLKYLDCVVKEGLRLCPSVPLIG
R-SATED-MTI-SG----HVVPAGTVIYCFIYQLHRDPEIF-PDPEVFNPDRFLP-----
---ENS----------G-GR-HPFAFVPFSAGPRNCIGQKFALAELKIVLARLIRHYRFV
SLDQPD--------KVLFTMEM-------VLR-PKVP-IKV--KVYE---------RVFN
R---------------------------------TPYG---------------SLNMVQ-
--
>AlCYP4EG1
---------MFEILT------------------------------QLLVSVGASWLRV--
------------------------------------------------------------
------------------------------------------------------------
---ACFSLT----------------LV--F---L----I---------------------
--------------------------------------------DL--------------
----------------L-A------------KKLL------R--------VREFR-----
--------------------------RKIDKLP-----GPP-----TPS-L------ILG
NVPSKV------FSL-LTNQSS--QHAAD-FYTSQI-QSVLGH--TVIYKNE-P-LFRLW
----V--GQEP-VIC--------VWKPEI--VESVL-ND--SFLLEKSYH-------YDF
LR----PW-LGNGLLTSPG----RIWRSRRKLLVPSF-HFN-IL------QA-------F
VPVFDRKSKLMV----RNI--------------------------------KRK------
--LAESIESSMNSESDK--------GNENSIVL-DITPVITACTLDAICETIMGVA----
------------IDAQ--EN-----------------------PN--------NDYCQSI
YVVGET-FLE----R-----II-Q----------PKYWLDFIFS---------R----TE
L----GKLYNYHLHKL-------------HSFTRRVIAE--------KK-----------
SASL-GAKT--------------------------------TGAPN--------------
------GNSSD----------------------------LETTSSYSGQERLADKVKVLR
QSTVD-R------------------------YQENKK-----------------------
--------GAS------------------QL----PKAF------LDLLLEKYNAQG---
----------------------------------------------------------EQ
KL-----TDEEIREEVDTFMFEGHDTTAMALSWTLFLLS--HHS----TVQEKLWREVDQ
VYA--E-HM-----------LSDNAVNEEI-ELDILKKLRYLDCVIKEALRLCPSVPFIG
R-QTTNN-LQL-GN----YSVPPGSVIFVLIYQLHRNPDIY-PNPEQFNPDRFLP-----
---ENT----------V-GR-HPFAYVPFSAGSRNCIGQKFAMAEMKTILLHLMRNFRFD
PVTPMD--------KTRMQMEM-------VLR-PKCA-LNV--RISR---------RITR
R---------------------------------ES------------------------
--
>MoCYP4ER1 
---------MRDFGVDT---------------LYEDFWQ---------------------
------------------------------------------------------------
------------------------------------------------------------
---VFVELQSR-----------MKHKV--Y---L--------------------------
--------------------------------------------TL--------------
----------------L-A------------QRLY------N------------------
-----------------------EFKYPMMTLP-----GPYNLFRLA-F-P------FFD
DLRFLFG-----------------KGDLD-LQKVFH-TIIQGF--SQVAREQ-G-LCRIY
----V--ALKP-FVF--------IFDAVA--VESLI-TS--NEHIDKADV-------YRI
LH----PW-LGTGLLTSSS----AKWRSRRKLLTPAF-HFS-IL------DE-------F
VPSVNQQSLILV----GRL--------------------------------RGH------
--AEE--------------------------DF-DLVNDVTLCTLDVICETAMGIS----
------------VQAQ--QG-----------------------FN--------SDYVQAI
YDLGNS-MYV----R-----LA-R----------PWLKADFVFK---------M----SK
E----GRKFQKSLVIL-------------HGFTRKIIRE--------RK-----------
QKRL-A------------------------------------------------------
-----------------------------------------------------------Q
MNGTT---------------------------TDDL------------------------
---------GI------------------KK----RVAF------LDLLMDIHVEE----
-----------------------------------------------------------G
SL-----SLEDIAEEVDTFMFEGHDTTAAGISFCLYLLG--LSP----DKQERAQRELDE
VVG--D--------------------ASHI-TTEHLPRLKYLEAVIKESQRLYPSVPNVG
R-NLRKD-LTMPNG----VTIPAGSTCIVAISELHRNPKYF-EYPLEFIPERFLP-----
---EGKH--------LM-AK-NPFCFIPFSAGPRNCIGQRFAILEEKIIIGHVLRNFSIR
SLQERD--------ELFLSVEL-------VTR-SLCG-LRV--RLNE---------RQRR
K---------------------------------------TFRSDDLR------------
--
>MoCYP4EQ1
---------MAWAVH---------------------------------------------
------------------------------------------------------------
------------------------------------------------------------
VTEVLVSFA----------------AV--F---L----L---------------------
--------------------------------------------MF--------------
----------------A-V------------KSIR------P--------HWEYY-----
--------------------------RYIRKFG-----GRY-----D---P------FYG
FVLLQVA----Y----SALRDH--LRGGD-PYTSVF-RTLKEL--TEEGKSS----FVVY
----S--GFEA-NVA--------IYRAEE--VEAFV-SH--SENISKPFI------IYDM
VN----PW-LKRGLLTSTG----SKWRSRRKMLTPAF-HFK-IL------DS-------F
AAVMNHHARILT----EQL--------------------------------GSR------
--IDD-----------------------------DIVPPIQTLTLKIICETVMGVN----
------------LDTY--ERE----------------------AT--------RDYLDAM
RRMGEL-LLL----R-----VI-S----------PYQWPEWLYR---------W----TP
S----GSEAYGVVARL-------------HHFSKTVIEE--------RQ-----------
AYFE-N-------------------------------------DP---------------
----------------------------------------------EALGNL------MK
LDVDE-------------------------------------------------------
---------SF------------------KC----KKPF------LDLLLKEHFNK----
----------------------------------------------------------RS
QF-----TIEDIREEVDTFMFEGHDTTAQALSFALFLIG--HHP----EVQQRIHKELDE
VLGIEN-ND------------------CDI-DLDQLRQLKYLECVVKESLRIYPSVPLVG
R-RITKE-YQL-NG----KTVPRGSNVYCFIFALHRDPRYF-PEPERFDPDRFLP-----
---EKS----------A-GR-HPFAFLPFSAGARNCIGQKFALREEKIILAWILRRYNLQ
SMMPRD--------DIKLYTEL-------VLR-SKCG-LPV--KCTP---------RSRN
S---------------------------------DPVR----------------------
--
>MoCYP4EP1 
---------MLDS-W-----------------------------------CFIRTLFF--
------------------------------------------------------------
-------------------------------------------------------VSNGI
CVLAILSFL----------------AV--L---I----V---------------------
--------------------------------------------VR--------------
----------------A-R------------QGPT------R------------------
--------------------------SKALAFP-----HRL-----EEI-P------LVR
HLSIHF----------AISRTS-KATGID-YSALFL-NFILGE--VERFRDS-G-MMVVY
----L--GSEP-NFV--------LFRADH--AEKAL-NN--SINISKGHA-------YNL
LL----PW-LGEGLLTSSG----KKWKTRRRLLTPAF-HFQ-IL------DE-------F
SLVINRQAQIFV----EQM--------------------------------SKK------
--SRD--------------------------D--DILPYVAAATLDIVCETIMGVN----
------------LDSQ--TTG----------------------AG--------KIYLKSI
QALGEL-FFK----R-----VQ-S----------PAKWIDFIYG---------L----TA
D----GRQNVGYIRQV-------------HEFTLKVIND--------RK-----------
RELT-E-------------------------------------NP---------------
----------------------------------------------AELEKL------AS
IDGNL-------------------------------------------------------
----------L------------------GS----KKPF------LDLLLVEHLKN----
-----------------------------------------------------------K
TL-----SVSDIREEVDTFMFEGHDTTSMGITWATYLIG--LHP----EVQEKIFEEMES
VFG-GD-HT------------------CTV-TNEHLRQLKYLDMVLKETQRIYPPVPMIA
R-RVTTE-FEL-LG----KTVPTSSELNINIIAMHRDPKTF-PRPELFIPERFSP-----
---ESS----------A-RR-SPYAFIPFSAGPRNCIGQRFALMEEKIVLVWLLRRFRLK
SLVLRD--------EVLMVAEM-------VLR-PKSA-IKV--ECIP---------RNFE
T-----------------------------------------------------------
-A
>MoCYP4EP2 
---------MLIFV-----------------------------------------LKA--
------------------------------------------------------------
-------------------------------------------------------FSTVA
LALVVLFVL----------------VT--M---V----V---------------------
--------------------------------------------LP--------------
----------------L-M------------QWPV------R------------------
--------------------------GKIYAFQ-----HVK-----DLF-P------TIR
YLLWHL----------SMIRSY--WSGLS-YEVVFS-NLCLGE--CMRKIRR-G-FIVEH
----I--VSHP-IFV--------IFRADH--VEKVL-SN--SKNIKKGPL-------YDM
IV----PW-LGRGLLTSDG----TKWKSRRRLLTSSF-HFK-VL------RT-------F
SVSINEQAALFV----ERI--------------------------------SKK------
--MQN--------------------------E--DIAPYIEAFTLDVVCETIMGVS----
------------MNCQ--TSD----------------------NG--------QQYLATV
KFVGKQ-LVK----R-----FT-D----------FPCWCEFIFR---------R----TE
S----GKQFFKAVKTL-------------HEFSTGIIKD--------RK-----------
EELL-R-------------------------------------DP---------------
----------------------------------------------EKLDVI------AE
CEESM-------------------------------------------------------
----------L------------------NS----KKPL------LDILLVEHLKH----
-----------------------------------------------------------G
SI-----STDDIREEVDTFMFEGHDTTSTAILWALHFIG--YYP----EVQEELKKEIDR
FGG--E-DG------------------TEV-SDEQLKKLTYLDMVLKESQRLCPSVPLFS
R-RITEE-IHI-ED----KPVPVGSEIIIYTSVLHRNPDVF-PKPEEFDPDRFST-----
---KNS----------R-DR-NPYAYLPFSAGPRNCIGQKFALLEEKILLVWILRRYSLK
SLDHRD--------EIPVPLEM-------VLR-PDSP-VRV--IFSA---------RKEK
F---------------------------------SSAA----------------------
--
>MoCYP4EP3 
---------MIWMCLPL--------------------------------------LRF--
------------------------------------------------------------
-------------------------------------------------------LAFSL
FG-FIVAFI----------------LL--L---V----V---------------------
--------------------------------------------VY--------------
----------------L-R------------QLPF------R------------------
--------------------------RSALARS-----CVR-----DPF-P------LLR
YIGVHL----------SLLEIS--KHCGS-YDTHLT-NFLLFE--ASSRPAE-G-WVMLF
----I--GVVP-ELL--------LYRADH--VEKVF-GN--SKNIRKGPS-------YRL
LD----PW-LGEGLLTSYG----SKWKSRRKFLTPAF-HFK-VL------DT-------F
ADAMNRQAKIFA----DQI--------------------------------GRK------
--KPD--------------------------E--DMLPYVEAFTLDVVCETIMGID----
------------MKCQ--LEG----------------------SG--------RDYLNKV
KRISHQ-LVK----R-----FA-D----------PLSWIDFIYF--------NF----TG
D----GREFKKIVEEV-------------HDFTTQVINE--------RK-----------
RELS-A-------------------------------------TP---------------
----------------------------------------------EILESI------SN
AEEAM-------------------------------------------------------
----------T------------------KS----KKPF------LDLMLVEHLKT----
-----------------------------------------------------------Q
NL-----SIEDIREEVDTFMFEGHDTTSMGLTWTLHFIG--LHQ----DVQAKLHEEIDR
VFQ-GN-ST------------------CDV-TAEHIKELKYLEMVIKESQRLCPSVPFAA
R-LVTEE-FRI-DD----KPVPIGTEVIVFIRKLHEDPKVF-PKPHEFDPQRFSA-----
---ENS----------R-NR-NPYAFVPFSAGPRNCIGQKFALLEEKILLVWVLRKFQIK
SLDYRD--------QILVKIDI-------VLR-PQSP-IRI--AVKN---------R---
------------------------------------------------------------
--
>MoCYP4EV1
---------MIADRDD------------------------DP-KKAQAFGGIPKAIQF--
------------------------------------------------------------
------------------------------------------------------------
---PLLELL---------------SVVT-F---V--------------------------
--------------------------------------------KS--------------
----------------M-V------------VKLY------E--------WIRMW-----
--------------------------WLLLPMK-----GPF-----DKI-P------LVW
NLVIHYS-----LTM--------AGPELD-YNVGVF-NTLDGL--FFQNRRH-K-VFKAY
----L--GLTP-FVT--------VTSAEA--TAKLL-SD--TTNISKSLL-------YDM
LT----PW-MGNGLLTGTG----LAYRMRRKLITPAF-HFK-IL------ED-------V
LPIMEKHAEVYC----SKL--------------------------------KGV------
--------------------------------V-DAIPLSQVCGLDIITETAMGIE----
------------LNAQ--LK-----------------------PD--------EPYVRAV
YRAASA-HMY----R-----TT-R----------PWLWNDFVYY---------L----LP
S----GREFKSAVAEM-------------HKFVESVIAE--------RM-----------
AILR-N-------------------------------------DP---------------
------------------------------------------------------------
------------------------------------------------------------
----------S------------------RA----THSF------LDTLITMHFEH----
----------------------------------------------------------PK
EL-----DFEDIRDEVNTFMFAGHDTTATAVAFSLYLMG--LHP----EVQARVHEELDR
VFL--D-AT------------------DRC-TPDKLRHLPYLEATIKEVLRLYPSAPVIA
R-RIDKD-TVV-EG----HLIPRGATVNLFSFGLHRDPDHF-PEPLAFRPERFLHTENHG
GGSEGA----------R-RV-PPFAFFPFSGGMRNCVGQKFAMIELKTVLSTVMRRFRLR
SLNKRD--------ELELAIEV-------ILR-PRNG-LLI--DFKP---------RETP
E---------------------------------PEAA----------------------
-I
>MoCYP4EW1 
---------MA-------------------------------------------------
------------------------------------------------------------
------------------------------------------------------------
------------------------------------------------------------
------------------------------------------------------------
------------------------------------------------------------
----------------------------------------K----------------TLG
EVGDTY-----------------------------------------PRKNE-G-VCKIY
----L--GFTP-FVM--------LTRAQS--AEALL-SD--NVNLSKPMT-------YRF
FN----KY-IDGSLLISTG----DFWRFQRKILTPAF-HFK-IL------DD-------F
MGVFNKQAAKFV----VYL--------------------------------GKL-P----
--LNE--------------------------EI-RVLRESSKCTINVIGETTLGHD----
------------VDAM--SG-------------------------E-------NYYGRAL
SLLQAL-ILV----R-----SF-R----------PWMWFDSIYY--------RF----TQ
E----GSLAKQCIKAM-------------HGLSTRILRA--------RL-----------
HERK-EEA---------------------------------KERSK--------------
------IN-----------------------------------------GTL-------T
PAPPE-------------------------------------------------------
----------K------------------KR----LRTL------IEILLDSHEQN----
-----------------------------------------------------------P
TLV----PEKLVQSGVDLMLFAGQDTTATNLAWTVFLLG--HSP----DVQEKCRQELFR
VLG-PD-PS------------------SPV-TSEHLKTLKYFDATIKESMRVYPPVPLIG
R-QLETD-IKI-KGDGRSFTIPAGVQVFVSIFHMHHDPKYF-PNPEKFDPERFLD-----
---ENA----------P-HKSHPFSYVPFSGGPRNCIGQKFAMMEVKVILAHLLRNYRWT
STRARK--------DLKLVFEI-------VMR-VKGD-LRI--RLEPLRPTE----RLNK
E---------------------------------------NSTPDSLTA-----------
--
>MoCYP319C4
---------MFWL-----------------------------------------------
------------------------------------------------------------
------------------------------------------------------------
---YVLGVL----------------AL---------------------------------
--------------------------------------------FF--------------
----------------I-I------------RFYI------R--------FFRNF-----
--------------------------LMMSNIP-----NV------SFL-P------FGN
ELGKLL----------YLW-----TRGED-ISSVSL-EIRREM--TESYRKE-G-LMIYL
----N--APSP-FVG--------VYKAEL--VGEVL-SS--PSFAEKLYP-------YNY
LE----GW-LGKGLITSKG----SLWKKHRRLLTPSF-HFK-IL------GE-------F
ESAISDHVSHLI----ETM--------------------------------KKN-PR---
--DLL--------------------------DV-DLSKWAIDCTINVLLEIVMGAD----
------------HVGP----K----------------------EK--------QEYIDNV
GLLAEL-FSR----R-----LY-K----------PWNFIDACYD---------L----TP
N----GKTYKRAVAKS-------------RAFTVKAIER--------KI-----------
QELK-ERQ----------------------------------THS---------------
-----------------------------------------------------------E
RPGRR-------------------------------------------------------
----------P------------------SR----KIAF------LDLLVGLYMDG----
-----------------------------------------------------------E
QL-----SIEEMIDEVETFIFAGHDTTGRAIAWALFQLG--HLP----NIQKQLREEFAS
ILG-TN-RA------------------CVG-ANEKLKELKYFDRVLKECMRLYPSVPGFC
R-VCNKHGAQL-GK----YRIPLNSTINVSMFFLHRDPDVF-PDPERFDPDRFLP-----
---ENV----------A-AR-HPFAYLPFSAGARNCIGQRFAMMELRVILVNILWNFEIR
SKAPLE--------GIEMAEEI-------VLR-PKRA-LAV--DFIRLE-----------
------------------------------------------------------------
--
>MoCYP319C2 
---------MWWL-----------------------------------------------
------------------------------------------------------------
------------------------------------------------------------
---YALGVL----------------IL---------------------------------
--------------------------------------------AH--------------
----------------I-S------------RLCF------K--------FLRNT-----
--------------------------LMVFDMP-----NA------TIF-P------FTN
DLKALI----------EFW-----LSDKD-TNAAVF-DFRKRL--VNKFRSE-G-IVIDM
----M--GMTP-VMN--------VYKAEL--VREVL-NS--PHFAEKGLY-------YDF
LK----NW-LGDGLITSGG----SIWRSHRRLLTPSF-HFQ-IL------DD-------F
GAAMIDRFSSVV----RTM--------------------------------REN-PS---
--NSV--------------------------DI-DLPKWATECTIHIILETVMGLQ----
------------LTDR----Q----------------------AQ--------RAYADNL
NELATL-FAQ----R-----FS-R----------PWNYVDSLYK---------R----TP
D----GKRYFRAVRNA-------------HDFTLKAIEK--------KI-----------
TELR-E-------------------------------------HP---------------
-----------------------------------------------------------E
RLEAR-------------------------------------------------------
----------P------------------NR----KLAF------LDLLVGLYLKG----
-----------------------------------------------------------E
QL-----SIAEIRDETETFMFAGFDTTGWAISWSLFQLG--HLP----EVQAKLRDEFDS
VLG-EN-KV------------------GLR-SYEDLRELRYFDRVLRECMRLYPSVPQIG
R-RCTADGAKL-GK----YKLPVDTSISVSIYSLHRDPAVF-PDPEKFDPDRFLP-----
---ENV----------A-GR-NAYAYIPFSAGARSCIGQRFAWMEIRILLVNILRNFEIR
SKVPLS--------SIVVAEEM-------ILR-AKND-LTV--DFIPL------------
------------------------------------------------------------
--
>MoCYP319C3 
---------MWWL-----------------------------------------------
------------------------------------------------------------
------------------------------------------------------------
---WAFGAV----------------AI---------------------------------
--------------------------------------------AY--------------
----------------T-I------------RKWF------K--------HLRNS-----
--------------------------LMVKDLP-----GSSSW---SIF-P------FVE
TSRKLL----------LLC-----QSDKE-TTIAVF-KMREKL--INQFRRE-G-IARSS
----A--GSRP-LVL--------VFKAEL--VEEVL-KS--PSFVDKGLG-------YDF
LR----DW-LGNGLITSNG----PTWKTQRRMLTPSF-HFK-IL------DE-------F
EGIMIDHSSKII----KMM--------------------------------KEN-PA---
--DLI--------------------------DF-ELSKWATDCTMSILLETVMGLE----
------------QSDP----Q----------------------AS--------REYIEGL
EELITL-LMR----R-----FS-R----------PWNLIDAFYF---------N----SE
D----GKRYLRAVAKS-------------HDFTLKAIMN--------KV-----------
LELK-E-------------------------------------HP---------------
-----------------------------------------------------------E
RMEAR-------------------------------------------------------
----------P------------------GR----KPAF------LDMLVKLFLEG----
-----------------------------------------------------------E
QL-----SIEEIREQTDTFMFAGHDTTGWAIAWALFQLG--HLP----EVQAKLREEFLL
VFG-KD-ST------------------CGL-TQDKLKDLKYFDRVLKECMRRYPSVPSVS
R-RCALDGARL-GK----YKLPMDATVVVSIYGLHRDPEVF-PDPEKFDPDRFLP-----
---ERA----------Q-GR-SPYAFIPFSAGARNCIGQRFALQELRIILVAILRNFEIR
SKVPLE--------SIDIAGEI-------ILR-AKQD-LIV--DFIPLE-----------
------------------------------------------------------------
--
>MoCYP319B2 
---------ML-------------------------------------------------
------------------------------------------------------------
------------------------------------------------------------
---FSISVV----------------VL--L---V---TV---------------------
--------------------------------------------SL--------------
----------------C-L------------VGWQ------S--------YWRAR-----
--------------------------KMLMNMP-----GPTP----SIL-P------WLN
PIYLLV----------SL-LKF--KKDGD-SSVAFL-KLRSDL--AERHRSE-G-ISKLW
----TSPDGGP-LIL--------VFRADL--LEELL-RS--PSFAKKSVG-------YSQ
LH----HW-LGNGLLSSHG----AEWKSQRRMLTPSF-HFS-IL------RE-------Y
DGPMNSHSLRLV----EEM--------------------------------KAH-PK---
--LRK--------------------------NI-ELGEWATNFTMAILLETVMSLE----
------------HDDP--AFA----------------------DR--------REYIDAL
GETTCA-FVQ----R-----ST-V----------PWYKWDWLYF---------N----TP
D----GKRYLSAVDRL-------------HSFSEKVIEK--------KI-----------
KDFT-A-------------------------------------NP---------------
-----------------------------------------------------------S
LMENR-------------------------------------------------------
----------P------------------GK----KQSF------IDLLVSLHLKG----
-----------------------------------------------------------E
QI-----SVKEMKEQVATFMFAGHDTTGWATAWSLYQLG--IFR----DVQARVHEELDM
VFQ-GD-TT------------------RHV-TTEDLQKLEYFDRVLKECQRLNGSVPFVS
R-QCTVDGASL-GK----YKIPKGATMTIAIRYLHRDPRVF-PDPEKFDPDRFLP-----
---ENV----------R-GR-HPYAYIPFSAGARNCIGQRFALQELKILLVNILRTFQIV
SSKPLS--------EIQIAGEL-------ILR-AKSG-LHV--DFVP---------R---
------------------------------------------------------------
--
>MoCYP319B1 
---------ML-------------------------------------------------
------------------------------------------------------------
------------------------------------------------------------
---TVVGAL----------------VV------I---CI---------------------
--------------------------------------------LF--------------
----------------L-L------------YEWW------P--------YWKQG-----
--------------------------AMLKSMP-----GLTP----SVI-P------WMN
WIYMLT----------SL-RKF--KGGGD-MSSAFF-NFRHEL--FARYRKE-G-IFKTW
----SSYDGGP-TIC--------VFRADL--VEDVI-KS--PSFSTKSIE-------YEL
IR----DW-LGKGILTSHG----AQWKAQRRLLTPTF-HFS-IL------DE-------Y
ENSMNSHFLKIV----QNM--------------------------------RDH-PE---
--IQK--------------------------NV-ELSEWATDCTMAVLLETVMGLE----
------------VDDP--ECA----------------------DS--------REYVQAV
NSAALL-FSL----R-----FL-K----------PWHKWDYCFY---------N----SS
E----GKSYLEAVDRL-------------HAFSQKVIAK--------KI-----------
RDLT-A-------------------------------------DP---------------
-----------------------------------------------------------S
LIGVR-------------------------------------------------------
----------P------------------GK----KQSF------IDMLVSLHLQG----
-----------------------------------------------------------E
QI-----SVQEMKEQVATFMFAGHDTTGWAIAWTLYQIG--VYP----DVQAKVHEELDM
VFG-RD-MT------------------RHT-TADDLKRLEYFDRVLKECQRIYGSVPFIS
R-QCTVDGGPI-GK----YEIPRGATITIAIHYIHRDPEVF-PEPETFDPDRFLP-----
---ENV----------R-CR-HPYSYIPFSAGPRNCLGQRFALQELKISLVNILRNFKIK
SNRPLS--------EINIAGEL-------ILR-AKDG-LYV--DFIP---------R---
------------------------------------------------------------
--
>MoCYP4EN1
---------MTILLD---------------------------------------------
------------------------------------------------------------
------------------------------------------------------------
---ITLCAV----------------LA------V----IG--------------------
--------------------------------------------YY--------------
----------------V-F----------------------E--------IARLV-----
--------------------------YAFRGIPRLHESFPC-----S-L-PL----DLIF
SMRRLRKKVKKQPEK-AVTHE--SKTKM--YPRWLF-KAMDVM--VPQYYDQ-P-VVCCL
----I--GPKG-FVL--------ACTPES--VEAIL-SN--VSNVNKGFS-------HHF
LK----PW-LGNGLLSNPG---DTTWKVHRKMLTPTM-HFR-IL------DD-------Y
RQTMNENALRFV----DKL--------------------------------RRL------
--NNE--------------------------QV-DIYPLIRMCTFSILFETAFGIR----
------------LDEN--DP-----------------------EH--------LNFLGDC
DELADR-ILA----R-----II-N----------IPHWFDSVFR---------H----TS
A----GRQMEAASLRI-------------TDYIYKVIDM--------KL-----------
ASLE-N------------------------------------------------------
------------------------------------------------------------
------------------------------------------------------------
---------NN------------------EM----GKSF------IDTVIKMHQ------
----------------------------------------------------------DG
LL-----SRHDVRDHVATFIVGGFDTTATAMAYTLHLLA--HHP----EMQEELLNEVES
VVT--D-D-------------------ASV-SKEQLKMLTLTEAVTKESMRLFPPLPMIT
R-NVSKP-VRV-GK----HVIPSGTVGLVDIFHLHRNPCVW-EDPEKFKPSRFLD-----
---------------SK-NR-HPYSFVPFSAGPRNCIGQKFANQEDKILLAHIVKNFTLH
TDQASD--------DLRLSFDL-------ILR-PLNG-ISI--RCQP---------RTV-
------------------------------------------------------------
--
>MoCYP4EN2
---------MSILLD---------------------------------------------
------------------------------------------------------------
------------------------------------------------------------
---MTVCVV----------------VA------V----TA--------------------
--------------------------------------------YY--------------
----------------A-L----------------------A--------VARLV-----
--------------------------YAFRGIPRLPENFPC-----S-F-PL----DLIF
SMRRLRRKSKKPLEK-AITTKV-SKTKM--YPRWLY-KAMDVM--VPKCYDQ-P-VVCCI
----M--GPVG-FVL--------ACTPES--TEALL-SS--VSNVNKGFS-------HHF
LK----PW-LGNGLLSNPG---DASWKVHRKMLTPTM-HFR-IL------DD-------Y
RQTMNENALRFV----DKL--------------------------------RRL------
--DDK--------------------------EV-DIYPIIRMCTFSILFETALGIQ----
------------LDED--DS-----------------------EH--------LNFLSDC
DELADR-ILA----R-----II-N----------IPHWFDWVFR---------H----TS
A----GRQMDAASLRI-------------TAYINKVIDM--------KL-----------
AAQE-N------------------------------------------------------
------------------------------------------------------------
------------------------------------------------------------
---------NN------------------GT----GQSF------IDIVIKMFR------
----------------------------------------------------------DG
LL-----SRQDVRDHVATFIVGGFDTTATAMAYTLHLLA--LHT----DLQDELLSEIES
VIT--D-D-------------------KNI-TKEQLRMLTLTEAVTKESMRLFPPLPMIT
R-NVSSP-VRV-GE----HTIPSGTVGLIDIFHLHRNPNVW-EDPLQFNPSRFFG-----
---------------SK-NR-HPYSFVPFSAGPRNCMGQKFANQEDKILLVHMIKNFKLH
TSQATE--------NLRLSFDL-------ILR-PLDG-ISI--RCEP---------RTN-
------------------------------------------------------------
--
>TuCYP406A1
---------MLTQNV------------------------------THSTSNDTSNLPLIV
SV---TNSWDHFLKPI--------------------------------------------
-------------------------------------------------------YSTVN
FNNLITSLV----------------VT------L----T---------------------
--------------------------------------------GY--------------
----------------L-L------------IKLI------P--------FIRML-----
--------------------------IALKKLP-----QKP-----G-N-W------LMG
HLGDLL------PP--PFISNN------Q-FGQGLK-NCVDKM--EKFLHEN-G-LMVFW
----V--SWYP-IVV--------ITSPSI--LFQLT-----PATIEKGPG-------PDV
AR----SF-FGDGLVTQNS----TKWKGRRKLLAPGY-QQA-AL------AN-------Y
LPIVSEIARNRV----NTL--------------------------------GNT-HI---
--IDE--------------------------PV-DTRKFTQETGMDMTCEIALGVK----
------------GGKE--GS-----------------------PG--------WQYRKAI
DVALEM-LLI----K-----SI-N----------PFYWFDFIFR---------F----TI
D----GRRSKQAAEYI-------------RSFPTSLINV--------KK-----------
TTHV-P------------------------------------------------------
-------------------------------------------------GSI-------N
PKAYN-------------------------------------------------------
----------P------------------AV----RFSL------LDCLIDLHLQSQCDN
K---------------------------------------------------------KF
GF-----TTLDVLEEVNNALFAGNETTGGTMAWTMFHLA--ANP----DIQDKVYQELVE
NRFTAK-EF------------------IDY-NEENLKSLKYLDCCVKESLRLCPPIHTIT
R-RLDQD-LITDDG----QVIPKGSVLALCIYYIHRDPKYW-PEPTKYNPERFLT-----
---ENS----------F-DR-PSLAYIPFGFGQRQCLGQKLAMREIKVVIAEVIRRFRLE
NCQSFD--------EIETAFLG-------TYR-SIES-LKI--KFFP---------RNVN
Q---------------------------------KESLKMKIESNHT-------------
--
>TuCYP3211A1
---------MSYIETSGNLTKKI---------MDQNFASTLTINRASLNQIGSTNLVY--
------------------------------------------------------------
--------------------------------W---------------------------
---LLFSTI----------------LL------I----V---------------------
--------------------------------------------AN--------------
----------------L-IQ---------------------R--------LISFV-----
-----------------------QFQSQLSKLP-----QEP-----S-N-P------LTG
HINRFG------ITL-TTLTNL--------PEKAIM-DECERL--FDKYRKT-G-FILIK
----L--MWKP-FLI--------ICNHSI--VKMIA-AK--NGLVERGGQ-------IYL
LK----PW-IGDSVTTSSG----SAWYSKRRTINLAF-NMD-CL------PV-------Y
TKIIERQTVAFI----SKL--------------------------------NSN-EN---
--IGQ--------------------------QI-NLSHWIHLLGLGFIVEIISGQF----
------------IDFL--NQQG-------------------------------AQYFDDL
EIIQQS-REQ----R-----LW-F----------PLYWSEFIYS---------L----TP
S----GWKHRAALSRV-------------HQFSQSLVES--------AL-----------
KSMR--------------------------------------------------------
------------------------------------------------------------
------------------------------------------------------------
--------LGEV-----------------NRVK--GKPI------VDLIVQSYWEEAKRS
G---------------------------------------------------------ST
TV-----NVQQIRQELDGLIMGTFDTTPNAITFTLYLLG--LHQ----SYQEQLYQQLNE
LDR--DHET------------------GLP-RSQDIMKLAYLDGVVKEALRLYPPVPFVQ
R-QLDSE-ITI-DG----QLIPPGMDITLCLYFLHRDPEIF-PEPESFFPDRWSN-----
---SST------------SL-PLTSYLPFGFGLRHCVGKKLGLIIMKLTIAHIIINFKLT
SDKPLK--------SSDVKLST-------AII-PKIP-LMV--SLER---------RIIE
N-----------------------------------------------------------
-M
>MoCYP3106A2
---------MEWW-----------------------------------------------
------------------------------------------------------------
------------------------------------------------------------
---QIVALA--------------------A---L----V---------------------
--------------------------------------------DF--------------
----------------V-------------------------------------------
------------------------YFKLSYSRPG----GPPLY--YG-L-P------FIG
YGFILF------------------------LPKSWL-----------------RKVVDKY
----L--EAAPDVVIVRMPFVFVVIKNDV--VKEIQ-QN--PDCLPRPRLNYTDVVSWFV
TG-TYDMS-FCDGLRTSKT----DQWQISRKLGIASL-YAG-PK------SK-------M
AQKMGDTADAFL----KKI--------------------------------EKH------
--EGT--------------------------DW-DPKLPMMTSKYQEVINLFFGAL----
------------FKEE--DL---------------------------------HQYVPGV
IIGAHM-GLF-----LAFFFKF-F----------PMGLFLALNKP-------------IK
YVT--GFDLGYPGDIY-------------EQFLLRMYNE--------DK-----------
ASHT-E------------------------------------------------------
------------------------------------------------------------
------------------------------------------------------------
-----------------------------SD----SRDY------LEAITASKK------
----------------------------------------------------------DP
SE-----LIYYLREVTFISLHAATHTTWHTLLSALSMFA--IYP----EVQQRAADEIQQ
EIG--R---------------------GEV-TTDSLDKLSYLKAVISETLRLYPAVPYPL
R-LTKRA-TVA-GG----FQLPRKITVLPLIISENMNPSRF-VDPKAFRPERFLD-----
---DKG----------K-FF-HDPNLGTFSRGKRACPGREFSYMSSSIYLTKILQHFTVA
PPSKNA--------KLSEIGAD-------FFT-SAGRLDEL--RFMR---------REGA
P----------------------PIRDVQFDTRLSTIVREVIAAQGKKD-----------
-I
>MoCYP3105A1 
---------MFYW-----------------------------------------------
------------------------------------------------------------
------------------------------------------------------------
---ILFAVM------------------------L--------------------------
--------------------------------------------DY--------------
----------------V-------------------------------------------
------------------------YFKVKYTTPN----GPPVW--YV-F-P------FVG
AAPIFC------------------------LPTFIY-----------------KRIYLWY
----L--KYGPDVILTRAPRAVVLTKGSA--TKAAL-RN--ENCQSKPEVYLMTYLGWIL
TG--------KDGLVYTDG--GQVEWRSHRKIDVAAL-YAL-PR------RE-------M
VVKSSEVVDVFL----REI--------------------------------QKH------
--EGE--------------------------AW-DCEHELEVAKYQESANLNLGSC----
------------FEDS--DI---------------------------------KQFVAIV
ANVFKK-MLV-----VSIAINI-M----------PRSLIPWV---------EGL----LP
K----IVRPAHIARVY-------------NEALWVLIQK--------KL-----------
SEKE-D------------------------------------------------------
------------------------------------------------------------
------------------------------------------------------------
-----------------------------NR----TRDF------LAATLRVKK------
-----------------------------------------------------------P
AE-----AHEYLRASSFFLMIGNTHSTHHTILSALTNLA--LEP----AIQDRLYQEIKY
VLG--H---------------------DEL-TLEHLDSMPLLKAVIMETNRLDSPFPFNL
R-LSTAP-TDI-LG----FPIPAGMPILMFIHAENWNPDHF-PQPLSFRPERFID-----
---DQG----------N-YL-PNPNHGIFGGGKRECPGKHINITTAGVFLSKILQHYRVE
PANIN---------AKPAERIS-------SMF-PAPSKIPY--RFIR---------RNKD
L----------------------PLPLTEPASDLSEIFREVLDRVK--------------
--
>MoCYP3104D1
---------MGLL-----------------------------------------------
------------------------------------------------------------
------------------------------------------------------------
---LVFGIL--------------------V---L----L---------------------
--------------------------------------------DY--------------
----------------I-------------------------------------------
------------------------YFKLRYTRPN----GPPVW--YG-L-P------FIG
FLPFFI------------------------LPKPLF-----------------RRAYRFF
----L--DKMPNLMIARVLYPSLIVKEPY--IAEVQ-KN--EFCLNRSSFAFTDYAGLVV
SG--------KRGFVFFDGGREWLNWRGNRKMNLQAL-YFL-PK------AQ-------K
FSRISESVSIFL----KRC--------------------------------EGE------
--GGR--------------------------VW-EYERDMMFSLCQTACNLNLGRV----
------------FESN--SV---------------------------------KTMLDTL
LDINRA-SVW-----FAAITLV-V----------PISVLKFV---------ERH----TN
F----WLKSMAMNRVY-------------REFWRRVVYS---------------------
TNMD-Q------------------------------------------------------
------------------------------------------------------------
------------------------------------------------------------
-----------------------------VE----PTNY------VEAIMRTKT------
-----------------------------------------------------------P
DE-----TYEFIRMNVFFNMIAQLLPMVHCVVNALTLAA--IHP----QLQKRLADEVLR
VVG--K---------------------DEL-SADHLDDLHYLKAFCNESLRISLPVIGIA
R-HTSAD-TKL-GE----YEVPANMSTILCFHSETFSAKHF-PEPYVFDPERFVD-----
---KNG----------C-FA-DDPDMALFSRGRRKCPGQEITKMTLHIYFAKILQNFEII
SSDKNY--------KYPAEYDG-------GIS-PGVPSLPL--KFIR---------REGA
P----------------------PIIEFDLDTSLSEIFRQAAREDALGK--------LSC
EF
>MoCYP3104C1 
---------MQYL-----------------------------------------------
------------------------------------------------------------
------------------------------------------------------------
---VLFFIL--------------------A---V----L---------------------
--------------------------------------------DH--------------
----------------I-------------------------------------------
------------------------YFRCKFVREK----GPAVW--CG-F-P------FVG
ILPVLL------------------------LPKRLY-----------------MPIYDWY
----L--KTAPDVVITRHFYPVTIVKRRY--VKELQ-KN--DSCIHRISNALFETLGELC
TG--------RQGWSLFDGPFPNADWRSSRKVNVMAL-HVL-PK------RR-------K
FDKIAEVAKTFL----EKI--------------------------------EER------
--NGE--------------------------SW-DFEDDLTFSKFQESANLNLGAT----
------------FDSD--DI---------------------------------SGFIRDL
KAVMTV-AFG-----LFCVSVV-I----------PLKSLFTL---------ERW----LP
Y----SKRPSVFSRVY-------------KELLWRLQFE--------KM-----------
AAVG--------------------------------------------------------
------------------------------------------------------------
------------------------------------------------------------
-----------------------------GE----AHDY------VEALLRVRS------
-----------------------------------------------------------P
EV-----AHQNLRENAIFLVVASTMTTLHSTASALCHLA--LHP----RFQEKILREYHE
VVG--S---------------------SKL-TSDHLDDMHFLRAVVNEAVRISPPIPLVE
R-YTRSR-CQL-GD----IDIPAHMPLLVLMQSEVVDPKTY-PDPEVFNPFRFLD-----
---GNM------------KL-KDQVQAPFARGKRSCPGQDIALISIAVYVAEIVRHFELI
PENPNA--------KVPG-YDG-------AVF-PSLPKIPI--RFVR---------RPGA
P----------------------AIEHVALKGGLTAIIRQVVDDDKKLN--S-----NS-
--
>MoCYP3104B1 
---------MGFL-----------------------------------------------
------------------------------------------------------------
------------------------------------------------------------
---FYAACL--------------------I---L----L---------------------
--------------------------------------------DY--------------
----------------L-------------------------------------------
------------------------YFKAKYTRSN----GPPVW--YG-L-P------IVG
IAPLFC------------------------LPKFLF-----------------TPIFNWY
----L--RYMPDVIVTRFFQPYVFVKNSA--LIDVQ-SS--EYCNSRPALAMGELIGYLT
TG--------RPSWFIFDQNRKHVDWRSVRKTNVMAL-NVL-PK------QE-------K
FERIAEVADSLL----ETI--------------------------------EDL------
--NGR--------------------------LY-DCECDIAIAKLQETRNLHFGGT----
------------AGVR--IT---------------------------------RRIVAEI
DKLMLI-IPY-----FFLLISL-V----------PLKVFLSI---------EYY----LP
K----AWRPSLLKKVY-------------FNFTKRILEE--------KV-----------
GGA---------------------------------------------------------
------------------------------------------------------------
------------------------------------------------------------
-----------------------------DE----PRDF------VEAVLRLKS------
-----------------------------------------------------------P
DA-----ALDFIRQTTLFNMVASTHTTRHVTMAALSYIS--LHK----RVQEKIQAELDR
VVG--S---------------------APL-TLEHLGELHYMKAAIHEACRMSPPLPTIM
R-WSSNP-VQI-GN----VTVEANMRIVLFTISETVDPGNF-ESPQKFIPERYLN-----
---DKG----------I-FE-PSKNFTIFSRGKRMCPGQDIANMSTQVYCSKILQRFDIV
PKSYEL--------EVPG-FSG-------TLI-PDSPKIPV--RFLL---------RKGA
PARRLSVQASEMPVVSEKAPGGGSIQTASPMSLLFAFIGDLGGKHPR-----------P-
-A
>MoCYP3104A1 
---------MGFL-----------------------------------------------
------------------------------------------------------------
------------------------------------------------------------
---LMFIWL--------------------W---V----V---------------------
--------------------------------------------DY--------------
----------------L-------------------------------------------
------------------------YFKIRYTRPD----GPPTW--YF-F-P------FLG
VIPFYL------------------------LPKQLF-----------------NPIHNYY
----L--RNFPDAIICRFLYPVVFVKNAG--VRDVQ-DS--EDCLSRAAQGFETTVGYLM
TG--------KRYYFAFDH--NGCEWKSIRKTNLLAL-NIL-PK------HR-------K
FEKMAAVVDHFL----KTI--------------------------------ERQ------
--KGR--------------------------LW-DYDEDIAFAKIQETSNVNLGDT----
------------FDVN--NL---------------------------------HSFVKSI
TALSRS-LGL-----ICAVCSI------------PLQILTSL---------ETI----FP
K----MMRPTVMARAY-------------DILVTRILER--------KL-----------
KIAA--------------------------------------------------------
------------------------------------------------------------
------------------------------------------------------------
-----------------------------DE----PNDF------VEAVLCMRD------
-----------------------------------------------------------P
ES-----ARLVLKETMLFNMLATTHTTQHATSAFLSYVS--LND----EVQRKIHEEVDR
VVG--K---------------------SPL-NYEHLSQLHYLKATIHEALRMSPPIPLMV
R-WTTGP-AEI-AG----YTVQSNIRVAMFLHSETVDVNNF-PNPDDFVPERFIN-----
---DGL------------FE-SSKHFNVFSRGRRMCSGVDMATLSVQVYAAKIMQHFKLS
PERKD---------IVIDRFCG-------SAL-TEHPAIPL--RFEP---------RAEA
P----------------------EIKPAKLNDGLTAFIEKVIEEDL-------------S
KI
>MoCYP3113A1 
---------MLYNAE-----------------------------------LPFEELL---
------------------------------------------------------------
------------------------------------------------------------
---LTVSLV----------------VSV-F---V--------------------------
--------------------------------------------SA--------------
----------------I-M----------QDRTAL------R------------------
----------------------------------------------A----------CIA
CIYKWM------------------------RPRALR-ELE-----HQTRRKVSYKTFQKY
----LE-----------------TANPEF--ANRVLRMKELRPTRERALV--------KM
HD----LL-FREPEICDST----AAWSEVHASINQAF-SES-NS------RG-------S
IEKCGEIADRHVRLW-RTI--------------------------------EQD------
--LQS--------------------------PY-DLYRSLTGFSTDAMMYAVHGMN----
------------LRLD--AD-------------------------------LRRLPLKHI
NDLKEA-YCSSVG----------Y----------PTQR--------------------TG
RN-VGVDGIFRATKYF-------------NELATKVMDR--------FR---------GQ
NNAT-E------------------------------------------------------
------------------------------------------------------------
------------------------------------------------------------
---------SE------------------GN----GCPF------LKHLLTSQE------
----------------------------------------------------------SG
SA-----VDQLAGPVSLLLVLIGAEATAYTLNVCLYFLA--KTP----TVQDRMRREILS
ILG--D-R-------------------TKI-EFGDLERMKYVESVILETLRLAPLHAKIT
R-YADAD-GKV-GD----ISFKKGMPIEIDVTEMSRDAKNF-PEPLLFRPERFCD-----
---PDV---------RR-KQ-RMEAFLAFGSGTGSCPAREFSMYLMKSFLAQFCLKLRAV
KTPKTPACAGQSAPELSLAYFL------YAKKFVSHR-LLI--GIQPVYD----------
----------------------------------------DFGDDHD-------------
--
