# Supplementary material for: Genome streamlining in a minute herbivore that manipulates its host plant
Source: eLife. 2020 Oct 23;9:e56689. doi: 10.7554/eLife.56689 (PMC7738191; doi:10.7554/eLife.56689)
Supplement: Supplementary file 7. [file elife-56689-supp7.zip › Supplementary_File_7/Figure_4_Supplement_4_ABC_NBD_mafft.fasta]

>aculy01g34310
--------------------IVLDEA--------IKQH--------------VVWNK---
------------TLI-A-FDDLSLDFKFNQVTFVLGQT-DL-KE-LFFALILG-LRSVT-
----KGHIIL---D----------------------------------------------
------------------GAIFEPGTI---------------------------------
--------------------GLARSQ-IGYLG---E--RDIF-------VSEMTIFENLQ
LFG----SLRDSAY----------------------------------------------
--------T-QFD----------------------------SE-----------------
--SLFILNLLHL-------SSRRDN-MPS------ILTSRSSRKLALAAAAV------G-
-HTKLLLLVEPTLGLRWKPRCQVLNLL------K-KYKS---------IRSIVVDTSDID
EAT-AFGDRVVLLK-N-GQVDLEGPPE--KLSKTLACG----------------------
-------------YWIVFE
>aculy04g07310
--------------------IEINRL--------SKSFN---------------------
------------DVE-V-VNDLSLNIYRGETTLLLGHN-GAGKT-TLMNIILG-RLSPD-
----KGRVIF---K----------------------------------------------
------------------SSIF--------------------------------------
--------------------GKKRTS-VGVCP---Q--TSIL-------DKYLNVRQHLE
LII----DIKNCDM----------------------------------------------
------AGY-QKY----------------------------AH-----------------
--IMATIEDVSL-------SQHVNK-LPD------QLSGGMKRKLSLAMAFV------G-
-NSTILILDEPSSGLDPDSRVFIWNAI------R-KYRA---------DRTVLLSTQHME
EAD-YLGDRIAIMR-E-GRIVCCGSST--FLTHIFGSG----------------------
-------------YKLRIE
>aculy04g07530
--------------------IEINKL--------SKSFN---------------------
------------GVE-V-VNDLSLNIYRGETTLLLGHN-GAGKT-TLMNMILG-RLNPD-
----IGRVIF---K----------------------------------------------
------------------SSIL--------------------------------------
--------------------GKKRTS-VGVCP---Q--TSIL-------DKYLNVRQHLE
LII----DIKNCDM----------------------------------------------
------AGY-QKY----------------------------AH-----------------
--IMATIEDVSL-------SQHVNK-LPD------ELSGGMKRKLSLAMAFV------G-
-NSTILILDEPSSGLDPDSRVFIWNAI------R-KYRA---------DRTVLLSTQHME
EAD-YLGDRIAIMR-E-GRIVCCGSST--FLTRTFGPG----------------------
-------------YKLRIE
>aculy02g10520
--------------------VSIRNL--------CKTYYT--------------SSA---
---------KLRRID-A-VRNVSLDMFYSQILVLLGHN-GAGKT-TLIDIVSG-HNQKS-
----SGQVFI---D----------------------------------------------
------------------GYNIDTHP----------------------------------
--------------------SESRKR-VGFCP---Q--FDVL-------FERLTVEEHLY
FYG----IVKGARG----------------------------------------------
----------ELN----------------------------DE-----------------
--IQQLLKQSGL-------DVHSRK-LSK------NLSGGYKRKLSLAIAMI------A-
-KSKVLILDEPTSGMDPESRRKVWDFL------Q-LIRH---------DRLILMTTHHME
EAD-ALGDRIAVMS-G-GQVKCCGSAL--FLKKVFDAG----------------------
-------------YHLRIS
>DmCG1718
--------------------LQMRHL--------KKRFG---------------------
------------NKM-V-VKGLSMNMFEDEITVLLGHN-GAGKT-TTISMLTG-MFPPT-
----SGTAII---N----------------------------------------------
------------------GSDIRTNI----------------------------------
--------------------EGARMS-LGICP---Q--HNVL-------FDEMSVSNHIR
FFS----RMKGLRG----------------------------------------------
--------K-AVE----------------------------QE-----------------
--VAKYLKMIEL-------EDKANV-ASS------KLSGGMKRKLSVCCALC------G-
-DTKVVLCDEPSSGMDPSARRQLWDLL------Q-QEKV---------GRTLLLTTHFMD
EAD-VLGDRIAIMC-D-GELKCQGTSF--FLKKQYGSG----------------------
-------------YRLVSG
>DmCG6052
--------------------IQLFNL--------QKNYG---------------------
------------KLK-A-VKGISLKMHRNEITVLLGHN-GAGKT-TTINMITG-IVKPT-
----SGTAIV---N----------------------------------------------
------------------GYDIRTHL----------------------------------
--------------------AKARES-LGICP---Q--NNIL-------FKEMSVRDHII
FFS----KLKGIRG----------------------------------------------
-------TK-AVE----------------------------NE-----------------
--VGKYMTMLKL-------QDKSYV-AAK------NLSGGMKRKLSLCCALC------G-
-NAKVVLCDEPSSGIDAAGRRSLWDLL------Q-SEKD---------GRTILLTTHYMD
EAD-VLGDRIAILS-E-GKLQCQGTSF--YLKKRFGTG----------------------
-------------YLLVCI
>DmCG32186
--------------------VQIRGL--------SKTFG---------------------
------------KME-V-VKNVSFDMFEGQITVLMGHN-GAGKT-TLISMLAG-FISPT-
----SGTALI---N----------------------------------------------
------------------GFDIRQER----------------------------------
--------------------RQAQRC-IGLCP---Q--QNVL-------FKHLSSVSHIQ
LFS----RLRGLRG----------------------------------------------
--------A-EVK----------------------------SE-----------------
--VQNYLKKLNL-------QEKKRL-AAR------NLSGGTQRRLSVACSLC------G-
-GVKVLICDEPSTGLDPSARRELWRLI------L-EAKE---------GCTILLTTHQLD
DGE-VLGDRVVIIS-D-GQLRCIGSLP--FLKKQVDAS----------------------
-------------CLITCE
>MoGNOMON_2147975555
------------------------------------------------------------
-----------------------------------------------MNIITG-LFPPS-
----EGDIFI---N----------------------------------------------
------------------DHSVLRET----------------------------------
--------------------KKARQD-IGLCP---Q--HNVL-------FDYLTVEEHLL
FFA----KLKGSVG----------------------------------------------
----------PID----------------------------EE-----------------
--CRVILRKVDL-------LAKRHD-LAA------NLSGGMKRKLSLANAMI------G-
-GSRILILDEPSSGLDPEARHFVWGFL------Q-EERK---------RRTILMTTHHME
EAD-VLADRVILLT-R-GRLMCAGSPM--FLKRKFDTG----------------------
-------------YKLRLT
>MoGNOMON_2147975475
--------------------IRLERV--------THNFG---------------------
------------HVR-A-VDNVSLDLYGNQITVLLGHN-GAGKT-TAMNILTG-LFPPT-
----RGDILI---N----------------------------------------------
------------------GYDVRKNT----------------------------------
--------------------KKAREG-VGLCP---Q--HNVL-------FDDLTVEEHLN
FFS----MLKTSK-----------------------------------------------
----------PNA----------------------------SE-----------------
--VTVLLEKLEL-------IGKAST-LSK------SLSGGMKRKLSLANAMV------G-
-GSPILILDEPSSGLDPEARRKVWDLL------Q-QERT---------RRTILMTTHYME
EAD-VLGDRIAFIA-K-GKLMCAGSPM--FLKRKFETG----------------------
-------------YKLRVT
>MoGNOMON_2147975523
--------------------IRLQGV--------SHEFG---------------------
------------ALL-A-VDNLSLDLYRNQITVLLGHN-GAGKT-TTMNIMTG-LFPPT-
----RGEIYI---N----------------------------------------------
------------------GHSVRSST----------------------------------
--------------------KEARQG-VGLCP---Q--HNVL-------FDDLTVEEHLH
FFS----DLKSSS-----------------------------------------------
----------SSM----------------------------NE-----------------
--VRDLMTKLEL-------NAKAGT-LSK------SLSGGMKRKLSLANAMV------G-
-GSSVLILDEPSSGLDPEARRLVWDLL------Q-QERT---------RRTVLMTTHYME
EAD-VLGDRIAFLA-K-GKLMCAGSPM--FLKRKFETG----------------------
-------------YKLRLT
>MoGNOMON_2147562915
--------------------VELVNV--------TKYFNG--------------------
------------KKK-A-VDDLSAKFYKNQISVILGHN-GAGKT-TTMNILTG-LFPPS-
----CGNMYI---N----------------------------------------------
------------------GYSVQENT----------------------------------
--------------------KKARES-VGLCP---Q--HNVL-------FDDLTVVEHLR
YFG----IMKNAE-----------------------------------------------
----------RVE----------------------------EE-----------------
--INELLDKFDL-------TKKRFT-LSK------DLSGGMKRKLSMANAMI------G-
-GSEILILDEPTAGMDPQARRAVWTIL------Q-EARK---------TRSILLTTHYME
EAD-VLGDRIAFLT-A-GKLRCAGSPM--FLKKKFDTG----------------------
-------------YKMRVA
>MoGNOMON_2147496803
--------------------VVLRDV--------TQVFG---------------------
------------PKK-A-VDNLSLELYRDQITVILGHN-GAGKT-TTMNILTG-LFPPT-
----AGEMFI---N----------------------------------------------
------------------GYSVRENT----------------------------------
--------------------KRARQG-IGLCP---Q--HNVL-------FDELTVNEHLW
FFA----KIKGAPS----------------------------------------------
--------N-EIE----------------------------TE-----------------
--IVQLLEKFSL-------TPKRYT-MAS------GLSGGMKRKLCMANAMV------G-
-GSNILILDEPTAGMDPQARRGVWTIL------Q-EVRR---------SRTVLLTTHYME
EAD-VLGDRIAFLA-A-GKLKCAGSPM--FLKKMCETG----------------------
-------------YNMRCA
>MoGNOMON_2147533779
--------------------VVLRSV--------SKYFG---------------------
------------SKQ-V-LKDVSLRMYNDEISVLLGHN-GAGKT-TTMNILTG-LFPPS-
----SGQLFI---N----------------------------------------------
------------------GFNVRTHT----------------------------------
--------------------RQARKN-VGLCP---Q--HNVL-------FDELTVREHLV
FFG----KLKGAPE----------------------------------------------
--------H-LVN----------------------------EE-----------------
--AEELVCKFEL-------TPKMDT-LSK------NLSGGMKRKLSMANAMV------G-
-GSSVIILDEPTAGMDPQARRMVWTVL------Q-ELRK---------GRTILLTTHYME
EAD-VLGDRITFLT-A-GAIMCSGSPM--FLKKKFETG----------------------
-------------YKMRIA
>MoGNOMON_2147909955
--------------------VSIRHL--------TKVYSGC-------------------
------------KKA-A-VNNLSLNFYENQITSFLGHN-GAGKT-TTISILTG-LYPPT-
----SGTAKI---Y----------------------------------------------
------------------NDDIRNNM----------------------------------
--------------------DSIRHS-LGVCP---Q--HNVL-------FDELTVHEHLC
FYG----QLKGRSA----------------------------------------------
--------R-EAD----------------------------KE-----------------
--AKEFLRDLNL-------TNKRNE-FSA------ELSGGMQRRLSIAIAFV------G-
-GSRTVILDEPTAGVDPYARRGIWELV------L-KYKA---------GRTVILTTHHMD
EAD-LLGDRIAVIN-E-GRLRCCGSSL--FLKTRFGSG----------------------
-------------YYLTLV
>TuABCA-07
--------------------ISISNL--------TKVYSG--------------------
------------GKV-A-VDNLSLNFYEGQITSFLGHN-GAGKT-TTISILTG-LFPPT-
----SGTAHI---Y----------------------------------------------
------------------GQDITTDM----------------------------------
--------------------DSVRQS-LGTCP---Q--YNVL-------FNHLTVVEHLW
FYA----SLKGSGA----------------------------------------------
----------EVN----------------------------QE-----------------
--IDDLINDLGI-------SHKRDE-FSV------NLSGGMQRKLSIAIAFV------G-
-GSRTVILDEPTAGVDPYSRRSIWELL------I-KYKA---------GRTVILTTHHMD
EAD-LLGDRIAVIA-N-GKLRCVGSSL--FLKARFGSG----------------------
-------------YYLTFV
>MoGNOMON_2148122643
--------------------VEISDL--------LVRYPA--------------------
------------GNL-A-VNKLSLTLRDGEITSLLGQN-GAGKT-TTIRVLTG-QCRAT-
----TGRVQA---Y----------------------------------------------
------------------GIDSR-NL----------------------------------
--------------------PELRRL-IGYCP---Q--YNTL-------FDKLTVREHLM
FFA----KLKSTAT----------------------------------------------
-------SKYEID----------------------------SE-----------------
--VRTMLRMMDL-------AHVENR-LSC------ELSGGLQRRLCVGLSFI------G-
-GSKLIILDEPTSSVDPVARRHIWDLV------L-KYRQ---------RRTILLTTHHMD
EAD-ILSDKVAVIQ-R-GSLVCQGSPI--TLKTRFGCG----------------------
-------------YQLTLC
>TuABCA-08
--------------------MSLHNL--------YVVYNK------------GSARS---
------------EHR-A-VSNLSLQLKEGQITTLLGRN-GAGKT-TTISVLTG-QIRPT-
----SGSVFV---Y----------------------------------------------
------------------GHPVPDEF----------------------------------
--------------------DEARKL-LGYCP---Q--YNVL-------FDNLTIREHLK
FFA----SLKGLLP----------------------------------------------
-------DD-QIE----------------------------DD-----------------
--IDSMLHSTGL-------WNMQHE-LAR------NLSGGLARRLCVALAFV------G-
-GSKLIILDEPTSSVDPVARRSIWDLI------V-KHKA---------SRTVLLTTHHLD
EAD-ILSDQVSVIH-R-GKLLCSGSPL--LLRSKYGCG----------------------
-------------YQLTVS
>DmCG31213
--------------------IEVRSL--------SKTFG---------------------
------------FRN-V-VKDLFFNVYENEITALVGHK-GSGKT-TIIMMLCG-ILQPT-
----TGTVLI---N----------------------------------------------
------------------GYDIVTEA----------------------------------
--------------------KVAKSS-LGICP---Q--HSVI-------FKGMSARDHIY
FFS----RVKGYNK----------------------------------------------
--------T-EAM----------------------------ME-----------------
--SNIYISKLGL-------VDSQKW-DAM------RLSPGNQRRLSLACALC------A-
-GSKVILCDEPSSGLDPIGRHELMRFL------Q-KEKH---------GRTILMTTQQLE
EGE-ILADRIAIMN-D-GQILCYGTLG--YLKQLPFTS----------------------
-------------YTLSCQ
>TuABCA-01
--------------------VKCINL--------YKSFGS--------------IGG---
------------KKY-A-VNGLNLNILKGQITVLLGHN-GAGKT-TTMSMITG-MIKPS-
----AGKVLV---N----------------------------------------------
------------------GIDVHQHT----------------------------------
--------------------VAARRC-LALCP---Q--TDLL-------FEELTVTENLE
LVT----GLRGLSR----------------------------------------------
--------E-MRK----------------------------QL-----------------
--IPLNIGRVNL-------TDKTNT-LAC------NLSGGMRRRLQLALALS------T-
-ASETLILDEPTSGLDPESRRQLWNLL------L-ELRK---------DLSILLTTHFME
EAD-ALGDRIVIMA-S-GKIKCSGSPM--FLKHRFGAG----------------------
-------------NSIRIA
>TuABCA-06
--------------------VQCINL--------YKSFGS--------------TGG---
------------KKF-A-VNGLNLNILKGQITVLLGHN-GAGKT-TTMSMITG-ILKPS-
----AGKVLV---N----------------------------------------------
------------------GIDLHQDT----------------------------------
--------------------VAARRC-LALCP---Q--TDLL-------FEELTVTENLE
LVT----GLRGLSR----------------------------------------------
--------E-VKK----------------------------QL-----------------
--IPLNIERVNL-------TDKTDT-LAC------NLSGGMRRRLQLALALS------T-
-ASETLILDEPTSGLDPESRRQLWNLL------L-ELRK---------DLSILLTTHFME
EAD-ALGDRIVIMS-S-GEIKCSGSPM--FLKHRFGTG----------------------
-------------NSIRIA
>TuABCA-03
--------------------IQCTNL--------YKAFGS--------------MGN---
------------KKF-A-VNGLDMNIYKGQITALLGHN-GAGKT-TTMSMITG-LIPPT-
----SGKILV---H----------------------------------------------
------------------GIDVHQDT----------------------------------
--------------------AAARRR-LALCP---Q--SNLL-------FEELTVTENLE
LVT----GLRGLSP----------------------------------------------
--------Q-IKK----------------------------DI-----------------
--IPLNIKRVNL-------TDKANT-LAS------NLSGGMRRRLQLALALT------T-
-ASETLILDEPTSGLDPESRRQLWNLL------L-ELRK---------DLSILLTTHFME
EAD-ALGDRIIIMA-S-GKIKCSGSSM--FLKRQFGAG----------------------
-------------NSIRIA
>TuABCA-04
--------------------IQCTNL--------YKAFGS--------------MGN---
------------KKF-A-VNGLDMNIYKGQITALLGHN-GAGKT-TTMSMITG-LLPPT-
----SGKILV---H----------------------------------------------
------------------GIDVHQDT----------------------------------
--------------------AAARRC-IALCP---Q--SDLL-------FEELTVTENLE
LVT----GLRGLSP----------------------------------------------
--------Q-TKK----------------------------DI-----------------
--IPLNIKRVNL-------TDKANT-LAS------NLSGGMRRRLQLALALT------T-
-SSETLILDEPTSGLDPESRRQLWNLL------L-ELRK---------DLSILLTTHFME
EAD-ALGDRIIIMA-S-GKIKCSGSSM--FLKRQFGAG----------------------
-------------NSIRIA
>TuABCA-05
--------------------IQCTNL--------YKAFGP--------------MGT---
------------KKF-A-VNGLDMNIYKGQITVLLGHN-GAGKT-TTMSMITG-LLPPT-
----SGKILV---H----------------------------------------------
------------------GIDVHQDT----------------------------------
--------------------AAARRR-LALCP---Q--SDLL-------FEELTVTENLE
LVT----GLRGLSP----------------------------------------------
--------Q-MKK----------------------------DI-----------------
--IPLNIKRVNL-------TDKANT-LAS------NLSGGMRRRLQLALALT------T-
-SSETLILDEPTSGLDPESRRQLWNLL------L-ELRK---------DLSILLTTHFME
EAD-ALGDRIIIMA-S-GKIKCSGSSM--FLKRQFGAG----------------------
-------------NSIRIA
>TuABCA-09
--------------------IQCINL--------YKTFGS--------------EGN---
------------EKF-A-VNGINLNIYKGQITVLLGHN-GAGKT-TTMSMITG-LLPPT-
----SGKILV---N----------------------------------------------
------------------GIDVHQDT----------------------------------
--------------------ATARRC-IALCP---Q--SDLF-------FEDLTVRENLE
LVT----GLRGLSP----------------------------------------------
--------Q-VKK----------------------------HI-----------------
--IPLNIKRVNL-------TDKADT-LAS------NLSGGMRRRLQLALALT------T-
-ACETLILDEPTSGLDPESRRQLWNLL------L-ELRK---------DLSILLTTHFME
EAD-ALGDRIIIMA-S-GKIECSGSSM--FLKRRFGAG----------------------
-------------NSIIVA
>TuABCA-02
--------------------ISIRKV--------LKEFDT--------------SNP---
------------PSI-A-VNNVSLDIPHHQITMLLGEN-GAGKT-TLMSIIIG-LIPPT-
----SGSVII---D----------------------------------------------
------------------GHDILEET----------------------------------
--------------------ADARRN-LSFCP---Q--ANVL-------QPELSVENHLM
LYG----AIKGVPM----------------------------------------------
--------S-KLS----------------------------DE-----------------
--VTRIVEDIKL-------NNFRHL-KPN------SLSGGMRRRLNLGIALI------G-
-DSEIIILDEPTAGLDPGSRRDVWNIL------N-EIKS---------RKTVIMTTHFIE
EAD-AIGERVAIMR-K-GKLACFGSPM--YLKRLFGTG----------------------
-------------YELRVA
>DmCG31731
--------------------IIITEL--------CKKFQT--------------SKR---
------------DTL-I-SDNLNMTINNKEITVLLGHN-GAGKT-TMMNMIMG-LVPKD-
----SGKIIV---C----------------------------------------------
------------------SE---RDV----------------------------------
--------------------ASYRHL-IGFCP---Q--HSVF-------MSYMTCHQHLE
FFA----QLRGACR----------------------------------------------
--------S-DAR----------------------------DW-----------------
--ADEKLKKLGL-------SDKRNE-FGK------NLSGGMKRRLSLGIAIA------G-
-NTKIVILDEPSSGLDINSRRELWDIL------L-NLRK---------EKAVLVTTHYME
EAE-VLGDTICILA-N-GKLQSIGSPL--ELKRKSGIG----------------------
-------------YRLKLE
>DmCG8908
--------------------NRKWNI--------EKVFN---------------------
------------EWI-A-VKDLNLNFYQDEITVFLGHN-DSGKS-TILMLLAG-FLRPS-
----AGEITI---N----------------------------------------------
------------------GYDLATNQ----------------------------------
--------------------RKARQS-MCICP---Q--PNVL-------FEKVNARWHLQ
FYC----RLKGLNR----------------------------------------------
--------Q-EAS----------------------------AE-----------------
--TDKYLEIGRL-------QDFANT-KVK------NLPSGIKRMLMLCCNLC------G-
-NSKILLLDEPGTSMDPAMRSNMWDLL------R-RERK---------GRCIIMATHNMN
EAE-VVADQIVVLC-D-AQVIGYGTTG--FLTQIAGTG----------------------
-------------SSYLLI
>DmCG34120
--------------------ASLVNV--------SKLYG---------------------
------------SKC-A-VSNLSLDFARNQVSCLLGRN-GAGKS-TLIKLLTG-QIRQS-
----SGKVLL---A----------------------------------------------
------------------G-----------------------------------------
-----------------------EHQ-VGVCW---Q--DNIL-------IPTLTAREHLQ
LYA----QIKIPPG----------------------------------------------
---GSGGVE-EIR----------------------------SE-----------------
--VAQTLQSLNF-------GKHESY-PSW------QLSGGYRRRLCVAIAFI------A-
-SPSVVILDEPCNGVDAKARKDIWQLI------E-RLRQ---------GRAVIFATHFMD
EAK-YLSDSLVIMR-N-GRIIAQHSRD--SLQRLCTSN----------------------
-------------YSIRLR
>DmCG1494
--------------------LKIKKL--------CKRF----------------ATN---
------------DRP-A-LNLFSWNVYENEVTVLMGHN-GCGKS-TLLKILAG-LVEPS-
----RGTVMI---S----------------------------------------------
------------------SHNIQTER----------------------------------
--------------------KAASME-LGIAF---G--HDML-------LTGFTVIDYLR
FIC----RVKGLHN----------------------------------------------
--------NIEID----------------------------GQ-----------------
--SNYFLNVLQI-------GGLKTK-RIR------TLTDRDLCLVSICCAFV------G-
-NSPIILIDDVHSDLDKRTQSLVWNLI------N-EEKS---------KRTIILVSNSPA
LAE-NIADRMAIMS-N-GELKCTGTKP--FLKNMYGHG----------------------
-------------YRLTCV
>DmCG33173
--------------------IEFRGV--------WQKYSN--------------------
------------STY-V-VQDITLNVYAGEVVALLGHN-ASGKS-TIIKMLYG-RTRPK-
----LGEIYL---S----------------------------------------------
------------------GFNIVTQR----------------------------------
--------------------KEALKN-SSISM---S--YKTL-------FTELVVLDHLV
FLS----RLRGLSK----------------------------------------------
--------T-EAK----------------------------LE-----------------
--AKALLRYLKL-------EDWEKT-LVN------DLTIGQRRVLQFLCAFA------G-
-GNQIVILDKPFDGIDEQRTSLFYSLI------L-DQKK---------NRSIFFTSNNQK
VAS-GIADRIFVLS-K-GKLQAFGTVK--KLCRMLNES----------------------
-------------YRLIIF
>aculy02g29410
--------------------VEVRRL--------RYTVGR--------------GSK---
------------TKV-I-LSGINMTVPEGAIYGLLGPS-GSGKT-TLLKSVVG-QLTPT-
----EGWVKV---F----------------------------------------------
------------------GFQPNQPGS---------------------------------
--------------------QIPGSA-IGYMP---Q--ELAV-------YEDFTIKETLW
YFG----RLYRVPN----------------------------------------------
--------K-IIK----------------------------ER-----------------
--IEFLLTFLDL-------PRSKR--LVL------NMSGGQKRRVSLASALV------H-
-SPPLLILDEPTVGVDPLLRQSIWQHL------V-TLTQ-------TEKITVIVTTHYIE
EAR--RANIVGLMR-R-GKLLAENAPE--DLMAKHDSS----------------------
-------------SLEDVF
>aculy03g02460
--------------------VIIRNL--------TYEAGR--------------GRG---
------------KKT-I-LNQISLTVPEASIYGLLGPS-GCGKT-TMLRCVVG-RIRPR-
----AGNVLV---F----------------------------------------------
------------------GLQPGDGRG---------------------------------
--------------------HVPGRH-VGYMP---Q--EISI-------YEDFTIEETLI
YFG----KINRMHS----------------------------------------------
--------S-DIK----------------------------RR-----------------
--VEFLLKFLDL-------PTKKR--LVV------NLSGGQKRRVSLAAALV------H-
-SPPLLILDEPTVGVDPLLRQNIWHHL------V-TLTR-------TERISVIITTHYIE
EAR--QANVVGLMR-H-GKILAENSPD--ELMRLHGQS----------------------
-------------NLEDVF
>aculy04g11080
--------------------VECRDM--------RYDVGR--------------GKN---
------------MKT-I-LHDINVTVPEGSIYGLLGPS-GCGKT-TMLRCVVG-RIKPK-
----SGQVRV---F----------------------------------------------
------------------GYQPNESGS---------------------------------
--------------------QIPGPA-IGYMP---Q--EISV-------YEDFTINETLT
YFG----KINKMKQ----------------------------------------------
--------D-LID----------------------------AR-----------------
--IEFLLNFLDL-------PGKNR--LIA------SLSGGQKRRVSLAAALV------H-
-SPPLLILDEPTVGVDPLLRQSIWKHL------V-TLAQ-------TEKITVVITTHYIE
EAR--QANVVGLMR-H-GKLLAEDSPD--NLMSQHGMD----------------------
-------------NLEDVF
>TuABCH-02
--------------------VR--KV--------RLSYGR--------------GKN---
------------AKS-I-LSAIDLTVPEASIYGLLGPS-GCGKT-TLLRCVVG-RLSPS-
----SGSIRI---F----------------------------------------------
------------------GFRPGEPGS---------------------------------
--------------------QIPGPA-IGYMP---Q--EIAV-------YEDFTIEETLI
YFG----RLFRLSN----------------------------------------------
--------H-VLR----------------------------ER-----------------
--IAFLLSFLDL-------PVKTR--LVA------NLSGGQKRRVSLAAALV------H-
-SPPLLILDEPTVGVDPLLRQSIWQHL------V-TLTQ-------AEKITVIITTHYIE
EAR--QANVVGLMR-H-GHLLAENAPE--ELLRQYRME----------------------
-------------TLEDVF
>TuABCH-03
--------------------VKVCKV--------RLSYGR--------------GKN---
------------AKQ-I-LSNIDLTVPEASIYGLLGPS-GCGKT-TLLRCVVG-RLSPS-
----SGSIRI---F----------------------------------------------
------------------GFRPGQPGS---------------------------------
--------------------QIPGPA-VGYMP---Q--EIAV-------YEDFTIEETLI
YFG----RLFRLSS----------------------------------------------
--------H-VLR----------------------------ER-----------------
--IEFLIKFLDL-------PSKSR--LVA------NLSGGQKRRVSLAAALV------H-
-SPPLLILDEPTVGVDPLLRQSIWQHL------V-TLTQ-------VERITIIITTHYIE
EAR--QAHVVGLMR-H-GHLLAEDSPE--SLLRHYQME----------------------
-------------TLEEVF
>MoGNOMON_2147623635
--------------------VDVDRL--------RLTYGY--------------GSQ---
------------ALD-V-LRGIDLTVPEGQIYGLLGPS-GCGKT-TLLKCIVG-RLKPQ-
----GGMVRV---F----------------------------------------------
------------------DQIPGSPGS---------------------------------
--------------------CIPGPG-VGYMP---Q--EPAL-------YQEKTIYGNLH
HFG----QLYGMPE----------------------------------------------
--------E-LIQ----------------------------ER-----------------
--IRFLLDFLDL-------PRPYK--KVG------KLSGGQQRRVSLAVALI------H-
-EPPLLILDEPTVGVDPLLRLAIWNYL------V-TLTR-------EKGMTVIVTTHYVE
EAR--QAHMVGLMR-S-GRMLAQDSPD--RLMEDFCCG----------------------
-------------SLEDVF
>MoGNOMON_2154542322
--------------------VDVDRL--------RLTYGY--------------GNY---
------------ALD-V-LKGIDLTVPEGKIYGLLGPS-GCGKT-TLLKCIVG-RLKPQ-
----GGMVRV---F----------------------------------------------
------------------DQIPGSPGS---------------------------------
--------------------CIPGPG-VGYMP---Q--EPAL-------YQEKTIYGNLH
HFG----QLYGMPE----------------------------------------------
--------E-LIQ----------------------------ER-----------------
--IRFLLDFLDL-------PRPYK--KVG------KLSGGQQRRVSLAVALI------H-
-EPPLLILDEPTVGVDPLLRLAIWNYL------V-TLTR-------EKGMTVIVTTHYVE
EAR--QAHMVGLMR-S-GRMLAQDSPD--RLMEDFRCG----------------------
-------------SLEDVF
>MoGNOMON_2147729923
--------------------VEVNRV--------RFTYEY--------------GNQ---
------------EME-V-LKGINLSVPAGKIYGLLGPS-GCGKT-TLLKCIVG-RKTPH-
----AGMVRV---F----------------------------------------------
------------------DEVPATPGA---------------------------------
--------------------LIPGPG-VGYMP---Q--ESAL-------YREETIHGNLH
HFG----QLIGMPE----------------------------------------------
--------E-LIQ----------------------------KR-----------------
--IQFLLDFLDL-------PKIKK--KVG------KLSGGQQRRVSLAVALI------H-
-EPPLLILDEPTVGVDPLLRQAIWKYL------V-TLTR-------DRGMTVIVTTHYVE
EAR--QADVVGLMR-S-GRMLAEDSPE--RLLEDFHCE----------------------
-------------TLEDVF
>MoGNOMON_2147729955
--------------------VEVNRV--------RFTYEY--------------GNQ---
------------EMG-V-LKGIDLSVPVGKIYGLLGPS-GCGKN-ALLKCIVG-RKTPH-
----AGMVRV---F----------------------------------------------
------------------DQVPATPGA---------------------------------
--------------------LIPGPG-VGYMP---Q--ESAL-------YREQTIHGNLH
HFG----QLLGMPE----------------------------------------------
--------E-LIQ----------------------------KR-----------------
--IQFLLDFLDL-------PKIKK--KVG------KLSGGQQRRVSLAVALI------H-
-EPPLLILDEPTVGVDPLLRQAIWKYL------V-TLTR-------DRGMTVIVTTHYVE
EAR--QADVVGLMR-S-GRMLAEDSPE--RLLEDFHCE----------------------
-------------TLEDVF
>MoGNOMON_2148032691
------------------------------------------------------------
------------------------------------------------------------
-------VRV---F----------------------------------------------
------------------DQVPGTPGA---------------------------------
--------------------FIPGPG-VGYMP---Q--ELTL-------YPEFTIYETLL
FFG----KLFGLSE----------------------------------------------
--------S-LLN----------------------------ER-----------------
--IQFLLKFLDL-------PDKRR--LVK------NLSGGQQRRVSLAAALI------H-
-KPPLLILDEPTVGVDPLLRQAIWNYL------V-TLTR-------EQGMTVIVTTHYIE
EAR--QANIVGLMR-S-GRMLAQDSPE--RLLEDFNCE----------------------
-------------TLEDVF
>aculy01g33960
--------------------VLFNDV--------KMAYGQ--------------GSK---
------------KVQ-V-LRGINMKVPEGAIYALLGPS-GCGKT-TLCNCITG-RNRPT-
----SGKVQV---F----------------------------------------------
------------------NKIPGTPGS---------------------------------
--------------------NIPGPI-IGYMP---Q--EISL-------FPDFTIEETLL
FFS----KLYRLDS----------------------------------------------
--------R-RAR----------------------------DR-----------------
--VEFLVDFLEL-------PDKKR--MVA------NLSGGQQRRVSLAAALI------H-
-SPPLLILDEPTVGVDPVLRQVIWDYL------V-LLST-------KEQLSIIITTHYIE
EAR--AANVCGLMR-Q-GRLLVEESPD--FLMEKYKCP----------------------
-------------TLEAVF
>DmCG33970
--------------------RRAHKM-----------YGS--------------SKN---
------------PNV-V-LDGLNMTVPKGSIYGLLGAS-GCGKT-TLLSCIVG-RRRLN-
----SGEIWV---L----------------------------------------------
------------------GGRPGSRGS---------------------------------
--------------------GVPGPR-IGYMP---Q--EIAL-------YGEFTMRETLI
YFG----IISAMSK----------------------------------------------
--------G-DIE----------------------------DR-----------------
--TEFLLKLLNL-------PNASK--FVK------NLSGGQQRRVSLAVALL------H-
-EPELLILDEPTVGVDPVLRQSIWDHL------V-DITK-------NGHTTVIITTHYID
ECA--QAHMIGLLR-G-GKMLAEESPD--YLRQQYNAD----------------------
-------------SLEDVF
>DmCG9990
--------------------VSVRHA--------FKAYGK--------------KKN---
------------ANQ-V-LNNLNMTVPKGTIYGLLGAS-GCGKT-TLLSCIVG-RRYMD-
----AGEIFV---L----------------------------------------------
------------------GGKPGTRGS---------------------------------
--------------------GVPGKR-VGYMP---Q--EIAL-------YGEFSIQETMM
YFG----WIFGMDT----------------------------------------------
--------K-EIL----------------------------ER-----------------
--LQFLLNFLDL-------PSEKR--LVK------NLSGGQQRRVSFAVALM------H-
-DPELLILDEPTVGVDPLLRQSIWNHL------V-HITK-------AGQKTVIITTHYIE
EAR--QAHTIGLMR-S-GHLLAEESPS--VLLSIYKCI----------------------
-------------SLEEVF
>TuABCH-16
--------------------VQMKNV--------SYNYGT--------------SVK---
------------PMI-A-LNNVNVHIPEGIIYGLLGPS-GCGKT-TLLRCILG-RLKPQ-
----SGDIQI---F----------------------------------------------
------------------GYKPGTRES---------------------------------
--------------------LVPGQG-VGYMP---Q--ELAL-------YMQFTVKETIN
YFG----QLTGIPK----------------------------------------------
--------E-ERH----------------------------SR-----------------
--VEFLLSFLDL-------TDPDR--MVS------DLSGGQRRRVSLAVALV------H-
-KPPLLILDEPTVGVDPLLRESIWSHL------V-HLTK-------TEGMTAIITTHYIE
EAR--QANVVGLMR-E-GSLLVEEDPE--CLMKTHQKD----------------------
-------------TLEGIF
>TuABCH-08
--------------------VQVRSV--------TYTLGS--------------ADK---
------------IVN-I-LNRTNMTVPLGAIYSLLGPS-GCGKT-TLLRCVIG-CLKPQ-
----KGLIRV---F----------------------------------------------
------------------GYKPGTKGS---------------------------------
--------------------FIPGPG-IGYMP---Q--DFAL-------YDDLTIEETLI
YFG----RVYFMHN----------------------------------------------
--------D-LLQ----------------------------QR-----------------
--IDYLIDIMEL-------PQRSC--LIK------NLSGGQKRRVSFACSLV------H-
-KPKLLLLDEPTVGVDPILRTRIWDVL------I-HLTE-------NEKMTVIITTHYIE
ETR--RSHMVGFMR-R-GHILAEDPPS--TLIRRYHAK----------------------
-------------SLEDVF
>DmCG11147
--------------------VEVRNG--------YKYYGS--------------KSN---
------------PKI-V-LNQLNMNVMRGSIYGLLGAS-GCGKT-TLLSCIVG-QRRLN-
----GGEVVV---L----------------------------------------------
------------------GAKPGEPGS---------------------------------
--------------------GVPGSR-VGFMP---Q--EIAL-------VEEMTVKETIF
YFG----RIYGLTD----------------------------------------------
--------E-RIR----------------------------EK-----------------
--FKLLKELLQL-------PPARQ--MIK------QCSGGQQRRLSFACAMI------H-
-DPELLILDEPTVGLDPMLREKIWDFL------V-ETTR-------NSKLAVIITTHYIE
EAK--QANCIGLMR-N-GVLLAEDTPT--NIMIKFGTQ----------------------
-------------SIEDAF
>TuABCH-05
--------------------IRGRNL--------CLTYGS--------------GDK---
------------ATY-V-LNNLSISVPAGGIYGLLGPS-GCGKT-SLLKIISG-LTAPD-
----SGTVRV---F----------------------------------------------
------------------GSKPGERVS---------------------------------
--------------------GVPGPG-IGYMP---Q--DIAL-------IPDLTVEEMLA
YFG----NLYFLPA----------------------------------------------
--------P-VIR----------------------------KQ-----------------
--INDLVNLLEI-------PDKKR--PIE------NMSGGQQRRLSLACTII------H-
-KPRLVILDEPTVGVDPLLCERIWKLL------Y-SMAR-------EESMTIIVTTHYIE
ECR--KAKMVGFMR-K-GEILEEDEPE--SLINRFSAD----------------------
-------------NLEDVF
>TuABCH-21
--------------------VRVRNV--------CLTYGS--------------GQK---
------------TTC-V-LNNLSISVPVGSIYGLLGPS-GCGKT-SLLGVISG-LFRPE-
----SGLVRV---Y----------------------------------------------
------------------GSPPGTQGS---------------------------------
--------------------GVPDSG-LGYMP---Q--DTSL-------HTDLTIYENLW
YFG----RLFFLPP----------------------------------------------
--------A-VLN----------------------------KR-----------------
--IDFLVTLLEM-------PEPNR--LVS------TLSGGQQRRVSLACAII------H-
-KPRLAILDEPTCGVDPVLCHKIWQLL------N-KFSK-------EDKMTIIITTHYIE
ECR--KASMVGFMR-A-GEVLEEDTPS--NLTARYQTP----------------------
-------------KLEEIF
>TuABCH-17
--------------------VSACQV--------NLKVDA--------------GES---
----------------I-LSNVNLTIPQSTIYGLLGPS-GCGKT-TLLRCILG-YIKPT-
----SGSISL---F----------------------------------------------
------------------GYPVSKSTSI--------------------------------
-------------------ISIPGSN-VGYMP---Q--EDAL-------YDFMTIEQLFR
YFA----RIYQMNS----------------------------------------------
--------K-DLN----------------------------SR-----------------
--VSELIEILEL-------PSGNR--LIS------QLSGGQRRRVSFGCALI------H-
-SPPLMILDEPTSGVDPVLREKIWKHL------Q-FISS-------TQGTTIIITTHYIE
EAR--RSNNVGFMR-K-GTIMLQDNPN--KLMTTMKVN----------------------
-------------NLEEVF
>TuABCH-18
--------------------LIIRGL--------GYLTQK--------------------
------------KEE-I-LRDINMTVPKGTIYGLLGPS-GCGKT-TLLRCVVG-CLRPQ-
----YGQIMI---F----------------------------------------------
------------------GKQPGRETS---------------------------------
--------------------QIPGPG-VGYMP---Q--ENTL-------YENMTIEEVLI
YYG----RVFFLSI----------------------------------------------
--------E-ELY----------------------------ER-----------------
--IKGLMEVLEL-------PDKGR--MIK------KLSGGQKRRVSFAIALI------H-
-RPGLLILDEPTSGVDPLLREKLWQHL------M-FISK-------NQGSTIIITTHYIE
EAR--RSHNVGFMR-Q-GRLLMQQDPD--RLLADRGVD----------------------
-------------TLEDAF
>TuABCH-04
--------------------VQAKQV--------SLVLLN--------------SYE---
------------PVP-I-LNRLNLNVQVGTIYGLLGPS-GCGKT-SFLRCLIG-FQSIS-
----SGQISV---F----------------------------------------------
------------------GYPPGDERS---------------------------------
--------------------GVPGRG-LGYMP---Q--DLAL-------HEYLTIGELLT
YYG----NLYLIDN----------------------------------------------
--------E-TLK----------------------------GR-----------------
--IDRLITSLDL-------PEKDR--LVI------NLSGGQRRRVSFALTIV------H-
-KPRLLILDEPTVGCDPILRERIWESL------S-HFST-------TDRITVIITTHYIE
EAR--RSHRVGFMR-A-GSILVEDSPN--DLMAKMGSN----------------------
-------------TLEKVF
>TuABCH-01
--------------------IRIQNL--------NVTYGH--------------SGA---
------------IEF-V-LNNVTMTVPKGCIYGLLGPS-GCGKT-TLLKCLMG-LKVYD-
----SGNISI---F----------------------------------------------
------------------NYPTGTRES---------------------------------
--------------------GVPGPG-VGYMP---Q--EAAL-------SRDLTIRETWT
YFG----RVNFLSD----------------------------------------------
--------Q-EIQ----------------------------EK-----------------
--VNSLISLLDL-------PDADQ--LIS------NLSGGQQRRVSFGATIL------H-
-NPRLMILDEPTVGVDPILRSRIWRQL------V-NATR-------MKGTTIIVTTHYIE
ETR--KADVVGFMR-K-GAIIAENNPI--RFMNRYGVN----------------------
-------------TLEAVF
>TuABCH-19
--------------------VKARNV--------VYIRSA--------------------
------------HQT-I-LNDLNLLVPSGSVYGLIGPS-GCGKT-SFLRVLVG-YKKPT-
----SGCIQV---F----------------------------------------------
------------------GLEPGSPGL---------------------------------
--------------------GIPGPN-IGYMP---Q--DVAL-------NSDLTIIEMLV
YFG----HIHGLSN----------------------------------------------
--------G-EMI----------------------------KR-----------------
--IKSLLALLEL-------PSGDR--LIG------DLSGGQQRRVSFACTVL------H-
-RPKLLILDEPTVGVDPLLREKMWSYI------N-YLTS-------TFGATVIITTHYIE
ETR--RADVVGFMR-K-GRILEEDNPS--RIITKYNTS----------------------
-------------SLEETF
>TuABCH-22
--------------------VVADKL--------VLSYAK--------------GEK---
------------LFL-A-LNNLSMNIPQGCVYCLIGPS-GCGKT-TFLRCLTG-FFRPV-
----KGSIKL---F----------------------------------------------
------------------GLNPGDPSL---------------------------------
--------------------GIPGPN-LGYMP---Q--DISL-------DSDFTIAESAI
YFA----RLYRVPL----------------------------------------------
--------A-GVQ----------------------------QR-----------------
--LTSLLKTLGL-------PPSTR--LIG------KLSGGQKRRVSFICSII------H-
-EPKLIILDEPTVGCDPLVRENMWNII------F-KMTS-------TKLTTVIITTHYIE
EAR--RTNLIGFMR-K-GSILAQESPD--AILARYGVP----------------------
-------------TLEETF
>TuABCH-20
--------------------VR--KL--------QVSYGP--------------KIA---
------------RNV-V-LNDVNITIPMGRIYGLLGPS-GCGKT-TLLKCIMG-CRLPD-
----QGDISI---F----------------------------------------------
------------------GCNVNSPES---------------------------------
--------------------GVPGVG-VGFMP---Q--DIAL-------HDDLTVEEMLI
YFG----NLYLMPP----------------------------------------------
--------K-ILC----------------------------QQ-----------------
--INLLLKLFDI-------PDRHQ--YIG------TLSGGQKRRVSLMSALI------H-
-RPRLLILDEPTVGVDPALRERIWKFL------V-QLTV-------EEKITVIITTHYIE
ECR--RADLVGFMD-K-GNVLVEGPPK--DLMEKYSCK----------------------
-------------SLEEVL
>TuABCH-15
--------------------VQVDDL--------YLGYNQ--------------------
------------TGN-V-LKGVQLNVKPASIYGLLGPS-GCGKT-SLIKCLVG-YFKPA-
----RGSITI---N----------------------------------------------
------------------GYPLGHEKL---------------------------------
--------------------GIPGPG-VGYMP---Q--ECQL-------YNELTIEETLK
YFG----RLFLMET----------------------------------------------
--------K-KIE----------------------------QN-----------------
--IDHLITLLDL-------PPKSR--LVS------SLSGGQMRRVSFAASII------N-
-KPKLVILDEPTAGVDPMVTKSIWNHL------S-HLSK-------KLSITVIVTTHYIE
EAR--KADCVGLMR-K-GKILAQDSPG--VIMKRYGAV----------------------
-------------TLEQAF
>TuABCH-14
--------------------VESRNL--------MLTYFD--------------EGK---
------------TTT-V-LDKFNIKIPKGCVYALIGPS-GSGKT-TYLRSLIG-LKILD-
----AGETRL---F----------------------------------------------
------------------GLTLGHPLL---------------------------------
--------------------DIPGCG-LGYMP---Q--DTAL-------NDNLTISEIIN
YFG----ALYRIPN----------------------------------------------
--------K-ECK----------------------------AK-----------------
--AKVLCQRLGL-------PEESR--SIG------QLSGGQKRRVSFICTLI------H-
-KPRLMILDEPTVGCDPIVIEVMWQCI------L-EIAR-------SFGTTVIVTTHYLE
EAR--KTDMIGFMR-K-GHLLAQGSPA--KIMNLYKVS----------------------
-------------SIEKAF
>TuABCH-12
--------------------VESKNL--------YYAYTK--------------GSS---
------------RVT-A-LNHLTLTIPSGCIYCLIGPS-GCGKT-TFLKSLIG-LIKVE-
----FGSTLL---Y----------------------------------------------
------------------GYPLGHKHL---------------------------------
--------------------LIPGSD-LGYMP---Q--EVAL-------NDDLTIDEMLR
YFV----RLNKTIS----------------------------------------------
--------T-TVR----------------------------DKNIQQNAEPPINESIVSG
DNFDKHLDSLSL-------PCKST--LIS------SLSGGQKRRVSFLCSLL------N-
-NPKLIILDEPTVGCDPLVICSMWDLL------H-KITA-------SKQSTIIITTHYLE
EAR--KTDVIGFMR-K-GQLLEHGTPD--NVLNRLKVN----------------------
-------------SIEAAF
>TuABCH-06
--------------------ICGKSV--------SLNLGS--------------YLS---
------------PTL-I-LNNLNLAIPKGCIYGLIGPS-GCGKT-TLQKCIMG-VYKPD-
----HGSISV---F----------------------------------------------
------------------GSTPGSPES---------------------------------
--------------------LVPGPS-VGYMP---Q--DIAL-------DSELTVREQLV
FLG----RINNLNM----------------------------------------------
--------E-LIN----------------------------IR-----------------
--IKEITETLEI-------SDIDN--RSG------QFSGGQQRRISLACTFI------H-
-QPSLYLLDEPTVGSDIVLVHKIWNYL------K-HLRD-------NSGATIIISTHYIE
EVN--SADLFGFMS-K-GTMIIQDSPS--NFIQTSGTR----------------------
-------------TLEAAI
>TuABCH-13
--------------------IKTSDY-AILGLNLSLELGK--------------SWK---
------------PVT-I-FKDLSIKVPKGAIYGLIGPS-GCGKT-TLQRCIFG-FYRPT-
----KGSLLV---F----------------------------------------------
------------------GRSPLEKGF---------------------------------
--------------------GVPGPL-VGFMP---Q--DLAL-------NEDLTIKEMLT
FFG----RLSDLPM----------------------------------------------
--------D-TVN----------------------------ER-----------------
--IDELLKVIDI-------PYPDR--LIS------NLSIGQRRRISLAASLI------H-
-RPKLLLLDEPTVGSDPLLVYKMWTYL------F-HLRD-------TYKMTIVVTTHYLE
EIV--KADRFGLMR-K-GQVIVEDNPM--SFMEKYKET----------------------
-------------SLEKAV
>TuABCH-09
--------------------IQATNI--------KVSIKQ--------------SWK---
------------QIN-I-LNGLTLTVPKGCIYGLIGPS-GCGKT-TFQRCILG-QHRIS-
----SGHLQV---M----------------------------------------------
------------------GHSLSKPVGDSI------------------------------
-------DVKKRKELRS---DFLGPI-IGYMP---Q--DIAL-------DAELTIDEMLI
FFG----QLYGLSK----------------------------------------------
--------A-EIT----------------------------NQ-----------------
--VDKLVHILNI-------SSFHRSLKIS------QLSLGTQRRVSLICSLL------H-
-SPDLLLLDEPTVGSDPVVVDKIWAHL------L-HLRS-------DCKITIVLATHYLE
EVN--KADYFAFVS-S-GKVIIEERPE--QFKKKQNEN----------------------
-------------SLEAAI
>TuABCH-11
--------------------IKANSL--------KLDLTS--------------FGE---
------------SNQ-V-FKCLQLTVPSGSIFGLIGPS-GCGKT-TFFRTILG-RYKIT-
----SGSLQV---L----------------------------------------------
------------------GVNLTKHGL---------------------------------
--------------------HQFGPE-IGYMP---Q--DIAL-------DQDLTVQETLY
FYG----SLNKLTA----------------------------------------------
--------K-VIS----------------------------HR-----------------
--SHQLTAILGF-------DNFSR--LVS------HLSIGQQRRLSLACALL------H-
-QPKLALLDEPTVGSDPLLVNKIWDYL------K-SAQR-------EWKMTVVVSTHYLE
EVR--RADQFAFLA-Q-GFVLFEDSPH--QFIVKSGSF----------------------
-------------NLEAAI
>TuABCH-10
--------------------LVARNL--------CYAIK---------------------
------------SVD-I-LNNVDLNLPRGQIYGLLGPS-GCGKT-TLLRCFIG-SIIPQ-
----VGDLFI---F----------------------------------------------
------------------GRRPYESEL---------------------------------
--------------------GIPGPN-VGYMP---Q--EIAL-------HSNLTVYENLM
YFG----IVYQIPF----------------------------------------------
--------G-DLT----------------------------KR-----------------
--CNDLIEKFHLE------PFKSQ--CVR------TLSGGQARRLSLLVALL------N-
-ESPLIILDEPTVGVDPVLRETCWNYL------A-KLAE-------LQNCTIIVSTHYIE
EAR--KANRIGFMR-K-GKIIVEDEPG--RLMNIHSTT----------------------
-------------SLDQVF
>aculy04g11070
--------------------YGIKDL--------ICFPRQ--------------KPA---
------------KVD-I-LKSVDLNVPYGSIFGLLGPS-SCGKT-TLLRCLVG-LLEPS-
----GGCIRL---F----------------------------------------------
------------------GCKCPNEHDKSTGSLLECLSCCQGTTDRDQREIDEENDSTTH
KTTTTTTTTTKQKGFRSANCKVPGSN-VGYMP---Q--DLGL-------YEDFSIRQLLT
MFG----QYMQMNS----------------------------------------------
--------D-LIA----------------------------QR-----------------
--IEFMVGFLDL-------PNVDR--QIS------SLSGGQKRRVSFAIACL------H-
-MPPLIILDEPTVGVDPLLRQNIWKYL------R-RLAD-------EENKTIIITTHYIE
EAA--QADQVALMR-A-GEILIQDTPQ--KIMDSNGSL----------------------
-------------TLEEAF
>MoGNOMON_2147582531
--------------------VVCKEV--------LLERN---------------------
------------GCS-I-LKGVNMCVAQGQIYGLLGPS-GCGKT-TLLKCLLG-DLVAD-
----SGSVSI---M----------------------------------------------
------------------GLNPGREAN---------------------------------
------------------------RK-VGYMP---Q--EDAL-------CDLFSVRETLS
YFG----KIYGMPE----------------------------------------------
--------S-CMH----------------------------DR-----------------
--MRFVCKLLGL-------NVHDR---VR------HMSGGQRRRLSLAVCIL------H-
-SPPILILDEPTVGVDPLLSHDIWRYL------R-TLTD-------ESGATVIITTHYIE
EAS--GADMVALMR-N-GDILIEKNPK--KLIEDYAVA----------------------
-------------TLEDVL
>TuABCH-07
--------------------VSAKNL--------CVHRKS---I----------STG---
------------DII-I-LNNINLSIGESSFFSLIGPS-GCGKT-TFLRCVAG-LTRPT-
----SGHLTV---L----------------------------------------------
------------------GATVE-------------------------------------
--------------------SFDHRL-LGYMP---Q--DINL-------FNNLTIAETIF
YFG----ALQSMPF----------------------------------------------
--------H-QIR----------------------------TS-----------------
--LNQLSNYFDL-------PDESC--LIS------DLSGGEARRVSLICALI------H-
-KPKLLLLDEPSAGCDPLIRAKMVQLL------S-QLQL-------HYKSTIIMTTHYIE
EAR--IADSVSFMR-N-GSIIEQGSPQ--LIISSLKVN----------------------
-------------SLEEAF
>DmCG1801
--------------------MRLRHV--------STSH----------------RDS---
------------ERK-I-LKNISMRIYRGEVFVILGHI-GSGKL-TLLRILAG-LKFPL-
----RGNVYI---M----------------------------------------------
------------------GNPFEPN-----------------------------------
--------------------GEARRL-VDFRF---D--EHGL-------NKHLTVEQTID
YHV----RLKLSPS----------------------------------------------
--------E-SDR----------------------------YE-IE--------------
--RRKWLAILDQ-------HVESRGVRIG------KLSSGSMKLVALCCCLA------G-
-DTPIIILEEPTTQLTGREAQIFWSIV------H-AEKE---------NRAFIIATYNVG
EAE-HVADRIGILS-M-GVLEASGTPF--FLRSKFSSS----------------------
-------------VDLVII
>aculy01g07550
--------------------VRWNDL--------SYTVRP-------KFYQDIWRKK---
------------SKT-I-LNNLNGFFLSGELIALMGPS-GAGKT-TLLECLCL-KNKEG-
---VTGDIMV---V----------------------------------------------
------------------GK----------------------------------------
----------------------PKIR-IAVVP---Q--YDDF-------LPQFTVTETIF
YAS----RYKNRTY-D--------------------------------------------
--------I-SHR----------------------------GI-----------------
--VRRVIQQLGL-------EVCQNN-SIT------RCSGGQKKRVAIAQELV------K-
-KPNILILDEPTSGLDSSSCSQTIGVL------R-QIIDSSSS---STPMSIVTTIHQPS
AKVMDMFDRVYLLA-AGGRLAFNGTPS--EIIPTLEAV----------------------
-------------DSACPP
>aculy01g10330
--------------------PRWGRI--------NSLF----------------HKE---
------------RRM-I-LKGLSGGFKSGQMVALMGPS-GAGKT-CLLECISG-VRLTG-
---IGGQLCL---R----------------------------------------------
------------------GR----------------------------------------
----------------------KHAQ-LVIVP---Q--YDDF-------LPQFTVEEIVI
YGS----KMKNPPK-S--------------------------------------------
----------DHR----------------------------KI-----------------
--ANEVIEQLGL-------QVCRNN-NIQ------ACSGGQRKRVAIAQELV------S-
-RPNILILDEPTSGLDSSCCYHTMKVL------R-DVLDQSVN--TDQPMAIVSTIHQPS
AKVFKMFDLVYLLG-KTGLTAYSGPPG--DLLPTIHDV----------------------
--------------TGLDC
>TuABCG-04
--------------------NKIRGI--------------------------KYTTD---
------------SRT-I-LRSVQGSFSGGMLTALMGPS-GAGKS-TLLECIAG-MRIKG-
---LEGKIRC---V----------------------------------------------
------------------GR----------------------------------------
----------------------DKIS-IAFIP---Q--HDHL-------YGLLTVREALM
YAS----ELQHSRK-I--------------------------------NGVKTNL-----
------NKT-DHM----------------------------NI-----------------
--VESILRQLNL-------DTCADT-KIE------RISGGQLKRVSIAQELV------S-
-RPDILIMDEPTSGLDSSTCYQLMEML------S-DLTS-------SSPIAIVMTIHQPS
AKVFNMFHKVYMLS-RIGKFIYEGSPD--GVVAALGLV----------------------
-------------NINCSQ
>TuABCG-05
--------------------NKVRGI--------------------------KYTTD---
------------SRT-I-LRSVQGSFSSGMLTALMGPS-GAGKS-TLLECIAG-MRIKG-
---LEGKIRC---V----------------------------------------------
------------------GR----------------------------------------
----------------------DKIS-IAFIP---Q--HDHL-------YGLLTVREALI
YAS----ELQHSRT-I--------------------------------NGVKTNL-----
------NKT-DHM----------------------------NI-----------------
--VESILRQLNL-------DTCADT-KID------RISGGQLKRVSIAQELV------S-
-HPDILIMDEPTSGLDSSTCYQLMEML------S-NLTS-------SSPIAIVMTIHQPS
AKVFNMFHKVYMLS-RIGKFIYEGSPD--GVVAALSQH----------------------
-------------NINCSQ
>TuABCG-08
--------------------ASTVDV--------ILAKLV-----------GETVQN---
------------TRY-V-LQNFNGSFKSGEMTALMGPS-GAGKS-TLLECIAT-LRHKN-
---RTGMIQV---N----------------------------------------------
------------------GR----------------------------------------
----------------------SKVS-IGFIP---Q--KDHL-------YEHLTVREAIN
YAS----RLQNSRI-LGLDQEE-------------------------EERKKSNPNETLN
EP-KSPSKV-DHK----------------------------AI-----------------
--TEALLADLGL-------FVCSDT-RIG------SISGGQLKRVSIGQELV------S-
-QPDILILDEPTSGLDSSSCLQMVDLL------Y-TLTQK------SKPIAILMTIHQPP
ARIFNLFHKVYMLS-IIGKAIYEGSPK--DVVSTLAKH----------------------
-------------NIQCSQ
>TuABCG-07
--------------------IHRFKR-------------------------KKRLTG---
------------NKT-I-LRDLNGTFKSGKLSAIMGPS-GSGKT-TLIECLAG-IRVKG-
---VEGDLRL---T----------------------------------------------
------------------GR----------------------------------------
----------------------SRVT-KAFIP---Q--EDIL-------CSQLTVREALM
YSY----GLKVGSK-L--------------------------------IGKRPYS-----
---TLPDYVKEAS----------------------------IT-----------------
--IGHLAHQLNL-------TDCFDV-RIS------SISGGQKKRTSIAQELV------S-
-KPDVLLMDEPTSGLDSSSCYQLIKLL------Q-RIAS-------ESSMAVIITIHQPS
SRTFNLLQDVYMLS-FNGKILFHGLPN--QVVPTLTAV----------------------
-------------GVKCDV
>TuABCG-06
--------------------QRLTNS--------VKGD--------------RSTFG---
------------CKT-I-LQNCNGSFRSGRLTAIMGPS-GSGKS-TLLECLAG-VRKVD-
---QVDNIRL---H----------------------------------------------
------------------GP----------------------------------------
---------------------ISHVS-LSFIP---Q--QDQL-------FERLTVREVMT
YAA----RLHFVSR-QKT------------------------------------------
------DYG-KIK----------------------------TE-----------------
--IDQILTQLNI-------FDCVDQ-IIE------NLSGGQKGRLSIAQELI------A-
-SPEIIMMDEPTSGLDSSSSYSLIELL------V-KLAS-------SLSIAIVITIHQPS
ARLFNLLQDVYMFS-YNGKFMFEGKPD--QVTSTLNAV----------------------
-------------GIKFDS
>TuABCG-17
--------------------LVWRNL--------TYTSPKAPKK-PPPSSSPSSNAI---
------------RRV-I-LDKQNGEITGGQLTAIIGPS-GAGKS-TLLESLAG-RRTKG-
---LKGSIVV---AYD--------------------------------------------
------------------RDDLETS-----------------------------------
-------------------EESRSIG-ISFIG---Q--KDQL-------IVELTVRETLM
FAS----RLKNYKR-I--------------------------------------------
-----RNSY-YHP----------------------------RL-----------------
--VNSVLKALNL-------EVCAEV-RVG------RVSGGQLKRVTFAIELI------S-
-GPDILMLDEPTSGLDSSSTYSCISLL------R-QLTDLRRNGNYYKPPAIICSIHQPS
ARVLNIFHQVYVLS-SDGRCLYQGSPT--TLLNHLSRH----------------------
-------------DLTCPQ
>TuABCG-18
--------------------LVWRNL--------TYTSPKAPKK-PPPSSSPSSNAI---
------------RRV-I-LDKQNGEITGGQLTAIIGPS-GAGKS-TLLESLAG-RRTKG-
---LKGSIVV---AYD--------------------------------------------
------------------RDYLETS-----------------------------------
-------------------EESRSIG-ISFIG---Q--KDQL-------IAELTVRETLM
FAS----RLKNYKR-I--------------------------------------------
-----RNSY-YHP----------------------------RL-----------------
--VNSVLKALNL-------EACAEV-RVG------RVSGGQLKRVTFAIELI------S-
-GPDILMLDEPTSGLDSSSTYSCIALL------R-QLTDLRRNGNYYKPPAIICSIHQPS
ARVLNIFHQMYVLS-SDGRCLYQGSPT--TLLNHLSRH----------------------
-------------DLTCPQ
>aculy01g17340
--------------------SHLNNP--------IKMKS---------------PTD---
------------PIE-I-FTNLNGTIKSGQMTAVLGPS-GAGKT-TLLNCLTG-KLRNG-
---VSGHINL---K----------------------------------------------
------------------GA----------------------------------------
--------------------NGKHLK-MCTIP---Q--KDHL-------LELLNVEENLW
FAS----KIKNPEY-G--------------------------------------------
--------F-DHA----------------------------KN-----------------
--IERVIDLLGL-------KRCRSA-KIK------KISGGQHKRVSIAQELL------S-
-NPDILVLDEPTSGLDSLTCFKTISML------R-DLVELSASNDFMKPMAIIVTIHQPQ
PKVFNLFHHVYILA-NGGHVIYEGAPD--LSVDTITSV----------------------
--------------TGLQP
>aculy02g19310
--------------------RKSSGL--------ASSA--------------ARKKK---
------------TTT-I-LNGLNGSVKSGQVTAILGPS-GAGKT-SLLGCLTG-KNKSG-
---VSGSIQV---I----------------------------------------------
------------------SN----------------------------------------
--------------------RHEPMS-ICTIP---Q--KDYL-------LNQLTVRENLY
YAS----RLKHPED-N--------------------------------------------
--------F-DHD----------------------------SN-----------------
--IERVVDLLKL-------EICFDT-KIS------KISGGQHKRVSIAQELL------S-
-NPDILILDEPTSGLDSLTCYKTVMVL------R-DLARLS-----PNPMAIIVTIHQPQ
REVFELFNHIYILA-VGGRCIYEGRPS--ESIKTINEY----------------------
-------------GGGLQF
>aculy05g01850
--------------------LTSSSD--------------------------SKPEK---
------------PRM-I-LNGVDGRIKSGEITAILGPS-GAGKT-SLLNSLFG-KYRTA-
---IEGHVKV---S----------------------------------------------
------------------GAP---------------------------------------
--------------------KKKHLT-VCTIP---Q--SDFL-------IGYLTTEESLW
FAS----RLKNCED-D--------------------------------------------
--------F-NHD----------------------------RN-----------------
--IERVIELLGL-------QRCRHT-RIN------KLSGGQYKRVSIAQEML------S-
-SPDILVLDEPTSGLDSLTCYRTVKVL------R-DLVEASKAHNLVNPMSIVLTIHQPH
REVLDLFHSVYVMA-VGGMTLYQGPPG--EMEDAINKF----------------------
--------------SGTTM
>aculy04g02510
--------------------LDEQPV--------KPPLI---------------GKA---
------------RDV-I-FSNLNGCVKSGQLTAILGPS-GAGKT-TFLKCLTN-SISKG-
---VSGSIDI---T----------------------------------------------
------------------GGGA--------------------------------------
--------------------SSHHLK-LCIIP---Q--KDYL-------FDNLTVMENLI
FAS----KIKNPNK-A--------------------------------------------
-----NVIF-DHL----------------------------DN-----------------
--VQRVADLLGL-------QACLKL-KTS------RLSGGQYKRVSIAQELL------S-
-KPDILILDEPTSGLDSLTCFRTISVL------R-DLVNKSRA-GLMPPLAIIMTIHQPQ
IKIFNIFHHVYVLS-SMGKCVYEGRPE--YLMDTVADC----------------------
-------------CKLIPP
>aculy02g12370
--------------------QQNQHS--------TKES--------------GCSKD---
------------SIR-I-LQHVSGSFKSGQLTAILGPS-GAGKT-SLLNFLSR-RREEG-
---FSGQLYL---D----------------------------------------------
------------------NA----------------------------------------
---------------------NHRIK-INAIP---Q--EDHL-------PEYLSVRENLD
YAS----RMKNTHP-E--------------------------------------------
--------Y-EHE----------------------------KT-----------------
--IERVSRALGL-------DDCLET-RTK------NISGGQLKRLAIAQELL------S-
-KPDILILDEPTSGLDSLTCFKTLSVL------K-DLVKSSEN-KLIDPIAIVLTIHQPQ
QDVFDLFDKVYVMA-IGGIVIYDGPPD--KCVEFVERY----------------------
--------------AGIKM
>aculy01g31320
--------------------NGDSNL--------------------------NNSKE---
------------YRP-I-LVNVSGSVFSGQMTAVLGPS-GVGKT-MLLNTLTG-RNSLQ-
---GTGRVSL---I----------------------------------------------
------------------GS----------------------------------------
--------------------ATKRMS-VVTVP---Q--ADVL-------PGKLTTLEDLQ
FTS----RLKNPEA-N--------------------------------------------
--------F-NHE----------------------------RN-----------------
--INRIVKCLHM-------EKFLHT-RIE------KLSGGEERRLSIGRELL------S-
-SPDILILDEPTSGLDANTCKKIIAGL------R-DIVEHSDY-ILDRPMSIIVTIHQPQ
QEVLNLFHRIYVMA-VGGRAIYEGPPT--MILPTLLEH----------------------
--------------SNLSR
>aculy01g37780
--------------------EKSTQV--------EN----------------KPPSR---
------------NRA-I-FENLNGYAKSGEITAILGPS-GAGKT-SLLNALCG-RTEN--
---YRGSVQL---V----------------------------------------------
------------------GG----------------------------------------
--------------------GSRRIR-TSIIP---Q--KDFL-------HENLSVREILL
YAS----KILNPGE-S--------------------------------------------
--------F-NHE----------------------------AN-----------------
--IAGVVKMLNL-------SRCLKV-RAG------NISGGEYKRVSIAQELL------K-
-QPDVLILDEPTSGLDSLNCKNLIQSL------L-GLLGASRE-GAISPIAIIMTIHQPD
IDVFSMFHHIYCMA-PGGRVIFDGRPS--DVMDRVKKH----------------------
-------------SGLTEK
>aculy05g00510
--------------------KREKEI--------SNKR--------------NNNNR---
------------KRM-I-FKNLNGYINSGEITAILGPS-GAGKT-SLLNAICG-QTAN--
---YKGSVQL---R----------------------------------------------
------------------GG----------------------------------------
--------------------GNRRMR-MSIIP---Q--KDYL-------MENLTVRENLL
YSS----RILNSDK-S--------------------------------------------
--------F-NHD----------------------------AN-----------------
--IMRVVRMLNL-------TTCFNS-SAG------SISGGEYKRVSIAQELL------R-
-QPDILILDEPTSGLDSMNCKNLIRSL------N-ELIEASRL-GRIKPIAIVMTIHQPD
VDIFQMFHHIYCMA-RGGRVIFDGEPS--ETLNILRSH----------------------
-------------AGFSDE
>aculy03g02650
--------------------SQSSSV--------------------------TDSSK---
------------ERT-I-LNNICGDAKSGQLTGILGPS-GAGKS-TLLSCLFQ-NRTDG-
---TSGQILV---D----------------------------------------------
------------------RK----------------------------------------
--------------------VKGKLK-VCFIP---Q--HDYL-------NEWLTVREDLI
FVS----RLKSAGI-THLKGRESGTSSPTDEQSQFENSSYARQN---GNGVRS-------
------MLI-DHE----------------------------AN-----------------
--ASRVADLLGL-------GQCLDV-KIK------NISGGQKKRLSIARELM------S-
-KPDVLILDEPTTGLDSLTCYKTMVVL------R-DLAQLS-----THPMAVIVTIHQPP
RSVFNLFDKTYVIS-RRGRIIFDDNPK--KVVDILDKV----------------------
-------------TRLRMP
>aculy01g27320
--------------------VDANDE--------QQAVAA---------QQHQDGSN---
------------TRV-V-LDRLDGSFRSGELTAILGPS-GAGKT-TLLDCLTG-HRKHG-
---LSGSIKI---STPPSLLMASTASNSNKNNNNNNNNSSYNESSLTTTTTTMRNKTTTL
PTFNHHHHQMAISTQSPASASLTSQSP---------------------------------
---------------ITS-GRSNNLK-VSIIP---Q--NDHL-------IGHLTVYETLS
YAS----KMKNCFE-S--------------------------------------------
------QQF-DHK----------------------------LN-----------------
--IKRVAQQLGL-------MTCLST-RIN------KLSGGQYKRVSIAQELL------S-
-SPDILILDEPTSGLDAMTCYQTVQVL------R-KLTDERQA-SGMKQIAVILTIHQPN
SDVFQQFNHVYVVA-QGGKCIYEGPPA--SIESVINRV----------------------
-------------GIRLP-
>aculy04g09250
--------------------SEFIDS--------TSSTGN---------QIETKPAG---
------------PRR-I-LNSLDGCFKSGQLSAILGPS-GAGKS-TFLDTLFG-SKQES-
---AFGQTKV---TWF-------------------------NED----------------
------------------GLPAQM------------------------------------
-------------------SKRRNIR-IAVLP---Q--HDHL-------LHHLTVYETLM
FAS----KIKNASR-H--------------------------------------------
---EAKRES-FHK----------------------------QN-----------------
--VRKVAKMLKL-------TECLDT-RCG------KLSGGQYKRVSIGQELL------S-
-EPDVIILDEPTSGLDAMTCLTTVKTL------K-SIVT-------KHPMSIILTIHQPD
IDVFNLFDHIYVIA-QGGMAIYEGAPG--EVASTLASV----------------------
-------------DLHMP-
>aculy02g27640
--------------------INWHNL--------DYVVES---------KWYKLANQ---
------------RKP-I-LNDLSGSIKSGELTAILGPS-GAGKS-TLIDCLLG-KRTTG-
---LRGQTRV---TFS--------------------------------------------
------------------DSRLEAER----------------------------------
-------------------RRKRPLK-IATIP---Q--EDHL-------LDTLTVMETFM
FAS----KIKNAHL-TYE---------PEDNFDLISGDSEDKLNLKIADGKKSKTSKMVL
SKKRPRRPF-DHY----------------------------AN-----------------
--VQRVIQQLSL-------ASCSNL-KCG------KLSGGQYKRVSIGQELL------S-
-RPDIMILDEPTSGLDSVTCYQTVNAL------R-ALIDSS-----PYPMAIVATIHQPD
IDVFNLFHKAYVLA-SGGRAIYEGSTA--GIFDTVQLG----------------------
-------------LEIAEA
>TuABCG-22
--------------------VEVNPY--------VKYI--------------GRKPE---
------------SKY-I-LNNIDGSFKSGQLIAIMGPS-GCGKS-TLINCISG-RWKGL-
---TEGDICL---S----------------------------------------------
------------------GD----------------------------------------
---------------------RARLN-MAFIP---Q--YDNY-------FDVLTVKETLV
FAS----RLQTSTL-VASNYYKAYK----------------------ALSTEGPAARLDV
RRFTVSDTN-YHQ----------------------------LA-----------------
--SDHVLTLFGL-------EHVVDS-RVG------KLSGGQKKRLSIAQELI------S-
-RPDILILDEPTSGLDSAASYNCIEIL------R-SLASS------KPSMLIMVTIHQPN
MKIFQLFDKVYVLS-SQGQLVYDGSPI--SLIGHLDKV----------------------
-------------GTPCPT
>TuABCG-23
--------------------SSFYGV--------------------------KRSTS---
------------KKV-I-FTGLSGEVRAGQLTAVIGQS-GVGKS-TLLESIAG-RRKQG-
---LTGEAYL---KFV--------------------------------------------
------------------GSTT--------------------------------------
-------------------HQVNSAQ-VSFIP---Q--KDAH-------LPCLTVKETLM
YAS----RLKNSES-AQR-----------------------------VVSKCKKLNQFD-
---FLTEMD-YHN----------------------------YL-----------------
--ITQVQKDLCL-------GRCWDV-KVA------KCSGGEIKRLSMAVELI------S-
-NPKVIILDEPTTGLDATSAFHCIEVL------N-CLTEM------ESPPGIIASIHQPS
SELLNLFHNVYVIG-AGGHCIYNGPTD--QLVTHLAQN----------------------
-------------GLCCPL
>aculy02g03250
--------------------LKVENL--------SVKL----------------VEP---
------------PRQ-V-LNSICAHVKPGQILAVMGPS-GSGKT-TLLSALSG-RIKS--
----SGRILL---N----------------------------------------------
------------------GTQLN-------------------------------------
--------------------KSLRRQ-ICYVL---Q--NDVF-------FSNLTLRQTLV
YSA----MLRLPDT-M--------------------------------------------
------SHE-YKM----------------------------RQ-----------------
--VDQVIEALDL-------KSCQDT-IIG-DYMQRGLSGGEKKRCSIACELL------S-
-NPAVMMLDEPTSSLDSCTALSLIKLL------K-QYAM-------KEQKTIIISVHQPS
SQMFYLFDKLLLLS-Q-GEMMYFGTIQ--QVLPYFQHF----------------------
-------------NYQMQR
>DmCG3327
------------------------------------------------------------
----------------------------------MGPS-GSGKT-TLLDCLSG-QRHID-
----SGSVFL---N----------------------------------------------
------------------REPLT-------------------------------------
--------------------KKWRRR-IGYVL---Q--EEIF-------FPQLTLRETVV
YTA----LLRLPES-M--------------------------------------------
------PRA-EKM----------------------------RQ-----------------
--VDHILEALEL-------GCCQQT-KFG-DYLNRGLSGGEKKRANIACELL------T-
-NPLLMLLDEPTSGLDSHSAISLMKVL------K-RYAQ-------LEQKTIVISVHQPS
SQMFHMFDKLLLLH-Q-GRTAYFGDVQ--NIYRHFEDI----------------------
-------------GVTIKP
>TuABCG-19
--------------------VNSYDS--------CSTAT-------------SSLTE---
------------NRR-I-LDDINGYARPGQVLGIMGPS-GSGKS-SLLNVLSG-RLKPD-
----QGCITL---A----------------------------------------------
------------------GEMLN-------------------------------------
--------------------KRMKRK-INYVL---Q--HDIF-------LPNLTLRQTLK
YNA----ILRLPES-M--------------------------------------------
------SYS-QKM----------------------------KQ-----------------
--VDNIIDILDL-------GQCMDT-IIG-DASRRGLSGGEKKRANIACELL------S-
-NPSVMLLDEPTSGLDSSTALGIMKFL------K-EYAM-------KERKIVIISIHQPS
SQIFYLLDKLLLLS-N-GNLAYFGDSH--SVVPFFSSI----------------------
-------------GFEITP
>Dmscarlet
--------------------LVWRDL--------CVYTNV-----------GGSGQR---
------------MKR-I-INNSTGAIQPGTLMALMGSS-GSGKT-TLMSTLAF-RQPAGT
--VVQGDILI---N----------------------------------------------
------------------GRRIG-------------------------------------
--------------------PFMHRI-SGYVY---Q--DDLF-------LGSLTVLEHLN
FMA----HLRLDRR-V--------------------------------------------
------SKE-ERR----------------------------LI-----------------
--IKELLERTGL-------LSAAQT-RIGSGDDKKVLSGGERKRLAFAVELL------N-
-NPVILFCDEPTTGLDSYSAQQLVATL------Y-ELAQ--------KGTTILCTIHQPS
SQLFDNFNNVMLLA-D-GRVAFTGSPQ--HALSFFANH----------------------
-------------GYYCPE
>Dmwhite
--------------------NRTRGL--------FCNE-------------RHIPAP---
------------RKH-L-LKNVCGVAYPGELLAVMGSS-GAGKT-TLLNALAF-RSPQGI
QVSPSGMRLL---N----------------------------------------------
------------------GQPVDA------------------------------------
--------------------KEMQAR-CAYVQ---Q--DDLF-------IGSLTAREHLI
FQA----MVRMPRH-L--------------------------------------------
------TYR-QRV----------------------------AR-----------------
--VDQVIQELSL-------SKCQHT-IIGVPGRVKGLSGGERKRLAFASEAL------T-
-DPPLLICDEPTSGLDSFTAHSVVQVL------K-KLSQ--------KGKTVILTIHQPS
SELFELFDKILLMA-E-GRVAFLGTPS--EAVDFFSYV----------------------
-------------GAQCPT
>TuABCG-03
--------------------IEWQDL--------SVSVRPGRG----LFKSKTSHNE---
------------LIP-I-IKNVTGHVDSGHLLAIMGAS-GAGKT-TFLNVLTG-RNLRNL
--DVSGKVLL---N----------------------------------------------
------------------GQIATA------------------------------------
--------------------DKMAAC-SAYVQ---Q--DDMF-------IGVLTVREHLI
FQA----HLRTSHS----------------------------------------------
------SDK-EIR----------------------------AK-----------------
--VDNVIFELGL-------KKIENY-RIGSPGMNKSISGGEMKRLAFASEIL------T-
-DPSILFCDEPTSGLDSFMAQSVVSVL------R-GMAA--------TKRTILATIHQPS
SQVFEMFDELLLLS-Q-GRVAFMGSSA--DALIFFSRI----------------------
-------------GLRCPH
>TuABCG-10
-----------------------------------------SG----LTDYFRKPKE---
------------PVH-I-IKKVSGQAKPGNLLAILGAS-GAGKT-TLLNVLTG-QNLNKL
--AIEGQVSL---N----------------------------------------------
------------------NEPITI------------------------------------
--------------------ERLSSC-SSYVQ---Q--DDLF-------FGVLTVREHLR
FQL----KLRTTFS-M--------------------------------------------
------NAS-QIN----------------------------KR-----------------
--IDQILEKLGL-------MKVAEN-RIKCGSSGERLSGGELKRLSIATEIL------T-
-DPAILFCDEPTSGLDSFMAQTVVSVL------K-SLAN--------EQRTIVCTIHQPS
SEIFKMFDQIMLLA-E-GRVAFLGTAD--KALDFFSQL----------------------
-------------GFKCPS
>TuABCG-11
-----------------------------------------SG----FTEYFRKPKE---
------------PVH-I-IKKVSGQAKPGNLLAILGAS-GAGKT-TLLNVLTG-QNLNKL
--AIEGQVFL---N----------------------------------------------
------------------NEPITI------------------------------------
--------------------ERLSSC-SSYVQ---Q--DDLF-------FGVLTVREHLQ
FQL----KLRTTFS-L--------------------------------------------
------NSG-QIN----------------------------KR-----------------
--IDQILEKLGL-------MKVAEN-RIKCGSSGQRLSGGELKRLSIATEIL------T-
-DPAILFCDEPTSGLDSFMTQTVVSVL------K-SLAN--------EQRTIVCTIHQPS
SEIFKMFDKIMLLA-E-GRVAFLGTAD--KALDFFSQL----------------------
-------------GFKCPS
>TuABCG-12
-----------------------------------------SG----LTNCFRKPKE---
------------PVH-I-IKKVSGQAKPGNLLAILGAS-GAGKT-TLLNVLTG-QNLNKL
--AIEGQVSL---N----------------------------------------------
------------------NEPITI------------------------------------
--------------------ERLSSC-SSYVQ---Q--EDLF-------FGVLSVREHLR
FQL----KLRTPVS-M--------------------------------------------
------NAS-QID----------------------------KR-----------------
--IDQILEKLGL-------MKVAEN-RIKCESTGQRLSGGELKRLSIATEIL------T-
-DPAILFCDEPTSGLDSFMAQTVVSVL------K-SLAN--------EQRTIVCTIHQPS
SEIFKMFDQIMLLA-E-GRVAFLGTAD--KALDFFSQL----------------------
-------------GFNCPS
>TuABCG-14
-----------------------------------------PS----LADCFRKPKE---
------------PVH-I-IKKVSGQAKPGNLLAILGAS-GAGKT-TLLNVLTG-QNLNKL
--AIEGQVSL---N----------------------------------------------
------------------NEPITI------------------------------------
--------------------ERLSSC-SSYVQ---Q--EDLF-------FGVLTVREHLR
FQL----KLRTTFS-M--------------------------------------------
------NSS-QIN----------------------------KR-----------------
--IDQILEKLGL-------MKVAGN-RIKCGSNGQRLSGGELKRLSIATAIL------T-
-DPAILFCDEPTSCLDSFMAQTVVSVL------K-SLAN--------EQRTIVCTIHQPS
SEIFKMFDQIMLLA-E-GRVAFLGTAD--KALDFFSQL----------------------
-------------GYKCPS
>TuABCG-13
--------------------VHS------------------KG----STGYFDKPKE---
------------PVH-I-IKKVSGQAKPGNLLAILGAS-GAGKT-TLLNVLTG-QNLNKL
--AIEGQVSL---N----------------------------------------------
------------------NEPITI------------------------------------
--------------------ERLSSC-SSYVQ---Q--DDLF-------FGVLTVREHLR
FQL----KLRSPVA-M--------------------------------------------
------NAS-QIN----------------------------ER-----------------
--VDRIIEKLGL-------RKVAEN-RIKCGTNGERLSGGELKRLSIATEVL------T-
-DPAILFCDEPTSGLDSFMAQTVVSVL------K-SLAN--------EQRTIVCTIHQPS
SEIFKMFDQIMLLA-E-GRVAFLGTAD--KALDFFSQL----------------------
-------------GYKCPS
>TuABCG-15
-----------------------------------------SC----LADCFFKSKE---
------------PVH-I-IKKVSGQAKPGNLLAILGAS-GAGKT-TLLNVLTG-HNSNRL
--AIEGQVSL---N----------------------------------------------
------------------NEPITI------------------------------------
--------------------ERLSSC-SSYVQ---Q--EDLF-------FGVLTVREHLR
FQL----KLRSPIN-M--------------------------------------------
------NVE-ETN----------------------------RR-----------------
--IDQILEKLGL-------TKVSEN-RIKCGSSGQRLSGGELKRLSIATEVL------T-
-DPAILFCDEPTSCLDSFMAQTVVSVL------K-SLAK--------EQRTIVCTIHQPS
SEIFKMFDQIMLLA-E-GRVAFLGTTE--AALDFFLQL----------------------
-------------GLNCPS
>TuABCG-16
--------------------LSWNNL--------NVYSKGSNG----LVSCFGKKKE---
------------SVH-I-IKNITGHVKPGNLLAILGAS-GAGKT-TLLNVLTG-QNLNSL
--TIEGKVLL---N----------------------------------------------
------------------NEPTTI------------------------------------
--------------------QKLASC-SAYVQ---Q--DDLF-------FGVLTVREHLQ
FQL----ELRTSVP-L--------------------------------------------
------TPE-QRR----------------------------AK-----------------
--INKLLETLGL-------MKVAES-RIKCSSTGQRLSGGELKRLSVATEIL------T-
-DPAILFCDEPTSGLDSFMAQSVISVL------K-SMAA--------ARRTVLATIHQPS
SEVFEMFDEILLLS-Q-GRVAFMGKSQ--DALSFFSQI----------------------
-------------GLQCPQ
>TuABCG-09
--------------------LQTKFN------------------------LPSKGIQ---
------------PHQ-I-INDISGEAKHGNILAIMGSS-G--------------------
----SGTILL---N----------------------------------------------
------------------GKPSTV------------------------------------
--------------------ERITSC-SAYVQ---Q--DDIF-------LANLTAREHLM
YQA----KLRMSPD-T--------------------------------------------
------SQD-AII----------------------------KR-----------------
--VEEVILELSL-------TKCADT-IIGLKGSKKSISGGEMKRLAFASEIL------T-
-NPSILFCDEPTSGLDSYMAYNVVSLL------K-SMAN--------SKRTIIITIHQPS
SDIFALLDQLLLIS-E-GRLAFIGTSA--DALKFYSSL----------------------
-------------GMECPS
>DmCG17646
--------------------IQFADV--------RYTVKK--------FSFPERKFV---
------------TKE-I-LHGLNGSFRSGELTAIMGPS-GAGKS-TLLNVMSG-FCSTG-
---VSGDIRV---N----------------------------------------------
------------------RKPMAPSS----------------------------------
--------------------ERFRQM-LCYIH---Q--DDLL-------RPQLLVGEIML
LAA----HLKLGFK-V--------------------------------------------
------TKA-YKM----------------------------DL-----------------
--IKHILSLLGL-------DHRYNV-PTG------KLSGGQKKRLAIALELI------S-
-NPPVLYLDEPTTGLDSSSCSSCVALL------K-KLAS--------QGHTIVCTIHQPS
ALIFEMFDKLYTVV-D-GHCMYQGPVR--ELVPFLADQ----------------------
-------------QLVCPS
>DmCG3164
--------------------LAFHNL--------TYRVKE------------GNRSN---
------------AKT-I-LKGVSGRLRSGELTAIMGPS-GAGKS-TLLNILSG-YKTSS-
---IEGSVTM---N----------------------------------------------
------------------GAERNL------------------------------------
--------------------SAFRKL-SAYIM---Q--DNQL-------HGNLTVQEAMT
VAT----NLKLSKK-F--------------------------------------------
------SKP-EKH----------------------------SM-----------------
--IDDILLTLSL-------SEHRYT-MTR------NLSGGQKKRLSIALELV------S-
-NPPIMFFDEPTSGLDSSTCFQCIHLL------K-MLAA--------GGRTVICTIHQPS
ARLFEMFDQLYTLA-D-GQCVYQGSTK--QLVPFLSTL----------------------
-------------NLECPS
>DmAtet
--------------------IEFCDI--------SYSVTD------------SHRRG---
------------FKT-I-LKSVSGKFRNGEITAIMGPS-GAGKS-TLMNILAG-YKTAQ-
---LSGSVLI---N----------------------------------------------
------------------SKERNL------------------------------------
--------------------RRFRKL-SCYIM---Q--DDVL-------IANLTVREAMM
VAA----NLKLGKN-M--------------------------------------------
------ISY-AKV----------------------------VV-----------------
--VEEILETIGL-------KESVNT-LTC------NLSGGQRKRLSIALELV------N-
-NPPVMFFDEPTSGLDSSTCFQLISLL------R-SLAR--------GGRTIVCTIHQPS
ARLFEKFDHLYLLA-Q-GQCVYEGRVK--GLVPYLSSL----------------------
-------------GYECPS
>DmCG5853
--------------------MEFKEL--------SLTVKL------------GFNRG---
------------SKE-I-LHNVCGKFPGSQLIAIMGPS-GAGKS-TLLDALSG-FKTTG-
---VDGSILL---N----------------------------------------------
------------------GRRRDL------------------------------------
--------------------PSFRRM-SCYIT---Q--DDRL-------QPLLTVNENMH
IAA----DLKLGQT-V--------------------------------------------
------SYE-EKE----------------------------SR-----------------
--IEDILLLLGL-------YNHDQT-LTM------RLSGGQKKRLSIAMELI------N-
-NPTVMFLDEPTTGLDSSSCTKVLELL------K-KLTS--------QGRTIICTIHQPT
AKLFQIFDQVYVLS-A-GNCVYQGSTQ--KLVPFLQSV----------------------
-------------DLPCPM
>DmCG4822
--------------------LQFSEL--------CYVVPD-----------QTNASK---
------------TKT-I-LRRVNGMFHSHELTAIIGPS-GAGKT-TLLNLLAG-FGAVC-
---ESGEILV---N----------------------------------------------
------------------NSPRDM------------------------------------
--------------------RVFRKM-SRYIM---Q--TDVL-------DSQFTVLEMMI
LAA----NLKLGKE-L--------------------------------------------
------NLK-QKL----------------------------EV-----------------
--IDEILGMLRL-------KDTLNT-MAQ------KLSGGERKRLCIALELV------N-
-NPPVIFLDEPTTGLDDLSSSQCIALL------K-VLAA--------GGRTVICSIHTPS
AKIFEMLDAVYVLA-E-GQCVYQGKGS--NIVPFLKNF----------------------
-------------GLCCPI
>DmCG9663
--------------------IGFENI--------RYTTKF-----------GVFQRE---
------------TKD-V-LMGLTGYFKSGELSAVIGPS-GAGKS-TLLNILSG-YTTYG-
---FTGDFRV---N----------------------------------------------
------------------GNRRDL------------------------------------
--------------------KAFKSN-VAFIR---Q--DTSL-------QAFLSVKEAMH
FAA----NLKIGTH-M--------------------------------------------
------THS-EKR----------------------------ER-----------------
--VKCILEAIGM-------YENRHT-RTG------QLSGGQKKRLAIALELV------N-
-NPPVLILDEPTTGLDSFTSNQLINLL------K-KLAI--------EGRTVICTIHQPS
ALTFAMFDHLYAIG-E-GKCIYAGGAQ--NLLPFLGAL----------------------
-------------NLHCPE
>DmCG31689
--------------------IHFEDL--------VYQVNV------------PKKPE---
------------KKS-V-LKGIKGTFKSGELTAIMGPS-GAGKS-SLMNILTG-LTKSG-
---VSGKIEI---G----------------------------------------------
------------------KA----------------------------------------
-----------------------RKL-CGYIM---Q--DDHF-------FPYFTVEETML
MAA----TLKISNQCV--------------------------------------------
------SLK-EKR----------------------------TL-----------------
--IDYLLNSLKL-------TKTRQT-KCS------NLSGGQKKRLSIALELI------D-
-NPAVLFLDEPTTGLDSSSSFDTIQLL------R-GLAN--------EGRTIVCTIHQPS
TNIYNLFNLVYVLS-A-GRCTYQGTPQ--NTVMFLSSV----------------------
-------------GLECPP
>DmCG32091
--------------------VEFQDV--------YYTVKER--------KNFWRVTG---
------------ERR-I-LNGVSGSFRNGQLSAIMGPS-GAGKS-SLLNAISG-FRRDG-
---VTGNIKM---K----------------------------------------------
------------------------------------------------------------
-----------------------RDN-ACYIT---Q--DDHH-------QTLLTVEELMN
LAC----DLKLKNR-H--------------------------------------------
----------KKA----------------------------EI-----------------
--MTDILENLHL-------NHRRNV-TAE------KLSGGERKRLSIALELV------D-
-NPNIFFLDEPTSGLDEVTAAQCIRLL------Q-AMAY--------EGRTIVCTIHQPS
ATIYNYFDSIYVLA-K-GQCVYQGSPR--ATIPFLRLA----------------------
-------------QLDCPR
>DmCG9664
--------------------LHFSQV--------SYSLK-------------GATKG---
------------STP-I-INEACGVFKSGRLTAILGPS-GAGKS-TLLNALAG-FKLQG-
---VTGQFLL---N----------------------------------------------
------------------GRPRDI------------------------------------
--------------------MSFRKM-SAYIA---Q--NFVM-------LNLLTVEETLR
VST----DLKMPSS-T--------------------------------------------
------AAQ-EKQ----------------------------KI-----------------
--IDDIIDILQL-------QSCRRT-LVK------NLSGGEHKRLSIGIELV------T-
-NPPIMFFDEPTSGLDCVGSYQVICHL------Q-RLAH--------DGRIVVCVVHQPG
SRLFQLFDDVLVLA-H-GEVLYAGEQR--EMLPTFAQS----------------------
-------------GHICPQ
>aculy01g35990
--------------------VSWSNL--------SFSYS--PS--------WYHSRK---
------------PTK-V-LRQISGKIKSNQLVALIGPS-GCGKT-TLLQFLAG-NNPSN-
----RDQMKI---L----------------------------------------------
------------------GL----------------------------------------
----------------------DEPK-VAFIG---Q--DDGL-------LPGLTARETLI
YAS----KLQNNNP-N--------------------------------------------
--------F-NHE----------------------------EH-----------------
--ILPILNELGL-------KECANR-SVT------KLSGGQIKRVTIAQELL------Y-
-PTNLLILDEVTSGLDASTSYSIIKLL------K-HLVSDS-----EYPMSIVISIHQPS
AKLFSVFDQVYLMA-N-GSCLYDGSSNVDHINSYLGMF----------------------
-------------NLEC--
>TuABCG-20
--------------------MDLLDG--------FLVK-------------SMSHKC---
------------RKA-I-LRNISGVFRFHDLSAIMGPS-GAGKT-TLLQCLFG-TWSGR-
---YKGKIYR---N----------------------------------------------
------------------------------------------------------------
---------------------PLANK-ASFIT---QKEEDHL-------FPCLSVIESIF
YAS----RLKGAQN----------------------------------------------
-----------ES----------------------------KV-----------------
--VEELIDQLDL-------RNCRHT-LVH------SCSGGQRKRLVIAQELA------SE
VKPKILFIDEPTSGLDSNVSFTVLTQL------Q-KLCM-------AHGMAIIATIHQPS
YKILKLFDQLYVLS-RAGRCLYQGRPE--VLRSYLSQF----------------------
-------------QVNCP-
>DmBrown
--------------------YSFWNE--------------------------CRKKR---
------------ELR-I-LQDASGHMKTGDLIAILGGS-GAGKT-TLLAAISQ-RLRGN-
---LTGDVVL---N----------------------------------------------
------------------GMAMER------------------------------------
--------------------HQMTRI-SSFLP---Q--FEIN-------VKTFTAYEHLY
FMS----HFKMHRR-T--------------------------------------------
------TKA-EKR----------------------------QR-----------------
--VADLLLAVGL-------RDAAHT-RIQ------QLSGGERKRLSLAEELI------T-
-DPIFLFCDEPTTGLDSFSAYSVIKTL------R-HLCT-------RRR----IAKHSLN
QVY--GEDSFETPS---GESSASGSGS--KSIEMEVVA----------------------
-------------ESHESL
>DmCG11069
--------------------LEAHNI--------FHTTEVDGG------GCFNGAGN---
------------SAL-V-LKGVNLTVHSGEVMAILGSK-GSGKR-ALLDVISR-RADGA-
---TRGQVLL---N----------------------------------------------
------------------GSPLSK------------------------------------
--------------------ALFQQR-CGYVT---Q--SCTF-------VPGLTVAQTLH
YTP----TIL--------------------------------------------------
------SGY-LKS----------------------------SK-----------------
--VRQVLADLAL-------SQVAHK-RVE------YLNISEARRLAIGIQLV------R-
-DPVMLLLDEPTHGLDPLSAYLLISIL------S-NTAK-------KTGCGILLSLEKPR
SDVFPFLDRALFLC-L-GGVVYSGGTR--AMLEYFHGI----------------------
-------------GFPCPQ
>MoGNOMON_2168496434
--------------------VQTPSC--------VQSL--------------TGTGL---
------------TAP-L-IKDVSLEVHAGEVMAVLGSK-GSGKK-ALLEVIAR-RAMGP-
---TRGQILL---N----------------------------------------------
------------------DIPITV------------------------------------
--------------------RLFQEQ-CGYVP---R--RVNL-------VPGLTVRQSLD
VGA----QLTVGSK-V--------------------------------------------
------PAS-VKK----------------------------TR-----------------
--VKQVMADLAL-------NSVAEK-EVS------TLSMNEQRRLAIGLELV------R-
-DPVLVILDEPTADLDPLNTYFVVSIL------A-NHAK-------KYNRIVLMSMSKPR
SDIFPFLDRVTYLC-L-GELVYTGSTR--HMLDYFRNV----------------------
-------------GFPCPE
>TuABCG-02
--------------------IELIGV--------SHTGPIVPPNRATIWSKLTGSLA---
------------KGL-I-LKDVSFEVYSGEVMAILGSK-GSGKR-ALIDVIGH-RVTGQ-
-GSTKGQILL---N----------------------------------------------
------------------DVPLTL------------------------------------
--------------------RLFQEQ-CGFVS---K--RTQL-------IPGLTVRQSLQ
YMA----NMTMK---T--------------------------------------------
------SQT-MKK----------------------------TR-----------------
--IKQVLADLAL-------TGLANR-KVD------TLSLPEAKRLAIGLQIV------R-
-DPLLLVLDDPTSSLDPLNTYFVISIL------S-NHVK-------KYGRIVILTMDKPR
SDIFPFLDRVTYLC-L-GDVVYTGSTR--MMMDYFRSI----------------------
-------------GFPCPE
>DmCG31121
--------------------LIYPNI--------QVHCLD--------------------
------------VNP-C-LRGVSMQAKAGDLFAIMATS-QREGS-ALAECLAG-LTERL-
----GGEILI---N----------------------------------------------
------------------GQQVSR------------------------------------
--------------------RGLREL-CSYVPAL-E--VSSL-------DPRMSVQCTLN
FHA----ALRGPID----------------------------------------------
-------RS-DLE----------------------------ER-----------------
--MDVLIEDLGL-------NTVRAS-NVS------TLTHSEKQRLSVACQLL------A-
-QSSLLILDQVTSNMDIFDTFFLVEYL------R-QWCS--------GGRIVIMTLQPPT
FEILSMCSGVLLLS-G-GRTVFSGSRA--DLPRHMGEL----------------------
-------------GYPCPP
>MoGNOMON_2147525891
--------------------LQVRGL--------TFEVDRSSW----GQKLCGRART---
------------KLL-L-LEGLSFEVRGGEILALVATS-DNEGT-TLLDILGN-RVEKKW
GDKVRGEFLY---N----------------------------------------------
------------------GIPMEA------------------------------------
--------------------DRLQNF-VGYVG---R--DFEL-------CPDMSVRQWML
FTS----LVQEPGG----------------------------------------------
------PIR-DTK----------------------------ER-----------------
--INALLEDLGL-------GQLRHT-RIA------DLTESEKRRLNVATQLL------L-
-DTDIVLLDQPIQGMDILDSFFLIDYL------R-QWAS--------RGRIVIMTVHPPT
FEIFSMMSRIAIIS-T-GRMVYFGRRR--ELLDYFAYI----------------------
-------------DFPCPP
>TuABCG-01
--------------------DKTSTL----------------------RRICGAQRT---
------------KSR-I-LDNISFEVKAGEVLAIMATS-EYEGT-SILEILSD-RYNKSR
G-TVKSEITL---N----------------------------------------------
------------------GIFMTP------------------------------------
--------------------AKLSQV-SSYVG---Q--DTDL-------CPNMSARQTLL
FSS----LVQGPAK-K--------------------------------------------
------NTF-DTK----------------------------KR-----------------
--TNAVLEELGL-------SEVRHT-SVA------DLTEAEKRRLLIGQALL------L-
-DTDLLLLDQPTKGMDIFDSFFLIEYL------R-QWAL-------ISGRCVILTIQPAT
YEIFTMLSQIALVS-T-GRILYFGKRK--DLLTYFSYI----------------------
-------------DFPCPT
>TuABCG-21
--------------------SQFVHL--------VKQLVS-----------NKSDGR---
------------SKC-I-LHPQSGSIKKGQMIAIIGRS-GSGKS-TLIQCLAG-CKEKN-
---RSGQIQIT-LN----------------------------------------------
------------------SQQNGKVDSTQLPPL---------------------------
-------------R---A-PTKPHIK-ICYLP---Q--VDHL-------IPTLTVYETLM
YAS----RLRNLSK-T--------------------------------------------
------SDQ-YHS----------------------------HR-----------------
--VEAIMTDLNL-------LGSRNV-LVR------RISGGQRKRLSIGLELL------G-
-SPDIFLLDEPTSGLDSSNALQCVQLL------K-RLANSSF----NDN-----------
----KQLNNDILTN-G-GPVEESQQTQ--RPMSSSSEL----------------------
-------------AIIASI
>aculy01g17420
--------------------EDDEDT--------NDEET---------------------
------------DRC-T-IRNMSMEVKSGQTIALVGPS-GSGKS-TALALLQR-FYDID-
----EGSITL---G----------------------------------------------
------------------GHKLCDLNL---------------------------------
--------------------AWLRGQ-FGVVT---Q--EPVL--------FDMSIAENIR
LGAKPGQSVS--------------------------------------------------
------------D----------------------------YD-----------------
--IEQAARSANAHAFISRLPQGYET-RAG-A-RGVQLSGGQKQRIAIARALV------R-
-QPKILLLDEATSALDLESESIVQKAL------D-QARI---------GRTTFIVAHRLS
TVK--NADKIIVFD-K-GTIVEMGTHE--QLLQNRGLY----------------------
-------------YQINAQ
>aculy02g29380
--------------------IRFDKV--------NFSYP---------------TRS---
------------NVQ-V-LKDLTFNLQQGQTVAICGRT-GSGKS-TVMNLLLR-FYDPS-
----SGAIYL---D----------------------------------------------
------------------NCNLRDLNV---------------------------------
--------------------AWLRSL-AGIVE---Q--EPAL--------FDCSIYENIS
LGA---TSEA--------------------------------------------------
------------DRNF-------------------------DK-----------------
--IVEAAKLANAHDFITKLPEGYNT-RCG-D-RGVQMSGGQKQRIAIARALL------S-
-DPKILLLDEATSALDSESESMVQSAL------N-KARK---------GRTTVVIAHRLS
TIR--DADLICVME-N-GAIVESGKHD--ELMARKQHY----------------------
-------------FDLVTN
>TuABCB-01
--------------------IRFENV--------NFFYP---------------SRE---
------------TVQ-V-LYNFTLDIKKSESIALCGES-GSGKS-TIVALLQR-FYDPT-
----SGRITV---N----------------------------------------------
------------------GVDIRELNL---------------------------------
--------------------NWWRSQ-IGIVS---Q--EAVL--------FSGTIRDNIS
LGA---PNAS--------------------------------------------------
---------------F-------------------------DE-----------------
--IVRAAKKANAHTFIKSLPAGYDT-LVG-E-RGAQLSGGQKQRIAIARAVI------G-
-DPKLLLLDEATSALDTVNEQVVQKAL------D-KARK---------GRITLIVAHRLS
TIK--DANLICAME-S-GKIVESGKHN--ELLEKKGLY----------------------
-------------HTLINK
>TuABCB-02
--------------------IKFEQV--------NFFYP---------------TRP---
------------NIQ-V-LFNFNLTMKAGESVALCGGS-GSGKS-TIVALLQR-FYDPT-
----SGRITV---N----------------------------------------------
------------------GVDIRNLNL---------------------------------
--------------------HWWRSQ-IGIVS---Q--EAIL--------FSGSIRDNIA
LGD---TNPS--------------------------------------------------
------------TGAF-------------------------DE-----------------
--IVRSAKKANAHAFIKSLPAGYDT-LVG-E-RGAQLSGGQKQRIAIARAII------A-
-NPKLLLLDEATSALDTVNEQVVQKAL------D-KARK---------GRITLIVAHRLS
TIV--DANLICAME-S-GKIVESGKHN--ELLEKKGLY----------------------
-------------HSLISN
>DmCG1824
--------------------IRFENV--------SFAYP---------------MQP---
------------DHL-V-LKDFSLTLRPGQTVALVGAS-GSGKS-TIASLVER-FYEPS-
----AGNIKL---D----------------------------------------------
------------------GYKLSDISP---------------------------------
--------------------YWLRSNVLGFIE---Q--QPVL--------FGTSILENIR
YGK---PDAG--------------------------------------------------
------------E----------------------------ED-----------------
--VYAAARLSQSHDFVTALPDGYAT-HVG-E-RGTQLSGGQRQRIAIARALL------K-
-NPRILILDEATSALDATSEAEVQKAL------D-TVVQ---------NRTTLVIAHRLS
TIR--NADLIVVLD-Q-GRVVETGKHD--ELMGKRGLY----------------------
-------------FELVRQ
>MoGNOMON_2504005460
--------------------IRLRNV--------NFSYP---------------NRP---
------------EQK-V-LDNLTISIPPGKIVALCGAS-GCGKS-TIAALIER-FYDVQ-
----GGEVLI---D----------------------------------------------
------------------GVNVRELDL---------------------------------
--------------------EWLRGQAIGLIS---Q--EPVL--------FATSILENIR
YGR---PSAS--------------------------------------------------
------------D----------------------------KE-----------------
--VIEAAKQANAHDFIMNFENKYDT-ILG-E-RGATVSGGQKQRIAIARALL------K-
-NPRILILDEATSALDTQSEKVVQQTL------D-NIMK---------GRTVLVIAHRLS
TIR--KADIIYVVH-H-GKVIESGDHH--TLTSLKGAY----------------------
-------------WRLTQD
>TuABCB-03
--------------------IQFNNV--------KFSYP---------------TRP---
------------GQE-V-LKQLNLNLKPGTVTAICGLS-GSGKS-TIAALIER-FYDVD-
----EGSIKI---D----------------------------------------------
------------------GTDIRQMNC---------------------------------
--------------------RWLRGQLIGYIN---Q--EPTL--------FATTIRENIR
FGK---PGAS--------------------------------------------------
------------D----------------------------EE-----------------
--VYEAAKLANADEFIKQFPDGYDT-QVG-E-RGLAVSGGQKQRIAIARAIL------K-
-NPTILILDEATSALDASAEKSIQQAL------E-TVMK---------GKTVMIIAHRLS
TIQ--NADIIVVIA-K-GKIIETGSHQ--ELIKKKGFY----------------------
-------------YNLIMQ
>DmCG10226
--------------------VEFRDV--------FFRYP---------------ARE---
------------DVI-V-LRGLNVVVEEGQTVALVGPS-GCGKS-TCIQLLQR-FYDPV-
----FGQVLL---D----------------------------------------------
------------------GEDVRKYNI---------------------------------
--------------------KWLRSN-IAVVG---Q--EPVL--------FQGSIGENIR
HGK---PEAT--------------------------------------------------
------------Q----------------------------KE-----------------
--VEDAAKAANAHDFIIALHKGYDT-DIS-E-KGVQLSGGQRQRIAIARALI------Q-
-QPKILLLDEATSALDYHSEKLVQAAL------D-KACK---------GRTTLVVSHRLS
AIR--HAHRIVYIE-N-GKAVEQGTHE--ELMKLEGFY----------------------
-------------HKMVTV
>DmMdr65
--------------------VEFQDV--------FFRYP---------------SRP---
------------EVI-V-HRGLNIRIRAGQTVALVGSS-GCGKS-TCVQLLQR-FYDPV-
----FGSVLL---D----------------------------------------------
------------------DLDIRKYNI---------------------------------
--------------------QWLRSN-IAVVG---Q--EPVL--------FLGTIAQNIS
YGK---PGAT--------------------------------------------------
------------Q----------------------------KE-----------------
--IEAAATQAGAHEFITNLPESYRS-MIG-E-RGSQLSGGQKQRIAIARALI------Q-
-NPKILLLDEATSALDYQSEKQVQQAL------D-LASK---------GRTTIVVSHRLS
AIR--GADKIVFIH-D-GKVLEEGSHD--DLMALEGAY----------------------
-------------YNMVRA
>DmMdr49
--------------------IRFEGI--------RFRYP---------------ARP---
------------DVE-I-LKGLTVDVLPGQTVAFVGAS-GCGKS-TLIQLMQR-FYDPE-
----AGSVKL---D----------------------------------------------
------------------GRDLRTLNV---------------------------------
--------------------GWLRSQ-IGVVG---Q--EPVL--------FATTIGENIR
YGR---PSAT--------------------------------------------------
------------Q----------------------------AD-----------------
--IEKAARAANCHDFITRLPKGYDT-QVG-E-KGAQISGGQKQRIAIARALV------R-
-QPQVLLLDEATSALDPTSEKRVQSAL------E-LASQ---------GPTTLVVAHRLS
TIT--NADKIVFLK-D-GVVAEQGTHE--ELMERRGLY----------------------
-------------CELVSI
>DmMdr50
--------------------IEFKEV--------EFQYP---------------TRP---
------------EVS-I-LNKLNLKIHRGQTVALVGPS-GCGKS-TCIQLVQR-FYDPQ-
----AGNLLF---N----------------------------------------------
------------------GTNLKDLDI---------------------------------
--------------------NWLRSR-IGVVG---Q--EPIL--------FATSIYENIR
YGR---EDAT--------------------------------------------------
------------R----------------------------EE-----------------
--IEAAAAAANAAIFIKKLPKGYDT-LVG-E-RGAQLSGGQKQRIAIARALI------R-
-DPEILLLDEATSALDTASEAKVQAAL------E-KVSA---------GRTTIIVAHRLS
TVR--RADRIVVIN-K-GEVVESGTHQ--ELMELKDHY----------------------
-------------FNLVTT
>DmCG3156
--------------------VGFQNV--------FFTFP---------------TRP---
------------ESA-V-LTDFSLNLMPGTTTAVVGRS-GSGKT-TIALLMLR-LYDPQ-
----GGTVHL---D----------------------------------------------
------------------GIDLRTVNP---------------------------------
--------------------QWLRNN-IGAVS---Q--EPVL--------FSCSIRENIL
YGANPGETPS--------------------------------------------------
------------P----------------------------ER-----------------
--LQQVIEDANVSQFTDQLPDGLDT-LVG-Q-RGMMLSGGQKQRVAIARALI------K-
-NPAILILDEATSALDAVSENLVQNAL------D-NLIQ---------GRTVLTIAHRLS
TIR--NADQIAVLS-D-GKIVEQGSYN--ELMGIQEGV----------------------
-------------FRELVA
>MoGNOMON_2152462658
--------------------IDFRGV--------DFRYP---------------TR----
------------DAN-I-LSELELRIPAGKVTAVVGPS-GSGKS-TLAGLILR-FYDPS-
----AGAVFL---D----------------------------------------------
------------------GLDITEVNP---------------------------------
--------------------TSLRSH-IGVVS---Q--EPVL--------FSTTIAQNVA
YGS--LKPVS--------------------------------------------------
------------S----------------------------AD-----------------
--IEDALRQANALDFVRDFPSALDT-MVG-E-RGIMLSGGQKQRIAIARAIL------R-
-NPRILILDEATSSLDSISERQIQEFL------E-QFAA---------GRTVIVIAHRLS
TIR--RADNIVVLK-G-GRIVEEGLFE--DLLKIENGV----------------------
-------------FSDLVN
>aculy03g07380
--------------------ALIRNL--------VANEID------------GQRGK---
------------SKR-I-LNYFNLEIAAGQSVALVGPS-GSGKS-TVLSLVQR-LYDIN-
----GGQLLI---G----------------------------------------------
------------------QHNIKDLNI---------------------------------
--------------------SWLRNQ-ISVVT---Q--EPRL--------FDMTIAENIR
LGL---TDTQ--------------------------------------------------
------------DNNLNWSNSWCEARVDEDLTKAKQEANIMQQ-----------------
--VIEASREANAHEFIMKLPAGYAT-RVG-T-GGFQLSGGQKQRIAIARALI------R-
-KPKILLLDESTSALDTESESIVAQAL------K-IASR---------GRTTITVAHRLS
TIK--EVDLIVVMS-Q-GQVIECGSHE--ELMQSHIGS----------------------
-------------PKGGVY
>aculy03g03130
--------------------LVFDNV--------SFGYT-----------------E---
------------GRN-V-LNNLDFEVPAGKKIAIVGGS-GCGKS-TIVRLMYR-FYDPI-
----QGQVIV---N----------------------------------------------
------------------GQNIRDVDI---------------------------------
--------------------DSLRQQ-IAVVP---Q--DSVL--------FHDTIKYNIQ
YGN---FQAS--------------------------------------------------
------------E----------------------------EQ-----------------
--VVAASQLAELHETIQSWPDEYNT-RVG-E-RGLKLSGGEKQRVAIARAIL------K-
-NSPILIFDEATSSLDSITEAKIMTAL------R-RAVE---------NRTSVRIAHRLG
TVA--DADQILVLD-R-GKIFERGTHR--ELLGKPSSL----------------------
-------------YSHLWA
>MoGNOMON_2522879572
--------------------IEFENV--------TFGYI-----------------A---
------------DQP-I-LRNVSFKIPTGKKVALVGGS-GSGKS-TTVRLLYR-FFDPI-
----DGRILI---N----------------------------------------------
------------------GQDIKDVNL---------------------------------
--------------------DSLRRG-IAVVP---Q--DAVL--------FHNTIRFNLQ
YGD---LQRS--------------------------------------------------
------------D----------------------------AE-----------------
--VEESARMAEIHDAITGWPKGYET-QVG-E-RGLKLSGGEKQRVAIARAIL------K-
-NSPILVFDEATSSLDSITEQKIMKAL------R-RAAT---------GKTTLCIAHRLS
TIA--DADEIFVLK-D-GTLIESGTHQ--SLLRKPSSF----------------------
-------------YAYLWN
>TuABCB-04
--------------------VVFDNV--------YFEYV-----------------K---
------------NQP-I-LNNLSFEVPAGKKVAFIGGS-GSGKT-TIIRLMYR-FFEPQ-
----QGKVLV---A----------------------------------------------
------------------GQDIKDIDV---------------------------------
--------------------DSLRQA-ISVVP---Q--DPVL--------FNNTIEYNLQ
YGN---FSAS--------------------------------------------------
------------Q----------------------------ER-----------------
--IHEASSMAELHDSIQRWPKAYQT-QVG-E-RGLKLSGGEKQRVAIARAIV------K-
-NSPILIFDEATSSLDSITEHKILKAL------S-RAAH---------GRTSICIAHRLS
TVV--DADLIYVLQ-D-GRVVETGNHS--SLVANPSSL----------------------
-------------YALLWS
>DmCG7955
--------------------IEFRNV--------SFEYE-----------------P---
------------GKP-I-FRDLSFTIPAGKNVAIVGGS-GSGKS-SMVRLLFR-FFEPN-
----SGKVLI---G----------------------------------------------
------------------GQDISAVDL---------------------------------
--------------------ESLRKV-IAVVP---Q--DSVL--------FHNTIEHNIH
YGN---LSKS--------------------------------------------------
------------H----------------------------AE-----------------
--VQNAARMADLHDSIMSWPGQYST-QVG-E-RGLKLSGGEKQRVAIARAIL------K-
-NTPILIFDEATSSLDSITEHNILQAL------T-RATS---------GRTSICIAHRLS
TVK--DADEILVLE-N-GRVGERGTHS--ELLRQNGLY----------------------
-------------ARLWET
>DmCG4225
--------------------IEFSNV--------TFGYS-----------------P---
------------EKI-V-LRNVSFTVPAGKTVAIVGPS-GAGKS-TIMRLLFR-FYDVQ-
----TGAILI---D----------------------------------------------
------------------GQNIKLVQQ---------------------------------
--------------------QSLRKA-IGVVP---Q--DTVL--------FNNTIFYNIE
YAK---LGAS--------------------------------------------------
------------D----------------------------EA-----------------
--VYEAARAADIHERILGFPEKYET-KVG-E-RGLRLSGGEKQRVAIARTLL------K-
-APIIVLLDEATSALDTHTERNIQAAL------A-RVCA---------NRTTIIVAHRLS
TII--HADEILVLQ-Q-GSIAERGRHE--ELVLREDGI----------------------
-------------YADMWQ
>MoGNOMON_2152225186
--------------------IEFRDV--------CFSYN-----------------N---
------------DRP-I-LKQVSFVVPPGHTVAFVGQT-GAGKS-TLVRLLFR-FYDVK-
----SGTILI---D----------------------------------------------
------------------GQNIAFVKQ---------------------------------
--------------------KSLRSH-IGVVP---Q--DTVL--------FNSSILENIR
YGR---PSAT--------------------------------------------------
------------D----------------------------DE-----------------
--VIDAARSAEIHDSILQMPNKYET-VVG-E-RGLKLSGGEKQRVAIARTIL------K-
-APSIIILDEATSALDTRTERRVQKAL------S-EIVK---------GKTTIVVAHRLS
TIV--KADQIIVLE-D-GEIVEQGNHK--ELLSLNKKY----------------------
-------------AAMWFQ
>MoGNOMON_2147529571
---------------CQG-EIVFDSV----------------------------SSPHL-
------------STP---LKTISLEVRCAERLSIYDASWEQGQAHAVADLLLR-FTEPS-
----FGRILV---D----------------------------------------------
------------------GRDIRSYNV---------------------------------
--------------------GWLRSR-LAVVR---Q--DPVL--------FAATIAENIR
YGN---PMIQ--------------------------------------------------
------------Q----------------------------SD-----------------
--IEQAAIAAQAHKFILKLPKKYDT-VLS-P-CGAPLSLGQRQLLCIARAIA------R-
-NASILILENPSHNLRGDAAAMVIHAM------Q-NAME---------GRTSILISNKAF
KLR--DHERIIVLE-E-DFRTTFEERS--ARHEGIRTV----------------------
-------------ASRRGL
>aculy01g26560
--------------------VRIKDG--------TFKWE----------------YG---
------------GSV-I-LKKINLDVPRRKLVAIVGPV-GSGKS-SLLSAILG-DLEKC-
----GGEVLV---D----------------------------------------------
------------------R-----------------------------------------
-----------------------ASS-MAYVP---Q--EAWI--------LNTTLKSNIM
FNK----VIN--------------------------------------------------
------------E----------------------------DR-----------------
--YQRVIDACALGPDLKTLELGDQS-EIG-E-KGLNLSGGQKQRVSLARAVY------A-
-DTDIYLMDDPLNAVDAHVGRHIFDQI---IGPK-GMLR---------DRTRILVTNKLS
VLP--EVDHIIVMS-D-GKITESGTYE--QLLKNRGLF----------------------
-------------SQILVK
>DmCG6214
--------------------MSIENG--------EFSWG---------------------
------------DEI-T-LRNINIEVKKGSLVALVGTV-GSGKS-SVVQAFLG-EMEKL-
----AGVVNT---V----------------------------------------------
------------------G-----------------------------------------
-------------------------K-LAYVP---Q--QAWI--------QNATVRDNIL
FGQ----TYD--------------------------------------------------
------------R----------------------------KR-----------------
--YNKVIDACALRADIDILSAGDLT-EIG-E-KGINLSGGQKQRISLARAVY------S-
-DADLYLLDDPLSAVDAHVGKHIFEEV---IGPK-GILA---------RKSRVLVTHGVT
FLP--QVDSIYVIK-M-GEISESGTFD--QLVKNKGAF----------------------
-------------ADFIIQ
>TuABCC-01
----------------------IRNA--------SFSWS----------------PD---
------------EEE-T-LKDIDMEVSKQKLVAIVGTV-GSGKS-SLLSALLG-DLYKK-
----QGYVNV---Y----------------------------------------------
------------------G-----------------------------------------
-------------------------K-IAYVP---Q--SAWI--------QNATVRNNII
FGS----PFV--------------------------------------------------
------------K----------------------------DK-----------------
--YDKVIEACALAPDLQILTGGDQT-EIG-E-RGINVSGGQKQRISIARAVY------S-
-NSDIYLLDDPLSAVDAHVAKHLFDKV---IGPK-GLLK---------NKTRLLVTHRIT
FLP--QVDQIIVMK-D-GKFRESGTYA--ELMAKKGEF----------------------
-------------ADFIVQ
>TuABCC-07
--------------------ILVKDA--------TFSWS----------------RD---
------------EEP-T-LKDINLQVEKQKLVAVVGVV-GSGKS-TLLSAILG-DLYKK-
----HGTVNV---D----------------------------------------------
------------------G-----------------------------------------
-------------------------K-VAYVP---Q--TSWI--------QNATVRDNIL
FES----PFV--------------------------------------------------
------------Q----------------------------EK-----------------
--YDQVIEACALTPDLKILAGGDLT-EIG-E-KGINLSGGQKQRVSIARAVY------S-
-DSDIYLLDDPLSAVDAHVAKHLFEKV---IGNK-GLLK---------NKTRLLVTHRIT
FLP--QADEIIVLR-D-GKIYESGTFS--ELMAKKGEF----------------------
-------------FNFIVQ
>TuABCC-08
--------------------ILVKDA--------TFSWS----------------RD---
------------EEP-T-LKDINIQVEKQKLVAVVGVV-GSGKS-TLLSAILG-DLYKK-
----HGTVNV---D----------------------------------------------
------------------G-----------------------------------------
-------------------------K-VAYVP---Q--SSWI--------QNATVRDNIL
FES----PFV--------------------------------------------------
------------Q----------------------------EK-----------------
--YDQVIEACALTPDLKILAGGDLT-EIG-E-KGINLSGGQKQRVSIARAVY------S-
-DSDIYLLDDPLSAVDAHVAKHLFEKV---IGNK-GLLK---------NKTRLLVTHRIT
FLP--QADEIIVLR-D-GKIYESGTFS--ELMAKKGEF----------------------
-------------FNFIVQ
>TuABCC-10
--------------------IKVKNA--------TFSWS----------------PD---
------------EEP-T-LKNINLEVEKKKLVAVVGIV-GSGKS-TLLSALLG-DLHKQ-
----HGFVNV---Y----------------------------------------------
------------------G-----------------------------------------
-------------------------K-LAYVP---Q--SSWI--------QNATVRDNIL
FDA----PFV--------------------------------------------------
------------K----------------------------GK-----------------
--YDQIIEACALTPDLKILAGGDLT-EIG-E-KGINVSGGQKQRISIARAVY------S-
-NSDIYLFDDPLSAVDAHVAKHLFDQV---IGPK-GMLK---------NKTRLLVTHRIT
FLP--QVDEIVVLR-D-GKIYESGTYS--ELMAKKGEF----------------------
-------------FDYIVQ
>TuABCC-11
--------------------IKVKNA--------TFSWS----------------PD---
------------EEP-T-LKDINLEIEKKRLVAVVGIV-GSGKS-TLLSALLG-DLHKQ-
----HGFVNV---Y----------------------------------------------
------------------G-----------------------------------------
-------------------------K-LAYVP---Q--SSWI--------QNATVRDNIL
FDA----PFV--------------------------------------------------
------------K----------------------------GK-----------------
--YDQIIEACALTPDLKILAGGDLT-EIG-E-KGINVSGGQKQRISIARAVY------S-
-NSDIYLFDDPLSAVDAHVAKHLFDQV---IGPK-GMLK---------NKTRILVTHRIT
FLP--QVDEIVVLR-D-GKIYESGTYS--ELMAKKGEF----------------------
-------------FDYIVQ
>TuABCC-39
--------------------IKVKNA--------TFSWS----------------PD---
------------EEP-T-LKDINLEVEKKKLVAVVGIV-GSGKS-SLLSALLG-DLHKQ-
----HGFVNV---Y----------------------------------------------
------------------G-----------------------------------------
-------------------------E-LAYVP---Q--SSWI--------QNATVRDNIL
FNE----PFL--------------------------------------------------
------------E----------------------------DE-----------------
--YDQIIEACALTPDLKILAGGDLT-EIG-E-KGINVSGGQKQRISIARAVY------S-
-NSDIYLFDDPLSAVDAHVAKHLFDQV---IGPK-GMLK---------NKTRLLVTHRIT
FLP--QVDEIVVLR-D-GKIYESGTYS--ELMAKKGEF----------------------
-------------FDYIVQ
>TuABCC-27
--------------------IQVKNA--------TFSWS----------------QD---
------------EEE-V-LTDINIEVPQNKLIAIVGTV-GSGKS-SLLAALLG-DLHKK-
----QGSINV---H----------------------------------------------
------------------G-----------------------------------------
-------------------------R-IAYVP---Q--TAWL--------QNATVRENIV
FGE----TFR--------------------------------------------------
------------Q----------------------------EK-----------------
--YNNVIEACALTPDMKILPGGDKT-EIG-E-RGINLSGGQKQRISIARAVY------S-
-NSDVYLLDDPLSAVDAHVASHLFDKV---IGPK-GLLK---------HKTRLLVTHRIT
FLP--QVDQIIVMK-D-GKIQESGTYN--ELMAKKGEF----------------------
-------------ADFIIQ
>TuABCC-28
--------------------ISVKNA--------TFSWS----------------QD---
------------EEA-V-LTNINIEVPQNKLIAIVGPV-GSGKS-SLLAALLG-DLHKK-
----QGSINV---H----------------------------------------------
------------------G-----------------------------------------
-------------------------R-IAYVP---Q--TAWL--------RNATVRQNIV
FGE----TFR--------------------------------------------------
------------Q----------------------------EK-----------------
--YNNVIEACALTPDMKILPGGDTT-EIG-E-RGINLSGGQKQRISIARAVY------S-
-NSDVYLLDDPLSAVDAHVASHLFDKV---IGPK-GLLK---------HKTRLLVTHRIT
FLP--QVDQIIVMK-D-GKIHESGTYN--ELMAKKGEF----------------------
-------------ADFIIQ
>TuABCC-02
--------------------ISIKNG--------TFCWS----------------YD---
------------EQP-V-LKNVDMHVKRNKLVAVVGTI-GSGKS-SLLAAILG-DLYKQ-
----EGSVNV---Y----------------------------------------------
------------------G-----------------------------------------
-------------------------R-VAYVP---Q--SAWI--------QNATVRDNIL
FGE----PYS--------------------------------------------------
------------K----------------------------TK-----------------
--YDSVIDACALTTDLKILTGGDQT-EIG-E-KGINVSGGQKQRISIARAVY------S-
-NSDLYLLDDPLSAVDAHVASHLFEKV---IGPK-GVLR---------HKTRVLVTHRIT
FLP--QVDEIIVMQ-D-GKIRESGTFS--ELMDKKGSF----------------------
-------------SDFIIQ
>TuABCC-38
IS-----------------AINITEA--------TFSWS----------------PE---
------------EEP-V-LKDIDMKFERNKLVAIVGTV-GSGKS-SLISAILG-DLYKS-
----KGFINV---D----------------------------------------------
------------------G-----------------------------------------
-------------------------K-VAYVP---Q--SAWI--------MNSTVRRNIL
LEN----PFV--------------------------------------------------
------------R----------------------------DK-----------------
--YNPVIDACALDPDFKLLSGGDAT-EIG-E-RGINISGGQKQRISIARAVY------S-
-DSDIFLLDDPLSAVDAHVAKHLFDNV---IGPE-GLLK---------NKTRLLVTHRIT
FLT--QVDQIIVMK-D-GRIYESGTYS--DLMAKKGEF----------------------
-------------ADFIAQ
>TuABCC-35
--------------------IKVENA--------TFCWS----------------YG---
------------DEP-I-ISKLNLSIERNKLVAIVGTI-GSGKS-SVLSALLG-ELYKK-
----EGHVNV---H----------------------------------------------
------------------G-----------------------------------------
-------------------------R-IAYVP---Q--SAWI--------QNATVRDNIL
FGK----PYD--------------------------------------------------
------------K----------------------------EK-----------------
--YENVVEACALTADLKILPGNDQT-EIG-E-RGINVSGGQKQRISIARAVY------S-
-DTDIYLLDDPLSAVDSHVATHLFDKV---IGPN-GLLR---------NKTRVFVTHRLT
FLP--QVDEIIVLK-D-GKIYDHGSFD--ELMNKKGTF----------------------
-------------AEFIDQ
>TuABCC-18
----------------------LRNG--------TFSWS----------------KD---
------------DSS-V-LNGITLDIKDKSLVAIVGQV-GSGKS-SLLSALLG-DLYKT-
----EGYVNV---Y----------------------------------------------
------------------G-----------------------------------------
-------------------------K-IAYVP---Q--SAWI--------QNATVRQNIT
FSQ----PYI--------------------------------------------------
------------E----------------------------EK-----------------
--YNKVLEACALTQDLKILTGGDLT-EIG-E-KGINLSGGQKQRVSLARAVY------A-
-NSDIYFLDDPLSAVDAHVSRHLFDKV---IGPT-GMLK---------KKTRILVTHRVT
FLP--QVDEIIVLK-D-GQITEQGTYH--ELLAKNGEF----------------------
-------------AQFLLQ
>TuABCC-16
----------------------IKSA--------SFTWS----------------SD---
------------ESP-V-LRDIDYSFKKGSLVAIVGPI-GSGKS-SLLSALLG-DLFKL-
----SGEVNV---T----------------------------------------------
------------------G-----------------------------------------
-------------------------S-LAYIP---Q--TAWI--------QNETLRRNIT
FGQ----PFI--------------------------------------------------
------------Q----------------------------NK-----------------
--YDKVLEACALVPDLKILPG------------GINLSGGQKQRVSLARSVY------A-
-DSDIYLFDDPLSAVDAHVSKHLFTHV---IGPK-GMLK---------DKTRVLVTHRIT
FLP--QVDHIIVLK-D-GAIHEHGTYN--DLIAKKGEF----------------------
-------------ADFVVQ
>TuABCC-37
--------------------ITVKDA--------TFCWS----------------TQ---
------------DEP-V-LHSINLSVGKAKLIAIVGPI-GSGKS-SLLASLLG-DLHKV-
----SGSVNV---Y----------------------------------------------
------------------G-----------------------------------------
-------------------------K-VGYVP---Q--LAWI--------QNTTLRDNII
FGQ----PYC--------------------------------------------------
------------K----------------------------AK-----------------
--FDQILDACALRPDLAILPADDLT-EIG-E-RGVNLSGGQKQRISFARAVY------A-
-NCDVVLLDDPLSAVDVHVASHLFNQV---IGPN-GLLK---------DKTRLLVTHRLS
FLP--QVDQIIVLK-G-GKISEMGTYN--ELLKQKGEF----------------------
-------------SQLVLN
>MoGNOMON_2302680116
--------------------VSIERG--------TFAWSK--------------AER---
------------EQP-T-LKDINLEVQRGKLIAIVGTV-GSGKS-SLLSALLG-YMEKI-
----GGDVEL---N----------------------------------------------
------------------G-----------------------------------------
-------------------------K-VAYVA---Q--QTWI--------QNATLKDNIL
FNE----ALD--------------------------------------------------
------------A----------------------------QK-----------------
--YEAIIEACALKSDLDILPDGDQT-EIG-E-KGINLSGGQKQRISIARACY------S-
-NADVFLLDDPLSAVDSHVGKHIFEKV---IGNQ-GILN---------KKTRILVTHGIS
FLP--HVDQIIVVD-D-GEIREQGTYH--ELLAKKGAF----------------------
-------------ADVLMQ
>MoGNOMON_2263884260
--------------------VSIKDG--------TFQYGT--------------GTD---
------------ISP-A-LKDINMEIKRGQLVAIVGTV-GTGKS-TLLSALLG-DVTKK-
----TGSVTV---S----------------------------------------------
------------------G-----------------------------------------
-------------------------S-VAYVP---Q--QAWI--------QGTSIKNNIL
FGG----KYD--------------------------------------------------
------------R----------------------------AR-----------------
--YEQVLDVCALRADLAILPGGDET-EVG-E-KGINLSGGQKQRISLARAVY------A-
-GSDNYYFDDPLSAVDSHVSKHIFDKV---ISNK-GILS---------AKTRILVTHRLS
VLA--DCDVVYVLK-D-GTISEWGTYK--QLVARKGAF----------------------
-------------ADFLVQ
>TuABCC-12
--------------------LNPSES-------VSMEW----------------------
------------KPA-D-LENINIRIPKKSFTAIIGPV-GSGKS-SLLSAILG-EMNLT-
----QGKINI---D----------------------------------------------
------------------G-----------------------------------------
-----------------------GSD-IAFIS---Q--QPWC--------QHMTLRENIL
FGK----PFI--------------------------------------------------
------------K----------------------------EK-----------------
--YDRTLTACALAEDINILPDGDST-EIG-E-NGINLSGGQKQRVSIARAVY------S-
-EADLFLFDDPLSAVDGPVARHLIENV---LSSKTGLLK---------DKTRVLVTNNLD
ILQ--EVDKIIMLE-N-GAIIETGTYK--ELLEAEGSL----------------------
-------------ARLAQK
>TuABCC-13
--------------------IKEADR--------SQKKS----------------IN---
------------DEP-T-LQNINIEVKKDAFVAIIGSV-GSGKS-SLLSAILG-EMKRV-
----KGCINI---N----------------------------------------------
------------------G-----------------------------------------
-----------------------KLR-VAYVS---Q--QAWI--------QNVTLRENIL
FGH----KFD--------------------------------------------------
------------K----------------------------TK-----------------
--YDTIVSACALDHDIAYLPNGDET-EIG-E-KGINLSGGQKQRVSLARACY------S-
-DADIYLLDDPLSAVDAHVASHIFHHV---LSSV-GILG---------GKTRVLVTNKLN
ILS--KVDFIYVLS-N-GVISETGTYN--ELVNSKGEF----------------------
-------------SKLIEQ
>TuABCC-14
--------------------SENEEE--------SVSP-----------------FY---
------------TEP-D-LKNINIHVKPGSFVAIVGSV-GSGKS-SLLSAILG-EMEKV-
----SGLVNI---N----------------------------------------------
------------------G-----------------------------------------
-----------------------KSK-IAYVS---Q--QAWI--------QNATIRDNIL
FEN----PFN--------------------------------------------------
------------K----------------------------TR-----------------
--YEEIISVCALEPDLAYLPKGDKT-EIG-E-KGINLSGGQKQRISLARACY------S-
-DADIFIMDDPLSAVDAHVSKHLFNRV---LNSESGILR---------DKTRVLVTNKLD
ILS--NVDYIYVLN-N-GRTNEAGTYQ--ELVNSRGDF----------------------
-------------YNLVKQ
>TuABCC-15
--------------------SENEEE--------SVSP-----------------FY---
------------TEP-D-LKNINMNVKPGSFVVIVGSV-GSGKS-SLLSAILG-EMEKV-
----SGLVNI---N----------------------------------------------
------------------G-----------------------------------------
-----------------------KSK-IAYVS---Q--QAWI--------QNATIRDNIL
FEN----PFN--------------------------------------------------
------------K----------------------------TR-----------------
--YEEIISVCALEPDLAYLPKGDKT-EIG-E-KGINLSGGQKQRISLARACY------S-
-DADIFIMDDPLSAVDAHVSKHLFNRV---LNSESGILR---------DKTRVLVTNKLD
ILS--NVDYIYVLN-N-GRTSEAGTYQ--ELVNSRGDF----------------------
-------------YNLVNQ
>TuABCC-17
--------------------DEPKDV--------CTNL-----------------LN---
------------DEP-A-LKNINMSVKTGSFVAIIGSV-GSGKS-SLLSAILG-EMEKV-
----KGRINI---N----------------------------------------------
------------------G-----------------------------------------
-----------------------KLK-IAYVA---Q--QAWI--------QNATLRDNIL
FGK----PFD--------------------------------------------------
------------K----------------------------TK-----------------
--YDEVIAACALEPDLAYLPGGDET-EIG-E-KGINLSGGQKQRVSLARACY------S-
-DSDLYILDDSLSAVDAHVAKHIFNNV---LSSKSGLLR---------NKTRILVTNKLD
ILS--KVDSIYVLA-N-GEISETGTFQ--ELMDSKGDF----------------------
-------------SELVEE
>TuABCC-25
--------------------NENGEI--------STAL-----------------LN---
------------DEP-T-LQKINIRVKTGSFVAIVGSV-GSGKS-SLLSAILG-EMEKV-
----KGRINI---N----------------------------------------------
------------------G-----------------------------------------
-----------------------KLR-IAYVA---Q--QAWI--------QNATLRDNIL
FGK----PFD--------------------------------------------------
------------K----------------------------TK-----------------
--YDKVIAACALGPDLAYLPGGDET-EIG-E-KGINLSGGQKQRVSLARACY------S-
-DSDLYILDDPLSAVDAHVAKHIFKNV---LSSKSGLLR---------NKTRVLVTNKLD
ILS--KVDSIYVLT-N-GKISETGTFK--ELMDSKGDF----------------------
-------------SELVEQ
>TuABCC-26
--------------------NEPKDV--------SSNL-----------------LN---
------------DEP-A-LQNINMSVKVGSFVAIIGSV-GSGKS-SLLSAILG-EMEKV-
----KGRINI---N----------------------------------------------
------------------G-----------------------------------------
-----------------------KLR-IAYVA---Q--QAWI--------QNATLRDNIL
FGK----PFN--------------------------------------------------
------------K----------------------------TK-----------------
--YDKVIAACALGPDLAYLPGGDET-EIG-E-KGINLSGGQKQRVSLARACY------S-
-DSDLYILDDPLSAVDAHVAKHIFKNV---LSSKSGLLR---------NKTRVLVTNKLD
ILS--KVDSIYVLI-N-GKISETGTFK--ELMDTRGAF----------------------
-------------SELVEQ
>TuABCC-23
--------------------ITDKDH--------ETYK-----------------LL---
------------SES-N-LKQINMKIEQGKLVAIIGPV-GSGKS-SLLHAILG-EMKKV-
----KGRVNI---D----------------------------------------------
------------------G-----------------------------------------
-----------------------KLK-MAFVA---Q--QVWI--------QNTTLRENIL
FGN----PYI--------------------------------------------------
------------K----------------------------SK-----------------
--YDRVISACALDLDISYLPGGDET-EIG-E-KGINLSGGQKQRVSLARACY------S-
-DSDLYIMDDPLSAVDAHVSAHIFENV---FSSESGLLK---------DKTRIVVINRLD
LLT--KVDQIYILN-N-GMIRETGTYK--ELMKSEIRF----------------------
-------------VEYVEE
>TuABCC-24
--------------------ITDKDY--------ETYK-----------------LL---
------------SES-N-LKQINMKIEQGKLVAIIGPV-GSGKS-SLLHAILG-EMKKV-
----KGRVNI---D----------------------------------------------
------------------G-----------------------------------------
-----------------------KLK-MAFVS---Q--QVWI--------QNTTLRENIL
FGN----PYI--------------------------------------------------
------------K----------------------------SK-----------------
--YDRVISACALDLDISYLPEGDET-EIG-E-KGINLSGGQKQRVSLARACY------S-
-DSDLYIMDDPLSAVDAHVSAHIFENV---FSSESGLLK---------DKTRIVVINRLD
LLT--KVDQIYILN-N-GMIRETGTYK--ELMKSEIRF----------------------
-------------VEYVEQ
>aculy03g03870
--------------------GEMEKV--------SANAM---------------------
------------QSA-T-LKDIDLHVKPKQFVAIVGQV-ASGKS-SLLASILG-EMHRV-
----SGRFNV---S----------------------------------------------
------------------K-----------------------------------------
-----------------------SLS-IAYVP---Q--QAWI--------QNMTVRDNIL
FGS----AYD--------------------------------------------------
------------E----------------------------ER-----------------
--YKQVLKVCCLQADLDTLPGGDQA-EIG-E-KGINLSGGQKQRVSLARACY------S-
-NSDIFLLDDPLSALDSHVAMSVYEQV---LSSSTGLLR---------NKTRVLATNSLF
VLP--HVDQIVVLD-N-GRVVECGTYR--ELMAIETGY----------------------
-------------LSEFMR
>MoGNOMON_2147487905
--------------------ISFRNA--------SFTWG----------------DD---
------------ENP-V-LKNLNFSIKKGELVAVVGSV-AAGKS-SLIQAIIG-ELIPT-
----SGSVSR---R----------------------------------------------
------------------K-----------------------------------------
-----------------------ERK-IGYVP---Q--QAWI--------LNSTVRKNIL
FGC----AYA--------------------------------------------------
------------A----------------------------RR-----------------
--YRDIVKECCLLPDLKILQAGDST-EIG-E-KGVNLSGGQKQRVSLARAVY------L-
-DADIYLLDDPLSAVDAHVAYDLFNDV---VGPK-GILS---------GKTRILVTHSVA
VLP--HVDRIIVLE-D-GEVTHRGTYD--EIMSQNVRL----------------------
-------------KELVET
>MoGNOMON_2147488145
--------------------ISFRNA--------SFTWG----------------DD---
------------ENP-V-LKNLNFSIKKGELVAVVGSV-AAGKS-SLIQAIIG-ELIPT-
----SGSVSR---R----------------------------------------------
------------------K-----------------------------------------
-----------------------ERK-IGYVP---Q--QAWI--------LNSTVRKNIL
FGC----AYA--------------------------------------------------
------------A----------------------------RR-----------------
--YRDIVKECCLLPDLKILQAGDST-EIG-E-KGVNLSGGQKQRVSLARAVY------L-
-DADIYLLDDPLSAVDAHVAYDLFNDV---VGPK-GILS---------GKTRILVTHSVA
VLP--HVDRIIVLE-D-GEVTHRGTYD--EIMSQNVRL----------------------
-------------KELVET
>MoGNOMON_2147484337
--------------------ISFRNA--------SFTWG----------------DD---
------------ENP-V-LKNLNFSIKKGELVAVVGSV-AAGKS-SLIQAIIG-ELIPT-
----SGSVSR---R----------------------------------------------
------------------K-----------------------------------------
-------------------------E-IGYVP---Q--QAWI--------LNSTVRKNIL
FGC----AYA--------------------------------------------------
------------A----------------------------RR-----------------
--YRDIVKKCCLLPDLKILQAGDST-EIG-E-KGVNLSGGQKQRVSLARAVY------L-
-DADIYLLDDPLSAVDAHVAYDLFNDV---VGPK-GILS---------GKTRILVTHSVA
VLP--HVDRIIVLE-D-GEVTHRGTYD--EIMSQNVRL----------------------
-------------KELVET
>MoGNOMON_2147758531
--------------------IHFRGA--------SLSWG-----------------G---
------------DTP-V-LSALNLAVNSGELVAIIGRV-GSGKS-SLLSAILG-EMKKL-
----EGSIDV---G----------------------------------------------
------------------N-----------------------------------------
-----------------------K-R-IAYVP---Q--QAWI--------QNESVRQNVI
FTG----TYE--------------------------------------------------
------------P----------------------------GW-----------------
--YEEVLKKCCMKPDLEIFEAGDLT-EIG-E-KGVNLSGGQKQRISLARAVY------Q-
-RAGIYLLDDPLSAVDAHVSSDLFDEI---IGPQ-GLLK---------DVTRVLVTHSVT
VLP--FVDKIFVLD-N-GKITHSGSFQ--EIMRTDAAI----------------------
-------------RSFLVE
>MoGNOMON_2147758563
--------------------VRFRDA--------DISWG-----------------G---
------------LKP-A-LRELNLTIKSGELVAIVGRV-GSGKS-SLLSAILG-EMKKL-
----KGSIDV---A----------------------------------------------
------------------R-----------------------------------------
-----------------------K-R-IAYVP---Q--QAWI--------QNESVRQNIL
FTR----SYE--------------------------------------------------
------------P----------------------------KW-----------------
--YREVLKKCCMEPDLQPFEAGDLT-EIG-E-KGVNLSGGQKQRVSLARAVY------Q-
-RAGIYLLDDPLSAVDAHVSSDLFHNV---IGPR-GLLR---------NATRILVTHSVA
VLP--FVDKIFVLD-N-GKITHSGTFG--EIMNTDVSI----------------------
-------------KSFLTE
>MoGNOMON_2147758643
--------------------IRLLSL--------DAAWL-----------------G---
------------TTP-L-LTGLNFSVRSGELLAVCGRM-GSGKS-SLLHAILG-EMKIL-
----SGSLSV---R----------------------------------------------
------------------N-----------------------------------------
-----------------------E-P-IAYVG---Q--QAWI--------QNETVRQNIL
FTA----SYE--------------------------------------------------
------------P----------------------------AW-----------------
--YKQVLHKCCLDSDIERFAGGDLT-EIG-E-RGVNLSGGQKQRISLARAVY------Q-
-RASIYLLDDSLSALDAHVSSDLFRNV---IGPG-GVLG---------SVTRIFVTQSMS
LLP--FVDRIIFLD-D-GKIEHIGTYE--EISEKNRLV----------------------
-------------KNMSKT
>MoGNOMON_2148384803
--------------------LSMSSA--------TLSWE-----------------G---
------------REA-I-LKDISLDVTRRELLAVIGRV-GEGKS-SLISAMLG-EMNLL-
----SGDVGA---H----------------------------------------------
------------------G-----------------------------------------
-------------------------S-VAYVP---Q--QAWL--------RNASLRENVL
FGK----PYD--------------------------------------------------
------------H----------------------------ER-----------------
--YWDILQRCELLEDISMLPAGDQT-EIG-E-KGINLSGGQKQRVSIARAVY------A-
-DADIYLFDDPLSAVDSNVGVRIFSTVSSIIGNE-GILK---------MKTRIFATHGIQ
YLT--EVQRVVVME-N-GSISRIGSFD--ELMRSKGDF----------------------
-------------RSLILQ
>MoGNOMON_2194682820
--------------------ISIRGA--------TFSWE-----------------G---
------------KNE-V-LKDITLEVSDGELLAIVGRV-GAGKS-SLISAILG-EMNLL-
----SGRVGA---R----------------------------------------------
------------------G-----------------------------------------
-------------------------K-VAYVS---Q--QAWL--------RNDTLRENIL
FGQ----PYD--------------------------------------------------
------------K----------------------------RR-----------------
--YWEILRRCALLEDIKMLPAGDQT-EIG-E-KGINLSGGQKQRISIARAVY------A-
-EADIYLFDDPLSAVDSHVGLKIFSMI---IGKE-GILR---------GKTRLLVTHGVQ
YLT--DVERVVVMK-G-GRISQSGKFA--ELMRSKDDF----------------------
-------------RSLIRQ
>MoGNOMON_2148086019
--------------------ISMKNA--------TFSWE-----------------G---
------------NEA-I-LTDMSLDVPRGELLAIVGRV-GGGKS-SLISAMLG-EMNLL-
----SGKVHA---R----------------------------------------------
------------------G-----------------------------------------
-------------------------S-VAYVS---Q--QTWL--------RNATFRENIL
FGK----PYD--------------------------------------------------
------------H----------------------------QR-----------------
--YWDILRRCALLEDIEMLPAGDQT-EIG-E-KGINLSGGQKQRVSIARAVY------A-
-DADTYFMDDPLSAVDSHTGLQIFYMI---ISNE-GMLK---------TKTRVFVTHGIQ
YLP--KVDRMVIME-N-GRMSRIGNSV--GLMRSENDF----------------------
-------------RSLMPH
>MoGNOMON_2147648787
----------------------WSAA--------TLTWKA-------------TGTM---
------------NEA-I-LRNISLTVKTGELIAVIGRV-GSGKS-SLLTSLLT-ELQLL-
----EGKVNL---R----------------------------------------------
------------------G-----------------------------------------
-------------------------S-VAYVP---Q--QAWI--------QNASIKKNII
FTR----AFD--------------------------------------------------
------------E----------------------------TE-----------------
--FATVLKICCLVDDLSSLPGGENT-EIG-E-RGINLSGGQKQRVSLARAVY------Q-
-NRDIYLLDDPLSAVDAHVGASIFKDV---IGNS-GILK---------HKTRILVTNQLS
ILS--RVDRIILLE-E-GRIAEQGSYQ--DLTRAGTDF----------------------
-------------SQFLKE
>MoGNOMON_2147987795
--------------------MRWQNA--------LLAWNE--------------DDM---
------------HLP-V-LKNINLSVRTGELVAIVGRI-GSGKS-SLLSSMLG-DLQVR-
----QGKLDL---R----------------------------------------------
------------------G-----------------------------------------
-------------------------S-IAYVP---Q--QAWI--------QNANIKQNII
FAN----EFD--------------------------------------------------
------------K----------------------------LF-----------------
--YKQVLDCCCLTADLKILPAGERT-EIG-E-KGVNLSGGQKQRISLARAVY------Q-
-RKDIYFLDDPLSAVDAHVGSAIFSKV---ISNK-GILS---------GKTRLFVTNMLS
ALP--EFDRIVVLK-D-GEIVEQGTYQ--DLKGSGREF----------------------
-------------ADFLSD
>MoGNOMON_2148241571
LNLKDLTKNLIGDQPGDGNSLRWAGA--------TLQWS---------------DSS---
------------DKP-A-LENVHLEIKTGELVAIVGKV-GAGKS-SLLSSVLG-DLHLK-
----HGRVDR---N----------------------------------------------
------------------G-----------------------------------------
-------------------------S-LAYVP---Q--QAWI--------QNATIKDNIL
FTR----SFE--------------------------------------------------
------------R----------------------------QH-----------------
--YRQVVEKCCLAEDLKVLPGGERT-EIG-E-KGVNLSGGQKQRISLARAVY------Q-
-NKDVYLLDDPLSAVDAHVGSAIFRDV---IGNC-GMLR---------SKTRIFVTNMLS
ILP--FVDRIVFLK-D-GRIVEQGTYI--DLKNSTAEF----------------------
-------------ADFLKE
>MoGNOMON_2147586691
--------------------ARWEGV--------SSSWT---------------AKL---
------------CEL-T-LEEVDLTVKTGQLVAIVGKV-GCGKS-SLLNSLLG-DIKLM-
----RGKIDL---A----------------------------------------------
------------------G-----------------------------------------
-------------------------S-MAYVP---Q--QAWI--------QNATIKENII
FTK----QFS--------------------------------------------------
------------K----------------------------SL-----------------
--YKRTIDKCCLSMDLKILPGGDQT-EIG-E-KGVNLSGGQKQRISLARAVY------M-
-DRDIYLLDDPLSAVDAHVGSAIFQDV---IGNT-GVLK---------QKTRIFVTNMLS
VLP--KVDRIVFMK-D-GRIVEQGTYD--ELRNTVGEF----------------------
-------------AEFLNE
>MoGNOMON_2147586675
--------------------ARWRSA--------SLSWER--------------------
------------SET-T-LRNIDLSVETGDLVAIVGEV-GSGKS-SLLNSLLG-NMKLL-
----AGSVDL---A----------------------------------------------
------------------G-----------------------------------------
-------------------------S-VAYVP---Q--QVWI--------QNATIKQNIV
FTQ----DFD--------------------------------------------------
------------R----------------------------KL-----------------
--YERVVRRCCLSSDLRILPGGDNT-EIG-E-KGINLSGGQKQRVSLARAVY------Q-
-DRDVYLLDDPLSAVDAHVGAALFRDV---IGNNTGMLK---------DKTRLLVTNTLS
VLP--NVDRIVVLK-H-GEIVEHGTYA--ELRDSKTSE----------------------
-------------FAKLLR
>MoGNOMON_2148179987
--------------------ITMRNV--------TATWG---------------GDS---
------------LLP-T-LAGFNLNVPNGKLLAIVGPV-GSGKS-SVLSSMLG-DLSVS-
----EGRIDI---S----------------------------------------------
------------------G-----------------------------------------
-------------------------S-IAYVP---Q--QAWI--------QNLTIKENII
FTS----EFE--------------------------------------------------
------------R----------------------------RK-----------------
--YEKVLDACCLRPDLGILPGGDQT-EIG-E-KGINLSGGQRQRVALARAAY------Q-
-NKDIYLFDDPLSALDAHVGKSIFNSL---MSSG-GMLR---------KKTRVLVTNNLS
VIP--DVDYIVVLK-E-GEIVERGTYA--DLMNSGGVL----------------------
-------------AELLKE
>MoGNOMON_2147607635
LDLDDVTHAV-----GEGEVVVFEKA--------SFAWE---------------------
------------SSI-V-LDKLDLKVRKGELIAIIGPV-GSGKS-SLMEAILG-SMKKI-
----TGHVHK---D----------------------------------------------
------------------K-----------------------------------------
-----------------------AST-MAYVP---Q--RAWI--------LNDSIRNNIV
FTS----DPD--------------------------------------------------
------------E----------------------------SW-----------------
--YREVVDRCCLLPDFQMLEHNDDT-EIG-E-KGINLSGGQKQRVSLARAVF------Q-
-KAQLYLLDDPLSSVDSHVLQDLFNDV---IGPQ-GLLK---------DTTRILVTHSQA
VLP--LCDRIVLLK-E-GKIDFVGTYN--DLIKEDVSM----------------------
-------------KTILGE
>MoGNOMON_2147696659
--------------------IDIREA--------TFAWG---------------------
------------QEV-S-LKDIDLRVKRGELIAVLGQI-GTGKS-SLLSAMLG-EMNQV-
----GGSIAI---R----------------------------------------------
------------------D-----------------------------------------
------------------------VK-IAYVP---Q--QAWI--------QSGTVRQNIL
FRN----QLD--------------------------------------------------
------------K----------------------------HY-----------------
--YSKVIKNCALRPDIRLLIDGDQT-EVG-D-RGMNLSGGQKQRISIARAVY------H-
-QAELYLFDDPLSALDAHVADVIFRDV---ISNR-GMLR---------HTTRIIATHNES
ILP--MCDRVLVLD-H-GKIIASGTFN--ELASVLNMR----------------------
-------------RRSSVI
>aculy05g00620
--------------------SKLSSS--------TSTQIP----------GAGSDSK---
------------SNE-I-IRNLSLGIKPRDLVLIVGRV-GSGKS-SVLMSILG-ELPVT-
----SGCLQV---N----------------------------------------------
------------------G-----------------------------------------
-------------------------R-ISYAS---Q--EAWI--------FSGSVRDNIL
FGK----SMD--------------------------------------------------
------------P----------------------------ER-----------------
--YSEVIRVCSLNRDLDLLVDGDLT-IVG-E-RGVSLSGGQKARVNLARALY------N-
-EADLYLLDDPLSAVDAPVAKHIFNES---L--R-TFLR---------KKTVILATHQLQ
FLR--HASKVLVVD-R-DSPAAFGTLQ--EVMDSEAFA----------------------
-------------VVDYSK
>aculy01g07940
--------------------ASTQNV--------HLAAS---------------QRSL-I
EGGTSQLNSSQTAIC-A-LRNVTYSVRGGELMIIVGRV-GSGKS-SVLMSILG-ELPLA-
----SGKMNI---R----------------------------------------------
------------------G-----------------------------------------
-------------------------K-ISYAA---Q--EAWI--------FAGTVRENVL
FGK----PFD--------------------------------------------------
------------A----------------------------KR-----------------
--YADVLRVCSLDKDIKLFPQGDET-VVG-E-RGVSLSGGQRARINLARAVY------Y-
-DADIYLLDDPLSAVDTVVAKHIFNEC---V--C-GYLK---------DKAVILATHQTQ
FVK--QETKVLFLQ-E-GRQISCKSYS--DNKDLELFM----------------------
-------------GANWEK
>aculy04g10090
--------------------WIADDL--------YER-----------------NEE---
------------TNL-S-LTGINFEVRPGELLVIVGRV-GSGKS-SILMALMG-ELPIV-
----TGDLKL---W----------------------------------------------
------------------G-----------------------------------------
-------------------------R-ISYSS---Q--EPWI--------FAGSVEENIL
FGA----PYD--------------------------------------------------
------------E----------------------------KR-----------------
--LNEVIQVCALYKDIELLPNGKDT-LVG-E-RGISLSGGQKARVNLARALY------F-
-DADIYLLDDPLSAVDSSVAKHIFEQC---I--K-GFLK---------SKTVILVTHQLQ
FAK--SANGILVVD-Q-GHQIALGSYR--ELSKKVDLV----------------------
-------------GFNRGI
>DmCG10505
--------------------LSFRKV--------SASWD---------------KPSI--
---------KQPRKP-H-IEGISFHINAGQFVGIVGNV-GSGKS-TLLHAILG-EIELM-
----QGRVEV---H----------------------------------------------
------------------G-----------------------------------------
-------------------------R-ISYAA---Q--QPWV--------FQGSIRENIL
FVE----QYE--------------------------------------------------
------------E----------------------------KR-----------------
--YRAVVHACQLDRDLELLPRGDAT-VVG-E-RGISLSGGQKARIALARAVY------R-
-QADIYLFDDPLAAVDAQVGKLLMDKC---F--H-RLLD---------GKMRILVTHHVQ
LLK--SVDQLLLLE-G-GKLTQQGSYE--ELKDVITHH----------------------
-------------AALDLE
>DmCG11898
VK-----------------SITVHKL--------SASWD---------------QKK---
---------QEKRHR-H-IEDVSFQAQDQQFVGIVGTV-GAGKS-TLLQVILG-ELDII-
----SGSVEV---N----------------------------------------------
------------------G-----------------------------------------
-------------------------V-LSYAP---Q--EPWL--------LRGSLRDNIL
FTE----PYD--------------------------------------------------
------------E----------------------------QR-----------------
--YLEVLRVCHLDRDVEQLPLGDST-RVG-E-GGASLSGGQKARVSLARAVY------R-
-KADIYLLDDPLSAVDSHVSKMLLDRC---L--N-EFLS---------KKIRILVTHRVQ
LLR--HVDHLVLLE-G-GRISVQGHYD--ALKKLIRFR----------------------
-------------MSVAND
>DmCG11897
--------------------VVLKNV--------SASWD---------------TSD---
----------GHANC-A-IEDFSTDIKDQTLAAVVGPV-GAGKS-SFLNVLLG-EVGID-
----KGEAMV---H----------------------------------------------
------------------G-----------------------------------------
-------------------------K-ISYAS---Q--ESWV--------FEGTIRDNIV
FVE----DYN--------------------------------------------------
------------E----------------------------RR-----------------
--YKKVVKVCGLERDMELLPRGDLT-VVG-E-RGVSLSGGQKARVSLARAVY------R-
-KADIYLLDDPLSAVDTHVGKHIFDRC---I--R-DFLS---------NKIRILVTHQVQ
YLF--DVEHLLLMG-S-GKIMAQGSYQ--ELQRSRQFQ----------------------
-------------FLEQTQ
>DmCG14709
--------------------IEFSQF--------QARWE---------------SHS---
------------LEP-T-LEDINLQLGRRKLVAVIGPV-GAGKS-SLIQAILG-ELPGE-
----SGTLRI---N----------------------------------------------
------------------G-----------------------------------------
-------------------------S-YSYAA---Q--EPWL--------FTGTVRQNIL
FGL----DWD--------------------------------------------------
------------K----------------------------HR-----------------
--YRTVVKKCALERDFELLPFGDKT-IVG-E-RGASLSGGQKARISLARAVY------R-
-RADIYLLDDPLSAVDTHVGRHLFDQC---M--R-GYLR---------SELVILVTHQLQ
FLE--QADLIVIMD-K-GRISAMGTYS--SMKRSGLDF----------------------
-------------AQLLTA
>DmCG4562
--------------------IVISKL--------KAKWD---------------QKN---
------------TDN-T-LDNISLKFKPRQLVAVIGPV-GSGKS-SLIQAVLG-ELNPD-
----SGSVKV---N----------------------------------------------
------------------G-----------------------------------------
-------------------------T-LSYAS---Q--EPWL--------FTGTVRQNIL
FGL----PMD--------------------------------------------------
------------K----------------------------HR-----------------
--YRTVVKRCALERDFELLPYADKT-IVG-E-RGASLSGGQKARISLARAVY------R-
-KADIYLLDDPLSAVDTHVGRHLFDQC---M--R-GFLR---------EEIVLLVTHQLQ
FLE--QADVIVIMD-K-GKISAMGTYE--SMAKSGLDF----------------------
-------------AQMLTD
>DmCG31792
--------------------VSISEL--------KAKWT---------------TNS---
------------PDY-T-LSGVNLQVHAGALVAIVGHT-GSGKS-SLIQAILG-ELRVE-
----SGEIEV---T----------------------------------------------
------------------G-----------------------------------------
-------------------------S-MSYAS---Q--EPWL--------FSGTVRQNIL
FGQ----PMD--------------------------------------------------
------------R----------------------------RR-----------------
--YDLVVRKCALERDFELLPLKDKT-ILG-D-RGASLSGGQKARISLARSVY------R-
-DASIYLLDDPLSAVDSSVARRLFEEC---L--R-GHLR---------DKIVILVTHQLQ
FLQ--QADQIVIME-M-GKVKAVGTYE--SLHKSGLDF----------------------
-------------GIVLDD
>DmCG7627
--------------------ISISGL--------MAKWD---------------VNS---
------------PDY-S-LNGVNLRVQPGTMLGIVGRT-GSGKS-SLIQAILG-ELPAE-
----SGEIKV---N----------------------------------------------
------------------G-----------------------------------------
-------------------------S-MSYAS---Q--EPWL--------FSGTVRQNIL
FGQ----PMD--------------------------------------------------
------------R----------------------------RR-----------------
--YAKVVKKCALERDFELLPFKDKT-IVG-E-RGASLSGGQKARISLARAVY------R-
-ETSIYLLDDPLSAVDTHVARHLFEQC---M--R-GYLR---------ERIVILATHQLQ
FLQ--HADQIVIMD-K-GRVSAVGTYE--SLRESGLDF----------------------
-------------ASMLAD
>DmCG31793
--------------------VEIKAL--------RARWG---------------QEQ---
------------HDL-V-LNNVNMSLRRGQLVAVIGPV-GSGKS-SLIQAILG-ELPPE-
----SGSVQV---S----------------------------------------------
------------------G-----------------------------------------
-------------------------K-YSYAS---Q--EPWL--------FNASVRDNIL
FGL----PMD--------------------------------------------------
------------K----------------------------QR-----------------
--YRTVLKRCALERDLELL-HGDGT-IVG-E-RGASLSGGQRARICLARAVY------R-
-RADVYLLDDPLSAVDTHVGRHLFDEC---M--R-GFLG---------KQLVILVTHQLQ
FLE--DADLIVIMD-K-GHVSACGTYE--EMLKSGQDF----------------------
-------------AQLLVE
>DmCG9270
--------------------VKLQSF--------QARWN---------------HDH---
------------VEP-V-LENINISLSPPQLVAVIGPV-GSGKS-SLIQAILG-ELPGE-
----SGKLKV---Q----------------------------------------------
------------------G-----------------------------------------
-------------------------D-ISYAS---Q--EPWL--------FNASVRDNIL
FGL----PMD--------------------------------------------------
------------K----------------------------HR-----------------
--YRNVIRNCALERDFELL-HGDRT-FVG-E-RGASLSGGQRARISLARAVY------R-
-QADTYLLDDPLSAVDTHVGRHLFEEC---M--R-GFLR---------DKLVILVTHQLQ
FLE--HADLIVIMD-K-GKISAVGTYE--EMLKSGQDF----------------------
-------------GKLLAT
>DmCG8799
--------------------ISIRDL--------KAKWD---------------PNS---
------------PDY-T-LSGINLEIKPGSVVAVIGLT-GSGKS-SLIQAILG-ELKAN-
----SGQLQV---N----------------------------------------------
------------------G-----------------------------------------
-------------------------S-LSYTS---Q--ESWL--------FSGTVRQNIL
FGQ----PMD--------------------------------------------------
------------S----------------------------QR-----------------
--YEEVVKKCALERDFDLLPLRDNT-IVG-E-RGATLSGGQKARISLARSVY------R-
-KASIYLLDDPLSAVDASVARHLFDQC---V--R-GHLR---------GSTVVLVTHQEQ
FLP--HVDQIVILA-N-GQIKALGDYE--SLLKTGLIT----------------------
-------------GLGSLS
>DmCG5789
--------------------VTIKDI--------NASWD---------------IEK---
------------PQK-T-LQSINLQIEKGQLCAVIGPV-GAGKS-SILQLLLG-ELPVI-
----DGGVFI---Q----------------------------------------------
------------------G-----------------------------------------
-------------------------D-LSYAA---Q--EPWL--------FTGSVRNNIL
FGE----EFD--------------------------------------------------
------------R----------------------------KR-----------------
--YQEVTRCCALSTDFQQLPNGDKT-LVG-E-RGASLSGGQRARISLARAVY------K-
-PAQIYLMDDPLSAVDAHVGRHLFDEV---IGPR-GRLA-------QLKATRILVTHQVH
FLS--EADVIVIVD-Q-GRILRQGTYQ--ELINSDLDF----------------------
-------------ARLLER
>TuABCC-03
--------------------LKLSNL--------VATWD---------------SSD---
------------EEP-T-LDGISMNVQSGELALVVGSV-GTGKS-SLLLAIMK-EIIIK-
----SGSIDV---N----------------------------------------------
------------------G-----------------------------------------
-------------------------T-LSYAS---Q--ESWT--------WNASIRDNIT
FGQ----EFD--------------------------------------------------
------------E----------------------------KR-----------------
--YKKVLEVTALQRDVDILPYGDKT-LVG-E-RGVGLSGGQRARVNLARSIY------R-
-DADIYLFDDPLSAVDASVAATIFQKC---F--K-EFLK---------EKVVILVTHQIQ
FLR--NADKVLLIS-E-DKSIFYDNIS--DLDQGPLEI----------------------
-------------ELALSH
>TuABCC-04
--------------------LKLSNL--------VATWD---------------SSD---
------------EEP-T-LDGISMNVQSGELALVVGSV-GTGKS-SLLLAIMK-EIIIK-
----SGSIDV---N----------------------------------------------
------------------G-----------------------------------------
-------------------------T-LSYAS---Q--ESWT--------WNASIRDNIT
FGQ----EFD--------------------------------------------------
------------E----------------------------KR-----------------
--YKKVLEVTALQRDVDILPYGDKT-LVG-E-RGVGLSGGQRARVNLARSIY------R-
-DADIYLFDDPLSAVDASVAATIFQKC---F--K-EFLK---------EKVVILVTHQIQ
FLR--NADKVLFIS-E-DKSIFYDNIS--DLDQGPMDL----------------------
-------------GLALSQ
>TuABCC-05
--------------------LKLSNL--------VATWD---------------SSD---
------------EEP-T-LDGISMNVQSGELALVVGSV-GTGKS-SLLLAIMK-EIIIK-
----SGSIDV---N----------------------------------------------
------------------G-----------------------------------------
-------------------------T-LSYAS---Q--ESWT--------WNASIRDNIT
FGQ----EFD--------------------------------------------------
------------E----------------------------KR-----------------
--YKKVLEVTALQRDVDILPYGDKT-LVG-E-RGVGLSGGQRARVNLARSIY------R-
-DADIYLFDDPLSAVDASVAATIFRKC---F--K-EFLK---------DKIVILVTHQIQ
FLR--NADKVLLLK-D-DKSLFYDKIS--DLEKGYKEV----------------------
-------------ELALSQ
>TuABCC-06
--------------------LFIDKL--------TSFWD---------------PTD---
------------DDA-C-LENISLEVLQGDLAVIVGST-GSGKT-SLLLAILD-EIHNK-
----SGKITL---N----------------------------------------------
------------------G-----------------------------------------
-------------------------T-ISYAS---Q--EIWS--------FNASIKDNIL
FGQ----PFN--------------------------------------------------
------------A----------------------------ER-----------------
--YKKVLAASTLDRDLMTFPYGDAT-LVG-E-RGIGLSGGQRARVSLARALY------R-
-EADIYLLDDPLSAVDAQVANLIFERC---I--Q-EFLK---------DKVILLVTHQIQ
FLR--RANIILLMK-D-GKGSVFNSLT--DLQEANVDL----------------------
-------------VSELSH
>TuABCC-19
--------------------VSYTDV--------TLSWR----------------DD---
------------KEP-L-LKNISFDASPGKLIAIVGPV-GSGKS-SILMSILG-EITAK-
----AGKAEV---L----------------------------------------------
------------------G-----------------------------------------
-------------------------S-VSYAC---Q--QSWI--------FAGTVRDNIL
FGN----EFE--------------------------------------------------
------------A----------------------------SR-----------------
--YKRVIFVSALERDLQILPSGDQT-IVG-D-RGASLSGGQKARINLARALY------A-
-RADIYLLDDPLSAVDAPVAKHIFENS---I--K-DFLS---------NKIAILVTHQLQ
FMK--SADSILLIR-N-GEQVCFGDYM--ELLNKGSDF----------------------
-------------IKYSQV
>TuABCC-20
--------------------VSYSDV--------TLSWR----------------DD---
------------KEP-L-LKNLTFDASPGKLIAIVGPV-GSGKS-SILMSILG-EITAK-
----AGKAEV---L----------------------------------------------
------------------G-----------------------------------------
-------------------------S-VSYAC---Q--QSWI--------FAGTVRDNIL
FGN----EFE--------------------------------------------------
------------A----------------------------SR-----------------
--YKRVIFVSALERDLQILPSGDQT-IVG-D-RGASLSGGQKARINLARALY------A-
-RADIYLLDDPLSAVDAPVAKHIFENS---I--K-DFLS---------NKIAILVTHQLQ
FMK--SADSILLIR-N-GEQVCFGDYM--ELLNKGSDF----------------------
-------------IKYSQV
>TuABCC-21
--------------------TECKNV--------ELRWR----------------DD---
------------HDP-V-LSGIDFKITKNQLLTVIGPV-GSGKS-TLLTSLLG-EVKPS-
----KGTMQV---S----------------------------------------------
------------------G-----------------------------------------
-------------------------K-MSYAC---Q--QAWI--------FAGTVQENIL
FGN----EFD--------------------------------------------------
------------S----------------------------TR-----------------
--YKQVIHVAALERDMKILPAGDQT-VVG-D-RGASLSGGQRARINLARALY------A-
-KADIYLLDDPLSAVDAPVAKHIFEKS---V--K-SFLK---------DKIVVLVTHQLQ
FLK--QADRILYLK-N-EKQVCFGDYT--EFLKLGADF----------------------
-------------IEGITS
>TuABCC-22
--------------------IECKNV--------ELRWR----------------DD---
------------HDP-V-LSGIDFKITKNQLLTVIGPV-GSGKS-TLLTSLLG-EVKPS-
----KGTMQV---S----------------------------------------------
------------------G-----------------------------------------
-------------------------K-MSYAC---Q--QAWI--------FAGTVQENIL
FGN----EFD--------------------------------------------------
------------S----------------------------IR-----------------
--YKQVIHVAALERDMKILPAGDQT-VVG-D-RGASLSGGQRARINLARALY------A-
-KADIYLLDDPLSAVDAPVAKHIFEKS---V--K-SFLK---------DKIVVLVTHQLQ
FLK--QADRILYLK-N-EKQVCFGDYT--EFLKLGADF----------------------
-------------IEGIAS
>TuABCC-36
--------------------VVFEKV--------SASWK---------------DSP---
------------DEL-C-LQNISFDISRGQLMAIVGTV-GSGKS-SLLMAILG-EIGIV-
----TGKSEV---R----------------------------------------------
------------------G-----------------------------------------
-------------------------N-LSFAC---Q--QSWI--------FEGSVRENIL
FGR----SYE--------------------------------------------------
------------E----------------------------ER-----------------
--YKRVIEVSALERDLSILPMGDET-LVG-D-KGTSLSGGQRARVNLARCLY------A-
-KADIYLLDDPLSAVDAPVAKHIFEKS---I--K-NYLG---------DKITILVTHQLQ
FVK--SADKVLLLK-G-GKQICFGDYN--SFLKEGSEF----------------------
-------------TSSNKI
>TuABCC-30
--------------------IYVDKL--------SAKWD---------------KNS---
------------EIV-N-LKNLSFKLEPGELLVIIGTV-GSGKT-CLVMSLLE-EIAVV-
----SGSCKV---V----------------------------------------------
------------------G-----------------------------------------
-------------------------R-KAYSP---Q--ESWT--------FAGTIRQNIL
FGR----EYY--------------------------------------------------
------------Q----------------------------SK-----------------
--YSKVIESCSLKKDIESFPYGENT-LVG-E-KGYTLSGGQKARVTLARAVY------E-
-DADVYIFDDPLSAVDPGVAEHLFDKC---I--N-GYLK---------GKTRVLITHQLQ
FIR--RADKILIMN-E-GESVAFGTFE--QLNNVGIDF----------------------
-------------IKFLKE
>TuABCC-32
--------------------VYVDKL--------SAKWD---------------KNS---
------------EIV-N-LKNLSFKLEPGELLVIIGTV-GSGKT-CLVMSLLE-EIAVV-
----SGSCKV---V----------------------------------------------
------------------G-----------------------------------------
-------------------------R-KAYSP---Q--ESWT--------FAGTIRQNIL
FGR----EYS--------------------------------------------------
------------Q----------------------------SK-----------------
--YSKVIESCSLKKDIESFPYGENT-LVG-E-KGYTLSGGQKARVTLARAVY------E-
-DADVYIFDDPLSAVDPGVAEHLFDKC---I--N-GYLK---------GKTRVLITHQLQ
FIR--RADKILIMN-E-GESVAFGTFE--QLNNVGIDF----------------------
-------------IKFLKE
>TuABCC-31
--------------------IYVDKL--------SAKWD---------------KNS---
------------EIV-N-LKNLSFKLEPGELLVIIGTV-GSGKT-CLVMSLLE-EIAVI-
----SGSCKV---I----------------------------------------------
------------------G-----------------------------------------
-------------------------R-KAYSP---Q--ESWT--------FAGTIRQNVL
FGR----EYS--------------------------------------------------
------------Q----------------------------SK-----------------
--YSNVIDCCSLKKDIESFPYGENT-LVG-E-KGYTLSGGQKARVTLARAVY------E-
-DADVYIFDDPLSAVDPGVAEHLFDKC---I--N-GYLK---------GKTRVLITHQLQ
FIR--RADKILIMN-E-GESVAFGTFE--QLNNVGIDF----------------------
-------------IKFLKE
>TuABCC-34
L-------------------IFVDRF--------SAKWE---------------KNS---
------------KIT-P-LKDVSFKLEPGELLIVIGTV-GSGKT-CLVMSLLE-EIAVV-
----SGSCKV---V----------------------------------------------
------------------G-----------------------------------------
-------------------------R-KAYSP---Q--ESWT--------FAGTIRQNIL
FGR----EYS--------------------------------------------------
------------Q----------------------------SK-----------------
--YSKVIESCSLKKDIESFPYGENT-LVG-E-KGYTLSGGQKARVTLARAVY------E-
-DADVYIFDDPLSAVDPGVAEHLFDKC---I--N-GYLK---------GKTRVLITHQLQ
FIR--RADKILIMN-E-GESVAFGTFE--QLNNVGIDF----------------------
-------------IKFLKE
>TuABCC-33
----------------------MHRF--------NAKWD---------------QNS---
------------TIM-N-LKDISFKIHPGELLVIIGSI-GAGKT-CLVMSLLE-EIAVI-
----SGSCKV---V----------------------------------------------
------------------G-----------------------------------------
-------------------------K-KAYSP---Q--ESWT--------FAGTIRQNIL
FGR----EYS--------------------------------------------------
------------Q----------------------------SK-----------------
--YSKVIESCSLKKDIESFPYGENT-LVG-E-KGYTLSGGQKARVTLARAVY------E-
-DADVYIFDDPLSAVDPGVAEHLFDKC---I--N-GYLK---------GKTRVLITHQLQ
FIR--RADKILIMN-E-GESVAFGTFE--QLNNVGIDF----------------------
-------------IKFLKE
>MoGNOMON_2147497939
--------------------LRMSDV--------KATWT----------------EL---
------------GPP-V-LNNINFRIRRGELIIVVGPV-GCGKT-SLLMSILG-ELPLQ-
----TGCVKL---G----------------------------------------------
------------------G-----------------------------------------
-------------------------T-VAYAS---Q--VPWL--------FQATLKRNVC
FNS----KMN--------------------------------------------------
------------E----------------------------KR-----------------
--LRKVVEVCALERDISLLPLGENT-LVE-D-KGVSLSGGQKARVSLARAVY------H-
-DADLYILDDPLSAVDPAVSQHIFDKC---I--R-GYLR---------HKAVIVCTHQLQ
YLK--FADRVLVLEPG-GKPAAYGRYH--DIVNSGKNS----------------------
-------------FDFSSE
>aculy01g16140
--------------------IDFDKV--------QLTLP----------------DS---
------------EEP-I-LNHISFSVNKGELVIVAGKV-GSGKS-TLLELILG-ELSPT-
----SGSIKR---C----------------------------------------------
------------------T-----------------------------------------
-------------------------H-ISYAS---Q--EAWV--------FAGTIRDNIL
MGE----QMD--------------------------------------------------
------------T----------------------------ER-----------------
--YTNVLRVCSLMPDIQAFNLRDLT-YIG-Q-RGVTLSGGQKARVNLARCLY------Q-
-QAQVYLLDDPLSAVDAHVAQHIFSEA---I--E-KFLG---------EKSVVLVTHQLQ
YLS--RADKVLVLLES-GDGKTGGCYT--ALHGTYDEI----------------------
-------------SKSTAL
>aculy01g16150
--------------------IELEQV--------QLTWP----------------DS---
------------NEP-I-LTDMSFNVNDGELLIVTGKV-GSGKS-TLLELILG-ELSPT-
----SGSIKR---C----------------------------------------------
------------------T-----------------------------------------
-------------------------H-ISYAS---Q--EAWV--------FAGTIRDNIL
MGE----QMD--------------------------------------------------
------------T----------------------------ER-----------------
--YTNVLRVCSLMPDIQAFNLRDLT-YIG-Q-RGVTLSGGQKARVNLARCLY------Q-
-QAQVYLLDDPLSAVDAHVAQHIFSEA---I--E-KFLG---------EKSVVLVTHQLQ
YLS--RADKVLVLLES-GDGKTGGCYT--ALHGTYDEI----------------------
-------------SKSTAL
>aculy03g03300
--------------------IIFHEV--------SVSWP---------------KTSHET
TGGPETELQQQYQPT-I-FNKLTAHIRHHEFVMIVGRV-GTGKS-SLLMTLLN-ELPIQ-
----SGTIKI---N----------------------------------------------
------------------G-----------------------------------------
-------------------------S-LSYAS---Q--EPWL--------FAGTIRDNIT
ISW----HKQSRRE----------------------------------------------
---HSKLPS-RLE----------------------------KR-----------------
--YEEVLRICCLDRDLKNMPHGDQT-QVG-E-RGSALSGGQKARVNLARALF------Y-
-EADIYLLDDPLSAIDSSVAKYIFDEC---F--K-TFLK---------SKTVLLVTHQVQ
FSA--PAQKVLLLH-D-SPDFCYGPAT--KVLHNLYKR----------------------
-------------YNLNPK
>aculy01g27190
--------------------VEYRNV--------CARWP----------------TA---
------------ETQ-T-LDSISFRLESKGLIVICGQV-ASGKS-SLFMSLLN-ELPIS-
----KGQAKI---R----------------------------------------------
------------------G-----------------------------------------
-------------------------S-LSYSS---Q--TSWI--------FNGTVRDNII
FGH----GYK--------------------------------------------------
------------E----------------------------DR-----------------
--YQEVVQVCALRRDFDLLEYGDLT-YIQ-E-D--SLSGGQKARVNLARCLY------R-
-ESDIYLLDDPFSAIDGRVADHIAEQA---I--L-RFLS---------NKLVLLATHRIS
LLK--HSSKILLLD-E-GKQLAFCDYS--ELRHRLLSA----------------------
-------------NTKFDY
>MoGNOMON_2147693235
--------------------LSISNG--------TLEWSK--------------------
------------GVE-I-LRDLNLNLPSRKLTFIAGPC-GAGKT-TLLSAMLG-ELELA-
----KGSIEWLDKN----------------------------------------------
------------------------------------------------------------
-----------------------THF-VAYVP---Q--RPWL--------ENATVRDNII
FGQ----LYE--------------------------------------------------
------------V----------------------------RR-----------------
--YRRVIEACALVTDLDTLPAGDLT-EIG-E-RGANLSGGQRQRIAIARAIY------S-
-DARLFILDDPLSALDAHVARAVFENA---I--Q-KMLV-------DKNKTVVMVTQKKD
LLA--FAHHLVILN-D-HTVVAKGTYD--EVRADHPES----------------------
-------------LECLER
>DmSur
--------------------VSINDG--------LFTWQ---------------PQS---
------------QMPVVQLHVPGIIVPKGKLTIVVGKN-GSGKT-SLLSALLM-EMPLL-
----AGNMFW---H----------------------------------------------
------------------K-----------------------------------------
-----------------------TCT-ISYVS---Q--QPWL--------LNDTIRENIL
FGE----SFR--------------------------------------------------
------------P----------------------------KR-----------------
--YDFVLEACALKPDIELMPRGDLS-IIG-E-RGINISGGQRQRIAIARAIY------S-
-SANVVIMDDPLASLDNEVGEHIFQHC---I--R-EMLQ-------KSNRTFILVTQQLH
RIK--EAEYLIAIK-D-GRVEACGSYA--DIELMQPRI----------------------
-------------TAEWNA
>TuABCC-29
--------------------VKIRNG--------HFAWS---------------NKQ---
------------ETD-N-LRNINVTIPKSKLTIVTGPV-GGGKT-SLLSALMN-EMIKI-
----DGTVTWC--S----------------------------------------------
------------------G-----------------------------------------
-----------------------NSR-IGFLP---Q--TPWL--------YNVSLRDNIT
FGL----PYD--------------------------------------------------
------------P----------------------------EL-----------------
--YSKVKEITCLQGDIELLPNKDDT-EIG-E-RGINLSGGQRQRVALARAIY------C-
-DPSTLILDDPLSALDPKVSHTIFTSA---I--V-DYLL-------GRGKTVIMTSHDLD
HLK--VASKIIVMD-R-GRIDFDDDFS--GLVSSNCQF----------------------
-------------YIQLRD
>TuABCC-09
--------------------TKLNSV--------GSFFKR-----------DTITLD---
------------HRF-T-LGPIDLIVKSGDYVGIAGSV-GSGKS-SLFSAIIG-EMSRA-
----SGTFQI---N----------------------------------------------
------------------DHDL--------------------------------------
-----------------------IKG-IGYVP---Q--DPWI--------QNTSIRENIL
FGS----IFD--------------------------------------------------
------------P----------------------------IK-----------------
--YKSVIDACALVEDFKIFPNGDAT-IVG-D-RGVTLSGGQKARIALARAVY------Q-
-DFDIYLLDDPYSSVDAHVADHIKTKC---I--D-GLLS---------SKTKLLSTHHTE
YLT--NAQLIVVMD-N-GLMMEKGNSG--ILAYVKPKD----------------------
-------------TVASVP
>MoGNOMON_2147513731
--------------------LRFTDA--------IFVHHGYS---------DETAEN---
------------DSF-K-LGPLTFALRTGEFLGVFGEV-GSGKS-SLLSAIIG-DMKRE-
----QGSIEFSHWN----------------------------------------------
------------------R-----------------------------------------
-------------------------I-VALVA---Q--NVWL--------QKASIRQNIT
FGQ----IFD--------------------------------------------------
------------S----------------------------AV-----------------
--YNRVLEACALEEDLNSFPSKDLT-DVG-E-DGSRLSGGQRTRLALARATYCALINPE-
-KTILVLLDDPFSSLDVQVANKVYTEC---I--C-GLLA---------GTTRILATHHVR
FLD--GCTAVLNLK-N-GICGAYGNPE--DLIPRLPET----------------------
-------------REKKYT
>DmCG7806
--------------------LQMKCA--------SFCHDS-----------DEQTSP---
------------TPF-R-MKDINVDIKAGQLVCIEGPV-GGGKS-SFLSAIVA-NLQCT-
----DGEVCV--------------------------------------------------
------------------------------------------------------------
--------------------QELTTG-FGYVP---Q--SPWL--------QRGTIRDNIV
WGA----QFD--------------------------------------------------
------------E----------------------------QW-----------------
--YKTVLHACALEEDLQIL-GGDLV-GVG-E-NGRTLSGGQRARVALARAVY------Q-
-DKKVYLLDDVLSSLDAHVARHIIKHC---I--L-RLLK---------HKTRIVVTRNIQ
LFF--HANQILQVK-D-GQLLPSEYMT--QSIELSLDE----------------------
-------------DADDEQ
>aculy03g00220
--------------------LRLKDV--------PVITPN--------------------
------------YDI-V-VPSLTLEVRQDMHLLITGPN-GCGKS-SLFRIMAG-VWPIF-
----NGQIERP-SS----------------------------------------------
------------------RE----------------------------------------
---------------------------MYYVP---Q--RPYM--------SLGTLRDQVI
YPD----SVEVMRK----------------------------------------------
---KG-----FTD----------------------------ED-----------------
--LALILDKVHLNHVVT--REGGWS-AIG-D-WKDILSGGEKQRMGMARVLY------H-
-KPQFALLDECTSAVSIDVESQIYQAV------K------------DMGTSLITITHRPS
LWK--FHTHLLVFE---------GDGGW-KMDELKPG-----------------------
---------------QISL
>MoGNOMON_2156360962
--------------------VCLENV--------PVVTPN--------------------
------------GDV-V-VPSLSFNMTRNMHLLITGPN-GCGKS-SLFRILSG-LWPLY-
----GGSLQRP-PV----------------------------------------------
------------------KD----------------------------------------
---------------------------MFYIP---Q--RPYM--------PLGTLRDQVT
YPD----RIGDMRA----------------------------------------------
---KG-----IKD----------------------------SD-----------------
--LEKLLDIVNLGHIVT--REGSWD-AVG-D-WKDILSGGEKQRMAMARLFY------H-
-KPSFALLDECTSAVSIDVEGQMYQAA------K------------DHGIALLTITHRPS
LWK--FHTHLLQFD---------GEGGW-RLEPLDTTKRLTLHEEKQQIEGQLQGVPQME
KRLKELCTALGEESIVLQQ
>TuABCD-01
--------------------IELTDV--------PVITPN--------------------
------------YDV-I-VPKLSFKMTRDMHLLITGPN-GCGKS-SLFRILAG-LWPIF-
----GGKLHRP-ST----------------------------------------------
------------------KE----------------------------------------
---------------------------MFYIP---Q--RPYM--------SLGTLRDQVI
YPD----CIEDMKR----------------------------------------------
---KG-----ITD----------------------------LD-----------------
--LEKILSQVHLDYLIR--KDESWD-RRA-D-WKDTLSGGEKQRIGVARLFY------H-
-RPKYALLDECTSAVSIDVESKMYQLT------K------------DYGINLITITHRPS
LWK--FHTHLLQFD---------GSGGW-RLEPLDTNARLTLRE----------------
-------------EKQKLE
>DmCG2316
--------------------ISLRAV--------PVVTPN--------------------
------------CDI-V-VPKLTLCIEPGVHLLITGPN-GCGKS-SLFRILSG-LWPIY-
----AGELHIP-RP----------------------------------------------
------------------VKDVPC------------------------------------
---------------------------MFYIP---Q--RPYM--------SIGSLCDQII
YPD----TREDMKR----------------------------------------------
---KH-----ITE----------------------------NE-----------------
--LRSILKMVSLEHIAQ--RD-SFD-VVR-D-WKDILSGGEKQRMAIARLFY------H-
-RPRYALLDECTSAVSIDVESSIYEIA------K------------GMGITLLTITHRPT
LWK--YHTHILEFD---------GLGNW-QFRKMNSD-----------------------
-------------EEQKGQ
>DmCG12703
--------------------IRFEKV--------PLVTPN--------------------
------------GDV-L-LQELSFEVKSGTNVLVCGPN-GCGKS-SLFRILGE-LWPTW-
----GGKVTKP-SR----------------------------------------------
------------------GK----------------------------------------
---------------------------LFYVP---Q--RPYM--------TLGTLRDQII
YPH----TRDDMRR----------------------------------------------
---LG-----HSD----------------------------ED-----------------
--LMHYLDIVQLTYLEQ--RENGLD-SIE-D-WIDVLSGGEKQRIAMARLFY------H-
-KPQFAILDECTSAVSVDVEGKMYSYC------R------------EVGITLFTVSHRKS
LWA--HHDYYLQFD---------GRGSY-EFATIDQD-----------------------
-------------KDHFGS
>MoGNOMON_2157831394
--------------------IRFTMV--------PLVTPN--------------------
------------GDL-L-IENLSFEVKAGRNVLVCGPN-GCGKS-SLFRILGE-LWPIF-
----GGAVVKP-SK----------------------------------------------
------------------DK----------------------------------------
---------------------------LFYVP---Q--KPYM--------TLGTLRDQVI
YPD----SKEDMEK----------------------------------------------
---KG-----FTD----------------------------DM-----------------
--LGKLLDEVQLRYLLE--REGGWD-SVQ-D-WLDILSGGEKQRIAMARLFY------K-
-KPQFAILDECTSAVSVDVEGAMYSYC------R------------AVGITLFTVSHRKS
LWK--YHDYCLKMD---------GRGGY-QFDEITPN-----------------------
-------------TAEFGS
>aculy01g06770
--------------------IDFQNV--------TLSTPQ--------------------
------------GDV-L-VKDLTFTIKPRQSVIIAGPN-GSGKS-SLFRVLGN-LWRIE-
----SGRLVRP-ET----------------------------------------------
------------------DQ----------------------------------------
---------------------------LFYIC---Q--KPYM--------TLGTLRDQII
FPH----TKSKM------------------------------------------------
-----------DD----------------------------RE-----------------
--LRKILDLVELCHIVD--RENSFD-SIR-D-WHDLLSGGEKQKMALARLIY------H-
-KPQFAILDECTSAVQIDAEQRIYKYL---S--E------------ELNCTLLSVSHRVK
QLA-KFHHLILELD---------GNGSY-TFKRIVAP-----------------------
------------------L
>TuABCD-02
IQLCDI---------TKP-QIVFDKV--------PLCTPG--------------------
------------GDV-L-CKSLSFTIKQGQNVIVTGPN-GCGKS-SLFRIIGE-LWPLC-
----GGKLIKP-PN----------------------------------------------
------------------NR----------------------------------------
---------------------------LFYIP---Q--KPYL--------ALGTLRDQII
YPD----TVADMKR----------------------------------------------
---KG-----VSD----------------------------SD-----------------
--LITLLAKVELTYLLE--RDYNMD-SIH-D-WAEVFSGGEKQRIAIARCLY------N-
-RPLFAILDECTSAVSVDVEQRVYQYL------T-----------VETGCTLLSVTHRVK
QLQ-QFHQFALKFD---------GCGNC-SFEEIEED-----------------------
---------------SVLV
>MoGNOMON_2147803523
--------------------YSVRDL--------TVTGPD--------------------
------------GTV-L-VRKLNIDINTDFSILITGPS-NVGKS-SFLRVLRK-LWGPA-
----EGHARF---G----------------------------------------------
------------------GHND--------------------------------------
-------------------------Q-VMFLS---Q--NMFFG------AACNTLRKTLM
YPL----DGKETGK----------------------------------------------
----------CDG----------------------------SD-----------------
--IAEILAKLHLARVFERLKMDLDD-DLD-ERTLAVLSSGERQRLALARVLI------H-
-RPRLVFLDEATNALDKPLVETFFREC------R------------TRGIKTITVSHDRD
NLY-KFHDRILEFH-H--------DSSW-TVRQCRSV-----------------------
----------------CNE
>MoGNOMON_2147803539
--------------------YSLRNL--------TVVGPN--------------------
------------GQV-L-VRELNIDFGIRHNILICGPS-NVGKS-SLLRVLRR-LWLPA-
----EGQVIF---S----------------------------------------------
------------------GQSS--------------------------------------
-------------------------Q-VMFVS---Q--NMFFG------AACGSLRKALT
YPR----DDAAIGR----------------------------------------------
----------DTT----------------------------DE-----------------
--LLAVLMKLKLSHVLKRFAGDLDR-EID-EHTLSVLSSGERQRLSLARILF------H-
-RPKLAFLDEATNAVDRTLIQIFFREC------K------------NLGITTVTVTHNRE
HLL-EFHDRILELR-E--------DSTW-TIKCLADNN----------------------
-------------SERETV
>MoGNOMON_2147538083
--------------------LRFREV--------TCSVH---------------------
------------AED-V-LKDFNMSVPFYSITAVLSKS-DLFLE-TVASIIAD-LFKSY-
----KGSVYY--------------------------------------------------
------------------NPPLKK------------------------------------
-------------------EGSERTQ-LPYIC---AP-SSFY-------FDELTVDENIH
FAQ----GSRGP------------------------------------------------
----------RDS----------------------------AL-----------------
--FEILLKRFHL-------EDLRDT-RVS------YLSKSQKRIVALISALT------V-
-ETDLMVFLEPLQGIDDEDIETVMYSL------S-EARK---------KTTVLLLSRDYQ
HIE-RVADHVVIEH-H-KVCLIQGPPL--SIKNKCKLK----------------------
-------------NSIELI
>MoGNOMON_2147758131
--------------------LVMKDV--------SYANSE--------------------
------------GSV-V-LDQFTLVVPRGQIVSVVGEV-QDVGE-YLIAILAG-ICRTN-
----GGVVSS--------------------------------------------------
------------------------------------------------------------
--------------FRC---KLDQRA-IGLCP---V--DFFL-------FDEMTLLDNAH
LFL----SYR--------------------------------------------------
------TTQ-DVT----------------------------SQ-----------------
--FSYLLLELGV-------TAVVDD-FFM------ALSRSDKRKVCIVVALM------A-
-AMDVIVLEEPTRDLTLEDTNKLAVLL------H-REQR---------NRSVLIITSDSR
FAE-MISERINICL-R-GQVVYSGSVT--AVAKFLGLS----------------------
-------------PSIIIH
>aculy02g22250
--------------------IKIDNM--------SITFH---------------------
------------GFE-I-INDTRLELNYGRRYGLIGFN-GCGKS-TLFSVIGR-REVPI-
----QEQIDIY--H----------------------------------------------
-----------------LAREIPPLNKSAL------------------------------
---------------DAV-LDCEKER-IRLEK---L--AEELVD-----KDDEESQEQLI
DIY---ERLDDMGA----------------------------------------------
---D------RAR----------------------------AK-----------------
--AGYILHGLGFD------KAMQNK-LCK------DFSGGWRMRIALARALY------L-
-KPHLLLLDEPTNHLDLEACVWLEQEL------K------------NYKRILVIISHSQD
FLN-GVCTNIIHLD-KNRLNYYTGNYD--AFIKT-REE----------------------
-------------LLEHQM
>TuABCF-01
--------------------IKIDNF--------SLTFH---------------------
------------GCE-I-LTDTKLELNCGRRYGLIGLN-GSGKS-TLLAAIGK-REIPI-
----PEQIDIY--H----------------------------------------------
-----------------LTREIPPSNKSAL------------------------------
---------------EAV-LDVDQER-ARLEK---L--AEELIQ-----NDDEESQDQLM
DIY---ERLDEIGA----------------------------------------------
---D------KAQ----------------------------AK-----------------
--AAYILHGLGFD------KEMQAK-ACK------DFSGGWRMRIALARALY------V-
-KPHLLLLDEPTNHLDLDACVWLEEEL------K------------TYKRILVMVSHSQD
FMN-GVCTNIIHLY-SLKLHYYGGNYD--AFVKT-RLE----------------------
-------------LLENQM
>DmCG9281
--------------------VKIANF--------SITFF---------------------
------------GSE-L-LQDTMLELNCGRRYGLIGLN-GCGKS-SLLAVLGG-REVPV-
----PPHIDIF--H----------------------------------------------
-----------------LTREIPASSKSAL------------------------------
---------------QCV-MEVDEER-IKLEK---L--AEELAM-----SEEDDAQEQLI
DIY---ERLDDMSA----------------------------------------------
---D------LAE----------------------------VK-----------------
--AARILHGLGFD------KAMQQK-QAK------DFSGGWRMRIALARALF------V-
-KPHLLLLDEPTNHLDLDACVWLEEEL------K------------TYKRILVLISHSQD
FLN-GVCTNIIHLT-GKRLKYYTGNYE--AFVRT-RME----------------------
-------------LLENQM
>MoGNOMON_2336237572
--------------------VKIENL--------SITFH---------------------
------------GWE-V-LQDTKLELNCGRRYGLIGMN-GCGKS-ALLSAIGR-RELPV-
----QDCLDIY--H----------------------------------------------
-----------------LTRECPPSDKTAL------------------------------
---------------QMV-LDVDKER-LRLEK---L--AEELAS-----AEDDTSQEQLM
EIY---ERLDDMNA----------------------------------------------
---E------TAL----------------------------AK-----------------
--ASYILHGLGFT------LAMQHK-KCR------DFSGGWRMRIALARALY------V-
-KPHILLLDEPTNHLDLDACVWLEEEL------K------------TYNRILILISHSQD
FLN-GVCTNIIHMN-QRKLEYYGGNYD--QFVIT-RAE----------------------
-------------QLENQM
>aculy01g21510
--------------------IKLDDL--------SISAA---------------------
------------GKP-L-FVNASLAITFGRRYGLVGPN-GHGKT-TLLRHIADKKAIGL-
----PDSLDVL--L----------------------------------------------
-----------------CEQEVVADETPAV------------------------------
---------------QAV-MKADKKI-FELEE---E--LKRLED-----KEDDASVERVN
DIN---ERLAALGS----------------------------------------------
---D------QAE----------------------------PK-----------------
--ARKILAGLGFTT-----PEMQDR-PVK------NFSGGWRMRVSLARALF------M-
-EPNLLLLDEPTNHLDLNAVIWLDNYL------C------------GWKKTLLIVSHDQS
FLD-NVCTDIIHLD-QQKLFYYRGNYT--QFKKM-LEQ----------------------
-------------KRKEQA
>TuABCF-02
--------------------IKIENF--------SISAG---------------------
------------GKE-L-FVNASLNITFGRRYGLVGPN-GHGKT-TLLRHMAEKKDLGL-
----PPDLHVL--L----------------------------------------------
-----------------CEQEVMADETPAV------------------------------
---------------EVL-LKSDDRI-TKLQK---E--LEDLQN------ADNPDQDRIN
EIY---TELNALGA----------------------------------------------
---D------SAE----------------------------AR-----------------
--ARRILAGLGFST-----KEMQDR-PTK------NFSGGWRMRVSLARALF------I-
-EPTLLLLDEPTNHLDLNAVIWLDNYL------Q------------GWKKTLLVVSHDQS
FLD-NVCSDIIHLD-QKKLYSYRGNYT--QFKKM-YVQ----------------------
-------------KKSELQ
>DmCG1703
--------------------IKIENF--------TISAK---------------------
------------GND-L-FVNANLLIAHGRRYGLVGPN-GHGKT-TLLRHIAT-RAFAI-
----PPNIDVL--L----------------------------------------------
-----------------CEQEVVATDKTAI------------------------------
---------------NTI-LEADVRR-TEMLK---K--ADELEKQFV--AGDLTVQEELN
DTF---AELKAIGA----------------------------------------------
---Y------SAE----------------------------AR-----------------
--ARRILAGLGFS------KEMQDR-PTN------KFSGGWRMRVSLARALY------L-
-EPTLLMLDEPTNHLDLNAVIWLDNYL------Q------------GWKKTLLIVSHDQS
FLD-NVCNEIIHLD-QKKLQYYKGNYS--MFKKM-YVQ----------------------
-------------KRREMI
>MoGNOMON_2152928994
--------------------VKVENF--------SISAR---------------------
------------GKD-L-FVNASLLIAKGRRYGLVGPN-GHGKT-TLLKHIAN-RSLNI-
----PSSIDVL--L----------------------------------------------
-----------------CEQEVVADETPAV------------------------------
---------------QAV-IKADTRR-LRLLD---E--QADLEKAVA--AGKTKDQERLN
EVY---EELQAIGA----------------------------------------------
---D------SAE----------------------------PR-----------------
--ARRILAGLGFD------KEMQDR-ATN------QFSGGWRMRVSLARALF------M-
-EPTLLLLDEPTNHLDLNAVIWLDNYL------Q------------GWKKTLLVVSHDQS
FLD-NVCTDIVHLD-NQKLFYYKGNYT--QFKKM-HEQ----------------------
-------------KKREIL
>aculy02g05360
--------------------IKLENF--------DISFG---------------------
------------DRV-L-LSGADMTLVFGRRYGLCGRN-GYGKS-TLLRMISS-RQLII-
----PKHVTIL--H----------------------------------------------
-----------------VEQEVVGDDTPVI------------------------------
---------------DSL-LQTNEER-YKLVI---R--ERELSA--HKGEMSEKELKELA
DVH---AKLQECDA----------------------------------------------
---D------SEP----------------------------AR-----------------
--ASSILFGLGFT------QAMQQR-PTR------EYSGGWRMRIALARALF------A-
-EPDLLLLDEPTNMLDFKANIWLRDYL---T--N------------KWESTLLVVSHDRE
FLN-SVPTDILHLH-SHRLDTYKGNYD--IFTRA-KAE----------------------
-------------KMRNQI
>DmCG9330
--------------------IKIENF--------DLAFG---------------------
------------EKV-L-LQNANLLLSYGRRYGLVGRN-GLGKT-TLLRMIAE-RQLQI-
----PSHISVL--H----------------------------------------------
-----------------VEQEVVGDDTPAV------------------------------
---------------ESV-LECDTER-TRLLT---R--EKEILAALNNGVQDATLSNELS
ETY---ASLQNIEA----------------------------------------------
---D------KAV----------------------------AR-----------------
--ASVILKGLGFD------ADMQLR-PTK------SFSGGWRMRLALARALF------S-
-KPDLLLLDEPTNMLDIKAIIWLENYL------Q------------TWATTILVVSHDRN
FLD-TVPTDIIHLH-SQELEAYKGNYE--QFEKT-KTE----------------------
-------------KLKSQR
>MoGNOMON_2150231138
--------------------IRIENF--------DISIG---------------------
------------DKN-L-LLNATLSLSFGRRYGVVGRN-GIGKS-TLLRMISA-RQLCL-
----PAHVTVL--H----------------------------------------------
-----------------VEQEVVGDETSAL------------------------------
---------------ESV-LECDEER-DTLMK---E--EQTLTK-------SGANDARLA
EIY---ARLHEIEA----------------------------------------------
---E------SAP----------------------------AR-----------------
--ASVILAGLGFT------PDMQRK-ATK------EFSGGWRMRIALARALF------T-
-KPDLLLLDEPTNMLDMKAIIWLENYL------K------------GWESTLLVVSHDRQ
FLD-EVPTDIYHFY-SQRLEPYRGNYT--DFIKT-MND----------------------
-------------RLTSQQ
>TuABCF-03
--------------------IRIENF--------DISFG---------------------
------------NKL-L-LSGADLILSYGRRYGLVGRN-GIGKS-TLLKMISN-GSLII-
----PKHISVL--H----------------------------------------------
-----------------VEQEVVGNETSAL------------------------------
---------------DAV-LECDLAR-ASLLA---E--EKRLLA-IK--DGSEDVNAKLE
KVY---ADLNATEA----------------------------------------------
---D------KAP----------------------------AR-----------------
--AASILAGLGFT------ETMQRK-ATK------EFSGGWRMRIALARALF------S-
-KPDLLLLDEPTNMLDMKAIIWLENYL---I--K------------SWTSTLLVVSHDRQ
FLN-SVPTNVLYFH-NQRIDPYAGNYD--NFVKV-KRE----------------------
-------------KMKNQE
>MoGNOMON_2147524995
--------------------VKWDSL--------HLKNKR--------------------
------------GNH---LHNVSGVVHFKQILLLISEP-CSSAH-LLLQILAN-QIDPD-
----RGVVHY--------------------------------------------------
------------------ESAVRMRDTTLV------------------------------
---------------------------RNYEP------DETL--------FNISVKDSIA
AHV-----LRSLPK----------------------------------------------
---DFP----ESD----------------------------RN-----------------
--LIVGRTLLSI-------LSRRDD-CTA------ELSRSSAKYLVLLQALS------A-
-PHRLILLDEPFEGLRYGDLLSIMKIL------K-RLRS--------SGHAIVISSSVHP
EILMKYVDIVHLFGRQ-GNVAYSGDAK--KLLDSINTS----------------------
-------------NKSRSL
>MoGNOMON_2147692995
--------------------LRIYSIPSYR----RLEWKR------------LAHDD---
------------QRTGVKLLPTSGRVSPGQIVSVWGPV-DSATD-TLAQILAG-KIEDY-
----AGCVET---S--PA------------------------------------D-----
------------------------------------------------------------
---------------------------LTYVEDITQA-NFSF-------PENETIRETIE
FYF----RTILYESPI--------------------------------------------
------PAS-EIN----------------------------IE-----------------
--VGNLMREFGL-------EQLQYS-YCS------TLDRSERQLLYVISMLL------K-
-PRSIVVLQNPNRHLSGLHCVLIAQRL------R-LLAR--------TGHSILLMSSFVS
AAFLNISDHLHLIH-SSGQSFYAGSLK--GLENYLQV-----------------------
-------------QGVVGI
>aculy01g21590
--------------------IEIINL--------PSNLNQ-----------DTIHRY---
------------GPNSFKLHRLPTP-KPGQVLGLVGTN-GIGKS-TALKILQG-DTKPN-
----LGRW-R---E--ET------------------------------------TWAEIL
DHF-------------K-GSELQN------Y-----------------------------
--------------FNNL-VQGN-NF-KAIIKD--QHPETK--------IKDGNVEVRL-
-------RTY--------------------------------------------------
----------DQT----------------------------GK-----------------
--LEYYCDLLDLT------PAIRSR-SIK------ELSGGELQRLAIALVCI------Q-
-KADVYIFDEPSSFLDVKQRLKAAQAI------R-SLVN--------DSNYVIVVEHDLA
VLD-YLSDFTCCLY---GKPSIYGVVT--MPFSVREGI----------------------
-------------NIFLDG
>DmCG5651
--------------------ITIINL--------PSNLEK-----------HTTHRY---
------------SKNSFKLHRLPIP-RPGEVLGLVGQN-GIGKS-TALKILAG-KQKPN-
----LGKY-A---N--PP------------------------------------DWTEIL
SYF-------------R-GSELQN------Y-----------------------------
--------------FTK---ILEDNL-KALVKP--QYVDQIP------KAVRGAVGDLL-
-------DKK--------------------------------------------------
----------DER----------------------------EL-----------------
--QTKICEMLDL-------SHIRDR-EIA------QLSGGELQRFAIAMVCI------Q-
-NADIFMFDEPSSYLDVKQRLNAALTI------R-SLLH--------PTKFIIVVEHDLS
VLD-YLSDFICCLY---GVPGCYGVVT--MPFSVREGI----------------------
-------------NIFLDG
>MoGNOMON_2151926290
--------------------IMIINL--------PSNLEK-----------DTTHRY---
------------SANSFKLHRLPTP-RPGEVLGLVGTN-GIGKS-TALKILAG-KLKPN-
----LGRY-N---D--PP------------------------------------DWTEIL
AYF-------------R-GSELQN------Y-----------------------------
--------------FTR---ILEDDL-RAVIKP--QYVDQIP------KAVKGTVRQLL-
-------DKK--------------------------------------------------
----------DEM----------------------------GK-----------------
--KTHLADILEL-------NSVMDR-QIG------DLSGGELQRFATAMVCI------Q-
-RGDIFMFDEPSSYLDVKQRLKAALAI------R-GQIE--------ATKYVIVVEHDLS
VLD-YLSDFICCLY---GTPGCYGVVT--MPFSVREGI----------------------
-------------NIFLDG
>TuABCE-01
--------------------IHIINL--------PSNLEK-----------ATTHRY---
------------GQNSFKLHRLPIP-RPAEILGLVGTN-GIGKS-TALKILAG-KLKPN-
----LGRWGS---D--PP------------------------------------DWSEIL
TYF-------------R-GSELQN------Y-----------------------------
--------------FTK---ILEDEL-KAIVKP--QYVDQIP------KAVKGTVQFHL-
-------DKK--------------------------------------------------
----------DEM----------------------------KN-----------------
--QNEICDMLDIN------QVIRMR-NVE------DLSGGELQRFAIAMVCI------Q-
-RANIYMFDEPSSYLDVKQRLKAAEAI------R-YLIT--------SDRYIIVVEHDLA
VLD-YLSDFICCLY---GVPGAYGVVT--MPFSVREGI----------------------
-------------NIFLDG
