# Supplementary material for: Genome streamlining in a minute herbivore that manipulates its host plant
Source: eLife. 2020 Oct 23;9:e56689. doi: 10.7554/eLife.56689 (PMC7738191; doi:10.7554/eLife.56689)
Supplement: Supplementary file 7. [file elife-56689-supp7.zip › Supplementary_File_7/Figure_4_Supplement_2_CCEs_mafft.fasta]

>AChE_DmCG17907
---------------------MAISCRQSRVL----------------------------
------------------------------------------------------------
------------------------------PMSL--------------------------
------------------------------------------------------------
-------------PLPLTIP----------------------------------------
---------------------------------------------------------LPL
V-----------------------------------------------------------
-----------------------------------------------LVLSLHL------
------------------------------------------------------------
--------------------------------------------------SGVCGVID--
--------------------------------------------------------RL--
------------------------------------------------------------
----VVQTSSGPVRGR--S-VT--------------------------------------
-------VQG----------------------R----------------EVHVYTGIPYA
KPPVED--LRFRK---------------PV-PA---E---PW----H-G-----------
-----VLDATRLSAT------------------------CVQE-----RYEYFP-GFSGE
EI----------------------------------------WNPN--------------
---TNVSEDCLYINVWAPAK---ARLRHGRGA---NGGEHPNGKQADTDHLIHNG-----
-NPQNTT-NGLP--------------ILIWIYG------GGFMTGSA-TL-D--------
---------------------IYNADIMAAVGNV-IVASFQYRVGAFGFLHL-APEMP--
--------SEFAEEAPG-NVGLWDQALAIRWLKDNAHAFGG-----NPEWMTLFGESAGS
SS-VNAQL--------------MSPV---TR-----------GLVKRGMMQSGTMNAPWS
HMTS------------------------------EKAV---EIGKALINDC-NC------
-------------NASML------------------------------------------
-----------KTNPA----H------------------VMSCMRSVD----AKTI----
------------------------------------------------------------
-----SVQQWNSYSGI------------LS-----FP-----------------------
---------------------------------------------------SA-------
------------------------------------------------------------
-----------------------------PTI---------------D-G-A--------
----------FLPA----------------------DPM-TL--------MK-----TA-
DL----------------------------------------------------------
----------KDY-----------DILMGNVRDEGTYFLLYD------------------
------------------------------------------------FIDY-FDKD---
------------------------------------------------------------
-----------------------DATAL--------PRDKY------------LE---I-
---MN-------------------------N-IFGKA------TQ-AER-----------
-------EA------I-------IFQYTSWEGN---------------------------
---------------------------PGY------------QNQ---------------
---QQIGRAVGDHFFTCPTNEYAQAL------AE-R------------------------
--------------------------------------------------G---------
------------------------------ASVHYYYFT-HRTST-------S-------
------------------------------LWGEWMG-----------------------
----------VLHGDEIEYFFGQ-------------------------------PLNNS-
---L------------------------QYR-PVERELG------------KRMLSAVIE
FAKTG-----------------NPAQDGE-------------------------------
------------------------------------------------------------
------E-WPN----------F-S---KED-------------------PV-YYIFSTD-
---------DKIEKLA-RG------------------------------P-LAARCS---
-------------------------------------------FW-------NDYL----
--------------------------PKVRSWAGTCDGDSGSASISPR------------
------------------------------------------------------------
------------------------------------------------------------
------------------------------------------------------------
----------------------------------LQLLGIAAL-IYICAALRTKRV----
------------------------------------------------------------
------------------------------------------------------------
------------------------------------------------------------
------------------------------------------------------------
------------------------------------------------------------
------------------------------------------------------------
------------------------------------------------------------
------------------------------------------------------------
------------------------------------------------------------
------------------------------------------------------------
------------------------------------------------------------
---------------------------------F--
>bommo-ACHE2 
---------------------MINYGKIV-------------------------------
------------------------------------------------------------
------------------------------------------------------------
------------------------------------------------------------
------------------------------------------------------------
---------------------------------------------------------FTK
L--------------LLC------------------------------------------
-----------------------------------------------VLISGTFARS---
------------------------------------------------------------
------------WAN------------------HHDTTTSTTQTTPTTSPVPKNIHND--
--------------------------------------------------------PL--
------------------------------------------------------------
----IVETKSGLIKGY--A-KT--------------------------------------
-------VMG----------------------R----------------EVHIFTGIPFA
KPPLGP--LRFRK---------------PV-PI---E---PW----H-G-----------
-----VLEANLMPNS------------------------CYQE-----RYEYFP-GFEGE
EM----------------------------------------WNPN--------------
---TNISEDCLYLNIWVPQH---LRVRHHQ------------------------D-----
-KPLAER-PKVP--------------ILVWIYG------GGYMSGTA-TL-D--------
---------------------LYKADIMASTSDV-IVASMQYRVGAFGFLYL-NKYF---
--------SPGSEEAPG-NMGLWDQQLAIRWIKENARAFGG-----DPELITLFGESAGG
GS-VSLHM--------------LSPE---MK-----------GLFKRGILQSGTLNAPWS
WMTG------------------------------ERAQ---DIGKVLIDDC-NC------
-------------NSSLL------------------------------------------
-----------AKDPS----L------------------VMDCMRGVD----AKTI----
------------------------------------------------------------
-----SVQQWNSYTGI------------LG-----FP-----------------------
---------------------------------------------------SA-------
------------------------------------------------------------
-----------------------------PTV---------------D-G-I--------
----------FLPK----------------------DPD-TM--------MK-----EG-
NF----------------------------------------------------------
----------HNS-----------EVLLGSNQDEGTYFLLYD------------------
------------------------------------------------FLDY-FEKD---
------------------------------------------------------------
-----------------------GPSFL--------QREKF------------LE---I-
---VD-------------------------T-IFKDF------SK-IKR-----------
-------EA------I-------VFQYTDWEEI-----------------T---------
---------------------------DGY------------LNQ---------------
---KMIADVVGDYFFVCPTNYFAEIL------AD-A------------------------
--------------------------------------------------G---------
------------------------------VDVYYYYFT-HRTST-------S-------
------------------------------LWGEWMG-----------------------
----------VMHGDEMEYVFGH-------------------------------PLNMS-
---L------------------------QYH-SRERDLA------------AHIMQSFTQ
FALTG-----------------KPHKPDE-------------------------------
------------------------------------------------------------
------K-WPL----------Y-S---RSS-------------------PH-YYTYTAV-
---------GPSGPAGPRG------------------------------P-RASACA---
-------------------------------------------FW-------NDFL----
--------------------------NKLNELERVPCDGAVTG-----------------
------------------------------------------------------------
------------------------------------------------------------
------------------------------------------------------------
--------PYSSVAGTALPVTLL-----------TTLAITIAL-----------------
------------------------------------------------------------
------------------------------------------------------------
------------------------------------------------------------
------------------------------------------------------------
------------------------------------------------------------
------------------------------------------------------------
------------------------------------------------------------
------------------------------------------------------------
------------------------------------------------------------
------------------------------------------------------------
------------------------------------------------------------
------------------------------------
>dapul-ACHE2 
---------------------MGPFVPYQESR----------------------------
------------------------------------------------------------
------------------------------PAH---------------------------
------------------------------------------------------------
--------------HPSWKP----------------------------------------
------------------------------------------------------------
------------------------------------------------------------
-----------------------------------------------LVLDGGQ------
---------------------EEQQQPRIKRDDS--------------------------
---------------------------------SSSSSNHNNKGRPVVQEEHNVKDNS--
--------------------------------------------------------RL--
------------------------------------------------------------
----LVQTLNGLVRGT--T-KT--------------------------------------
-------ALG----------------------D----------------TVDVFLGIPFA
KPPLGN--LRFKK---------------PV-PI---D---PW----Q-G-----------
-----VYDAQHLPNS------------------------CQQE-----RYDVFP-GFRGE
EM----------------------------------------WNPN--------------
---TPISEDCLYLNLWVPTK---LRRSATN------------------------------
----NSH-GNGT--------------VLIWIYG------GGYMSGTS-TL-E--------
---------------------VYDALILAGTNDI-IVVSFNYRVGAFGFLYL-D------
-----------DEDAPG-NMGLYDQALAIKWIKDNIRSFGG-----DPNSLTLFGESAGA
GS-VSVHL--------------LSPI---SG-----------HLARRAIMQSGSVNAPWS
YMTA------------------------------ETSK---RIAMALVNDV-GC------
-------------NSSMV------------------------------------------
-----------GVDTP----A------------------VMECMRAVE----AKNL----
------------------------------------------------------------
-----SLIQWNSYWGI------------LG-----FP-----------------------
---------------------------------------------------SA-------
------------------------------------------------------------
-----------------------------PTI---------------D-G-V--------
----------FLPK----------------------HPK-DM--------LK-----EG-
GF----------------------------------------------------------
----------SDA-----------EILVGTNQDEGTYFILYD------------------
------------------------------------------------FIQY-FKKD---
------------------------------------------------------------
-----------------------DPSVL--------EREKF------------LE---I-
---IN-------------------------T-IFKTW------SQ-LER-----------
-------EA------I-------IFQYTDWDHI-----------------E---------
---------------------------NGY------------LNQ---------------
---KMIGDVVGDYYFTCPTNYFAQKF------AE-H------------------------
--------------------------------------------------G---------
------------------------------TNVYYYHFT-QRSST-------N-------
------------------------------PWGQWMG-----------------------
----------VMHADEVEYVFGH-------------------------------PLNMS-
---R------------------------DYT-TSERELS------------RRVMKYFAT
FAKTG-----------------KPVADDT-------------------------------
------------------------------------------------------------
------L-WPI----------Y-S---RNE-------------------PR-YFILN---
---------GEVRGIG-HG------------------------------P-RATACA---
-------------------------------------------FW-------NEFM----
--------------------------PLITARQGTVY-----------------------
------------------------------------------------------------
------------------------------------------------------------
------------------------------------------------------------
--------RFKS----------------------IELILYFIF-----------------
------------------------------------------------------------
------------------------------------------------------------
------------------------------------------------------------
------------------------------------------------------------
------------------------------------------------------------
------------------------------------------------------------
------------------------------------------------------------
------------------------------------------------------------
------------------------------------------------------------
----------------------------------------V-------------------
------------------------------------------------------------
------------------------------------
>AlCCE04
---------------------MRAKPPVV-------------------------------
------------------------------------------------------------
---------------G-LGW----------PPSRDHGDKWPPS------------TSGRF
CCRKLAK-----------------------------------------------------
-------------PSREARPRN----------------------LNL-KSSHNL------
------HSIVNFLIAFYTIHLL---------ATVQQFSTSFHRENSILHKKTSTFT-SNL
L--------------VFAAKLENEEEQRA-------------EANEPYLGDHWLALSELA
ANREQAK-------------------------------------LDRLLLAASGSVSAKS
KGDSNNHKHDEQQDDESFMKVSEQQQQQLQHQPRQHSSSNNNNKDDENNQDSEIRAQQVV
GRKQRRPGRHKTWRNQDKPEEVSEGESRKRNKRSRRHFNSGHYFYDPSLGNAMQSSAD--
--------------------------------------------------------RP--
------------------------------------------------------------
----LVATRKGLIRGV--T-QK--------------------------------------
------IFTG----------------------K----------------FVDAFLGIPFA
QPPVGR--YRFKH---------------PQ-AI---N---PW----Q-G-----------
-----ELDASKLGNS------------------------CYQV-----NDTFFGPTFGGT
QI----------------------------------------WNAN--------------
---TPLQEDCLYLNIWTPFG---VANTTASSGLGSSGG--GGGSQASG----SSG-----
-YGFRAA-SKRP--------------VLVWIYG------GSFYSGTS-SL-A--------
---------------------LYEGGALASEEDI-IVVSMNYRVSALGFLYF-G------
-----------RPDAPG-NAGLFDQLMALQWINDNIDQFGG-----DPNRVTIFGESSGA
VS-VSYHL--------------LSPL---SR-----------NLFQQAILQSGAATCPWG
SMDT------------------------------REIM---ANGLQLAALL-NC------
-------------PSN--------------------------------------------
-----------NTDLD----A------------------VIECLLQAD----PMAL----
------------------------------------------------------------
-----VSQEVGQTRTV------------LN-----FP-----------------------
---------------------------------------------------FV-------
------------------------------------------------------------
-----------------------------PVV---------------D-G-S--------
----------FLLE----------------------PPR-ES--------LQ-----KS-
NF----------------------------------------------------------
----------KRA-----------KIMLGSNHDEGNFFLVYL----PQYSHCPKGGEEGA
TGSVDSLSKMSTQLSSGDKGLGEGGKLPNSNSRDDEFSQGETSGDSSVVSEA-FRRDFKK
INQGARYGNGESLESFNLVLNSAAVAERPRQSGSTQRGGSQGQQVGDGTGGGGGGSLSSV
SSSTTAISGTNGTLDSQKPCKPNEFISF--------TRDDF------------IR---V-
---LQ-------------------------EDLNPFA------ASPIGK-----------
-------EA------I-------IFEYTNWINP-----------------L---------
---------------------------DPV------------SNY---------------
---DAIDKIVGDYYFTCNVNEFAQSY------AQ-A------------------------
--------------------------------------------------G---------
------------------------------NSVYMYYFK-QRSTV-------S-------
------------------------------AWPKWMG-----------------------
----------VLHGDEINFIFGE-------------------------------PLNPA-
---F------------------------NYT-EKEVELS------------RRMMRYWAN
FAKFG-----------------NPIKPSE-------------------------------
-------------------------------------GSNHSVE----------------
------K-WPE----------Y-----ADK-------------------RQ-YFELN---
---------ADYIRLG-RG------------------------------P-RARQCA---
-------------------------------------------FW-------SHYL----
--------------------------PKLIQSFDQCSASESGAHRFPPT--SHPQPFGSN
DGNSYL--------------------------------------YGTTTNKNNQN-----
--QPSRSL----------------------------------------------------
------------------------------------------------------------
-----RAGGYLSNFPSPLLLGLF----------VITLIIIVAL----LIYANKTGK----
------------------------------------------------------------
------------------------------------------------------------
------------------------------------------------------------
------------------------------------------------------------
---------------------------------------------------LDLVSFVSG
----SGPGGGS-------------------------------------------------
------------------------------------------------------------
----------SGG-----------------------------------------------
------------------------------------------------------------
GGSSGNGGGGGGASGSASHTGNAQSN----------------------------------
------------------------------------------------------------
------------------------------------
>bommo-ACHE1 
---------------------MR-------------------------------------
------------------------------------------------------------
------------------------------------------------------------
------------------------------------------------------------
------------------------------------------------------------
------------------------------------------------------------
------------------------------------------------------------
-----------------------------------------------VVLAALTALAART
LAGPHEHR--ARHHAPAPPQPYHGHGEAVRYNPELDTILPRL----EDHETSSKRASDAE
TSSKR----------------------TKYEERFYSNHERAAELMADEPVSEKGDEED--
--------------------------------------------------------PL--
------------------------------------------------------------
----VIRTRKGKVRGI--T-LT--------------------------------------
------SATG----------------------K----------------KVDAWFGIPYA
QKPMGD--LRFRH---------------PR-PV---E---DW---GD-E-----------
-----ILNTTTLPHS------------------------CVQI-----VDTVFG-DFPGA
MM----------------------------------------WNPN--------------
---TDMQEDCLYINIVTPRP----------------------------------------
-----RP-KNAA--------------VMLWVFG------GGFYSGTA-TL-D--------
---------------------VYDPKILVSEEKV-VYVSMQYRVASLGFLFF-D------
-----------TADVPG-NAGLFDQLMALQWVKDNIGYFGG-----NPHNITLFGESAGA
VS-VSLHL--------------LSPL---SR-----------NLFSQAIMQSGAATAPWA
IISR------------------------------EESI---LRGIRLAEAV-HC------
-------------PHS--------------------------------------------
-----------RSDLA----P------------------MIECLRKKN----ADEL----
------------------------------------------------------------
-----VNNEWG-TLGI------------CE-----FP-----------------------
---------------------------------------------------FV-------
------------------------------------------------------------
-----------------------------PII---------------D-G-S--------
----------FLDE----------------------MPV-RS--------LA-----HQ-
NF----------------------------------------------------------
----------KKT-----------NILMGSNTEEGYYFILYY------------------
------------------------------------------------LTEL-FPKE---
------------------------------------------------------------
-----------------------ENVGI--------SREQF------------LQ---A-
---VR-------------------------E-LNPYV------ND-VAR-----------
-------QA------I-------IYEYTDWLNP-----------------E---------
---------------------------DPV------------KNR---------------
---NALDKMVGDYHFTCGVNEFAHRY------AE-T------------------------
--------------------------------------------------G---------
------------------------------NNVYTYYYK-HRSKN-------N-------
------------------------------PWPSWTG-----------------------
----------VMHADEINYVFGE-------------------------------PLNPG-
---K------------------------NYS-PEEVEFS------------KRLMRYWAN
FARSG-----------------NPSLNPN-------------------------------
-------------------------------------GEMTKI-----------------
------H-WPV----------H-T---AFG-------------------RE-YLSLA---
---------VNSSSVG-RG------------------------------L-RVKQCA---
-------------------------------------------FW-------QKHL----
--------------------------PQLMAATNKPEPPKNCT-----------------
-------------N----------------------------------------------
------------------------------------------------------------
------------------------------------------------------------
--------SVPSLWPSRNTLG-------------FNVIATAAL-TGTALFKYTI------
------------------------------------------------------------
------------------------------------------------------------
------------------------------------------------------------
------------------------------------------------------------
------------------------------------------------------------
------------------------------------------------------------
------------------------------------------------------------
------------------------------------------------------------
------------------------------------------------------------
------------------------------------------------------------
------------------------------------------------------------
------------------------------------
>dapul-ACHE1 
---------------------M--------------------------------------
------------------------------------------------------------
------------------------------------------------------------
------------------------------------------------------------
------------------------------------------------------------
------------------------------------------------------------
------------------------------------------------------------
------------------------------------------------------------
------------------------------------------------------------
------------------------------------------------------------
------------------------------------------------------------
------------------------------------------------------------
------------------T-AV--------------------------------------
------AATG----------------------K----------------QVDVWNSVPFG
QPPVGE--LRFRH---------------PR-PM---D---PW----D-G-----------
-----VRDTRDMPNS------------------------CWQT-----MDDFFG-NFAGS
TM----------------------------------------WNAN--------------
---TERSEDCLYLSVTVPRP----------------------------------------
-----RP-KNAA--------------VMVWIFG------GGFVTGSS-TL-D--------
---------------------VYDPKILVSEENI-IYVTLQYRVASLGFLYF-D------
-----------QPGAPG-NMGMLDQVMALQWIHSNIAFFGG-----NPNNITLFGESAGA
AS-VSMHL--------------LSPL---SR-----------NLFSQAIMQSGSATAPWA
TVDR------------------------------EETI---IRGLRLAEAV-GC------
-------------PHS--------------------------------------------
-----------RANLS----A------------------TLDCLKTIN----ASTL----
------------------------------------------------------------
-----VNNEVA-PLGI------------LE-----FS-----------------------
---------------------------------------------------FV-------
------------------------------------------------------------
-----------------------------PIV---------------D-G-A--------
----------FLDE----------------------SPK-RS--------LA-----TR-
NF----------------------------------------------------------
----------KKC-----------NIMMGSNTEEGYFFIFYY------------------
------------------------------------------------LYNL-FPKE---
------------------------------------------------------------
-----------------------ENVYI--------NREQF------------LQ---S-
---VQ-------------------------E-LNPFA------NS-IAR-----------
-------QA------I-------IFEYTDWSNP-----------------D---------
---------------------------DPI------------RNR---------------
---DALDKMVGDYHFTCNVNEFAHRY------AE-M------------------------
--------------------------------------------------GG--------
-----------------------------SNNVYMYYYT-HRSST-------Q-------
------------------------------LWPTWTG-----------------------
----------VLHADEINFVFGE-------------------------------PLNPT-
---K------------------------GYL-PQEVALS------------KKMMRYWAN
FARTG-----------------NPSKSPD-------------------------------
-------------------------------------GSWTQE-----------------
------Y-WPV----------H-T---PYG-------------------RE-YLTFA---
---------ANHSWVG-RG------------------------------P-RLRQCA---
-------------------------------------------FW-------KKYL----
--------------------------PSLKTAAGRNDDQT--------------------
------------------------------------------------------------
------------------------------------------------------------
------------------------------------------------------------
------------------------------------------------------------
------------------------------------------------------------
------------------------------------------------------------
------------------------------------------------------------
------------------------------------------------------------
------------------------------------------------------------
------------------------------------------------------------
------------------------------------------------------------
------------------------------------------------------------
------------------------------------------------------------
------------------------------------------------------------
------------------------------------------------------------
------------------------------------
>XP_013793998.1 acetylcholinesterase-like isoform X1 [Limulus polyphemus]
---------------------M--------------------------------------
------------------------------------------------------------
------------------------------------------------------------
------------------------------------------------------------
------------------------------------------------------------
-------------------------------------TTTHRRIHMASQEDLKTMY-RGV
A-----------------------------------------------------------
-----------------------------------------------LMLATCGALC---
------------------------------------------------------------
---------------------------------------------LGRSLSLPDYTDD--
--------------------------------------------------------PL--
------------------------------------------------------------
----VIRTTKGLVRGV--T-SR--------------------------------------
------SATD----------------------K----------------LVDIYWGIPYA
KPPIGE--YRFRH---------------PK-PS---D---PW----T-G-----------
-----IFNATEKPNS------------------------CFQI-----SDTFFG-NFAGS
KM----------------------------------------WNPN--------------
---TALSEDCLKLNIWVPRP----------------------------------------
-----RP-KNAA--------------VLVWIFG------GGFYSGTT-TL-D--------
---------------------VYDAKIFASEENI-IIVSMNYRVASLGFLFF-G------
-----------RPDSPG-NAGLYDQLMALEWVRDNIANFGG-----NPQNVTLFGESAGG
VS-VGLHL--------------LSSL---SR-----------NLFSQAIMQSGSATSPWA
VLDH------------------------------KELI---TRGLRLAEAV-KC------
-------------PHD--------------------------------------------
-----------PNDMD----L------------------VIKCLRKID----PMTL----
------------------------------------------------------------
-----VNNESG-SLGI------------VD-----FP-----------------------
---------------------------------------------------FV-------
------------------------------------------------------------
-----------------------------PVV---------------D-G-A--------
----------FIDE----------------------HPS-KS--------LE-----MK-
NF----------------------------------------------------------
----------KKT-----------NILMGSNTEEGTFWIVYY------------------
------------------------------------------------LTDL-FKKE---
------------------------------------------------------------
-----------------------ENVYL--------TRKDF------------IN---S-
---VK-------------------------E-LNPYI------GE-VGQ-----------
-------EA------I-------IFQYTDWLDP-----------------D---------
---------------------------DPI------------KNR---------------
---DAIDKIVGDYHFTCSVNEFAYRY------AE-T------------------------
--------------------------------------------------G---------
------------------------------NEVYMYYFT-HRSSV-------N-------
------------------------------PWPEWMG-----------------------
----------VMHGDEIPFVFGE-------------------------------PLNPR-
---K------------------------NYN-EQEKILA------------KRTMRYWAN
FAKTG-----------------KPSQGPG-------------------------------
-------------------------------------EKWEKK-----------------
------Y-WPV----------Y-T---PYG-------------------RE-YLTLD---
---------INSTKIG-RG------------------------------P-RAEYCA---
-------------------------------------------FW-------QQYL----
--------------------------PQLVKRTSTQDNSIPECIS-S-------------
------------------------------------------------------------
------------------------------------------------------------
------------------------------------------------------------
--------GANSWIILSLQNS-------------VPLLVTVVV-HIDVLFKINIIS----
------------------------------------------------------------
------------------------------------------------------------
------------------------------------------------------------
------------------------------------------------------------
------------------------------------------------------------
KTFSS-------------------------------------------------------
------------------------------------------------------------
------------------------------------------------------------
------------------------------------------------------------
------------------------------------------------------------
------------------------------------------------------------
------------------------------------
>MoCCE16
---------------------M--------------------------------------
------------------------------------------------------------
----------------WLG-----------------------------------------
------------------------------------------------------------
------------------------------------------------------------
-----------------------------VSGGASGLAKCKLALCRSMATILRSMS-TRT
LFAF-----------LINTW----------------------------------------
-----------------------------------------------LVVTLCV------
-------------------GRVDARAAHLLHHHRH-------------------------
-----------------------------------------------RTAGNAQSQGD--
--------------------------------------------------------PL--
------------------------------------------------------------
----VVHTTKGPVRGI--T-LQ--------------------------------------
------ASNG----------------------K----------------LVDAFLGIPYA
KPPVGK--MRFRH---------------PV-PM---D---PW----E-K-----------
-----PLNVTEPPAT------------------------CVQV-----VDTYFD-DFEGS
TM----------------------------------------WNAN--------------
---TNMSEDCLNMLVWVPRP----------------------------------------
-----RP-TNAA--------------VLLWVYG------GSFYSGCA-TL-D--------
---------------------VYDGKILASEENV-IVVSFNYRVGSLGFLYL-D------
-----------HADAPG-NAGMMDQVMALRWVQDNIHLFGG-----NPNNVTLFGESAGA
VS-VAYHL--------------LSPL---SR-----------DLFSQAVLQSGGATVPWG
YNER------------------------------QTAI---TNGYKLAEEV-KC------
-------------PTD--------------------------------------------
-------------DVE----A------------------TIKCLRLQD----PDLL----
------------------------------------------------------------
-----VKSEIF-ATGV------------VD-----FS-----------------------
---------------------------------------------------FI-------
------------------------------------------------------------
-----------------------------PVV---------------D-G-A--------
----------FLTE----------------------RPE-DS--------MS-----SG-
NF----------------------------------------------------------
----------KKC-----------KILLGSNRDEGTYFIIYY------------------
------------------------------------------------LTQL-FKRD---
------------------------------------------------------------
-----------------------ENVYL--------TREDF------------VD---A-
---VQ-------------------------A-LSPFT------SS-VVN-----------
-------EA------I-------IFEYTDWLNP-----------------D---------
---------------------------DPI------------KNR---------------
---DAVDKIVGDYYFTCPVIDMAHYY------FI-S------------------------
--------------------------------------------------G---------
------------------------------LDVYMYYYV-YRSSQ-------N-------
------------------------------KWPEWMG-----------------------
----------VIHADEIAYVFGE-------------------------------PLNQT-
---W------------------------SYR-QDEQMFS------------RRIMRYWAN
FARMG-----------------NPSLNPD-------------------------------
-------------------------------------GNWEKT-----------------
------Y-WPA----------H-T---AFG-------------------KE-FLILD---
---------VNSTQVG-YG------------------------------N-RAKHCA---
-------------------------------------------FW-------KNFL----
--------------------------PNLIALSGNNTNKADESCKD--------------
------------------------------------------------------------
------------------------------------------------------------
------------------------------------------------------------
--------GASTQSSSSLTLL-------------CSLAASMIV-TGRLLSSSTARA----
------------------------------------------------------------
------------------------------------------------------------
------------------------------------------------------------
------------------------------------------------------------
------------------------------------------------------------
------------------------------------------------------------
------------------------------------------------------------
------------------------------------------------------------
------------------------------------------------------------
---------------------------A--------------------------------
------------------------------------------------------------
------------------------------------
>TuCCE49
---------------------M--------------------------------------
------------------------------------------------------------
------------------------------------------------------------
------------------------------------------------------------
------------------VPMF----------------------------NHNI------
------NHFNNVIVTTLTHHQY-------TNSRCNSNNNVIKSITNSILKSVTVFT-VKT
LWNH-----------LLVPIV---------------------------------------
-----------------------------------------------VILLFQSSANVFS
SALPH-------------------------------------------------------
-----------------------------SEINSFHADGPSSSSSFNSEHHHHHHHND--
--------------------------------------------------------PL--
------------------------------------------------------------
----IVLTKKGYVRGR--S-VV--------------------------------------
------SPTG----------------------K----------------PVDAFLGIRYA
KPPTGK--FRFRH---------------PK-PI---D---SW----Q-G-----------
-----IFNATSFSGA------------------------CYQV-----NDTFFG-NFMGA
TE----------------------------------------WNPN--------------
---VPLDEDCLSVNIWVPRP----------------------------------------
-----RP-KSAA--------------VLLWIYG------GSFWSGSS-SL-D--------
---------------------FYDGSVLAGEESI-IFVSINYRVASLGFIFF-D------
-----------TSDAPG-NAGLFDQLMAMEWIRENIAAFGG-----NPANITIFGESAGA
VS-AALHL--------------LSPL---SR-----------NVFSQAILQSGSATCPWA
ISDR------------------------------KKAY---QRSLALAQAV-GC------
-------------GSTS-------------------------------------------
-----------TRSVH----A------------------IIECMQSIP----ASEL----
------------------------------------------------------------
-----VAQEET-TTGV------------VE-----FA-----------------------
---------------------------------------------------FI-------
------------------------------------------------------------
-----------------------------PIV---------------D-G-S--------
----------FLDE----------------------DPE-VS--------LR-----TK-
NF----------------------------------------------------------
----------KHT-----------PILTGSNRDEGTYFLVYH------------------
------------------------------------------------SPHI-FNLS---
------------------------------------------------------------
-----------------------EGIYI--------SRSEF------------QS---L-
---IR-------------------------I-IYPHL------SP-LAQ-----------
-------EA------V-------IQEYTHWINP-----------------D---------
---------------------------DQI------------ENR---------------
---EATDKFVGDYHFTCPVNEMSYRY------AL-Y------------------------
--------------------------------------------------G---------
------------------------------NDVWTYHFT-HRSSK-------S-------
------------------------------FWPSWMG-----------------------
----------VIHGEEIKFVLGE-------------------------------PLDPV-
---H------------------------GYT-PAEVQLS------------KRIMRYWAN
FARTG-----------------NPNKQFPDG-----------------------------
-------------------------------------DDTESI-----------------
------V-WPE----------Y-T---AHE-------------------KE-YLVIS---
---------TNDSSIG-RG------------------------------L-RAKQCA---
-------------------------------------------FW-------KNFL----
--------------------------PKLINALENRHNSTCTS-----------------
------------------------------------------------------------
------------------------------------------------------------
------------------------------------------------------------
--------HSNQIGSSNWSLA-------------ISLISLIMC-----------------
------------------------------------------------------------
------------------------------------------F-----------------
------------------------------------------------------------
------------------------------------------------------------
---------------------------------------LPSLR----------------
------------------------------------------------------------
------------------------------------------------------------
------------------------------------------------------------
------------------------------------------------------------
------------------------------------------------------------
------------------------------------------------------------
------------------------------------
>AlCCE02
---------------------MDDTIGGKKKKRK------------------------LH
DRLS---------------------------------------------------SW---
------------------------------------------------------------
------------------------------------------------------------
------------------LPTLNFKAHR--------------------------------
---------------------------------------------------------LNL
LSY------------MIA------------------------------------------
-----------------------------------------------IILLFTI------
-----------------------------------I------------------------
-----------------------------------------------SQLSSAQFMNN--
------------------------------------GALPYPQPLP-------PLNSP--
---------------------------------------------------------YFY
DDPVDVNTPLGHVIGK--T-LY--------------------------------------
-------LFDGPNRSPYERISSQLYAPPNTWQRP--------SLPNYYKNVSIFLGIPYA
RPPLRENGLRFQL---------------PQ-PM---T---HW------G-----------
-----NLAADRYRPA------------------------CPQP-----HKYTGI-ERSI-
------------------------------------------------------------
---ATTDEDCLYLNIFTPYA----------------------------------------
--KPRAS-RLFP--------------VIMYIHG------GKYEHGSG-NA----------
----------------------FPGHMLAASQEV-VVVTFNYRLGVLGYMAT-A------
-----------DNSSAG-NYGLADQLAALQWVRDHIENFNG-----DPQMITLWGTGSGA
AS-AGLLA--------------ISPR---SR-----------DLIKRVIGQSGSASADWA
MQKN-----------------------------PMFIR---NTSIVIGEHF-GC------
-------------FTR--------------------------------------------
-------------DTY----S------------------LIKCLESRS----FNEY----
------------------------------------------------------------
-----TNTEVE-PEV-------------GW-----LP-----------------------
---------------------------------------------------FS-------
------------------------------------------------------------
-----------------------------PVS---------------D-Y-K--------
---TRDRDFALLPE----------------------TPD-QF--------FQMV---HQ-
KFP---------------------------------------------------------
----------DGF-----------AYMSGVTRDEGSAWLLED------------------
------------------------------------------------EEAS--------
------------------------------------------------------------
----------------------ARSYVV--------DQRFF--------SKKVRS---F-
---IK---------------------------VFNVTMN----QN-NLI-----------
-------DA------I-------DFMYSPWNDR-----------------G---------
---------------------------NLS------------NYR---------------
---QGLVDMLTDAWVIAGHDKIVKSM------LT-K------------------------
--------------------------------------------------R---------
------------------------------VPTYSYVLN-YTIEGLI-------------
------------------------------QPEPWMG-----------------------
----------VPHDTEYFLVSGA-------------------------------PFMEA-
---KF------------FP-SIYQLKEARWT-EMDRNMS------------QFFMEAYGN
FAKYG-----------------NPTPYS--------------------------------
--------------------------------------LFNNI-----------------
------L-WQP----------V-R---TDN-------------------LQ-YLSVNTT-
---------NQTSIMQ-RD------------------------------Y-KLKSAQ---
-------------------------------------------FW-------NDYV----
--------------------------YTLFQHDPIYWHQPFSPVDLELR-----------
------------------------------------------------------------
------------------------------------------------------------
------------------------------------------------------------
--------AYKASTYAIMIL--------------AIILLFLSL-LCTCLYCQARRD-RFD
DSSIDYMPVPNE------------------------------------------------
------------------------------------------------------------
------------------------------------------------------------
------------------------------------------------------------
----------------------------------------------------------AG
VLLYGPPSKRVNSQTIMKIPASVQNS---------MNNNIIVNKNHQQTRPMKHHD----
------------------------------------------------------------
----------------------------------------------YHLRSSSDSNYRP-
--------------------------------------------------------I---
---------TPEKTMNDKHTLV--------------------------------------
------------------------------------------------------------
------------------------------------
>TuCCE62
---------------------MAIAS----------------------------------
------------------------------------------------------------
------------------------------------------------------------
------------------------------------------------------------
------------------------------------------------------------
---------------------------------------------------------LFI
LG-------------LLGLHYHG-------------------------------------
-----------------------------------------------ALSATSDSTSS--
------------------------------------------------------------
---------------------------QW-NRPIYGTSPYDASSYPGSQYYQQENQHS--
--------------------------------------------------------KP--
---------------------I---SGRLLEGVY--------GHSDRRCKQALEN--KRP
QELITVETKYGSYAGR--I-SY--------------------------------------
-------LCDAPGLPVWSR-------PGSPSNR----------LISWQYEVAVFLGIPYA
RPPLTEHGLRFKS---------------PQ-PP-------SY----K-G-----------
-----SWSADRFRPS------------------------CPQP-----SQYTGA-DKMI-
------------------------------------------------------------
---YEVNEDCLYLNIYTPKA---S------------------------------------
---ENKE-KPSP--------------VMIYIHD------GNFIHGSG-NR----------
----------------------FPGHMLAASQDV-VVVTFNYRLGILGFFAT-A------
-----------DESSPG-NYGILDQIQLIHWVRENIRKFGG-----DPEMITLFGPGAGA
AS-AGILA--------------ISPL---SR-----------KYIKRVIAQSGSAVAPWA
SINE-----------------------------PIMIR---NMSIVVGAAY-GC------
-------------STP--------------------------------------------
-------------LTR----N------------------LVECLKSRS----SSDI----
------------------------------------------------------------
-----PIAAVA-NQV-------------GW-----LP-----------------------
---------------------------------------------------FA-------
------------------------------------------------------------
-----------------------------PVP---------------D-M-T--------
---TRPLGTEVLPD----------------------TPE-VI--------LQ-----KGF
PV----------------------------------------------------------
----------DDIH--------LDGYLTGVTRDEGSAMVYSD------------------
------------------------------------------------EEIK--------
------------------------------------------------------------
----------------------LNDYQV--------TLETL--------EEKIEK---Y-
---LK---------------------------IYNATLN----PE-AFK-----------
-------SA------L-------RFMYTPPVDP-----------------T---------
---------------------------NGT------------QIR---------------
---QGLIDMYTDSWNVAGVDKMMKLM------VK-N------------------------
--------------------------------------------------K---------
------------------------------IKTYMYVLN-YTIESL--------------
------------------------------HWPRWMG-----------------------
----------VPHDTEYFLISGA-------------------------------PFMDD-
---QF------------YP-KMYHLDRVKWK-EDDRNMS------------TFFMKAWAD
FARHG-----------------DPTPVA--------------------------------
--------------------------------------LFNNI-----------------
------L-WKP----------V-D---PAT-------------------LQ-YLSVNTT-
---------NYTSIMH-RD------------------------------Y-KQREAK---
-------------------------------------------FW-------NEYI----
--------------------------PELVGQPKPIWPPLYQPIEGELR-----------
------------------------------------------------------------
------------------------------------------------------------
------------------------------------------------------------
--------MYRASLWAIVAI--------------LVILTFISA-LCSCLYCKAKRD-RVG
NAALDYNFPDIT------------------------------------------------
------------------------------------------------------------
------------------------------------------------------------
------------------------------------------------------------
----------------------------------------------------------AI
GTQYSAPSTRANSEISLSSRTRA-------------------------------------
------------------------------------------------------------
------------------------------------D-----YAQTHKLMPSGKDKYKPI
DKA---------------------------------------------------------
---------FRPKTHRDRQTRV--------------------------------------
------------------------------------------------------------
------------------------------------
>XP_022241664.1 cholinesterase-like isoform X1 [Limulus polyphemus]
---------------------M--------------------------------------
------------------------------------------------------------
------------------------------------------------------------
------------------------------------------------------------
------------------------------------------------------------
------------------------------------------------------------
---------------VVFTKKD--------------------------------------
-----------------------------------------------FILCFMSVLRILP
TLD-----------AQWYSPRTPDPDERFQYGSR--------------------------
------------------------------DRYRYDRYGQGSQTSHSDRHSSNYNSQS--
--------------------------------------------------------APRN
LNI--------------E-------------------------VGDKRCPEAVTY--NLK
TTAKVTLWTETEIEGI--Y-VY--------------------------------------
-------LCDGPGVPEQDR-------PPGDTFRP---------LTKFYSNITAFLGIPYA
EPPTKQKGLRFKD---------------PR-PPF--N---------T-R-----------
-----LIQATKYKSS------------------------CPQH-----VEYYGI-DKGI-
------------------------------------------------------------
---DLVEEDCLYLNVFSPYV---ETEF---------------------------------
---QRYD-QKYP--------------VMVYIHG------GDWDHGSA-ST----------
----------------------FPAHMLVASQEV-VVVTLNYRLGPLGFLAT-A------
-----------GNASAG-NYGMLDQVLAIQWVYDFITHFNG-----DKNRITLFGPGAGA
AS-AGLHA--------------ISPR---TR-----------AMVKRVIAQSGSAVADWA
VILD-----------------------------PLHMI---NNSHILGEAL-GC------
-------------PTE--------------------------------------------
-------------SSW----K------------------LVDCVRSRS----VPDL----
------------------------------------------------------------
-----AITNIK-PKV-------------GR-----LS-----------------------
---------------------------------------------------WG-------
------------------------------------------------------------
-----------------------------PVI---------------D-R-Y--------
---TRNYDQWFLPD----------------------PPE-LL--------LQ-----DD-
NFK-----F---------------------------------------------------
---------PADF-----------SYMGGVTRDEASAFLVND------------------
------------------------------------------------KDLI--------
------------------------------------------------------------
----------------------HRNYEI--------TQKVF--------QERIQE---Y-
---GK---------------------------MFNYTLN----PE-AVY-----------
-------NA------L-------SFMYTPWMDP-----------------E---------
---------------------------NNT------------LLR---------------
---ERYIDLLSDSFFVAPNDKMLKLM------LQ-K------------------------
--------------------------------------------------G---------
------------------------------VETYMYVLN-YTFEGLE-----E-------
------------------------------LRPEWIG-----------------------
----------VPHDTEYLLITGA-------------------------------PFMDY-
---NF------------YP-SSLKLSEAKWT-QADRNMS------------RFFMEAWAN
FARDG-----------------KPTPTY--------------------------------
---------------------------------------FNTIS----------------
------P-WEP----------M-T---LKN-------------------LC-YLSVNTT-
---------NLTSVMM-KD------------------------------Y-RQKQSQ---
-------------------------------------------FW-------NEYI----
--------------------------PSVIEKILPTWPPTFQPYEEE-------------
-----------------------------LR-----------------------------
------------------------------------------------------------
------------------------------------------------------------
--------IYSAALWGVVGA--------------VGLFLILTL-LCCCLYCRAKSK----
--------------------------------------------------HIVNEDDEIG
TT----------------------------------------------------------
------------------------------------------------------------
------------------------------------------------------------
------------------------------------------------------------
QTSGPYPSELAIDFRVMKKNYNV-------------------------------------
------------------------------------------------------------
-------------------------------------------------------KYNPK
NTI---------------------------------------------------------
-L---------ADNNCDRHTAV--------------------------------------
------------------------------------------------------------
------------------------------------
>MoCCE39
---------------------MR-------------------------------------
--------------------------------------------------------W---
---V--------------------------------------------------------
------------------------------------------------------------
------------------------------------------------------------
---------------------------------------------------------CGF
F-----------------------------------------------------------
-----------C-----------------------------------LILSAHGQYPDFR
IGNNRP--------YDRNFDRPRYLDGRLPYENRY-------------------------
------PGIDV----------------------------ERRIQEEGDSRCNVIQVDN--
--------------------------------------------------------LP--
---------------------LT--------------------------------K----
----SVETNYGTYEGK--V-VY--------------------------------------
-------LCDTPSTKRED--------------RPVEQGGLKLPKRDYPASAVAYLGVPYA
EPPLGL--FRFRRGKSRLELMPGLFFKEPQ-PL-------TF----K-G-----------
-----NVEAKKFRPA------------------------CLQH-----TNYTGS-SKGI-
------------------------------------------------------------
---EHVSEDCLYLNVYTPNV---SDEV---------------------------------
----NRG-QRYA--------------VMMYIHD------GEYSHGSG-NV----------
----------------------FPGHMLAATQEV-IVVTFNYRLGALGFLST-G------
-----------DNSSAG-NFGLLDQRAAINWVYHNVERFSG-----DPERITIFGPGAGA
SA-AGIHM--------------MQQIY-GEN-----------LHIKRVIAMSGSAVAEWA
SIDD-----------------------------AIFVR---NISRLYGEQI-GC------
-------------WAT--------------------------------------------
-------------DSW----Q------------------LVECLKRKS----NNSVE---
------------------------------------------------------------
----FTLTTVT-PLR-------------GW-----LP-----------------------
---------------------------------------------------WG-------
------------------------------------------------------------
-----------------------------PVL---------------D-R-N--------
---TRY----KSPG----------------------MPY-SA--------LEYL---EN-
KIPRP-ERV---------------------------------------------------
----------QQF-----------SYMTGVSVNDASFIVEND------------------
------------------------------------------------EELK--------
------------------------------------------------------------
----------------------NIGWQL--------NKDAF--------DQKIRA---Y-
---AK---------------------------TYNYTIN----ED-AII-----------
-------QA------I-------RFMYTPWTDS-----------------E---------
---------------------------NSS------------LLL---------------
---EEYVNMFTDALYVAPMDRMVKLL------LE-I------------------------
--------------------------------------------------E---------
------------------------------VPVYMYVMN-YSLTS-------SYF-----
----------------------------LPQRRTWNR-----------------------
----------VPHDTESILVSGA-------------------------------PFMDP-
---KF------------YP-SEYDFNKVYWS-EGDRNMS------------QLLMEAWAN
FAKEG-----------------NPTPNA--------------------------------
--------------------------------------LFGVV-----------------
------D-WRP----------M-R---KGL-------------------LR-YLSLNATY
Y-----EAQNSSSFMF-QD------------------------------Y-RQKQAQ---
-------------------------------------------FW-------NSYV----
--------------------------PGIFGRAEHYWPYWNELPWEYDIR----------
------------------------------------------------------------
------------------------------------------------------------
------------------------------------------------------------
--------VFRTSLYFVSSL--------------AALFLFFAF-LGFCCYCRASRY----
------------------------------------------------------------
------------------------------------------------------------
------------------------------------------------------------
------------------------------------------------------------
--------------------------------------------------------LHDS
LEETDKPSTLIIQ-------------------------------------------P---
------------------------------------------------------------
-------------------------------------------------------KAKPR
NTL---------------------------------------------------------
---------SSAGVSSARHVRFAADH----------------------------------
------------------------------------------------------------
------------------------------------
>DmCG3903
M--------------------MHKLKYRDKLK----------------------------
--------------------------------------------------------W---
---L--------------------------------------------------------
------------------------------------------------------------
------------------------------------------------------------
---------------------------------------------------------LAL
L-----------------------------------------------------------
-----------------------------------------------VLIGTCFIQTRGQ
TRDPRFY-----------------------------------------------------
----SRPGVDYHWPN------------------------------PGDPDYRTYTFNDRR
YGHYQPN---GYGANYPGRNPPG----------------QYPQGMPNEDRFRFDPNDPNA
RTQ--FPG------------VLAG------------------WREDLQGKQRRDS--LTL
ERDVFVTTNYGQVQGF--K-VY--------------------------------------
-------MYDNPDPKSFY--------------RPYHS-----TVDRVMGECSVFLGIPYA
LPPTFE--GRFKP---------------PR-VH---R---GW----Q-------------
-----LLQAVDFGPA------------------------CPQP-----VRYTGA-TKGI-
------------------------------------------------------------
---MDMDEDCLYLNVYSPKT----------------------------------------
--GAGVA-QKYP--------------VMVYIHG------GEFIRGAS-NL----------
----------------------FQGHILASFYDV-VVVTLNYRLGALGFLST-G------
-----------DENSPG-NYGILDQAMALRWVYDNIEFFNG-----DRNSITLFGPGAGG
AS-AGLLM--------------VAPQ---TR-----------NIVRRVIAQSGSALADWA
LIQD-----------------------------KYRAQ---NTSRVLGQLL-GC------
-------------SIE--------------------------------------------
-------------SSW----K------------------LVNCLRTGR---SFYEL----
------------------------------------------------------------
-----GNAEFS-PQV-------------GS-----FP-----------------------
---------------------------------------------------WG-------
------------------------------------------------------------
-----------------------------PVL---------------D-H-NFTLPGDDW
YEGWREKDWRFLTQ----------------------TPE-TL--------IR-----AG-
KFN---------------------------------------------------------
----------RNI-----------QYMTGVTTQEAAFFVAQN------------------
------------------------------------------------ESLS--------
------------------------------------------------------------
-----------------------PYYEL--------DGRFF--------DQKIRE---H-
---VF---------------------------RYNYTLN----PN-GVY-----------
-------EA------I-------KYIYTFWPDP-----------------N---------
---------------------------NNT------------IIR---------------
---DQYINMLSDLYYRAPVDQMVKLM------LE-Q------------------------
--------------------------------------------------K---------
------------------------------VPVYMYVLN-TTVEAL--------------
------------------------------NLPQWRK-----------------------
----------YPHDIERYFLTGA-------------------------------PFMDT-
---EF------------FP-KKEHLQRNMWT-DNDRNMS------------HFFMQTYTN
FARYG-----------------NPTPQQVL------------------------------
-----------------------------------------GM-----------------
------H-FQR----A-----Y-----QGE-------------------IR-YLNINTTY
N-----------SSIL-LN------------------------------Y-RQTECA---
-------------------------------------------FW-------TQYL----
--------------------------PTVIGVLVPTYPPTTEYWWEPKE-----------
------------------------------------------------------------
------------------------------------------------------------
------------------------------------------------------------
--------PLQIAFWSMSVA--------------CFFLIVLVV-ICCIMWRNAKRQ----
------------------------------------------------SDRFYDEDVFIN
GE----GLE---------------------------------------------------
------------------------------------------------------------
------P-------EQDTRGV------------DNAHMVTNHHAL--------RS-----
------------------------------RDNIYEYRDSPST-------KTLASKAHTD
TTSLRSPSSLAMTQKSSSQASLKSGI------------------------SLKETN----
------------------------------------------------------------
-----------G-----------------------------------HLVKQSERAATPR
SQQN---GSTAKVASPPVEEKR--------LLQPLSSTPVTQLQAEPAKRVPTAAS---V
SGSSRSTTPVPSARSTTTHTTTATLSSQP-------------------------------
-----AAQPRRTHLVEG-----------VPQTSV--------------------------
------------------------------------
>MoCCE36
---------------------MSSSCA---------------------------------
------------------------------------------------------------
------------------------------------------------------------
------------------------------------------------------------
------------------------------------------------------------
------------------------------------------------------------
---------------LSDKRKAQ-------------------------------------
----------------------------------------------SKFVGLSELPRI--
------------------------------------------------------------
------------------------------------PFPPPGGSKSSQQVSPDIAKSS--
--------------------------------------------------------PT--
------------------------------------------------------------
----RVVLDQGVIRGK--R-VQ--------------------------------------
------SPSD----------------------R----------------GLVAFLGVPFA
APPLSN--LRFKR---------------PQ-AH---L---GW----N-G-----------
-----VWDGTEFRDV------------------------CPQL-----DYRGR-------
------------------------------------------------------------
---PVGSEDCLFLNVFTPGI----------------------------------------
----KKG-TTFP--------------VLVFLHG------GNFDSGSG-NY----------
-----------------------YGPQALVDQNL-VVVTLNYRLGILGFAST-E------
-----------DEALPG-NLGLRDQLLALQWVRDNIAVFGG-----QPDRVTLMGQGSGA
IC-VMLHA--------------VSPQ---SK-----------GLFHRLIVQSGTPLAESA
LHVN--------------------------------AR---ETLQNAAGSLQSC------
-------------EIL--------------------------------------------
-------------SSH----D------------------ILACLTKTP----IRDL----
------------------------------------------------------------
-----LRLQQE-TKIFAD----------YP-----VK-----------------------
---------------------------------------------------YT-------
------------------------------------------------------------
-----------------------------PRI---------------D-S-D--------
------LSDALVPS----------------------SFS-QL--------LS-----SG-
VP----------------------------------------------------------
----------VKV-----------PTLIGFNMHETAFLYPEL------------------
------------------------------------------------LALL-RTEL---
------------------------------------------------------------
------------------------------------GSD----------QDYVRN--IL-
---LP-------------------------K-YFRTALGVREPTR-DQL-----------
-------DE------I-------YESYFSGINY-----------------K---------
---------------------------DHD------------GII---------------
---QAFVNMSTASLYSVPILETAIML------AR-S------------------------
--------------------------------------------------S---------
------------------------------PQTFLYSFS-YRGDI-------SMLDSKL-
-----------------------------GPRRVNLG-----------------------
----------PSHGDELLYLFQV-------------------------------LGNGL-
----R-------------P---------STN-LVDGMIS------------RRMIRMWSD
FAHGG-----------------NPVPNPDP------------------------------
------------------------------------------------------------
------E-YLP----------F-AASSPSN-------------------VT-VYRIGRS-
---------LRPSPLD--------------------------------AF-EAESVA---
-------------------------------------------LW-------RSVL----
--------------------------PNAYDGRESSQTISQVALSGSSLV----------
------------------------------------------------------------
----------------------------------D-P-----------------------
------------------------------------------------------------
--------VYRTLAYSMLTVA-------------LALLVAVGV-LLVIIYRQTKSS----
------------------------------------------------------------
------------------------------------------------------------
------------------------------------------------------------
------------------------------------------------------------
------------------------------------------------------------
------------------------------------------------------------
------------------------------------------------------------
------------------------------------------------------------
------------------------------------------------------------
------TFMCGSAETSSRASPDTSYHIY--------------------------------
------------------------------------------------------------
------------------------------------
>XP_022238546.1 bile salt-activated lipase-like [Limulus polyphemus]
------------------------------------------------------------
------------------------------------------------------------
------------------------------------------------------------
------------------------------------------------------------
------------------------------------------------------------
------------------------------------------------------------
------------------------------------------------------------
------------------------------------------------------------
------------------------------------------------------------
------------------------------------------------------------
------------------------------------------------------------
------------------------------------------------------------
------------------------------------------------------------
------------------------------------------------------MGIPFA
TPPLGP--LRFRR---------------PV-RH---P---GW----S-G-----------
-----ILDADNFRSS------------------------CPQV-----DDQGG-------
------------------------------------------------------------
---LSGDENCLFINVFTPDI---KTDR---------------------------------
-NQG-NL-SLFP--------------VMVFIHG------DDFERGSS-DL----------
-----------------------YGPEKLVGKSV-VLVTFNYRLGILGFLST-E------
-----------NEDTSG-NWGLWDQQLALEWVRNNINYFRG-----DINSITLFGEGSGG
AS-VMFHV--------------ISPV---SQ-----------GMFQRAVSQSGSALCDWA
SEQN--------------------------------PG---KYARTVAHRL-GC------
-------------PTE--------------------------------------------
-------------SSL----Q------------------LVECVQEIP----ASRI----
------------------------------------------------------------
-----LRVQSE-EKE---------------------------------------------
------------------------------------------------------------
------------------------------------------------------------
------------------------------------------------------------
------------------------------------------------------------
------------------------------------------------------------
------------------------------------------------------------
------------------------------------------------------------
------------------------------------------------------------
------------------------------------------------------------
------------------------------------------------------------
------------------------------------------------------------
------------------------------------------------------------
------------------------------------------------------------
------------------------------------------------------------
------------------------------------------------------------
------------------------------------------------------------
------------------------------------------------------------
------------------------------------------------------------
------------------------------------------------------------
------------------------------------------------------------
------------------------------------------------------------
------------------------------------------------------------
------------------------------------------------------------
------------------------------------------------------------
------------------------------------------------------------
------------------------------------------------------------
------------------------------------------------------------
------------------------------------------------------------
------------------------------------------------------------
------------------------------------------------------------
------------------------------------------------------------
------------------------------------------------------------
------------------------------------------------------------
------------------------------------------------------------
------------------------------------------------------------
------------------------------------------------------------
------------------------------------------------------------
------------------------------------------------------------
------------------------------------------------------------
------------------------------------
>TuCCE24
---------------------MKLDSCKL-------------------------------
------------------------------------------------------------
----------------FDG-----------------------------------------
------------------------------------------------------------
--------------LFLQHPKD--------------------------------------
-------------------------------------------------PLLSKLV-LVL
FI-------------LF-------------------------------------------
-----------------------------------------------ILLTWLV------
------------------------------------------------------------
--------------------------------------------------PCYMGQSI--
--------------------------------------------------------YP--
------------------------------------------------------------
----QVTLKQGILRGR--P-MR--------------------------------------
------TEDD----------------------K----------------EFFGFLGIPYA
KPPIGP--LRFKQ---------------PV-PH---P---GW----S-G-----------
-----LADAWTYKAS------------------------CPQL-----DTRGV-------
------------------------------------------------------------
---DTGNEDCLYLNVYTPSV---ERT----------------------------------
---PFNN-FLYP--------------VMVFIGA------GTFETGDS-SL----------
-----------------------YGPQKIMDKGI-VLVTFNHRIGLLGFLSS-D------
-----------DESASG-NWGLYDQLLVLQWIKSNIESFSG-----DPSSVTIFGQGAGA
AS-VFFHL--------------ISPL---SK-----------GLFHKAILESGSGLCDWA
LQSD--------------------------------PW---DYAVQIGQRL-RC------
-------------PIT--------------------------------------------
-------------PRD----T------------------LIECLRVVP----TLDL----
------------------------------------------------------------
-----LRAQSN-GKILGE----------YP-----IK-----------------------
---------------------------------------------------TV-------
------------------------------------------------------------
-----------------------------PVVE-----------KGTT-N-R--------
----------FLPQ----------------------DPW-QL--------LT-----SG-
IV----------------------------------------------------------
----------NRV-----------PVLIGYNTQETLFFYPEI------------------
------------------------------------------------EQAF-REES---
------------------------------------------------------------
------------------------------------GRAHE---------KLTSD---F-
---LD-----------------------CCT-PFKGR-----SKE-RVV-----------
-------PL------I-------LYEYFNKMDP-----------------F---------
---------------------------NST------------QVA---------------
---SRFIDLSTDALFISCIDETVRIL------WE-L------------------------
--------------------------------------------------N---------
------------------------------LPVYLYIFD-YRGQN-------SMVERIIS
K----------------------------ALIPVDTG-----------------------
----------PSHGDELFYIFDM-------------------------------KLGTS-
---R------------------------NQP-FRDKKVS------------QRITSLWTD
FAKFG-----------------YAPRTVTPEYP---------------------------
------------------------------------------------------------
------R-WNK----------F-N---TNH-------------------PT-ALYIGGSL
------------GNIS---------------------------------FTKTREAQ---
-------------------------------------------FW-------SKNLKNLS
GIN-----------------------PHMLARIRQARP----------------------
------------------------------------------------------------
------------------------------------------------------------
------------------------------------------------------------
--------LYKTLAWTMIGVS-------------LSLLIMVIL-LLSILFYQRRSS----
------------------------------------------------------------
------------------------------------------------------------
------------------------------------------------------------
------------------------------------------------------------
------------------------------------------------------------
------------------------------------------------------------
------------------------------------------------------------
------------------------------------------------------------
------------------------------------------------------------
------SFRA-GLQNGSSHTPTGSSGLY--------------------------------
------------------------------------------------------------
------------------------------------
>TuCCE51
---------------------MYNNSKVI-------------------------------
------------------------------------------------------------
------------------------------------------------------------
------------------------------------------------------------
------------------------------------------------------------
-------------------------------------------------NKFAQWS-FMI
IN-------------LV-------------------------------------------
-----------------------------------------------LINCVLT------
------------------------------------------------------------
--------------------------------------------------ICCQESLN--
--------------------------------------------------------DP--
------------------------------------------------------------
----QVTLHSGKAQGK--K-MF--------------------------------------
------TQSG----------------------K----------------PFAAFLGIPYA
LPPLGT--LRFQR---------------SV-PI---P---MW----W-G-----------
-----VKSFQQYGPG------------------------CPQY-----DSRGS-------
------------------------------------------------------------
---LYGSEDCLYLNVYRRTP----------------------------------------
-----QP-GLLP--------------VMVYIHG------ESFENGDG-SI----------
-----------------------YGPEKLMEKQI-ILVTFSYRLGILGFLST-E------
-----------DSVAPG-NWGLYDQKLVLDWVQNNIRYFGG-----DPGRVTLFGQGSGA
AC-VFFHL--------------LSPL---SQ-----------GKFHRAIMQSGSGLCHWA
MERQ--------------------------------PL---EYAKEIAENT-GC------
-------------PTV--------------------------------------------
-------------TSA----A------------------LVDCLQKVS----VDKI----
------------------------------------------------------------
-----LKAQTR-GKIFGE----------FP-----QR-----------------------
---------------------------------------------------AA-------
------------------------------------------------------------
-----------------------------PTIE-----------RFGT-N-R--------
----------FLDQ----------------------DPR-TI--------LN-----NY-
PY----------------------------------------------------------
----------KRI-----------PVMIGMNKDETSFFYQLI------------------
------------------------------------------------VSHF-YSNY---
------------------------------------------------------------
------------------------------------GEDRE--------RKLIGK---F-
---LE-----------------------AAT-PFKGY-----RRD-RLI-----------
-------LP------I-------LSQYFDSIDT-----------------N---------
---------------------------NVS------------QFT---------------
---SAFVNMTTDALYTSCIDETAKLL------WG-A------------------------
--------------------------------------------------E---------
------------------------------IPVYMYLFG-YKGSN-------SMIKILLN
N----------------------------SPTVIDTG-----------------------
----------VCHGDELFYLFNL-------------------------------EMDKF-
---R------------------------PTN-VKDSLAT------------RLLVDLWTD
FAAYG-----------------YAPKEEKYDYP---------------------------
------------------------------------------------------------
------R-WKP----------F-D---PIK-------------------LN-YLLIDSQ-
------------LSLE-SN------------------------------L-RQEQAY---
-------------------------------------------FW-------SVGL----
--------------------------HNISTNGAISLPITRPNTSEV-------------
------------------------------------------------------------
------------------------------------------------------------
------------------------------------------------------------
--------SYKTLAWSMVALS-------------ATLLILILL-LLLVLYVQRRRQ----
------------------------------------------------------------
------------------------------------------------------------
------------------------------------------------------------
------------------------------------------------------------
------------------------------------------------------------
------------------------------------------------------------
------------------------------------------------------------
------------------------------------------------------------
------------------------------------------------------------
------TFETNSIDNNGSHISARSSNFY--------------------------------
------------------------------------------------------------
------------------------------------
>XP_022242428.1 venom carboxylesterase-6-like isoform X1 [Limulus polyphemus]
---------------------MRTISLSG-------------------------------
------------------------------------------------------------
------------------------------------------------------------
------------------------------------------------------------
------------------------------------------------------------
---------------------------------------------------------VFL
L-----------------------------------------------------------
-----------------------------------------------ILYPLSR------
------------------------------------------------------------
-----------------------------------------------------LCAAE--
--------------------------------------------------------EK--
------------------------------------------------------------
----LVQTSKGTIRGM--K-VK--------------------------------------
----RASLSS----------------------R----------------DIYSFVGIPYA
KPPVGK--LRFKP---------------PE-EM---E---FW----S-G-----------
-----VRDTTDNKMF------------------------CPQI-----QKYTVS------
-------------------------------------------KGS--------------
---YTGVEDCLYLNVYTSQD---PANL---------------------------------
---NSNT-KSIP--------------VLVYVHG------GEFQNGGK-DE----------
-----------------------VGPQFLLDKSM-VLVVVNYRLGILGFLST-D------
-----------DDEAPG-NNGLKDQFLALKWVKENIAKFGG-----DPNKVTIYGHDAGA
AS-VSFHM--------------VSEL---TK-----------GYFHRAITSSGSGFAPWA
LING--------------------------------SR---EYAVKVARYF-QC------
-------------PVD--------------------------------------------
-------------DNQ----M------------------MVDCLQDKT----AQQL----
------------------------------------------------------------
-----VTSQVQ-IQN--------------------VT-----------------------
---------------------------------------------------FL-------
------------------------------------------------------------
-----------------------------PTIE-----------KNAD-E-A--------
----------FLVH----------------------HPK-EA--------YE-----QG-
RA----------------------------------------------------------
----------HKV-----------PLISSVTGNEGSLKYYSL------------------
------------------------------------------------LEEV--------
------------------------------------------------------------
------------------------------------RKQNS-------SRYIIEF---L-
---LK---P-----------------------HFKYDDDLV-----TVI-----------
-------SA------A-------KYYYLGDTNF-----------------N---------
---------------------------DWT------------ASS---------------
---PKLIELLSDFMYKAPNDLSVNLH------AK-A------------------------
--------------------------------------------------G---------
------------------------------NPTWMYVFN-YFGER-------SLRSVVSE
N----------------------------GVTTTDYG-----------------------
----------VAHYDDMFYVFNT-------------------------------SYDNS-
--------------FPNYP---------RIV-NSDKNTL------------RVLINCIYN
FMETG-----------------EITKQYPAG-----------------------------
------------------------------------------------------------
------E-WKK----------F-T---VDN-------------------LA-FFNFSNT-
---------YPQYTTQ-YG------------------------------Y-RQSAVR---
-------------------------------------------FW-------NVLV----
--------------------------PELLEIEASRPTPSTLSPEELANI----------
------------------------------------------------------------
--------------------------NS--------------------------------
------------------------------------------------------------
--------EYKQAATVLAVF--------------VAVVVLVCLGILGFVYNSRKKI-KYM
SAS---------------------------------------------------------
------------------------------------------------------------
------------------------------------------------------------
------------------------------------------------------------
------------------------------------------------------------
--SVPNPQK---------------------------------------------------
------------------------------------------------------------
------------------------------------------------------------
------------------------------------------------------------
------------------------------------------------------------
------------------------------------------------------------
------------------------------------
>DmCG10175
---------------------MTTTGL---------------------------------
------------------------------------------------------------
------------------------------------------------------------
------------------------------------------------------------
------------------RPL---------------------------------------
---------------------------------------------------------LSL
L-------FLGLGVILLCDVSSS-------------------------------------
-----------------------------------------------IAIAPSTFGTAIA
RAGKI--------------------SNQLKETTA--------------------------
------------WKT------------LTSHPNSLVQLLPSRAMRVVQEVVRSLRKER--
--------------------------------------------------------EI--
------------------------------------------------------------
----VATTSLGKVRGR--Y-QK--------------------------------------
-------YRS-----------GE---------RG---------------GYYSFKGMRYG
APPTGA--RRFRA---------------AE-PE---K---PW----S-G-----------
-----IRDASREGQS------------------------CPHK-----NMILDT------
------------------------------------------------------------
---FKGDEDCLFVNVFTTQM---PKDD---------------------------------
--ESAEQ-PKLP--------------VMVWLHG------GGFSFGSG-NS----------
---------------------FLYGPDYLVAEDI-VLVTLNYRLGPLGFLTA--------
-----------GPDAPG-NQGLKDQVLALKWVRDNIAAFGG-----DPNQVTIFGESAGA
SS-VQLLL--------------LSSQ---AK-----------GLFHRAISQSGSALNPWS
MSAS--------------------------------SS---QRAARLAANL-GY------
-------------VGAN-------------------------------------------
-------------KTE----D------------------ILDFLRRVP----AMKL----
------------------------------------------------------------
-----VEAAPT-TITAEDQ------RNNIG-----LP-----------------------
---------------------------------------------------FV-------
------------------------------------------------------------
-----------------------------PVVEGYW------NQ---D-SQE--------
---EQFYEEPFLTQ----------------------HPS-DM--------YH-----SQ-
NFN---------------------------------------------------------
----------SDV-----------AYMTGYNTHEAMLFIRRL------------------
------------------------------------------------------------
------------------------------------------------------------
----------------------RKNPQLL-----SIIENDF--------------G-RL-
---VP-------------------------Q-DLNVTES----HD-RVT-----------
-------RE------I-------RSFYLGSKHV-----------------G---------
-----------------------------------------IESV---------------
---DEMIALLTDLMFLQGIRRTARNH------AK-F------------------------
-------------------------------------------------GN---------
------------------------------APVYMYRFS-FDGSL-------G-------
------------------------------LYKRMLGI----------------------
--PR-P---GVCHGDELGYLFKF-------------------------------GFFNL-
---SL-----------------------DPK-SMEVQVK------------NRMVRMWTN
FAKYG-----------------SPTPDSED------------------------------
--------------------------------------PMLTT-----------------
------K-WAP----------I-D---PTN--------------VMN-SLN-YMDISAN-
------------LAMK-TN------------------------------P-EPERQR---
-------------------------------------------FW-------DEMYQ---
------------------------------------------------------------
------------------------------------------------------------
------------------------------------------------------------
------------------------------------------------------------
--------HYNGAA----------------------------------------------
------------------------------------------------------------
------------------------------------------------------------
------------------------------------------------------------
------------------------------------------------------------
------------------------------------------------------------
------------------------------------------------------------
------------------------------------------------------------
------------------------------------------------------------
------------------------------------------------------------
------------------------------------------------------------
-------------------------------------------------M----------
------------------------------------
>DmCG6414
---------------------MSKD-----------------------------------
------------------------------------------------------------
------------------------------------------------------------
------------------------------------------------------------
------------------------------------------------------------
-------------------------------------------------AGLWSIR-VIL
L---------------------C-------------------------------------
-----------------------------------------------ICIQWSD------
------------------------------------------------------------
-------GRN--------------------------------------------------
--------------------------------------------------------SQ--
------------------------------------------------CLH---------
----VRLSHGGWLIGR--HLTT--------------------------------------
-------HNG----------------------R----------------HMRAFMGVPYA
EPPLDD--LRFRP---------------PV-PK---A---PW----E-G-----------
-----ERLAIKDAPI------------------------CLQR-----DPFRRD------
---------------------------------------------------------MI-
---LEGSEDCLYLNVYTPER---P------------------------------------
----RTN-GSLP--------------VMVWFHG------GGWQCGSG-IS----------
---------------------SFYGPDFLLDHDI-VLVSANFRLGPLGFLST-E------
-----------TLDCPG-NNGLKDQLEVLHWVRANIASFGG-----DPNSVTVFGESAGG
AS-VTYHM--------------LSEK---SR-----------GLLHRGIAQSGTYFNPWA
QPAH-----------------------------KGVAA---GRATKLAQIV-GC------
-------------GNAG-------------------------------------------
-------------EWP----E------------------KLECLRKKP----AEDI----
------------------------------------------------------------
-----VASLYD-MFVWDFD---------PM-----IP-----------------------
---------------------------------------------------FP-------
------------------------------------------------------------
-----------------------------PVVE-----------PEHD-G-A--------
----------FLTV----------------------APR-QA--------AK-----PH-
GL----------------------------------------------------------
-----------QL-----------PLMVGATAEEGLLKTAAL------------------
------------------------------------------------------------
------------------------------------------------------------
----------------------LNLPQL-----LAEFKSQF--------EQVLPV---V-
---LN----------------------------YDHHDDSV--RQ-TIT-----------
-------QR------I-------ESFYFKSGHD-----------------Y---------
---------------------------DKA---------------N--------------
--HQNLTDLISDGWFVAGIDEYLRLR------MS-Q------------------------
--------------------------------------------------ED--------
-----------------------------VAPTYVYLFD-HKGAA-------SFTEIFK-
-----------------------------GGRNEFYG-----------------------
----------ACHAEELQYLFPIG-----------------------------RELFVS-
---A------------------------VPT-QKDLELR------------ELMLHLWVS
FAKTG-----------------NPNPTN--------------------------------
-------------------------------------VSFHLP-----------------
------N-WSP----------A-S---SYP-------------------VE-FARLGTKM
------EDSASIFRLE-NE------------------------------L-MQHRVD---
-------------------------------------------FW-------RDLQ----
--------------------------PHLPASHAHNE----------L------------
------------------------------------------------------------
------------------------------------------------------------
------------------------------------------------------------
------------------------------------------------------------
------------------------------------------------------------
------------------------------------------------------------
------------------------------------------------------------
------------------------------------------------------------
------------------------------------------------------------
------------------------------------------------------------
------------------------------------------------------------
------------------------------------------------------------
------------------------------------------------------------
------------------------------------------------------------
------------------------------------------------------------
------------------------------------
>MoCCE40
---------------------M--------------------------------------
------------------------------------------------------------
------------------------------------------------------------
------------------------------------------------------------
------------------------------------------------------------
--------------------------------------------------NVVAVV-LRL
IPGF-----------L--------------------------------------------
-----------------------------------------------LLMALAN------
------------------------------------------------------------
---------------------------------------------NTSGSGNNRKQLS--
--------------------------------------------------------SR--
------------------------------------------------------------
----TVATKYGILKGL--I-VE--------------------------------------
-------PESRGSGGSGDG--GIRGGGVGGDLL----------------PIEVFLGVPYA
SPPTGS--MRFMP---------------PG-TP---Q---HW----K-G-----------
-----IRMADRLAPV------------------------CPQK-----PPDVQD-ETAAL
KR-----------------------------------------MSQRRVEHLKHLTPFLT
GNSEQQSEDCLYLNLYTPTIGIFASRN---------------------------------
---IATK-NRLP--------------VMVFIHG------ESFEWNSG-NA----------
----------------------YDGSVLASYGEV-IVVTLNYRLGILGFLPP-M------
-----------ESGGRGANNGLLDIVAALHWVQENVIEFGG-----DPGNVTVFGHGRGA
AL-ANLIM--------------LTPM---AR-----------GLIQRAILMSGSALSPWA
MARD--------------------------------SV---KYTKLIATEL-NC------
-------------PLE--------------------------------------------
-------------DNR----A------------------LIECLKSRS----AEDI----
------------------------------------------------------------
-----VAVGLS-AGE-------------YL-----TT-----------------------
---------------------------------------------------FG-------
------------------------------------------------------------
-----------------------------PVV---------------D-G-I--------
----------AIPK----------------------EPS-LL--------ME-----EH-
GPNA---LF---------------------------------------------------
----------KTY-----------ELLVGMADNEGGHYFSHL------------------
------------------------------------------------------------
------------------------------------------------------------
----------------------EEVYGI--------DGDQR--------KKHFRN---L-
---VR-------------------------N-LYSYH------RQ-EIF-----------
-------VT------V-------LNEYTDWTVS-----------------T---------
-------------------------APKPS------------RIA---------------
---RETAEALGDALVVAPLVKTARLH------AK-L------------------------
-------------------------------------------------GG---------
------------------------------KSTFMYVSE-HQQEY-------N-------
------------------------------DHSNA-------------------------
----------VLHENDLVYIFGA-------------------------------PLVES-
--------------------QLGPFVG-NYT-LADQTLA------------QTFIEYWTQ
FVKSG-----------------TPALVSSEPTEF--------------------------
----------------------------PSNTQNIALDESQES-----------------
------F-WPK----------Y-E---LSH-------------------QK-HLVLGGK-
------------LEVD-DH------------------------------Y-HAHRLA---
-------------------------------------------LW-------TNLI----
--------------------------PLLHRPGGPEV--------------DTLHHQLSD
DETHSVMHPH-----L------QHQSEGAIRHHH------------------D-------
---------AVHNAKDTTPTRSGF------------------------------------
---------------------------------------------------------GFD
SLLVRQGMPYASALGVTVAVG-------------CSLLVLNAL-IFAAVYYQRDKTVKLL
QKNGVRSKAN------------------------------------DPTKQAVESEEGVR
SSFR------NKCPVQENKKSRE-------------------------------------
----------------------------------------IAQMESLCHSHSTTLCGHHQ
T-H-------------------------------EMHECHEHQH----------------
------------------------------LHQLTMSEVM--------------------
----NAPQV---------------------------------------------------
------------------------------------------------------------
------------------------------------------------------------
------------------------------------------------------------
------------------------------------------------------------
------------------------------------------------------------
------------------------------------
>MoCCE41
------------------------------------------------------------
------------------------------------------------------------
------------------------------------------------------------
------------------------------------------------------------
------------------------------------------------------------
-----------------------------------------------------------M
LP-------------LNFLF----------------------------------------
-----------------------------------------------GVLCCFGG-----
------------------------------------------------------------
--------------------------------------------------SLVASRLS--
--------------------------------------------------------SR--
------------------------------------------------------------
----TVTTRYGALKGN--I-VT--------------------------------------
-------LEQ----------------ASRPGLQ----------------PVEVFLGVPYA
SPPTGN--MRFMP---------------PG-TP---T---QW----K-G-----------
-----IRMADRFAPV------------------------CPQR-----PPDIHN-ETEAL
RR-----------------------------------------MPRGRLEYLQRLLPFL-
---HKQSEDCLYLNIYSPAI---V------------------------------------
---GRSP-MHLP--------------VMVFIHG------ESFEWNSG-NS----------
----------------------FDGSILASHGNV-VVITLNYRLGIFGFLPP-M------
-----------ENGRGG-NNGLLDLVAALHWIQGNVAEFGG-----DSRNVTIFGHGHGA
AL-VNLLM--------------LTPM---AR-----------GLFQRAVLMSGSALSPWA
ISRD--------------------------------AQ---KFTKRIAQAL-DC------
-------------PTD--------------------------------------------
-------------DSR----L------------------LVECLKTKA----ASEI----
------------------------------------------------------------
-----VAIEIR-APE-------------YH-----SA-----------------------
---------------------------------------------------FG-------
------------------------------------------------------------
-----------------------------PCV---------------D-G-I--------
----------VVAR----------------------EPS-LL--------ME-----EH-
ASA----QF---------------------------------------------------
----------KSY-----------DVMFGITSVEEYFFIAAS------------------
------------------------------------------------------------
------------------------------------------------------------
----------------------EEKYGI--------EIDRR--------DRILRT---L-
---VR-------------------------N-LFSYH------QQ-EIL-----------
-------LT------I-------VNEYTDWTRP-----------------F---------
--------------------------QHPL------------TTL---------------
---DGTAEILGDAMIVAPLMRAANTH------AK-M------------------------
--------------------------------------------------S---------
------------------------------KNSFVYLFG-YMTEH-------G-------
------------------------------DYPNRVG-----------------------
----------AVHGEDLAYLFGA-------------------------------PLMPL-
---------------------TGHFKS-NFS-KNEQALS------------EAFITYWSN
FARAG-----------------DPSIAAS-----A-------------------------
-------------------QESSGSDAS----GDRQKGRFDKI-----------------
------A-WPA----------Y-D---LTH-------------------QK-YMYLGMK-
------------PKVK-DH------------------------------Y-HAHRLS---
-------------------------------------------LW-------NHLI----
--------------------------PLLHRPGGNDV--------------SPRHHLLDG
HDNP-------------------HSFDGEVLKDPRVLELP-------GRSST--------
---QSEGV---HSMEENK-------------------------LPM------EGSVAASV
PENAAASVS---------------NNASNGNAPPVVS---------------------LE
TLFLQYG-GYSTALSVTVAVG-------------CSLLVLNLL-IFCGVYYQRDRV-KEE
----KKS----------------------------------------KPKKQRRSKEGVQ
SASSRCSLN-SQSNYSLSKE-QQEMIVTASI-----------------------------
-------L----------------------RNPPPSSPRRTQQDHSGSQQH-ATTNHHI-
------------------------------------------------------------
------------------------------TSHGIMKQAVP-------------------
------PQV-HFQVPAINNAVDYR---AFIE---------------NEALNLELSG----
-----------------GGGGRL-SLPRHSVKSPFD------------------------
------------------------------------------------NIPSVD-CVSP-
DVWSPGRVVHFQLDLES---------------------PQSPSKWGPYLG----------
-----------TGLNPPP------------------------------------------
------------------------------------------------------------
------------------------------------
>MoCCE42
---------------------MVRK-L---------------------------------
------------------------------------------------------------
------------------------------------------------------------
------------------------------------------------------------
------------------------------------------------------------
------------------------------------------------RPSIRRSA-FVL
LV-------------LTLMP----------------------------------------
-----------------------------------------------VVRC---------
------------------------------------------------------------
------------------------------------------------------TRLS--
--------------------------------------------------------SR--
------------------------------------------------------------
----TVTTRYGALKGS--I-VT--------------------------------------
-------LES----------------AVRQNLQ----------------PVEVFLGVPYA
SPPLGN--MRFMP---------------PG-TP---T---QW----K-G-----------
-----IRMADRFAPV------------------------CPQK-----PPNIQN-ETEAL
KV-----------------------------------------MPRGRYEYLRRLLPFL-
---QKQSEDCLYLNIYSPAR---VGAM---------------------------------
---GRSP-LHLP--------------VMVFIQG------ESYEWNSG-NS----------
----------------------LDGTLLASLGNV-VVVTLNYRLGIFGFLPP-IS-----
-----------ENGRGG-NNGLLDLVAALHWIQGNIAEFGG-----DTRNVTVIGHGQGG
AL-ANLLM--------------LTPM---AK-----------GLFQRAVLMSGSALSPWA
IARE--------------------------------AP---KFTKRIGQAL-DC------
-------------PIE--------------------------------------------
-------------DNK----A------------------LVECLKTKP----AAEI----
------------------------------------------------------------
-----IAVEVE-APE-------------YH-----SA-----------------------
---------------------------------------------------FG-------
------------------------------------------------------------
-----------------------------PCV---------------D-G-I--------
----------VVAR----------------------EPL-VL--------ME-----EH-
SVA----QL---------------------------------------------------
----------KTY-----------DAIFGVTSYEAYDWMSAE------------------
------------------------------------------------------------
------------------------------------------------------------
----------------------EEKYGI--------EAERR--------DRILRT---L-
---VR-------------------------N-LFTYH------QQ-EIL-----------
-------LT------V-------LNEYTDWTRP-----------------F---------
-------------------------PPHPL------------SIL---------------
---DSTAEVLGDALVVAPLFRAASLH------AR-V------------------------
--------------------------------------------------A---------
------------------------------KNSFVYVFG-YMTEH-------G-------
------------------------------DYPNRVG-----------------------
----------GAHGEDLPYLFGA-------------------------------PLTPL-
---------------------HSHFKDGNYS-KSEQSLA------------EAYVSYWSN
FARVG-----------------DPSVF-------P-------------------------
-------------------EDGGAADRN----NSRDRNRLDRL-----------------
------P-WAA----------F-D---PNH-------------------QK-FMYLGMK-
------------PKLK-DH------------------------------Y-HAHRLS---
-------------------------------------------LW-------NHLI----
--------------------------PMLHRSGGSDV--------------SPSHHLLDG
HDNP-------------------HLFDGVIL-GTNLQQMPSFKVGAGAPGGV--------
---SDDED---HALQENRPVRSSMAP----FTKASYSKSLSLQLAH------KGSAAAST
PEHVAASVS----------------NASSGVSHPPKS---------------------LD
HLLLEYG-GYSTALSVTVAVG-------------CSLLVLNLL-IFCGVYYQRDRV-KQS
----KDS----------------------------------------KSKKRKRDKNGCQ
---SRGGVNAAASNISLGKDHQQDMMTATSI-----------------------------
-------L----------------------RNATSMPDSPQSQVRAESQQHTATINRHL-
------------------------------------------------------------
------------------------------HPQGMVK-AAP-------------------
------PQL-HFQLSTV-ESVDYRR-GGVST---------------APADSRGYES----
-----------------AAPDTL-SLSRRP-KDSYD------------------------
------------------------------------------------AMPTGESCVAP-
YAWSPDRVVHFQLGQQN---------------------NQQNLEWEPRHT----------
-----------GDL----------------------------------------------
------------------------------------------------------------
------------------------------------
>MoCCE43
------------------------------------------------------------
------------------------------------------------------------
------------------------------------------------------------
------------------------------------------------------------
------------------------------------------------------------
-----------------------------------------------------------M
LV-------------LRALL----------------------------------------
-----------------------------------------------CVLVVTVP-----
------------------------------------------------------------
--------------------------------------------------VRATGRLS--
--------------------------------------------------------SR--
------------------------------------------------------------
----TVTTKYGALKGS--I-VS--------------------------------------
-------LEG----------------GLRHSLQ----------------PVEVFLGVPYA
SSPTGA--MRFMP---------------PG-TP---T---HW----K-G-----------
-----IRMADRYAPV------------------------CPQS-----LPDIRN-ESVAL
KK-----------------------------------------MPAGRLEYLRRLLPYL-
---QKQSEDCLYLNIYTPAI---V------------------------------------
---GREP-IRLP--------------VMVFIHG------ESYEWNSG-NP----------
----------------------YDGSILASHGNV-VVITLNYRLGIFGFLPP-M------
-----------ENGRGG-NNGLLDVVAALHWVQGNVAEFGG-----DARNVTVFGHGHGA
AL-VNLLM--------------LTPM---AR-----------GLFQRGMMMSGSALSPWA
IARD--------------------------------SV---KYTRRVAKEL-DC------
-------------PVE--------------------------------------------
-------------DNR----A------------------LIECLKNRA----VTDI----
------------------------------------------------------------
-----LRIDLS-PPD-------------HL-----SA-----------------------
---------------------------------------------------FG-------
------------------------------------------------------------
-----------------------------PVV---------------D-G-I--------
----------VIPK----------------------EPS-LL--------ME-----DH-
GAS----FY---------------------------------------------------
----------KNY-----------EMLAGVARVEAYFFLAAA------------------
------------------------------------------------------------
------------------------------------------------------------
----------------------EEKYGI--------EIDRR--------DRVLRT---L-
---IR-------------------------N-LYTFH------QQ-EIL-----------
-------LT------V-------INEYTDWTRA-----------------Y---------
--------------------------QHPL------------SVL---------------
---DGTAEAIGDVLVVAPLVKAANLH------AK-L------------------------
--------------------------------------------------S---------
------------------------------KNTYFYVFG-YQTEY-------G-------
------------------------------DYPNRVG-----------------------
----------CIHGEELAYVFGA-------------------------------PLVSH-
---------------------LGHFAR-NFS-KSEQAFA------------EAIMSYWTN
FARFG-----------------DPSNS-------M-------------------------
-------------------HEASLNEAQPTPTSDQRKGRFERT-----------------
------V-WPP----------Y-D---LAH-------------------QK-YMHLGMK-
------------PKVK-DH------------------------------Y-HAHRLS---
-------------------------------------------LW-------THLI----
--------------------------PQLHRPGGTEV--------------GPLHHLLED
HDNP-------------------LSYDGRVVVDPRVIDAP-------ASAST--------
---PSTTDILHHNSSDKRGDEGG------------------------------GSVAASV
PENASAV------------------NGS-GQLIPPSN---------------------YD
SMLLQYG-GYSTALSVTIAVG-------------CSLLILNVL-IFAGVYYQRDKT-KLE
AKLHKRK----------------------------------------AAKQARKQESGMR
SAASGCSLT-SASNCSLSKE-QQEMMATAQA-----------------------------
-------L----------------------RNPPPTPP---DHEPVVQQVHTATINPHHA
---------------------------------------HISNP----------------
------------------------------HHHVAVK-PLP-------------------
------PQVAFFQVPNSQQTV-FRD-PGCQT--------G-----NSQPDVMSLSN----
-----------------SAGQPMQTLPRQT-KLPFDE-----------------------
-----------------------------------------------HNIGTLPRLSRPQ
STVDPHQNSHHMMTMAPNV---------------IFTLPQNPQKAETDLDI---------
----------ITNLNHSQH-----------------------------------------
------------------------------------------------------------
------------------------------------
>XP_013779919.2 neuroligin-4, X-linked-like isoform X2 [Limulus polyphemus]
---------------------MLTTG----------------------------------
------------------------------------------------------------
------------------------------------------------------------
------------------------------------------------------------
------------------------------------------------------------
---------------------------------------------------------VTV
L-------------------I---------------------------------------
-----------------------------------------------FVFAVFQ------
------------------------------------------------------------
------------------------------------------------QLQCEPRQQP--
--------------------------------------------------------SR--
------------------------------------------------------------
----VVHTKYGSVRGV--I-RT--------------------------------------
-------LSN-------------------RRLQ----------------SVDVFLGVPFA
SPPIGS--LRFMP---------------PV-TL---P---RW----K-K-----------
-----VRMADKLAPV------------------------CPQV-----FPDIQN-ETEAL
QR-----------------------------------------MPAGRLAYLRRLRPYL-
---QNYSEDCLYLNIYAPAR----------------------------------------
--VAREP-VKLP--------------VMVYIHG------ESYFWNSG-NP----------
----------------------YDGSVLASYGNV-VVVTINFRLGVLGFFPA-T------
-----------EGSARG-NYGLMDQVAALHWIQENIHEFGG-----DSHNVTIFGHGHGA
AC-ANILM--------------ITPM---AK-----------DLFHRVILQSGSVFSPWA
IAKD--------------------------------SL---FYARQLAERL-NC------
-------------PTS--------------------------------------------
-------------IDT----S------------------TIECLRHRS----LQDI----
------------------------------------------------------------
-----LDVKIE-IPD-------------YL-----TT-----------------------
---------------------------------------------------FG-------
------------------------------------------------------------
-----------------------------PTI---------------D-G-I--------
----------SLQN----------------------DPE-YQ--------ME-----ENS
DIN---------------------------------------------------------
----------RQY-----------DLLFGVTRAESYFQFSAK------------------
------------------------------------------------------------
------------------------------------------------------------
----------------------EEKVGI--------DTERR--------NRILRT---L-
---VR-------------------------N-MFNYH------QQ-EIY-----------
-------LT------I-------INEYTDWSRP-----------------N---------
-------------------------HFHPV------------NLF---------------
---EKTVDALGDGLVVAPLVKLGNLQ------AR-V------------------------
--------------------------------------------------Q---------
------------------------------KNTYFYVFN-YQSED-------G-------
------------------------------DYLPTIG-----------------------
----------CIHGEDLPYIFGA-------------------------------PLVES-
---------------------LAHFQS-NYT-RSEESLS------------EAVVTHWTN
FARTG-----------------NPNSTEYKNY----------------------------
--------------------------------DDKHSRRLSRF-----------------
------D-WHS----------Y-D---FPY-------------------QK-HTIIGMK-
------------PRVK-DH------------------------------Y-HAHQLS---
-------------------------------------------FW-------LNLL----
--------------------------PALNRTSSEDI--------------NFEHHRLHD
YNNH-------------------LSYDGIIRGHN-------------------S------
--YSSQVLTTVYSTKEDNIPT-------------------------DINENSSGFEVKSN
MEVTSRSV--------------VENNVIVTSSTNNTE---------------------SQ
NVVYQEG-IYSTTLSVTIAVG-------------CSLLILNVL-IFAGVYYQKDK--KRD
FKVDKRIYEQPE----------------------CG------------------------
----------DDDPLPKLNQMKMEL-----------------------------------
------------------------------------------------------------
------------------------------------------------------------
------------------------------MHTRAHSSTIP-------------------
---STHPQELCFQLPLSSIPVHTVPY----------------------------------
------------------------------------------------------------
---------------------------------------------------STDQEKTP-
-----------------------------------------PPEGQPLLS-HSFR-----
---------GPTTVRASQEMRV--------------------------------------
------------------------------------------------------------
------------------------------------
>XP_022250885.1 neuroligin-3-like [Limulus polyphemus]
---------------------MRDK-----------------------------------
------------------------------------------------------------
------------------------------------------------------------
------------------------------------------------------------
------------------------------------------------------------
---------------------------------------------------------LKL
LKHF-----------IFF------------------------------------------
-----------------------------------------------SVLIYFR------
------------------------------------------------------------
------------------------------------------------YIHGATDSAS--
--------------------------------------------------------SR--
------------------------------------------------------------
----VVMTKYGSLKGI--I-QE--------------------------------------
-------FKT------------------NKDLR----------------PVEVFYGVPYA
SAPIGS--LRFMP---------------PV-TP---P---HW----R-G-----------
-----IRNASMFGPV------------------------CPQK-----FPDIVN-HTEAL
KR-----------------------------------------MPPGRLAYLRRIRPKL-
---VNQSEDCLYLNIYAPTT---SG-----------------------------------
---RRDS-NHLP--------------VVVFIQG------DSYNWNSG-NL----------
----------------------YDGSVLSSTADV-IFITLNFRLGIFGFLPA-L------
-----------EEATRG-NYGLMDQVAALHWIRENVSVFGG-----DVSNVTIIGHGHGA
AF-VNLLM--------------ISPM---AE-----------GLFHRCVMHSGSALSPWA
IARE--------------------------------AP---KFTRQLASKL-KC------
-------------PNE--------------------------------------------
-------------SNV----I------------------MIDCLRNRP----MKQI----
------------------------------------------------------------
-----LNVQLD-VPD-------------YL-----TA-----------------------
---------------------------------------------------FG-------
------------------------------------------------------------
-----------------------------PTI---------------D-G-I--------
----------VIPN----------------------EPE-IL--------MK-----DY-
NN-----LY---------------------------------------------------
----------NQY-----------DLLLGVSRMEFYYKFSAN------------------
------------------------------------------------------------
------------------------------------------------------------
----------------------EERYGI--------GKDRR--------TKLFRE---L-
---VR-------------------------N-VYKYH------LK-EIF-----------
-------YV------L-------ENEYTDWERT-----------------M---------
--------------------------EHPI------------NIL---------------
---ETTAHAISDGLVVGPLFKAAKYR------AK-G------------------------
--------------------------------------------------S---------
------------------------------KKTFLFVFG-HQTED-------S-------
------------------------------EFPKRYG-----------------------
----------CIHGEDLPYVLGI-------------------------------PLVGK-
---------------------LAHFQH-NYS-RSETSLA------------QAVLIYWST
FAKKG-----------------DPNIPDDE------------------------------
--------------------------------EDRIRGRFERI-----------------
------E-WPA----------F-E---NVY-------------------QK-YLSLGTK-
------------PKIR-DH------------------------------Y-RAHQLS---
-------------------------------------------FW-------NNLI----
--------------------------PKLHRSGAGSP---------------PHHSFLKD
HANT-------------------YKYDEVAVLSTDLAAST-------SEGNV--------
---ISTEDISISSTINASV----------LYVTSNGPSTTPLAMTT------PG------
----------------------MSLNYSTGSAH---------------------------
--VFEQS-SYSTALSVTIAVG-------------CSLLILNIL-VFTGMFYQKDKN-RLE
VKLHKNNYK-------------------------------------LKMVQEFDNTASFQ
PK--------QVSRVLPLSSSNQEL-----------------------------------
------------------------------------------------PPHVLPLSSSNQ
EL--------------------------------PPHFLPLSSS----------------
------------------------------SQELPPPPPVPLL-----------------
----TPPKI---------------------------------------------------
-----PLK----------------------------------------------------
------------------------------------------------------------
-------------------------------------LIYAPLEEKPLFETQALLH----
---RTYHRMAPPSRYTSEEMRV--------------------------------------
------------------------------------------------------------
------------------------------------
>TuCCE64
MI----------------KMEMASTKVGYK------------------------------
------------------------------------------------------------
------------------------------------------------------------
------------------------------------------------------------
--------------PSSITPKN--------------------------------------
----------------------------------------------VIYKNVKCAL-IVF
L-----------ITNLTVFWLN--------------------------------------
-----------------------------------------------CVITTVS------
------------------------------------------------------------
------------------------------------------------ADYSTNRRPS--
--------------------------------------------------------NR--
------------------------------------------------------------
----IISTKYGSLRGV--Y-VN--------------------------------------
-------LPH--------------------NLQ----------------PIEMFLGIPYA
SPPVGK--LRFMP---------------PV-TP---A---PW----N-G-----------
-----IKNADNYGPV------------------------CPQR-----LPNLSN-ETDAL
LR-----------------------------------------MTSYRLAHLKRLVPLL-
---QNQSEDCLYLNIYLPAK---AS-----------------------------------
---QSIT-TLYP--------------VIMFIHG------ESYEWNSG-SV----------
----------------------YDGSILSSFGEV-IVVTINYRLGALGFFPS-L------
-----------DGTSRG-NFGLMDQVAALHWIQENIGEFGG-----SSSNVTIFGHDYGA
SF-VNLLM--------------LSPM---GR-----------GLFQRAIMSSGSALSPFS
MATD--------------------------------SI---KYSKILADRV-GC------
-------------TSD--------------------------------------------
-----------NNKNT----V------------------LLNCLRKKS----LDEI----
------------------------------------------------------------
-----MSVSFD-VPK-------------HL-----TL-----------------------
---------------------------------------------------FG-------
------------------------------------------------------------
-----------------------------PTV---------------D-G-I--------
----------VIPG----------------------DPL-TL--------MT-----DE-
TS-----LF---------------------------------------------------
----------GSY-----------ELLTGVTRVEYFHSFTDS------------------
------------------------------------------------------------
------------------------------------------------------------
----------------------DVHQGI--------EPSKR--------DRIIRT---L-
---VR-------------------------N-LYDYH------LQ-EIY-----------
-------LT------I-------SNEYTDWTRP-----------------T---------
--------------------------SHPL------------NIL---------------
---DSLTDLLSDSLVVAPLIKVATLH------SR-R------------------------
--------------------------------------------------P---------
------------------------------KKTYFYSFL-YSTEE-------G-------
------------------------------DYPSRLG-----------------------
----------CVSGQELNYLFGA-------------------------------PLISG-
-------------------LKLSHFSS-SYT-RSEIALS------------ETLITNWVA
FAKYG-----------------DPNNKDDLDMLKPN------------------------
-------------NSNNNYHNYSNINRE----SRNNNNRIDKI-----------------
------T-WPI----------Y-E---EHQ-------------------QQ-YYALTIK-
------------PKLR-DH------------------------------Y-HAHRMS---
-------------------------------------------YW-------LNLI----
--------------------------PKLHVPGSSA---------------NQDHHLLHN
HGDL-------------------STYDGIVRANRLPILLSP----SSSTSAV--------
---SPSASLSPSSVVIGESGL----------LSSSYPNSS---ITH------PGLLDGSS
LEGVSSSSSSFSGDQR---PSALDSNISDKSSSQSSNS--------------------IV
NFFGTHV-TYTTALSVTIAIG-------------CSLLILNVL-IFAGFFYTRDLI-KSK
KSSNSNN---------------------------------------DKAKQVTEAE----
-------LSKMKNRWQLSKETDRSTISY--------------------------------
----------------------------------------YPESNFICPSETLTGNTGNQ
GM-----------------GL---------------------------------------
------------------------------------------------------------
---NNGPNDIQMDSSGSPLPVHHWIS----------------------------------
------------------------------------------------------------
------------------------------------------------------------
-------------------------------------SSQQQQQQQQSIACSNFKG----
YQLHPFTSETIDILQTGHHVSLNNCTYTATI-------NP-STVG---------------
-----NVEKNLTNLMD--------------TSSLVIDDHK--------------------
----GKSI-------------------PNETGI---
>TuCCE36
---------------------MNPNHLVVQSKRS--------------------------
------------------------------------S-------------------WL--
-NR-EKAMIK-----CFIFNCIHF------------------------------------
------------------------------------------------------------
--------------------Y---------------------------------------
---------------------------------------RQSSFTFTNVEHVRARI-LSL
L-----------------------------------------------------------
-----------------------------------------------IVFTLFN------
------------------------------------------------------------
--------------------------------------PLCQGVSGSTMKQSSDRRYS--
--------------------------------------------------------SR--
------------------------------------------------------------
----IVSTKYGTLRGF--I-VN--------------------------------------
-------LSG------------------KINLQ----------------PVEVFLGVPYA
SPPVGK--LRFMP---------------PV-TP---A---HW----N-G-----------
-----AKSAHSQGPV------------------------CPQN-----LPNISN-TSEAL
KT-----------------------------------------MSTGRLRTLKRLIPLL-
---LNQSEDCLYLNIFTPYS---ASN----------------------------------
-----EM-TKLP--------------VIVFIHG------ESYEWNSG-SS----------
----------------------YDGSVLSSFGNV-VVVTINYRLGVLGFFPA-L------
-----------DGSSRG-NFGLMDQVAALHWVQENIAGFGG-----DPTNVTVFGHGQGA
AC-INILM--------------VSPM---AK-----------GLFHRAILHSGTGLSPWA
MATD--------------------------------AV---DYSRKLAALV-GC------
-------------PDGD-------------------------------------------
------------DQSS----Q------------------MIDCLRSKD----YRDL----
------------------------------------------------------------
-----ISPNLP-VPS-------------HL-----TS-----------------------
---------------------------------------------------LG-------
------------------------------------------------------------
-----------------------------PTV---------------D-G-I--------
----------VIPD----------------------HPE-KL--------MN-----SA-
QYSH---LF---------------------------------------------------
----------GSI-----------DLLLGITSKE-YFKFNGN------------------
------------------------------------------------------------
------------------------------------------------------------
----------------------EESSGI--------DLVKE--------EKIVRT---L-
---VR-------------------------N-LFNYH------LQ-EIF-----------
-------HT------I-------VNEYTDWTKH-----------------E---------
--------------------------VSLK------------DIL---------------
---KTTSDIVSDGTVISQAIKVAQLH------SN-K------------------------
--------------------------------------------------S---------
----------------------------------------------------G-------
------------------------------DYPSSEG-----------------------
----------CVHGEELAYIFGS-------------------------------PLVSQ-
-------------------LELGYFVS-DYT-PEETALS------------ARIITYWTN
FAKTGQVVEN-----IGQQFNDDPNDDG--------------------------------
--------------------------------YKSSNGIKEMI-----------------
------F-WPR----------Y-D---EYR-------------------QQ-YLSINLE-
------------PSVK-DH------------------------------Y-RAHQLS---
-------------------------------------------VW-------LNLI----
--------------------------PKIHLPGPGPL--------------TYQHHLLTD
YDDL-------------------STYEGIVRSTASLTHAM-------VAGLV--------
---GSESTLDSSLQQNAILG--SID---SLHQTSSWPGSSQIDGPN------PGLMATSP
VSVINSKVNSLSSNLSISQQQQFTDKNKSLSSQPQQSLK-EMKQIKDASSSSSSHSSWED
SFHFKWNGPYSTTLSVTIAIG-------------CTFLILNGL-MLAAFFYKRGRP-NQT
QSVND-------------------------------------------SSASKDKTRAIQ
SH--------PSSNLTNESAKKQ-------------------------------------
------------------------------------------------------------
-------------------G--------------RPHQSHQQQQ----------------
------------------------------SHQQSVQSSLP-------------------
----DSP----FKLSSANTGLLI----------------------NSPVGLIEVTN----
-----------------EMMGRTASPSIKAEAYPVDYISSV-------------------
----------TGS--------QMMALNGDLT------------SDLLENISSTTTTTTAT
GDHHNDSGGHRLINTGGGGN---GGGSHVSMCNSVF------------------------
-----YPDKCPTISRLSSHHSPAYRTIS--------------------------------
-------QNKFGHIEE--------------PREFHEMN----------------------
-------I----------------------------
>TuCCE56
---------------------M--------------------------------------
------------------------------------------------------------
------------------------------------------------------------
------------------------------------------------------------
------------------------------------------------------------
------------------------------------------------------------
------------------------------------------------------------
------------------------------------------------------------
------------------------------------------------------------
------------------------------------------------------------
------------------------------------------------------------
------------------------------------------------------------
------------------------------------------------------------
------------------------------------------------------------
------------------------------------------------------------
------------------------------------------------------------
------------------------------------------------------------
------------------------------------------------------------
---AESA-SLHP--------------VVVFIHG------ESYEWNSG-SV----------
----------------------YDGSILSSFGNV-IVVTINYRLGVLGFYPA-M------
-----------DGSSRG-NFGLMDQVAALHWIQENIEGFGG-----NPGNVTIHGHGHGA
AL-VNLLM--------------LSPM---AK-----------GLFHRAIMQSGSALCPWA
LASN--------------------------------AI---KYGREYAQAI-GC------
-------------YQE--------------------------------------------
-----------DFKSS----Q------------------VVDCLRHKT----IAEL----
------------------------------------------------------------
-----LSVQIP-SPR-------------FL-----TG-----------------------
---------------------------------------------------FG-------
------------------------------------------------------------
-----------------------------PLI---------------D-G-I--------
----------VIAN----------------------DPL-SM--------MN-----DP-
TST-----F---------------------------------------------------
----------ASY-----------NLIIGVTRLESYNLFSSY------------------
------------------------------------------------------------
------------------------------------------------------------
----------------------DFDEGL--------NEMRR--------DKIIRT---L-
---VR-------------------------N-VYSYH------LQ-EIY-----------
-------LT------I-------SNEYTDWTQS-----------------N---------
--------------------------PNTQ------------LTL---------------
---ESLSELLSDALFVGPVIKTALIH------SK-L------------------------
--------------------------------------------------T---------
------------------------------KSTKLYYFS-HTSNLML-------------
------------------------------TNHSRLV-----------------------
----------SVHGQDLPYSLGI-------------------------------YLLPE-
----------------------YHSVN-NHS-RVDIILC------------EIMMKYWSN
FIRDG-----------------DPNGRNVTT-----------------------------
--------------------------------SNGPESRSESIH----------------
------Y-WPS----------Y-D---YLQ-------------------QQ-YLLLNTK-
------------PKLK-DH------------------------------Y-HAHRLS---
-------------------------------------------YW-------LNLI----
--------------------------PKLHSPGTMAF---------------GDHHLLED
HDNP-------------------NTYEGLIRPST-------------SSGSTDRV----P
ELPANRTELMIYGKTESSLKR-------------------------------SGGIGGSN
ESQSDTSLTGS--------HSLVGPNGGSTKGALNKSDQ----------------MNGTF
SMIVQDN-PYSKALSVTIAVG-------------CSLLILNIL-VFAGVFLHRDRTYRGR
QNSLA-----------------------------------------CRNRANCTDPRGIH
YK--------PTNRVKFTKVTDEQV-----------------------------------
-------------------------------------------QNCIQHCHYNVDSTNND
NFN------------GDCSG--------------HYHYQHASESC--------VG-----
------------------------------------------------------------
--HATGPGE---------------------------------------------------
------------------------------------------------------------
----------------------------------------------------TDQCNCP-
------------------------------------------------------------
LVNLTYYVCDCHETNMDNHVCKAIEERQDKH-------EN-VNIV---------------
-----GNDEQFG----------------TTTQQLLEDN----------------------
------------------------------------
>TuCCE26
---------------------MKGQ----------L------------------------
------------------------------------------------------------
------------------------------------------------------------
------------------------------------------------------------
------------------------------------------------------------
---------------------------------------------------------FVI
M-----------------------------------------------------------
-----------------------------------------------FYLSSTS------
-----------------------------------I------------------------
------------WINCD---------------------------SVNEPNVDSNEFDK--
--------------------------------LL----------------------SPR-
------------------------------------------------------------
----KVKTKYGFLQGI--L-ISLSPSSSSPSSTTSVSSPASPGSSPSSLQSPSSSENVAS
DRTPESPLKG------------------YRLLN----------------SVEAFLGVPYA
APPVNS--LRFMP---------------PV-TP---A---HW----R-G-----------
-----TRLVNHYQPV------------------------CPQK-----LPKAFD-AQGNI
KDSP-----------------------------------SNENLMRGNYGYFSRIIPHL-
---SNQSEDCLYLNVYLPLP----------------------------------------
--KGDSD-KKLP--------------VMVFIHG------ESYNWGSG-NT----------
----------------------YEGTILAAYGNI-VVVTLNYRLGLFGFLPTII------
-----------DGNTRG-NHGLMDIIAALHWIHDNIKEIGG-----DEKNVTLVGHSRGA
AF-VNLLM--------------ISPM---SQ-----------GLFDKVILMSGSALSSWA
ISHR--------------------------------IE---DYAKYLSKAV-NC------
-------------PNY--------------------------------------------
-------------DNI----L------------------MVDCLRTKS----MVEL----
------------------------------------------------------------
-----LKVDLE-EDDDF-----------YL-----SG-----------------------
---------------------------------------------------FG-------
------------------------------------------------------------
-----------------------------PII---------------D-G-L--------
----------VVPS----------------------DPR-LV--------ME-----SV-
NSSS---SINSILANIKKASSSSFSHYSHNSVNTNIHSNGAGNNNNNGNNNDNNVNSNMK
QNAFGGN---KPY-----------QLMFGVTRVEAPILFNKD------------------
------------------------------------------------------------
------------------------------------------------------------
----------------------EEKQGI--------DLDKR--------DSILRT---L-
---VR-------------------------N-MVNYY------QE-VIT--INIYIELIT
NSENVISLT------L-------INEYTDWSVP-----------------S---------
--------------------------EHPI------------NIL---------------
---DSLIDILGDALVVAPITRAASLH------YK-KLQS---------------------
-----------------------------QLQRIKGNDKTIKI------EA---------
------------------------------PSIYSYVFV-YQSES-------Y-------
------------------------------GYSARLG-----------------------
----------CVHGDELPYLFGA-------------------------------PLAQH-
----------------YLSKSLGHFRL-NYS-KPELILS------------EMTINQWVN
FVKFG-----------------NPNGIKTQS-----------------------------
------------------------------------KEKLDNL-----------------
------V-WPE----------Y-D---TIQ-------------------RK-YLMLGMK-
------------PKIR-DH------------------------------Y-HSHRLS---
-------------------------------------------FW-------LNLI----
--------------------------PKLERHAKDETEHLKRH--------SQDQEMLDK
NGQV-------------------SVFERISLKFPSSLQSL-----GGLAGSKKKD-----
--SLSSSPSLVTSDKSATSS--------------------------------EPFAGSNN
LDHLKESKSSSSNN----------ENGDNLLSNQSTA---------------------FQ
HIINNRT-IYSTALSLTIAIG-------------IVLLTINGL-IFGAVYYYINKH-RVE
KNGQNGRNK-------------------------------------FSPVRYVDIQSSLE
GP--------SALPSNLTSDHHYAGFCCENHH----------------------------
-------------------LC---------------PFTGDPQTHHLTPSSSSTASAH--
----------------------------------HHHHSHLHRT----------------
------------------------------ESHSSPLRSPP-----------------SN
GCHLSSPTSTHES-----------------------------------------------
------------------------------------------------------------
----------HGH----------------------------------HLHHSGSQQATSS
GSSH--------------------------------------VTLQPSITVASLNP----
------SSMSSSLTSSNQVTSASQQQLTSS------------------------------
-----AHQESTSNLNDSCESKLTCQCDSCYHQQSICDNGHCLTVIHEF------------
----DEHL----------------------------
>TuCCE22
------------------------------------------------------------
------------------------------------------------------------
------------------------------------------------------------
------------------------------------------------------------
------------------------------------------------------------
------------------------------------------------------------
------------------------------------------------------------
------------------------------------------------------------
------------------------------------------------------------
------------------------------------------------------------
------------------------------------------------------------
------------------------------------------------------------
------------------------------------------------------------
------------------------------------------------------------
------------------------------------------------------------
------------------------------------------------------------
------------------------------------------------------------
--------------MYGPSN----------------------------------------
-----VN-SKLP--------------VLVFIHG------ESYDWGTG-NL----------
----------------------YDGSILSSFGNV-IVVTLNYRLGVFGFLPAIQ------
-----------DGTIRG-NYGLMDQVAALHWIQENINEFGG-----NPSNITIMGHGHGA
AC-VNLLM--------------ISPM---AT-----------DLFNRVILMSGSALAPWA
IATD--------------------------------SD---IYSRHLAKLL-NC------
-------------PNH--------------------------------------------
-------------DNL----I------------------MVNCLRSKT----AEEI----
------------------------------------------------------------
-----LRVDLK-VPQ-------------HL-----SA-----------------------
---------------------------------------------------FG-------
------------------------------------------------------------
-----------------------------PIV---------------D-G-I--------
----------VVMS----------------------HPK-EL--------VS-----KSY
DYSS---SS-----------SSAFSHFYSPMFPTSLPYSLPLSSSASSSSLPTSSSNGFS
FDSQGFNSPSTTY-----------DLLFGITRVESPYLFTAH------------------
------------------------------------------------------------
------------------------------------------------------------
----------------------EERHGI--------DMKRR--------DRILRT---L-
---VR-------------------------N-LFDFH------QQ-VIL-----------
-------LT------L-------INEYTDWSRP-----------------V---------
--------------------------EHPI------------NLF---------------
---DSLVDILGDALVVSPLIQTGDTN------ARLTMSSYSASQVASS-----RRHHHPA
NSMGSSRSPTPGSLPSPSSQSSSSSAAQPSTVNLSGSTGTAKDRPDHHNFG---------
------------------------------SRTFFYLFS-HQSEN-------S-------
------------------------------GFSPRLG-----------------------
----------CQHGEELSYIFGA-------------------------------PLANT-
----------------LLGNPLGIFHT-NYT-RQEATLA------------EAVMTYWTN
FVKFG-----------------DPNIWPNE------------------------------
------------------------LDSH----GDRTKGRFENV-----------------
------F-WPQ----------Y-D---TIT-------------------RK-YLLIGMK-
------------PKVR-DH------------------------------Y-HSHRLS---
-------------------------------------------YW-------LHLV----
--------------------------PRLQETSFNEE-----------PIYYYKHHLLPD
HESP-------------------DSYDGIVRQIS--------SRFHPSSPSS--------
--PSSNATEVNQSSNSTRGD-WKFLS--------------------------SNKLNDSV
KANRESSSKSSNGNFD---ETTEGKTSPSPSSSSSLST--------------ISNKTQAT
PIIMEQN-NYSTALSVTIAIG-------------CSLLILNML-IFAGVYYQLDKA----
-----------------------------------------------KSNRSKSSCSHLD
SSNDNITCN-SANNSNSGHQQHHHHLHHS-------------------------------
-----------------------------------HPH-HPISSSTNSTSLTNVNNSNNN
NSTLVD---------ASVNGQ---QHHPLL-HHHHHHHSDYHNK----------------
------------------------------FEEGLTKDETPLL--------TNRSSYIIQ
DCGESKPDD-ELDLTRSTGNTDLGM--A------------LDEDKYLQQEQLQQQQ----
-----------------DRTYQTHYLTNVNLNDSITDLNR--------------------
-------------------------LKSDCA------------KVLITNYAPRDSTTSNA
STISGSGGNTLRRSPKSVL--------------------KKSSMEEPVMSVFH-------
YSPSHHHSGCPSSTCCTSECTISTTVPTNP--------------------SIQASSIPGY
----VTLGRQGAHHTYH-----------SQHPSIVY-NHRALTQ-SELM-NK--------
----GSNLM---------------GRCEEETT---A
>DmCG13772
---------------------MAQTKIIQSRF----------------------------
------------------------------------------LHIYGLL-----------
----------------CLGSLM-------------------------------------G
CIKTIGASIAQQTL----------------------------------------------
--------------ADADAPDEAKAKERE------------------AETDADAD-----
-----------------------AEGDAKAETETGKGTREHTNGDAEADARIMATG-ICI
I-----------------------------------------------------------
-----------------------------------------------RLITLKR------
------------------------------------------------------------
----------------------------------FLENSKTEEHNQRRQQSATSAASAAP
AGAT----------------------------------------------------SPRR
RHL-HYPGHSAVQPGHPEACAL---LVLLLLTSL--------WPDCCECLHGGSN-----
----TVKTKYGLLRGI--V-VR--------------------------------------
-------SSP---------------------------------------LVEAFLGIPYA
SPPVGS--LRFMP---------------PI-TP---S---TW----K-T-----------
-----VRSADRFSPV------------------------CPQN-----IPIPPN-GPEAL
LE-----------------------------------------VPRARLAQLRRLLPLL-
---KNQSEDCLYLNIYVPYE---TRRQRRNTD----------------------------
DTTGEPK-TKLS--------------TVVFIHG------ESYDWNSG-NP----------
----------------------YDGSELAAHGNV-IVVTINFRLGIFGFLKT-GG-----
-----------KESAQG-NFGLMDLVAGLHWLKENLPAFGG-----DPQSITLLGYGTGA
VL-ANILV--------------VSPV---AS-----------DLIQRTVLVSGSALSPWA
IQKN--------------------------------PL---FVKRRVAEQT-GC------
-------------HGD--------------------------------------------
------------MLYD----D------------------LAPCLRTKS----VAEL----
------------------------------------------------------------
-----LAVKVD-HPR-------------FL-----VG-----------------------
---------------------------------------------------FA-------
------------------------------------------------------------
-----------------------------PFV---------------D-G-T--------
----------VISPG-----------------A---NPLGSTTLPLGSAIVS----TSGI
EYA----NF---------------------------------------------------
----------PKR-----------DLIFCLTSVESYLDLSAQ------------------
------------------------------------------------------------
------------------------------------------------------------
----------------------DLEFGF--------NETRR--------DRILRT---F-
---VR-------------------------N-NFHYH------LN-EIF-----------
-------AV------L-------KNEYTDWEKA---------------------------
-------------------------IRNPL------------SSR---------------
---DATLQFLSDGHTASPLIKLGYMH------SL-R------------------------
--------------------------------------------------G---------
------------------------------GRAYFLHFK-HKTIE-------E-------
------------------------------EYPQRSG-----------------------
----------SVRGEDVPFWLGL-------------------------------PMSPLF
--PH------------------------NYT-TQERQIG------------RLMLRYLSN
FAKTG-----------------NPNQSTAKSVL-PNPNEVLETALHQQKKRSTSLTHPNL
SEALNLAVLYNQRRSNAMHEKRSYIRRR----LRSNDAAFTQLG-------ISSERDVGS
YDGDELPFWDA----------Y-D---VVN-------------------QL-YVELGNK-
------------ANIQ-SH------------------------------Y-RGHKLS---
-------------------------------------------MW-------LNLI----
--------------------------PQLHRHFNINDQSMR------------HHQFQDD
MNNR-------------------DLYEGVVRPQL------------QTKPAEDDNIIIM-
--QRSRTTTPPPPSKNPSTN--ATQA--LNPLGTGTPTTTE-----------CGIDGAMS
VSELTTTQSPKDNRTGI-----VRVETQKDLATASTGI--------------IGNLELLR
RLGGKQFQSYTTALIATVAVG-------------CFLLILNVL-IFAGIYHQREKR-ARD
AKTKEELQEG----DNSKNSSILKLNALMGGGGACGSGPGDIADAYTLSGSVVDSKGGVG
VVFGE-----YSCYDEKTKQLKEEKL----------------------------------
-------------------------------LVELPPSSSTGQTSLMIDNWGACSTSTLD
LLKTKP-------------GD---------------------------------------
------------------------------PIEMVTYSALPSVMESTSAMSSKRGSFVDT
TLQFNSPQQFDYAVQSS-------------------------------------------
-----------------------DQMSFKAIEDAVKAAA---------------------
-----------GHD-------SEITRDDDIPEPPPP------------------------
-------------------------------PRSFLAAQQQQQQQQQQQQTGIL------
---RQTGAGGTSTSGSASGSGKKRVHIQE------------ISV----------------
------------------------------------------------------------
------------------------------------
>MoCCE26
---------------------M--------------------------------------
-------------------------------------SLKTSLITLGFVVSFASFI----
-----DAR--------------CY---ILMPQEFYEG-----------------------
-----QRNLTETSV----------------------------------------------
------------------------------------------------------------
---------------------------------------NSHKTETVIHLPKNHSQ-IRI
V--------------V--------------------------DD-----GDE-------V
SDRDEAA--------RS-----------------------------GVELELSEKAKLND
EA----------------------------------------------------------
---------------------------------------ATTSSSTPLNSSEISSKTE--
--------------------------------------------------------GP--
------------------------------------------------------------
----VVELNSGKIEGI--P-AT--------------------------------------
--------------------------------QG---------------TVHKFFGIPFA
EAPLGE--LRFRH---------------PV-TV---K---SW----SPK-----------
-----TVRANTKPFP------------------------CLQG-----PFYINS-NLT--
-------------------------------------------IDT--------------
---ANSTEDCLYLNVWTPDD---CVLNGT-------------------------------
-----CG-AQKS--------------VMVFIYG------GTYTFGSS-GW-N--------
---------------------MYDGEQLALRGDV-VVVSFNYRVGPFGFLYS-A------
-----------TEDAPG-NAGLFDQLMALKWVQDNIRLFGG-----NPNDVTLFGQSAGA
IS-IAYHM--------------ASPL---TR-----------GLFHKVIMQSGSSYFRMT
DPTR-------------------------------EGP---KKVEKLANSM-EC------
-------------LQDGELI----------------------------------------
-----------ETHAK----E------------------IVACLRKKD----GKEL----
------------------------------------------------------------
-----METTFS-AFGL------------NA-----LT-----------------------
---------------------------------------------------FF-------
------------------------------------------------------------
-----------------------------PIH---------------G-D-E--------
----------FLPK----------------------PAQ-EL--------IT-----SG-
KL----------------------------------------------------------
----------PKV-----------PVLIGNNKDEGSYFIYYL------------------
------------------------------------------------FGRS-LSLA---
------------------------------------------------------------
-----------------------DLDLV--------TKYEI------------DL---Y-
---VT-------------------------F-GLQML------LQ-SNV-----------
-------RN------I-------RAQYFDGVKE-----------------E---------
---------------------------ETM------------KAL---------------
---RQAAIMVGDLAMVCPTKYFAEEA------AA-Q------------------------
--------------------------------------------------N---------
------------------------------LTVHYYEFD-FRSSF-------G-------
------------------------------TWPDWVG-----------------------
----------TTHGEEIPFVFGH-------------------------------PLSGL-
---EA-----------------------NAT-AEDKEMS------------REMIKIWTD
FAKTG----------------LTPV-----------------------------------
--------------------------------------KLRGT-----------------
------P-WPA----------Y-T---EKS-------------------QT-YLRIG---
---------QTSTGIG-RG------------------------------P-NERMCN---
-------------------------------------------SW-------RKYLIT--
------------------------------------------------------------
------------------------------------------------------------
------------------------------------------------------------
------------------------------------------------------------
------------------------------------------------------------
------------------------------------------------------------
------------------------------------------------------------
------------------------------------------------------------
------------------------------------------------------------
------------------------------------------------------------
------------------------------------------------------------
------------------------------------------------------------
------------------------------------------------------------
------------------------------------------------------------
------------------------------------------------------------
------------------------------------------------------------
------------------------------------
>MoCCE29
MQ-------------------MRRSWVIIVHI----------------------------
------------------------------------------------------------
------------------------------------------------------------
------------------------------------------------------------
--------------ALCCSPDVSGRNE---------------------------------
---------SEFT--------------------------------------------FTL
VGVPAAPHFGPEVPTLLGAN----------------------------------------
-----------------------------------------------LTLITSPRYDIFR
------------------------------------------------------------
------------WL-------------------------------QGPKQVKLMKFER--
--------------------------------------------------------HP--
------------------------------------------------------------
----IVRTNSGTVRGF--R-QE--------------------------------------
-------ILG----------------------T----------------EIDTFLGIPFA
EPPLGR--KRFQR---------------PF-RL---R---PW----S-G-----------
-----TLDALEYGHP------------------------CQQL-----NYTAGW-EWV--
-------------------------------------------FPK--------------
---KEQSEDCLTLNIWTPRR---RLSK---------------------------------
----TVC-PLKT--------------VLIFIYG------GGFNIGSS-DW-E--------
---------------------IYDGRTLSAYGDI-VVVTMNYRLGPLGFLNA-N------
-----------IRDVPG-NMGLYDQQMAIRWIYDNIKNFGG-----DPKSIVLMGESAGS
VA-VGLHL--------------ISPM---SR-----------YMIRRAIMHSGSPLWDTP
DNTI-------------------------------DGP---KKANEFAEIF-GC------
-------------TNRSVTF----------------------------------------
-----------ESDKN----T------------------VLDCLSRID----AAEL----
------------------------------------------------------------
-----NAKSLE-ILGK------------RV-----LT-----------------------
---------------------------------------------------YH-------
------------------------------------------------------------
-----------------------------PRW---------------G-D-Q--------
----------FLPL----------------------RPK-DA--------MR-----QG-
FF----------------------------------------------------------
----------RDV-----------EVFMGVNRDEGSIFLANT------------------
------------------------------------------------LPEI-FMKG---
------------------------------------------------------------
-----------------------PLPNI--------TRDEA------------SL---Y-
---MV-------------------------F-FFQYI------LR-SGT-----------
-------RD------I-------RDHYFSKFEN-----------------N---------
---------------------------DFG------------GVR---------------
---QAFIDAIGDYLQICPTVYFGEYM------AE-Y------------------------
--------------------------------------------------A---------
------------------------------NNVFFYLFN-HRPSN-------S-------
------------------------------YWDEWLG-----------------------
----------VAHFDEIQFVFGM-------------------------------PLRYP-
---D------------------------QFT-KDEIELS------------KKMMKIWIS
FMKNG-----------------TPSLTNGR------------------------------
------------------------------------------------------------
------E-WPR----------Y-R---LDK-------------------PL-YIRLD---
---------TGPTTEE-RG------------------------------P-HHENCE---
-------------------------------------------FF-------KKYILR--
------------------------------------------------------------
------------------------------------------------------------
------------------------------------------------------------
------------------------------------------------------------
------------------------------------------------------------
------------------------------------------------------------
------------------------------------------------------------
------------------------------------------------------------
------------------------------------------------------------
------------------------------------------------------------
------------------------------------------------------------
------------------------------------------------------------
------------------------------------------------------------
------------------------------------------------------------
------------------------------------------------------------
------------------------------------------------------------
------------------------------------
>MoCCE32
------------------------------------------------------------
------------------------------------------------------------
------------------------------------------------------------
------------------------------------------------------------
------------------------------------------------------------
---------------------------------------------------------MLL
LG----------------------------------------------------------
----------------------------------------------YVVISLGF------
------------------------------------------------------------
------GGLF---------------------------------------ADVYEIKRS--
--------------------------------------------------------DP--
------------------------------------------------------------
----LVKTRTGKIRGF--R-EN--------------------------------------
-------KFG----------------------R----------------QVHTFLGVPFA
QPPVGK--LRFRK---------------PV-PV---K---PW----L-R-----------
-----ELKAMFLPPS------------------------CAQP-----DVVVNR-VFN--
-------------------------------------------FTS--------------
---EERSEDCLYLNIWSPAK----------------------------------------
-NNTPDE-GPKT--------------VMVYLYG------GAFFFGST-NY-R--------
---------------------FYDGAMLAALTDV-VVVSVNYRLGPLGFMNA-R------
-----------IPEIPG-NQGLWDQHLAFRWIKENIANFNG-----NPDSITIFGHSAGG
IS-LGFHL--------------VSPL---SK-----------GLFHRAIIQSGAPYYKIT
DNPE-------------------------------EAR---LQFEKAATEL-SC------
-------------ASEEDFEG---------------------------------------
-----------EKDMN----E------------------IVDCMLSKN----TSEI----
------------------------------------------------------------
-----LTSLEY-FNDR------------VK-----TT-----------------------
---------------------------------------------------YI-------
------------------------------------------------------------
-----------------------------PWP---------------G-D-D--------
----------LVPQ----------------------DLP-DA--------IR-----SG-
NV----------------------------------------------------------
----------NDM-----------DLLVGSTMDEGTLFIQYY------------------
------------------------------------------------LSSV-LDFT---
------------------------------------------------------------
-----------------------DPESI--------SKKAL------------KV---Y-
---LS-------------------------F-LFRLI------RQ-RST-----------
-------QD------I-------ADQYVNSDPN-----------------E---------
---------------------------SNA------------EFL---------------
---RRAGHSLGDFGFLCPMVDFAADY------AE-R------------------------
--------------------------------------------------N---------
------------------------------NSVYFYEFG-YRPGY-------S-------
------------------------------WNERWQG-----------------------
----------VAHFDEIPFIFGT-------------------------------NLDTT-
---EF-----------------------HVT-REERIFT------------LFMMHTWSH
FAKTG-----------------QVPNIFGK------------------------------
------------------------------------------------------------
------E-WPK----------F-N---RVT-------------------KP-YVHLNGRD
------------TAIR-EN--------------------------------VGNRCD---
-------------------------------------------FW-------EPRMYKFT
TSPR----------------------PDLEELWNAPTP----------------------
------------------------------------------------------------
------------------------------------------------------------
------------------------------------------------------------
--------TYDSVT----------------------------------------------
------------------------------------------------------------
------------------------------------------------------------
------------------------------------------------------------
------------------------------------------------------------
------------------------------------------------------------
------------------------------------------------------------
------------------------------------------------------------
------------------------------------------------------------
------------------------------------------------------------
------------------------------------------------------------
------------------------------------------------------------
----------------------------------D-
>MoCCE27
---------------------MK-------------------------------------
------------------------------------------------------------
------------------------------------------------------------
------------------------------------------------------------
------------------------------------------------------------
------------------------------------------------------------
------------------------------------------------------------
-----------------------------------------------LLLTGLL------
------------------------------------------------------------
----------------------------------------------------VHGALS--
--------------------------------------------------------EV--
------------------------------------------------------------
----IVKTSSGYLQGL--K-DS--------------------------------------
-------VFN----------------------R----------------TLYSFLGVPFA
EPPLGD--QRFNK---------------PV-PY---G---KW----D-G-----------
-----IYVAETPSFP------------------------CLQD-----DQYYSE-RMQ--
-------------------------------------------VSG--------------
---ANSTEDCLYLNIWTPDL----------------------------------------
-CRQRAC-ERKA--------------VVVLLHG------GGFFSGGN-SY-M--------
---------------------FNNGSFLSALGDV-VVVVPNYRLGIFGFLDL-G------
-----------TPDAPG-NQGLYDQLLALKWVQKNIESFGG-----DPSKVTLMGQSAGA
IS-AGLHM--------------ISPL---SR-----------GLFTRAIMQSGSPYARPS
DGAL-------------------------------QTI---SRLEALAVEL-GC------
-------------SVSQKD-----------------------------------------
-----------TFKKE----D------------------IVQCFKWTE----AKKL----
------------------------------------------------------------
-----LDASRR-MGGGM-----------SG-----NN-----------------------
---------------------------------------------------FF-------
------------------------------------------------------------
-----------------------------PTW---------------G-N-E--------
----------FLPL----------------------EPR-EA--------ME-----QG-
DM----------------------------------------------------------
----------EPV-----------DVLIGTNQNEGGAFINYF------------------
------------------------------------------------LHKV-LKQD---
------------------------------------------------------------
-----------------------SMNAV--------SPEEV------------RF---Y-
---LN-------------------------V-FMRFS------LQ-SAA-----------
-------RE------L-------SDFYFKGVQN-----------------T---------
-----------------------------------------VQAF---------------
---QSACLTFGDFLYQCPTNYFADIL------ER-Y------------------------
--------------------------------------------------G---------
------------------------------RKVYMYHFD-HRPSF-------S-------
------------------------------WYEKWLG-----------------------
----------AVHFDEFVFVMGQ-------------------------------LFHGDL
---AF-----------------------SPT-IDELRLS------------ARMMKMWTH
FIKFG-------------------------------------------------------
--------------------------------------AFEDT-----------------
------K-WPE----------Y-A---QYN-------------------KT-YMNINTKA
LHA--KMPISTYTFIG-QG------------------------------PVRKQACE---
-------------------------------------------LW-------EPYIKVHT
AKSKVSLD------------------PKGQQSLIDDHDISLEKLQA--------------
------------------------------------------------------------
------------------------------------------------------------
------------------------------------------------------------
--------SQNERLEEEIGRS-------------TLREIVNRL---------RERL----
------------------------------------------------------------
------------------------------------------------------------
------------------------------------------------------------
-------------------------------H----------------------------
------------------------------------------------------------
------------------------------------------------------------
------------------------------------------------------------
------------------------------------------------------------
------------------------------------------------------------
------------------------------------------------------------
------------------------------------------------------------
------------------------------------
>MoCCE28
---------------------MRRWP----------------------------------
------------------------------------------------------------
------------------------------------------------------------
------------------------------------------------------------
------------------------------------------------------------
---------------------------------------------------------LVL
LS-------------LNC------------------------------------------
-----------------------------------------------LTLVGSR------
------------------------------------------------------------
-------------------------------------VSTKPWHYDKAARMKAREQRE--
--------------------------------------------------------LP--
------------------------------------------------------------
----HTFVKAGLIRGT--R-AQ--------------------------------------
-------VNS----------------------R----------------PIDVYYAIPFA
LPPVGP--FRFRK---------------PV-PV---K---RW----K-G-----------
-----ILDATRPGPP------------------------CTQK-----DVQVNQ-FYS--
-------------------------------------------RDS--------------
---VNSTEDCLHLNVFTAAR---YCFSQNL------------------------------
----LHC-GSKP--------------VIVFLHG------GGFQNGGN-SD-F--------
---------------------VLDSKHLAVMGDV-VVVIPNYRLNVFGFLNG-NV-----
-----------TEEVPG-NMGLYDQILALEWIQKNIASFGG-----DPRRVTVFGQGAGA
VS-TGYHL--------------ISPM---SR-----------GLFKRAILQSGSPYWKLP
DNTF-------------------------------TGK---MKVQQLALEL-GC------
-------------DEYIVRGQV--------------------------------------
-----------LAYPR----E------------------VMKCLRRIP----SHTL----
------------------------------------------------------------
-----YEAMAK-VFGS------------EG-----ST-----------------------
---------------------------------------------------MI-------
------------------------------------------------------------
-----------------------------PSY---------------F-N-E--------
----------LLPN----------------------EPI-TS--------CE-----KG-
HYE---------------------------------------------------------
----------NNV-----------DVLVGTVTDEGTLPVDQF------------------
------------------------------------------------FWKL-FALD---
------------------------------------------------------------
-----------------------SFFSV--------PVSDIWF---------------Y-
---AS-------------------------L-FFQSV------LG-RSV-----------
-------EP------V-------RGLYADTNGD-----------------N---------
------------------------SSTSAK------------DAV---------------
---EAVAAAVGDFGVVCPSSYFADSY------SK-R------------------------
--------------------------------------------------G---------
------------------------------NRVWLYQFD-HRPSY-------S-------
------------------------------ASPEWTG-----------------------
----------VVHGDDVGFALGY-------------------------------PLWQK-
----------------------------SST-EEEKLLS------------RRVIRIYAH
FAHTG-------------------------------------------------------
------------------------------------------------------------
------------------------------------------------------------
------------------------------------------------------------
------------------------------------------------------------
------------------------------------------------------------
------------------------------------------------------------
------------------------------------------------------------
------------------------------------------------------------
------------------------------------------------------------
------------------------------------------------------------
------------------------------------------------------------
------------------------------------------------------------
------------------------------------------------------------
------------------------------------------------------------
------------------------------------------------------------
------------------------------------------------------------
------------------------------------------------------------
------------------------------------------------------------
------------------------------------------------------------
------------------------------------------------------------
------------------------------------
>TuCCE53
---------------------MDRRRVYKTNV----------------------------
------------------------------------------------------------
------------------------------------------------------------
------------------------------------------------------------
----------------SPRPEV--------------------------------------
---------------------------------------ELVKKSSARRALIITIV-VVI
L----------FVLSLVFVK----------------------------------------
-----------------------------------------------LLLPLHLRLPDFV
ELN---------------------------------------------------------
---------------------------------IFTDSSSSESLDQSSPTDEHSNEDS--
--------------------------------------------------------SL--
------------------------------------------------------------
----IVTTSYGALRGF--K-VS--------------------------------------
-------VLQ----------------------R----------------SIGVFLGIPYA
APPIGA--NRFRK---------------PQ-PL---Q---SW----N-N-----------
-----IRDATRFGPQ------------------------CVQF-----KPNRTY------
---------------------------------------TPWISPE--------------
---DYMSEDCLYLNIWVPLE---ESGFRMTQS---------------------IG-----
-KQKRAS-MQLP--------------VMLWIHG------GAFFSGSA-DL-S--------
---------------------TYDGRILSSFGNV-IVVTINYRLGAFGFLNL-G------
-----------TASAPG-NQGLHDQVAALKWVQDNIAHFGG-----DPNQVTLFGQSAGA
IS-VGLHY--------------ISPL---SS-----------DLFRRGIMQSGAPTVTRL
FYER------------------------------EGAYG--RRGLTLASMV-GC------
-------------LPDDAGANTTN-----TTSPIFSS--------------------SST
PSKEQHHHQSFPKTPE----V------------------IADCLRSVD----LKQL----
------------------------------------------------------------
-----TEAQNN-LIDE------------MS-----LS-----------------------
---------------------------------------------------FG-------
------------------------------------------------------------
-----------------------------PSL---------------G-D-D--------
----------FLPA----------------------NPI-SL--------MD-----LG-
EIG---------------------------------------------------------
----------DQR-----------EVMLGSTQDEGTFFLHYL------------------
------------------------------------------------DPKL-FG-----
------------------------------------------------------------
----------------------ATLNNV--------SHSRI------------MQ---F-
---VR-------------------------Q-SFPFL------TP-RVA-----------
-------SL------V-------YSSFLPISED-----------------T---------
---------------------------SPA------------DVR---------------
---QILSDFIGDSTFTCPLTLFSQLF------VK-N------------------------
--------------------------------------------------E---------
------------------------------GSAYFYVFD-HKPSN-------S-------
------------------------------PWPNWMG-----------------------
----------VLHFDEVQFIFGV-------------------------------PLRQP-
---H------------------------LYQ-SEEVEFS------------KRLMKTWVS
FAKNG-----------------VPGNQM--------------------------------
-----------------------------------------DV-----------------
------D-WPE----------Y-T---PET-------------------PH-YVDLK---
---------PVNATIE-SG------------------------------P-KESVCA---
-------------------------------------------RW-------HIMLQTS-
------------------------------------------------------------
------------------------------------------------------------
------------------------------------------------------------
------------------------------------------------------------
------------------------------------------------------------
------------------------------------------------------------
------------------------------------------------------------
------------------------------------------------------------
------------------------------------------------------------
------------------------------------------------------------
------------------------------------------------------------
------------------------------------------------------------
------------------------------------------------------------
------------------------------------------------------------
------------------------------------------------------------
------------------------------------------------------------
------------------------------------
>MoCCE33
------------------------------------------------------------
------------------------------------------------------------
------------------------------------------------------------
------------------------------------------------------------
------------------------------------------------------------
------------------------------------------------------------
------------------------------------------------------------
------------------------------------------------------------
------------------------------------------------------------
------------------------------------------------------------
------------------------------------------------------------
------------------------------------------------------------
------------MRGN--V-IK--------------------------------------
------TSAG----------------------V----------------RVNSFLGIPYA
QPPVGG--MRFER---------------PM-EF---P---PW----T-G-----------
-----VFEAKKLPKS------------------------CPQP-----TMQLNG-FVG--
-------------------------------------------VNV--------------
---SDTSEDCLYLNIWSPFC----------------------------------------
-DGSKKC-RSRP--------------VIVYIHG------GGFIHGGT-NW-P--------
---------------------IFDGAELAAKAET-VVVSLNYRLGALGFLYV-PSNG---
-----------GRPERA-NMGLYDQHLALRWVKSNIKAFGG-----DHNKITIMGQDAGS
AS-VGYHI--------------LTPR---ST-----------GLFKRAVMQSGSPFSFVL
RNTK------------------------------DQGE---TLFRSLASYT-DC------
-------------MSVHFNS----------------------------------------
-----------TLRYD----D------------------VLQCMKKQP----FENI----
------------------------------------------------------------
-----IAASDK-FNGK------------GA-----NS-----------------------
---------------------------------------------------FF-------
------------------------------------------------------------
-----------------------------PIM---------------G-E-E--------
----------FIPM----------------------NPK-DS--------LL-----LK-
RF----------------------------------------------------------
----------SNV-----------DLLLSTTKSEGAFFLQHF------------------
------------------------------------------------LSPF-TNVN---
------------------------------------------------------------
-----------------------DPDKI--------NPGEI--------VFYLRV---F-
---LS-------------------------A-LLGGK------PT---------------
-------AS--------------LNELTQNTEP-----------------E---------
------------------------TREEKI------------QFL---------------
---KNISAVIGDYPYLCATTEFGTEY------AN-L------------------------
--------------------------------------------------R---------
------------------------------HNVYHMQYD-HRPWFL--------------
------------------------------LHPTWFP-----------------------
----------STHNDDIMFWLGS-------------------------------VYKLK-
----------------------------ERT-RADERVA------------DELIAILTA
FASKG-----------------TPQTRG--------------------------------
-----------------------------------------KL-----------------
------T-WPR----------I-N---QGGY---------------------YMSVG---
---------SEVTELL-RK--------------------------------PSANCR---
-------------------------------------------LW-------SRHY----
--------------------------PQY-------------------------------
------------------------------------------------------------
------------------------------------------------------------
------------------------------------------------------------
------------------------------------------------------------
------------------------------------------------------------
------------------------------------------------------------
------------------------------------------------------------
------------------------------------------------------------
------------------------------------------------------------
------------------------------------------------------------
------------------------------------------------------------
------------------------------------------------------------
------------------------------------------------------------
------------------------------------------------------------
------------------------------------------------------------
------------------------------------
>MoCCE30
---------------------MKS------------------------------------
------------------------------------------------------------
------------------------------------------------------------
------------------------------------------------------------
------------------------------------------------------------
---------------------------------------------------------QHL
V-----------------------------------------------------------
-----------------------------------------------CVIVFAF------
------------------------------------------------------------
------------------------------------------------------------
--------------------------------------------------------AP--
--------------------------------------------------------A---
----IASEDDFASEGT--V-KT--------------------------------------
-------VLG----------------------K----------------QIRVFLGIPYA
RPPEGK--LRFRK---------------PQ-PV---N---FT----K-G-----------
-----LRAAKGMAPS------------------------CLQL-----NEDLPP------
--F------------------------------------PWLPEKN--------------
---TSFSEDCLYLNVWTPLT----------------------------------------
--GRSKI-ERFP--------------VLIFLHG------GGFRSGSS-SL-E--------
---------------------VYDGGTLSAYGDL-VVVTVNYRLGSLGFLQL--------
-----------NSKISG-NMGLYDQVRALEWTQLHIGYFGG-----DPSQVTVMGQEAGA
VS-LGMLL--------------LSPL---CK-----------GLLKQAVLLSGAPNWLVD
PMDT------------------------------TESI---TRARKLASEV-GC------
-------------VPTSLHP----------------------------------------
-----------GKKLQ----Q------------------TGQCLMKVN----ASSL----
------------------------------------------------------------
-----VEAEHR-ILNG------------SY-----YG-----------------------
---------------------------------------------------FL-------
------------------------------------------------------------
-----------------------------PRQ---------------R-D-M--------
----------VVPM----------------------DPV-MA--------VA-----HG-
HV----------------------------------------------------------
----------LPV-----------DVLVAFTEDEGYMQTYKL------------------
------------------------------------------------FPHL-F------
------------------------------------------------------------
----------------------TNESRL--------TLSEA------------RS---I-
---LA-------------------------E-VLDLF------PD-DAT-----------
-------DL------L-------MDFYFGKLND-----------------S---------
--------------------------DPPN------------DIR---------------
---QALSQAFGDIFVTCPARIFAESF------GD-R------------------------
--------------------------------------------------P---------
------------------------------MNAFLYEFK-YKPLL-------S-------
------------------------------MNPAEIG-----------------------
----------ATNFDDIPYLFGE-------------------------------PLRFP-
---E------------------------RFA-SDDVSIT------------KMMMNIVTS
FVKSG-----------------TPEPVR--------------------------------
-----------------------------------------DF-----------------
------A-IPK----------F-E---SPA-------------------YK-YVQLSGS-
------------GAIE-KQ------------------------------F-PRPSCD---
-------------------------------------------LW-------KRFY----
--------------------------PK--------------------------------
------------------------------------------------------------
------------------------------------------------------------
------------------------------------------------------------
------------------------------------------------------------
------------------------------------------------------------
------------------------------------------------------------
------------------------------------------------------------
------------------------------------------------------------
------------------------------------------------------------
------------------------------------------------------------
------------------------------------------------------------
------------------------------------------------------------
------------------------------------------------------------
------------------------------------------------------------
-------------------------------------NS---------------------
------------------------------------
>MoCCE31
---------------------MAEA-----------------------------------
------------------------------------------------------------
---------------------------CAQPKLF--------------------------
------------------------------------------------------------
------------------IP----------------------------------------
----------------------------------------------QQGVKMMTRW-IWL
M--F---W-------ILATP----------------------------------------
-----------------------------------------------SLLIESHSSSLPP
KTG---------------SQESESSTEQVT------------------------------
--------E----------------------EAREKPIESGETPVDETDAITMYASGI--
--------------------------------------------------------PP--
------------------------------------------------------------
----FVQTRLGGINGI--R-KD--------------------------------------
-------YLG----------------------R----------------YVDTFLGIPYA
QPPVGT--LRFKA---------------PE-AA---Y---AW----Q-N-----------
-----SINATEFKSA------------------------CRQT-----ASEWPH-HLT--
-------------------------------------------RHS--------------
---GSCSEDCLYLNIWTPSE---K------------------------------------
-----MG-KPRA--------------VMVFFHG------GDFILGSP-SW-P--------
---------------------EYDGGLISAFGDV-VVASMSYRLGRLGFLDA-K------
-----------SHSAPG-NQGLLDQNMALRWIHDNIESFGG-----DRTQVTLFGNDAGA
AS-IGLHI--------------LSPM---SA-----------GLFKRAILQSGSAFW---
---------------------------------------------KLMYDV---------
------------------------------------------------------------
------------------------------------------------------------
------------------------------------------------------------
------------------------------------------------------------
---------------------------------------------------YG-------
------------------------------------------------------------
-----------------------------PTY---------------D-N-D--------
----------FLPL----------------------NPH-MS--------AS-----MG-
IF----------------------------------------------------------
----------NDV-----------EVMIGTANNEGAWEFMRS------------------
-----------------------------------------------NQWRN-FSSV---
------------------------------------------------------------
----------------------ESFKAI--------NLLKF-------------------
---IK-------------------------H-FFEEFQFKKLVGP-KAT-----------
-------EG------I-------YHYFASNLRG-----------------N---------
---------------------------DIQ------------HNR---------------
---QFVFDFIGDYVHTCPSTHFAELL------AD-R------------------------
--------------------------------------------------N---------
------------------------------VSVYYYRFA-HAPHTHP-----E-------
------------------------------TWPLWVG-----------------------
----------ATHFDEVPYVFGA-------------------------------PLMRS-
---A------------------------EYS-NAERDFS------------ASVMDAWTS
FAKTG-----------------LPVTPS--------------------------------
-----------------------------------------GQ-----------------
------T-WPK----------Y-S---RKN-------------------PN-YLRLSTQG
------------FSRR-DA------------------------------P-SKENCN---
-------------------------------------------FW-------RSFN----
------------------------------------------------------------
------------------------------------------------------------
------------------------------------------------------------
------------------------------------------------------------
------------------------------------------------------------
------------------------------------------------------------
------NFD---------------------------------------------------
------------------------------------------------------------
------------------------------------------------------------
------------------------------------------------------------
------------------------------------------------------------
------------------------------------------------------------
------------------------------------------------------------
------------------------------------------------------------
---------------------------------------------------VWSH-----
------------------------------VRGL------------E-------------
------------------------------------
>TuCCE01
------------------------------------------------------------
------------------------------------------------------------
------------------------------------------------------------
------------------------------------------------------------
------------------------------------------------------------
---------------------------------------------------------MNV
F-----------------------------------------------------------
-----------------------------------------------ILFCLIF------
------------------------------------------------------------
--------------------------------------------------SPIHGLDL--
--------------------------------------------------------TP--
------------------------------------------------------------
----IVNLTTGPIQGK--V-IE--------------------------------------
-------YES----------------------I----------------GVYQFLGIPYA
KPPVDI--LRLQL---------------PV-KP---D---PW----T-E-----------
-----VKSVTDFGPA------------------------CLQP-----HIMP--------
--------------------------------------------DI--------------
---QITSEDCLYLNVHVTES---TFNN---------------------------------
----SSE-KLRP--------------VLFWIHG------GGFTIGSG-------------
---------------------VIEGIPLVPLHDV-IIVSINYRLNAFGFIHF-GAD----
-----------EPRIPS-NIGFQDQLFALKWVHENIRKFGG-----DPNSVTIAGSSAGS
VS-VSAHL--------------LSPL---SK-----------GLFKRAILESGTVFMDHN
IDV---------------------------------LI---RDSWKLYNKT-SC------
-------------S----------------------------------------------
-------------KSP----N------------------VLECMQNLS----ATEI----
------------------------------------------------------------
-----LNSLDN-----------------KI-----IE-----------------------
---------------------------------------------------FS-------
------------------------------------------------------------
-----------------------------FQV---------------G-D-E--------
----------FLPY----------------------EPS-KA--------FA-----EG-
LFD---------------------------------------------------------
----------NSV-----------DVLLGVEKNDASMFMMAI------------------
------------------------------------------------DPIV-FNYL---
------------------------------------------------------------
----------------------IPPKPI--------SYQEA------------TN---Y-
---LK-------------------------R-FFDSE------SA-DYF-----------
-----------------------RELYFGPETN---------------------------
---------------------------NSD-------------FR---------------
---SHLEKAYSDLLFICPAYVFGLEY------AS-SLG----------------------
------------------------------------------------------------
---------------------------------LVDYGT-ES------------------
------------------------------RISNWIG-----------------------
----------TPHGAEAPYVFGY-------------------------------PLMKP-
----------------------------GYS-QKDISLS------------REMMKIWTA
FAENG-----------------EIPMVG--------------------------------
-----------------------------------------ET-----------------
------R-WKP----------F-Q---EKM--------------S-------AMILNIDD
W-----------GKTE-TE--------------------------------RIEFCHK--
-------------------------------------------EW-------AYIS----
--------------------------KHYINIPLYIPGFGPNVAAKNT------------
------------------------------------------------------------
------------------------------------------------------------
------------------------------------------------------------
--------NFRTQ-----------------------------------------------
------------------------------------------------------------
------------------------------------------------------------
------------------------------------------------------------
------------------------------------------------------------
----------------------------------------P-------------------
------------------------------------------------------------
------------------------------------------------------------
------------------------------------------------------------
------------------------------------------------------------
------------------------------------------------------------
------------------------------------------------------------
------------------------------------
>TuCCE21
------------------------------------------------------------
------------------------------------------------------------
------------------------------------------------------------
------------------------------------------------------------
------------------------------------------------------------
---------------------------------------------------------MGI
L-----------------------------------------------------------
-----------------------------------------------IFFCLIF------
------------------------------------------------------------
--------------------------------------------------SPIHGLNL--
--------------------------------------------------------TP--
------------------------------------------------------------
----IVNLTSGPIQGK--V-TE--------------------------------------
-------YES----------------------I----------------GVYQFLGIPYA
KPPVDK--LRLQL---------------AV-KP---D---PW----T-E-----------
-----IKSVTDPGPA------------------------CLQP-----DS----------
--------------------------------------------GL--------------
---LRTSEDCLYLNIYVTES---TFNS---------------------------------
----SSV-KQRS--------------VLFWIHG------GGLTTGSG-------------
---------------------VIGGLPMVSLHDV-VLVSINYRLNAFGFINF-AAE----
-----------EPKIPS-NIGLKDQLFALKWVHENIEKFGG-----DPNSVTIFGQSGGS
VA-VSAHV--------------LSPL---SK-----------GLFKRAILESGTVYRYHN
VDT---------------------------------LI---SDSWKLYNKT-SC------
-------------S----------------------------------------------
-------------KSK----D------------------ILECMQNLP----ATEI----
------------------------------------------------------------
-----LHNINS-----------------KP-----MA-----------------------
---------------------------------------------------YT-------
------------------------------------------------------------
-----------------------------FAV---------------G-D-D--------
----------FLPY----------------------EPS-KA--------FA-----EG-
LFD---------------------------------------------------------
----------NSI-----------DILLGVEKNDGSLYTGAI------------------
------------------------------------------------DPIA-FDIS---
------------------------------------------------------------
----------------------VTPKPI--------SYQDA------------KI---Y-
---LS-------------------------R-IFDSK------SV-DYF-----------
-----------------------HELYFGSETN---------------------------
---------------------------NSD-------------FR---------------
---SRLEKAYSDATFICPTYVFGLQY------AS-SLGT---------------------
-------------------------------------------------QG---------
------------------------------GKVYAYYHT-QRPIS-------DPW-----
------------------------------NFPEWIG-----------------------
----------TYHGADLAYVFGE-------------------------------HLLNP-
----------------------------NCS-QKDALLT------------HEMMKIWTY
FAENG-----------------ETPMIG--------------------------------
-----------------------------------------ET-----------------
------R-WKT----------L-Q---ENK--------------S-------AMILNIDD
W-----------GKTE-TE--------------------------------RVEFCHK--
-------------------------------------------EW-------PYMY----
--------------------------PNIIIGFQSRPNITFAIEDDSH------------
------------------------------------------------------------
------------------------------------------------------------
------------------------------------------------------------
------------------------------------------------------------
------------------------------------------------------------
------------------------------------------------------------
------------------------------------------------------------
------------------------------------------------------------
------------------------------------------------------------
------------------------------------------------------------
------------------------------------------------------------
------------------------------------------------------------
------------------------------------------------------------
------------------------------------------------------------
------------------------------------------------------------
------------------------------------
>TuCCE34
------------------------------------------------------------
------------------------------------------------------------
------------------------------------------------------------
------------------------------------------------------------
------------------------------------------------------------
---------------------------------------------------------MNF
L-----------------------------------------------------------
-----------------------------------------------IVFCLIF------
------------------------------------------------------------
--------------------------------------------------SPIHGLNL--
--------------------------------------------------------TP--
------------------------------------------------------------
----IVNLTSGPIQGK--V-TE--------------------------------------
-------YES----------------------I----------------GVYQFLGIPYA
KPPVDK--LRFQL---------------PV-EP---D---PW----T-G-----------
-----VKSVIDFGPA------------------------CLQP-----NN----------
--------------------------------------------GL--------------
---LRASEDCLYLNIFVTES---TFNN---------------------------------
----SSN-KQRP--------------VLFWIHG------GGFTTGSG-------------
---------------------LILANPMVPLHDV-VLVSLNYRLNAFGFIHF-GAD----
-----------EPRVPS-NIGLQDQLLALKWVHENIQKFGG-----DPNSVTIFGASAGS
VS-VSAHL--------------LSPL---SK-----------GLFKRAILESGTIYQNHN
DDT---------------------------------LV---LDSWELYNKT-SC------
-------------S----------------------------------------------
-------------KSK----D------------------VLECMQKLP----ANEI----
------------------------------------------------------------
-----LDNISD-----------------KV-----LA-----------------------
---------------------------------------------------YS-------
------------------------------------------------------------
-----------------------------FKV---------------G-D-D--------
----------FLPY----------------------EPS-KA--------FA-----EG-
FFD---------------------------------------------------------
----------NSI-----------DILLGVVKNDGSVFMKAI------------------
------------------------------------------------DPIV-FDYS---
------------------------------------------------------------
----------------------KVPESI--------SYQQA------------TT---Y-
---LK-------------------------R-IFDSE------SV-DYF-----------
-----------------------RELYFGPENN---------------------------
---------------------------NSD-------------FR---------------
---SQLERAYSDATFICPTYVFGLQY------AS-SLGT---------------------
-------------------------------------------------QG---------
------------------------------GKVYAYYHT-QKPTT-------D-------
------------------------------HMPEWIG-----------------------
----------TYHGVDMFYVFGI-------------------------------HLLNP-
----------------------------SCA-QKDAALS------------REMLKIWTY
FAEHG-----------------ETPMIG--------------------------------
-----------------------------------------KT-----------------
------R-WKT----------L-Q---ESK--------------S-------AMILNIDD
W-----------GKTE-RE--------------------------------RIEFCQK--
-------------------------------------------EW-------PYIS----
--------------------------QNIIIGLGPSLDQTVS------------------
------------------------------------------------------------
------------------------------------------------------------
------------------------------------------------------------
------------------------------------------------------------
------------------------------------------------------------
------------------------------------------------------------
------------------------------------------------------------
------------------------------------------------------------
------------------------------------------------------------
------------------------------------------------------------
------------------------------------------------------------
------------------------------------------------------------
------------------------------------------------------------
------------------------------------------------------------
------------------------------------------------------------
------------------------------------
>TuCCE35
------------------------------------------------------------
------------------------------------------------------------
------------------------------------------------------------
------------------------------------------------------------
------------------------------------------------------------
---------------------------------------------------------MNF
L-----------------------------------------------------------
-----------------------------------------------IVFCLIF------
------------------------------------------------------------
--------------------------------------------------SPIHGLNL--
--------------------------------------------------------TP--
------------------------------------------------------------
----IVNLTSGPIQGK--V-TE--------------------------------------
-------YES----------------------I----------------GVYQFLGIPYA
KPPVDK--LRFQL---------------PV-EP---D---PW----T-E-----------
-----VEPATAPGPA------------------------CLQP-----PVLP--------
--------------------------------------------NI--------------
---KETSEDCLYLNIFVTES---TFNN---------------------------------
----SSN-KQRP--------------VLFWIHG------GGFTTGSG-------------
---------------------VIDGLPIVSLHDV-VL-----------------------
--------------------------------------FGG-----DPNSVTIFGASAGS
VS-VSAHL--------------LSPL---SK-----------GLFKRAILESGTIYQNHN
DDT---------------------------------LV---LDSWKLYNKT-SC------
-------------S----------------------------------------------
-------------KSK----D------------------VLECMQNLS----ATEI----
------------------------------------------------------------
-----LNNISD-----------------KV-----LA-----------------------
---------------------------------------------------YS-------
------------------------------------------------------------
-----------------------------FKV---------------G-D-D--------
----------FLPY----------------------EPS-KA--------FA-----EG-
FFD---------------------------------------------------------
----------NSI-----------DILLGVVKNDGSVFMKAI------------------
------------------------------------------------DPIV-FDYS---
------------------------------------------------------------
----------------------KVPQPI--------SYQQA------------TT---Y-
---LK-------------------------R-IFNSE------SV-DYF-----------
-----------------------RELYFGPETN---------------------------
---------------------------DSD-------------FR---------------
---SQLEIAYSDATFICPTYVFGLQY------AS-SLGS---------------------
-------------------------------------------------QG---------
------------------------------GKVYAYYHT-QKPKT-------D-------
------------------------------HMPEWIG-----------------------
----------TYHGADVSYVFGT-------------------------------NLQNP-
----------------------------GNS-HKDASLS------------REMMKIWTY
FAENG-----------------ETPMIG--------------------------------
-----------------------------------------ET-----------------
------R-WKT----------M-Q---ESK--------------S-------AMILNIDD
W-----------GKTE-TE--------------------------------RIEFCHK--
-------------------------------------------EW-------PYMS----
--------------------------KNVIIGLGPFPNIQFLIEHS--------------
------------------------------------------------------------
------------------------------------------------------------
------------------------------------------------------------
------------------------------------------------------------
------------------------------------------------------------
------------------------------------------------------------
------------------------------------------------------------
------------------------------------------------------------
------------------------------------------------------------
------------------------------------------------------------
------------------------------------------------------------
------------------------------------------------------------
------------------------------------------------------------
------------------------------------------------------------
------------------------------------------------------------
------------------------------------
>TuCCE48
------------------------------------------------------------
------------------------------------------------------------
------------------------------------------------------------
------------------------------------------------------------
------------------------------------------------------------
---------------------------------------------------------MNT
F-----------------------------------------------------------
-----------------------------------------------VVFCLIF------
------------------------------------------------------------
--------------------------------------------------SPIYGLDA--
--------------------------------------------------------TP--
------------------------------------------------------------
----IVNLTSGPIQGK--V-IE--------------------------------------
-------YES----------------------I----------------GVYQFLGIPYA
KPPVGK--LRLQL---------------PV-KP---D---PW----K-E-----------
-----VKSATDSGPA------------------------CLQP-----HVMP--------
--------------------------------------------SI--------------
---QETSEDCLYLNVHVTES---TFNS---------------------------------
----SSV-KQRP--------------VLFWIHG------GGFTAGSG-------------
---------------------VILGHPIVALHDV-VLVSINYRLNAFGFIHF-GAE----
-----------EPRIPS-NIGLQDQLLALKWVHENIQKFGG-----DPNSVTIFGQSAGS
IS-VSAHL--------------LSPL---SK-----------GLFKRAILGSGTIHLNHN
DDA---------------------------------LI---TDSWKLYNKT-SC------
-------------S----------------------------------------------
-------------ESK----D------------------VLECMQNLP----TTEI----
------------------------------------------------------------
-----LNNIND-----------------KA-----IA-----------------------
---------------------------------------------------YS-------
------------------------------------------------------------
-----------------------------FTV---------------G-D-D--------
----------FLPY----------------------EPS-KA--------FA-----EG-
LFD---------------------------------------------------------
----------NSI-----------DILLGVERNDGSLFMTTV------------------
------------------------------------------------DPIA-FDYL---
------------------------------------------------------------
----------------------KAPEPI--------SYQQA------------TT---Y-
---LK-------------------------R-IFASD------SV-DYY-----------
-----------------------RELYFGPETN---------------------------
---------------------------NSD-------------FR---------------
---FQLERAYSDVTFICPTYELRLQY------AF-SLGK---------------------
-------------------------------------------------QG---------
--------------------------------------------V-------D-------
------------------------------IMPEWIG-----------------------
----------IYHGADVPYGFGI-------------------------------NLLNP-
----------------------------ACS-QRDVSLT------------REMMKIWTH
FAENG-----------------EPPMVG--------------------------------
-----------------------------------------ET-----------------
------K-WKP----------F-Q---ESK--------------S-------AMILNIDD
L-----------GKTE-TE--------------------------------RVQFCYR--
-------------------------------------------EW-------PYMS----
--------------------------QNIIIGLGTFPKLG--------------------
------------------------------------------------------------
------------------------------------------------------------
------------------------------------------------------------
------------------------------------------------------------
------------------------------------------------------------
------------------------------------------------------------
------------------------------------------------------------
------------------------------------------------------------
------------------------------------------------------------
------------------------------------------------------------
------------------------------------------------------------
------------------------------------------------------------
------------------------------------------------------------
------------------------------------------------------------
------------------------------------------------------------
------------------------------------
>TuCCE25
------------------------------------------------------------
------------------------------------------------------------
------------------------------------------------------------
------------------------------------------------------------
------------------------------------------------------------
---------------------------------------------------------MNF
L-----------------------------------------------------------
-----------------------------------------------ILLCLIF------
------------------------------------------------------------
--------------------------------------------------SPIHGLNL--
--------------------------------------------------------TP--
------------------------------------------------------------
----IVNLTSGPIQGK--V-VE--------------------------------------
-------YES----------------------I----------------GVYQFLGIPYA
KPPVDK--LRLQL---------------PV-KP---D---PW----T-E-----------
-----VKSVTDFGLA------------------------CIQP-----LSPL--------
--------------------------------------------DT--------------
---KITSEDCLYLNIYVTES---TFNN---------------------------------
----SSE-KLRP--------------VLFWIHG------GAFTSGSG-NT----------
---------------------DTDGIPMVPLHDV-ILVTMNYRLNAFGFIYF-GAD----
-----------EPRIPP-NIGFQDQLFALKWVHENIHMFGG-----DPNSVTIFGESAGS
WS-VSAHL--------------LSPL---AK-----------GLFKHAILQSGTVYIDHD
VDN---------------------------------LI---TDSWKLYNKT-SC------
-------------S----------------------------------------------
-------------KSE----D------------------VLECMQNLT----AKEI----
------------------------------------------------------------
-----LNGLDN-----------------KL-----VA-----------------------
---------------------------------------------------FS-------
------------------------------------------------------------
-----------------------------YKV---------------G-D-N--------
----------FLPY----------------------EPS-KI--------LA-----EG-
LYD---------------------------------------------------------
----------NTV-----------DLLLGVEKNEASMFMNGI------------------
------------------------------------------------DPIA-FNYF---
------------------------------------------------------------
-----------------------SPKPI--------SYRQA------------IN---F-
---LE-------------------------R-ISDSK------SI-DYF-----------
-----------------------RELYFGPETN---------------------------
---------------------------NSD------------YLR---------------
---TQLERAYSDFFFVCPTYMFGHQY------AS-NLGT---------------------
-------------------------------------------------K----------
------------------------------GKVYAYLHT-QRPKS-------YLP-----
------------------------------FASEWMG-----------------------
----------TYHSSDIPYVFGL-------------------------------PLTKP-
----------------------------GYS-QKDISLS------------REMMKIWTH
FAENG-----------------EPPMVG--------------------------------
-----------------------------------------ET-----------------
------K-WKP----------F-Q---EKM--------------S-------AMILNIDD
W-----------GKTE-TE--------------------------------RVEFCIK--
-------------------------------------------EW-------DFIY----
--------------------------PHVTKKLQLFRYQSPIS-----------------
------------------------------------------------------------
------------------------------------------------------------
------------------------------------------------------------
------------------------------------------------------------
------------------------------------------------------------
------------------------------------------------------------
------------------------------------------------------------
------------------------------------------------------------
------------------------------------------------------------
------------------------------------------------------------
------------------------------------------------------------
------------------------------------------------------------
------------------------------------------------------------
------------------------------------------------------------
------------------------------------------------------------
------------------------------------
>TuCCE45
---------------------MGQICSFVKLSVS--------------------------
------------------------------------------------------------
------------------------------------------------------------
--KTIFVKVTVQFL----------------------------------------------
------------------------------------------------------------
---------------------------------------HNLRCSKVILSCNYCLF-KNV
L-----------------------------------------------------------
-----------------------------------------------LLFCFIF------
------------------------------------------------------------
--------------------------------------------------SPIYGLNL--
--------------------------------------------------------TP--
------------------------------------------------------------
----IVNLTSGPIQGK--V-TE--------------------------------------
-------YES----------------------I----------------GVYQFLGIPYA
KPPVGK--LRLQL---------------PV-KP---D---PW----T-E-----------
-----VKSVTDFGPV------------------------CLQP-----TSPL--------
--------------------------------------------DT--------------
---RRTSEDCLYLNIYVIES---TFIN---------------------------------
----SSE-RLRP--------------VLFWIHG------GAFTSGSG-NA----------
---------------------DTGGIPMVPLRDV-ILVTMNYRLNAFGFIYF-GAD----
-----------EPRIPP-NIGLHDQLFALKWVHENIHMFGG-----DPNSVTIFGESAGS
WS-VSAHL--------------LSPL---SK-----------GLFKRAILQSGTVYIDHD
LDT---------------------------------LI---TDSWKLYNET-AC------
-------------S----------------------------------------------
-------------KSE----D------------------VLECMQNLT----AKEI----
------------------------------------------------------------
-----L------------------------------------------------------
------------------------------------------------------------
------------------------------------------------------------
------------------------------KV---------------G-D-D--------
----------FLPY----------------------EPS-KI--------LA-----EG-
LYD---------------------------------------------------------
----------NSV-----------DLLLGVEKNEASIFMNGI------------------
------------------------------------------------DPIA-FNYV---
------------------------------------------------------------
-----------------------SPKPI--------SFHEA------------TN---F-
---LE-------------------------R-IFDSK------SI-DYF-----------
-----------------------CELYIGPETN---------------------------
---------------------------NSD------------YLR---------------
---CQLERAYSDLLFVCPTYIFGHQY------AS-NLGK---------------------
-------------------------------------------------QG---------
------------------------------GKVYAYFHT-QRPKA-------YLS-----
------------------------------FFNEWMG-----------------------
----------TFHSSDIPYVFGL-------------------------------PLIKS-
----------------------------GYS-QKDISLS------------HEMMKIWTH
FAENG-----------------EPPMVG--------------------------------
-----------------------------------------ET-----------------
------K-WKP----------F-Q---EKM--------------S-------AMILNIDD
W-----------GKTE-TE--------------------------------RVEFCLK--
-------------------------------------------QW-------DYLY----
--------------------------PHISKKWRFIKYQSPIP-----------------
------------------------------------------------------------
------------------------------------------------------------
------------------------------------------------------------
------------------------------------------------------------
------------------------------------------------------------
------------------------------------------------------------
------------------------------------------------------------
------------------------------------------------------------
------------------------------------------------------------
------------------------------------------------------------
------------------------------------------------------------
------------------------------------------------------------
------------------------------------------------------------
------------------------------------------------------------
------------------------------------------------------------
------------------------------------
>TuCCE47
------------------------------------------------------------
------------------------------------------------------------
------------------------------------------------------------
------------------------------------------------------------
------------------------------------------------------------
---------------------------------------------------------MNI
L-----------------------------------------------------------
-----------------------------------------------LLFCFIF------
------------------------------------------------------------
--------------------------------------------------SPIHGLHL--
--------------------------------------------------------TP--
------------------------------------------------------------
----IVNLTSGPIQGK--V-TE--------------------------------------
-------YES----------------------I----------------GVYQFLGIPYA
KPPVGK--LRLQL---------------PV-KP---D---PW----T-E-----------
-----VKSVTDFGPA------------------------CLQP-----TSLI--------
--------------------------------------------NV--------------
---KRTSEDCLYLNIYVTES---TFSN---------------------------------
----SSK-KLRP--------------VLFWIHG------GAFTTGSG-NA----------
---------------------DTEGIPMVPLHDV-VLVTMNYRLNAFGFIYF-GAN----
-----------EPRIPP-NIGFQDQLFALKWVHENIQMFGG-----DPNSVTIFGESAGS
MS-ISAHL--------------LSPL---SK-----------GLFKRSILQSGTVYIDHD
LDT---------------------------------LI---TDSWKLYNKT-SC------
-------------S----------------------------------------------
-------------KSE----D------------------VLECMQNLT----AKEI----
------------------------------------------------------------
-----LDGLDN-----------------RV-----VA-----------------------
---------------------------------------------------FT-------
------------------------------------------------------------
-----------------------------FTV---------------G-D-T--------
----------LLPY----------------------EPY-KV--------LA-----EG-
LYD---------------------------------------------------------
----------NSV-----------DLLLGVEKNEASMFMNAI------------------
------------------------------------------------DPIA-FDYF---
------------------------------------------------------------
-----------------------SPQPI--------SFHEA------------TN---F-
---LE-------------------------R-IFDSK------SI-DYF-----------
-----------------------RELYIGPETN---------------------------
---------------------------NSD------------YLR---------------
---AQLERAYSDLLFVCPTYIFGHQY------AS-NLGT---------------------
-------------------------------------------------KG---------
------------------------------GKVYAYFHT-QRPKA-------YLS-----
------------------------------FFNEWMG-----------------------
----------TFHSSDIPYVFGL-------------------------------PLIKS-
----------------------------GYS-QKDISLS------------REMMKIWTH
FAENG-----------------EPPMAG--------------------------------
-----------------------------------------ET-----------------
------K-WKP----------F-Q---EKM--------------S-------AMVLNIDD
W-----------GKTE-TE--------------------------------RVEFCRK--
-------------------------------------------EW-------DYIY----
--------------------------PHVSKK----RNQSSSF-----------------
------------------------------------------------------------
------------------------------------------------------------
------------------------------------------------------------
------------------------------------------------------------
------------------------------------------------------------
------------------------------------------------------------
------------------------------------------------------------
------------------------------------------------------------
------------------------------------------------------------
------------------------------------------------------------
------------------------------------------------------------
------------------------------------------------------------
------------------------------------------------------------
------------------------------------------------------------
------------------------------------------------------------
------------------------------------
>TuCCE70
------------------------------------------------------------
------------------------------------------------------------
------------------------------------------------------------
------------------------------------------------------------
------------------------------------------------------------
---------------------------------------------------------MNI
L-----------------------------------------------------------
-----------------------------------------------LLFFFIF------
------------------------------------------------------------
--------------------------------------------------SPIHGLNL--
--------------------------------------------------------TP--
------------------------------------------------------------
----IVNLTSGPIQGK--V-TE--------------------------------------
-------YES----------------------I----------------GVYQFLGIPYA
KPPVGK--LRLQL---------------PV-KP---D---PW----T-E-----------
-----VKSATDFGPA------------------------CLQP-----GNPITN------
------------------------------------------MPYA--------------
---GKTGEDCLYLNIYVTES---TFNN---------------------------------
----SSN-KLRP--------------VLFWIHG------GALTSGSG-NA----------
---------------------DAEGIPMVPLHDI-IFVTINYRLNAFGFIYF-GAN----
-----------QPRIPQ-NIGFKDQLFALKWVHENIHMFGG-----DPNSVTISGESAGS
WS-VSAHL--------------LSPL---SK-----------GLFKRAILESGSVYINHD
LDT---------------------------------LI---TDSWKLYNKT-SC------
-------------S----------------------------------------------
-------------NSE----D------------------VLECMQNLT----ALEI----
------------------------------------------------------------
-----LNGLGN-----------------EF-----VT-----------------------
---------------------------------------------------YS-------
------------------------------------------------------------
-----------------------------FTV---------------G-D-D--------
----------FLPY----------------------EPS-QI--------LA-----EG-
LYD---------------------------------------------------------
----------NSV-----------NILLGVEKNEASMFMTGI------------------
------------------------------------------------NPIA-FNYF---
------------------------------------------------------------
-----------------------SPKPI--------SFHEA------------KN---F-
---LE-------------------------R-IFDSA------SI-DYF-----------
-----------------------RELYIGPETN---------------------------
---------------------------NSD------------YLR---------------
---AQLERAYSDLLFVCPTYIFGHQY------GS-NLGT---------------------
-------------------------------------------------KG---------
------------------------------GKVYAYFHT-QRPKA-------YLP-----
------------------------------LFHEWMG-----------------------
----------TFHSCDIPYVFGL-------------------------------PLIKP-
----------------------------GYS-QKDISLS------------REMMKIWAH
FAENG-----------------EPPMVG--------------------------------
-----------------------------------------ET-----------------
------K-WKP----------F-Q---EKM--------------S-------AMILNIDD
W-----------GKTE-TE--------------------------------RVEFCRK--
-------------------------------------------EW-------DYLY----
--------------------------PHVSKK----RNQSSSF-----------------
------------------------------------------------------------
------------------------------------------------------------
------------------------------------------------------------
------------------------------------------------------------
------------------------------------------------------------
------------------------------------------------------------
------------------------------------------------------------
------------------------------------------------------------
------------------------------------------------------------
------------------------------------------------------------
------------------------------------------------------------
------------------------------------------------------------
------------------------------------------------------------
------------------------------------------------------------
------------------------------------------------------------
------------------------------------
>TuCCE44
---------------------MGN------------------------------------
------------------------------------------------------------
------------------------------------------------------------
------------------------------------------------------------
------------------------------------------------------------
------------------------------------------------LYHNKCLFKMNI
L-----------------------------------------------------------
-----------------------------------------------ILFCLIF------
------------------------------------------------------------
--------------------------------------------------SPVHGLNL--
--------------------------------------------------------TP--
------------------------------------------------------------
----IVNLTSGPIQGK--V-TE--------------------------------------
-------YAS----------------------I----------------DVYQFLGIPYA
KSPVGK--LRLQL---------------PV-KP---D---PW----T-E-----------
-----VKSVTDFGPA------------------------CLQP-----MNPVLN------
------------------------------------------IPYT--------------
---GKTSEDCLYLNIYVTES---TFNN---------------------------------
----SSE-RLRP--------------VLFWIHG------GAFTFGYG-NE-G--------
---------------------NTEGIPMVPLHDV-VLVTMNYRLNAFGFIYF-GAN----
-----------EPRIPP-NIGFQDQLFALKWVHENIHMFGG-----DPNSVTIFGESAGS
VS-ISAHL--------------LSPP---SK-----------GLFKRAILESGTVYIDHD
LDA---------------------------------LI---TGSWELYNKT-SC------
-------------S----------------------------------------------
-------------KSE----D------------------VLECMQNLK----AKEI----
------------------------------------------------------------
-----LNGLGD-----------------KL-----VA-----------------------
---------------------------------------------------FS-------
------------------------------------------------------------
-----------------------------FTA---------------G-G-D--------
----------ILPY----------------------EPS-KI--------LA-----EG-
LYD---------------------------------------------------------
----------NSV-----------DLLLGVEKNEASMFMNAI------------------
------------------------------------------------DPMA-FNHF---
------------------------------------------------------------
-----------------------SPMPI--------SYREA------------TN---F-
---LE-------------------------R-IFDSK------SI-DYF-----------
-----------------------RELYFGPETN---------------------------
---------------------------NSD------------YLR---------------
---TQLERAYSDLLFVCPTFVFGHQY------AS-NLGT---------------------
-------------------------------------------------NG---------
------------------------------GKVYAYYHT-QRPKA-------YLP-----
------------------------------FFNEWMG-----------------------
----------TFHSSDIPYVFGL-------------------------------PLINP-
----------------------------DYS-QKDISLS------------REMMKIWTH
FAENG-----------------EPPMVG--------------------------------
-----------------------------------------ET-----------------
------K-WKP----------F-Q---EKM--------------S-------AMILNIDD
W-----------GKTE-TG--------------------------------RVEFCLK--
-------------------------------------------QW-------DYLY----
--------------------------PHVSKKFQLFRYQSPIL-----------------
------------------------------------------------------------
------------------------------------------------------------
------------------------------------------------------------
------------------------------------------------------------
------------------------------------------------------------
------------------------------------------------------------
------------------------------------------------------------
------------------------------------------------------------
------------------------------------------------------------
------------------------------------------------------------
------------------------------------------------------------
------------------------------------------------------------
------------------------------------------------------------
------------------------------------------------------------
------------------------------------------------------------
------------------------------------
>TuCCE46
------------------------------------------------------------
------------------------------------------------------------
------------------------------------------------------------
------------------------------------------------------------
------------------------------------------------------------
---------------------------------------------------------MNI
L-----------------------------------------------------------
-----------------------------------------------LLFCFIF------
------------------------------------------------------------
--------------------------------------------------SPIHGLNL--
--------------------------------------------------------TP--
------------------------------------------------------------
----IVNLTSGPIQGK--V-TE--------------------------------------
-------YES----------------------I----------------GVYQFLGIPYA
KPTVGK--LRLQL---------------PV-KP---D---PW----T-E-----------
-----VKSVTDFGPA------------------------CLQP-----TSLI--------
--------------------------------------------NV--------------
---KRTSEDCLYLNIYVTES---TFSN---------------------------------
----SSE-RLRP--------------VLFWIHG------GAFTTGSG-NA----------
---------------------DTE-IPMVPLHDV-ILVTMNYRLNAFGFIYF-GDD----
-----------EPRVPP-NIGLQDQLFALKWVHENIQMFGG-----DPNSVTIFGESAGS
WS-VSAHL--------------LSPL---SK-----------GLFKRAILQSGTVYVNHD
LDT---------------------------------GC---GKT-HIYNKT-SC------
-------------S----------------------------------------------
-------------NSE----D------------------VLECMQTLT----AKEI----
------------------------------------------------------------
-----LNGLGD-----------------KL-----VH-----------------------
---------------------------------------------------FP-------
------------------------------------------------------------
-----------------------------SQL---------------G-T-I--------
----------SFPY----------------------EPS-KI--------LA-----EG-
LYD---------------------------------------------------------
----------NSV-----------DLLLGVEKNEASIFMNGI------------------
------------------------------------------------DPIA-FNYF---
------------------------------------------------------------
-----------------------SPAPI--------SFQEA------------INT-TF-
---LE-------------------------R-IFDSA------SI-DYF-----------
-----------------------RELYFGTETN---------------------------
---------------------------NSD------------YFR---------------
---SQLERAYSDLLFVCPTYIFGHQY------AS-NLGK---------------------
-------------------------------------------------QD---------
------------------------------GKVYAYLHT-QRPKS-------YFP-----
------------------------------FASEWMG-----------------------
----------TFHSSDIPYVFGL-------------------------------PLIKP-
----------------------------GYP-QKDISLS------------REMMKIWTH
FAENG-----------------EPPMVG--------------------------------
-----------------------------------------ET-----------------
------K-WKP----------F-Q---EKM--------------S-------AMILNIDD
L-----------GKTE-TE--------------------------------RVEFCLK--
-------------------------------------------QW-------DYLY----
--------------------------PHIKIKVRQYQW----------------------
------------------------------------------------------------
------------------------------------------------------------
------------------------------------------------------------
------------------------------------------------------------
------------------------------------------------------------
------------------------------------------------------------
------------------------------------------------------------
------------------------------------------------------------
------------------------------------------------------------
------------------------------------------------------------
------------------------------------------------------------
------------------------------------------------------------
------------------------------------------------------------
------------------------------------------------------------
------------------------------------------------------------
------------------------------------
>TuCCE63
------------------------------------------------------------
------------------------------------------------------------
------------------------------------------------------------
------------------------------------------------------------
------------------------------------------------------------
---------------------------------------------------------MYC
L-----------------------------------------------------------
-----------------------------------------------VLICLFF------
------------------------------------------------------------
--------------------------------------------------ASISCSVL--
--------------------------------------------------------TP--
------------------------------------------------------------
----IVDLPSGPVQGV--V-TE--------------------------------------
-------YEG----------------------T----------------PVYKFLGIPYA
KPPIDT--LRLQP---------------PE-AL---D---PW----T-E-----------
-----VKLATEFGPA------------------------CQQT-----FHRI--------
--------------------------------------------AP--------------
---EDVSEDCLYLNIYVSEP---TFNS---------------------------------
----SKT-TLRP--------------VLFWIHG------GAFKIGAG-NL----------
---------------------MNDESPLVPLHNV-ILVSINYRLNSFGFMYF-GHD----
-----------EPRIPQ-NIGLKDQLFALKWVHENIIKFGG-----DPDLITIFGESAGG
MS-VSALL--------------LSPL---TK-----------GLFKRAIIESGTVYTQCG
DRNR--------------------------------LI---EASWELYNKT-SC------
-------------AT---------------------------------------------
-------------QQK----D------------------ILTCMQSLK----PSEL----
------------------------------------------------------------
-----LENQNK-----------------DT-----MS-----------------------
---------------------------------------------------FL-------
------------------------------------------------------------
-----------------------------YAP---------------G-D-D--------
----------LLPN----------------------EPC-EA--------IA-----EG-
LYD---------------------------------------------------------
----------STP-----------ELIVGVEKNEASLFMTIL------------------
------------------------------------------------DKKH-FNIL---
------------------------------------------------------------
-----------------------DTEPL--------TYEDA------------LR---I-
---LS-------------------------L-IFDDQ------SV-DHA-----------
-----------------------RELYFGAETN---------------------------
---------------------------NSD------------YFR---------------
---DQLEKAYSDVLFVCPTYIYGHQY------AT-T-KD---------------------
-------------------------------------------------NS---------
------------------------------GKVYAYYHT-QRPSS-------FM------
------------------------------PVGEWMG-----------------------
----------THHAAELPFVFGH-------------------------------PFINS-
----------------------------GYT-EKDVSLS------------REMMKIWAH
FAEKG-----------------EPPQIG--------------------------------
-----------------------------------------ET-----------------
------R-WAP----------L-Q---EDS--------------S-------AMILNIDD
W-----------GKTD-SE--------------------------------RIQFCLK--
-------------------------------------------HW-------PFIL----
--------------------------QHRMKSF---------------------------
------------------------------------------------------------
------------------------------------------------------------
------------------------------------------------------------
------------------------------------------------------------
------------------------------------------------------------
------------------------------------------------------------
------------------------------------------------------------
------------------------------------------------------------
------------------------------------------------------------
------------------------------------------------------------
------------------------------------------------------------
------------------------------------------------------------
------------------------------------------------------------
------------------------------------------------------------
------------------------------------------------------------
------------------------------------
>TuCCE27
MKMK--------------NRKMEKL-----------------------------------
------------------------------------------------------------
------------------------------------------------------------
------------------------------------------------------------
-----------------FYP----------------------------------------
--------------------------------------------SIITSIILLSIL-ILC
I-----------------------------------------------------------
-----------------------------------------------FLHAFVI------
------------------------------------------------------------
--------------------------------------------------RIVYPIDL--
--------------------------------------------------------TP--
------------------------------------------------------------
----VVRISNGPVQGK--F-IK--------------------------------------
-------YEK----------------------V----------------KVAHFLGIPFA
KPPIGP--LRFQL---------------PV-KP---D---NW----T-S-----------
-----VKQVVNYGSP------------------------CLQR-----SQHI--------
--------------------------------------------TV--------------
---DRTNENCLFLNVYVTES---TLKS---------------------------------
---SNST-FLRP--------------VLFWIYG------GALTFGFG-ND----------
---------------------YYSGIPIVPLHEV-VLVTHNYRLNAFGFMHF-GDK----
-----------ETRIPP-NIGLKDQLLALQWVKENIDKFGG-----DPDQVTIFGESAGA
MS-VSAHI--------------LSPL---SR-----------GLFKRAILQSGTIMFPVE
DPDY--------------------------------YI---ENGFTLLGRT-SC------
-------------A----------------------------------------------
-------------SST----D------------------LLNCLQSLP----ASTI----
------------------------------------------------------------
-----MNAQSD-----------------GL-----LT-----------------------
---------------------------------------------------FR-------
------------------------------------------------------------
-----------------------------WFY---------------G-D-D--------
----------FLPY----------------------SPS-EA--------FS-----KG-
MFD---------------------------------------------------------
----------NSL-----------DILLGVEQNEFAMFMGLL------------------
------------------------------------------------SATQ-FNPK---
------------------------------------------------------------
-----------------------IDVTL--------NYSQA------------VD---Y-
---LR-------------------------L-IFKEE------AI-GYF-----------
-----------------------TELYFNSSID---------------------------
--------------------------LSSA------------YLL---------------
---KQLIQAYSDTIIVCPTYMFGVEY------WS-KGGQ---------------------
-------------------------------------------------ET---------
------------------------------GKVYGYYHT-QKPIP-------SYNTMC--
------------------------------DDSPWTG-----------------------
----------ICHGSDLTYVFGH-------------------------------PLVEP-
----------------------------GYP-QKDIDLS------------REMMKIWTH
FAEFG-----------------YMPRVN--------------------------------
-----------------------------------------EK-----------------
------E-WKP----------L-N---EDL--------------S-------AMVLNIDN
L-----------GEVE-RE--------------------------------RIAFCVQ--
-------------------------------------------QW-------DELV----
--------------------------QNNILNFTYIMSAV--------------------
------------------------------------------------------------
------------------------------------------------------------
------------------------------------------------------------
------------------------------------------------------------
------------------------------------------------------------
------------------------------------------------------------
------------------------------------------------------------
------------------------------------------------------------
------------------------------------------------------------
------------------------------------------------------------
------------------------------------------------------------
------------------------------------------------------------
------------------------------------------------------------
------------------------------------------------------------
------------------------------------------------------------
------------------------------------
>TuCCE31
---------------------MSKL-----------------------------------
------------------------------------------------------------
------------------------------------------------------------
------------------------------------------------------------
-----------------LLP----------------------------------------
--------------------------------------------SIIAATILLFIL-VLY
I-----------------------------------------------------------
-----------------------------------------------LLYAFFI------
------------------------------------------------------------
--------------------------------------------------QIVYPIDS--
--------------------------------------------------------TP--
------------------------------------------------------------
----VVRISNGPVQGK--F-IE--------------------------------------
-------YEK----------------------V----------------KVAHFLGIPFA
KPPIGP--LRFQS---------------PV-KP---D---NW----T-S-----------
-----VKQVVNYGSP------------------------CLQK-----P--I--------
--------------------------------------------VT--------------
---DQSDEDCLFINVYVTES---TLKS---------------------------------
---SNTS-FLRP--------------VLFWIYG------GALATGFG-NE----------
---------------------YYDGIPMVPLHDV-VLVTHNYRVNAFGFMHF-GDK----
-----------EPRIPA-NIGLRDQLLALQWVQENIAKFGG-----DPDQVTIFGESAGS
MS-VSAHI--------------LSPL---SK-----------GLFKRAILQSGTIMFPVE
DPDY--------------------------------IL---NNSFTVVSRT-PC------
-------------N----------------------------------------------
-------------SST----D------------------LLNCLQNLP----ASTI----
------------------------------------------------------------
-----LNAQSD-----------------GP-----LR-----------------------
---------------------------------------------------FR-------
------------------------------------------------------------
-----------------------------WFY---------------G-D-D--------
----------FLPY----------------------SPL-EA--------FS-----KG-
IFD---------------------------------------------------------
----------NSH-----------DILLGVEKNEFTMFMGLL------------------
------------------------------------------------SATQ-FNPK---
------------------------------------------------------------
-----------------------IDVVL--------NYSQA------------VD---Y-
---LS-------------------------L-IFNKD------SL-DFY-----------
-----------------------TDLYFNSSTD---------------------------
--------------------------LSSA------------YLL---------------
---KQLERAYSDTILVCPTYMFGIKY------CS-KGDL---------------------
-------------------------------------------------GT---------
------------------------------GKVYGYYHT-QKPVP-------SLNTIC--
------------------------------DDSPWMG-----------------------
----------TCHGAELTYVFGH-------------------------------PLIKP-
----------------------------GYP-QRDIDLS------------REMMKIWTY
FAEFG-----------------YMPRVN--------------------------------
-----------------------------------------EK-----------------
------K-WKR----------L-N---KDL--------------S-------AMVLNIDD
L-----------GEVD-RE--------------------------------RVEFCVR--
-------------------------------------------QW-------DKFV----
--------------------------KNNNLKFTYLMSSV--------------------
------------------------------------------------------------
------------------------------------------------------------
------------------------------------------------------------
------------------------------------------------------------
------------------------------------------------------------
------------------------------------------------------------
------------------------------------------------------------
------------------------------------------------------------
------------------------------------------------------------
------------------------------------------------------------
------------------------------------------------------------
------------------------------------------------------------
------------------------------------------------------------
------------------------------------------------------------
------------------------------------------------------------
------------------------------------
>TuCCE32
---------------------MSKL-----------------------------------
------------------------------------------------------------
------------------------------------------------------------
------------------------------------------------------------
-----------------LYS----------------------------------------
--------------------------------------------SIITLIILLSLL-ILY
I-----------------------------------------------------------
-----------------------------------------------LLNSFVF------
------------------------------------------------------------
--------------------------------------------------RTVYPIDS--
--------------------------------------------------------TP--
------------------------------------------------------------
----VVRISNGPVQGK--F-IE--------------------------------------
-------YEK----------------------V----------------KVAHFLGIPFA
KPPVGP--LRFQS---------------PV-KQ---D---NW----T-S-----------
-----VKQVVRYGSP------------------------CLQR-----NERI--------
--------------------------------------------TP--------------
---EQSDEDCLFINVYVTES---TLKS---------------------------------
---SSTS-FLRP--------------VLFWIFG------GALATGFG-NE----------
---------------------YYDGIPMVPLHDV-VLVTHNYRVNAFGFMHF-GDK----
-----------EPRIPA-NIGLRDQLLALQWVQENIDKFGG-----DPDQVTIFGESAGS
MS-VSAHT--------------ISPL---AR-----------GLFKRAILQTGTVMFPAE
DPDY--------------------------------YL---ENSLILLDRT-SC------
-------------A----------------------------------------------
-------------SST----D------------------PLKCLQNLP----ASTI----
------------------------------------------------------------
-----LNAQSD-----------------GP-----LK-----------------------
---------------------------------------------------FR-------
------------------------------------------------------------
-----------------------------WFY---------------G-D-D--------
----------FLPY----------------------SPL-EA--------FS-----KG-
LFD---------------------------------------------------------
----------NSH-----------DILVGVEKNEFSMLMGLL------------------
------------------------------------------------NATQ-FNAK---
------------------------------------------------------------
-----------------------INVTL--------NYSQA------------VD---Y-
---LS-------------------------L-IFNKD------SL-DYY-----------
-----------------------TDLYFNSSTD---------------------------
--------------------------ITSA------------YLL---------------
---KQLEKAYSDTILVCPTYMFGVNY------YS-NGGI---------------------
-------------------------------------------------DT---------
------------------------------GKVYGYYHT-QKPII-------SFNTIC--
------------------------------DDSPWMG-----------------------
----------TCHGSDLTYVFGH-------------------------------PLVKP-
----------------------------GYP-QKDIDLS------------REMMKIWTY
FAEFG-----------------YMPRVN--------------------------------
-----------------------------------------EK-----------------
------E-WKP----------L-N---KDL--------------S-------AMVLNIDN
W-----------GEVE-RE--------------------------------RIEFCVQ--
-------------------------------------------HW-------DGFV----
--------------------------QNTKTNFTDIL-----------------------
------------------------------------------------------------
------------------------------------------------------------
------------------------------------------------------------
------------------------------------------------------------
------------------------------------------------------------
------------------------------------------------------------
------------------------------------------------------------
------------------------------------------------------------
------------------------------------------------------------
------------------------------------------------------------
------------------------------------------------------------
------------------------------------------------------------
------------------------------------------------------------
------------------------------------------------------------
------------------------------------------------------------
------------------------------------
>TuCCE30
------------------------------------------------------------
------------------------------------------------------------
------------------------------------------------------------
------------------------------------------------------------
------------------------------------------------------------
---------------------------------------------------------MFY
I-----------------------------------------------------------
-----------------------------------------------ILFSFLF------
------------------------------------------------------------
--------------------------------------------------SSIYANDL--
--------------------------------------------------------TP--
------------------------------------------------------------
----IVKISNGPIQGK--F-VN--------------------------------------
-------YQD----------------------T----------------KVAEFLGIPFA
KPPVGP--LRFQL---------------PV-KP---D---DW----T-D-----------
-----VKSTVNFGSA------------------------CAQR-----GQHI--------
--------------------------------------------KP--------------
---SESNEDCLYLNVYSTES---TFNS---------------------------------
----SST-RLRP--------------VLFWIHG------GALTTGSG-NE----------
---------------------FYDGVPMVPLHDV-VLVTHNYRLNAFGFMYF-GDK----
-----------EPRIPA-NIGLRDQLLALQWVKENIAKFGG-----DPDQVTIFGESAGS
MS-VSAHI--------------LSPL---SK-----------GLFKRAILESGTILNPKD
DLDF--------------------------------FV---RNALTVLNRT-SC------
-------------A----------------------------------------------
-------------NTN----D------------------ILKCLQGLP----VSEI----
------------------------------------------------------------
-----IDSQSD-----------------GI-----LR-----------------------
---------------------------------------------------FR-------
------------------------------------------------------------
-----------------------------WTF---------------G-D-D--------
----------FLPY----------------------TPM-EV--------FS-----QG-
LFD---------------------------------------------------------
----------NSF-----------DLLLGNEKNEFSVFMTAL------------------
------------------------------------------------DSKQ-FNPL---
------------------------------------------------------------
-----------------------TPAPL--------DYQKA------------LI---Y-
---LS-------------------------L-IFQRE------SL-DFY-----------
-----------------------RELYFGPYTN---------------------------
---------------------------DSN------------YLR---------------
---SQIEKAYSDSTLVCPTYIFGLKY------AL-KANK---------------------
-------------------------------------------------SG---------
------------------------------GKVYGYYHT-QKPAS-------SIFKVC--
------------------------------DVSPWMG-----------------------
----------TCHGAELPYVFGN-------------------------------PLVAP-
----------------------------GYS-QKDVDLS------------REIMKIWTH
FAEFG-----------------YPPKVG--------------------------------
-----------------------------------------GT-----------------
------E-WKP----------L-T---EEL--------------S-------AMILNVDD
L-----------GKLE-KS--------------------------------RIEFCHQ--
-------------------------------------------QW-------EGFV----
--------------------------SRGSLQLEYLLAAA--------------------
------------------------------------------------------------
------------------------------------------------------------
------------------------------------------------------------
------------------------------------------------------------
------------------------------------------------------------
------------------------------------------------------------
------------------------------------------------------------
------------------------------------------------------------
------------------------------------------------------------
------------------------------------------------------------
------------------------------------------------------------
------------------------------------------------------------
------------------------------------------------------------
------------------------------------------------------------
------------------------------------------------------------
------------------------------------
>TuCCE40
------------------------------------------------------------
------------------------------------------------------------
------------------------------------------------------------
------------------------------------------------------------
------------------------------------------------------------
------------------------------------------------------MK-LSL
LI----------------------------------------------------------
-----------------------------------------------CFFAFSL------
------------------------------------------------------------
----------------------------------------------------VSCVDY--
--------------------------------------------------------TE--
------------------------------------------------------------
----IVELPFGKIRGA--V-EY--------------------------------------
-------WRG----------------------R----------------AAYEYKGIPFA
TPPVGS--RRYLR---------------AT-EP---K---PW----E-G-----------
-----IKDTVSYGKA------------------------CPQK-----AWATKD------
------------------------------------------------------------
---VDQDEDCLYMNVYVNKE---TFDN---------------------------------
----RDK-QLRP--------------VLVWIHG------GGFMSGSG-NEHD--------
---------------------AYRGIPLVIIEDV-VLVTFNYRLGVFGFLNA-GKL----
-----------IPELPT-NLGLWDQNLALQWVNQNIHLFGG-----DPNKVTIFGQSAGS
AA-VAYQI--------------LSPQ---SR-----------GLFKGAIMESGGIMSGFV
PEEN--------------------------------RT---RMIEDFIESF-NC------
-------------T----------------------------------------------
-------------NVA----D------------------RLNCLKSIP----WKDL----
------------------------------------------------------------
-----VNNTPR------------------------TI-----------------------
---------------------------------------------------LT-------
------------------------------------------------------------
-----------------------------PTF---------------G-D-D--------
----------FIPM----------------------EPE-VA--------IK-----SR-
KF----------------------------------------------------------
----------NDV-----------NLLAGAERDEGNGLV---------------------
------------------------------------------------------------
------------------------------------------------------------
------------------------------------------------------------
------------------------------------------------------------
------------------------------------------------------------
------------------------------------------------------------
----------------CGTYEFAHLK------AS-T------------------------
-------------------------------------------------SA---------
------------------------------SGTYAYIHT-QAPMK-------GINDIPS-
------------------------------CGRSVDK-----------------------
----------VCHCDEIPFIFGA-------------------------------PLREP-
---Q------------------------NYD-ADDIELS------------VQMMKIWGE
FARSG-----------------KPTRQG--------------------------------
-----------------------------------------PI-----------------
------D-WPL----------I-A---EKS--------------SKV--VN-LLELNNKF
L-----------GKID-TI--------------------------------TGTNCL---
------------------------------------------------------------
------------------------------------------------------------
------------------------------------------------------------
------------------------------------------------------------
------------------------------------------------------------
------------------------------------------------------------
------------------------------------------------------------
------------------------------------------------------------
------------------------------------------------------------
------------------------------------------------------------
------------------------------------------------------------
------------------------------------------------------------
------------------------------------------------------------
------------------------------------------------------------
------------------------------------------------------------
------------------------------------------------------------
------------------------------------AN----------------------
------------------------------------
>TuCCE43
---------------------MSISDDTM-------------------------------
------------------------------------------------------------
------------------------------------------------------------
------------------------------------------------------------
------------------------------------------------------------
----------------------------------------KLSIELSTFIETLRMK-LSL
LI----------------------------------------------------------
-----------------------------------------------CFFAFSL------
------------------------------------------------------------
----------------------------------------------------VSCVDY--
--------------------------------------------------------TE--
------------------------------------------------------------
----IVELPFGKIRGA--V-EY--------------------------------------
-------WRG----------------------R----------------AAYEYKGIPFA
TPPVGS--RRYLR---------------AT-EP---K---SW----E-G-----------
-----IKDTVSYGKA------------------------CPQN-----PLLT--------
------------------------------------------------------------
---NDQDEDCLYMNVYVNKE---TFDN---------------------------------
----RHK-QLKP--------------VLVWIHG------GAFMVGSG-NDPD--------
---------------------SYRGIPLVIVEDV-VLVTFNYRLGVFGFLNP-GEL----
-----------IPSLPA-NLGLWDQNLALQWVNQNIHLFGG-----DPNKVTIFGQSAGS
MS-VAYQI--------------LSPH---SR-----------GLFKGAIMESGRFMSDYI
PEQN--------------------------------RT---NIVEDFIESC-NC------
-------------T----------------------------------------------
-------------NVV----D------------------PLACLKSVH----WRDL----
------------------------------------------------------------
-----IDSSPS------------------------TI-----------------------
---------------------------------------------------LS-------
------------------------------------------------------------
-----------------------------PTF---------------G-D-D--------
----------FIPM----------------------EPE-EA--------VK-----SR-
KF----------------------------------------------------------
----------NDV-----------NLLAGAERDEGNGLV---------------------
------------------------------------------------------------
------------------------------------------------------------
------------------------------------------------------------
------------------------------------------------------------
------------------------------------------------------------
------------------------------------------------------------
----------------CGTYKFAHLK------AS-T------------------------
-------------------------------------------------SA---------
------------------------------TGTYAYIHT-QAPMK-------EYNDNPA-
------------------------------CGRAVDK-----------------------
----------VCHSDDIPFIFGA-------------------------------PLREP-
---Q------------------------HYD-ADDIELS------------IHMMRIWGE
FAWSG-----------------KPTRQG--------------------------------
-----------------------------------------PI-----------------
------D-WPL----------I-A---EKS--------------SKV--LN-LIELNNKF
L-----------GKID-TT--------------------------------TGTNCL---
------------------------------------------------------------
------------------------------------------------------------
------------------------------------------------------------
------------------------------------------------------------
------------------------------------------------------------
------------------------------------------------------------
------------------------------------------------------------
------------------------------------------------------------
------------------------------------------------------------
------------------------------------------------------------
------------------------------------------------------------
------------------------------------------------------------
------------------------------------------------------------
------------------------------------------------------------
------------------------------------------------------------
------------------------------------------------------------
------------------------------------VN----------------------
------------------------------------
>TuCCE41
------------------------------------------------------------
------------------------------------------------------------
------------------------------------------------------------
------------------------------------------------------------
------------------------------------------------------------
------------------------------------------------------MK-LSL
LI----------------------------------------------------------
-----------------------------------------------CFFAFSL------
------------------------------------------------------------
----------------------------------------------------VSCVEY--
--------------------------------------------------------TE--
------------------------------------------------------------
----IVELPFGKIRGA--V-EY--------------------------------------
-------WRG----------------------R----------------AAYEYKGIPFA
TPPVGS--RRYLR---------------AT-EP---K---SW----E-G-----------
-----IKDTVSYGKS------------------------CPQN-----EWAKD-------
------------------------------------------------------------
---EDQDEDCLYMNIYVNKE---TFDN---------------------------------
----RDK-QLKP--------------VLVWIHG------GGFISGSG-NERD--------
---------------------AYRGIPLVIVEDV-VLVTFNYRLGVLGFFNP-GKL----
-----------IPSLPT-NLGLWDQNLALHWVNQNIHLFGG-----DPNKVTIFGQSAGS
AS-VAHQI--------------LSPQ---SR-----------GLFRGAIMESAGIFSDYI
SKED--------------------------------RT---RITEDFIKSF-NC------
-------------T----------------------------------------------
-------------NVD----D------------------PLACLKSVP----WRNL----
------------------------------------------------------------
-----VKNAPN------------------------TL-----------------------
---------------------------------------------------YV-------
------------------------------------------------------------
-----------------------------PIF---------------G-D-D--------
----------FLPM----------------------EPE-VA--------FN-----RR-
KF----------------------------------------------------------
----------NDV-----------NLLVGAERDELNGLI---------------------
------------------------------------------------------------
------------------------------------------------------------
------------------------------------------------------------
------------------------------------------------------------
------------------------------------------------------------
------------------------------------------------------------
----------------CATYKFAYLK------AS-T------------------------
-------------------------------------------------SA---------
------------------------------TGTYAYMHT-QAPLK-------GLSYLPT-
------------------------------CGRAFDK-----------------------
----------VCHGDDIPFIFGA-------------------------------PLREP-
---Q------------------------NYD-ADDIELS------------IHMMRIWGE
FARSG-----------------KPTRQG--------------------------------
-----------------------------------------PI-----------------
------D-WPL----------I-A---EKS--------------SKV--LN-LIELNNKF
L-----------GKID-TT--------------------------------TGTNCL---
------------------------------------------------------------
------------------------------------------------------------
------------------------------------------------------------
------------------------------------------------------------
------------------------------------------------------------
------------------------------------------------------------
------------------------------------------------------------
------------------------------------------------------------
------------------------------------------------------------
------------------------------------------------------------
------------------------------------------------------------
------------------------------------------------------------
------------------------------------------------------------
------------------------------------------------------------
------------------------------------------------------------
------------------------------------------------------------
------------------------------------AN----------------------
------------------------------------
>TuCCE42
---------------------MD-------------------------------------
------------------------------------------------------------
------------------------------------------------------------
------------------------------------------------------------
------------------------------------------------------------
----------------------------------------FSSLNSSLIPLQLKMK-LSL
LI----------------------------------------------------------
-----------------------------------------------CFFAFS-------
------------------------------------------------------------
------------------------------------------------------------
------------------------------------------------------------
------------------------------------------------------------
------------------------------------------------------------
------------------------------------------------------------
------------------------------------------------------------
--------LVSCGKA------------------------CPQK-----ASITEE------
------------------------------------------------------------
---EDQDEDCLYMNVYLNKE---TFDN---------------------------------
----RDK-QLKP--------------VLVWIHG------GGFAAGSG-NKPD--------
---------------------AYRGIPLVIIEDV-VLVTFNYRLGVLGFLNP-GKL----
-----------IPSFPD-NLGLWDQNLALQWVSQNIHLFGG-----DPNKVTIFGQSAGS
AS-VGYQI--------------LSPQ---SR-----------GLFRGAIMESGGIMSGFI
QEQN--------------------------------RT---KTLEDFIESL-NC------
-------------T----------------------------------------------
-------------NVV----D------------------PLTCLKSIP----WRDL----
------------------------------------------------------------
-----VDNSPS------------------------TF-----------------------
---------------------------------------------------IS-------
------------------------------------------------------------
-----------------------------PTF---------------G-D-D--------
----------FIPM----------------------EPE-EA--------VK-----SR-
KF----------------------------------------------------------
----------NDV-----------NLLAGAERDEGNGLV---------------------
------------------------------------------------------------
------------------------------------------------------------
------------------------------------------------------------
------------------------------------------------------------
------------------------------------------------------------
------------------------------------------------------------
----------------CGTYKFAHLK------AS-T------------------------
-------------------------------------------------SA---------
------------------------------TGTYACIHT-QAPMK-------GLFDNPS-
------------------------------CGRSVDK-----------------------
----------VCHNDEIPFIFGA-------------------------------PLREP-
---Q------------------------NYD-SDDIELS------------IQMMKIWGE
FARSG-----------------KPARQG--------------------------------
-----------------------------------------PI-----------------
------D-WPL----------F-A---EKS--------------SKV--LN-LIELNNKF
F-----------GKID-TK--------------------------------TGTNCF---
------------------------------------------------------------
------------------------------------------------------------
------------------------------------------------------------
------------------------------------------------------------
------------------------------------------------------------
------------------------------------------------------------
------------------------------------------------------------
------------------------------------------------------------
------------------------------------------------------------
------------------------------------------------------------
------------------------------------------------------------
------------------------------------------------------------
------------------------------------------------------------
------------------------------------------------------------
------------------------------------------------------------
------------------------------------------------------------
------------------------------------IN----------------------
------------------------------------
>TuCCE11
---------------------MKCE-----------------------------------
------------------------------------------------------------
------------------------------------------------------------
------------------------------------------------------------
----------------LNSP----------------------------------------
---------------------------------------------------------IYL
L--------------MS-------------------------------------------
-----------------------------------------------VILLTAMPFVL--
----L-------HF----------------------------------------------
--------------------------------------------------IYGSAVTD--
--------------------------------------------------------DA--
------------------------------------------------------------
----QLTISTGSLKGK--V-VT--------------------------------------
-------FRG----------------------I----------------KVYQFLGIPFA
EPPIGD--LRFKK---------------PL-PV---K---SW----N-K-----------
-----LLNVDRWGPH------------------------CPQI-----------------
---------------------------------------------N--------------
---FQWSEDCLYLNVFTSFS---ALNVAKNI-----------------------------
---ESTN-QSRS--------------VMVWFYG------GAFISGSA-NMPD--------
---------------------LYDGTMLAALNDV-IIVTVNYRIGPLGFLYL-P------
-----------EYGIPG-NMGLWDQQLALQWVQDNIQYFDG-----DPGKVTIFGESAGS
RS-VSAHM--------------VSPQ---LV-----------GLFNKAIMQSGVLSDSNN
TLTR------------------------------------HASSLVFLDKL-NC------
-------------SQS--------------------------------------------
-------------TAT----D------------------VQSCLAAYK----FGVV----
------------------------------------------------------------
-----SEA--------------------DS-----VS-----------------------
---------------------------------------------------VG-------
------------------------------------------------------------
-----------------------------VVV---------------G-D-E--------
----------FIPD----------------------SIE-TA--------IS-----KQ-
KLD---------------------------------------------------------
----------PNI-----------NILLGTVGYEGAFSLAST------------------
-----------------------------------------------IDPQM-FDPI---
------------------------------------------------------------
-----------------------NPLNL--------TALDV------------RN---I-
---LR-------------------------K-WFKQF------ST-DSL-----------
-----------------------MQIYFADVDP-----------------N---------
---------------------------DSD------------KLR---------------
---QILSKAVGDVQIACPAYSLGRKL------VKDN------------------------
-------------------------------------------------KQ---------
------------------------------SAVYAYYQS-QKSIT-------KPIYLFP-
------------------------------SGSTWFP-----------------------
----------ATHTNDLPFVFGY-------------------------------PFAVN-
---E------------------------TYD-KEEVILS------------SIMMQTWTN
FAKHG-------------------------------------------------------
------------------------------------------------------------
------------------------------------------------------------
---------------------------------------------------YVRDCML--
------------------------------------------------------------
--------------------------RKIHRSN---------------------------
------------------------------------------------------------
------------------------------------------------------------
------------------------------------------------------------
------------------------------------------------------------
------------------------------------------------------------
------------------------------------------------------------
------------------------------------------------------------
------------------------------------------------------------
------------------------------------------------------------
------------------------------------------------------------
------------------------------------------------------------
------------------------------------------------------------
------------------------------------------------------------
------------------------------------------------------------
------------------------------------------------------------
------------------------------------
>TuCCE28
---------------------MG-------------------------------------
------------------------------------------------------------
------------------------------------------------------------
------------------------------------------------------------
------------------------------------------------------------
--------------------------------------------------TVVYLI-FLP
F--------------I--------------------------------------------
-----------------------------------------------CLVNVLS------
------------------------------------------------------------
---------------------------------------------------YGYALDA--
--------------------------------------------------------DP--
------------------------------------------------------------
----IVSLPAGLVRGR--T-VS--------------------------------------
-------FRG----------------------I----------------DVDQFLGIPFA
EPPLGQ--LRFVK---------------PV-PK---K---PW----E-G-----------
-----LIQANDWGPI------------------------CSQK-----------------
--------------------------------------------G---------------
---KNSTEDCLYLNVFVTSS---ATNDTKN------------------------------
----GKN-KLRP--------------VMVWIHG------GAFLRGSA-NFPD--------
---------------------NFDGTILTAIHDV-IIVTINYRLGPLGFLYL-P------
-----------ENGIPG-NMGLWDQKLALEWVKDNIIKFGG-----DPGRVTVFGESAGG
LA-ISAHL--------------VSPY---SK-----------GLFRNAVLQSGAFYTSKR
LMGP-------------------------------------NVPKEFLKEI-NC------
-------------T----------------------------------------------
-------------QID----Q------------------LQSCLSSYQ----FGQN----
------------------------------------------------------------
-----EAA--------------------DT-----LT-----------------------
---------------------------------------------------FA-------
------------------------------------------------------------
-----------------------------PIV---------------D-H-D--------
----------FLLD----------------------VPM-NL--------IN-----NH-
SVD---------------------------------------------------------
----------SSI-----------NIFLGAIEYEGAAKLAAE------------------
-----------------------------------------------IDPVL-FDPV---
------------------------------------------------------------
-----------------------NPKNL--------TLSLV------------RK---V-
---LS-------------------------T-RSDPY------SL-DYL-----------
-----------------------MNLYFSNADP-----------------N---------
---------------------------NST------------ELR---------------
---LILSKVIGDILITCPTYVYGRDL------IL-N------------------------
-------------------------------------------------GQ---------
------------------------------ASVYAYYLT-QKPIK-------SINNFPP-
------------------------------PDKIWLP-----------------------
----------PTHADDDPFVFGY-------------------------------PLSTV-
---E------------------------YHT-KEEVIVS------------FIMMESWTN
FAKKD-----------------KPGSLG--------------------------------
-----------------------------------------HK-----------------
------K-WPS----------W-K---KLE--------------SGTISYP-TMEFNSKK
I-----------GHFE-TS--------------------------------AVEFCFN--
-------------------------------------------HF-------PFPT----
--------------------------ES--------------------------------
------------------------------------------------------------
------------------------------------------------------------
------------------------------------------------------------
------------------------------------------------------------
------------------------------------------------------------
------------------------------------------------------------
------------------------------------------------------------
------------------------------------------------------------
------------------------------------------------------------
------------------------------------------------------------
------------------------------------------------------------
------------------------------------------------------------
------------------------------------------------------------
------------------------------------------------------------
------------------------------------------------------------
------------------------------------
>TuCCE29
---------------------MK-------------------------------------
------------------------------------------------------------
------------------------------------------------------------
------------------------------------------------------------
------------------------------------------------------------
--------------------------------------------------LLIPIV-FLF
C-----------------------------------------------------------
-----------------------------------------------FTLQISC------
------------------------------------------------------------
---------------------------------------------------QTRSWHY--
--------------------------------------------------------EP--
------------------------------------------------------------
----ILKISPGLIKGT--S-VD--------------------------------------
-------FRG----------------------V----------------KVYQFLGIPYA
EPPLDE--LRFKK---------------PV-PK---K---PW----N-G-----------
-----VLSVNKWSTA------------------------CMQP-----VIPGVN------
-------------------------------------------GDD--------------
---LTISEDCLILNVFTTQD---AFQDQRN------------------------------
---GNQN-ELRP--------------VMVWIHG------GSFVFGSA-SKQD--------
---------------------SYDGTPLVAIKDV-IVVALNYRLGPLGFLHL-P------
-----------EAGVPG-NMGLWDQQLALKWVKDNIEYFGG-----DPDKVTIFGESAGA
VS-VSAHL--------------ISPQ---SR-----------GLFKNVILQSGSIYGINL
FTIP-------------------------------------NVGRQFLDKI-NC------
-------------ESN--------------------------------------------
--------------------D------------------YKSCLANYE----FGQY----
------------------------------------------------------------
-----PEA--------------------DR-----LV-----------------------
---------------------------------------------------FW-------
------------------------------------------------------------
-----------------------------PIV---------------G-D-R--------
----------FLPN----------------------NPE-EL--------VA-----N--
GVD---------------------------------------------------------
----------PNI-----------NVLLGTLSNEGIFFLLVK------------------
------------------------------------------------DNIT-FNPS---
------------------------------------------------------------
-----------------------NPVDL--------TIPHA------------RY---I-
---FG-------------------------E-LFGKK------LI-DVY-----------
-----------------------SELYLDSIPA-----------------D---------
---------------------------DSD------------AIR---------------
---LAVAQALGDVVISGPTYAFGRDL------VA-N------------------------
-------------------------------------------------GV---------
------------------------------SNVYAYIQT-QKPKSYG-----S-------
------------------------------VNQTWSSNI---------------------
----------PTHTDDLPMVFGR-------------------------------PFIEP-
---E------------------------QYN-IEDGFLS------------FLMMDIWTK
FAKGE-----------------KLPKIS--------------------------------
-----------------------------------------YQ-----------------
------E-WLA----------W-G---QNN--------------NN--PYN-SIVLDSKK
L-----------GWIE-TE--------------------------------HVEFCIE--
-------------------------------------------NW-------PFPV----
--------------------------EKPIDLYPQ-------------------------
------------------------------------------------------------
------------------------------------------------------------
------------------------------------------------------------
--------NLTMKSNLFITIP---------------------------------------
------------------------------------------------------------
------------------------------------------------------------
------------------------------------------------------------
------------------------------------------------------------
------------------------------------------------------------
------------------------------------------------------------
------------------------------------------------------------
------------------------------------------------------------
------------------------------------------------------------
------------------------------------------------------------
------------------------------------------------------------
------------------------------------
>TuCCE33
---------------------MK-------------------------------------
------------------------------------------------------------
------------------------------------------------------------
------------------------------------------------------------
------------------------------------------------------------
--------------------------------------------------LLIPIV-FLF
C-----------------------------------------------------------
-----------------------------------------------FTLQISC------
------------------------------------------------------------
---------------------------------------------------QTRSWHY--
--------------------------------------------------------EP--
------------------------------------------------------------
----ILKISPGLIKGT--S-VD--------------------------------------
-------FRG----------------------V----------------KVYQFLGIPYA
EPPLDE--LRFKK---------------PV-PK---K---PW----N-G-----------
-----VLSVNKWSTA------------------------CMQP-----VIPGVN------
-------------------------------------------GDD--------------
---LTISEDCLILNVFTTQD---AFQDQRN------------------------------
---GNQN-ELRP--------------VMVWIHG------GSFVFGSA-SKQD--------
---------------------SYDGTPLVAIKDV-IVVALNYRLGPLGFLHL-P------
-----------EAGVPG-NMGLWDQQLALKWVKDNIEYFGG-----DPDKVTIFGESAGA
VS-VSAHL--------------ISPQ---SR-----------GLFKNVILQSGSIYGINL
FTIP-------------------------------------NVGRQFLDKI-NC------
-------------ESN--------------------------------------------
--------------------D------------------YKSCLANYE----FGQY----
------------------------------------------------------------
-----PEA--------------------DR-----LV-----------------------
---------------------------------------------------FW-------
------------------------------------------------------------
-----------------------------PIV---------------G-D-R--------
----------FLPN----------------------NPE-EL--------VA-----N--
GVD---------------------------------------------------------
----------PNI-----------NVLLGTLSNEGIFFLLVK------------------
------------------------------------------------DNIT-FNPS---
------------------------------------------------------------
-----------------------NPVDL--------TIPHA------------RY---I-
---FG-------------------------E-LFGKK------LI-DVY-----------
-----------------------SELYLDSIPA-----------------D---------
---------------------------DSD------------AIR---------------
---LAVAQALGDVVISGPTYAFGRDL------VA-N------------------------
-------------------------------------------------GV---------
------------------------------SNVYAYIQT-QKPKSYG-----S-------
------------------------------VNQTWSSNI---------------------
----------PTHTDDLPMVFGR-------------------------------PFIEP-
---E------------------------QYN-IEDGFLS------------FLMMDIWTK
FAKGE-----------------KLPKIS--------------------------------
-----------------------------------------YQ-----------------
------E-WLA----------W-G---QNN--------------NN--PYN-SIVLDSKK
L-----------GWIE-TE--------------------------------HVEFCIE--
-------------------------------------------NW-------PFPV----
--------------------------EKPIDLYPQ-------------------------
------------------------------------------------------------
------------------------------------------------------------
------------------------------------------------------------
--------NLTMKSNLFITIP---------------------------------------
------------------------------------------------------------
------------------------------------------------------------
------------------------------------------------------------
------------------------------------------------------------
------------------------------------------------------------
------------------------------------------------------------
------------------------------------------------------------
------------------------------------------------------------
------------------------------------------------------------
------------------------------------------------------------
------------------------------------------------------------
------------------------------------
>TuCCE57
---------------------MK-------------------------------------
------------------------------------------------------------
------------------------------------------------------------
------------------------------------------------------------
------------------------------------------------------------
---------------------------------------------------STSII-FLF
L-----------------------------------------------------------
-----------------------------------------------FILQLSH------
------------------------------------------------------------
---------------------------------------------------QTTSEDV--
--------------------------------------------------------EP--
------------------------------------------------------------
----ELTLSSGSIRGT--S-VD--------------------------------------
-------FRG----------------------V----------------KVYQFLGIPFA
EPPLNE--LRFQK---------------PV-PK---K---PW----N-G-----------
-----VLSVNKWGSA------------------------CMQP-----VFPGFN------
--------------------------------------------TE--------------
---LHLSEDCLILNVFTTDA---AFQDKQN------------------------------
---GKKN-SLRP--------------VMVWIHG------GGFNFGSA-NTAS--------
---------------------QYDGTPITGLKDV-IIVSINYRLSSLGFLHL-P------
-----------EAGVPG-NMGLWDQQLALKWVKDNIEHFGG-----DPNRVTIFGESAGS
MS-VSAHI--------------VSPH---SK-----------GLFKNAIIQSGSIYDLKR
WAQP-------------------------------------ELAKNFLNKI-GC------
-------------ESN--------------------------------------------
--------------------D------------------YKLCLSNYQ----FGQA----
------------------------------------------------------------
-----SEG---------------------------LT-----------------------
---------------------------------------------------FW-------
------------------------------------------------------------
-----------------------------PTV---------------D-G-E--------
----------FLPH----------------------HPE-EL--------VA-----NH-
GVD---------------------------------------------------------
----------PNI-----------NVLLGTVGNEGAFELLLK------------------
------------------------------------------------DLVT-FHPL---
------------------------------------------------------------
-----------------------NPVNL--------TIPHA------------KY---I-
---IG-------------------------K-LFGKK------LI-DFY-----------
-----------------------SERYLASLSA-----------------D---------
---------------------------DSD------------AIR---------------
---LAVAQALGDTILACPTYALGRDL------IA-N------------------------
-------------------------------------------------GV---------
------------------------------PNVYGYVQT-QKPSQ-------AVLLVS--
------------------------------NQAKWMANV---------------------
----------ASHADDIPMVFGH-------------------------------PFTKL-
---D------------------------KFN-NEDVVLS------------FLMIDIWTK
FARDG-----------------KPPQIS--------------------------------
-----------------------------------------HR-----------------
------E-WLP----------W-N---LSD--------------ST--PYP-SMVLNSNK
I-----------GLIE-TK--------------------------------SVEFCIK--
-------------------------------------------NW-------PFPL----
--------------------------DKPYNMDFE-------------------------
------------------------------------------------------------
------------------------------------------------------------
------------------------------------------------------------
-------------------TG-----------------------VYAKMEEDHDEL----
------------------------------------------------------------
------------------------------------------------------------
------------------------------------------------------------
------------------------------------------------------------
------------------------------------------------------------
------------------------------------------------------------
------------------------------------------------------------
------------------------------------------------------------
------------------------------------------------------------
------------------------------------------------------------
------------------------------------------------------------
------------------------------------
>TuCCE59
---------------------MK-------------------------------------
------------------------------------------------------------
------------------------------------------------------------
------------------------------------------------------------
------------------------------------------------------------
---------------------------------------------------STSVI-FLF
L-----------------------------------------------------------
-----------------------------------------------FILQLSH------
------------------------------------------------------------
---------------------------------------------------QTISENV--
--------------------------------------------------------EP--
------------------------------------------------------------
----ELTLSSGSIRGT--S-VD--------------------------------------
-------FRG----------------------V----------------KVYQFLGIPFA
EPPLNE--LRFQK---------------PV-PK---K---PW----N-G-----------
-----VLSVNKWMQI-----------------------YCMQP-----VFPGFN------
--------------------------------------------ME--------------
---LPISEDCLILNVFTTEA---AFQDRKN------------------------------
---GKKN-SLRP--------------VMVWIHG------GGFNFDSA-NIPG--------
---------------------QYDGTPITGLKDV-IIVSLNYRLSSLGFLHL-P------
-----------EAGVPG-NMGLWDQQLALKWVKDNIEHFGG-----DPNSVTIFGESAGS
MS-VSAHL--------------VSPQ---SK-----------GLFKNAIMQSGSIYDINR
WTQP-------------------------------------GLVKNFLSKI-DC------
-------------TSD--------------------------------------------
--------------------D------------------YKSCLSNYR----FGQF----
------------------------------------------------------------
-----PEA--------------------DG-----LL-----------------------
---------------------------------------------------FW-------
------------------------------------------------------------
-----------------------------PTV---------------D-G-E--------
----------FLPN----------------------HPE-EL--------VS-----NH-
GVD---------------------------------------------------------
----------PNV-----------NVLLGAVGNEGAVMLLMK------------------
------------------------------------------------DMVT-FHPL---
------------------------------------------------------------
-----------------------NPVNL--------TIPHA------------KY---I-
---IG-------------------------K-LFGKK------LI-DFY-----------
-----------------------SERYLASLPA-----------------D---------
---------------------------ASD------------AIR---------------
---LAVTQALGDTILTCPTYAFGRDL------IA-S------------------------
-------------------------------------------------GV---------
------------------------------PNVYGYFQT-QKPTQ-------ALVPEF--
------------------------------SQAGWMTNI---------------------
----------ASHADDIPMVFGY-------------------------------PFIKL-
---D------------------------KFN-NEDVVLS------------FLMIDIWTK
FARDG-----------------KPPQIS--------------------------------
-----------------------------------------HR-----------------
------E-WLP----------W-N---LSG--------------ST--PYP-SMVLNSNK
I-----------GLIE-TK--------------------------------SVEFCIQ--
-------------------------------------------NW-------PFPL----
--------------------------EKQYNLNSE-------------------------
------------------------------------------------------------
------------------------------------------------------------
------------------------------------------------------------
-------------------TG-----------------------VYAKMVEDHDEL----
------------------------------------------------------------
------------------------------------------------------------
------------------------------------------------------------
------------------------------------------------------------
------------------------------------------------------------
------------------------------------------------------------
------------------------------------------------------------
------------------------------------------------------------
------------------------------------------------------------
------------------------------------------------------------
------------------------------------------------------------
------------------------------------
>TuCCE58
MLEEVEKTSIIAFASDCLQATMK-------------------------------------
------------------------------------------------------------
------------------------------------------------------------
------------------------------------------------------------
------------------------------------------------------------
---------------------------------------------------STSII-FLF
L-----------------------------------------------------------
-----------------------------------------------FILQLSH------
------------------------------------------------------------
---------------------------------------------------QTISENV--
--------------------------------------------------------EP--
------------------------------------------------------------
----ELTLSSGSIRGT--S-VD--------------------------------------
-------FRG----------------------V----------------KVYQFLGIPFA
EPPLNE--LRFQK---------------PV-SK---K---PW----N-G-----------
-----VLSVNKWGSA------------------------CMQP-----VFPGYN------
--------------------------------------------TE--------------
---LHLNEDCLVLNVFTTEA---AFQDKQN------------------------------
---GKKH-KLRP--------------VMVWIHG------GSFNYGSA-NTPD--------
---------------------QHDGTPITGLKDV-IIVSINYRLGSLGFLQL-P------
-----------EAGVPG-NMGLWDQQLALKWVKDNIEHFGG-----DPNKVTIFGESAGS
MS-VSAHL--------------VSPQ---SK-----------GLFTNAIMQSGSIYDLDR
WTQP-------------------------------------GLVANFTSKI-GC------
-------------ISD--------------------------------------------
--------------------N------------------YKSCLSNYR----FGQF----
------------------------------------------------------------
-----PEA--------------------DR-----LT-----------------------
---------------------------------------------------FW-------
------------------------------------------------------------
-----------------------------PTV---------------D-G-E--------
----------FLPH----------------------RAE-EL--------VS-----NH-
TVD---------------------------------------------------------
----------PNI-----------NVLLGTNANEGAFMLLMK------------------
------------------------------------------------DMVT-FHPL---
------------------------------------------------------------
-----------------------NPINL--------TIPHA------------KY---I-
---FG-------------------------K-LFGKT------LI-DFY-----------
-----------------------SERYLASLSA-----------------D---------
---------------------------DSD------------SIR---------------
---LAVTQALGDSIFTCPTYATGRDL------IA-S------------------------
-------------------------------------------------GV---------
------------------------------PNVYGYVQT-QKPTH-------TLISVS--
------------------------------GQAKWMSNI---------------------
----------ASHADTFPMVFGH-------------------------------PFNKL-
---D------------------------KFK-NEDVVLS------------FLMMDIWTK
FAKDG-----------------KPPQIS--------------------------------
-----------------------------------------HQ-----------------
------E-WLP----------W-N---LSD--------------PI--PYP-TMVLNSNK
I-----------GLIE-TK--------------------------------SAEFCAK--
-------------------------------------------NW-------PFPL----
--------------------------ENYYSMDSE-------------------------
------------------------------------------------------------
------------------------------------------------------------
------------------------------------------------------------
-------------------SG-----------------------VYAEIE----------
------------------------------------------------------------
------------------------------------------------------------
------------------------------------------------------------
------------------------------------------------------------
------------------------------------------------------------
------------------------------------------------------------
------------------------------------------------------------
------------------------------------------------------------
------------------------------------------------------------
------------------------------------------------------------
------------------------------------------------------------
------------------------------------
>TuCCE52
---------------------MK-------------------------------------
------------------------------------------------------------
------------------------------------------------------------
------------------------------------------------------------
------------------------------------------------------------
---------------------------------------------------------ISI
L--------------I--------------------------------------------
-----------------------------------------------LFVILQQ------
------------------------------------------------------------
---------------------------------------------------IQLVFNS--
--------------------------------------------------------EH--
------------------------------------------------------------
----ELAITTGLIQGK--S-VE--------------------------------------
-------FRG----------------------V----------------TVKQFLGIPYA
EPPLNE--LRFSK---------------PV-PK---K---PW----N-G-----------
-----VLKTDQWGNR------------------------CLQP-----IVLGLY------
-------------------------------------------DGK--------------
---QTFDEDCLILNVFATEA---AIKDSKD------------------------------
---GSNS-KLRP--------------VMFWIHG------GGFLYGSA-NDYV--------
---------------------SFDGTAFVAIQDV-VLVSINYRLGPFGFLHL-P------
-----------EAQVPG-NMGLWDQNLALKWVKDNIHYFGG-----DPNKVTIYGESAGS
LS-VSAHL--------------VSPQ---SK-----------GLFANAILMSGALSDFDR
WIFK-------------------------------------DVGKTFATKI-GC------
-------------ENQ--------------------------------------------
--------------------D------------------YKSCLDLYH----FDKF----
------------------------------------------------------------
-----KDT--------------------QH-----LM-----------------------
---------------------------------------------------FW-------
------------------------------------------------------------
-----------------------------PIS---------------G-D-E--------
----------FLPS----------------------HPD-QI--------VA-----NH-
GVD---------------------------------------------------------
----------PEV-----------NVLLGTVGNEGACMIMFK------------------
------------------------------------------------DPIT-FNPN---
------------------------------------------------------------
-----------------------NPLNV--------SLSDA------------KL---I-
---LK-------------------------H-FFGES------LV-NFY-----------
-----------------------LDKYFAQVSP-----------------H---------
---------------------------GYD------------TIR---------------
---LNLGQALGDTILTCPTYAFGRGL------AL-N------------------------
-------------------------------------------------GN---------
------------------------------SNVYAYYQS-QRPAS-------GPFPIF--
------------------------------SQSSWLP-----------------------
----------ATHGDDIPMVFGH-------------------------------PLNSD-
----------------------------KYS-ADDVILS------------YVMMDIWAK
FAREG-----------------KPPKIS--------------------------------
-----------------------------------------HQ-----------------
------D-WLP----------W-S---QRE--------------SF--SYP-TMELNANK
F-----------GIIE-TK--------------------------------PAQFCFD--
-------------------------------------------NW-------PFPF----
--------------------------EKPYWFDIE-------------------------
------------------------------------------------------------
------------------------------------------------------------
------------------------------------------------------------
-------------------LG-----------------------IFAKMKGKHDEL----
------------------------------------------------------------
------------------------------------------------------------
------------------------------------------------------------
------------------------------------------------------------
------------------------------------------------------------
------------------------------------------------------------
------------------------------------------------------------
------------------------------------------------------------
------------------------------------------------------------
------------------------------------------------------------
------------------------------------------------------------
------------------------------------
>TuCCE61
---------------------MK-------------------------------------
------------------------------------------------------------
------------------------------------------------------------
------------------------------------------------------------
------------------------------------------------------------
--------------------------------------------------LTLPIS-VCL
C--------------L--------------------------------------------
-----------------------------------------------LHLVLTR------
------------------------------------------------------------
---------------------------------------------------GESTVDE--
--------------------------------------------------------EP--
------------------------------------------------------------
----ELKISTGLIKGK--S-VH--------------------------------------
-------FRG----------------------I----------------KVYNFLTIPYA
EPPVKD--LRFKK---------------PV-PK---K---PW----N-G-----------
-----LLETNKWGPY------------------------CAQP-----DLLGLT------
--------------------------------------------AS--------------
---VTVTEDCLVLNVFVRAS---AINDKQK------------------------------
----GVK-RPRP--------------VMVWIHG------GAFSHGSA-NQVD--------
---------------------ESDGTPLAGLHDV-IVVTVNYRLGPFGFLYL-P------
-----------ELGIPG-NMGLWDQNLALQWVRDNIEYFGG-----DPNRVTLFGQSAGS
MS-VSAHV--------------VSPQ---SK-----------GLFKNVILQSGAIYDFKR
WTVA-------------------------------------DVNKPFIKAT-GC------
-------------SSE--------------------------------------------
-------------SNE----K------------------IVSCLSSFD----YKKL----
------------------------------------------------------------
-----ENV--------------------DS------------------------------
---------------------------------------------------FW-------
------------------------------------------------------------
-----------------------------PVI---------------G-D-E--------
----------FLPQ----------------------EPE-KA--------VA-----SK-
GFD---------------------------------------------------------
----------SKI-----------NVLLGTVGNEGAVLLLVK------------------
------------------------------------------------DPLT-FAPI---
------------------------------------------------------------
-----------------------NPTNL--------TLPHA------------KH---I-
---LK-------------------------L-LFGEP------AL-PYY-----------
-----------------------IEKYLSSVSP-----------------N---------
---------------------------DPD------------AIR---------------
---IAVSSAYGDTFLSCPTYVFGHDL------VK-N------------------------
-------------------------------------------------GH---------
------------------------------ANVYAYYQS-QRPSQ-------NILPFI--
------------------------------TPSKWLP-----------------------
----------ASHGDDVPMVFGK-------------------------------PFLQA-
---D------------------------KYI-IEDVILS------------NIMMKVWAD
FAKKG-----------------KPSPIG--------------------------------
-----------------------------------------TE-----------------
------K-WSA----------W-R---PSE--------------VN--NHP-VMILDSHK
I-----------DVVD-VN--------------------------------FCDRCLS--
-------------------------------------------SW-------PFPF----
------------------------------------------------------------
------------------------------------------------------------
------------------------------------------------------------
------------------------------------------------------------
--------GAANGKPLTPEPG-----------------------FFAWIEKNHEEL----
------------------------------------------------------------
------------------------------------------------------------
------------------------------------------------------------
------------------------------------------------------------
------------------------------------------------------------
------------------------------------------------------------
------------------------------------------------------------
------------------------------------------------------------
------------------------------------------------------------
------------------------------------------------------------
------------------------------------------------------------
------------------------------------
>TuCCE69
---------------------MS-------------------------------------
------------------------------------------------------------
------------------------------------------------------------
------------------------------------------------------------
------------------------------------------------------------
----------------------------------------------------KAII-ILV
S-----------------------------------------------------------
-----------------------------------------------LILACEL------
------------------------------------------------------------
--------------------------------------------------IQCESDKQ--
--------------------------------------------------------SP--
------------------------------------------------------------
----VLQIANGQIKGR--L-KQ--------------------------------------
-------FRG----------------------I----------------EVQQYLCIPYG
EPPIDK--LRFKK---------------PL-PK---S---AW----A-N-----------
-----VLPADEWGPY------------------------CLQP-----KYWTTG------
--------------------------------------------KG--------------
---LNYSEDCLCLNVFTTSV---AIEDAKQ------------------------------
----GND-ELRP--------------VMVWIHG------GAFIFGSA-NNPD--------
---------------------QFDGTALAALEDV-VVVTINYRLGEFGFLHL-P------
-----------EAGVPG-NMGLWDQQLALKWVQDNAKYFGG-----DQNKVTIFGESAGS
IS-VSAHI--------------VSPQ---SK-----------GLFKNAIMQSGSIYDINR
WTVK-------------------------------------NLSQTFLAKI-GC------
-------------V----------------------------------------------
-------------PPN----D------------------INQCLSLFD----YNKN----
------------------------------------------------------------
-----PET--------------------QF-----LW-----------------------
---------------------------------------------------FW-------
------------------------------------------------------------
-----------------------------PIV---------------G-D-E--------
----------FLPK----------------------LPE-EI--------IE-----TK-
GVD---------------------------------------------------------
----------PSI-----------NVLLGTVGYEGANMIVMK------------------
------------------------------------------------DPIT-FHPT---
------------------------------------------------------------
-----------------------SPANL--------TLIQA------------KK---I-
---LN-------------------------H-LLGPS------SC-DYF-----------
-----------------------FEKYSYNT-------------------S---------
---------------------------SSD------------EIR---------------
---LMVTKIIGDVILTCPTYVFGKDL------VQKN------------------------
-------------------------------------------------GL---------
------------------------------SNVYAYYQS-YKPTI-------TLLGT---
------------------------------DISKWIP-----------------------
----------ASHGDDILLVFGH-------------------------------PLAEP-
---E------------------------KYS-SDDLILS------------HFMVNIWAT
FAKTG-----------------EPFSIG--------------------------------
-----------------------------------------PH-----------------
------R-WSK----------W-T---EKE--------------DKV-TTF-TMELNPQS
I-----------GPID---G-------------------------------VVRPCLD--
-------------------------------------------NW-------PFPL----
--------------------------EKPY------------------------------
------------------------------------------------------------
------------------------------------------------------------
------------------------------------------------------------
--------NLNSEIGKLLELK---------------------------------------
------------------------------------------------------------
------------------------------------------------------------
------------------------------------------------------------
------------------------------------------------------------
------------------------------------------------------------
------------------------------------------------------------
------------------------------------------------------------
------------------------------------------------------------
------------------------------------------------------------
------------------------------------------------------------
------------------------------------------------------------
------------------------------------
>TuCCE50
MF--------VAF-----LLKMK-------------------------------------
------------------------------------------------------------
------------------------------------------------------------
------------------------------------------------------------
------------------------------------------------------------
--------------------------------------------------PINSLL-FTI
L--------------V--------------------------------------------
-----------------------------------------------FTFNFTF------
------------------------------------------------------------
--------------------------------------------------LQGNASSE--
--------------------------------------------------------DP--
------------------------------------------------------------
----TLTISTGQIKGK--S-VS--------------------------------------
-------FRG----------------------S----------------QVYQFLGIPFA
EPPLNE--LRFTK---------------PV-PK---K---PW----D-N-----------
-----VIPVNKWGPH------------------------CIQP-----EFPGFN------
--------------------------------------------EG--------------
---YPSDEDCLVLNVFVTQS---TLDGVKS------------------------------
----GIK-KPRP--------------VMVWIHG------GGFSFGSA-NV-D--------
---------------------FYDGTPLTVMNDI-VFVSINYRLGAFGFLHL-P------
-----------ESGIPG-NFGLWDQLLALKWVKDNIHFFGG-----NPDQVTIFGESAGS
MS-VSALI--------------VSPH---SR-----------GLFKNAIMQSGSIYDMHL
WSNS-------------------------------------KTSEVLLEKL-NC------
-------------S----------------------------------------------
-------------SVD----D------------------IVSCLRSVK----ATDF----
------------------------------------------------------------
-----NIL--------------------AG-----FL-----------------------
---------------------------------------------------YW-------
------------------------------------------------------------
-----------------------------PII---------------G-D-E--------
----------FLPS----------------------QPQ-EL--------MK--------
SID---------------------------------------------------------
----------KNV-----------NILLGVVGNEGAGMLTTL------------------
------------------------------------------------DNKI-FHPV---
------------------------------------------------------------
-----------------------DPVDL--------SVDQA------------RK---F-
---LK-------------------------Q-VFGEK------HE-EYF-----------
-----------------------TKIYLDHVDP-----------------E---------
---------------------------NSN------------ELR---------------
---LALAQAIGDVSLGCPTYIFGIDA------VK-I------------------------
-------------------------------------------------GQ---------
------------------------------ANVYAYVQT-QKPSK-------SFFAFI--
------------------------------SNTTWIP-----------------------
----------ATHGEDVPMMFGA-------------------------------PFLDP-
---L------------------------GYT-QEDILLS------------TVMLNTWGN
FAKFG-----------------EPRFFG--------------------------------
-----------------------------------------ES-----------------
------DIWSK----------W-K---SDE--------------SGKFEKF-VMEFNTQR
F-----------GLTN-NQ--------------------------------AVENCEK--
-------------------------------------------NW-------PFPI----
--------------------------DSV-------------------------------
------------------------------------------------------------
------------------------------------------------------------
------------------------------------------------------------
--------NLNFSLDELENLS-------------------------------RDEL----
------------------------------------------------------------
------------------------------------------------------------
------------------------------------------------------------
------------------------------------------------------------
------------------------------------------------------------
------------------------------------------------------------
------------------------------------------------------------
------------------------------------------------------------
------------------------------------------------------------
------------------------------------------------------------
------------------------------------------------------------
------------------------------------
>TuCCE55
---------------------ME-------------------------------------
------------------------------------------------------------
------------------------------------------------------------
------------------------------------------------------------
------------------------------------------------------------
--------------------------------------------------IVRRIL-FTL
L--------------L--------------------------------------------
-----------------------------------------------STFNVSL------
------------------------------------------------------------
---------------------------------------------------FKCDVSE--
--------------------------------------------------------EP--
------------------------------------------------------------
----TLTISTGQIKGK--S-VL--------------------------------------
-------FRG----------------------C----------------EVHQFLGIPFA
EPPLDE--LRFIK---------------PV-PK---S---SW----S-N-----------
-----TLDVKEWKPH------------------------CMQT-----YLPGFN------
--------------------------------------------DG--------------
---YSFDEDCLFLNVIVTQS---TLAAVQN------------------------------
----DTT-KLRP--------------VMVWIHG------GGFLFGSA-NN-A--------
---------------------FYDGTALAVMNDV-VFVSINYRLGAFGFLHL-P------
-----------ESGIPG-NMGLWDQLLALKWVQNNIHFFGG-----NPDQVTIFGESAGS
MS-VSAHI--------------LSPQ---SN-----------GLFKNAIMQSGSLYNIPL
WINP-------------------------------------RTAEIALERV-NC------
-------------T----------------------------------------------
-------------SAI----D------------------KVSCLRSVQ----AENF----
------------------------------------------------------------
-----NLI--------------------AE------------------------------
---------------------------------------------------FY-------
------------------------------------------------------------
-----------------------------PVM---------------G-D-E--------
----------FLPS----------------------EPE-KL--------IK--------
SLD---------------------------------------------------------
----------KNV-----------NILLGVVGNEGVGLFRYL------------------
----------------------------------------------RFDERF-FNPN---
------------------------------------------------------------
-----------------------NPVNL--------TYVQA------------RN---F-
---VK-------------------------Q-LFGEQ------RE-QFF-----------
-----------------------TQEYLSHIDR-----------------Y---------
---------------------------DHY------------GFG---------------
---LAIGHVLGDISLTCPTYMFGHDA------VK-T------------------------
-------------------------------------------------GK---------
------------------------------ANVYAYFQT-QKPSK-------TPISLT--
------------------------------PNNTWIP-----------------------
----------ATHCDDLPMVFGL-------------------------------PFTDP-
---S------------------------GYS-KEDTLLS------------LMMMNAWGS
FAKFG-----------------EPQFFG--------------------------------
-----------------------------------------DS-----------------
------KRWRK----------W-K---IES--------------GKS-DKF-VMELNTQR
F-----------GLSN-NR--------------------------------LAVKCEK--
-------------------------------------------NW-------PFPM----
--------------------------DSV-------------------------------
------------------------------------------------------------
------------------------------------------------------------
------------------------------------------------------------
--------NLNINFDEIINLN-------------------------------HDEL----
------------------------------------------------------------
------------------------------------------------------------
------------------------------------------------------------
------------------------------------------------------------
------------------------------------------------------------
------------------------------------------------------------
------------------------------------------------------------
------------------------------------------------------------
------------------------------------------------------------
------------------------------------------------------------
------------------------------------------------------------
------------------------------------
>MoCCE17
---------------------MRLT-----------------------------------
------------------------------------------------------------
------------------------------------------------------------
------------------------------------------------------------
------------------------------------------------------------
---------------------------------------------------------SAV
LAGA--------------------------------------------------------
-----------------------------------------------LLLGVSA------
------------------------------------------------------------
--------------------------------------------------------ED--
--------------------------------------------------------TE--
------------------------------------------------------------
----VLRTSTGPIQGK--V-LE--------------------------------------
-------FEG----------------------K----------------KVEAYLGIPYA
KPPLGD--LRFRK---------------TV-PV---E---AW----A-E-----------
-----LKATKDFSKP------------------------CVQA-----TYIHGQ-NVS--
-------------------------------------------VDY--------------
---SDSSEDCLTINVWKPAG----------------------------------------
-----GS-AKKA--------------VIVYIYG------GAFQFGDS-SL-F--------
---------------------YNDGLPFSALNDV-LFVSFNYRVGVFGFLST-H------
-----------HSDAPG-NEGFYDQLMALKWIKQNVEVFGG-----DPEAITLFGQSSGA
FS-VGLHM--------------YSPL---SK-----------GLFKRVVFESGTALSLIT
FQMK-------------------------------NEI---SRFHTLIGLT-NC------
-------------SYGIYS-----------------------------------------
-----------ESKYN----E------------------TMECIRKAE----AKSI----
------------------------------------------------------------
-----IEGVSH-LGH-------------LA-----DM-----------------------
---------------------------------------------------FL-------
------------------------------------------------------------
-----------------------------PIY---------------N-D-D--------
----------FIPV----------------------HPL-MP--------EE-----VK-
AL----------------------------------------------------------
----------NGD-----------EVFMGTVTDEGTMFINYP------------------
------------------------------------------------LQNL--------
------------------------------------------------------------
----------------------LAQGDI--------AKTQY--------KIVPSS---I-
---YP-------------------------R-LFDAP-----------------------
------WGA------I-YH---NFDQYFENSID-----------------S---------
--------------------------YPEE------------TTY---------------
---NLIGQTYGDAVFTCPTNLFGQFL------AK-R------------------------
--------------------------------------------------K---------
------------------------------RSVYRYQYT-HKSSL-------K-------
------------------------------LWPDWMG-----------------------
----------VVHTTDLPFMIGS-------------------------------MLTHE-
--ANLAEP--------RYNNTPEWFRKHKFT-DEEIKFS------------KQLVKTLGD
FVKTG-----------------KPSVPESTA-----------------------------
------------------------------------------------------------
------D-WPV----------Y-T---EKS-------------------QE-YVNLA---
--------PNNFTRSS-DG------------------------------P-KKDKCE---
-------------------------------------------LW-------RPYLIRKK
ESLTSTTSTTK--KPSVGFGPIKKAPPKPTKKSKGTSKTNYRKRVENRYK----------
------------------------------------------------------------
----------------------------------------------------NGAL----
------------------------------------------------------------
--------PIQSNSVLYILVS-------------VFLLIKAGL-----------------
------------------------------------------------------------
------------------------------------------------------------
--------------------C---------------------------------------
------------------------------------------------------------
------------------------------------------------------------
------------------------------------------------------------
------------------------------------------------------------
------------------------------------------------------------
------------------------------------------------------------
------------------------------------------------------------
------------------------------------------------------------
------------------------------------
>MoCCE19
---------------------MQR------------------------------------
------------------------------------------------------------
------------------------------------------------------------
------------------------------------------------------------
------------------------------------------------------------
------------------------------------------------------------
---------------IF-------------------------------------------
-----------------------------------------------AVFALFF------
------------------------------------------------------------
------------------------------Y-------------------AAAHSVSG--
--------------------------------------------------------AA--
------------------------------------------------------------
----FVNLTSGGWNGL--E-LE--------------------------------------
-------LPG--------------------VSN----------------KVEVFYGVRYA
EPPVGD--LRFRH---------------PV-PR-------AY----S-G-----------
----ASLDATKPGHA------------------------CIQG-----NTFYIRSNVS--
-------------------------------------------FGF--------------
---AETSEDCLHVNIYRPKG----------------------------------------
------A-QNAP--------------MAVYLHG------GTFVAGFN-KL-F--------
---------------------LYDAEELAARENI-IIAVVNYRLSVLGFLYL-N------
-----------HTNAPG-NQGLFDTLLAAKFVQQNARALGG-----DPDRITLWGQSAGG
MA-AGFLL--------------ASPL---AK-----------GIFKRAILQSGVTAAATP
ALRL-------------------------------NNV---NNAVSAASVL-DC------
-------------VDSNRTV----------------------------------------
-----------DEQLG----D------------------MAQCMKKID----AQRL----
------------------------------------------------------------
-----FDAVNV-DLGER-----------YT-----IT-----------------------
---------------------------------------------------FQ-------
------------------------------------------------------------
-----------------------------PMY---------------GID-D--------
----------MLPV----------------------FPF-PA---------N-Y---SEV
PLN---------------------------------------------------------
----------DDV----------KEVLTSTVSDEGAMFIWGV------------------
------------------------------------------------LERFQYADS---
------------------------------------------------------------
-----------------------------------SSVEDF--------ISLSQV---V-
---LK-------------------------V-VLEMP------AE-YVK-----------
-------NG--------------IPRYISPSVT---------------------------
---------------------------DQA------------EMR---------------
---KQVSDLFRDVLFECPVDMYSDFL------AT-R------------------------
--------------------------------------------------G---------
------------------------------VKVYRYLWN-HKPST-------S-------
------------------------------YWPEWAG-----------------------
----------ATHCDDIPFVMGS-------------------------------QFDIG-
---NKAEKSN------QASAGLVHFLKTPIT-EAEKQLI------------RDSLKMIGD
FVKTG-----------------SGGGN---------------------------------
------------------------------------------------------------
----------------------------------------------------ELMVQ---
------------QVVKRRKR-------------------------------DERQCG---
-------------------------------------------AF---------------
------------------------------------------------------------
------------------------------------------------------------
------------------------------------------------------------
------------------------------------------------------------
------------------------------------------------------------
------------------------------------------------------------
------------------------------------------------------------
------------------------------------------------------------
------------------------------------------------------------
------------------------------------------------------------
------------------------------------------------------------
------------------------------------------------------------
------------------------------------------------------------
------------------------------------------------------------
------------------------------------------------------------
-------------------------------------NE---------------------
-------I----------------------------
>MoCCE20
---------------------MSKTFS---------------------------------
---------------------------------------------IGLLLCICT------
-----------------LG-----------------------------------------
------------------------------------------------------------
----------------NAMPA---------------------------------------
---------GNFRNT--------------------SRNSKVTSRSLKFDPELSQESPFPL
T-------------NLTEDAME--------------------------------------
-----------------------------------------------VIASLKN------
------------------------------------------------------------
--------------------------------DLLSSDVNSLTDSEDSDESHASGSVN--
--------------------------------------------------------YP--
------------------------------------------------------------
----RVNLTSGLWNGK--W-LE--------------------------------------
-------VPE--------------------LQT----------------GVETFFGVRYA
QPPVGD--LRFKH---------------PM-PI-------AY----I-G-----------
-----ERNATVMGPA------------------------CIQR-----DEFFIRRNMS--
-------------------------------------------YRF--------------
---HPMSEDCLHLNIYKPKN----------------------------------------
------A-RGLP--------------IALHFFG------GSFYGGYN-GH-Y--------
---------------------IHDPEQLVAQEKV-IVVTANYRVGPLGFLYL-N------
-----------SSHAPG-NAGIYDMLLAARFIKQNAEALGG-----DPEKLTLWGQSAGA
IA-VSMLM--------------SSPL---AE-----------GLFNRAILQSGSAPSAAL
SLHM-------------------------------NSA---SNGIYAASVL-GC------
-------------RSSADEVD---------------------------------------
-----------ERDID----E------------------IATCMKLID----GKKF----
------------------------------------------------------------
-----FDTLQS-AAGDQ-----------FL-----VN-----------------------
---------------------------------------------------FQ-------
------------------------------------------------------------
-----------------------------AMA---------------GID-D--------
----------LIPE----------------------YPF-RG--------AQ-----SKL
NA----------------------------------------------------------
----------GIE-----------EVLIGTIQNEGGMFANSA------------------
------------------------------------------------MERAGYDTP---
------------------------------------------------------------
------------------------------------SAENF--------LALAWF---M-
---LK-------------------------S-VLSVP------AH-FVR-----------
-------RA--------------VFTYIRDDSE---------------------------
---------------------------DVE------------ELQ---------------
---DSMSALLGDVLFECPADLYSTFM------DN-Q------------------------
--------------------------------------------------G---------
------------------------------VKVYRYMWA-HRPST-------S-------
------------------------------AWPEYIG-----------------------
----------PTHYDDIGFTMGS-------------------------------QLHIK-
---DRAETSG------QASHGFLDCFSRGIT-EAEESLL------------RESLSMIGN
FLRTG-----------------SPSIPFSPLY----------------------------
------------------------------------------------------------
------P-WPQ----------Y-Q---EDG-------------------RD-TIRIN---
---------LLNSTLM-HG------------------------------P-KSHHCQ---
-------------------------------------------VW-------KSFL----
------------------------------------------------------------
------------------------------------------------------------
------------------------------------------------------------
------------------------------------------------------------
------------------------------------------------------------
------------------------------------------------------------
------------------------------------------------------------
------------------------------------------------------------
------------------------------------------------------------
------------------------------------------------------------
------------------------------------------------------------
------------------------------------------------------------
------------------------------------------------------------
------------------------------------------------------------
------------------------------------------S-----------------
-------------------------------------NS---------------------
------------------------------------
>MoCCE21
---------------------M--------------------------------------
------------------------------------------------------------
------------------------------------------------------------
------------------------------------------------------------
------------------------------------------------------------
-----------F---------------------------------------------VYL
L--------------LPA------------------------------------------
-----------------------------------------------LVLA---------
------------------------------------------------------------
------------------------------------------------------------
--------------------------------------------------------DP--
------------------------------------------------------------
----VLHTSTGKLHGF--L-KT--------------------------------------
------SENG----------------------V----------------DGEVYHSVPFA
RPPVGD--LRFER---------------PV-PY---E---DP----E-A-----------
-----VVDATKEHPD------------------------CPQH-----LVALSE-KTF--
-------------------------------------------INF--------------
---TRNSEDCLYLNIFKPVT----------------------------------------
-----NE-TDLP--------------IVYYIYG------GSFLHGSA-NF-F--------
---------------------LTDGDILATETNV-IYVIVNYRLGVFGFLTS-G------
-----------GSMAPG-NQGLWDILEGLRWTKKNARAIGG-----NPENITIWGHSAGA
IA-AGIFM--------------TSPI---TE-----------NLFHHAILQSGATKTGHV
LFQQ-------------------------------NSP---EVTARTLVRL-GC------
-------------LQDADQY----------------------------------------
-----------ERSRD----K------------------AIRCAKKLD----VETI----
------------------------------------------------------------
-----LSELAP-KGFDL-----------DI-----IS-----------------------
---------------------------------------------------FQ-------
------------------------------------------------------------
-----------------------------PVI---------------G-D-D--------
----------LIPV----------------------DPF-----------VK-----RQ-
KLH---------------------------------------------------------
----------SAK-----------SLLVTSCATEGVVFLEIL------------------
------------------------------------------------------------
------------------------------------------------------------
---------------------RVRGADL------VEGVGDL------------RF---MM
ALGTK-------------------------Q-LLQIPV--------SAA-----------
-------SK------I-------AYSYFDDQSE-----------------P---------
---------------------------DLK------------SAE---------------
---TILQRYISDMLFICPIEFFTDAA------EA-N------------------------
--------------------------------------------------G---------
------------------------------IPVYRASFE-ARPSW-------S-------
------------------------------PWPSYSV-----------------------
----------AAHGDDLPILSGQ-------------------------------ALGYA-
---KNVKKSY------VVP----DVGDLNMT-AAEVSWT------------FDTMRIIGE
YLHNG-------------------------------------------------------
------------------------------------------------------------
------------------------------------------------------------
------------------------------------------------------------
------------------------------------------------------------
------------------------------------------------------------
------------------------------------------------------------
------------------------------------------------------------
------------------------------------------------------------
------------------------------------------------------------
------------------------------------------------------------
------------------------------------------------------------
------------------------------------------------------------
------------------------------------------------------------
------------------------------------------------------------
------------------------------------------------------------
------------------------------------------------------------
------------------------------------------------------------
------------------------------------------------------------
------------------------------------------------------------
------------------------------------------------------------
------------------------------------
>AlCCE05
---------------------MGRAEMIA-------------------------------
---------------------------------------RAGLFLVGVVFALSSVS----
----TNAKA-------LEG-----------------------------------------
--KQLANGIAN-------------------------------------------------
----------------GESP----------------------------------------
---------------------------------------------------------IRV
L--------------LLKDTSRQQAIEEAASLSLDLPVSRS-EDATSVDKDE-------S
SNRDQVQEQPS-YRQVS-----------------------------LALLTLNQRQPRMV
RAN-----------QPEPPAALPEQTMPIKEPSTS-------------------------
------------------------------NPNPGNETTRNNTAAHDSSATTSTTTTTAT
PITPQSDQNSMWSEMYMKRHKPSWMNVSSQFKITGQSIEELKFMMPIEYLLRPAFDSP--
-----------I------------------------------------------------
----LLKTRLGVLEGV--R-SI--------------------------------------
-------KFN----------------------K----------------HLYTFLGIPYA
KPPVDE--LRFKA---------------PQ-AI---E---SW----D-G-----------
-----ILQATKWPPF------------------------CVQP-----SMTLAS-KSSP-
-----------------------------------------VHVLS--------------
---SMMSEDCLYLNIWTPSL---KGLYRSST---------INGDN--------NT-----
-IARTTT-RRRP--------------VMVWLHG------GAFQYGGI-SV-D--------
---------------------ENDGSVLALLGDV-VVVTLNYRISAFGFLNA-NN-----
-----------LLNAPN-NVGLLDQQKALQWVHENIKQFGG-----DPQQVTLFGESAGG
HS-VGLHM--------------ISPK---SQ-----------PYFKRAILQSGVPISFLR
SYDVNSD-----------N-------------K-GSSIGEAVSSIMMARRL-KCF-----
----------VDEQSNDVNSTVTTT----TTNPTGSMGTETTTTRSDGDEESMGVEGESF
ADQQEQNNQDLPLISD----Q------------------VIECMRNKS----SLEI----
------------------------------------------------------------
-----LKALGT--------P--------GS-----AG-----------------------
---------------------------------------------------FF-------
------------------------------------------------------------
-----------------------------PTG---------------N-D-A--------
-KG-------FFPN----------------------GPIKES--------FD-----AD-
NLK---------------------------------------------------------
---VG-----PQK-----------DYLIGTNTDEGTFMLHYG------------------
------------------------------------------------LPSL-FPAK---
------------------------------------------------------------
-----------------------SAPKVN----NVASLKEA-------IAKEIER---MS
K--LEA--PSANKSEVSSASGSSSGGGAQAH-LYRPLLKT---ST-SVM-----------
-------EN-----FMP------KTRYTNKSES----------------INS--------
----------------------SVEISREA------------EFG---------------
---TNIGSLITDIIFLCPARSLAQTL------SE-A------------------------
--------------------------------------------------K---------
------------------------------KNVYFYIYG-HRSSQ-------S-------
------------------------------QYHDWIG-----------------------
----------VTHHDEVEFVFGR-------------------------------PIRLA-
---D------------------------VYS-GRDVEMS------------KRMIKTWAH
FARTG-----------------QTLKQL--------------------------------
----------------------------------------DQV-----------------
------E-WPK----------Y-G---EED-------------------GN-YMNLV---
---------ATKASVG-QR------------------------------Y-HDKFCN---
-------------------------------------------IY-------DTVI----
------------------------------------------------------------
------------------------------------------------------------
------------------------------------------------------------
------------------------------------------------------------
------------------------------------------------------------
------------------------------------------------------------
------------------------------------------------------------
------------------------------------------------------------
------------------------------------------------------------
------------------------------------------------------------
------------------------------------------------------------
------------------------------------------------------------
------------------------------------------------------------
------------------------------------------------------------
------------------------------------------SV----------------
------------HLQDA-------------------------------------------
------------------------------------
>MoCCE18
---------------------MTATHESV-------------------------------
------------------------------------------------------------
------------------------------------------------------------
------------------------------------------------------------
------------------QPMITVDKNDDD------------------------------
-------------------------------------CRIDSGRNKKFHGALGQLS-MQL
A--------------LDKFL----------------------------------------
-----------------------------------------------IVLTMMA------
------------------------------------------------------------
-----------------------------------------SERYRCEGASKNGPHPT--
--------------------------------------------------------GP--
------------------------------------------------------------
----IVESLTGFIRGA--P-HE--------------------------------------
-------VLA----------------------T----------------EIEAFLGIPYA
QPPVNE--LRFAK---------------PV-PV---K---AW----N-G-----------
-----ILEATRKRFG------------------------CPQA-----NQFLSP-HIQLL
YE----------------------------------------------------------
---NHTSEDCLTLNIWRPKL----------------------------------------
---SEGS-APKP--------------VLVFIYG------GAFQWGSA-DV-F--------
---------------------LYDGAANSALNHH-IFVSFNYRVGPFGFLGH-PD-----
-----------LPAISG-SIGFWDQNTALRWVKDNIQSFGG-----DPDQITVCGHSAGA
IS-AAVHA--------------ISPH---AK-----------GLFRRAILQSGTTLSIGT
LSRI--------------------------------PR---DTLRKIAEQL-GC------
------------------------------------------------------------
-----------EGNPS----E------------------LVDCLRTFE----ASEL----
------------------------------------------------------------
-----VAGIEA-LGLEGL------------------------------------------
---------------------------------------------------IL-------
------------------------------------------------------------
-----------------------------PPY---------------E-S-D--------
----------YVSL----------------------SPQ----------FLE-----NA-
TF----------------------------------------------------------
----------NVD-----------EIIIGTNEHEARHFARRI------------------
-----------------------------------------------------VDSN---
------------------------------------------------------------
----------------------RSLKAI---FAEIGGMAPFAG---------------L-
---LR-------------------------N-IFEISI--------SEA-----------
-------RS------I-------VSEYFPVHEE---------------------------
--------------------------LSES------------EVI---------------
---DLASQAATDLFFLCPAHFFSQVA------AS-K------------------------
--------------------------------------------------N---------
------------------------------VAVFRYLFR-HRPSF-------T-------
------------------------------LYEEIPG-----------------------
----------VLHGDELLFTMGN-----L-------------------------PVIQEL
-LRED-----------IVARADEYVSKLNHS-TEEQDLF------------ENIQNTWSS
FVRNG-----------------LPTLPDRR------------------------------
------------------------------------------------------------
------A-WPR----------F-T---ASR-------------------NM-YIDIK---
---------EDFQVRR-ND------------------------------P-NTKRCQ---
-------------------------------------------VW-------EKLIMQRS
S-------------------------PYLDKQVDDDTEADYSENLLRFS-----------
------------------------------------------------------------
------------------------------------------------------------
------------------------------------------------------------
--------DAQTSESASISLNP------------CSILLASII-VSRTIF----------
------------------------------------------------------------
------------------------------------------------------------
------------------------------------------------------------
------------------------------------------------------------
----------------------------------------PKF-----------------
------------------------------------------------------------
------------------------------------------------------------
------------------------------------------------------------
------------------------------------------------------------
------------------------------------------------------------
------------------------------------------------------------
------------------------------------
>MoCCE24
MG----------------------------------------------------------
------------------------------------------------------------
------------------------------------------------------------
------------------------------------------------------------
------------------------------------------------------------
---------------------------------------------------------RHL
LS----------------------------------------------------------
-----------------------------------------------LLLSLQV------
------------------------------------------------------------
--------------------------------------------------VSKSVVTS--
--------------------------------------------------------QP--
---------------APN--------------------------------------ATDV
LYPTVILPSNGAVKGI--V-LS--------------------------------------
------SRMG----------------------R----------------SISAFMGIPYA
QPPLGK--LRFQR---------------PV-PI---S---RK----G-G-----------
-----VFDARQARPG------------------------CLQL-----DLKYSE-VVD--
-------------------------------------------IDN--------------
---SDTVEDCLHLNVFAPRR---SDSAEDYED----------------------------
-EAPKQD-VKLP--------------VFVFLYG------GVYVWGEN-QL-A--------
---------------------LYDGVEFAAEADA-IYVVVNYRLNIFGFLKS-P------
-----------DDRIPG-NVGLWDQLEALKWVRENIASFGG-----DPEMVTLGGQSAGA
FS-AAIHT--------------YSPL---SR-----------GLFKRAFLMSGSSFSLKF
LQRT-------------------------------STD---DLFGTVANTL-SC------
-------------L----------------------------------------------
-------------DGV----D------------------PVDCLTTRN--LTRNSL----
------------------------------------------------------------
-----KSIENE-LRTRF------------------MN-----------------------
---------------------------------------------------LV-------
------------------------------------------------------------
-----------------------------PSS--------------VD------------
----------QLMD----------------------HPV-DE--------LH-----RN-
KY----------------------------------------------------------
----------HIK-----------EVMLGITLREGDFFINNF------------------
------------------------------------------------GRRLPFFSD---
------------------------------------------------------------
------------------------------------LLGQT-------PQAAIRL---A-
---MK-------------------------V-LFGIGI--------RES-----------
-------AE------I-------YNAYFADSAT-----------------G---------
-------------------------EFSSH------------ELV---------------
---RKVSDIVGHCVFDCPTEIFARHA------AA-S------------------------
--------------------------------------------------G---------
------------------------------VKVRHYVYA-HQPSV-------KI------
------------------------------NLNTGNE-----------------------
----------PTHIDDIPFMLGS-------------------------------INSVA-
---ENSRTLRM-----KLP-KFFLDAQKKFS-PEEHHFS------------RVVIRQIAN
FMRSG-------------------------------------------------------
------------------------------------------------------------
------------------------------------------------------------
------------------------------------------------------------
------------------------------------------------------------
------------------------------------------------------------
------------------------------------------------------------
------------------------------------------------------------
------------------------------------------------------------
------------------------------------------------------------
------------------------------------------------------------
------------------------------------------------------------
------------------------------------------------------------
------------------------------------------------------------
------------------------------------------------------------
------------------------------------------------------------
------------------------------------------------------------
------------------------------------------------------------
------------------------------------------------------------
------------------------------------------------------------
------------------------------------------------------------
------------------------------------
>MoCCE25
---------------------MWSLS----------------------------------
------------------------------------------------------------
------------------------------------------------------------
------------------------------------------------------------
------------------------------------------------------------
---------------------------------------------------------VSV
A-----------------------------------------------------------
----------------------------------------------FVVLLASQ------
------------------------------------------------------------
---------------------------------------------------QATLAQE--
--------------------------------------------------------HV--
------------------------------------------------------------
----TVKTDVGTLKGY--RVRS--------------------------------------
-------MEG----------------------K----------------DINVFIGVPFA
KPPLGD--LRFKR---------------PE-PL---E---PS----D-K-----------
-----EIDALEKKPM------------------------CPQT-----PMKLPG------
-----------------------------------------IVLEN--------------
---TFNDEDCLYMNIFASAE---S------------------------------------
-----TE-KLKP--------------VMVYLYG------GFFQWGDN-NL-G--------
---------------------LYDGVEFAAETES-VLAIPSYRVNMFGFMNS-T------
-----------TETAPG-NAGLFDQLMAMKFVKRNAKAFGG-----DPDLITLAGQSAGA
IS-TSVHT--------------SSPA---SK-----------GLFRRAMMLSGAASTLAF
FSEA-------------------------------NGQ---TLLFTISNFL-DC------
-------------FDGNLTI----------------------------------------
-----------GEQYD----Q------------------MAKCLKTLD----KETL----
------------------------------------------------------------
-----LGQMKK-LSGA------------DS-----LA-----------------------
---------------------------------------------------FG-------
------------------------------------------------------------
-----------------------------PGF---------------D-G-E--------
----------IIAGSLK-------------------RPS-EL------------------
QY----------------------------------------------------------
----------NVE-----------DIMLGSTAADGELIVKQV------------------
------------------------------------------------MGLD--------
------------------------------------------------------------
----------------------ASIEDL--------ARNSG-------ADIALRL---A-
---LR-------------------------H-LFGIN------NK-DAY-----------
-------S-------I-------YHQYVTDDEH-----------------N---------
--------------------------AGYD------------AVF---------------
---QKAPRLVTDVSFDCPIKFYMNSV------EK-K------------------------
--------------------------------------------------NG--------
----------------------------KKTRIYRYALD-GPRAK---------------
------------------------------AFSNSMG---------DGP-----------
----------ATHTDDVMFFLGI-------------------------------ALNKK-
--VERP-------WNPTNPEALQQTLD-GYT-DVDRQFA------------KQLLASIRD
FMVEG-----------------KPSVPGQST-----------------------------
------------------------------------------------------------
------A-WPL----------Y-S---EAN-------------------PT-VVHLA---
--------PGAVRAVN-TD--------------------------------VTDKCH---
-------------------------------------------LW-------APYLLSGD
ANDVYDA-------------------PTTTTTTAKPYFRQAKILEKNGR-----------
------------------------------------------------------------
--RNSKS-----------------------------------------------------
------------------------------------------------------------
--------RQSPAFNSSAGFTA------------SSVLLIVCCAVSRMITAGR-------
------------------------------------------------------------
------------------------------------------------------------
------------------------------------------------------------
------------------------------------------------------------
------------------------------------------------------------
------------------------------------------------------------
------------------------------------------------------------
------------------------------------------------------------
------------------------------------------------------------
------------------------------------------------------------
------------------------------------------------------------
------------------------------------
>DmCG3841
---------------------M--------------------------------------
------------------------------------------------------------
------------------------------------------------------------
------------------------------------------------------------
------------------------------------------------------------
-------------------------------------------------PRFFQLT-WAL
L--------------L--------------------------------------------
-----------------------------------------------ILIGFTT------
------------------------------------------------------------
---------------------------------------------------AVTFIGD--
--------------------------------------------------------DP--
------------------------------------------------------------
----VVELSLGRIQGD--T-MQ--------------------------------------
------SFGN----------------------K----------------TIYAFRGIRYA
QSPVGQ--LRFAN---------------PV-PE---T---SW---GD-E-----------
-----VFNATSDSLV------------------------CPQP-----GVV---------
------------------------------------------------------------
---SLMSEDCLKINVFTKSF----------------------------------------
------E-DKFP--------------VMVYIHG------GANVLGSG-HS-S--------
---------------------YEAGPQYLLDQDV-VFVAFNYRLGALGFLST-N------
-----------SSETKG-NFGFLDQVMALEWVRDHISHFGG-----DPELVTIIGISAGS
MA-VSLHL--------------ASPL---SA-----------GLFHRAILMSGSATNHFD
IDNL-------------------------------------FWTRKLAREL-GC------
-------------PMY--------------------------------------------
-------------DPT----D------------------VVECLRNET----WTRI----
------------------------------------------------------------
-----VEVCKA-WETYQL----------VN-----MK-----------------------
---------------------------------------------------WN-------
------------------------------------------------------------
-----------------------------YEI---------------D-G-H--------
----------FLHN----------------------HPT-EL--------IK-----EG-
NF----------------------------------------------------------
----------NKV-----------PLLISFTANEFDYNANVH------------------
------------------------------------------------------------
------------------------------------------------------------
----------------------LENQHL--------------------LHDFASN---F-
---VD----------------------YAPE-LFLYR-----HDA-QIG-----------
-------EK------L-------KDFYLGDNTT-----------------E---------
---------------------------INS------------ENI---------------
---ENFGQIFSDAYIGHGVHRLVQLA------SH-F------------------------
------------------------------------------------------------
------------------------------TPVYYTRMD-YVGDQ-------SLSAPLN-
------------------------------GENKPVG-----------------------
----------VGHADDLHYVLPG---Y----W--------------------YGPLMAA-
---N----------------------------DSDVFMM------------ERLTSWFTH
FAKTG-----------------TPLNST--------------------------------
------------------------------------------------------------
------DIWPP----------C-N---STV-------------------LK-MLYNGVV-
------------TQVG--------------------------------SPGYSNRYA---
-------------------------------------------VW-------DKLF----
--------------------------PTAAQGGGA-------------------------
------------------------------------------------------------
------------------------------------------------------------
------------------------------------------------------------
--------ALKLSFAVAIATGV------------ASRLIGKLM-----------------
------------------------------------------------------------
------------------------------------------------------------
------------------------------------------------------------
------------------------------------------------------------
------------------------------------------------------------
------------------------------------------------------------
------------------------------------------------------------
------------------------------------------------------------
------------------------------------------------------------
------------------------------------------------------------
------------------------------------------------------------
------------------------------------
>MoCCE23
---------------------MARL-----------------------------------
------------------------------------------------------------
------------------------------------------------------------
------------------------------------------------------------
------------------------------------------------------------
------------------------------------------------------------
------------------------------------------------------------
-----------------------------------------------ILICALL------
------------------------------------------------------------
------------------------------------------------------------
--------------------------------------------------------VP--
-----------------NVCAL--------------------------------------
----QVQLRQGTVRGL--D-VE--------------------------------------
------TPFG---------------------------------------RTAAFLGVPYA
QPPVGA--LRFAA---------------PR-PP---L---FS----D-G-----------
-----IYNATEKKFS------------------------CPGP-----EISIGK------
----------------------------------------WVVADF--------------
---GEQDEDCLYLNIWAPANA---------------------------------------
--------SNLP--------------VVLYIHG------GIFVAGSG-GW-F--------
---------------------PFDGTRLAPRADI-VYITMNMRLGVLGFINL--------
-----------PVLSDT-NVGLLDIVRAVHWVHENAEAFGG-----NPEQLTLWGQSAGA
IS-IDFLL--------------KSDA---IS-----------GLVRRAILEGGSAGLAKF
LLEF-------------------------------DGE---YESRQLAYTL-GC------
-------------SSAEPDG----------------------------------------
-----------EAHDR----E------------------LLSCLREVP----WQDI----
------------------------------------------------------------
-----IKTRSE-GGTI------------DK-----VS-----------------------
---------------------------------------------------IQ-------
------------------------------------------------------------
-----------------------------PFI---------------D-G-K--------
----------LLKK--------------------------DV--------VA-----SP-
HID---------------------------------------------------------
----------PSV----------EELFVVSNELEAFLILEGL------------------
------------------------------------------------VKKL--------
------------------------------------------------------------
----------------------YETNDI--------TSIDW--------GTILKI---S-
---FK-------------------------V-VLRLPY--------EKS-----------
-------AE------I-------IRRYIPDDVI------D---------ES---------
---------------------RLSKELREI------------EIQ---------------
---RGIASMFTDSFFYCPAEFRSATA------GD-R------------------------
--------------------------------------------------G---------
------------------------------VRVSRGEFH-FRPDF-------S-------
------------------------------FVPKWAS-----------------------
----------MSHAEEIALMHGN-----L-------------------------DLYKP-
--GKGLSGAMMNSFV-------------NVS-RSDYDFS------------DVIVKWIGD
FFHGR-------------------------------------------------------
------------------------------------------------------------
------------------------------------------------------------
------------------------------------------------------------
------------------------------------------------------------
------------------------------------------------------------
------------------------------------------------------------
------------------------------------------------------------
------------------------------------------------------------
------------------------------------------------------------
------------------------------------------------------------
------------------------------------------------------------
------------------------------------------------------------
------------------------------------------------------------
------------------------------------------------------------
------------------------------------------------------------
------------------------------------------------------------
------------------------------------------------------------
------------------------------------------------------------
------------------------------------------------------------
------------------------------------------------------------
------------------------------------
>AlCCE07
---------------------M--------------------------------------
------------------------------------------------------------
------------------------------------------------------------
------------------------------------------------------------
------------------------------------------------------------
--------------------------------------------SSSIQSNTSASF-LAI
VG-------------LVV------------------------------------------
-----------------------------------------------ALVAAAT------
-----------------I-------EAHPLH-----------------------------
--------------------------------------SQSTEITSTSTNINANMNQH--
--------------------------------------------------------SP--
------------------------------------------------------------
----QVQTSSGKLMGI--K-QQ--------------------------------------
-------LNS---------------------NQ----------------SIYKFLAVPYA
QAPIGA--LRFQR---------------PV-ELN--E---TLAQS-SPG-----------
----KLLDASKFGKT------------------------CPQF-----RHLTRF-ISPLL
NI-----------------------------------------DPD--------------
---HQTSEDCLHLNVFVPSS---VVDEASNIN---------------------GT-----
-STFAPI-NRLP--------------VIVWIPG------EGFDFADA-RQ----------
----------------------FDGSYLAHKTQS-IVITIQYRVGVLGFLHA-P------
-----------KLGITG-NMGVYDQLMALKWIQQNVHAFGG-----DSERVTLMGRFSGS
MS-ISAII--------------TAPK---QQELL-YNQETGQPLFSRVAMLSGVAVDNWI
IDSHQA----------------------------ERMV---ELERQILNKS-LC------
-------------TRD--------------------------------------------
--------------------QL----------------ATNNCLSSLP----LEQL----
------------------------------------------------------------
-----LPLAGY-------------------------------------------------
-------------------------------------------------G-WR-------
------------------------------------------------------------
-----------------------------LVA---------------D-G-E--------
----------LIGQ---------------------KAPI-EA--------IK-----FN-
QLA---------------------------------------------------------
----------PHL----------EAVLLGETGMEGTLCLYRHLL----------------
-----------------------------------------------NSHSSNFAQL---
------------------------------------------------------------
----------------------IEEDKM--------TTNDL--------YEILRD---D-
---SR-------------------------T-YFRYNI-----SDTNPI-----------
-------QS------T-------LESLIDSDSS-----------------ST--------
----------------------LGSEVSEQ------------QLR---------------
---DKYLNACSSYMVKSHAQRFKRNIL-----ARNQMEE---------------------
------------------------------------------NRLDSRRKS---------
------------------------------VEVFHYELK-YKPTF-------S-------
------------------------------LAPDYIK-----------------------
---V------AAHGDDIPLIFGL-------------------------------VYQQP-
--RQ------------------------EIN-QQDLLVS------------KKMISYIGN
FVHGN-----------------NPLLRQHQT-L--------EQSTDSSNTNNETTSMDDN
E----------------------TAITS----SDSMEPSQSHLMPFAPV---AARR----
------S-WSSEAQV------F------------------------------PIELSESD
LRELARRTSQQRDQIQRSR-----PQQDQQ---------------QQQ---QQQQVAAAV
RVFVMAEQRPGDELMVQQQQQQQQIGNINRLSGNIRREDPHMNLWF-----QHPMMSRRQ
Q------------------------SAQLQAASTSGQQQHQQVSL---------------
------------------------------------------------------------
------------------------------------------------------------
------------------------------------------------------------
--------LSESSFMTMLLFSSCII---------VFAMMSFCLGLCLVVFRYNLTS-MHT
KGVNSGPSGGQ------------------------------------STQKFVSSSTSSC
NICG------DDS--------------------------------------------RPG
SLNAVTL------------------------------------TGHLPTSQSNRKSAVDN
R------------------GFFQM-------------------------------FNKLT
SSA---PV----------------------------------------------------
PTTTTTPISTKQQQAAAKEDSSV-------------------------------------
------------------------------------------------------------
-------------------------LEG--------------------------------
------------------------------------------------------------
-------EATQASATSGQNTGLVVSPTN--------------------------HQ----
------------------------------RASRCELNGST-------------------
-----NN-----------------------------
>TuCCE14
---------------------M--------------------------------------
------------------------------------------------------------
------------------------------------------------------------
------------------------------------------------------------
------------------------------------------------------------
-----------------------------------------------------SLY-LTL
V----------------------------------------------H------------
-----------------------------------------------LLIGLTF------
------------------------------------------------------------
-------------------------------------------------APSLIYSSS--
--------------------------------------------------------SP--
------------------------------------------------------------
----IVQSKTGIIRGT--T-IV--------------------------------------
-------KPG---------------------SI----------------LVNQFLGVPYA
QPPIGS--RRFGR---------------PQ-PLA--SD--PL----R-------------
-----TIDATKPAAT------------------------CVQF-----PHIAEA-INPLL
NF-----------------------------------------DAN--------------
---HKVSEDCLYLNIYAPYV---NESE---------------------------------
----SSS-SALP--------------VMVWLAG------EGFDFADA-NQ----------
----------------------FDGSYLSAFGQV-IVITVQYRVGVFGFLKD--------
-----------DIISQG-NMGIWDQVEALKWIQDNVAVFGG-----DSKKVTVFGRFSGS
MA-ITHLL--------------TSPL---LRNL-------NEPLFSKAILMSGVAVDEWT
MEKA--------------------------------PL---ERSNSFIHAL-GC------
-------------DQL--------------------------------------------
--------------------N------------------ASKCLYFAS----SDEI----
------------------------------------------------------------
-----LSKSGY-------------------------------------------------
-------------------------------------------------G-WK-------
------------------------------------------------------------
-----------------------------PTT---------------D-N-V--------
----------LITD----------------------GPF-AA--------LS-----RG-
EIA---------------------------------------------------------
----------RGV----------ESVMIGSTASEGSLCLLTWMV----------------
-----------------------------------------------TKRNI-YNKL---
------------------------------------------------------------
-----------------------ISGDL--------TEQQM--------ISLAKK---D-
---LK---------------------------TYKTG---------------N-------
------GDA------V-------FQSFIKSRTL-----------------K---------
---------------------------SGM------------PLA---------------
---REYVNFCSNLLINSHSERLASIL------NT-L------------------------
--------------------------------------------------D---------
------------------------------IETSSYKLH-YKPGF-------S-------
------------------------------LAPDFIE-----------------------
---T------GSHGDDVLLAFGL-------------------------------PFNNP-
---S------------------------EAD-ERDLSVS------------SSLLSLISS
FAWSI-----------------DLSTVS--------------------------------
------------------------------------------------------------
------S-APN----G---DLIISR--RPS-------------------PS-KLTLN---
------APLCNGTSIP-NSCS------------------------------MKKTLS---
-------------------------------------------TF-------INML----
-----------------------DSKPSVKTSI---------------------------
------------------------------------------------------------
------------------------------------P-----------------------
------------------------------------------------------------
--------NYSS------------------------------------------------
------------------------------------------------------------
------------------------------------------------------------
------------------------------------------------------------
------------------------------------------------------------
------------------------------------------------------------
------------------------------------------------------------
------------------------------------------------------------
------------------------------------------------------------
------------------------------------------------------------
------------------------------------------------------------
------------------------------------------------------------
------------------------------------
>XP_013791374.2 carboxylesterase 5A-like [Limulus polyphemus]
---------------------M--------------------------------------
------------------------------------------------------------
------------------------------------------------------------
------------------------------------------------------------
------------------------------------------------------------
-----------------------------------------------------EFS-FHV
W--------------L--------------------------------------------
-----------------------------------------------FFLSFGI------
------------------------------------------------------------
---------------------------------------------------MSNITSS--
--------------------------------------------------------AP--
------------------------------------------------------------
----QVDTTSGKLLGM--T-LD--------------------------------------
-------TPF----------------------G----------------HVNKYLGVPYA
KAPLGE--LRFQP---------------PQ-PLD--KD--EV----T-V-----------
-----IRDSSRFGQV------------------------CLQP-----PHLKEV-ISPLL
LT---------------------------------------NNNDQ--------------
---SVVSEDCLTLNIYVPAG---R------------------------------------
-----HL-GALP--------------VMVWLPG------EGFDYADA-TQ----------
----------------------FDGTFLALLGQV-IVVTVNYRVSVFGFLST-L------
-----------SQEAPG-NVGLLDQRLALQWIQQNIGQFNG-----DTNKVTFFGRFSGA
MS-ISAHL--------------ASPL---NQ--------GSNKLFHRAILQSGVATGEWI
FDND--------------------------------PL---NATLQLAKAL-NC------
-------------GST--------------------------------------------
-------------SWN----T------------------VIQCLQEIP----AKVL----
------------------------------------------------------------
-----LNKSLM-----------------VP-----QR-----------------------
---------------------------------------------------WR-------
------------------------------------------------------------
-----------------------------PVI---------------D-G-H--------
----------FLTD----------------------DPL-SA--------VS-----KG-
KY----------------------------------------------------------
----------VPV-----------DVILGVNSDEGSLCLLSLFA----------------
-----------------------------------------------QKSEM-YQKI---
------------------------------------------------------------
-----------------------LNGQL--------TVEDF--------KQLLEK---N-
---LQ-------------------------D-FLKKD---------DQV-----------
---------------I-------NKLAAHEYQH---------------------------
--------------------------LKKA------------KLR---------------
---DSYMDFCGSMYITAHTEQLARLL------TR-Q------------------------
-------------------------------------------------GK---------
------------------------------SKVFMYEFV-HRPSF-------S-------
------------------------------IHPDFIQ-----------------------
----------AAHGDDVLFTFGL-------------------------------VHQLS-
----------------------------HVP-DEELKLS------------RRIITAFSH
FASTG-----------------NPNPLNKE------------------------------
----------------------------------------ENP-----------------
------K-WSE----------Y-S---DTQ-------------------RQ-VLEFT---
-------VDLKNYSVKTSD--------------------------------HERDVA---
-------------------------------------------FW-------YSVV----
--------------------------PSLHDNDLSTSYCSTTDIK---------------
------------------------------------------------------------
------------------------------------------------------------
---------------------------------PSESFGF-IGFV---------------
-------LSIQAAEYIILGLVAL-----------TLILIVALFVILRLLWSSNERR----
------------------------------------------------------------
------------------------------------------------------------
------------------------------------------------------------
-------------------G-----------------------------------FTKF-
------------------------------------------------------------
------------------------------------------------------------
------------------------------------------------------------
------------------------------------------------------------
------------------------------------------------------------
------------------------------------------------------------
------------------------------------------------------------
------------------------------------
>MoCCE44
---------------------M--------------------------------------
------------------------------------------------------------
------------------------------------------------------------
------------------------------------------------------------
-----------------PAPP---------------------------------------
--------------------------------------TSLPGRSLLLSSVKSPKS-QLL
L--------------LLS------------------------------------------
-----------------------------------------------LLLDALTASS---
------------------------------------------------------------
-------G------------------------------SGVGADLASAPTQNSAASNS--
--------------------------------------------------------GR--
------------------------------------------------------------
----TVHTTSGVVRGR--T-IK--------------------------------------
-------LSS------------------PHRLQ----------------DVEVFLGIPYA
APPVGK--LRFQP---------------PQ-PV---A---KW----D-G-----------
-----IRDLESMPPV------------------------CVQA-----FPEIPT-TPTGS
WEEA----------------------------------F-QLKISTSRLKLLQRIKPFIE
---GNQSEDCLYLNIYAPSS---H------------------------------------
---RSAE-SRIP--------------VLVIVSTG-----DSYSWGAG-NY----------
----------------------VDGSVMAAYTNS-IVVTLNYRVGVLGFLPN-SL-----
-----------SGTVSA-NVGLRDQIEALRWLRLNAASFGG-----DRDRVTLLGAGKAA
VL-VHLHM--------------LNPV---AT-----------GLFRRAALIGGSALSSWA
LCHD--------------------------------AD---EQALLLAKSL-RC------
-------------E----------------------------------------------
-------------AGE----D------------------PVECFRERS----ADEL----
------------------------------------------------------------
-----VQASSK-LLVPE-----------HLC----GP-----------------------
---------------------------------------------------FG-------
------------------------------------------------------------
-----------------------------PTP---------------D-G-D--------
----------LVPH----------------------DIY-AA--------TSAYTSRSS-
SF----------------------------------------------------------
----------GQH-----------DLLTGVTKWESYQLFNDY------------------
------------------------------------------------------------
------------------------------------------------------------
----------------------QRIHGI--------DAEYK--------ERALRT---L-
---VR-------------------------N-SYFFH------QN-EIL-----------
-------FS------I-------SNEYTDWTKS-----------------E---------
--------------------------PSTT------------DIL---------------
---RETAEALSDATVVAPLMEVTTLHSHVITLSK-S------------------------
--------------------------------------------------Q---------
------------------------------RSTFFYVFA-YQSTS---------------
-----------------------------CDYSHLYS-----------------------
---CT-----PDSEEALTFLLGM-------------------------------PLLDH-
---QQSRRL-------------------NYS-RQDAQIS------------EFMLIYWNN
FLRTG-----------------RPNSSTIE------------------------------
------------------------TVNS----ERPSRPVTEEI-----------------
------S-WQR----------F-E---PTR-------------------GE-YLTIE---
---------ARPRPLQ--------------------------------HF-DSHRMS---
-------------------------------------------LW-------NRLI----
--------------------------PALHRSDEDSSGTSSVEDF---------------
----------------ISSNVTLPLHRSLVYRLPLLVSSL-----QATSAPM--------
--PRSFALDPLLSSVVISS-----------------PATVTL---G------HVSHGAVD
VDHLPLSLESLASG----------------------------------------------
--------PYSKALFITIAVG-------------CSLLVVNLL-VFVGTYYQHRTD-SEY
KTSMS-------------------------------------------------------
----------SSSSTRAAKRVCQDVIQL-----------------------------NPG
NIVSPL------------------------------------------------------
-------------------------------------------------------INNFC
TES----VDL--------------------------------------------------
DLNAEDPGSL--------------------------------------------------
------------------------------------------------------------
-------------------------LGGDIEAR---------------------------
------------------------------------------------------------
-------YQNVTNTGSERQNPLY---------------------------ESPAGETSV-
------------------------------------------------------------
------------------------------------
>CCE04_London_allele
---------------------M--------------------------------------
------------------------------------------------------------
------------------------------------------------------------
------------------------------------------------------------
------------------------------------------------------------
--------------------------------------------------------PSNL
I--------------LI-------------------------------------------
-----------------------------------------------LLLAICA------
------------------------------------------------------------
------------------------------------------------NVILSDTTTE--
--------------------------------------------------------GP--
------------------------------------------------------------
----IVLTRQGAIQGS--R-VN--------------------------------------
-------VSG----------------------F----------------VVERFLGIRYG
LIP-----RRFVY---------------SQ-VNN--N---SW----S-G-----------
-----VLDATKYGSI------------------------CPQK-----SSD---------
------------------------------------------------------------
---LPMDEDCLFLNIWRPAM----------------------------------------
---SDPN-VTLP--------------VLFWVHG------SGYQQGSG-AQ----------
----------------------NSGDLLAPYGNM-IMVTINYRLRSFGFAFG-D------
-----------ENEIQG-NQAVSDIIAALNWVRQNIAFFGG-----DPSRVTFAGHSAGS
MM-GSIIPV-------------LTAL---DD-----------TLYSRLWLISGVSVNPMF
IEDA------------------------------SVSL---AKTKLLASKV-GC------
-------------GSD--------------------------------------------
---------APGPLTS----Q------------------TISCLQTVN----VSAI----
------------------------------------------------------------
-----LEHDLD-FDIKKL-------GGADY-----PA-----------------------
---------------------------------------------------FF-------
------------------------------------------------------------
-----------------------------PTY---------------G-T-P--------
----------LIPM-----------------------PLVQL--------FK-----SNP
KV----------------------------------------------------------
----------RRT-----------TIFNAIHQDEASTFYGYL------------------
------------------------------------------------------------
------------------------------------------------------------
---------------------------------KPTNKLEA--------YKMAFD---H-
---LS---------------------------FVKKDV-----TE-AQM-----------
-------QP------F-------FEYYFNDTKD-----------------S---------
---------------------------DPK------------ALR---------------
---TALASFITDYTWGCTSLMLSELY------ST-Y------------------------
------------------------------------------------------------
------------------------------HSVRFAVFK-YVLDKYG-------------
------------------------------KEARPGG-----------------------
----------PQHVDEIELYFGE-------------------------------PFMSK-
-PTEVPFNLG------------------TYS-EQDKIQS------------LRLMKSLAD
YVHGK-----------------EPD-----------------------------------
------------------------------------------------------------
------D-WPVLK--------F-N---SSNP---------------EKEPI-VREIN---
---------AQDRNVE---------------------------------YSKQHICL---
-------------------------------------------EW-------SKLFEYDI
T--I--------------------------------------------------------
------------------------------------------------------------
------------------------------------------------------------
------------------------------------------------------------
------------------------------------------------------------
------------------------------------------------------------
------------------------------------------------------------
------------------------------------------------------------
------------------------------------------------------------
------------------------------------------------------------
------------------------------------------------------------
------------------------------------------------------------
------------------------------------------------------------
------------------------------------------------------------
------------------------------------------------------------
------------------------------------------------------------
------------------------------------
>TuCCE05
---------------------MNLENYIVYNGNI--------------------------
------------------------------------------------------------
------------------------------------------------------------
------------------------------------------------------------
------------------------------------------------------------
-------------------------------------GDIFSLFSLTFSTFLEQIMHSNF
V--------------LT-------------------------------------------
-----------------------------------------------LLFGLWA------
------------------------------------------------------------
------------------------------------------------NVIQSKTTTE--
--------------------------------------------------------GP--
------------------------------------------------------------
----IVLTRHGAIQGS--R-SN--------------------------------------
-------VNG----------------------F----------------AVERFLGIRYG
LIP-----RRFVH---------------SQ-VNN--H---SW----T-G-----------
-----ILNATKYGSI------------------------CPQD-----PSD---------
------------------------------------------------------------
---LPMDEDCLFINIWRPAM----------------------------------------
---SGTNKRLLP--------------VLFWAHG------SGYQHGSG-AQ----------
----------------------NSGDLLAPYGNM-VVVTFNYRLRSFGYAFG-D------
-----------ENEIQG-NQAVSDIISALKWVHQNIAFFGG-----DPSRVTYAGHSAGS
MM-GSIIPV-------------LTAL---DD-----------SLYSQLWLTSGVCVTPMY
IEDT------------------------------SVGL---AKTKLLASKV-GC------
-------------GSD--------------------------------------------
---------APGPLTS----Q------------------TISCLQTVD----MSTI----
------------------------------------------------------------
-----LEHDSG-SDIKKI-------GGADD-----PP-----------------------
---------------------------------------------------FL-------
------------------------------------------------------------
-----------------------------PVY---------------G-T-P--------
----------LIPK-----------------------PLVEL--------FK-----SHP
RI----------------------------------------------------------
----------RKT-----------TILNHIHQDEEGLLYSDL------------------
------------------------------------------------------------
------------------------------------------------------------
---------------------------------KPTNISEA--------YKMAFD---H-
---LA---------------------------FVKKDL-----TK-AQM-----------
-------QP------F-------FEYYFNETND-----------------S---------
---------------------------DPK------------ALK---------------
---TSLTNFLTDYTWGCTSLMLAELY------ST-Y------------------------
------------------------------------------------------------
------------------------------HSVRFGVFT-YNLDKYG-------------
------------------------------KEARPNG-----------------------
----------PYHGDEIELFFGE-------------------------------PFYNN-
-PYSSKVGKGDF----------------DYS-MKDKIES------------LRLMKSLVD
YVHGK-----------------MPT-----------------------------------
------------------------------------------------------------
------D-WPELH--------F-N---KANP---------------EKEPV-VRIID---
---------LVDKNVR---------------------------------YSKQHICR---
-------------------------------------------KW-------SKLFGYDI
AKD---------------------------------------------------------
------------------------------------------------------------
------------------------------------------------------------
------------------------------------------------------------
------------------------------------------------------------
------------------------------------------------------------
------------------------------------------------------------
------------------------------------------------------------
------------------------------------------------------------
------------------------------------------------------------
------------------------------------------------------------
------------------------------------------------------------
------------------------------------------------------------
------------------------------------------------------------
------------------------------------------------------------
------------------------------------------------------------
------------------------------------
>TuCCE12
---------------------M--------------------------------------
------------------------------------------------------------
------------------------------------------------------------
------------------------------------------------------------
------------------------------------------------------------
-------------------------------------------------------FSCNL
I--------------VAVIFT---------------------------------------
-----------------------------------------------VILCNEI------
------------------------------------------------------------
---------------------------------------------KCETSFKSTEVTE--
--------------------------------------------------------NP--
------------------------------------------------------------
----VIETKLGLIQGN--L-RN--------------------------------------
-------ESG----------------------F----------------VFEEFLGIKYA
TVP-----KRFKY---------------ST-LLN--Q---RW----D-G-----------
-----ILKANEYGPI------------------------CPQQ-----DAK---------
------------------------------------------------------------
---LATSEDCLYLNVWRPTG----------------------------------------
---LSDE-TLLP--------------VLFWVHG------SGWRHGSG-AG----------
----------------------NPGGILAADGKI-IVVTINYRLGALGFGFG-D------
-----------ENEIQG-NQGISDAINGLKWVRENIGCFGG-----DPSQVTLAGHSAGS
ML-GSIIP--------------VMPTL--DH-----------SLYSKLWLMSGVSTITKI
IENT------------------------------TIAL---AKTKLLASKV-GC------
-------------GSV--------------------------------------------
---------TPGPLAP----E------------------VIECLQNVN----VSIL----
------------------------------------------------------------
-----IDRNQD-EDIRVI-------GGAEG-----PA-----------------------
---------------------------------------------------FL-------
------------------------------------------------------------
-----------------------------PVY---------------G-T-P--------
----------LVPA-----------------------PVIDL-------FLS-----SYG
KI----------------------------------------------------------
----------EKK-----------IIFNGVHQDEATPWIGNL------------------
------------------------------------------------------------
------------------------------------------------------------
---------------------------------SLNTRDEA--------YAGAWF---K-
---LS---------------------------YIKKDL-----TA-EQM-----------
-------KP------F-------FDYYFNGIQD-----------------G---------
---------------------------DTK------------SFR---------------
---VALAKFVTDLSFRCPSICLSEIF------ST-Y------------------------
------------------------------------------------------------
------------------------------HSVRFGEYT-YISDKDG-------------
------------------------------PQARPDG-----------------------
----------PQHGDSIPLYFGQ-------------------------------PFASN-
-PTRRRTG--------------------SYS-GKDKNLS------------LRLMKTMSD
FVYGV-----------------EPL-----------------------------------
------------------------------------------------------------
------D-WPELH--------F-D---KKNP---------------EKKPK-IKIIN---
---------LTDSIVE---------------------------------FDDQSLCF---
-------------------------------------------KW-------AKLLNFEI
TSNSTSLY----------------------------------------------------
------------------------------------------------------------
------------------------------------------------------------
------------------------------------------------------------
------------------------------------------------------------
------------------------------------------------------------
------------------------------------------------------------
------------------------------------------------------------
------------------------------------------------------------
------------------------------------------------------------
------------------------------------------------------------
------------------------------------------------------------
------------------------------------------------------------
------------------------------------------------------------
------------------------------------------------------------
------------------------------------------------------------
------------------------------------
>TuCCE03
---------------------MSLV-----------------------------------
------------------------------------------------------------
------------------------------------------------------------
------------------------------------------------------------
------------------------------------------------------------
---------------------------------------------------------LPL
I--------------VT-------------------------------------------
-----------------------------------------------ALFIFRG------
------------------------------------------------------------
-----------------------------------------------AIESGSTVKCD--
--------------------------------------------------------DP--
------------------------------------------------------------
----IVTTEYGTIKGN--R-KN--------------------------------------
-------ESG----------------------F----------------VFDEFLGIRYG
KIP-----ERFKF---------------SR-VNE--E---KW----T-G-----------
-----ILNATDYGPE------------------------CKQL-----RS----------
------------------------------------------------------------
---PNSVEDCLFINIWRPLI----------------------------------------
---SNKE-TRLP--------------VFLWVHG------SGFQIGSG-AL----------
----------------------NPGNMLASYGNM-IVATINYRLGSLGYAFG-D------
-----------LEEMPG-NQGVSDVTTALYWVNENIVHFGG-----DPDQVTLAGHSAGS
MI-ASLPTLL------------RSER---PW-----------SLYSRLLLSSGVSYGPMF
IEDT------------------------------SISL---AKTKLLASKV-GC------
-------------GSA--------------------------------------------
---------TPGPLTS----Q------------------TISCLRTVN----ASVL----
------------------------------------------------------------
-----LEHKAT---IKQI-------GSSDV-----AA-----------------------
---------------------------------------------------FF-------
------------------------------------------------------------
-----------------------------PTC---------------D-R-G--------
----------TIRNFF--------------------DPF-----------LKPYY--TH-
DIKP--------------------------------------------------------
------------------------QILFYLQKDETSYSSIDL------------------
------------------------------------------------------------
------------------------------------------------------------
---------------------------------QPTSKAEA--------YQMAWD---K-
---LS---------------------------FIKKDL-----TQ-LQM-----------
-------QP------F-------FEYYFNDTRD-----------------N---------
---------------------------DNR------------SLR---------------
---SALSEFLNDHTFRCTSLMLAQLY------ST-N------------------------
-------------------------------------------------PD---------
------------------------------NSVRFAEFR-YILDKYG-------------
------------------------------QQNRPDG-----------------------
----------AWHDDVVELFFGE-------------------------------PFRGN-
-NSN------------------------SYS-NQDRKQS------------LRLMKSLAD
YAYGK-----------------EPD-----------------------------------
------------------------------------------------------------
------N-WPKLH--------F-D---YLNP---------------EKEPI-VREIN---
---------FKDRNVE---------------------------------YSKQHICL---
-------------------------------------------EW-------SKLLDYDI
TNYIH---------------------P---------------------------------
------------------------------------------------------------
------------------------------------------------------------
------------------------------------------------------------
------------------------------------------------------------
------------------------------------------------------------
------------------------------------------------------------
------------------------------------------------------------
------------------------------------------------------------
------------------------------------------------------------
------------------------------------------------------------
------------------------------------------------------------
------------------------------------------------------------
------------------------------------------------------------
------------------------------------------------------------
------------------------------------------------------------
------------------------------------
>TuCCE02
---------------------MLTSESSF-------------------------------
------------------------------------------------------------
------------------------------------------------------------
------------------------------------------------------------
------------------------------------------------------------
----------------------------------------VRIFILNVETSMNKVMSTIL
F-----------------------------------------------------------
-----------------------------------------------TVAWIGF------
------------------------------------------------------------
----------------------------------------------------VSVCKA--
--------------------------------------------------------EP--
------------------------------------------------------------
----IVTTKFGQIQGF--T-DN--------------------------------------
-------YDD----------------------F----------------KYESFLGIPFA
EPPLGN--LRFQL---------------PQ-PFN--S---TW----S-T-----------
-----PYKAVNYGNG------------------------CFQT-----PLGSVN------
------------------------------------------------------------
---FNISEDCLYLNVWRPKL---NNE----------------------------------
---NNDT-ELLP--------------VFYFIHG------SGYTFSSS-SI-E--------
---------------------SNQGNVLAATQKI-IVVNSNYRLGAFGFAHG-S------
-----------HTSMPG-NLGIYDTLTVLRWIRDNIRAFGG-----DPNRVTLAGQSAGS
KI-VSILA--------------TLPNKFQSQ-----------SLFSRLIMMSGATTNKMQ
AEDV------------------------------SVAL---AKTRLLASKV-NC------
-------------LSQVDQFE---------------------------------------
---------SSNELSD----E------------------TVDCLKQVD----AKDL----
------------------------------------------------------------
-----LKAQSA-EGITAL-------GASET-----SV-----------------------
---------------------------------------------------FL-------
------------------------------------------------------------
-----------------------------PVY---------------G-T-D--------
----------LIPN----------------------KPM-----------VN-HA--KRL
EAI---------------------------------------------------------
----------KGK-----------PMLFGAEQDESSGFSPVD------------------
------------------------------------------------------------
------------------------------------------------------------
---------------------------------NIFTLDDA--------HSFITE---E-
---IS-------------------------F-AIQNI------KP-DQI-----------
-------DS------M-------FKVYFKDADP-----------------S---------
---------------------------NTY------------DIR---------------
---SRCVKLCSDMNYHCPSLTLAEFW------SL-K------------------------
--------------------------------------------------N---------
------------------------------HNIHFYLNS-YVGEKLAE------------
------------------------------NPGRPYG-----------------------
----------TQHGDDALFGLGD-------------------------------PIRQP-
---S------------------------LYT-TNDRKFS------------RLLLNLFSD
YAKGL-----------------PLT-----------------------------------
------------------------------------------------------------
------D-WPPIR--------Y-KH-PYKE--------------F-HS-QI-FKNLS---
---------LSSENII-NY--------------------------------DHKLCM---
-------------------------------------------EW-------MKLFNSDM
------------------------------------------------------------
------------------------------------------------------------
------------------------------------------------------------
------------------------------------------------------------
------------------------------------------------------------
------------------------------------------------------------
------------------------------------------------------------
------------------------------------------------------------
------------------------------------------------------------
------------------------------------------------------------
------------------------------------------------------------
------------------------------------------------------------
------------------------------------------------------------
------------------------------------------------------------
------------------------------------------------------------
------------------------------------------------------------
------------------------------------
>TuCCE06
---------------------MVTEKLIDSSVYL--------------------------
ENKV--------------------------------------------------------
------------------------------------------------------------
------------------------------------------------------------
------------ILRIRPYPKLRARLHIDR--------------LLGTPCDKNID-----
-GIC---------------------------KKQMQTNHNITLFRCNAMAKMYKPL-FYF
S-----------------------------------------------------------
-----------------------------------------------TLIILTL------
------------------------------------------------------------
----------------------------------------------------IDACES--
--------------------------------------------------------NP--
------------------------------------------------------------
----IVTTKFGQIKGF--A-GK--------------------------------------
-------HDD----------------------L----------------EYETFLGIPFA
EPPLGH--LRFQL---------------PQ-PFN--S---TW----T-T-----------
-----PYEAMDYGNG------------------------CSQT-----PSTENN------
------------------------------------------------------------
---FNTSEDCLYLNIWRPVL---KGA----------------------------------
---SNGT-ELLP--------------VMYYLHG------SGYTVGSG-RF----------
------------------------SHMLAATQKI-IFVSSNYRLGALGFAYG-S------
-----------HTSMPG-NLGIYDALTVLRWIRDNIRSFGG-----DPNRVTLAGQSAGS
QI-VSILA--------------TLPDKFDSQ-----------SLFSRLIMMSGASTSQLQ
ADSA------------------------------SVAL---SKTRLLASKV-NC------
-------------LSQVDQF----------------------------------------
---------GSNELSD----E------------------TISCLKKVD----AKDL----
------------------------------------------------------------
-----VKVQNS-YDIKVL-------GASEL-----MV-----------------------
---------------------------------------------------SL-------
------------------------------------------------------------
-----------------------------PVY---------------G-T-E--------
----------LIPD----------------------EPM-----------IN-HA--RQI
ESV---------------------------------------------------------
----------KGK-----------PMLFGSEQDEASMSSSFD------------------
------------------------------------------------------------
------------------------------------------------------------
---------------------------------GIFTLNDA--------YKFTKE---R-
---IS-------------------------F-AIKNI------TN-DQF-----------
-------DA------I-------YALYFADADP-----------------S---------
---------------------------SPY------------DIR---------------
---SRCVNLGSDMNFRCPSLILAELF------SQ-K------------------------
--------------------------------------------------N---------
------------------------------PDIYFYLNS-YVGKKLAE------------
------------------------------NAGRLYG-----------------------
----------TKHNDDIEFASGN-------------------------------PILNH-
---E------------------------AYT-DKDRKFS------------KLFLDLFGN
FTKGL-----------------KFD-----------------------------------
------------------------------------------------------------
------D-WPSIA--------V-D---MND--------------Y-EYPPI-IKKLT---
---------LPPTNML-YH--------------------------------GQQFCM---
-------------------------------------------KW-------AELLNYSF
P-------------------------PEISD-----------------------------
------------------------------------------------------------
------------------------------------------------------------
------------------------------------------------------------
------------------------------------------------------------
------------------------------------------------------------
------------------------------------------------------------
------------------------------------------------------------
------------------------------------------------------------
------------------------------------------------------------
------------------------------------------------------------
------------------------------------------------------------
------------------------------------------------------------
------------------------------------------------------------
------------------------------------------------------------
------------------------------------------------------------
------------------------------------
>TuCCE07
---------------------M--------------------------------------
------------------------------------------------------------
------------------------------------------------------------
------------------------------------------------------------
------------------------------------------------------------
----------------------------------------------NDMAKMYKPL-FYL
L-----------------------------------------------------------
-----------------------------------------------TLIILTL------
------------------------------------------------------------
----------------------------------------------------IEVCKS--
--------------------------------------------------------NP--
------------------------------------------------------------
----IVTTKFGQIKGF--S-GN--------------------------------------
-------YSD----------------------H----------------NYESFLGIPFA
EPPLGH--LRFQL---------------PQ-PFN--S---TW----T-T-----------
-----PYEAVNFKDG------------------------CVQN-----PSSAYK------
------------------------------------------------------------
---FNISEDCLYLNLWRPEL---SIE----------------------------------
---SNDT-ELLP--------------VFYFIHG------SGYTSSSS-AK-E--------
---------------------SNQGDVLAATQKI-IVVNSNYRLGAFGFAHG-S------
-----------HTSMPG-NLGIYDTLTVLRWIRDNIRSFGG-----DPNRVTLAGQSSGS
KV-VSILS--------------TLPDKFDSQ-----------SLFSRLIMMSGSATKQIH
AENV------------------------------SVAL---AKTRLLASKV-NC------
-------------LSQVDQLE---------------------------------------
---------SSDELSD----E------------------TVDCLKKLD----AKDL----
------------------------------------------------------------
-----LKAQNS-KDITAI-------GCSEI-----SV-----------------------
---------------------------------------------------FL-------
------------------------------------------------------------
-----------------------------PVY---------------G-T-D--------
----------LLPY----------------------RPM-----------IN-HA--KQI
ERI---------------------------------------------------------
----------KDK-----------PMLFGAEQDEASMFSSVD------------------
------------------------------------------------------------
------------------------------------------------------------
---------------------------------GIFTLNDA--------YEFTKK---R-
---IS-------------------------F-AIKNI------KP-DKI-----------
-------DS------I-------YKFYFNGTDP-----------------S---------
---------------------------SPY------------DIR---------------
---SRCVKLCSDMNYHCPSLILAEFL------SQ-K------------------------
--------------------------------------------------N---------
------------------------------ADIHFYLNS-YVGEKLAE------------
------------------------------NAGRLYG-----------------------
----------TKHGDDVKFGLGS-------------------------------PIRQY-
---N------------------------LYT-PNDRRFS------------QLFLDLFGT
FAKGF-----------------HLI-----------------------------------
------------------------------------------------------------
------G-WPSIT--------I-N---MND--------------Y-ESLQI-IKNLN---
---------LPPTNIV-DH--------------------------------GQQICI---
-------------------------------------------KW-------AELFS---
------------------------------------------------------------
------------------------------------------------------------
------------------------------------------------------------
------------------------------------------------------------
------------------------------------------------------------
------------------------------------------------------------
------------------------------------------------------------
------------------------------------------------------------
------------------------------------------------------------
------------------------------------------------------------
------------------------------------------------------------
------------------------------------------------------------
------------------------------------------------------------
------------------------------------------------------------
------------------------------------------------------------
------------------------------------------------------------
------------------------------------
>TuCCE08
---------------------M--------------------------------------
------------------------------------------------------------
------------------------------------------------------------
------------------------------------------------------------
------------------------------------------------------------
-------------------------------------------------AKMYKLL-FYL
L-----------------------------------------------------------
-----------------------------------------------TLIIVTL------
------------------------------------------------------------
----------------------------------------------------INACKS--
--------------------------------------------------------NP--
------------------------------------------------------------
----IVTTKFGQIKGF--S-GN--------------------------------------
-------YGD----------------------H----------------NYEAFLGIPFA
QPPLGH--LRFQL---------------PQ-PFN--S---TW----S-T-----------
-----PYEAVNFKDG------------------------CVQN-----PESYFN------
------------------------------------------------------------
---FNISEDCLYLNLWRPEI---NDE----------------------------------
----NNS-ELLP--------------VFYLMHG------SGYIKKSG-AL-P--------
---------------------PNQGDVLAATQKI-IVVNSNYRLGAFGFAHG-S------
-----------HTSMPG-NLGIYDTLTVLRWIRHNIRSFGG-----DPNRVTLAGQSAGS
KI-ASLLA--------------TLPDEFDSQ-----------SLFSRLIMMSGVATNQIH
AENV------------------------------SVAL---AKTRLLASKV-NC------
-------------LSQVDQFE---------------------------------------
---------SSNELSD----E------------------TIDCLKKVD----ASDL----
------------------------------------------------------------
-----LKAQNS-EDITAI-------GCSEI-----SV-----------------------
---------------------------------------------------FL-------
------------------------------------------------------------
-----------------------------PVY---------------G-T-D--------
----------LIPD----------------------QPM-----------IN-HA--RQI
ESI---------------------------------------------------------
----------KDK-----------PMLFGAEQDEATLFVAVS------------------
------------------------------------------------------------
------------------------------------------------------------
---------------------------------CVFSLSDA--------YAYITK---R-
---VS-------------------------F-AIKDI------KP-DQI-----------
-------DY------F-------YKHYFNDADP-----------------S---------
---------------------------DSY------------DIR---------------
---SRCVKLCSDMNYNCPSLILSEFF------SQ-E------------------------
--------------------------------------------------N---------
------------------------------PDIHFFLNT-YVGEKLAQ------------
------------------------------NDGRLYG-----------------------
----------TLHGDDVKFGLGD-------------------------------PIRQY-
---N------------------------LYT-PNDRKFS------------QFFLNLFGN
FTKGL-----------------NFD-----------------------------------
------------------------------------------------------------
------D-WPSIA--------V-D---MND--------------Y-ESLQI-IKKLN---
---------LPPTNIV-DH--------------------------------DQQICI---
-------------------------------------------KW-------AELFNYSI
--------------------------PQFQTSDKNQ------------------------
------------------------------------------------------------
------------------------------------------------------------
------------------------------------------------------------
--------EIESKLLNNIAY----------------------------------------
------------------------------------------------------------
------------------------------------------------------------
------------------------------------------------------------
------------------------------------------------------------
------------------------------------------------------------
------------------------------------------------------------
------------------------------------------------------------
------------------------------------------------------------
------------------------------------------------------------
------------------------------------------------------------
------------------------------------------------------------
------------------------------------
>TuCCE09
---------------------MSARNVIMSST----------------------------
------------------------------------------------------------
------------------------------------------------------------
------------------------------------------------------------
------------------------------------------------------------
---------------------------------------------------------LSN
L-----------------------------------------------------------
-----------------------------------------------ILFIFTL------
------------------------------------------------------------
----------------------------------------------------VNICKT--
--------------------------------------------------------NP--
------------------------------------------------------------
----IVTTRFGQIKGT--T-GN--------------------------------------
-------YSD----------------------H----------------KYEAFLGIPFA
EPPLGH--LRFQL---------------PK-PLN--P---TW----S-T-----------
-----PYEAVNFKDA------------------------CIQR-----RESYFN------
------------------------------------------------------------
---FNISEDCLYLNLWRPES---AGK----------------------------------
----HDG-ELLP--------------VFYLIHG------SGYIKKSG-AL-P--------
---------------------QNQGDVLAATQNV-IAVNSNYRLGALGFAHG-S------
-----------RTSMPG-NIGIYDTLIVLRWIRDNIRSFGG-----DPNRVTLAGQSAGS
NM-VTIIA--------------TLPNKFETQ-----------HLFSRLIMMSGVTINHMQ
ADHV------------------------------STAL---SKTRLLATKV-NC------
-------------LSRFDQFE---------------------------------------
---------SSGELSD----E------------------TVDCLKKAD----AYDL----
------------------------------------------------------------
-----LEAQFS-EDVIAL-------GNVEV-----AA-----------------------
---------------------------------------------------FL-------
------------------------------------------------------------
-----------------------------PVY---------------G-T-E--------
----------LITD----------------------HPM-----------IN-HI--KRI
ESI---------------------------------------------------------
----------KDK-----------PMLFGVEQDETTRYVSLS------------------
------------------------------------------------------------
------------------------------------------------------------
---------------------------------NISTMNDA--------YEFIKK---R-
---IT-------------------------K-AIKGI------KT-DKI-----------
-------DY------F-------YKFYFDDVDP-----------------T---------
---------------------------NSD------------EIK---------------
---AKCVNFFNDMCFHCPSLILAEFF------SQ-K------------------------
--------------------------------------------------S---------
------------------------------SNIHFYLNG-YVGEVLAQ------------
------------------------------DPGRPYG-----------------------
----------TLHADDIMFALGE-------------------------------PIRTY-
---K------------------------NYT-ENDRKFG------------QLFSNLFGD
FIKGV-----------------NFD-----------------------------------
------------------------------------------------------------
------D-WPSIA--------V-M---MKD--------------Y-ESPQI-IKKLD---
---------LPPMNVV-FR--------------------------------NQEICM---
-------------------------------------------DW-------ADLFNYS-
-I------------------------PR--------------------------------
------------------------------------------------------------
------------------------------------------------------------
------------------------------------------------------------
------------------------------------------------------------
------------------------------------------------------------
------------------------------------------------------------
------------------------------------------------------------
------------------------------------------------------------
------------------------------------------------------------
------------------------------------------------------------
------------------------------------------------------------
------------------------------------------------------------
------------------------------------------------------------
------------------------------------------------------------
------------------------------------------------------------
------------------------------------
>TuCCE23
---------------------MLIRAVDL-------------------------------
------------------------------------------------------------
------------------------------------------------------------
------------------------------------------------------------
------------------------------------------------------------
---------------------------------------------------------ISL
C-----------------------------------------------------------
-----------------------------------------------LILQIIS------
------------------------------------------------------------
--------------------------------------------------SLASAAPD--
--------------------------------------------------------KP--
------------------------------------------------------------
----LAKTPWGLVHGK--Y-LK--------------------------------------
-------VNE---------------------SH----------------QVACFLGLPYT
LPPVGP--LRFTR---------------TY-PVA--H---HH----H-D-----------
HHKAPIIKADSFKPA------------------------CIQS-----PFFYQA------
------------------------------------------HAGN--------------
---VTLSENCLYLNIFTPVR---GNE----------------------------------
---LNVT-KLYP--------------VFVYVHG------SAFAFGGP-AG-I--------
---------------------HNQAQYLSAFGDI-MVVTMAHRLGFLGRPYD-GPVED--
------DEQNYPHHLPG-NQDLHDVIQSLQWVHNNIRYFGG-----DPDRVTLGGLSAGS
IV-ATSLF--------------VSPIV--PD-----------GLFNKVVAMSGLPISPPT
TLNP------------------------------KRAK---SITKEISSAV-KC------
-------------SFRDTDTK---------------------------------------
----------DHPLSW----N------------------EIHCLKRVD----PFDL----
------------------------------------------------------------
-----VKASAS------------------------IS-----------------------
---------------------------------------------------FS-------
------------------------------------------------------------
-----------------------------PMY---------------G-D-D--------
----------ILPQ----------------------QPQ-EL--------IK-----SP-
IFKK--------------------------------------------------------
----------NRY-----------SLLIGTEQNEDVISHSTP------------------
------------------------------------------------------------
------------------------------------------------------------
-----------------------------------TTVHDA--------ITDLSN---L-
---FQ-------------------------D-RFGVE------KM-DNF-----------
-------TS------I-------IQSYFNELQE-----------------DQ--------
-------------------------MANQT------------AVE---------------
---SIFHAIISDFTFICPSLLMGKIF------SL-N------------------------
------------------------------------------------------------
------------------------------NQVYFYRNE-VVLDA-------D-------
------------------------------KDKRPFG-----------------------
----------TLHADDSALFIGY-------------------------------PFTTP-
---D------------------------LYS-DSDRTIS------------LQMMKLLGT
FVEDG-----------------YAP-----------------------------------
------------------------------------------------------------
--------WPAVR----------N---QDG----------------KTTPY-VWKIT---
-------KELDYQNFEVDP--------------------------------YNNRCS---
-------------------------------------------EW-------AQIYQIDD
L-----------------------------------------------------------
------------------------------------------------------------
------------------------------------------------------------
------------------------------------------------------------
------------------------------------------------------------
------------------------------------------------------------
------------------------------------------------------------
------------------------------------------------------------
------------------------------------------------------------
------------------------------------------------------------
------------------------------------------------------------
------------------------------------------------------------
------------------------------------------------------------
------------------------------------------------------------
------------------------------------------------------------
------------------------------------------------------------
------------------------------------
>TuCCE37
---------------------MNWK-----------------------------------
------------------------------------------------------------
------------------------------------------------------------
------------------------------------------------------------
------------------------------------------------------------
---------------------------------------------------------LQI
F-----------------------------------------------------------
[truncated: 186,882 more chars]
