# Supplementary material for: Genome streamlining in a minute herbivore that manipulates its host plant
Source: eLife. 2020 Oct 23;9:e56689. doi: 10.7554/eLife.56689 (PMC7738191; doi:10.7554/eLife.56689)
Supplement: Supplementary file 7. [file elife-56689-supp7.zip › Supplementary_File_7/FIgure_6_panB_mafft.fasta]

>Tetranychus_urticae
-----M------------------LRKLYFSLFNGKSFAHSYIKNG-------QLLKPT-
--VTPSLHRLSSSDSKSSSNKSNLDVPKKAVVGYAVS----------DAAIGRKKVRTID
IVSMKEKGKRIKCLTCYDYTFASILERTNV-DIVLVGDSAGHVMQGKSNTLS--------
--VTLDHIKYHVECVAGAIKRPLLVADMPFMSFGPSLEVSCANVATLV-AAGAEAVKIEG
ASEVLCKQIEFLVASGVPVMGHIGLQPQAVHSYGGFRIQGKNEKALNRLLQQAKDLENAG
CFSMVIELTEPSVAAQITKSVKIPTISIGAGNSCDGNILVIQDMLGM-----N-I-----
------------------------GFKPKFLKTFANLEEDIRNAVNRYCEEVDNGT----
----------------------------------SEPI--------------
>Tetranychus_kanzawai
------------------------------------------------------------
--------------------------------GYAVS----------DAAIGRKKVRTID
IVSMKEKGKRIKCLTCYDYTFASILERTNV-DIVLVGDSAGHVMQGKSNTLS--------
--VTLDHIKYHVECVAGAIKRPLLVADMPFMSFGPSLEVSCANVATLV-AAGAEAVKIGG
ASEVLCKQIEFLVASGVPVMGHIGLQPQAVHSYGGFRIQGKNEKALNRLLQQAKDLENAG
CFSMVIELTEPSVAAQITKSVKIPTISIGAGNSCDGNILVIQEMLGM-----N-I-----
------------------------GYKPKFLKTFASLEEDIRNAVNRYCDEVDNGT----
----------------------------------REPIX-------------
>Tetranychus_evansi
LFCKFM------------------SRKLYFPLLNAKSFVLSWIKNG-------QLLKPT-
--VQPTLHRFSSNESRSNSNKSNLDVTKKAVVGYAVS----------DAAIGRKKVRTID
IVSMKDKGRRIKCLTCYDYTFASILERTNV-DIVLVGDSAGHVMQGKSNTLS--------
--VTLDHIKYHVECVAGAIKRPLLVADLPFMSFGPSLEVSCANVATLI-AAGAEAVKIEG
ASETLCKQIEFLVASGVPVIGHIGLQPQAVHSYGGFRIQGKNEKALNRLLQQAKDLENAG
CFSVVIELTEPSVAAQITKSVKIPTISIGAGNSCDGNILVIQDMLGM-----N-I-----
------------------------GFKPKFLKTFANLEEDIRNAVNRYCEEVDNAT----
----------------------------------SEPI--------------
>Panonychus_ulmi
------------------------------------------------------------
---------------------------RKAVVGYAVS----------DSASGRKKVRTVD
IVAMKEKGKRIKCLTCYDYTFATILDRTNI-EIVLVGDSAGHVMQGKSNTLS--------
--VTLDHIKYHVECVAAAIRRPLLIADMPFMTVGPSLELTCANVATLL-AAGAEGVKIEG
ASAILCKQIEFLVSSGVPVMGHIGLQPQAVHSYGGFKIQGKNEKASNQLIQRAKDLESAG
CFSMVIELTDPSVADKITRSVNIPTIGIGAGNSCDGNILVVQDMLGM-----N-I-----
------------------------GFKPKFLKTFANLEEEIRTAVNRYCEEVDNGT----
----------------------------------SEPI--------------
>Panonychus_citri
------------------------------------------------------------
---------------------------KKSVVGYAVS----------DSASGRKKVRTVD
IVTMKEKGKRIKCLTCYDYTFATILDRTNI-DIVLVGDKKSVVGYAVSDSASGRKKVRTV
DIVTMKEKGKRIKC--------LTCYDYTFATILDRTNIDIVLVGD---AAGAEGIKIEG
ASATLCKQIEFLVSSGVPVMGHIGMQPQAVHSYGGFKIQGKNEKASNQLVQRAKDLESAG
CFSMVIELTDPSVADKITKSVNIPTIGIGAGNSCDGNILVIQDMLGM-----N-I-----
------------------------GFKPKFLKTFANLEEEIRTAVNRYCEEVDNGT----
----------------------------------SEPI--------------
>Enhygromyxa_salina
------------------------------------------------------------
---------------------------------------------------------MPD
ILARKRDGVPVVMITAYDATFARLIDACDV-DIVLVGDSLGMVMQGHEHTLE--------
--VTVDHMIYHARCVRRALRCAHLTVDMPFMSYQASPDLAVTNAGRLIKEGGAASVKLEG
GA-QVLPAIERIVAAGIPVMGHLGLTPQSVHAFGGFKVQARDAQAAERLRNEAAQLEQAG
CFSIVLEGIPAALATEVSASLSIPTIGIGAGNGCDGQVLVMQDLLGL-----D-D-----
------------------------SFKPKFVKRYATLADPVRDAFSAFAAEVRSRAFPGP
EHSFASKNSPVAAA------------PDPDPNDHAEPPRRAGY--GPR----
>Plesiocystis_pacifica
-----M------------------------------------------------------
-----------------------------------------------VASPPRKPVTVPD
IHARKRDGVPIVMITAYDATFTRLVDACDV-DIVLVGDSLGMVMQGRDHTLE--------
--VTVDDMIYHARCVRRALRCAHMTVDMPFMSYQVSPEKALENAGRLVKEGGAASVKLEG
GA-RVVPAIEALVAAGIPVMGHLGLTPQSVHAFGGFKVQAREEAEAQRLREEALMLQDAG
CFSMVLEGIPAPLATEVSASLSIPTIGIGAGNGCDGQVLVMQDLLGL-----D-D-----
------------------------NFKPKFVKRYAELADTVRDAFSEYAREVRSRAFPGK
EHTFKAKKRKSKDAGLRPV-----DEPEAGPSSGSDEPRRRGY--GPA----
>Desulfospira_joergensenii
------------------------------------------------------------
-----------------------------------------------------MQTTTSS
LMKMKQEGRKITALTAYDYAFACMLDQEGI-EIILVGDSLGMVVQGKKNTLA--------
--VTMDEILYHTSMVARACQSAMVVGDMPFMSYQGSLDRAVENAGRFLKEAGASAVKLEG
GA-DVCPAINAMARAGIPVQAHIGLTPQSVHQMGGFKVQRDEE----RLLKDAKDVENAG
AFSVVLEGIPSPIAEKITKTLKIPTIGIGAGPACDGQILVLHDMLGI-----N-D-----
------------------------RFLPKFVKKYADLAGEARKGLASYIEEVKQGKFPSD
EYEYK-----------------------------------------------
>Desulfobacter_vibrioformis
-----M------------------------------------------------------
----------------------------------------------------STKVTTSS
LMKMKQEGKKITALTAYDYPFAAMVDRAGI-DIILVGDSVGMAVQGWDTTLP--------
--VTMDEMIYHTKLVTRACTRSLVVGDMPFMSYQSSLERAVENAGRFLKEAGAMAVKLEG
GA-DVCPAISAMAKAGIPVQAHIGLTPQSVHQMGGFKVQRDEE----RLLKDARDVEAAG
AFSVVLEGIPASIAQKITQALTIPTIGIGAGPFCDGQILVFHDMLGI-----N-D-----
------------------------GFIPKFVKKYVDIAALAAQGLDEYIKEVREGSFPSQ
DHSYK-----------------------------------------------
>Pelobacter_propionicus
-----M------------------------------------------------------
----------------------------------------------------RKKVTIPD
ILKMKQERRRITMMTAYDYPFARLVDSGGV-DAILVGDSLGVVFSGHDNTLS--------
--VTMDEMIYHTRAVARAKPQAVLVTDMPFMSYQVSVEEACRNCGRMIQEGGAQAVKIEG
GM-NMSHVIRAVTSIDIPVMGHIGLTPQSIHRMGGYRVQGRKE-QAERIMEDALAVQAAG
AFSIVLEGIPSSLAASITAELSIPTIGIGAGPDCDGQVLVIHDILGL-----C-E-----
------------------------KYSPKFVKRYAELAPVITDAVNRYVEEVRSGAFPTE
EHSFN-----------------------------------------------
>Aeromonas_schubertii
------------------------------------------------------------
----------------------------------------------------MSKITTAS
LLKMKQEGKKFTAITAYDATFAKLFDDEGA-HVLLIGDSLGMVLQGGSDTLA--------
--VTMDEMAYHTRCVAKGADQALVIADMPFMSY-ATPEQTYQNAARLM-AAGARMVKMEG
GE-WLCDAIRHLTRNGVPVCGHLGLTPQSVHVFGGFKVQGRDEFQAQEIYRQALALQEAG
IQLLVLECVPVALAERITKALRIPVIGIGAGPVTDGQILVMHDAFGV-----T-S-----
------------------------GYVPKFTKNFLAETGDLRGAVRLYIKEVAEGTFPGP
EHCFN-----------------------------------------------
>Alteromonas_sp_Nap_26
------------------------------------------------------------
----------------------------------------------------MKKVTVSG
LLKKKQAGEKITSLTAYDASFAKMFDEQGV-DAILIGDSLGMVLQGEDDTLP--------
--VTVDDIAYHTRSVRKGTARAFVIADMPFMSY-ATPEQSYSNAATLM-AAGASMVKMEG
GR-WLCETIAGLNLRGVPVCGHLGLTPQSVHVFGGFKVQGREQSQADKLLEEAKALEAAG
IQLLVLECVPTSLGKAVSEALSIPVIGIGAGKDTDGQILVMHDMFGI-----S-A-----
------------------------NYMPKFSKNYLTETGDMRKAVALYIEEVQNGVFPSQ
EHSFE-----------------------------------------------
>Pseudomonas_aeruginosa
------------------------------------------------------------
----------------------------------------------------MPDVTLTT
LQGLKQSGEKIAMLTCYDATFAHTASQAGV-DVLLVGDSLGMVLQGHDSTLP--------
--VSNQEMAYHTSCVKRGNKGALIVTDLAFESS-HSLAQTLADAVRLM-QAGAHMVKLEG
GA-WLAEPIARLAQMGVPVCAHLGLTPQAVNLFGGFKVQGRQETQARQLRADAIALEQAG
AAMLLLECVPSVLAEEITQAVKIPVIGIGAGPATDGQVLVMHDMLGL-----SLT-----
------------------------GRSPKFVKDFMQGQESIPAAITAYVRAVKDTSFPAA
EHGFNA----------------------------------------------
>Pseudomonas_veronii
------------------------------------------------------------
----------------------------------------------------MPDVTLTT
LQSLKLKGEKIAMLTCYDATFAHACCQAGV-EVLLVGDSLGMVLQGHDSTLP--------
--VTTDELAYHTASVKRGNDGAFIIADLPFMGY-ATVEQTFHNAGKLM-QAGAHMVKVEG
AA-WLAESIRMLAERGVPVCAHMGLTPQSVNILGGYKVQGRNEAQARQMRADAIALEQAG
AAMILLECVPSELAAEITHAVKVPVIGIGAGSATDGQVLVLHDMLGL-----SIT-----
------------------------GRVPKFVKNFMTGQDSIHAALSAYVAEVKGVTFPGA
EHGFSA----------------------------------------------
>Pseudomonas_mendocina
------------------------------------------------------------
----------------------------------------------------MPDVTLTT
LQSLKQNGEKIAMLTAYDATFAQACSQAGA-EVLLVGDSLGMVLQGHDSTLP--------
--VTIDEMAYHTASVKRGNNGALIISDLPFMAY-STSEQTLLNSARLM-QAGAHMVKLEG
AG-WLAEPIRLLAERGVPVCAHLGLTPQAVNILGGYKVQGRQEAQARQMRADAMALEQAG
AAMLLLECVPSELASEIAQAVKIPVIGIGAGPGTDGQVLVLHDMLGL-----SLS-----
------------------------GRVAKFVRNFMEGQSSIQGALNAYVKAVKDGSFPAA
EHGFSA----------------------------------------------
>Pseudomonas_putida
------------------------------------------------------------
----------------------------------------------------MPEVTLTT
LNGLKAKGEKITMLTCYDATFAKAASQAGV-EVLLVGDSLGMVLQGHDSTLP--------
--VTTDDMAYHTACVKRGNDGALILADLPFMAH-ATLEQSFANCATLM-RAGAHMIKVEG
AA-WLAETIRLLADRGVPVCAHMGLTPQTVNVLGGYKVQGRQEGQAQQMRADAIALEQAG
AAMLLLECVPSELATEISQAVGIPVIGIGAGSGTDGQVLVLHDMLGL-----SLS-----
------------------------GRVPKFVKNFMAGQPDIQSALAAYVKQVKDVSFPAP
EHGFSA----------------------------------------------
>Azotobacter_vinelandii_DJ
-----MP-----------------------------------------------------
----------TDAVPD---------------------------------DTDMPDVTLTT
LQGLKQRGEKIVMLTCYDATFAQTASQAGI-EVLLVGDSLGMVLQGHDSTLP--------
--TSVAEMAYHTTCVRRGNRGALIVTDLPFMSY-ASLDQALESSAQVM-RAGAHMVKLEG
GA-WLCETVTRLAENGIPACVHLGLTPQSVNLFGGYKVQGRDEGRARQLRADAEALERAG
AAMLLLECVPSPLAEQITRAAGVPVIGIGAGAATDGQVLVMHDMLGL-----SLT-----
------------------------GRTPKFVKDFMAGQENIQAAFAAYTHAVKQGEFPTA
EHGFSA----------------------------------------------
>Pseudomonas_sp_GM21
------------------------------------------------------------
----------------------------------------------------MPDITLTT
LHGLKARGEKIAMLTCYDATFAQAASSAGV-EMLLVGDTLGMILHGHDSTLP--------
--VQVEDVAYHTECVRRGNVGAFIVADLPFMSY-ATVEQALQSAGRLM-KAGAHMVKLEG
DR-WLAESVKRLTQNGVPVCAHLGLTPQSVNVLGGFKVQGRDPVRARQLIEDAITLEEAG
AAMLLVECLPSPLAEQLSQAVRIPVIGIGAGAGTDGQVLVLHDMLGL-----SLT-----
------------------------GRTPKFVRNFLTGQNSIQSALQSYVAAVKSREFPGA
EHGYAM----------------------------------------------
>Bemisia_tabaci
-----ME----------------VFLEALTRIRASSTFSA----YGRNLTNRLARIPPL-
--I----ETSTPNSPKLARTT------SNFTNGKFQPIRRNQIRLSSSSSSPSSPVTLSS
IRALKERREKIAMLTTYDATFAEAASRAGV-EVLLVGDTLGMVLQGHDSTLP--------
--VTVEDIAYHTACVRRGNTGAMIVADLPFMSY-ATIEQALVHARRLM-QSGAHMVKLEG
GT-WVTETVRRLTENGVPVCVHMGMTPQSVNVFGGFKVQGRDPARAQELKDSALKVEAAG
AAMIVLECVPWDLAEEITRVADVPVIGTGAGPGTDGQVLVLHDMLGL-----PLR-----
------------------------GLIPSFVRNFLTG-TSIQAALRAYVEAVKDNSYPAP
KR--------------------------------------------------
>Francisella_tularensis
-----M------------------------------------------------------
-------------------------------------------------------KSVLG
FRKAKVTQEKISMITCYDYTLAKIINSTDI-DCILVGDSGGMVLLGKKNTTY--------
--TTLDDMQFMTQAVANGATDKFIVADLPFMSYRQSLEITMQAVTTLI-QSGAHAVKLEG
SS-GNLDIIKHIVNSGVPVMGHIGMTPQFINSFGGFKVQGKTEEAAKHLLEEAKLLEQAG
CFGIVLECIPANIAKNITQNLDIPTIGIGAGSDTDGQILVLQDMLGM-----N-T-----
------------------------DFQPKFVKKYISASEIFSEAINTYVKETKANIFPTK
EYSYDYC---------------------------------------------
>Legionella_nautarum
------------------------------------------------------------
-------------------------------------------------------MKIHD
FKRKKQLQNKISMLTCYDYPSARIIAESNI-DCVLVGDSVAMAVHGHETTVM--------
--ATMEMMELHTKAVARGLKTHFLIADLPFLSHRLSQADTVSNVRRLL-QAGAHAVKIEG
GDSDTCQTISYLVTAGVPVIGHIGLTPQSVHQLGGYKVQGKEQEQAARLIQQATELEAAG
CFALVIECVPAELGKAITQTLTIPTIGIGAGADTDGQVLVWHDLLGL-----Q-T-----
------------------------EFQPKFVKQYAQSKGLLLAAINSYAKEVQSANFPTK
EYAF------------------------------------------------
>Rhizoctonia_solani
-----M------------------------LTLGSRTFLT---------------VRPS-
--RVCALRRWMSVRPE--------------------V----------KEAQARKKVTIQK
LHALKQKATPITVLTAYDYPSGVRCERADI-DITLVGDSLAQVALGYDSTTR--------
--LTLDEMLHHIRAVARGSRSPFLVADMPFGTYYASIEDAVRSAVRMVREGGAEAVKLEG
GK-EIVPTIKALTSVGIPVMAHVGLLPQRHAALSGYRVQGKDVTSAIELVHAATELQHAG
AFSMVLEAVPHPLATHISKRLHIPTIGIGAGPGCDGQVLVQDDALGV-----W-S-----
------------------------GHKAKFVRRFAEIGVQAAEGVDAYAKAVRDGSFPAM
DAESYEMDSGEWDKFAE-----------------HEQVRESRK---------
>Coprinopsis_cinerea_okayama7130
-----M----------------------------STTTTTLRMAYGLN-----RVSRAGL
QLRLTPARRWMSVRPPSPDA-------QTTTTKTPT------------TPASRKKVTIQT
LHSLRQSKTPITMVTAYDYPTALACSSSPLTDITLVGDSLAQVCLGYSSTTQ--------
--LSLDEMIHHARAVSRGNKHPLLVADMPFGSYQVSVEDAIRNAVRLVREAGVEAVKLEG
GQ-EIVEVVRRLTEVGIPVMAHVGLLPQRHASLSGYRVQGRSIEGAKRLLEDALALQDAG
AFSMVVEAVPRELGTYITERLNVPTIGIGAGPGTSGQVLVIDDIMGT-----W-S-----
------------------------GHKAKFVRRFANLKAVRDNGIQQYCEAVRNGSFPDP
ESESYTMDPALWEQFLA-----------------SQK---------------
>Laccaria_bicolor_S238NH82
-----M------------------------------------------------------
-----------SVRPP---------------VKDPT-----------TPPIPRKKVTIQA
LRALRQSKTPIAMLTAYDYPSALACSSSTLTDITLVGDSLAQVCLGYASTTQ--------
--LTLDEMVHHAKAVARGTTHPLLIADMPFGSYHTSVSDAVANAVRLVREAGVEGVKLEG
GR-EIVDVVRKLTEVGIPVMAHVGLLPQRHSALSGYKVQGRSVEGARRVVRDALALEEAG
AFSMVVEAVPKELGRYITERVRIPTIGIGAGPWTSGQVLVFDDVMGT-----W-S-----
------------------------GHKAKFVRRFANMKDVRDTGVQRYAEAVRDGTFPDA
EAESYAMDETEWDKFLH-----------------SEGIHVQRGNAGDRA---
>Prunus_persica
-----M--------------------AFYAAVSRAKAMS--------------RAFSPI-
-------LRCMSNVPE------------NTVYGGPK------------TQSPDQRVTVTH
LKQKHKKGEPITMVTAYDYPSAVHLDSAGI-DICLVGDSAAMVVHGYDTTLP--------
--ITLDEMLVHCRAVARGAKRPLLVGDLPFGSYESSSNQAVDSAVRVLKEGGMDAIKLEG
GSPSRITAAKSVVEAGIAVMGHVGLTPQAISVLGGFRPQGRNVASAVKVVETALALQEVG
CFSVVLECVPPPVAAAATSALQIPTIGIGAGPFCSGQVLVYHDLLGMMQHPHH-A-----
------------------------KVTPKFCKQFAHVGEVINKALVEYKEEVASGSFPGA
AHSPYKISAAEVYGFLSELTKLGLDKAASAAAEAAEKISTSK----------
>Citrus_clementina
-----MAEQHVSLKRVQVAQPKHLFKQTQLLVTLTQHYSRILNNSNMSFS-RINRARPL-
--L----VRCMSNIPE------------NSVYGGPK------------PQNPNQRVTLTH
LRQKHKNGEPITMVTAYDYPSAVHLDSAGI-DICLVGDSAAMVVHGHDTTLP--------
--ITLEEMLVHCRAVARGAKRPLLVGDLPFGTYESSTNQAVDTAVRILKEGGMDAIKLEG
GSPSRITAARGIVEAGIAVMGHVGLTPQAISVLGGFRPQGKNVTSAVKVVETALALQEVG
CFSVVLECVPPPVAAAATSALQIPTIGIGAGPFCSGQVLVYHDLLGMMQHPHH-A-----
------------------------KVTPKFCKQFARVGDVINKALLEYKEEVTNGSFPGP
SHSPYKMSSSDCNGFFNELQKLGFDKAAAVAAEAAEKIDTAK----------
>Arabidopsis_thaliana
-----M------------------------ASSLTRNCS--------------RFSKAI-
--S----VRFMSNLPE------------NTVYGGPK------------PQNPNQRVTLTH
LRQKHRRGEPITVVTAYDYPSAVHLDTAGI-DVCLVGDSASMVVHGHDTTLP--------
--ISLDEMLVHCRAVARGAKRPLLVGDLPFGTYESSSSQAVDTAVRVLKEGGMDAIKLEG
GSASRITAAKAIVEAGIAVIGHVGLTPQAISVLGGFRPQGRNIASAVKVVETAMALQEAG
CFSVVLECVPPPVAAAATSALKIPTIGIGAGPFCSGQVLVYHDLLGMMQHPHH-A-----
------------------------KVTPKFCKQYANVGEVINKALMEYKEEVSKKVFPGP
SHSPYKITASELDGFLTELQKLGFDKAASAAALAAENMEPSK----------
>Vitis_vinifera
-----M----------------------LVARTLKKSLS--------------SVSKPF-
--SLHTHLKWLSNLPE------------NTVYGGPK------------PQNPNQRVTLNH
LRQKHRRGEPFTMVTAYDYPSAVHLDLAGI-DICLVGDSASMVVHGHDTTLP--------
--ISLEEMLVHCRAVARGAKRPLLVGDLPFGTYESSSNQAVDAAVRILKEGTMDAIKLEG
GSPSRITAAKSIVEAGIAVMGHVGLTPQAISVLGGFRPQGKNIASAVKVVETAMALQEAG
CFAVVLECVPAPVAAATTSALRIPTIGIGAGPFCSGQVLVYHDLLGMMQHPHH-A-----
------------------------KVTPKFCKRYGQVGEVINKALLEYKEEVTNGSFPGP
AHSPYKICSAEVDGFLNELQKLGLDKAASAAAEAAEKIETSESLEGKSPKSD
>Ricinus_communis
-----M--------------------SLLTKLSKSS-----------------SITHPN-
--YFLHCLRYMSNIPE------------NTVYGGPK------------PQCSNQRVTLSH
LKQKHKKGEPITVVTAYDYSSAVHLDTAGI-DICLVGDSAAMVVHGHDTTLP--------
--ISLDEMLVHCRSVARGANRPLLVGDLPFGTYESSTMQAVDTAVRVLKEGGMDAIKLEG
GSSSRITAAKAIVEAGIAVMGHVGLTPQAISVLGGFRPQGKNISSAVKVVETALQLQEAG
CFSVVLECVPAPVAAAATSALRIPTIGIGAGPFCSGQVLVYHDLLGMLQHPHH-A-----
------------------------KVTPKFCKQFARVGDVINKALLEYKEEVINGSFPGP
AHSPYKISAADMNGFLSELQKLGLDKAVSLAAAAAEKIQTAESFEGSTSAND
>Cucumis_sativus
-----M--------------------ALFKLLTMAV-----------------SRTRTQ-
--SLLKTLRYMSNVPE------------NTVYGGPT------------SQTPNQRVTLTN
LRQKYKKGEPITMVTAYDYPSGVHLDMAGI-DIALVGDSAAMVVHGHDTTLP--------
--ITLDEILVHCRAVARGARRPLLIGDLPFGTYESSSAQAIDTAVRILKEGGMDAIKLEG
GSHSRITAARAIVEAGIAVMGHVGLTPQAISVLGGFRPQGKNITSAVKVVETAISLQEAG
CFAVVLECVPPEVAAAATAALRIPTMGIGAGPFCSGQVLVYHDLLGMLQHPHH-A-----
------------------------KVTPKFCKQFAQIGDVINKALLEYREEVSNGSFPGP
LHSPYKISDADFNGFLKELQNMGLDEAASAAAAKANR---------------
>aculy01g38350
-----MDPSSQ-----------PSST----MQDASAAVAK---------------TEPQ-
--D--------GRQPK---------------IGY---------------LATKKKIRVSD
LQEAKRRGEKWAMLTSYDTISARVFDKAMI-PCLLVGDSAAQMVYGYKSTLP--------
--VTMDELIPLARAVAAGCERSLVVVDLPFGSYQESPEVCLKNAIRFMKEAQVQAVKLEG
GR-EYVKHVKLLTQSGIPVVAHVGFTPQSEHTIGGYKIQARGEQQAEQLVADALALQESG
AFACVVEMVPSEVGQMLTQRLSIPVIGIGAGPNLDAQILVWHDMAGF-----T-APEASK
ATGAPQYLGEQSGSVTGGGEKFKLARAPKFVKRYASMSQILYDAAVNYAREVSEGSYPAR
EHCYE-----------------------------------------------
>Amycolatopsis_halophila
-----M-------------------------SAGSPGAEE---------------AAP--
-------------------------------YGSGSA----------QQSKPPKKVRVHH
LREMKERGEAWPMLTAYDMYTAQLFDEAGI-PVLLVGDSAANNVYGYETSIP--------
--VTVDELLPLVRAVTRSVQRSLVVADLPFGSYQLSPEQALETSVRFMKEGLAHAVKLEG
GR-KFAPHVEALTSAGIPVMGHIGFTPQSEHNLGGYRVQGRGE-AGQELLADALALQEAG
AFAVVMEMVPAEVAKQITHELTIPTVGIGAGPDCDAQVLVWQDMAGL-----R-R-----
------------------------GKSPRFVKRYADMAGVLSEAAATFAAEVQAGEFPGP
EHAFH-----------------------------------------------
>Saccharomonospora_azurea
-----MSHDDT-----------SRSTAADSGAESSTTAET---------------TAP--
-------------------------------YGEPAGHQHAQPD-DTAQPVLRKRVRIHH
LQEMKGRGEPWPMLTAYDTYTARLFEDAGI-PVLLVGDSAANTVYGYESSLP--------
--ITVEEMLPLVRAVTRSVTKPLVVADLPFGSYQGSPEQAVATAARFMKEGRAHAVKLEG
GR-RYASHVEAVTASGVPVMGHIGFTPQSEHNLGGYRVQGRGS-AGDGLIADALALQDAG
AFAVVMEMVPAEIAKQITHELAIPTVGIGAGPDCDAQVLVWQDMAGL-----R-T-----
------------------------GRVPRFVKQYADLAGALTDAAKAFADDVRERSFPAA
EHTFH-----------------------------------------------
>Actinopolyspora_mzabensis
M---NMSEQNT-----------PSAAGAHTTNNGAAGTET---------------SAP--
-------------------------------YGS---------------TAPRRRTRIHH
LREYKRRGEAWAMLTSYDTYTARIFDQAGI-PVLLVGDSAANNVYGYESSLP--------
--ITVDELLPLVRAVAGAAEHSLVVADLPFGSYQASPEQALHTAVRFMKAG-AHAVKLEG
GR-RYADHVEALVAAGIPVMGHLGFTPQSEHGLGGYRVQGRGD-QAENLLADARTLQEVG
AFAVVLEMVSSDAAKRVTGELEIPTVGIGAGPECDAQVLVWTDMAGL-----N-T-----
------------------------GQTPRFVKRYAEVGNELARAASEFASEVRDGQFPTS
EHGFD-----------------------------------------------
>Actinopolyspora_erythraea
-----MTERNTR---------GTDADGVNIATGSAGGAET---------------SAP--
-------------------------------YGT---------------TAPRRRTRIHH
LREYKRRGEPWAMLTSYDTYTARIFDQAGI-PVLLVGDSAANNVYGYESSLP--------
--VTVDEMLPLVRAVAGAAEHSLVVADLPFGSYQASPEQALHTAVMFMKAG-AHAVKLEG
GR-RYAAHVEALVAAGIPVMGHLGFTPQSEHGLGGYRVQGRGD-QAETLLADARAVQDAG
AFAVVLEMVSSGAAKRVTGELEIPTVGIGAGPECDAQVLVWTDMAGL-----N-T-----
------------------------GQTPRFVKRYAEIGNELARAAGEFADDVRSGAFPAK
EHSFD-----------------------------------------------
>Janibacter_sp_HTCC2649
-----MSDQPT------------------------PPAET---------------INP--
-------------------------------YGTGA------------QAAPQKRIRVPH
LQKMKETGEKWAMLTAYDMYAAEIFDEAGI-PCLLVGDSAGNNVYGFETTVP--------
--VTVDHLVPLCRAVTSAAKHAMVVADLPFGSYQASPQQALATATRFMKEGLAHAVKLEG
GK-AMVPEIELLVRAGIPVMGHIGFTPQSEHVLGGYRVQGRGD-GADRLLEDALALEAAG
CFAIVIEMVPAPAAKKVTEALRIPIIGIGAGPDCDAQVLVWQDMAGL-----R-G-----
------------------------GRAPRFVKKYMDMRTGLADAAKEYAAEVASGAFPAA
EHSFES----------------------------------------------
>Nocardia_donostiensis
-----M----------------------------SESASE---------------TPA--
-------------------------------YGAVSE----------TTQPARRKTRVHH
LQQMKATGERWSMLTAYDYSSARLFAEAGI-PVLLVGDSAANVVYGYDTTVP--------
--VTADELIPLVRGVVRGAPHALVVADLPFGSYESSPQQALATATRFMKEGLAHAVKLEG
GE-RIAEQIALITAAGIPVMGHIGFTPQSVNTLGGFRVQGRGE-GAEGLIADAIAVQEAG
AFSVVMEMVPADLAGQVTRKLTIPTIGIGAGPDCDAQVLVWQDMAGY-----S-S-----
------------------------GKTAKFVKRFAEIGDSLRDAAATYADEVRRGTFPGP
EHSF------------------------------------------------
