# Supplementary material for: Genome streamlining in a minute herbivore that manipulates its host plant
Source: eLife. 2020 Oct 23;9:e56689. doi: 10.7554/eLife.56689 (PMC7738191; doi:10.7554/eLife.56689)
Supplement: Supplementary file 7. [file elife-56689-supp7.zip › Supplementary_File_7/Figure_4_Supplement_8_IRs_mafft.fasta]

>aculy01g09960
-------MPM--------------------------------------------------
------------------------RGKHLAPLA--------------TLLFLLLNLNI--
------------------------------------------------------------
------------------------------------------------------------
------------------------------------------------------------
NINP--------------------------------------------------------
-----------------------------------------------------ANG--VP
LP----------------------------------------------------------
-------------------------------------------------EELKIGGLFE-
----RGEENLALAFRLAIERV---------------------------------------
------------------------------------------------------------
-----------------------NTERKLLP-----------------------KTRL--
------------------IPSMQILDK----SDSYAA----------------SRKVC--
----------TILQ-------DSLV------GIF--------GPQS--------SKSSNY
ARSVCSALQMPHFETRWDSSL---------------------------------------
----------------------------TEP---MPFSINLAPLPSALGKALRDLVIK--
---------KNWKTFAI--------LYSEDS----------S-----MILIQEILKHTK-
------------MHSKHIIVRKARQTTEP-------------NYATSNGKN---------
------------LRSTSQQQ----------------PQPTLA------------------
---------------------------------------GQTRPSFKEILKEL-------
-------------FKL-NVKNMIIDVPRDQV--------LTVL-SH-ARDVNM-------
--LRVYNSY-------IFTTLDLHT----VDLKQFY-------------HTGTNISAFSI
ID----------------PKQLQ----LHE------------------------------
-----------------------------DILSQWEHAPQVLG-----------------
-------------------------DDLQSDNNLVAQFYPNHNS----------------
-SSSG--SSSSSNNALGTGKTYVQPADGSRGVSI-MQN---------LTTEAALLFDGIE
LLAKSLGELNKTS----------------------LPQSIS-------------------
------------------------------------RNDLAGPGNFPLSSSCSRKFNLLS
GQSSNQIQPWPVGSIL-------RR-YMQ-MIKF-EG--------LTG------------
---EIR-----------L-HERG---------HRADISLQLHDLT---------------
---------------------------------REGLKSVAKWSSNE-------------
------------------------------------------------------------
------------------------GL---------NYVG-NYSSVMSEN-----------
YKELLKNKTLIIVT---------------LENRPYVMK-VDGWQ----------------
-------------------------NKSG-----------------------------N-
------DRW-----------EGYCVDLIR----ELSQIR----NFK---YELRVLEGE--
-------SPSHGARN--------------------EK--GEWN-GLIRELI---------
---DGKADISVADLTITYER--ESVVD-FTMPFMSL-GIGILVKKPT-------------
-----KATPKL----FEFMLPLAPEV-WIYLITAFVGVTLFL----FMV-----------
------ARF---------------------------------------------S-----
---------------------PYEWQN---------------------------------
-PHPCEQ-----------------------------------------------------
-----------------------EA-----------------------------------
--------DELSN-DFTMK-----------------------------N-------TL--
W---------------------------------FTIGCLMQQGC-DI--------M---
----PGALS---------------------------------------------------
TRVMAAAWWF-FILILVSSYTANLAAFLTVERMD-NPI---QSADD--L-----AK-Q--
-TK-VLYG------CLKSGSTRAFF-QRSNY-----------------------------
-----T-TYARMWSFM--ESKR--------------SETLLDSNSKGV--ER-VK---KG
-E---------------------FAFLME-STTIE--Y-TVERN---------------C
DLSQV--------------------GSLLDQKGYGIATQQ-DSP-----YRAVLSE----
--AILTLQEKGVLHKLKDR---------WWKEKKD---------GNTSCEVKEQ------
----TK-SSGQASELGLDHVGGVFVVLGAGAFI-SICICMLE-YWWK-------------
-------------HIK--------------------------------------------
-----------TPRQERQNMASS-------------------------------LLAEFK
EI-F-ISGNK--------------------------------------------------
------------------------------------------------RPLRRA------
------------------------------------------------------------
------------------------------------------------------------
----------------PN------------------------------------------
------------------------------------------------------------
------------------------------------------------------------
------------------------------------------------------------
------------------------------------------------------------
------------------------------------------------------------
-----------------------------------
>aculy02g00115
------------------------------------------------------------
------------------------------------------------------------
------------------------------------------------------------
------------------------------------------------------------
------------------------------------------------------------
------------------------------------------------------------
------------------------------------------------------------
------------------------------------------------------------
------------------------------------------------------------
------------------------------------------------------------
------------------------------------------------------------
------------------------------------------------------------
------------------------------------------------------------
------------------------------------------------------------
------------------------------------------------------------
------------------------------------------------------------
------------------------------------------------------------
------------------------------------------------------------
------------------------------------------------------------
------------------------------------------------------------
------------------------------------------------------------
------------------------------------------------------------
------------------------------------------------------------
------------------------------------------------------------
------------------------------------------------------------
------------------------------------------------------------
------------------------------------------------------------
------------------------------------------------------------
------------------------------------------------------------
------------------------------------------------------------
------------------------------------------------------------
------------------------------------------------------------
------------------------------------------------------------
------------------------------------------------------------
------------------------------------------------------------
------------------------------------------------------------
------------------------------------------------------------
------------------------------------------------------------
------------------MLPLAPEV-WIHLITAFVGVTLFL----FMV-----------
------ARF---------------------------------------------S-----
---------------------PYEWQN---------------------------------
-PHPCEQ-----------------------------------------------------
-----------------------EA-----------------------------------
--------DELSN-DFTMK-----------------------------N-------TL--
W---------------------------------FTIGCRMQQGC-DI--------M---
----PGDLS---------------------------------------------------
TRVMAAAWWF-FILILVSSYTAN--------------------PWP--P-----SS-R--
-WN-VLYG------CLQSSSTRAFF-QRPNY-----------------------------
-----I-TY-------------------------------------GV--ER-VK---KG
-E---------------------FAFLIE-STTIE--Y-TVERN---------------C
NLSQV--------------------GSLLDQKGYGIATQS-LSP-----YRAVLSE----
--AILTLQVKGVLHKPKDR---------WWKEKKD---------GNTSCEVKEQ------
----TK-SSGQASELGLDHVGGVFVVLGAGAFI-SIYICMLE-YWWK-------------
-------------HIK--------------------------------------------
-----------TPRQERKNMASS-------------------------------LLAEFK
EI-F-ISGNK--------------------------------------------------
------------------------------------------------RPLRRA------
------------------------------------------------------------
------------------------------------------------------------
----------------PN------------------------------------------
------------------------------------------------------------
------------------------------------------------------------
------------------------------------------------------------
------------------------------------------------------------
------------------------------------------------------------
-----------------------------------
>TuiGluR6
---------M--------------------------------------------------
------------------------ESTWLIQI----------------LTFLLLTV----
------------------------------------------------------------
------------------------------------------------------------
------------------------------------------------------------
NLNF--------------------------------------------------------
-----------------------------------------------------IN----A
LP----------------------------------------------------------
-------------------------------------------------EILRIGGLFE-
----VGDDPMEMAFKSAVDRI---------------------------------------
------------------------------------------------------------
-----------------------NSDGKLIP-----------------------RSRL--
------------------LAQVEKVEK----SDSFSA----------------SKKAC--
----------GLFE-------QGIA------AIF--------GPQS--------VETSTH
IQSTCDQLHIPHMETRLDFR----------------------------------------
----------------------------SVA---ANHSINLHPHPKVFGEAIRDLIRM--
---------KNWKNFAI--------LYQENE----------A-----LVRLEEILKDEV-
------------LREKKMVVRQF-----------------------ETD-----------
------------------------------------------------------------
--------------------------------------------EYRTIFKEV-------
-------------NKL-NIKNLIVDVPRENI--------HEVL-RH-AQQVDM-------
--LSEYHDY-------IFTSLDLQT----VDLEDFQ-------------YAGTNISSFCL
ID----------------RSSTD----FKE------------------------------
------------------------------IIREWQSSVPVTR-----------------
-------------------------TNWL-------------------------------
--------------------------EEDPFISR-ASLL------QNFTTEVALMYDSVK
LLAKALHDLDRSK-------------------------TIN-------------------
------------------------------------MNAL----------SCENE-----
-------EPWQYGITL-------TN-YMR-MITV-RG--------LTG------------
---DIK-----------F-DRNG---------LRTDVRLKLIELT---------------
---------------------------------NEGLKEVGEWTSEK-------------
------------------------------------------------------------
------------------------RV---------QFIG-NYSKTMEEI-----------
LKATLKNKTLVVTT---------------FPGRPYTMF-VEDYE-KK-------------
-------------------------GLTG-----------------------------N-
------DRF-----------EGYCIDLMN----EIAKRL----QFK---YVIRLVEDR--
---------AYGRRN--------------------EK--GEWN-GMIRELI---------
---DGKADIAVADLTITYER--ESAVD-FTMPFMNL-GIGILFRKPK-------------
-----KEPPRL----FSFMSPLAIEV-WIYLLTAFLGVTLFL----FVI-----------
------ARF---------------------------------------------S-----
---------------------PYEWIN---------------------------------
-PHPCIK-----------------------------------------------------
-----------------------TP-----------------------------------
--------EDLEN-NFTMK-----------------------------N-------TL--
W---------------------------------FTIGCLMQQGC-DV--------M---
----PRALS---------------------------------------------------
TRVLAASWWF-FILILVSSYTANLAAFLTVERMV-NPI---ESVED--L-----AK-Q--
-TK-IHYG------CLMSGSTQAFF-KNSNF-----------------------------
-----S-TYARMWSFM--ESTR--------------PSVFVESNDKGV--ER-VK---KG
-D---------------------YAYLME-STSIE--Y-IVERE---------------C
DLYQV--------------------GGLLDSKGYGIATPP-DSP-----YRGIISD----
--TILALQEKGILQAIKEK---------WWSQKK--------------CGPKDGT-----
----QK-AAGAASELGLANVGGVFVVLAIGSVC-AVIICIFE-FIWK-------------
-------------MKQ--------------------------------------------
-----------IPRGERDHIFVE-------------------------------LMRELK
HV-ICCYGST--------------------------------------------------
------------------------------------------------RPVRRTGMDDMG
SQ----------------------------------------------------------
--IIMQTPG---------------------------------------------------
---NGIPGMPIPGYGFPHPIH---------------------------------------
-----------------------AHGDFI-------------------------------
PAF---------------------------------------------------------
-----------------GMGKEDYS-----------------------------------
------------------------------------------------------------
------------------------------------------------------------
-----------------------------------
>DmCG3822
---------M--------------------------------------------------
---------------------------RSSGVLV--------------LPLLLLQLIL--
------------------------------------------------------------
------------------------------------------------------------
------------------------------------------------------------
NCRK--------------------------------------------------------
-----------------------------------------------------AQ----S
LP----------------------------------------------------------
-------------------------------------------------DIIKIGGLFH-
----PADDHQELAFRQAVDRI---------------------------------------
------------------------------------------------------------
-----------------------NADRSILP-----------------------RSKL--
------------------VAQIERISP----FDSFHA----------------GKRVC--
----------GLLN-------IGVA------AIF--------GPQS--------SHTASH
VQSICDNMEIPHLENRWDYR----------------------------------------
----------------------------LRR---ESCLVNLYPHPNTLSKAYVDIVRH--
---------WGWKTFTI--------IYENND----------G-----IVRLQELLKAHG-
------------MTPFPITVRQL----------------------SDSG-----------
------------------------------------------------------------
--------------------------------------------DYRPLLKQI-------
-------------KNS-AEAHIVLDCSTERI--------HEVL-KQ-AQQIGM-------
--MSDYHSY-------LVTSLDLHT----VNLDEFR-------------YGGTNITGFRL
IN----------------EK---I---VSD------------------------------
------------------------------VVRQWSIDEKGLLR----------------
------------------------------------------------------------
-----------------------------------SANL------TTVRSETALMYDAVH
LFAKALHDLDTSQ-------------------------QID-------------------
------------------------------------IHPI----------SCDGQ-----
-------STWQHGFSL-------IN-YMK-IVEM-KG--------LTN------------
---VIK-----------F-DHQG---------FRTDFMLDIVELT---------------
---------------------------------PAGIRKIGTWNSTLPD-----------
------------------------------------------------------------
------------------------GI---------NFTR-TFSQKQQE------------
IEANLKNKTLVVTT---------------ILSNPYCMR-KESAI----------------
-------------------------PLSG-----------------------------N-
------DQF-----------EGYAVDLIH----EISKSL----GFN---YKIQLVPDG--
---------SYGSLN-------------------KLT--GEWN-GMIRELL---------
---EQRADLAIADLTITFER--EQAVD-FTTPFMNL-GVSILYRKPI-------------
-----KQPPNL----FSFLSPLSLDV-WIYMATAYLGVSVLL----FIL-----------
------AKF---------------------------------------------T-----
---------------------PYEW-----------------------------------
-PAYTDA-----------------------------------------------------
-----------------------HG-----------------------------------
--------EKVES-QFTLL-----------------------------N-------CM--
W---------------------------------FAIGSLMQQGC-DF--------L---
----PKALS---------------------------------------------------
TRMVAGIWWF-FTLIMISSYTANLAAFLTVERMD-SPI---ESAED--L-----AK-Q--
-TR-IKYG------ALKGGSTAAFF-RDSKI-----------------------------
-----S-TYQRMWSFM--ESAR--------------PSVFTASNGEGV--ER-VAKG-KG
-S---------------------YAFLME-STSIE--Y-VTERN---------------C
ELTQV--------------------GGMLDTKSYGIATPP-NSP-----YRTAINS----
--VILKLQEEGKLHILKTK---------WWKEKR----------GGGKCRVET-------
----SK-SSSAANELGLANVGGVFVVLMGGMGV-ACVIAVCE-FVWK-------------
-------------SRK--------------------------------------------
-----------VAVEERLSA----------------------------------ILNE--
------------------------------------------------------------
------------------------------------------------------------
------------------------------------------------------------
------------------------------------------------------------
------------------------------------------------------------
------------------------------------------------------------
------------------------------------------------------------
------------------------------------------------------------
------------------------------------------------------------
------------------------------------------------------------
-----------------------------------
>aculy03g02090
---------MEKQQAKIERLAGEFKWKLCN--------GNCSCSFRSCPF--GNASWRHS
SPRCCSSSSSSFSYYYYYCCHYCCYCDSSRQVSATPAAY-----CGQQLTLALRSCQTLA
LWLAASKELGGGNKSSLTKSGHRRDSEESETHTATASSSITITATRTKMSFGEKISLWSQ
LAVIPTSEVQRRQRADGFAPNSETNGDYIPLLAPTRHCHAKSKRDEQNDQELDRNKWCTT
TTKRGLFGVSWAEVEAEAKVGLEVGTEVGVSKQRDQRRGEFVAIAFATSEMRDDDCNFSS
MLNRFTNRNNTYSNSCDQSHQSCKPPRLVNAIKCNHPLRSSRRRPPEMRLSNDEQQEAEA
SRSANPCFVESKMVPKREPHKTSSLSLSYSVSPLALAPNFTNADATSTAVTKMET----K
LPTAYNLKLEKSMETFKKRQRRQRQVQWKLKQNSKPQSKSATAS-LMSPKFSLVTATNTK
THLHLILLLALLLLLATSTRNSTYNNNNQVLVSAEMLATSEETSDDDQTIYVKVGILLE-
----ESDHEHANMFIRTIKMINERRDEAIRRLLRRSSGHNFAPGFSPTTSGEQTRQTRAP
MPPAADRAPEVGAYVSSVAGSSFRGTGIEASDKAADVASAGTTSTSVSVPQLYDELNEAE
RRREQQQHQHQQEESWTKRKRRENSNSTSTNH---------------PERDLTRSARLFA
FAAKYKLGNNANQFNVKLEPVIEFLRD---PNSSFEA----------------DNKVC--
----------QLIE-------SGVR------VVL--------GPAR--------GASIGH
VQSICDNLEIPYFELRPHLSSSS-----SLSAGTTSQQQQQVVRRELVGGRPSTVDFVGD
TETVKSKAKNSEDTRQPQHQHQQQIDNDLQK---VGLSLNLHPPAHLLNSAYIDLIYA--
---------LNWTSFAI--------VYEDDS----------S-----MIKLQDLLRESSG
----------SWTSKWRIKLFRH----------------------EASGGKQTVGQHQSS
TNITTSRSSGSIGSSGAQQSITQSSNGLGASGMDTPPMPAAAQWSQQERVGNIRNTTSSG
ESLSLMDYDGSSSIGMAANKITTHSGTTTTSTKSSARGPSKRTPTFRDVFWRV-------
-------------KSS-GEKNILLDVSNENL--------YEAL-KH-AQQVGL-------
--MTEEFSY-------LITSLDMHM----IDMEDFK-------------YSRTKITAFAM
LQ----------------VAKSS----TSSVSAASAFQSAAGHFAHGSSRENDSEMPMAR
MSSAGQSAAPTASTMTTSHSEQPLDQTHSHLFDEWYLERLGVRRPDATTGEGSRRQTSGL
SRDGLAKKQHEPGAKQPRQRQRQFISPMQLDDSL-----PNANDLLNENDLARREMLQSL
PASMGLLPTVDRNN---EQKLFEFFIEQQERNMS-HVR---------LSTSSAILHDSLI
LYLLGLYELDPSGHLL---------------TGGGGGETADGK-----------------
-----------------------------------TTMPLF----NQERVACSLS-----
------SRPWPHGSSL-------VN-YMR-QISF-QG--------LSG------------
---VIN-----------F-DSQG---------LRTDFKLSVMGLAP--------------
---------------------------------NIKQIKVGEWSSGERDITYYPSSRSQQ
KAQKNTQTATATTNQPEVDNTNRFLQQQQPSTSNGHIENPTLRAGSSYDELSSKYEAELK
RYMKLLADGHDVTVPYTKLASKSGSL---------KVNE--------------IIFDRLY
KEPADQVDTLVVTS---------------KLSQPYFML-KETPN----------------
-------------------------RLEG-----------------------------N-
------DQF-----------EGYAVDLIH----ELSKLV----NFR---YKWQLAADG--
---------KYGSKEL----------------LPNGT--IVWN-GMIGEIV---------
---RGQADLAIVDLTITAQR--EEAVD-FTLPFMNT-GISILFKKPT-------------
-----TKVTTL----FSFLSPFSSDV-WAYVLAAYCGISAIL----FLV-----------
------GHL---------------------------------------------S-----
---------------------PYEWAN---------------------------------
-PHPCRHIG---------------------------------------------------
---------------------EDDE-----------------------------------
--------TVLKN-QFSLL-----------------------------N-------SF--
W---------------------------------FTIGSLMQQGS-DL--------T---
----PRSMS---------------------------------------------------
TRTIAGIWYF-FTLIMISSYTANLAAFLTVEKVV-YPI---ENVRD--L-----SQ-Q--
-QE-IKYG------CVESGSTCTFF-HDSQI-----------------------------
-----D-TYKKIDETM--RKYR----------------TYVRSNDEGQ--KR-VG---EG
-K---------------------FAFFME-STTIE--Y-IIERN---------------C
NLTQI--------------------GGLIDSKGYGLATSK-KSR-LKRPYRTLLNE----
--GILHLQETGMLHVLKNR---------WWKERR----------GGGTCTD---------
----DG-KGGGVTELSLANVGGVFVVLLGGLGI-SFLVAIAE-FMWR-------------
-------------ARR--------------------------------------------
------------SGSSRDRMCEE-------------------------------MMSDLK
FA-LACKSST--------------------------------------------------
------------------------------------------------KPINRSNSRSRS
SCRLTQQQQQQQQNQQRQSLINGYGGGGICAIDDLGLVDPAMLLRPHLANRHRLQASA--
-LTLQQNNHFDNHFNNFTNNNNNSLLSYNHHHPNDIDA----------------------
-AGSSGKGAPKGDHIFPSGQLDAQGQGAQPPASSQTTKTTSTKDCDPILMHAMISLLVQQ
QQEQQEQMQLRRALHQQQQQFQMSSGDYAYQPNGGDLTAILSDQQQQQQIAESPRLGFSM
PR-S--KSRQVNMNSSAQFHLPPRSKSQQNLASNEVFPQSSTE-----------------
-----------EYSNETSIGRRQQHHQLFQGHQVSSRRQQQ----QHSNTMASGNGNANH
--WVSSGRSEAGVRRLLFAQQLVDSTYDDSPVATAIANCNTTTTNRLQN-----------
------------------------------------------------------------
-SHL----KQHY-----------------------
>aculy04g03640
---------M--------------------------------------------------
---------------------------KLTTL----------------LSYYLISICITI
------------------------------------------------------------
------------------------------------------------------------
----------------------------------------------------------SH
LTTK--------------------------------------------------------
-----------------------------------------------------AD----S
LP----------------------------------------------------------
-------------------------------------------------SEIKVGALFG-
----PNEIQQELVFNAALNDV---------------------------------------
------------------------------------------------------------
-----------------------NNNLEV-------------------------RSIF--
------------------VPKIENVTR----DDSFDA----------------DRKAC--
----------SLLK-------SGIV------AIL--------GPMN--------GAASQH
VQAICDSLEIPHIEVKPDLS----------------------------------------
----------------------------LKR---FDLTINLYPSYDILARAYIDLIQA--
---------WNWTSFAV--------VYESSE----------A-----MIRLQDMFKELSG
----------LYAKKWTIKLFQL----------------------QAGS-----------
------------------------------------------------------------
--------------------------------------------SFRDLFWSV-------
-------------KKS-GENNIVLDVSREHM--------FECL-KH-AQQVGL-------
--MTEKQSY-------LITSLDLPT----VNLEDFR-------------YGKTKITGLQL
VD----------------RRSKV----LDK------------------------------
------------------------------VVGELNRSGQVFS-----------------
-------------------------DPSF-------------------------------
---------------------------KDKSNFS-QTD---------LLIQAALIHDAIS
LLASGIRELDSGQ-------------------------SID-------------------
------------------------------------TQPL----------SCENS-----
------GETWQYGSSI-------IN-YMR-SMSF-EG--------ITG------------
---RVT-----------F-DQSG---------RRSNVSFDVIALS---------------
---------------------------------ELGLEYIGKWREMANV-----------
------------------------------------------------------------
------------------------SL---------DIDP--------------VKFNRFY
VAETDVMDTLVVTS---------------KRTPPYFML-KATPN----------------
-------------------------KQEG-----------------------------N-
------DQF-----------EGYAVDLIH----EVARIV----GFK---YKFREVEDV--
---------KYGVKQV----------------LPNGT--IVWN-GMIGEIL---------
---SGKADLAIADLTITSSR--EEAVD-FTLPFMNT-GISILFKKPT-------------
-----NKVTTL----FSFLSPFSLDV-WVYVLCAYSGVSFIF----FVV-----------
------GHI---------------------------------------------S-----
---------------------PYEWTN---------------------------------
-PYPCRQ-----------------------------------------------------
----------------------AEE-----------------------------------
--------AVMKN-SFSLL-----------------------------N-------SF--
W---------------------------------FTIGSLMQQGS-DL--------A---
----PKSMS---------------------------------------------------
TRAMAGTWYF-FTLIMISSYTANLAAFLTVEKIV-YPI---ENAKD--L-----SE-Q--
-TE-IKYG------CVESGSTRTFF-EESQI-----------------------------
-----D-VYRKIYKFM--ETHK----------------TYVRSNDEGK--ER-VE---QG
-N---------------------FAFFME-STSIE--Y-ITERA---------------C
NLTQI--------------------GSPLDSKNYGIATRK-HPP-YKRPYRMLLSQ----
--AILQLQENGMLHVLKNR---------WWKERH----------GVGSCSD---------
----DG-KGGGVTELSLANVGGVFVVLLGGMGC-AFILALFESFLWL-------------
-------------MKR--------------------------------------------
-------------KLGRDPMCDQ-------------------------------MMQDLK
FA-LSCQSST--------------------------------------------------
------------------------------------------------KPARKR------
------------------------------------------------------------
------------------------------------------------------------
---------------MPVSNQ---------------------------------------
------------------------------------------------------------
------------------------------------------------------------
-----------------SLDDD--------------------------------------
------------------------------------------------------------
------------------------------------------------------------
-----------Y-----------------------
>TuiGluR2
---------M-----------------L--------------------------------
------------------------LHFQRSTFEAWHLNK---------MLFIYISIISA-
------------------------------------------------------------
------------------------------------------------------------
------------------------------------------------------------
IIHQ--------------------------------------------------------
-----------------------------------------------------IN----S
FP----------------------------------------------------------
-------------------------------------------------SVLRIGGLFS-
----DGEEEQELVFKYAVDRI---------------------------------------
------------------------------------------------------------
-----------------------NSDTTILP-----------------------RSAL--
------------------VAQVEHFGS----EDSFRA----------------DKKVC--
----------GLLH-------AGVA------AIL--------GPLS--------DSTSMH
VQSICDALEIPHIETRWDIS----------------------------------------
----------------------------SHR---EELSINLYPKPAVLARAYIDLVKY--
---------LGWKQFCV--------AYEDND----------G-----LVRLQEFLKQAQ-
------------KNDWSVKFYKF----------------------RPGK-----------
------------------------------------------------------------
--------------------------------------------PYRETYWKI-------
-------------KKT-EITNIVLDIRTENI--------NRAL-KH-AQQVGL-------
--LTEKHNY-------LVTSLDLHT----VDLEDFK-------------FGKTKISSFRL
ID----------------TSSTE----LIT------------------------------
------------------------------LLDEWSSISTRY------------------
------------------------------------------------------------
---------------------------GRRTINP-PES---------IRTDTALIYDAVK
LLATALQDLDQSQ-------------------------SID-------------------
------------------------------------ITPI----------SCENG-----
-------LPWLHGSSL-------LN-YMR-PITF-RG--------ITG------------
---LVA-----------F-DQLG---------FRSSFTLDVMTVS---------------
---------------------------------EDGLQKIGIWNPEEGK-----------
------------------------------------------------------------
------------------------GV---------NISD--------------AWRAFLF
QTHALENKTVVVTT---------------ILNEPFAML-KGSAR----------------
-------------------------EKSQ-----------------------------N-
------ERY-----------EGYAIDLID----ELSKVL----LFK---YIFREVKDE--
---------AYGTLN-------------------ETT--GEWN-GMIGELI---------
---RGEADLAIADLTITSKR--EEAVD-FTLPFMNT-GISILFRKPT-------------
-----KKVTTL----FSFLSPFSMVV-WVYVVGAYVGVSVIL----FVV-----------
------GRL---------------------------------------------S-----
---------------------PYEWDN---------------------------------
-PHPCRQ-----------------------------------------------------
-----------------------DD-----------------------------------
--------QVLEN-DFSLL-----------------------------N-------SF--
W---------------------------------FTIGSLMQQGS-DL--------A---
----PKSMS---------------------------------------------------
TRTIAGIWYF-FTLIMISSYTANLAAFLTVEKVV-YPI---EDAKD--L-----SM-Q--
-TE-IEYG------CVKSGSTCGFF-KDSNL-----------------------------
-----T-VYRRMYEFM--ISH---------------PYVFAASGADGK--KR-VL---NG
-N---------------------YAFLME-SASIE--Y-AIERE---------------C
NLTQI--------------------GGLLDNKGYGIATRR-NSP-----YSRLLSQ----
--GILQLQERGVLHTLKDR---------WWKQKR----------GGGACADDA-------
----KK-GSSSVTELSLGNVGGVFVVLVGGLSF-SILMAVCE-FMWR-------------
-------------ARK--------------------------------------------
-----------IA-PDRKSMCDE-------------------------------MVRDLK
FA-LSCQSST--------------------------------------------------
------------------------------------------------KPARTS------
------------------------------------------------------------
------------------------------------------------------------
--------IRYAGYTGPDNVHEKPAP----------------------------------
----------------------------------------------------------SM
PGFI--------------------------------------------------------
------------------------------------------------------------
------------------------------------------------------------
------------------------------------------------------------
----------NY-----------------------
>aculy04g10140
---------M--------------------------------------------------
------------------------ILSRLSHL----------------FVILWLGLLH--
------------------------------------------------------------
------------------------------------------------------------
------------------------------------------------------------
HIQQ--------------------------------------------------------
-----------------------------------------------------LV----C
LP----------------------------------------------------------
-------------------------------------------------NQVKIGILLH-
----KHQYEQEILFKWSIEWV---------------------------------------
------------------------------------------------------------
-----------------------NQRG------------------------ILDRTKL--
------------------LGLVRQVEV----GDSWDA----------------EKKTC--
----------DLLA-------DGAI------AII--------GPLN--------PRTSHH
VGSICDALDVPHLNVIPRGVVFN-----SQAIGTNI----------IVG-----------
-------------------SSYPKISPVDYQ---STISVDLSISPSVLIKAHLDVIKA--
---------FKWKQFIY--------LYEKDD----------S-----LFHLQEQFKGKS-
----------FKSHDTTIKVLRF----------------------DQSK-----------
------------------------------------------------------------
--------------------------------------------PFREKFREL-------
-------------KKT-HMRQIVLHVQCSNL--------KTAL-KH-AQQVSM-------
--MTETHTY-------LIVCLDTHT----IDLEDFR-------------HSRSRIIWLSA
ND----------------ESSEA----MNS------------------------------
------------------------------LASYTNEGSSKLL-----------------
------------------------------------------------------------
-------------------------AESASLRIS-PDR---------IKIESSLIHDAIE
TMAHTLQGVDSSQ-------------------------YID-------------------
-----------------------------------MFSPV----------SCRNS-----
-------KPWPYGSTL-------VN-YMRTSVEL-SG--------MSG------------
---RIR-----------F-NPIG---------QRSGYVLNVMRLT---------------
---------------------------------QDGPMTIGNWTHQDIQ-----------
------------------------------------------------------------
----------DLT-----------GVPTHP----LKMDRKELAALQRDP---S-------
INENDERDTLIVTS---------------IKNEPYFMY-KQTAK----------------
-------------------------SETG-----------------------------N-
------ARY-----------EGYAIDLID----ELSRIV----GFD---YVFKEVDDG--
---------KYGKWD-------------------EDL--KRWN-GMIYEVM---------
---TGKADLAIADLSITSPR--EDAVD-FTLPFMST-GISILFKKPT-------------
-----TKELEL----FSFLSPFENHV-WLYVSGAYIGVSSLL----FIV-----------
------ASV---------------------------------------------S-----
---------------------PYEWAD---------------------------------
-PHPCRQ-----------------------------------------------------
-----------------------ED-----------------------------------
--------RILRN-QFSVS-----------------------------N-------SF--
W---------------------------------FTMAALMQQGS-DL--------A---
----PRSLS---------------------------------------------------
TRLTAAMWYF-FTLIMISSYTANLAAFLTVEKVV-YPI---EKAED--L-----YR-N--
-NQGIKYG------CLESGSTMNFF-QDSRN-----------------------------
-----E-KFRKMSKEM----------------------VQMPSNPEGI--KE-VE---KG
-N---------------------YAFFME-STSIE--Y-TIERK---------------C
NLTQI--------------------GGLLDSKGYGIAIAK-NST-RKRDYRTELSG----
--AILGLQESGILEVLKNR---------WWKEKR----------GGGACDIDD-------
----SQ-GGEGVKELTLANVGGVFVVLGMGITI-SMLLCAME-IYAK-------------
-------------AHK--------------------------------------------
-----------LASSKGVTVWSQ-------------------------------VKRRIG
FA-FALSDNY--------------------------------------------------
------------------------------------------------------------
------------------------------------------------------------
------------------------------------------------------------
------------------------------------------------------------
------------------------------------------------------------
------------------------------------------------------------
------------------------------------------------------------
------------------------------------------------------------
------------------------------------------------------------
-----------------------------------
>DmCG11155
---------M--------------------------------------------------
-------------------------VRKKREIVIKENIQGRSYLKKICCSYIILSILVI-
------------------------------------------------------------
------------------------------------------------------------
------------------------------------------------------------
------------------------------------------------------------
-----------------------------------------------------SN----A
LP----------------------------------------------------------
-------------------------------------------------PVIRVGAIFTE
---DERESSIESAFKYAIYRI---------------------------------------
------------------------------------------------------------
-----------------------NKEKTLLP-----------------------NTQL--
------------------VYDIEYVPR----DDSFRT----------------TKKVC--
----------SQLE-------AGVQ------AIF--------GPTD--------ALLASH
VQSICEAYDIPHIEGRIDLEY---------------------------------------
-----------------------------NS---KEFSINLYPSHTLLTLAYRDIMVY--
---------LNWTKVAI--------IYEEDY----------G-----LF---NLMHSST-
------------ETKAEMYIRQA-----------------------SPD-----------
------------------------------------------------------------
--------------------------------------------SYRQVLRAI-------
-------------RQK-EIYKIIVDTNPSHI--------KSFF-RS-ILQLQM-------
--NDHRYHY-------MFTTFDLET----YDLEDFR-------------YNSVNITAFRL
VD----------------VDSKR----YLE------------------------------
------------------------------VINQMQKLQHN-------------------
------------------------------------------------------------
---------------------------GLDTING-SPY---------IQTESALMFDSVY
AFANGLHFLNLDN-----------------------HQNFY-------------------
------------------------------------IKNL----------SCTSD-----
-------QTWNDGISL-------YN-QIN-AAIT-DG--------LTG------------
---TVQ-----------F--VEG---------RRNIFKLDILKLK---------------
---------------------------------QEKIQKVGYWHPDD-------------
------------------------------------------------------------
------------------------GV---------NISD-----------------PTAF
YDSNIANITLVVMT---------------REERPYVMV-KEDK-----------------
-------------------------NLTG-----------------------------N-
------LRF-----------EGFCIDLLK----AIATQV----GFQ---YKIELVPDN--
---------MYGVYI-------------------PET--NSWN-GIVQELM---------
---ERRADLAVASMTINYAR--ESVID-FTKPFMNL-GIGILFKVPT-------------
-----SQPTRL----FSFMNPLAIEI-WLYVLAAYILVSFAL----FVM-----------
------ARF---------------------------------------------S-----
---------------------PYEWKN---------------------------------
-PHPCYK-----------------------------------------------------
-----------------------ET-----------------------------------
--------DIVEN-QFSIS-----------------------------N-------SF--
W---------------------------------FITGTFLRQGS-GL--------N---
----PKATS---------------------------------------------------
TRIVGGCWFF-FCLIIISSYTANLAAFLTVERMI-SPI---ESASD--L-----AE-Q--
-TE-ISYG------TLEGGSTMTFF-RDSKI-----------------------------
-----G-IYQKMWRYM--ENRK--------------TAVFVKTYEDGI--KR-VM---EG
-S---------------------YAFLME-STMLD--Y-AVQRD---------------C
NLTQI--------------------GGLLDSKGYGIATPK-GSP-----WRDKISL----
--AILELQEKGIIQILYDK---------WWKNTG------------DVCNRDD-------
----KS-KESKANALGVENIGGVFVVLLCGLAL-AVVVAIFE-FCWN-------------
-------------SRK--------------------------------------------
-----------NLNTENQSLCSE-------------------------------MAEELR
FA-MHCHGSKSR------------------------------------------------
-----------------------------------------------HRP-RKRSCLNCS
------------------------------------------------------------
------------------------------------------------------------
----------SVPTYVPSNVSTSN------------------------------------
------------------------VGVYY-------------------------------
------------------------------------------------------------
------------------------------------------------------------
------------------------------------------------------------
------------------------------------------------------------
----------NYFN---------------------
>TuiGluR3
---------M--------------------------------------------------
------------------------------------------------------------
------------------------------------------------------------
------------------------------------------------------------
------------------------------------------------------------
------------------------------------------------------------
------------------------------------------------------------
------------------------------------------------------------
----------------------------------------------------ENRALFTE
---DEKNGLTELAFKYGVYRV---------------------------------------
------------------------------------------------------------
-----------------------NKDRNLLF-----------------------NTTL--
------------------IYDIQYVSK----DDSFHA----------------SKKAC--
----------YQVG-------SGVS------AIF--------GPQN--------PLLGNH
IQSLCDALDIPHMESRVDLEPEI-------------------------------------
----------------------------------KEISINLYPNPVITGDALRDLIKY--
---------LNWTKIAV--------IYEQDL----------S-----LIKLQQLVKAPM-
------------PKSVQFIFRKT-----------------------DPS-----------
------------------------------------------------------------
--------------------------------------------QFRSILMDI-------
-------------RTR-GIYSVIIDTKPEHL--------HLLL-KA-ILQIQM-------
--NNYKYHY-------HFTTFDIES----HDLEDFR-------------YNFVNMTAFRM
VD----------------SDDLN----VRE------------------------------
------------------------------ILKDMEKFQNY-------------------
------------------------------------------------------------
----------------------------GPNSNK-TNV---------IRAESALMFDSVY
AFARGLQALGRGT-------------------------TLR-------------------
------------------------------------PSNV----------SCNEE-----
-------KPWVDGSSL-------FN-YVN-AAEF-NG--------LTG------------
---RIL-----------F--KEG---------RRSTLKLDLLKLR---------------
---------------------------------NDKLDKVGEWTTWS-------------
------------------------------------------------------------
------------------------GL---------NVSN-----------------HEAF
HEFGSKNITLRITT---------------IISIPYVMY-KKG------------------
-------------------------NWTG-----------------------------N-
------DKF-----------EGFCIDLLE----AISKSL----GFK---YNLYEVPDK--
---------KFGAEN-------------------TTT--GEWN-GLVREII---------
---DKNADLAVASMTINYAR--ESVID-FTKPFMNL-GIGILFKLPS-------------
-----QAPTRL----FSFMSPLDVDI-WLYVLAAYILVSFTM----FIV-----------
------ARF---------------------------------------------S-----
---------------------PYEWQN---------------------------------
-PHPCVT-----------------------------------------------------
-----------------------DN-----------------------------------
--------DIMEN-QFSVA-----------------------------N-------SF--
W---------------------------------FTIVTLMHQGC-DL--------N---
----PRAVS---------------------------------------------------
TRIIGAIWWF-FTLILISSYTANLAAFLTVERMI-TPI---ESVED--L-----AS-Q--
-SK-IAYG------TLDSGSTMTFF-RDSRI-----------------------------
-----E-TYQKMWRFM--ENK---------------PNVFVSTYEEGV--KR-VL---EG
-N---------------------YAFLME-STMLD--Y-IVQRN---------------C
NLTQI--------------------GGLLDSKGYGIATPI-GSP-----WRDKISL----
--TILDLQEKGVIQMLYNK---------WWKN----------------------------
----------SANALGVDNIGGVFVVLMGGLAV-AIITALIE-FCWN-------------
-------------SKR--------------------------------------------
-----------NANNQRQSLCSE-------------------------------MTEELK
FA-MKCRASRQ-------------------------------------------------
------------------------------------------------RPAIRRQCSKCL
------------------------------------------------------------
------------------------------------------------------------
---------QNVPTYVPDGMDILTQE----------------------------------
------------------------NGIHH-------------------------------
------------------------------------------------------------
-----------------VLETRKVPTPLQYECDC--------------------------
------------------------------------------------------------
------------------------------------------------------------
----------SHR----------------------
>TuiGluR4
---------M--------------------------------------------------
---------------------------ESAKIVYN-----------VAIIFLFLSSWNY-
------------------------------------------------------------
------------------------------------------------------------
------------------------------------------------------------
FSNS--------------------------------------------------------
-----------------------------------------------------AQ----S
IP----------------------------------------------------------
-------------------------------------------------TTVKIGALFTK
---EEKDSQTELAFKYAVYRV---------------------------------------
------------------------------------------------------------
-----------------------NKDPNILP-----------------------NTTL--
------------------VYDIQYVPH----DDSFHA----------------SKKAC--
----------FQVT-------SGVI------SIF--------GPQD--------PLLGIH
VQSLCDALDIPHMEARLQNLGEA-------------------------------------
----------------------------GHS---KEFSINLHPGSAAMSDSLRDLIIY--
---------LNWTKVAV--------LYEDDM----------S-----LIGLQELIKPPL-
------------PKNVQFVFRKT-----------------------EPQ-----------
------------------------------------------------------------
--------------------------------------------IFRETLLDI-------
-------------KNR-NIYSLIVDTKPESL--------PYLL-TA--------------
---------------------DVEI----YDLENFK-------------YNFVNMTAYRL
ID----------------SSNTR----IGT------------------------------
------------------------------ILEEIEKIQAV-------------------
------------------------------------------------------------
---------------------------GQPILNR-TKV---------IQAAPALMYDSVY
ALAMGLHSLQLSN----------------------PSIQLR-------------------
------------------------------------TSNA----------SCETE-----
-------NPWIDGSSL-------FN-YIN-SVEY-RG--------LTG------------
---RIK-----------F--TEG---------VRASVKMDLLKLR---------------
---------------------------------QHDLDKVGEWTNTG-------------
------------------------------------------------------------
------------------------GL---------NITN-----------------AEAF
HEFGTTNITLRVTT---------------IEEIPYLMR-KKDS-----------------
-------------------------NLTG-----------------------------N-
------DRY-----------EGFCIDLLQ----SIAEAL----DFH---YELHLVPDG--
---------KFGAQD-------------------TTT--KEWN-GLVRELM---------
---DKKADLAVAPMTITYTR--ESVID-FTKPFMNL-GIGILFKIPS-------------
-----NMPTRL----FSFMSPLAVDI-WLYVLAAYILVSSTL----FIV-----------
------ARF---------------------------------------------S-----
---------------------PYEWTN---------------------------------
-PHPCAR-----------------------------------------------------
-----------------------DS-----------------------------------
--------DVIEN-QFSLA-----------------------------D-------SF--
W---------------------------------FTVVTLMKQGC-DL--------N---
----PRAVS---------------------------------------------------
TRIIGAIWWF-FTLILISSYTANLAAFLTVERMV-TPI---ESVED--L-----AS-Q--
-QK-IAYG------TLEGGSTMTFF-RDSKI-----------------------------
-----P-TYQKMWRYM--ENN---------------PHVFVKSYSEGV--ER-VL---QG
-N---------------------YAFLME-STMLD--Y-KVQRD---------------C
NLTQV--------------------GGLLDSKGYGIATPM-GSP-----WRDRISL----
--AILDLQEKGIIQMLYDK---------WWKSPG------------LTCIRDEM------
----KN-KDGKASALGLDNIGGVFVVLLFGLAL-ALITAVGE-FFWN-------------
-------------SRK--------------------------------------------
-----------NTKATRQSFCSE-------------------------------MAEELR
FA-VKCRASRQ-------------------------------------------------
------------------------------------------------RPVLKRQCSNCF
------------------------------------------------------------
------------------------------------------------------------
----------VAPTYVPNGSEQPIHE----------------------------------
------------------------NGILH-------------------------------
------------------------------------------------------------
-----------------GLYDLNKSTSLEYHET---------------------------
------------------------------------------------------------
------------------------------------------------------------
-----------------------------------
>DmCG9935
---------M-----------------L--------------------------------
----------------------------------------------IASGFLLFQFLSY-
------------------------------------------------------------
------------------------------------------------------------
------------------------------------------------------------
------------------------------------------------------------
-----------------------------------------------------GL----G
VP----------------------------------------------------------
-------------------------------------------------PLVRIGAIFSN
---QPGMYNSELAFRYAIHRL---------------------------------------
------------------------------------------------------------
-----------------------NMDKSLLP-----------------------ETTV--
------------------DYYVEYVNR----FDSFET----------------VQKVC--
----------KLIR-------VGVQ------AVF--------SPTD--------SVLATH
INSICDALDIPNIG----------------------------------------------
----------------------------RSA---HDFSINVYPSKQLVNYAFNDVIQY--
---------LNWTRFGI--------LHEKEN----------G-----IINLHQLSRSFH-
---------------GEVHMRQV-----------------------SRD-----------
------------------------------------------------------------
--------------------------------------------SYVSALNEF-------
-------------KGK-EIHNIIIDTNSNGI--------SILL-KN-ILQQQM-------
--NEYKYHY-------LFTSFDLET----YDLEDFK-------------YNFVNITSFRL
VD----------------TADVG----VKQ------------------------------
------------------------------ILKDIGLYSHHIFK----------------
-------------------------KPY--------------------------------
---------------------------LNLHIKK-STI---------LESEPALMFDSVY
VFAIGLQTLEQSH-------------------------SLT-------------------
------------------------------------LLNI----------SCEEE-----
-------NSWDGGLSL-------IN-YLN-AVEW-KG--------LTG------------
---PIQ-----------F--KDG---------QRVQFKLDLIKLK---------------
---------------------------------QHSIVKVGEWTPHG-------------
------------------------------------------------------------
------------------------HL---------NITE-----------------PSMF
FDAGSMNVTLVVIT---------------ILETPYVMM-HYGK-----------------
-------------------------NFTG-----------------------------N-
------ERF-----------YGFCVDILE----TISREV----GFD---YILDLVPDR--
---------KYGAKD-------------------PET--GEWN-GMVAQLM---------
---KYKADLAVGSMTITYAR--ESVID-FTKPFMNL-GISILFKVPT-------------
-----SEPTRL----FSFMNPLAIEI-WIYVLIAYFLVSLCI----YIV-----------
------GKL---------------------------------------------S-----
---------------------PIEWKC---------------------------------
-INACDL-----------------------------------------------------
-----------------------EN-----------------------------------
--------ISIGN-QFSLT-----------------------------D-------SF--
W---------------------------------FTIGTFMQQSP-DI--------Y---
----PRAMS---------------------------------------------------
TRIISSTWGF-FSLIIVASYTANLAAFLTTERMI-NPI---ENAED--L-----AS-Q--
-TE-ISYG------TLDSGSTMTFF-RDSVI-----------------------------
-----E-TYKKIWRSM--DNKK--------------PSAFTTTYEDGI--KR-VN---QG
-N---------------------YAFLME-STMLD--Y-IVQRD---------------C
NLTQI--------------------GGLLDTKGYGIATPK-GSP-----WRDKISL----
--AILELQERGDIQMLYDK---------WWKNTD------------ETCTRKN-------
----TS-KQSKANSLGLESIGGVFVVLIAGIIV-AAVVAFFE-FWYN-------------
-------------FRYNYEATPSQSVVN-----NKYN-QDGI------------------
------LESERNYTPPDRSFWIE-------------------------------IAEELR
YA-SWCMNKQK-------------------------------------------------
------------------------------------------------RPALTRTCSKCT
------------------------------------------------------------
------------------------------------------------------------
---------------IPKGQRINK------------------------------------
------------------------------------------------------------
------------------------------------------------------------
------------------------------------------------------------
------------------------------------------------------------
------------------------------------------------------------
-L---------------------------------
>aculy02g20530
---------M--------------------------------------------------
--------------------------RGLRGLLRQ-----------VLGLLVFVSLLTLN
K-----------------------------------------------------------
------------------------------------------------------------
------------------------------------------------------------
------------------------------------------------------------
-----------------------------------------------------II----A
I-----------------------------------------------------------
-------------------------------------------------DEIKIGVLIR-
------HRGLEEPLNNTLEML---------------------------------------
------------------------------------------------------------
-----------------------NADTSVLF-----------------------NTRL--
------------------TAIVEIIET----ENSYQA----------------STAIC--
----------RLMS-------QQVW------AII--------GPQS--------IELMPI
IQSITAYYHIPLITINWQPHSFYVEGHAKSAIG---------------------------
-------------------KRHLSSDHDKSVPPLLNYTINLFPMADELSHAYLDMIRY--
---------REWKTFTL--------IYDSAE----------D-----FILVKDIFEMTF-
-------------ADTNINIEKISLPQEFPET----------SELDESG-----------
----------------------------------------------EETIHHIEYCNFSG
DNINL---------------------------------------SYRKLIKDL-------
-------------RKK-GVENVVLSMPLDKV--------CRVL-KE-AHQAGL-------
--LTIYNDY-------IVANLDTHL----LNLTHLQ-------------PLMTNISGYSI
LD----------------PEGQR----TDF------------------------------
-----------------------------TLSKKW-------------------------
------------------------------------------------------------
-------------------------LGKRPAEVP-KKL---------LSTEYSMMSDAIS
LVAYSLDEFINDS----------------------SAGKVA-------------------
------------------------------------TAPVA---------ECESN-----
-------EVWHHGEGL-------MD-IFKRSVRQ-GG--------YTG------------
---DLK-----------F-DKYG---------QRINFNLEYILHK---------------
---------------------------------DNAFKKMGTWNSVD-------------
------------------------------------------------------------
------------------------GF-----E--------DKTKSSDDF-----------
GLQAIKNKTLKVTV---------------ARTSPYVMF-KPNHT----------------
-------------------------ELTG-----------------------------N-
------DRY-----------EGYCIDLLN----KLAKML----QFN---YVLQEVKDG--
---------QYGK---------------------IQN--GSWI-GMVRELL---------
---DWQADLAIVDLTITKER--QSAVD-FTHPFMTL-GIAIMYKKPK-------------
-----MEEAEM----YSFLMPFSKEV-WLSMGSALLAVSLVL----WII-----------
------SRL---------------------------------------------S-----
---------------------PLEWKN---------------------------------
-AHPCVD-----------------------------------------------------
---------------------LQSE-----------------------------------
--------SDLENEIHSVG-----------------------------A-------SL--
W---------------------------------FNIGSLMQQGS-DL--------A---
----PRSPS---------------------------------------------------
VRTLASFWFF-FTLILISSYTANFAAFLTASRMQ-SPI---ESAED--L-----SK-Q--
-TK-IDYG------CKEGGATQSFF-ASSNH-----------------------------
-----S-TYRRMWNFM--ESRKH-------------QGVFPKDNNKGI--DM-VK---KG
-N---------------------FAFLME-STSID--Y-VAQRN---------------C
ELVQI--------------------GGLLDHKGYGIALRK-RSP-----YRAPLSK----
--SIVELNEAGELQDLKNR---------WWNAET------------PSCQET--------
----KD-SALATSELGIDKLGGIFVVLGIGVAT-SLWLAFLE-FYWK-------------
-------------SLK--------------------------------------------
-----------RSPDQRSSINQM-------------------------------LWEEIW
RI-VTCGPSK--------------------------------------------------
------------------------------------------------RPAPES------
------------------------------------------------------------
--IYNKSN----------------------------------------------------
----------------PSTTN---------------------------------------
------------------------------------------------------------
----------------------------LNVSAN--------------------------
-----------------SLNKSNYVTRLTDSNGD--------------------------
----------------------------GNGNIGSIYQTNTKL-----------------
------------------------------------------------------------
----------AY-----------------------
>DmCG5621
---------M--------------------------------------------------
---------------------------WFVKMISTEAS--------FPLGFILTSLLL--
------------------------------------------------------------
------------------------------------------------------------
------------------------------------------------------------
------------------------------------------------------------
-----------------------------------------------------------A
FP----------------------------------------------------------
--------------------------------------------GCRG-ERTNVGLVYE-
----NTDPDLEKIFHLAISKA---------------------------------------
------------------------------------------------------------
-----------------------NEEN--------------------------EDLQL--
------------------HGVSVSIEP----GNSFET----------------SKKLC--
----------KMLR-------QNLV------AVF--------GPTS--------NLAARH
AMSICDAKELPFLDTRWDFGA---------------------------------------
----------------------------------QLPTINLHPHPATLGVALRDMVVA--
---------LGWESFTI--------IYESGE----------Y-----LPTVRELLQMYG-
------------TAGPTVTVRRY--------------------ELDLNG-----------
------------------------------------------------------------
--------------------------------------------NYRNVLRRI-------
-------------RNA-DDFSFVVVGSMATL--------PEFF-KQ-AQQVGL-------
--VTSDYRY-------IIGNLDWHT----MDLEPYQ-------------HAGTNITGLRL
VS----------------PDSEQ----VQE------------------------------
------------------------------VAKALYES----------------------
------------------------------------------------------------
---------------------------EEPFQNV-SCP---------LTNSMALVYDGVQ
LLAETYKHV-----------------------------NFR-------------------
------------------------------------PVAL----------SCNDD-----
-------SAWDKGYTL-------VN-YMK-SLTL-NG--------LTG------------
---PIR-----------F-DYEG---------LRTDFKLEVIELA---------------
---------------------------------VSGMQKIGQWSGED-------------
------------------------------------------------------------
------------------------GF---------QENR-PAPAHSLEP-----------
DMRSLVNKSFVVIT---------------AISEPYGML-KETSE----------------
-------------------------KLEG-----------------------------N-
------DQF-----------EGFGIELID----ELSKKL----GFS---YTWRLQEDN--
---------KYGGID-------------------PKT--GEWN-GMLREII---------
---DSRADMGITDLTMTSER--ESGVD-FTIPFMSL-GIGILFRKPM-------------
-----KEPPKL----FSFMSPFSGEV-WLWLGLAYMGVSISM----FVL-----------
------GRL---------------------------------------------S-----
---------------------PAEWDN---------------------------------
-PYPCIE-----------------------------------------------------
-----------------------EP-----------------------------------
--------TELEN-QFSFA-----------------------------N-------CL--
W---------------------------------FSIGALLQQGS-EL--------A---
----PKAYS---------------------------------------------------
TRAVAASWWF-FTLILVSSYTANLAAFLTVESLV-TPI---NDADD--L-----SKNK--
-GG-VNYG------AKIGGATFNFF-KESNY-----------------------------
-----P-TYQRMYEFM--RDN---------------PQYMTNTNQEGV--DR-VE---NS
-N---------------------YAFLME-STTIE--Y-ITERR---------------C
TLTQV--------------------GALLDEKGYGIAMRK-NWP-----YRDTLSQ----
--AVLEMQEQGLLTKMKTK---------WWQEKR----------GGGACSD---------
----AD-EDSGAVALEISNLGGVFLVMGVGSFF-GIFVSLLE-MVLG-------------
-------------VKERSDENQEAPDSDAS-SLGFAN-LGGVYLVM---FVGSCFGSI-Y
GLVNCVVSVYLRARENKVSFKTE-------------------------------LLDEIR
FI-LQCSGNT--------------------------------------------------
------------------------------------------------KAVKYPKNSSRS
N-----------------------------------------------------------
--ASSKSKG---------------------------------------------------
------------------------------------------------------------
------------------------------------------------------------
----------------------------SSMSVD--------------------------
-----------------SLPEDTSEADASGKHNH--------------------------
------------------------------------------------------------
-----------------------------GKK----------------------------
-----------------------------------
>DmGluRIID
---------M--------------------------------------------------
------------------------------HFCW--------------ISLIILSL----
------------------------------------------------------------
------------------------------------------------------------
----------------------------------------------------------SR
VQAQFYG-----------------------------------------------------
-----------------------------------------------------GN----A
YE----------------------------------------------------------
--------------------------------------------ASSG-QSIRLGLITD-
----DATDRIRQTFEHAISVV---------------------------------------
------------------------------------------------------------
-----------------------NNE---------------------------LGVPL--
------------------VGETEQVAY----GNSVQA----------------FAQLC--
----------RLMQ-------SGVG------AVF--------GPAA--------RHTASH
LLNACDSKDIPFIYPHLSWGS---------------------------------------
----------------------------------NPDGFNLHPSPEDIANALYDIVNQ--
---------FEWSRFIF--------CYESAE----------Y-----LKILDHLMTRYG-
------------IKGPVIKVMRY--------------------DLNLNG-----------
------------------------------------------------------------
--------------------------------------------NYKSVLRRI-------
-------------RKS-EDSRIVVVGSTTGV--------AELL-RQ-AQQVGI-------
--MNEDYTY-------IIGNLNLHT----FDLEEYK-------------YSEANITGIRM
FS----------------PDQEE----VRD------------------------------
------------------------------LMEKLHQELGE-------------------
------------------------------------------------------------
---------------------------SEPVNSG-STF---------ITMEMALTYDAVR
VIAETTKHL-----------------------------PYQ-------------------
------------------------------------PQML----------NCSER-----
-----HDNVQPDGSTF-------RN-YMR-SLEI-KEK------TITG------------
---RIY-----------F--EGN---------VRKGFTFDVIELQ---------------
---------------------------------TSGLVKVGTWEEGK-------------
------------------------------------------------------------
------------------------DF---------EFQR-PPQAVNFND----------I
DDGSLVNKTFIVLIS--------------VATKPYASL-VESID----------------
-------------------------TLIG-----------------------------N-
------NQF-----------QGYGVDLIK----ELADKL----GFN---FTFR-DGGN--
---------DYGSFN-------------------KTT--NSTS-GMLKEIV---------
---EGRADLAITDLTITSER--EEVID-FSIPFMNL-GIAILYVKPQ-------------
-----KAPPAL----FSFMDPFSSEV-WLYLGIAYLGVSLCF----FII-----------
------GRL---------------------------------------------S-----
---------------------PIEWDN---------------------------------
-PYPCIE-----------------------------------------------------
-----------------------EP-----------------------------------
--------EELEN-QFTIN-----------------------------N-------SL--
W---------------------------------FTTGALLQQGS-EI--------A---
----PKALS---------------------------------------------------
TRTISAIWWF-FTLIMVSSYTANLAAFLTIENPT-SPI---NSVKD--L-----ADNK--
-DD-VQYG------AKRTGSTRNFF-STSEE-----------------------------
-----P-IYIKMNEYL--NAH---------------PEMLMENNQQGV--DK-VK---SG
-T--------------------KYAFLME-STSIE--F-NTVRE---------------C
NLTKV--------------------GDPLDEKGYGIAMVK-NWP-----YRDKFNK----
--ALLELQEQGVLARLKNK---------WWNEV-----------GAGVCSA---------
----KS-DDDGPSELGVDNLSGIYVVLVIGSII-SIIISILC-WCYF-------------
-------------VYK--------------------------------------------
-----------KAKNYEVPFCDA-------------------------------LAEEFR
IV-IRFSENE--------------------------------------------------
------------------------------------------------RPLKS-------
-------------------------------------------------------AQS--
--IYSRSRN---------------------------------------------------
------------------------------------------------------------
------------------------------------------------------------
----------------------------SSQSIE--------------------------
-----------------SLKTDSEENMPVED-----------------------------
------------------------------------------------------------
------------------------------------------------------------
-----------------------------------
>DmGluRIIE
---------M--------------------------------------------------
---------------------------FFNHFVIL-------------WSLFSIHI----
------------------------------------------------------------
------------------------------------------------------------
----------------------------------------------------------SV
NWAQYEN-----------------------------------------------------
-----------------------------------------------------FG----G
YD----------------------------------------------------------
-------------------------------------------NYQSL-ESVPIGLLTD-
----QNTEQMNIVFDHAIDVA---------------------------------------
------------------------------------------------------------
-----------------------NQE---------------------------VGTSL--
------------------TSLKEEVNY----GDAYQS----------------YGKLC--
----------RMLE-------TGIA------GVF--------GPSS--------RHTAVH
LMSICDAMDIPHIYSYMSE-----------------------------------------
----------------------------------NAEGFNLHPHPADLAKALYSLITE--
---------FNWTRFIF--------LYESAE----------Y-----LNILNELTTMLG-
------------KSGTVITVLRY--------------------DMQLNG-----------
------------------------------------------------------------
--------------------------------------------NYKQVLRRV-------
-------------RKS-VDNRIVVVGSSETM--------PEFL-NQ-AQQVGI-------
--INEDYKY-------IIGNLDFHS----FDLEEYK-------------YSEANITGLRL
FS----------------PEKMA----VKE------------------------------
------------------------------LLMKLGYPTD--------------------
------------------------------------------------------------
---------------------------QDEFRNG-SCP---------ITVEMALTYDAVQ
LFAQTLKNL-----------------------------PFK-------------------
------------------------------------PMPQ----------NCSQR-----
-----TESVRDDGSSF-------KN-YMR-TLRL-TDR------LLTG------------
---PIY-----------F--EGN---------VRKGYHLDVIELQ---------------
---------------------------------PSGIVKVGTWDEDR-------------
------------------------------------------------------------
------------------------QY---------RPQRLAPTTAQFDS-----------
VDNSLANKTFIILLS--------------VPNKPYAQL-VETYK----------------
-------------------------QLEG-----------------------------N-
------SQY-----------EGYGVDLIK----ELADKL----GFN---FTFV-NGGN--
---------DYGSYN-------------------KST--NEST-GMLREIM---------
---TGRADLAITDLTITSER--EQALD-FTIPFMNL-GIAILYLKPQ-------------
-----KATPEL----FTFMDPFSEEV-WWFLGFSFLGVSLSF----FIL-----------
------GRL---------------------------------------------S-----
---------------------PSEWDN---------------------------------
-PYPCIE-----------------------------------------------------
-----------------------EP-----------------------------------
--------EELEN-QFTLG-----------------------------N-------SI--
W---------------------------------FTTGALLQQGS-EI--------G---
----PKALS---------------------------------------------------
TRTVASFWWF-FTLIVVSSYTANLAAFLTIEKPQ-SLI---NSVDD--L-----ADNK--
-DG-VVYG------AKKTGSTRNFF-MTSAE-----------------------------
-----E-RYKKMNKFM--SEN---------------PQYLTEDNMEGV--NR-VK---TN
-T--------------------HYAFLME-STSIE--Y-NTKRE---------------C
NLKKI--------------------GDALDEKGYGIAMRK-DWP-----HRGKFNN----
--ALLELQEQGVLEKMKNK---------WWNEV-----------GTGICAT---------
----KE-DAPDATPLDMNNLEGVFFVLLVGSCC-ALLYGIIS-WVLF-------------
-------------VMK--------------------------------------------
-----------KAHHYRVPLRDA-------------------------------LKEEFQ
FV-IDFNNYV--------------------------------------------------
------------------------------------------------RVLKN-------
-------------------------------------------------------SAS--
--IYSRSRQ---------------------------------------------------
------------------------------------------------------------
------------------------------------------------------------
----------------------------SSMSVA--------------------------
-----------------SVAQESQ------------------------------------
------------------------------------------------------------
------------------------------------------------------------
-----------------------------------
>DmClumsy
---------M--------------------------------------------------
------------------------------------------------YSLFLTHFLLI-
------------------------------------------------------------
------------------------------------------------------------
------------------------------------------------------------
------------------------------------------------------------
-----------------------------------------------------------A
LPV---------------------------------------------------------
------------------------------------------LADIDR-SQFMVGSIFT-
----SDKDESEIAFRTAVDRA---------------------------------------
------------------------------------------------------------
-----------------------NILE--------------------------RNVEL--
------------------VPIVVYANT----DDSFIM----------------EKMVC--
----------NLIS-------QGVI------AIF--------GPST--------GSSSDI
IASICDTLDIPHIVYDWIPNESI-------------------------------------
--------------------------PDREH---STMTLNVHPDNLLLSQGLAEIVQS--
---------FAWRSFTV--------VYETDK----------E-----LQQLQDILQVGE-
------------PISNPTTVKQL----------------------GPGD-----------
------------------------------------------------------------
--------------------------------------------DHRPFLKEI-------
-------------KLS-TDNCLILHCAPDNL--------LKIL-QQ-ANELKM-------
--LGEYQSV-------FIPLLDTHS----IDFGELS-------------GVEANITTVRL
MD----------------PSDFH----VKN------------------------------
------------------------------VVHDWEEREKR-------------------
------------------------------------------------------------
--------------------------EGRYFKVD-PNR---------VKSQMILLNDAVW
LFSKGLTELGIFE-------------------------ELT-------------------
------------------------------------APDL----------ECRRK-----
-------KPWPFGKRI-------IE-FIK-ARSE-ET--------STG------------
---RID-----------F-NENG---------QRSFFTLRFMELN---------------
---------------------------------SDGFLDLATWDPVN-------------
------------------------------------------------------------
------------------------GL---------DVLN-DDEESEKR------------
VGQKLSNKTFIVSS---------------RLGAPFLTL-REPQE-GE-------------
-------------------------ILTG-----------------------------N-
------SRY-----------EGYSIDLIN----EIAKML----NFK---FEFRMSPDG--
---------KYGALN-------------------KVT--QTWD-GIVRQLI---------
---DGNADLGICDLTMTSSR--RQAVD-FTPPFMTL-GISILFSKPP-------------
-----TPPTDL----FSFLSPFSLDV-WIYMGSAYLFISLLL----FAL-----------
------ARM---------------------------------------------A-----
---------------------PDDWEN---------------------------------
-PHPCK------------------------------------------------------
-----------------------EP-----------------------------------
--------EEVEN-IWSIM-----------------------------N-------TT--
W---------------------------------LSIGSLMGQGC-DI--------L---
----PKAAS---------------------------------------------------
TRLVTGMWWF-FALMMLNSYTANLAAFLTNSRQA-NSI---NSAED--L-----AA-Q--
-SK-IKYG------AMAGGSTMGFF-RDSNF-----------------------------
-----S-TYQKMWTAM--ESAS--------------PSVFTKTNDEGV--ER-VQ---KG
-K-------------------NLYAFLME-STTLE--Y-NVERK---------------C
DLVQI--------------------GGWLDYKSYGIAMPF-NSP-----YRKQISA----
--AVLKLGELGQLAELKRK---------WWKEMH----------GGGNCEKS--------
----DE-DGGDTPELGLENVGGVFLVLGLGLLS-AMVLGCTE-FLWN-------------
-------------VKS--------------------------------------------
-----------VAIEEKISLKEA-------------------------------FKSEAL
FA-ARIWITT--------------------------------------------------
------------------------------------------------KPVHTSSESGSS
NS-----------------------------------------------------SSS--
--SSSRSKH---------------------------------------------------
------------------------------------------------------------
------------------------------------------------------------
------------------------SFKSQGLSMK--------------------------
-----------------SLKSSGYQDVEASVHSKL-------------------------
------------------------------KKIGSMFSLKSQKTVTPP------------
--------------------------PEIGWKLDKSTQIDVVPTSDVDQELIPEVEP---
--HLPHRHHHHHHHRHHHHHHQPDQEHDRNPSPPE
>TuiGluR5
---------M--------------------------------------------------
-------------------------------------------HNVLLIAFIFVNVIHQT
------------------------------------------------------------
------------------------------------------------------------
------------------------------------------------------------
------------------------------------------------------------
-----------------------------------------------------IP----G
LP----------------------------------------------------------
-------------------------------------------------ETIKIGAIIK-
----PGEEDLELAFKHAVWIN---------------------------------------
------------------------------------------------------------
-----------------------NIA--------------------------LQGSKI--
------------------EAHIENVDL----SDSLST----------------AHAAC--
----------RLLD-------SGVW------AIV--------YPYS--------GVNVWI
IKSITDRLGVPLLHTAPDYPYMI-------------------------------------
----------------------KSFVHQPYK---PNYTISLYPDLKKINKAVFDYVDY--
--------NREWRSFSL--------IFDSHE----------N-----LIKIKDSLAMST-
-----------YDTDLQIKIREF--------------------KFARSD-----------
------------------------------------------------------------
--------------------------------------------PPETLFKSI-------
-------------MKR-RDSNFIVSVDKENY--------PTIL-EK-LRTFSL-------
--VDFYCSY-------LFYDLDLQF----WNLSAPD-------------LIAFNITGFRM
FN----------------PFDER----IKI------------------------------
------------------------------RYNAQEWKTGRY------------------
------------------------------------------------------------
-----------------------------EASSE-NVR---------LTLDLALVYDAVA
LFTRSLIGLSELT------------------------DQLN-------------------
------------------------------------GPSV----------SCSLN-----
-------DTWVLGKPL-------LN-QMK-KVGV-TG--------LTG------------
---HLI-----------F-DDEG---------LREKIVLSIIRLK---------------
---------------------------------EGQWSEIGSWNSDS-------------
------------------------------------------------------------
------------------------GV---------NITS-EVQAEEKS------------
AIDYLKTTKLKLIV---------------VENVPYVMK-KPDYA----------------
-------------------------NLTG-----------------------------D-
----EFDKY-----------EGFCIDLLR----QIQEEL----GIS--GYDLTIYPGK--
---------SYGSKD-------------------KKN--GTWS-GLIGEML---------
---EKNHDLATTDLTITHER--QTGVD-FTIPFITL-GISILYSKPA-------------
-----AAPLNL----WAFLDPFSLEV-WLYVATAFIGVSLLM----YIV-----------
------ARI---------------------------------------------S-----
---------------------PYEWLN---------------------------------
-DHPCDD-----------------------------------------------------
-----------------------EP-----------------------------------
--------EELTT-QFSIG-----------------------------N-------CL--
W---------------------------------FSLGSIMQQGS-DL--------A---
----PKSIS---------------------------------------------------
TRVMASAWSF-FTLIMVSSYTANLAAFLTVARMD-API---ENAEG--L-----AM-Q--
-SK-VAYG------CSKAGSTRKFF-QNSTY-----------------------------
-----T-IYQRMYAYM--ESAE--------------PPVYAESNSDGV--RR-VL---KG
-N---------------------YAFLME-SLSIL--Y-NVNRY---------------C
NLTQV--------------------GDLLDQKGYGIAMRP-GSP-----FRTIFSN----
--EILRLQEQGRIDALRKT---------WFEDYPTEIRAL-ENPEEAACPPEI-------
-------LDEETSALDVANVGGVFIVLLCGIAI-GTMFVIIE-FVWK-------------
-------------AKK--------------------------------------------
-----------VSRHEREHTIRM-------------------------------MTRTLC
DI-CRGRNTSAH------------------------------------------------
--------------NWR------------------------------KKSTSDGTQSIST
E-----------------------------------------------------------
--TASRNNRVN-------------------------------------------------
------------------------------------------------------------
------------------------------------------------------------
------------------------------------------------------------
-----------------GVSRQQSRVMLDPNARQIDDL----------------------
------------------------------------------------------------
------------------------------------------------------------
-----------------------------------
>DmGluRIIA
---------M--------------------------------------------------
---------------------------RLCPVVIY-------------AFIIIIGFLEG-
------------------------------------------------------------
------------------------------------------------------------
------------------------------------------------------------
------------------------------------------------------------
-----------------------------------------------------II----A
LG----------------------------------------------------------
--------------------------------------------GDDR-NEITVGAIFY-
----ENEKEIELSFDQAFREV---------------------------------------
------------------------------------------------------------
-----------------------NNMK-------------------------FSELRF--
------------------VTIKRYMPT----NDSFLL----------------QQITC--
----------ELIS-------NGVA------AIF--------GPSS--------KAASDI
VAQIANATGIPHIEYDLKLEA---------------------------------------
------------------------TRQEQLN---HQMSINVAPSLSVLSRAYFEIIKS--
--------NYEWRTFTL--------IYETPE----------G-----LARLQDLMNIQA-
------------LNSDYVKLRNLA---------------------DYAD-----------
------------------------------------------------------------
--------------------------------------------DYRILWKET-------
-------------DETFHEQRIILDCEPKTL--------KELL-KV-SIDFKL-------
--QGPFRNW-------FLTHLDTHN----SGLRDIY-----------NEDFKANITSVRL
KV--------------VDANPFE----RKK------------------------------
-----------------------------TRLTKVDQILGN-------------------
------------------------------------------------------------
-----------------------------------------------QTMLPILIYDAVV
LFASSARNVIAAM------------------------QPFH-------------------
------------------------------------PPNR----------HCGSS-----
-------SPWMLGAFI-------VN-EMK-TISE-DDV---EPHFKTE------------
---NMK-----------L-DEYG---------QRIHFNLEIYKPTVN-------------
-------------------------------------EPMMVWTPDN-------------
------------------------------------------------------------
------------------------GI-------KKRLLNLELESAGTT------------
QDFSEQRKVYTVVT---------------HYEEPYFMM-KEDHE----------------
-------------------------NFRG-----------------------------R-
------EKY-----------EGYAVDLIS----KLSELM----EFD---YEFMIVNGN--
-----------GKYN-------------------PET--KQWD-GIIRKLI---------
---DHHAQIGVCDLTITQMR--RSVVD-FTVPFMQL-GISILHYKSP-------------
-----PEPKNQ----FAFLEPFAVEV-WIYMIFAQLIMTLAF----VFI-----------
------ARL---------------------------------------------S-----
---------------------YREWLP---------------------------------
-PNPAIQ-----------------------------------------------------
-----------------------DP-----------------------------------
--------DELEN-IWNVN-----------------------------N-------ST--
W---------------------------------LMVGSIMQQGC-DI--------L---
----PRGPH---------------------------------------------------
MRILTGMWWF-FALMMLSTYTANLAAFLTSNKWQ-SSI---KSLQD--L-----IE-Q--
-DK-VHFG------SMRGGSTSLFF-SESND-----------------------------
-----T-DYQRAWNQM--KDFN--------------PSAFTSTNKEGV--AR-VRKE-KG
-G---------------------YAFLME-TTSLT--Y-NIERN---------------C
DLTQI--------------------GEQIGEKHYGLAVPL-GSD-----YRTNLSV----
--SILQLSERGELQKMKNK---------WWKNHN------------VTCDSY--------
-------HEVDGDELSIIELGGVFLVLAGGVLI-GVILGIFE-FLWN-------------
-------------VQN--------------------------------------------
-----------VAVEERVTPWQA-------------------------------FKAELI
FA-LKFWVRK--------------------------------------------------
------------------------------------------------KPMRISSSSDKS
------------------------------------------------------------
--SSRRSSG---------------------------------------------------
------------------------------------------------------------
------------------------------------------------------------
-------------------------------SRR--------------------------
-----------------SSKEKSRSKTVS-------------------------------
------------------------------------------------------------
------------------------------------------------------------
-----------------------------------
>DmGluRIIB
---------M----------HG-----L--------------------------------
------------------------------------------------QFLVLLAL----
------------------------------------------------------------
------------------------------------------------------------
------------------------------------------------------------
------------------------------------------------------------
-----------------------------------------------------------A
IAS---------------------------------------------------------
------------------------------------------GANEDT-LVIKIGAIFF-
----DTEMKLADAFSAALEEV---------------------------------------
------------------------------------------------------------
-----------------------NAIN--------------------------PALKL--
------------------DAIKRYVTV----DDSIVL----------------QDISC--
----------DLIG-------SGVA------AIF--------GPSS--------KTNSDI
VEVLCNMTGIPHLQFDWHPQQ---------------------------------------
------------------------SNRERMN---HQLTVNVAPMELFLSAAFSDILAS--
-------KTFDWKSFTI--------AYERSS----------H-----LIRLQHILAWKQ-
------------LHKAGIKMQEF----------------------ERGD-----------
------------------------------------------------------------
--------------------------------------------DYRILWKRI-------
-------------NNA-REKFVLLDCPSDIL--------VDVI-NA-SIGYNM-------
--TGSFNHL-------FLTNLDTHL----SGIDGFY-----------SRDFTVAVAAVRI
RT--------------YVPPP---------------------------------------
------------------------------VHDEIDVFDNSV------------------
------------------------------------------------------------
-----------------------------------DTRF--------SSLGSQLVYDSIV
LFYNALLEISQRP-------------------------GFY-------------------
------------------------------------IPNF----------SC--------
-----GRGFWQPGPRL-------VE-QMK-QITP-KMV---KPPFKTQ------------
---RLQ-----------I-NADG---------QREDFNLEVYNPI---------------
---------------------------------IDRVTHI--WNKEF-------------
------------------------------------------------------------
------------------------QLVDFE-KLRENSTQALKQKRLQNK-----------
EDFSQKPIRYTVAT---------------RVGKPYFSW-REEPE-GV-------------
-------------------------HYEG-----------------------------N-
------ERF-----------EGYAVDLIY----MLAQEC----KFD---FNFEPVRDN--
---------KYGSYD-------------------ANT--DEWD-GIIRQLI---------
---DNNAQIGICDLTITQAR--RSVVD-FTVPFMQL-GISILSYKEP-------------
-----PPKADI----YAFLNPYNAEV-WLFVMIAMMITAFAL----IFT-----------
------GRI---------------------------------------------D-----
---------------------QYEWDQ---------------------------------
-PVENVN-----------------------------------------------------
-----------------------RE-----------------------------------
--------MERQN-IWHLS-----------------------------N-------AL--
W---------------------------------LVLGSMLNQGC-DL--------L---
----PRGLP---------------------------------------------------
MRLLTAFWWI-FALLISQTYIAKLAAFITSSKIA-GDI---GSLHD--L-----VD-Q--
-NK-VQFG------TIRGGATSVYF-SESND-----------------------------
-----T-DNRMAWNKM--LSFK--------------PDAFTKNNEEGV--DR-VKLS-KG
-T---------------------YAFLME-TTNLQ--Y-YVQRN---------------C
ELTQI--------------------GESFGEKHYGIAVPL-NAD-----FRSNLSV----
--GILRLSERGELFKLRNK---------WFNSNE------------STCDS---------
----NV-PTIDDGQFDMDSVGGLFVVLIVGVVV-GLVIGVAE-FLWH-------------
-------------VQR--------------------------------------------
-----------ISVKEKIPPMLA-------------------------------LKAEFY
FV-IRFWLTR--------------------------------------------------
------------------------------------------------KPLHTYRQSRDS
------------------------------------------------------------
--TSTGYSSLE-------------------------------------------------
------------------------------------------------------------
------------------------------------------------------------
----------------------------QITSAS--------------------------
-----------------SAKKKKKTRRIEK------------------------------
------------------------------------------------------------
------------------------------------------------------------
-----------------------------------
>DmGluRIIC
---------MKKE--------------L--------------------------------
---------------------SGNSSARWPQMFGGNSRE-----AGMWQRILLLGCMWS-
------------------------------------------------------------
------------------------------------------------------------
------------------------------------------------------------
------------------------------------------------------------
-----------------------------------------------------------A
FF----------------------------------------------------------
------------------------------------------MCRSRG-QQINIGAFFY-
----DDELELEKEFMTVVNAI---------------------------------------
------------------------------------------------------------
-----------------------NGPES------------------------EQTMRF--
------------------YPLIKRLKPE---DGSVTM----------------QEHAC--
----------DLID-------NGVA------AIF--------GPSS--------KAASDI
VALVCNSTGIPHIEFDISDEG---------------------------------------
------------------------IQAEKPN---HQMTLNLYPAQAILSKAYADIVQN--
---------FGWRKFTI--------VYDADDAR--------A-----AARLQDLLQLRE-
------------VHNDVVRVRKF----------------------HKDD-----------
------------------------------------------------------------
--------------------------------------------DFRVMWKSI------R
-----------------GERRVVLDCEPNML--------VELL-NS-STEFGL-------
--TGQYNHI-------FLTNLETYT----DHLEELAA---------DNETFAVNITAARL
LV-------------NPDPPPYS----LPY------------------------------
-----------------------------GYVTQRDNIVYE-------------------
------------------------------------------------------------
-----------------------------------SSD-------PPRTLIHDLIHDALQ
LFAQSWRNASFFY-----------------------PDRMV-------------------
------------------------------------VPRI----------TCDFAAS---
-----GGRTWAMGRYL-------AR-LMK-GTSGVNNT-----NFRTS------------
---ILQ-----------F-DEDG---------QRITFNIEVYDPLDG-------------
-------------------------------------IGIAIWDPRG-------------
------------------------------------------------------------
------------------------QI---------TQLN-----------V---------
DVKAQKKMIYRVAT---------------RIGPPYFSY-NETAR-EL-------------
-------------------------NLTG-----------------------------N-
------ALY-----------QGYAVDLID----AIARHV----GFE---YVFVPVADQ--
---------QYGKLD-------------------KET--KQWN-GIIGEII---------
---NNDAHMGICDLTITQAR--KTAVD-FTVPFMQL-GVSILAYKSP-------------
-----HVEKTL----DAYLAPFGGEV-WIWILISVFVMTFLK----TIV-----------
------ARI---------------------------------------------S-----
---------------------KMDWEN---------------------------------
-PHPCNR-----------------------------------------------------
-----------------------DP-----------------------------------
--------EVLEN-QWRIH-----------------------------N-------TG--
W---------------------------------LTVASIMTAGC-DI--------L---
----PRSPQ---------------------------------------------------
VRMFEATWWI-FAIIIANSYTANLAAFLTSSKME-GSI---ANLKD--L-----SA-Q--
-KK-VKFG------TIYGGSTYNLL-ADSNE-----------------------------
-----T-VYRLAFNLM--NNDD--------------PSAYTKDNLEGV--DR-VRKN-RG
-D---------------------YMFLME-TTTLE--Y-HREQN---------------C
DLRSV--------------------GEKFGEKHYAIAVPF-GAE-----YRSNLSV----
--AILKLSERGELYDLKQK---------WWKNPN------------ASCFEEP-------
-------DPDATPDMTFEELRGIFYTLYAGILI-AFLIGITE-FLVY-------------
-------------VQQ--------------------------------------------
-----------VALEERLTFKDA-------------------------------FKKEIR
FV-LCVWNNR--------------------------------------------------
------------------------------------------------KPIVAGTPISSV
RT----------------------------------------------------------
--TPRRSLD---------------------------------------------------
----------KSLDRTPKSSRRVVIGR---------------------------------
------------------------------------------------------------
----------------------------SSEEMR--------------------------
-----------------EMAQGSGSSSGSNNAGR--------------------------
------------------------------------------------------------
-----------------------------GEK---------------------EARV---
-----------------------------------
>TuiGluR1
---------M---------------FNL--------------------------------
---------------------YCNKDSTIKEMNFQIIG----------KFLLLLTVIQS-
------------------------------------------------------------
------------------------------------------------------------
------------------------------------------------------------
------------------------------------------------------------
-----------------------------------------------------GF----G
LP----------------------------------------------------------
-------------------------------------------------ETLNIGGLFT-
----VNSLDQDLAFQVAIQKV---------------------------------------
------------------------------------------------------------
-----------------------LNDFNRF-----------------------SSATV--
------------------QGIKYNVSY----FDSYQA----------------QSNVC--
----------KLLQ-------EQVA------AII--------DTTS--------SPCSHH
IEAICDNYEIPHIRTRYDWRQSM-------------------------------------
----------------------------------GTFSINLYPHPLRIAHATIDLIIE--
---------LGWKEFAV--------LFEDDE----------D-----TAFVNELFKETQK
EYE-QMIGFPVNRLDWTIGVYQF----------------------SSVD-----------
------------------------------------------------------------
--------------------------------------------SYRDTFGLV-------
-------------RRS-QYKNIILHVKSDNL--------YDAL-KQ-GQQIGL-------
--MTDEYSF-------ILTSLDLHA----IDLKDFK-------------YSGAKIHSYRI
VD----------------TNSEE----SRQ------------------------------
------------------------------FIHDWENLAQEM------------------
------------------------------------------------------------
---------------------------GIEPSET-SNN---------FKTETGLVYDAVL
LVSNAIKEAEKTM-------------------------QVE-------------------
------------------------------------PTSL----------SCEEP-----
-------LTWSQGTSI-------LN-FLT-ANPM-DG--------VTG------------
---RLF-----------F-DEEG---------YRSNVVLHLYELS---------------
---------------------------------NEGFNRLGFWSDINKK-----------
------------------------------------------------------------
------------------------GL---------EIEN--KQPKYYNP-----------
SENAIKDRMLKVVT---------------VEEKGYTMI-KNDRR----------------
-------------------------PLEG-----------------------------N-
------EKY-----------EGYVIDLVE----ELSKFA----GFN---YEISLFDSK--
---------AYGDCN-------------------KTS--MTCT-GMLGEIT---------
---SDRAHLALVDLTITAGR--SEVVD-FTHPFINT-GISVLFKKIT-------------
-----KSETQL----FGFLSPFTYLV-WCMITFTIIAVSISF----HVI-----------
------GRL---------------------------------------------S-----
---------------------PYEWVN---------------------------------
-PYPCRQ-----------------------------------------------------
-----------------------DE-----------------------------------
--------PILEN-DLTQA-----------------------------N-------AS--
W---------------------------------FIVAALMQQGS-EI--------A---
----PRTLS---------------------------------------------------
TRWLAGVWYF-FTLILVSCYTANLAASLTIEDFN-YPF---SSAKD--LITLDTPE-V--
-QA-IKFG------CKKSGSTLNFF-KDSND-----------------------------
-----P-IYREIYNRM--MEH---------------PEWLASTNDEGE--ER-VR---ES
-D-------------------FDYAFFME-SATID--Y-KLERN---------------C
SIVKI--------------------GGLLDHKGYGIAVKR-NSP-----LLRILNQ----
--GLLALQESGQLRVLYDR---------WWKQRN----------GGGVCAAK--------
----AD-TSAAVTSFKLINVGGAFIVLLIGCGV-ALLIAFCE-LFTK-------------
----------------------------------LW------------------------
-----------NTSNDPVSFWEG-------------------------------VKNELR
FA-FNFQLAT--------------------------------------------------
------------------------------------------------KQVTKNEN----
------------------------------------------------------------
--LIQR------------------------------------------------------
------------------------------------------------------------
------------------------------------------------------------
------------------------------------------------------------
-----------------SISEDKSSKISNFSAK---------------------------
------------------------------------------------------------
------------------------------------------------------------
-----------------------------------
>DmGlu-R1
---------M--------------------------------------------------
--------------------------HSRLKFLAY-------------LHFICASSIFWP
------------------------------------------------------------
------------------------------------------------------------
--------------------------------------------------------EFSS
AQQQQQTV----------------------------------------------------
-----------------------------------------------------------S
LT----------------------------------------------------------
-------------------------------------------------EKIPLGAIFE-
----QGTDDVQSAFKYAMLNH---------------------------------------
------------------------------------------------------------
-----------------------NLNVS------------------------SRRFEL--
------------------QAYVDVINT----ADAFKL----------------SRLIC--
----------NQFS-------RGVY------SML--------GAVS--------PDSFDT
LHSYSNTFQMPFVTPWFPEKVLA-------------------------------------
--------------------------PSSGL---LDFAISMRPD---YHQAIIDTIQY--
---------YGWQSIIY--------LYDSHD----------G-----LLRLQQIYQELK-
------------PGNETFRVQMVKRIANV----------------TMAI-----------
------------------------------------------------------------
--------------------------------------------EFLHTLEDL-------
-------------GRF-SKKRIVLDCPAEMA--------KEIIVQH-VRDIKL-------
--GRRTYHY-------LLSGLVMDNH---WPSDVVE-------------FGAINITGFRI
VD----------------SNRRA----VRD------------------------------
------------------------------FHDSRKRLEPSGQ-----------------
------------------------------------------------------------
--------------------------SQSQNAGG-PNSL------PAISAQAALMYDAVF
VLVEAFNRILRKK-----------------------PDQFRSNHLQRRSHG-----GSSS
SSATGTNES---------------------------SALL----------DCNTSK----
----GWVTPWEQGEKI-------SR-VLR-KVEI-DG--------LSG------------
---EIR-----------F-DEDG---------RRINYTLHVVEMSV--------------
---------------------------------NSTLQQVAEWRDDA-------------
------------------------------------------------------------
------------------------GL---------LPLHSHNYASSSRS-------ASAS
TGDYDRNHTYIVSS---------------LLEEPYLSL-KQYTY-GE-------------
-------------------------SLVG-----------------------------N-
------DRF-----------EGYCKDLAD----MLAAQL----GIK---YEIRLVQDG--
---------NYGAEN------------------QYAP--GGWD-GMVGELI---------
---RKEADIAISAMTITAER--ERVID-FSKPFMTL-GISIMIKKPV-------------
-----KQTPGV----FSFLNPLSQEI-WISVILSYVGVSFVL----YFV-----------
------TRF---------------------------------------------P-----
---------------------PYEWRIVRRPQADSTA------------QQPPGIIGGAT
LSEPQAH-----------------------------------------------------
-----------------------VP-----------------------------------
--------PVPPN-EFTML-----------------------------N-------SF--
W---------------------------------YSLAAFMQQGC-DI--------T---
----PPSIA---------------------------------------------------
GRIAAAVWWF-FTIILISSYTANLAAFLTVERMV-API---KTPED--L-----TM-Q--
-TD-VNYG------TLLYGSTWEFF-RRSQI-----------------------------
-----G-LHNKMWEYM--NAN---------------QHHSVHTYDEGI--RR-VRQS-KG
-K---------------------YALLVE-SPKNE--Y-VNARPP--------------C
DTMKV--------------------GRNIDTKGFGVATPI-GSP-----LRKRLNE----
--AVLTLKENGELLRIRNK---------WWFDK-------------TECNL---------
----DQ-ETSTPNELSLSNVAGIYYILIGGLLL-AVIVAIME-FFCR-------------
-------------NKTPQLKSPGSN-----------------------------------
GSAGGVPGMLASSTYQRDSLSDAI------------------------------MHSQAK
LA-MQASSEYDERLV---------------------------------------------
------------------------------------------------------------
------------------------------------------------------------
--GVELASNVRYQY----------------------------------------------
------------SM----------------------------------------------
------------------------------------------------------------
------------------------------------------------------------
------------------------------------------------------------
------------------------------------------------------------
------------------------------------------------------------
-----------------------------------
>DmGlu-R1B
---------M--------------------------------------------------
------------------------------RFGLK-------------LSCLWPSFLLWL
------------------------------------------------------------
------------------------------------------------------------
--------------------------------------------------------TWSS
GGGGGSGVG---------------------------------------------------
----------------------------------------------VSA----QP----S
LT----------------------------------------------------------
-------------------------------------------------EKIPLGAIFE-
----QGTDEVQSAFKYAMLNH---------------------------------------
------------------------------------------------------------
-----------------------NLNVS------------------------SRRFEL--
------------------QAYVDVINT----ADAFKL----------------SRLIC--
----------NQFS-------RGVY------SML--------GAVS--------PDSFDT
LHSYSNTFQMPFVTPWFPEKVLT-------------------------------------
--------------------------PSSGF---LDFALSMRPD---YHQAIIDTIQF--
---------YGWRKIIY--------LYDSHD----------G-----LLRLQQIYQGLR-
------------PGNESFQVELVKRISNV----------------SMAI-----------
------------------------------------------------------------
--------------------------------------------EFLHTLEQI-------
-------------GRF-ENKHIVLDCPTEMA--------KQILIQH-VRDLRL-------
--GRRTYHY-------LLSGLVMDDR---WESEIIE-------------FGAINITGFRI
VD----------------TNRRL----VRE------------------------------
------------------------------FYDSWKRLDP--------------------
------------------------------------------------------------
---------------------------QMSVGAG-RES---------ISAQAALMYDAVF
VLVEAFNKILRKK-----------------------PDQFRNN-VQRRSQTLMVAQAAAS
TSSDGYNYSASGGGGGNGGAGGGFAGSDSGGSGGMASRAL----------DCNTAK----
----GWVNAWEHGDKI-------SR-YLR-KVEI-EG--------LTG------------
---DIK-----------F-NDDG---------RRVNYTLHVVEMTV--------------
---------------------------------NSAMVKVAEWNDDA-------------
------------------------------------------------------------
------------------------GL---------QPLNAKYVRLRP-------------
HVEFEKNRTYIVTT---------------VLEEPYIML-KQVAF-GE-------------
-------------------------KLHG-----------------------------N-
------NRF-----------EGYCKDLAD----LLAKEL----GIN---YELRLVKDG--
---------NYGSEK------------------SSAH--GGWD-GMVGELV---------
---RKEADIAIAAMTITAER--ERVID-FSKPFMSL-GISIMIKKPV-------------
-----KQTPGV----FSFMNPLSQEI-WVSVIFSYIGVSIVL----FFV-----------
------SRF---------------------------------------------S-----
---------------------PHEWRLVQQQPQQSQSPDPHAHHEQLANQQPPGIIGGAP
LPAPPG------------------------------------------------------
------------------------PPT--------------PGAQTAAGAAALQAALSAG
SPGSGGSSSAVVN-EFSVW-----------------------------N-------SF--
W---------------------------------FSLAAFMQQGC-DL--------S---
----PRSVS---------------------------------------------------
GRIAAASWFF-FTLILISSYTANLAAFLTVERMV-TPI---NSPED--L-----AM-Q--
-TE-VQYG------TLLHGSTWDFF-RRSQI-----------------------------
-----G-LHNKMWEYM--NSR---------------KHVFVPTYDEGI--KR-VRNS-KG
-K---------------------YALLVE-SPKNE--Y-VNAREP--------------C
DTMKV--------------------GRNLDTKGFGIATPL-GSA-----LKDPINL----
--AVLTLKENGELIKLRNK---------WWYEK-------------AECSTH--------
----KD-GETSHSELSLSNVAGIFYILIGGLLV-SVFVAILE-YCFR-------------
-------------SRDSRSASSGSGMGL-----GMG--LGGGMSGG---SLGKANGSMML
GPSSAVPGGM-PSSHQRSTLTDT-------------------------------MHAKAK
LT-IQASRDYDNGRV---------------------------------------------
------------------------------------------------------------
------------------------------------------------------------
--GYLNCASLQY------------------------------------------------
--------------YPPAQLSATPPD----------------------------------
------------------------------------------------------------
--------------------------AGDSLHMN--------------------------
------------------------------------------------------------
------------------------------------------------------------
---------------------------AHGQV----------------------------
-----------------------------------
>TuiGluR11
---------M--------------------------------------------------
--------------------------FNLIPCLTK-------------FIILTLSTY---
------------------------------------------------------------
------------------------------------------------------------
--------------------------------------------------------NVSS
TLQR--------------------------------------------------------
------------------------------------------------------------
------------------------------------------------------------
-------------------------------------------------HKIPIGGIFT-
----PGSTELQSAFKYAISLH---------------------------------------
------------------------------------------------------------
-----------------------NKNES-------------------------SRFQV--
------------------EPITDVIDT----NDPFRF----------------TRQMC--
----------LQLS-------RGIF------TLV--------TPII--------GPSYET
LVSYSNTFQMPFIHPGYPETN---------------------------------------
---------------------------SQNI---PNFGLNIRPE---YLKAIVEVIKL--
---------YRWKDIIY--------IYDSDE----------G-----LIKLQHVFSILY-
------------SDGHTLHLRAVKRIANG----------------IEGH-----------
------------------------------------------------------------
--------------------------------------------SFLRAIEHK-------
-------------EKD-AMKYVIVECDAKVA--------KEMISRH-VRDIYM-------
--GRRNFHY-------FLTNLIMDQF---TGMKIDE-------------FGAINITGFRI
LN----------------RSSIF----FRT------------------------------
------------------------------FISSWKALDP--------------------
------------------------------------------------------------
---------------------------FHWPGAG-HRY---------ISADAALMFDGTR
ILLDALDRILTDR-----------------------PNVFDANLRDNEVYN-----GNNP
------------------------------------KPGI----------NCAETY----
-----PTLYWEHGRLI-------VQ-YLK-QTNI-EG--------LTG------------
---RIV-----------F-DDSS---------VRRNYSIDMIQTTM--------------
---------------------------------NSEMTKIAEWSEEE-------------
------------------------------------------------------------
------------------------GM---------SSVPANYHRVYQ-------------
NNANYENKTYIVTS---------------IIEEPYLMY-KEVGEDGV-------------
-------------------------EYEG-----------------------------N-
------DRF-----------EGYCKDLAD----LIAEHL----KIN---YVLQLVADR--
---------RYGGTD------------------KNSP--VGWN-GMVGELI---------
---KQEADIAIAPLTITSAR--ERVID-FTKPFLSL-GISIMIKKPA-------------
-----KKNPSI----FSFMNPLSQEI-WMCIILSYFGVSVVM----FIV-----------
------SRF---------------------------------------------S-----
---------------------PMECRV---------------------------------
-AHTHEGQ----------------------------------------------------
------------------------------------------------------------
--------TVLTN-DFTLY-----------------------------N-------SL--
W---------------------------------FALGAIMQQGV-DV--------C---
----PRSYA---------------------------------------------------
GRIVGSVWWF-FTLIIISSYTANLAAFLTVERMV-TPI---NSADD--L-----AK-Q--
-TE-VEYG------VLKDSSTMEFF-KKSKI-----------------------------
-----Q-VYSRMWEFM--NSH---------------PHVFVDSYQEGI--RR-VRES-KG
-K---------------------YAFLME-STSND--Y-INQRQP--------------C
DTMKV--------------------GRNLDAKGFGVATPL-GSP-----LRVSLNL----
--AVLHLTEKGDLTRLENK---------WWYDR-------------SECKSS--------
----DS-KESSKSSLTLYNVAGCFYILIAGLII-SMIVAMIE-YLWR-------------
-------------SRR--------------------------------------------
-------------ESERFKVRETL------------------------------INHKMN
------------------------------------------------------------
------------------------------------------------------------
------------------------------------------------------------
------------------------------------------------------------
------------------------------------------------------------
------------------------------------------------------------
------------------------------------------------------------
------------------------------------------------------------
------------------------------------------------------------
------------------------------------------------------------
-----------------------------------
>TuiGluR13
---------M--------------------------------------------------
--------------------------FNLIPCLTK-------------FIILTLSTL---
------------------------------------------------------------
------------------------------------------------------------
--------------------------------------------------------NVSS
TLQR--------------------------------------------------------
------------------------------------------------------------
------------------------------------------------------------
-------------------------------------------------HKIPIGGIFT-
----PGSTELQSAFKYAITLH---------------------------------------
------------------------------------------------------------
-----------------------NKNES-------------------------SRFQV--
------------------EPITDVIDT----NDPFRF----------------TRQMC--
----------LQLS-------RGIF------TLV--------TPII--------GPSYEI
LVSYSNTFQMPFIHPGYPETN---------------------------------------
---------------------------SQNI---PNFGLNIRPE---YLKAIADVIKL--
---------YRWTDIIY--------IYDSDD----------GE-RKRLIKLQHVFSILY-
------------SDGHTLHLRAVKRITNG----------------TEGY-----------
------------------------------------------------------------
--------------------------------------------SFLRAIEHK-------
-------------EKD-AMKYVIVECDAKVA--------KEMISRH-VRDIYM-------
--GRRNFHY-------FFTNLIMDQFY-SPGMQIDE-------------FGAINMTGFSI
FN----------------RNSTF----FQT------------------------------
------------------------------FISSWKALDP--------------------
------------------------------------------------------------
---------------------------SQWPGAG-NRY---------ISADAALMFDGTR
ILLDALDRILTDR-----------------------PNVFDANLRDNEVYN-----GNNP
------------------------------------KPGI----------NCAETY----
-----PALYWEHGRLI-------VQ-YLK-QTNI-EG--------LTG------------
---RIV-----------F-DDSS---------VRRNYSIDMIQTTM--------------
---------------------------------NSEVTKIAEWSEEE-------------
------------------------------------------------------------
------------------------GM---------SSVQTNHHRAIQ-------------
NNANYENKTFIVTS---------------ILDEPYLMF-KKTGKDGV-------------
-------------------------KYEG-----------------------------N-
------DRF-----------EGYCKDLAD----LLAEHL----KIN---YTLQLVADY--
---------RYGSPD------------------KNSP--VGWN-GMVGELI---------
---KQEADIAIAPLTITADR--ERVID-FTKPFQSL-GISIMIKKPV-------------
-----TNNPSI----FSFMNPLSPGI-WMCIILSYFGVSVVM----FIV-----------
------SRF---------------------------------------------S-----
---------------------PMECRV---------------------------------
-AHTHEGQ----------------------------------------------------
------------------------------------------------------------
--------TVLTN-DFTLY-----------------------------N-------SL--
W---------------------------------FALGAIMQQGV-DV--------C---
----PRSYA---------------------------------------------------
GRIVGSVWWF-FTLIIISSYTANLAAFLTVERMV-TPI---NSADD--L-----AK-Q--
-TR-VEYG------VLKDASTMEFF-KKSKI-----------------------------
-----Q-VYSRMWEFM--NSH---------------PHVFVNSYKEGI--SR-VRES-EG
-N---------------------YAFLME-SSAAD--Y-INHRQP--------------C
DTMKV--------------------GHNIHIKGYGVGTPL-GSP-----LKTSLNL----
--AILHLTEKGDLTRLEHK---------WWFDR-------------SECKSS--------
----DS-KESSKSSLTLYNVAGCFYILIAGLII-SMIVAMIE-YLWR-------------
-------------SRR--------------------------------------------
-------------ESERLKVGETL------------------------------INNEMN
TL------------N---------------------------------------------
------------------------------------------------------------
------------------------------------------------------------
------------------------------------------------------------
------------------------------------------------------------
------------------------------------------------------------
------------------------------------------------------------
------------------------------------------------------------
------------------------------------------------------------
------------------------------------------------------------
-----------------------------------
>TuiGluR8
---------M--------------------------------------------------
---------------------------SVYKLFGT-------------WLYLFPSLLL--
------------------------------------------------------------
------------------------------------------------------------
--------------------------------------------------------KVS-
------------------------------------------------------------
-----------------------------------------------------------A
IP----------------------------------------------------------
-------------------------------------------------ERIPIGGIFP-
----VGYAPIQDAFELAIHLH---------------------------------------
------------------------------------------------------------
-----------------------NMNEA------------------------TSRFKA--
------------------EPIVRTIDN----DDPFQV----------------TSNLC--
----------LQLN-------QGIF------AIV--------VPTM--------DASFQT
IVSYSNTFQMPFIHLASPTMN---------------------------------------
---------------------------TSKK---PIYGISLRPN---YLPAIIDIIKF--
---------YNWKDIIY--------LYLNDD----------G-----LSKLQQILSLIN-
-------------DEYTLELRAVKRIHNA----------------TDAH-----------
------------------------------------------------------------
--------------------------------------------AFLASIEMA-------
-------------DPE-SRKYVVLDCDAVTA--------KDIIVNH-VRDIYM-------
--GRRNFHF-------LLTNLVMDDF---FNKHVLE-------------FGAVNITGFRI
LQ----------------TYNDE----YKR------------------------------
------------------------------FFQSIKLLGL--------------------
------------------------------------------------------------
---------------------------VNRSIDE-EGS---------LSVESALMLDGTR
VILDALNRLLRKK-----------------------PDIFRNNFRRGQVY-------NNG
------------------------------------TRGI----------DC-KMQ----
-----PLIPWEHGKEI-------AR-YMQ-KTNM-TG--------LTG------------
---NLS-----------F-DENG---------FRTNFHIDIVRMTI--------------
---------------------------------NSVMTKIADWTPSG-------------
------------------------------------------------------------
------------------------SV---------TLIPTKHQRIP--------------
QDHLSLNKTYVVTS---------------ILEEPYLMM-RKAEK-GI-------------
-------------------------VLQG-----------------------------N-
------ERF-----------EGYCKDLAD----LISEKI----GIN---YTMKIVRDK--
---------KYGGID------------------PKSE--AGWN-GMVGELI---------
---RKEADMAIAPLTITSAR--ERVID-FTKPFMSL-GISIMIKKPA-------------
-----KKNPGI----FSFMNPLSQEI-WMCIILSYIGVSVVL----FLV-----------
------SRF---------------------------------------------S-----
---------------------PHEWRY---------------------------------
-EETLTG-----------------------------------------------------
------------------------------------------------------------
--------PSVTN-DFSLY-----------------------------N-------SL--
W---------------------------------FSLGAIMQQSC-DV--------C---
----PRSIS---------------------------------------------------
GRIVGGAWWF-FTLIVISSYTANLAAFLTVERMV-TPI---NSADD--L-----AK-Q--
-TE-VEYG------ALRDSSTQEFF-KRSKI-----------------------------
-----A-VYVRMWEFM--TQR---------------PNVFVDTYSEGI--RR-VRES-KG
-K---------------------YAFLIE-STQND--Y-VNERQP--------------C
DTMKV--------------------GRNLDAKGYGVATPL-GSP-----LRVRLNL----
--EILALKENGDLTKLENK---------WWYDR-------------SECKSK--------
----DS-KESSQSELTLGNVAGCFYILIGGLLL-AMLVAFVE-FYWQ-------------
-------------SKT--------------------------------------------
-----------EANRKKISLYQA-------------------------------MKTNVK
IS-ITGAPYFERMLN---------------------------------------------
-------------------------------------------K----------------
------------------------------------------------------------
------------------------------------------------------------
------------------------------------------------------------
------------------------------------------------------------
------------------------------------------------------------
------------------------------------------------------------
------------------------------------------------------------
------------------------------------------------------------
-----------------------------------
>TuiGluR7
---------M--------------------------------------------------
----------------------------ISRLK-----------CFPAITVFLINIII--
------------------------------------------------------------
------------------------------------------------------------
------------------------------------------------------------
------------------------------------------------------------
-----------------------------------------------------TS----S
LN----------------------------------------------------------
--------------------------------------------PDSP-ITIKIGALME-
----TNDDTLVEAFQDALKRY---------------------------------------
------------------------------------------------------------
-----------------------NFND-----------------------WRRNRFRL--
------------------VGKIEFINN----SDSFHV----------------SKPTC--
----------KLLE-------DGVW------ALL--------GPNS--------QSISWY
LDSLVSHFRIPYVSILWSSN--------NNSLS----------------PLPSKTTSTSF
SL-----------TSSLSQSSVGWIDEDRKY---HNFTIKLTPSSKMIGRALESMMNYH-
---------GHWKQFTI--------IYETNE----------G-----LIELKNLLGINS-
-----------ATKMMRITVRRYQPYVN--------------------------------
------------------------------------------------------------
--------------------------------------------SFKKLLRDC-------
-------------KKH-GETNFIVNLDDKKI--------LELL-NE-ARKAGL-------
--MTEYNNF-------FLFNLDISS----MDLRSFE-------------WIDTNITTFSL
LD--------------------------QQ------------------------------
------------------------------YIDRTDMWIQ--------------------
------------------------------------------------------------
---------------------------SDFSTAK-HTK---------LKVASALIYDGVK
VLAESIKKSIKDG-------------------------FYE-------------------
------------------------------------GPSL----------TC-SSN----
-------KFWAQGNYL-------IS-TIK-SNSF-NG--------LTG------------
---PIS-----------F-NQFG---------SRISFQLELMKLR---------------
---------------------------------KGKFNKIGHWDSNM-------------
------------------------------------------------------------
------------------------GL---------IINE-NIPRSKVT------------
LMDKLHRKIFRVNS---------------ILSHPYLML-KRNHD----------------
-------------------------KMIG-----------------------------N-
------EKF-----------EGFVIDFMD----LLQHKL----NFS--GYTIFLGRDG--
---------SYGL--------------------SYGN--GTWN-DVVDNLV---------
---SQKADLAIGDLTITRER--QEKID-FTFPFINF-GISIISRKSE-------------
-----NYEFSL----TSFLNPFSLQL-WFSIGIAFVWVTLTM----RFI-----------
------GRL---------------------------------------------S-----
---------------------PLEWIN---------------------------------
-DETNSLP----------------------------------------------------
----------------------SQA----------------------------HLIVTSQ
IKRNKAKAISAKN-NFNLS-----------------------------S-------CA--
W---------------------------------FALCSIMQQSS-DL--------S---
----LRSLS---------------------------------------------------
TRTLATSWWF-FTLIIISSYTANLAAFLTSSKLE-RPI---ETLED--L-----IK-Q--
-TK-VAFG------CVKHGATYNFF-KKSSD-----------------------------
-----P-IHQRLINIM--SSSS--------------PSSFVETYEDGL--KR-VM---HE
-N---------------------YALFME-STSIV--Y-YANRY---------------C
NLTQI--------------------GDPLDDRGYGIGLPF-GSP-----YKKLLSE----
--VILWLRENQTIERLTTK---------WFHEKPKQERTK-DSAFPLDCSF---------
----FK-SFHDLNQLQPGNIGGILILLLLGSAL-SCILVTIE-FTWK-------------
-------------TKE--------------------------------------------
-----------VSPIKKDEIDTE-------------------------------HQQLLT
F-----------------------------------------------------------
------------------------------------------------------------
------------------------------------------------------------
------------------------------------------------------------
------------EHHGPSGVHLETVI----------------------------------
------------------------------------------------------------
------------------------------------------------------------
------------------------------------------------------------
------------------------------------------------------------
------------------------------------------------------------
-----------------------------------
>aculy01g11735
---------M--------------------------------------------------
------------------------------------------------YYLCLFAISYH-
------------------------------------------------------------
------------------------------------------------------------
------------------------------------------------------------
------------------------------------------------------------
------------------------------------------------------------
------------------------------------------------------------
------------------------------------------------------------
------------------------------------------------------------
------------------------------------------------------------
------------------------------------------------------------
------------------------------------------------------------
-------------------------------RIF--------------------------
------------------------------------------------------------
------------------------------------------------------------
------------------------------------------------------------
------------------------------------------------------------
------------------------------------------------------------
------------------------------------------------------------
---------------------------------------NSFL----ASDGQL-------
------------------------------------------------------------
---------------------------LSQ------------------------------
------------------------------------------------------------
------------------------------------------------------------
------------------------------------------------------------
------------------------------------------------------------
------------------------------------------------------------
-----------------------SD-HLR-------------------------------
---RIRD-----------------------------------------------------
------------------------------------------------------------
------------------------------------------------------------
------------------------GIPL--------------------------------
----LENKTLTACV---------------VVREPFVIY----------------------
-------------NKP---------DIGG----------------------DKPYAISN-
-----LENY-----------SGVAIEVIK----RLTKIF----KFK---LNIVRPPDG--
---------QFGI--------------------LVPG--KGWT-GLMGSLV---------
---RNESDLGVTALSITVAR--AQAID-FTRAYYVE-TVAILLRTP--------------
-----EEVQNY----LAIFEPFSVTV-WFVLLATIMILIFLI----TIM-----------
------TKL---------------------------------------------E-----
------------------------------------------------------------
------------------------------------------------------------
------------------------------------------------------------
--------DDQRE-QHRVQ-----------------------------------------
------------------------------------------------------------
------------------------------------------------------------
----------------------KLAKFLNVGRKS--------------------------
-----------------ESSRRSFF-STNGD-----------------------------
-----S--------------------------------------------ND------QG
GE---------------------------------------------------------C
NEEQD--------------------------------------------YARKLRH----
--KIEAVEEAREHHEFGDS---------WLDRFY----------YATSCV----------
--------------LNILLIRGKFLCLF--------------------KLI---------
------------------------------------------------------------
------------------------------------------------------------
------------------------------------------------------------
------------------------------------------------------------
------------------------------------------------------------
------------------------------------------------------------
------------------------------------------------------------
------------------------------------------------------------
------------------------------------------------------------
------------------------------------------------------------
------------------------------------------------------------
------------------------------------------------------------
-----------------------------------
>MoccIr104
---------M--------------------------------------------------
----------------------------------------------LLVAVFLLAVRTE-
------------------------------------------------------------
------------------------------------------------------------
------------------------------------------------------------
------------------------------------------------------------
------------------------------------------------------------
------------------------------------------------------------
-------------------------------------------------AALKIGGLVS-
----AGHSRTKELLEEIIKER---------------------------------------
------------------------------------------------------------
------------------------------------------------SSNLPTQNRM--
------------------HPEIAYVEA----NATFAI----------------SNTAC--
----------SQIG-------QGVS------AVI--------SSCS--------GTVHET
LNSLSKSLNLPYINTAPDVVDS--------------------------------------
--------------------AFRSRAAESDE---KEFTIVLAPS---TAKATADLIHS--
---------NKWRDIYF--------IYDKPEATCVNINLSVG-----LDELEHILAELP-
-------------RDAEVEVKGLHQVTSN----------------SSAL-----------
------------------------------------------------------------
--------------------------------------------NYLQEVENA-------
-------------AWD-VEKHFILAMDVKMA--------KRVV-EL------------AY
RKKRAYSHF-------IVPRFTVKQFW--SDVRMFD---------------QSTVASFQI
IDEIEFKNMKSMRGGVSTPKNPE-------------------------------------
------------------------------------------------------------
------------------------------------------------------------
-----------------------------------DEN---------VNEEEAFLMDAGQ
LLAETVQAISREQPV----------------VAGEIFKELS-------------------
----------------------------------QIQASV----------SCYRTPL---
-------EPYAQGRTI-------VE-LMR-KIRF-KG--------STG------------
---QVR-----------F-NERG---------RRTEYQLSVVELTS--------------
---------------------------------NSEAEKVGSWSDRE-------------
------------------------------------------------------------
------------------------GL---------RFLN-EHERQARRS-----------
RVKQDVNKNIIITT---------------IIERPFLFF-KDEND----------------
-------------TRP--------------------------------------------
----HIDNV-----------DGYIKDLIE----RVMRDIPG--RPQ---FDIHFVKDG--
---------KFGYKD------------------PKQA--SGWN-GLIGEVL---------
---RKDADIAIAPLTVTTER--AKVVH-FSQPFMSS-GIAAIAHNGADD-----------
----LFNIRTP----FAFLRPLDYKI-WLCFLGAYLVVATIL----LII-----------
------NLI---------------------------------------------NLAVAT
P--------------------PVD--------------------------------P---
-PTP--------------------------------------------------------
------------------------------------------------------------
--------------CRHFY-----------------------------N-------SV--
W---------------------------------YAFGMFMSEECNNC--------R---
----PKSLG---------------------------------------------------
SRVIGCSWWL-FIFCFLSIYTAQLWINEPFSPTG-ENL--PKCTRE--L-----LY-Q--
-NE-IEYG------LVRGSVSEDFF-RNTDD-----------------------------
-----E-EYKEMYKRM--LSFN---------------DSVIGSYSKAI--DR-IR---NN
-S--------------------RFIVFAD-SNLVR--Y-TSARE----------P----C
DTIQV--------------------GTDLRRSQYAIATSK-HFA-----LRRKIDE----
--IITSLRDEGFLEHLESK---------WFGEQA------------LDCPSETPVIAPSF
LSG-RK-KSEVARPLGVRRVLGWFFILGLGLLI-ALFITICE-VYCK-------------
------------KPKKIRSPEEIAERR---------------------------------
-----------AAREAKKNKKSKKDK------------------------AEEVETQQLT
AH----------------------------------------------------------
-----------------------------------------------EAPIGNSQIDDGA
------------------------------------------------------------
--STKRDDA---------------------------------------------------
---------TLKKRGIPREMKIDE------------------------------------
----------------------------------------------------------EY
PADDGGFKRT----------------ELPPIADVEPFTDTDSR-----------------
-----------------SASSREYLRRRQKFTGS--------------------------
---------------------------RPKRNLTSITERTR-------------------
------------------------------------------------------------
-----------------------------------
>aculy01g11720
---------M--------------------------------------------------
------------------------------------------------------------
------------------------------------------------------------
------------------------------------------------------------
------------------------------------------------------------
------------------------------------------------------------
------------------------------------------------------------
------------------------------------------------------------
------------------------------------------------------------
------------------------------------------------------------
------------------------------------------------------------
------------------------------------------------------------
------------------------------------------------------------
------------------------------------------------------------
------------------------------------------------------------
------------------------------------------------------------
------------------------------------------------------------
------------------------------------------------------------
------------------------------------------------------------
------------------------------------------------------------
------------------------------------------------------------
------------------------------------------------------------
------------------------------------------------------------
------------------------------------------------------------
------------------------------------------------------------
------------------------------------------------------------
------------------------------------------------------------
------------------------------------------------------------
------------------------------------------------------------
------------------------------------------------------------
------------------------------------------------------------
------------------------------------------------------------
------------------------------------------------------------
------------------------------------------------------------
------------------------------------------------------------
------------------------------------------------------------
------------------------------------------------------------
-------------------------------------KL---------------------
------------------------------------------------------------
------------------------------------------------------------
------------------------------------------------------------
------------------------------------------------------------
------------------------------------------------------------
------------------------------------------------------------
------------------------------------------------------------
------------------------------------------------------------
-------------------------------------V---ESAEEG-------------
----VKYV----------------------------------------------------
-----------------------------------------------------IE---SG
-----------------------RAYIRE-KSILT--F-KVAQEHNRLRA---------C
RMQFA--------------------KEEFFSVGFGIGLQK-DSP-----FVQAFDS----
--ALTLMIENGFVARWQSM---------YWPTKN----------QYTECGVQ--------
-------PLQEGAPLSIKHFISIYVVCAGITGI-SLVILIYQ-NLHE-HLISSKL-----
----------KPIYRR--------------------------------------------
------------------------------------------------------WKRRLL
N-----------------------------------------------------------
------------------------------------------------------------
------------------------------------------------------------
------------------------------------------------------------
------------------------------------------------------------
------------------------------------------------------------
------------------------------------------------------------
------------------------------------------------------------
------------------------------------------------------------
------------------------------------------------------------
-----------------------------------
>DmIR60a
---------M----------------------------------------------W---
--------------------------CNNPGLI---------------------------
------------------------------------------------------------
------------------------------------------------------------
------------------------------------------------------------
------------------------------------------------------------
------------------------------------------------------------
------------------------------------------------------------
-------------------------------------------------IIIFLGQILN-
-------------LCQGIVNLS--------------------------------------
------------------------------------------------------------
-----------------------NETANTVI-------------------FMLPEKDL--
-------------G-----------------PDVWKA-------GVG----------C--
--------------------LDSFA------QIFF-----FRNPKE--------------
--RFTRAYNLMLV-----------------------------------------------
------------------------------------HAFHLSSPADQIQEGFSKLINEAV
TN-----------------P---------------------G-----PPDREELFQMRV-
---------------------------------------------ASDY-----------
------------------------------------------------------------
--------------------------------------------NITNGTEDKGELI---
---------L-------ADNYVIVVDSVDRL--------KELMKKK-IVEMRS-------
--WNPGARF-------LVLFHNATC-----------------------------------
---------------RNRP-----------------------------------------
------------------------------------------------------------
------------------------------------------------------------
-----------------------LGV---------ASNI------FKDLMEMFYVHRVAL
LYANSTMNYNLLVND--------------------YYSNVNCRI----------------
----------------------------------LNVQSV---------GQCHDGKLYP-
-----------------------NNAVVK-------------------------------
--ASMQD----------Y------------------------------------------
------------------------------------------------------------
------------------------------------------------------------
----------------------VSGF----------------------------------
---SPRNCTFFACS---------------SISAPFVEA----------------------
------------------------------------------------------------
------DCI-----------LGLEMRILG----FMKNRL----KFD---VNQTCSLE---
---------SRGE--------------------MDGP--ANWT-GLLGKVQ---------
---NNECDFVFGGYYPDNEV--ADHFW-GSDTYLQD-AHTWYIKMA--------------
-----DRRPAW----QALVGIFEAYT-WIGFILILIISWLFW----FTL-----------
------VMI---------------------------------------------------
------------------LPEPKYYQ----------------------------------
------------------------------------------------------------
------------------------------------------------------------
--------------QLSLT-------------------------------------AI--
----------------------------------NALAVTISIAV-QE--------R---
----PICET---------------------------------------------------
TRLFFMALTL-YGLNVVATYTSKMIATFQDPGYL-HQL---DELTE--V-----VA----
-AG-IPFG--------GHEESRDWF-ENDDD---------------------------MW
IF-----NGYNISPEFIPQSKNL---------------------------EA-VK---WG
-Q---------------------RCILSNRMYTMQ---------------------SPLA
DVIYA-------------------FPNNVFSSPVQMIMKA-GFP-----FLFEMNS----
--IIRLMRDVGIFQKIDADFRYNNT---YLNRINK-------------------------
-MR-PQ-FPETAIVLTTEHLKGPFFILVVGSCW-AALTFIGE-LIIH-------------
------------RWRTQLVSTSEQQDR---------------------------------
----------RSDKRRRRRRRRKPEK-------------------------DNRWQRQVQ
VA----------------------------------------------------------
-------------------------------------------------PV---------
------------------------------------------------------------
------------------------------------------------------------
------------VRFTPVKRRKVFQG--QTSQK---------------------------
------------------------------------------------------------
------------------------------------------------------------
------------------------------------------------------------
------------------------------------------------------------
------------------------------------------------------------
-----------------------------------
>DmIR75a
---------M--------------------------------------------------
---------------------------QLVQL----------------ANFVLDNL----
------------------------------------------------------------
------------------------------------------------------------
------------------------------------------------------------
------------------------------------------------------------
------------------------------------------------------------
------------------------------------------------------------
-------------------------------------------------VQSRIGFIVL-
-------------FH---------------------------------------------
------------------------------------------------------------
------------------------------------------------------------
---------------------------------------------------------CW-
-------QSDESLKF-----AQQFMK--PIHPIL--------------------------
------------------------------------------------------------
-----------------------------------------------VYHQFVQMRGV--
---------LNWSHLEL--------SYMGHTQPTL------A------------------
------------------------------------------------------------
------------------------------------------------------------
------------------------------------------------------------
---------------------IYVDIKCDQT--------QDLL-EE-ASREQI-------
--YNQHYHW-------LLVG----------NQSKLEF---YDLFGLFNISIDADVSYVKE
QI----------------------------------------------------------
------------------------------------------------------------
------------------------------------------------------------
--------------------------------------------QDNNDSVAYAVHDVYN
------------N-------------------GKIIGGQLNVT-----------------
---------------------------------G--SHEM----------SC-DPFVCR-
-----------------------RTRHLS-SLQK--------------------------
-RSKYG------------------------------------------------------
------------------------------------------------------------
------------------------------------------------------------
------------------------------------------------------------
NREQLTDVVLRVATV--------------VTQRPLTLSDDELIR-FL-------------
----------------------------------------------------------SQ
ENDTHIDSL-----------ARFGFHLTL----ILRDLL----HCK---MKFIFSD----
---------SWSK-----------------------S--DVVG-GSVGAVV---------
---DQTADLTATPSLATEGR--LKYLS-AIIETGFF-RSVCIFRTPH-------------
-----NAGLRG----DVFLQPFSPLV-WYLFGGVLSLIGVLL----WITFYME-------
-----CKRM---------------------------------------------------
---------------------QKRWRL---------------------------------
-DY---------------------------------------------------------
------------------------------------------------------------
--------------LPSLL-----------------------------S-------TF--
L---------------------------------ISFGAACIQSS-SL--------I---
----PRSAG---------------------------------------------------
GRLIYFALFL-ISFIMYNYYTSVVVSSLLSSPVK-SKI---KTMRQ--L-----AE----
-SS-LTVG------LEPLPFTKSYL-NYSRL-----------------------------
-----P-EIHLFIKRKI-ESQTQ-------------NPELWLPAEQGV--LR-VR---DN
-P--------------------GYVYVFE-TSSG---YAYVERYFTAQEI---------C
DLNEVLFR----------------P-----EQLFYTHLHR-NST-----YKELFRL----
--RFLRILETGVYRKQRSY---------WVHMK-------------LHCV----------
-------AQNFVITVGMEYVAPLLLMLICADIL-VVVILLVE-LAWK-RF----------
------------------------------------------------------------
------------------------------------------------------FTRHLT
F-----------------------------------------------------------
------------------------------------------------------------
------------------------------------------------------------
------------------------------------------------------------
---------------HP-------------------------------------------
------------------------------------------------------------
------------------------------------------------------------
------------------------------------------------------------
------------------------------------------------------------
------------------------------------------------------------
-----------------------------------
>DmIR75b
------------------------------------------------------------
----------------------------MLQL----------------HNLILHNL----
------------------------------------------------------------
------------------------------------------------------------
------------------------------------------------------------
------------------------------------------------------------
------------------------------------------------------------
------------------------------------------------------------
-----------------------------------------------I-HMAKLSHVLI-
-------------LH---------------------------------------------
------------------------------------------------------------
------------------------------------------------------------
---------------------------------------------------------C--
-----------SLS---------------HLALLAQSK---N------------------
------------------------------------------------------------
-----------------------------------------------IFTQFQPLHSD--
---------IQL---ND--------DFLNHNILKL------G------------------
------------------------------------------------------------
------------------------------------------------------------
------------------------------------------------------------
---------------------VFLDINCDKS--------GTVL-DM-ASAKRF-------
--FSHRYHW-------LIYDRS-------MNFSVLE-----SHFKEAQIFVDADVTYVTH
DP----------------------------------------------------------
------------------------------------------------------------
------------------------------------------------------------
------------------------------------------------FSKNFLLYDVYN
------------K-------------------GRQLGGELNIT-----------------
---------------------------------A--DREI----------FC-NKTNCR-
-----------------------VERYLS-ELYT--------------------------
-RSALQ------------------------------------------------------
------------------------------------------------------------
------------------------------------------------------------
------------------------------------------------------------
HRKSFTGLTMRATAV--------------VTALPLNVSIKEIFD-FM-------------
----------------------------------------------------------NS
KYRIQLDTY-----------ARLGYQARQ----PLRDML----DCK---FKYIFRD----
---------RWSD-----------------------G--NATG-GMIGDLI---------
---LDKADLAIAPFIYSFDR--ALFLQ-PITKFSVF-REICMFRNPRS------------
----VSAGLSA----TEFLQPFSGGV-WLTFALLLLLAGCLL----WVT-----------
------FIL---------------------------------------------E-----
--------------------RRKQWK----------------------------------
------------------------------------------------------------
------------------------------------------------------------
---------------PSLL-----------------------------T-------SC--
L---------------------------------LSFGAGCIQGA-WL--------T---
----PRSMG---------------------------------------------------
GRMAFFALMV-TSYLMYNYYTSIVVSKLLGQPIK-SNI---RTLQQ--L-----AD----
-SN-LDVG------IEPTVYTRIYV-ETSEE-----------------------------
-----P-DVRDLYRKKVLGSKRS-------------PDKIWIPTEAGV--LS-VR---DQ
-E--------------------GFVYITG-VATG---YEFVRKHFLAHQI---------C
ELNEIPLR----------------D-----ASHTHTVLAK-RSP-----YAELIKL----
--SELRMLETGVHFKHERS---------WMETK-------------LHCY----------
-------QHNHTVAVGLEYAAPLFIILLGAIIL-CMGILGLE-VIWH-RH----------
------------------------------------------------------------
------------------------------------------------------CTLH--
------------------------------------------------------------
------------------------------------------------------------
------------------------------------------------------------
------------------------------------------------------------
------------------------------------------------------------
------------------------------------------------------------
------------------------------------------------------------
------------------------------------------------------------
------------------------------------------------------------
------------------------------------------------------------
-----------------------------------
>DmIR75c
---------M--------------------------------------------------
---------------------------TSWPL----------------YRLIVFNL----
------------------------------------------------------------
------------------------------------------------------------
------------------------------------------------------------
------------------------------------------------------------
------------------------------------------------------------
------------------------------------------------------------
-------------------------------------------------LEINLSNLMV-
-------------FH---------------------------------------------
------------------------------------------------------------
------------------------------------------------------------
---------------------------------------------------------CW-
-------SIKEAFP---------------LVEMLNQNG----------------------
------------------------------------------------------------
-----------------------------------------------IFSQYIDVQNP--
---------DNLANVHK--------EYLDSDLVRL------G------------------
------------------------------------------------------------
------------------------------------------------------------
------------------------------------------------------------
---------------------VFLDLGCDKA--------ELVT-NQ-SSRARL-------
--YNQNLHW-------LLYDEA-------GNFTKLT-----QLFEGANLSLNADVTYVSR
ED----------------------------------------------------------
------------------------------------------------------------
------------------------------------------------------------
-------------------------------------------------EERFILHDVYN
------------K-------------------GSHLGGKLNIT-----------------
---------------------------------V--DQTL----------QC-NRSHCQ-
-----------------------VKEYLS-ELHL--------------------------
-RPRLQ------------------------------------------------------
------------------------------------------------------------
------------------------------------------------------------
------------------------------------------------------------
HRMDLSSVTFRLAAL--------------VSVLPINSSEEELLE-FL-------------
----------------------------------------------------------NS
DRDSHMDSI-----------SRIGNRLIM----HTQEIL----GFK---LHYIWCG----
---------TWSV-----------------------Q--DAFG-GAIGMLT---------
---NESAELCTTPFVPSWNR--LHYLH-PMTEQAQF-RAVCMFRTPH-------------
-----NAGIKA----AVFLEPFMPSV-WFAFAGLLIFAGVLL----WMI-----------
------FHL---------------------------------------------------
---------------------ERHWMQ---------------------------------
---RCLDF----------------------------------------------------
------------------------------------------------------------
--------------IPSLL-----------------------------S-------SC--
L---------------------------------ISFGAACIQGS-YL--------M---
----PKSAG---------------------------------------------------
GRLAFIAVML-TSFLMYNYYTSIVVSTLLGSPVR-SNI---RTIQQ--L-----AD----
-SS-LDVG------FDTVPFTKTYL-VSSPR-----------------------------
-----P-DIRSLYKQKV-ESKRD-------------PNSVWLSPEEGV--IR-VR---DQ
-P--------------------GFVYTSE-ASFMY--H-FVEKHYLPREI---------S
DLNEIILR----------------P-----ESAVYGMVHL-NST-----YRQLLTQ----
--LQVRMLETGITSKQSRF---------FSKTK-------------LHTF----------
-------SNSFVIQVGMEYAAPLFISLLVAYFL-ALLILILE-ICWA-RY----------
------------------------------------------------------------
------------------------------------------------------AKKKFS
T-----------------------------------------------------------
------------------------------------------------------------
------------------------------------------------------------
------------------------------------------------------------
--------------IIPQNQ----------------------------------------
------------------------------------------------------------
------------------------------------------------------------
------------------------------------------------------------
------------------------------------------------------------
------------------------------------------------------------
-----------------------------------
>DmNmdar2
---------M---------MPSRVK--L----------KRGTDGPTPTPT-PMPTTMRKH
TPIATLNTAS---------CQHNSTTSRRKRILTPPS---------GPISLLLLTVLTLL
IL----------------------------------------------------------
------------------------------------------------------------
------------------------------------------------------------
------------------------------------------------------------
---------------------------------------------------DTRSCQGLR
LTNGGG------------------------------------------------------
--------------------------------------SLSKGAAANK-EQLNIGLIAPH
T--NFGKREYLRSINNAVTGLTK-------------------------------------
------------------------------------------------------------
---------------------TRGAKLTFLKD----------------YSFEQKNIHF--
---------DMMS----------------LTPSPTAI----------------LSTLC--
---------KEFLR-------VNVS------AILYMM-----NNEQFG----HSTASAQY
FLQLAGYLGIPVISWNADNSGL--------------------------------------
--------------------------ERRAS--QSTLQLQLAPSIEHQSAAMLSILER--
---------YKWHQFSV--------VTSQIA----------GH-DDFVQAVRERVAEMQ-
-------------EHFKFTILNSIVV----------------------------------
------------------------------------------------------------
--------------------------------------------TRTSDLMEL-------
-------------VNS-EARVMLLYATQTEA--------ITIL-RA-AEEMKL-------
--TGENYVW-------VVSQSVIEKKDAH---SQFPV---------GMLGVHFDTSSAAL
MNE---------------------------------------------------------
------------------------------------------------------------
------------------------------------------------------------
------------------------------------------------------ISNAIK
IYSYGVEAYLTDPAN--------------------RDRRLT-------------------
------------------------------------TQSL----------SCEDE-----
-----GRGRWDNGEIF-------FK-YLR-NVSI-EG--------DLN------------
-KPNIE-----------F-TADG---------DLRSAELKIMNLRPSAN-----------
-------------------------------NKNLVWEEIGVWKSWE-------------
------------------------------------------------------------
----------------------TQKL---------DIRDIAWPGNSHAP-----------
PQGVPEKFHLKITF---------------LEEAPYINL----------------------
--------------SPAD-------PVSGKCLMDRGVLCRVAADHEMAADIDVGQAHRN-
------ESF-------YQCCSGFCIDLLE----KFAEEL----GFT---YELVRVEDG--
---------KWGT---------------------LEN--GKWN-GLIADLV---------
---NRKTDMVLTSLMINTER--EAVVD-FSEPFMET-GIAIVVAKR--------------
-----TGIISP----TAFLEPFDTAS-WMLVGIVAIQAATFMI---FLF-----------
------EWL---------------------------------------------S-----
---------------------PSGYDMKLYLQ----------------------------
------------------------------------------------------------
-----------------------NT-----------------------------------
--------NVTPY-RFSLF-----------------------------R-------TY--
W---------------------------------LVWAVLFQAAV-HVD-------S---
----PRGFT---------------------------------------------------
SRFMTNVWAL-FAVVFLAIYTANLAAFMITREEF-HEF---SGLNDSRLVH-PFSH-K--
-PS-FKFG------TIPYSHTDSTI-----------------------------------
----HK-YFNVMHNYM--RQYN------------------KTSVADGV--AA-VL---NG
-N--------------------LDSFIYD-GTVLD--Y-LVAQDED-------------C
RLMTV--------------------GSWYAMTGYGLAFSR-NSK-----YVQMFNK----
--RLLEFRANGDLERLRRY---------WMT---------------GTCRPG--------
----KQ-EHKSSDPLALEQFLSAFLLLMAGILL-AALLLLLE-HVYF-------------
-----------KYIRKRLAKKDGGHCCA--------------------------------
--------LISLSMGKSLTFRGA-----------------------------VFEATEIL
KK----------------------------------------------------------
--------------------------------------------HRCNDPICDTHLWKVK
HELDM-------------------------------------------------------
--SRLRVRQLEKVM----------------------------------------------
----DKHGIKAPQLRLASSSDL--------------------------------------
------------------------------------------------------------
-----------------------L--NHHHLKERPPLLGNL-------------------
-----------------SLAASAQDLYRWSYKTE--------------------------
-----------------------------------IAEMETVL-----------------
------------------------------------------------------------
-----------------------------------
>TuGRIN2
---------M---RF---AMPTSII--L--------------------------------
------------------------NVVKRPNLLLYSS------LAFFTVTLLISSVQSRR
RPTIQ--------------IG---------------------------------------
------------------------------------------------------------
--------------------------------------------------------TTSA
SLASTPA-----------------------------------------------------
----------------------------------------------------TTSTPGQS
LPSSSSSI--------------------------QPIPVNGSASSITSPSL---------
--------------------DHPFNQVNP-------ILPIHRTSSTGI-QKIVFGAILPT
TILKTLARKYNKTLQDAVDALTK-------------------------------------
------------------------------------------------------------
----------------------GRDQHNFIN------------------YFEIANANV--
---------VLMP----------------LNPSPTDV----------------LHNLC--
---------HHLLP-------NGVS------TIFYMT-----NSDTYG----TNAAATQY
LMQLTGYLGIPMIAWNADNMGL--------------------------------------
--------------------------AQRIS---DSRILQLAPSLEHQASAMLSIARR--
---------YSWHVFSI--------ITSSIG----------GH-EDFVRAVRDQILSFE-
--------------DFKFNILDIFTIKKRTPA----------------------------
------------------------------------------------------------
--------------------------------------------EIRLELDKL-------
-------------AKS-EARVIFLYSTKQEA--------QKIL-EA-ASSLGI-------
--TGKNYIW-------IVTRSIVGTASEHYAPNEFPP---------GMLGIHFNTSHWQL
LKE---------------------------------------------------------
------------------------------------------------------------
------------------------------------------------------------
------------------------------------------------------IERAVT
IYGYALDLFVEDG------------------------SNLNKS-----------------
-----------------------------------LSPNL----------SCNGS-----
-----GDSRWENGDLF-------FK-YLR-SVKI-KS--------KYG------------
-KSNLE-----------F-NLDG---------TLKFVELDVMNLNQ--------------
---------------------------------GGIWEKIGVWTEQ--------------
------------------------------------------------------------
------------------------GL---------EIKDITWPANSPVP-----------
PQGVPEKFSLKVTF---------------LEEPPFVII----------------------
--------------MPPD-------EETGACKTNKAVRCRYAPEAQLIG-VNKTLAYRN-
------PNY-------YRCCSGFCIDLLE----KFANDL----RFS---YELSRVEDG--
---------AWGV--------------------LSQN--RTWN-GLIAELL---------
---DHKADVVATSIKINSDR--QAYVD-FTVPFLET-GITILVAKR--------------
-----TGIISP----KAFLEPFDTHS-WIMILLISIQIAVFSI---FLF-----------
------EWL---------------------------------------------S-----
---------------------PSGYNMGMK------------------------------
------------------------------------------------------------
------------------------------------------------------------
--------PPKGH-KFSLF-----------------------------R-------TY--
W---------------------------------LVWAILFGAAV-PVN-------C---
----PKGLT---------------------------------------------------
ARFMSNVWAT-FAVVFLAIYTANLAAFMITREDY-HDF---SGIEDPRLAN-P-TKVK--
-PA-LKFG------TLPSGNTEAVL-KRNKP-----------------------------
----------QMHAYM--RKYN------------------RSSSELGV--KA-VR---KG
-D--------------------LDAFIYD-AVVLD--Y-YTGQDND-------------C
RLLTV--------------------GSWYAMTGYGFAFPK-KSK-----YLNKFNE----
--KMIEYRENGDLERLRRF---------WFQ---------------GACKPT--------
----RN-KGKLSKPLDVNKFMSAFLLLGCGILL-TIIILAIE-HIYF-------------
-----------HYFRKPIINNGTDGCLN--------------------------------
--------LVSMSIAKSLS-------------------------------ND--DNSRLS
RG-NNFWTSMA-------------------------------------------------
------------------------------YNDGLN-------KNDCRNMVGGLNRYKAE
HLLD--------------------------------------------------------
--NIKRSKSFAHLN----------------------------------------------
----EDEMMRFQTSNWSSSSSTVPYPRL--------------------------------
----------------------------------------------------------NQ
PHY---LHKD-------------M--THNHITTNDPFYGRDSTSI------------CTT
YSTST---GLRERRIKPGFTSNKQTFPLDKSTAA--------------------------
-----------------------------------ITEFETVL-----------------
------------------------------------------------------------
-----------------------------------
>DmNmdar1
---------M--------------------------------------------------
---------------------------AMAEFVFCRP------LFGLAIVLLVAPIDA--
------------------------------------------------------------
------------------------------------------------------------
------------------------------------------------------------
------------------------------------------------------------
------------------------------------------------------------
------------------------------------------------------------
--------------------------------------AQRHTASDNP-STYNIGGVLS-
------NSDSEEHFSTTIKHL---------------------------------------
------------------------------------------------------------
-----------------------NFDQQYVP----------------------RKVTYYD
KTIR-------------------------MDKNPIKT----------------VFNVC--
---------DKLIE-------NRVY------AVVVSH-----EQTS-------GDLSPAA
VSYTSGFYSIPVIGISSRDAAF--------------------------------------
--------------------------SDKNI---HVSFLRTVPPYYHQADVWLEMLSH--
---------FAYTKVII--------IHSSDTD---------G--RAILGRFQTTSQTYY-
-----------DDVDVRATVELIVEFEPKLE-----------------------------
------------------------------------------------------------
--------------------------------------------SFTEHLIDM-------
-------------KTA-QSRVYLMYASTEDA--------QVIF-RD-AGEYNM-------
--TGEGHVW-------IVTEQALFSN-----------------------NTPDGVLGLQL
EH----------------------------------------------------------
------------------------------------------------------------
------------------------------------------------------------
-----------------------------------------------AHSDKGHIRDSVY
VLASAIKEMISNE-------------------------TIA-------------------
------------------------------------EAPK----------DCGDSA----
-------VNWESGKRL-------FQ-YLK-SRNI-TG--------ETG------------
---QVA-----------F-DDNG---------DRIYAGYDVINIRE--------------
---------------------------------QQKKHVVGKFSYDSMRAK---------
------------------------------------------------------------
---------------------MRMRI---------NDSEIIWPGKQRRK-----------
PEGIMIPTHLRLLT---------------IEEKPFVYV-RRMGDDEF-------------
------RC--EPDERP---CPLFN-NSDATA---------------------------N-
----------------EFCCRGYCIDLLI----ELSKRI----NFT---YDLALSPDG--
---------QFGHYILRN-----------NTGAMTLR--KEWT-GLIGELV---------
---NERADMIVAPLTINPER--AEYIE-FSKPFKYQ-GITILEKKP--------------
-----SRSSTL----VSFLQPFSNTL-WILVMVSVHVVALVL----YLL-----------
------DRF---------------------------------------------S-----
---------------------PFGRFKL--------------------------------
-SHSD-------------------------------------------------------
------------------------------------------------------------
--------SNEEK-ALNLS-----------------------------S-------AV--
W---------------------------------FAWGVLLNSGIGEG--------T---
----PRSFS---------------------------------------------------
ARVLGMVWAG-FAMIIVASYTANLAAFLVLERPK-TKL---SGINDARL-----RNTM--
-EN-LTCA------TVKGSSVDMYF-RRQVE-----------------------------
--------LSNMYRTM--EANN------------------YATAEQAI--QD-VK---KG
-K--------------------LMAFIWD-SSRLE--Y-EASKD---------------C
ELVTA--------------------GELFGRSGYGIGLQK-GSP-----WTDAVTL----
--AILEFHESGFMEKLDKQ---------WIFHGH----------VQQNCEL---------
-------FEKTPNTLGLKNMAGVFILVGVGIAG-GVGLIIIE-VIYK-------------
-------------KHQ--------------------------------------------
-----------VKKQKRLDIARHAAD----------------------KWRGTIEKRKTI
RA--------------SLAMQRQ-------------------------------------
------------------------------YNVGLN------------------------
------------------------------------------------------------
------------------------------------------------------------
------------STHAPGTISLAVDKR---------------------------------
----------------------------------------------------------RY
PRL---GQRL--------------------------------------------------
---------GPERAWPGDAAD---------------------------------------
-----------------------------------VLRIRRP------------------
-----------YELGNPGQSPKVMAANQPGMPMPMLG----------------KTRPQQS
VL--PPRYSPGYTSDVSH--------------LVV
>TuiGluR10
---------M--------------------------------------------------
-----------------------------SSLIVCCC---------CQLVFLLYTLLSWQ
I-----------------------------------------------------------
------------------------------------------------------------
------------------------------------------------------------
------------------------------------------------------------
------------------------------------------------------------
------------------------------------------------------------
------------------------------------------VRSDDR-FVFNIGAVLS-
---------SGPNIALFLQQI---------------------------------------
------------------------------------------------------------
-----------------------ETGKLMLP----------------------ARTELIG
NTVP-------------------------MSVNPIRT----------------AQDVC--
---------DNLIS-------RQVY------AVIVS------HPNT-------EESSPAS
VSFTCGFYNIPVIGISNRDCSL--------------------------------------
--------------------------SNKNL---HGSFMRTVQPYSHQADVWIELIRS--
---------LNYQSIVF--------IHSSDND---------G--QSTLHRFQNMADRSQ-
-----------------IKIERVIEYDPRLS-----------------------------
------------------------------------------------------------
--------------------------------------------NVGAELLKV-------
-------------REELSCRVYILYASREAA--------IKIF-KE-IERLNM-------
--TGYGYVW-------LVSEQALGAP-----------------------NVPNGVIGPSL
RN----------------------------------------------------------
------------------------------------------------------------
------------------------------------------------------------
-----------------------------------------------ARDEASHIRDSVN
IIVMALRNLFLHE-------------------------NIT-------------------
------------------------------------QPPN----------DCRRTV----
-------DKWETGLVF-------MK-YLK-NQTLEVG--------ATG------------
---KIS-----------F-DENN---------DRRESDYSIINIR---------------
---------------------------------AGGKAEVGKYVYNREVDS---------
------------------------------------------------------------
---------------------MVMSL---------NHSDIVWPGGSATK-----------
PPGYYVVTHLRIAT---------------IAEEPFVWA-TPVHQNDLTSSSSYSFSSQSV
SSITSSTC--PSGSIP---CPKVD-LNTG-------------------------------
-----IEQL--------YCCKGYCIDLLT----KLSDQM----GFT---YNLHLVPDG--
---------MYGHYEF----------------NAEGR--KQWT-GLVGELI---------
---SKKADMVIAPLTINPER--AKVID-FSKPFKYQ-GIAMLQKKI--------------
-----PKGAKL----DSFLQPFQNTL-WLLVMASVHVVALAL----YLL-----------
------DRF---------------------------------------------S-----
---------------------PFGSFGL--------------------------------
-SKVDKLG----------------------------------------------------
------------------------------------------------------------
--------PDDEK-ALNFS-----------------------------S-------AV--
L---------------------------------FAWGVLLNSGIGEK--------T---
----PKSFS---------------------------------------------------
ARVLGMVWAG-FAMIVVASYTANLAAFLVLDQAE-TEI---TGLDDARL-----RNPA--
-EG-FNYA------TVRGSSVDMYF-RGQVE-----------------------------
--------LSNMYRLM--EEIN------------------RPSTESAI--QA-VK---NG
-D--------------------LNVFFWD-SPRLE--Y-EAAQD---------------C
KLIIS--------------------GETFGRSGYGIGLQK-HSF-----WTENVTL----
--SILGMHESGFMEGLDNK---------WILKGD------------EKCDKT--------
-------QENFPTTLGLKNMAGVFMLVAGGILA-GFIFITIE-ISYK-------------
-------------RRK--------------------------------------------
-----------ARRFRQINSARKAAK----------------------KWRSLVQRQKQM
KAPFKVPVTMVN-------------------------PMP--------------------
---GGVPT------------------SSAITPSSMVGSGG---TSDFVSPTASNT-----
-----LPSNPAP-------------------------------PPPPLP-FKRTARDQ--
--TLDRSR----------------------------------------------------
-------LDLVASSHQPRQAGFRLPG----------------------------------
------------------------------------------------------------
PYT---VERN--MSEI------M---AKSPTSFNPPLPPLPSSDLTQPPTSQPPEGFMSG
YYHGYYQPSGYEQRPKSSIGEVPSNNEAASYSGQLDPNIPPPPPPPSTSPRPPRTPQQHY
TPYV--------------------------------------------------------
---------------------------RRGK-----------------------------
----------GY--------------------FAV
>TuiGluR9
---------M------LGMIPCPIR-------------------------------WMKR
HPR----------------------RYTTEHFIASSESF--LVNVTISCNVIKLTLGRWP
SS------------------GH--------------------------------------
------------------------------------------------------------
------------------------------------------------------------
------------------------------------------------------------
------------------------------------------------------------
------------------------------------------------------------
-------------------------------------HQNKMSSSESL-KVINVGAVLE-
------TSESIGQFFQAIEEV---------------------------------------
------------------------------------------------------------
-----------------------NMEPNVLP----------------------PGVSLYA
ISNP-------------------------PSPNPVRM----------------VQEFC--
---------EKMIK-------SEVY------AVVIDDV---DSPEA------------SV
ISQTCDFLNIPVIGLSNRNSYL--------------------------------------
--------------------------SDTHM---HSVYLRTVPPYSHQVDVWIEMLTT--
---------LNYSHVVF--------IHGADYD---------G--RTTFTRFQSLAEKSG-
-----------------IQIRSVIEYETGVT-----------------------------
------------------------------------------------------------
--------------------------------------------DIVDELEEA-------
-------------DEEIQCRVYLLYANELEA--------QSIF-LE-VLKLNM-------
--TLPGYVW-------IVSEAALRAT-----------------------NVPDGVLALQL
FN----------------------------------------------------------
------------------------------------------------------------
------------------------------------------------------------
-----------------------------------------------ANNRASHIVDSIY
IIGLAIRDMLPIE-------------------------NVT-------------------
------------------------------------RPPS----------KCGDLSA---
-------NSWETGPTF-------YN-YLRKQFLL-YG--------KTG------------
---RVA-----------F-DGKG---------DRIDAEYEIINRV---------------
---------------------------------RGRSVTIGQYAFSQSKMK---------
------------------------------------------------------------
---------------------MHLSL---------NINEITWPGGQTTQ-----------
PLGYVRPNHLRIVT---------------LEEEPFIFV-QGPVSGAE-------------
------EC--IGDTFP---CGKTD-TTTG-------------------------------
-----VERM--------YCCSGYCIDFLV----DLSRRL----NFT---YTLYQVADG--
---------VYGNFEHVN--------------GTNEP--KVWT-GLVGDLI---------
---YKKADMIVAPLTINPER--SLFIE-FSKPFKYQ-GITILEKKL--------------
-----PKRAGL----ASFLQPFEESL-WLLVMISVHVVALAL----YLL-----------
------DRF---------------------------------------------S-----
---------------------PFGRYKL--------------------------------
-PNSD-------------------------------------------------------
------------------------------------------------------------
--------VTEED-ALNLS-----------------------------S-------AI--
W---------------------------------FAWGVLLNSGIGEG--------T---
----PRSFS---------------------------------------------------
GRVLGMVWAG-FAMIVIASYTANLAAFLVLERPT-TSL---TGINDPRL-----RNPT--
-ES-FTYA------TVKGSAVEMYF-KRQVE-----------------------------
--------LKEMYEYM--LDKN------------------YPTVEDAV--FA-VK---ND
-E--------------------VSALFWD-SARLE--W-EAAKD---------------C
DLITA--------------------AEQFGRSGYGIGLVK-NSF-----WTEQMNS----
--AILSMHESGFMTDLDNK---------WILSEDN-----------DMCLNR--------
-------NDPVPTTLGLRNMAGVFILLGAGIIG-GIALIVIE-VVYK-------------
-------------KRQ--------------------------------------------
-----------VSQQRQLESARAASE----------------------KWKRFVEKRRLY
RT--------------NIHALRQEQL----------------------------------
---------RQE-----------QLRSEKIYSSKLVDSQQ---PNKIEKPTEGQVHSQSE
KTSEITKRNPSQHQQQ-------------------------YYQQSSLT-SQYSNYQE--
--TEQRSQRLQASS-----------FESDHQCTPLAS-----------------------
---QHHLYDISTAHHQPHQDAT--------------------------------------
------------------------------------------------------------
PYT---VERG--LTEM------K---MEDNRKKRKNDVEIESKIVTPP----------SE
YQRSYHEQSGPYRSAKGKSSQQAAHLRQAHQN---QPQYQQQIPFQHSQQTHPRSLHQGY
TASVTPSLSRS-----------APSSVEIEMAKASLKKSSKPAKEASSGKGVGKSSEVSR
KRFLKRESSMNYERGSTPDSYTRGGDSRRGTPSPNQGHL-IKP----PHALVYSSRPQDF
------NFSYGYTT---------------------
>aculy03g08250
---------M--------------------------------------------------
-------------------------------I----------------------------
------------------------------------------------------------
------------------------------------------------------------
------------------------------------------------------------
------------------------------------------------------------
------------------------------------------------------------
------------------------------------------------------------
------------------------------------------------------------
------------------------------------------------------------
------------------------------------------------------------
------------------------------------------------------------
-------------------------------VNSYKT-----------------------
-------------------------------SII--------------------------
------------------------------------------------------------
------------------------------------------------------------
-----------------------------------------S------------------
------------------------------------------------------------
------------------------------------------------------------
------------------------------------------------------------
-----------------IVYNYYIVMTFGLL-----------------------------
----------------LFQA----------------------------------------
------------------------------------------------------------
------------------------------------------------------------
------------------------------------------------------------
------------------------------------------------------------
------------------------------------------------------------
-------------------------------------------------NQC-NSN---N
-----------------------PN-----------------------------------
------------------------------------------------------------
------------------------------------------------------------
------------------------------------------------------------
------------------------------------------------------------
TKKTKPSRHLKIVT---------------LENPPFMMR-LN-------------------
----------------------ES-DLSEEI------------------------ISKNI
S-----QGW-----------YGYCVDFFE----ELIKHL----PYE-VTYEIYQVADN--
---------KFGTKFKHVSIE----RVKGQPPVRKVT--EDWN-GLVGDLE---------
---KRKADLALAPLAVMAER--ELDID-FTVPFYDLIGIQILLKKP--------------
-----EVPKDW----FKFLTVLDNEV-WFSITIAYLVTSFFI----FLF-----------
------DRL---------------------------------------------S-----
---------------------PYSHKNLSRIQ-------------------------RLR
DNRKKHSKEARQKANGLPLPFDAPTFNADWKDSMYDFSGGQSFGPLTKSLRSDVAHDGEK
NKHETSFMSNILSYRKDSIHPVEDSNRFEYPQKDHQSGDHQPGINLRKSL----ISWGNR
DDDSESDVEDGKP-DFGLR-----------------------------D-------SL--
W---------------------------------FCITSLTPQGG-GE--------A---
----PQNLS---------------------------------------------------
GRVVAGAWWL-FCFIVIASYTANLAAFLTVSRLD-IPI---ESLDD--L-----AK-Q--
-YR-IKYA------PIDGTAENAYF-ERMAYIEEIFYNVWKQMSLNDSLSVAERAKFAVW
DYPISD-KYTKIWAQI--QQVG-----------------MPESVEAGI--RR-AK---MS
-T-----------------LEDGFALLAD-ANLVK--H-AVMTD---------------C
SFKAV--------------------GDEFSRKPIALGLRKGDEQ-----LKEDLSY----
--AILQLINQRYMEVLREK---------WWTNNP----------KRVICD----------
-------SNDESEGISIENIGGVFIIIFAGVFL-SFCVWAIE-RFVY-------------
-------------SAK--------------------------------------------
-----------------IGVSKE-------------------------------IMQRL-
------------------------------------------------------------
------------------------------------------------------------
------------------------------------------------------------
------------------------------------------------------------
------------------------------------------------------------
------------------------------------------------------------
------------------------------------------------------------
------------------------------------------------------------
------------------------------------------------------------
------------------------------------------------------------
-----------------------------------
>DmIR25a
---------M----------GSRLD-------------------------------W---
----------------------------------------------GVADVALWAIADQI
DYH---------------------------------------------------------
------------------------------------------------------------
------------------------------------------------------------
------------------------------------------------------------
------------------------------------------------------------
------------------------------------------------------------
-------------------------------------QVFINEVDNEP-AAKAVEVVLT-
--------YLKKNIRYGLS-----------------------------------------
------------------------------------------------------------
--------------------------------------------------VQLDSIEA--
-----------------------------NKSDAKVL----------------LEAIC--
----------NKYA-------TSIEK-KQTPHLILD------TTKS--------GIASET
VKSFTQALGLPTISASYGQQGD--------------------------------------
--------------------LRQWRDLDEAK---QKYLLQVMPPADIIPEAIRSIVIH--
---------MNITNAAI--------LYDDSFVM--------------DHKYKSLLQNIQ-
---------------TRHVITAI----------A-----------KDGKR----------
------------------------------------------------------------
--------------------------------------------EREEQIEKL-------
-------------RNL-DINNFFILGTLQSI--------RMVL-ES-VKPA--------Y
--FERNFAW-------HAITQNEGE-------------------------ISSQRDNATI
MF--------------MKP-----------------------------------------
-----------------------------MAYTQYRDRLGLLR--T--------------
------------------------------------------------------------
-----------------------------------TYNL-----NEEPQLSSAFYFDLAL
RSFLTIKEMLQSGAW---------------------------------------------
------------------------------------PKDM-------EYLNCDDFQ----
-----GGNTPQRNLDL-------RD-YFT-KITE---------PTSYG------------
TFDLVTQ------STQPF-NGHS--------FMKFEMDINVLQIRGGS------------
---------------------------------SVNSKSIGKWIS---------------
------------------------------------------------------------
------------------------GL-----NSELIVKD------------------EEQ
MKNLTADTVYRIFT---------------VVQAPFIMR----------------------
-------------------------DETA-------------P-----------------
------KGY-----------KGYCIDLIN----EIAAIV----HFD---YTIQEVEDG--
---------KFGN--------------------MDEN--GQWN-GIVKKLM---------
---DKQADIGLGSMSVMAER--EIVID-FTVPYYDLVGITIMMQRP--------------
-----SSPSSL----FKFLTVLETNV-WLCILAAYFFTSFLM----WIF-----------
------DRW---------------------------------------------S-----
---------------------PYSYQN---------------------------------
-NREKYKD----------------------------------------------------
------------------------------------------------------------
--------DEEKR-EFNLK-----------------------------E-------CL--
W---------------------------------FCMTSLTPQGG-GE--------A---
----PKNLS---------------------------------------------------
GRLVAATWWL-FGFIIIASYTANLAAFLTVSRLD-TPV---ESLDD--L-----AK-Q--
-YK-ILYA------PLNGSSAMTYF-ERMSNIEQMFYEIWKDLSLNDSLTAVERSKLAVW
DYPVSD-KYTKMWQAM--QEAK-----------------LPATLDEAV--AR-VR---NS
-T-----------------AATGFAFLGD-ATDIR--Y-LQLTN---------------C
DLQVV--------------------GEEFSRKPYAIAVQQ-GSH-----LKDQFNN----
--AILTLLNKRQLEKLKEK---------WWKNDE----------ALAKCDK---------
-------PEDQSDGISIQNIGGVFIVIFVGIGM-ACITLVFE-YWWY-------------
------------RYRKNPRIIDVA------------------------------------
-----------EANAERSNAADHPGK------LVDGVILGH-------------SGEKFE
KS----------------------------------------------------------
--------------------------------------------KAALRP----------
------------------------------------------------------------
------------------------------------------------------------
-----------RFNQYPATFKPRF------------------------------------
------------------------------------------------------------
------------------------------------------------------------
------------------------------------------------------------
------------------------------------------------------------
------------------------------------------------------------
-----------------------------------
>MoccIr25a
---------M----------------------------------------------WS--
SPR---------------------------------------------------------
------------------------------------------------------------
------------------------------------------------------------
------------------------------------------------------------
------------------------------------------------------------
-----------------------------------------------------------S
LSPASRG-----------------------------------------------------
-------------------------------------WNGVNRSSEDP-SWELVSAVIT-
---EKAFPIAKEAIERGLSRA---------------------------------------
------------------------------------------------------------
-----------------------KNDGKNIK----------------WSFIELTNVEL--
----------------------------------------------------DHKKLC--
----------SMIM-------------EKKPSLVINTV---RTPGS------NYYKLTMT
IKEVLKNLGMPTLDLSYGISDEY-------------------------------------
-------------------SMSGWSTKKGDQ---GNYLIHVTPPGDSYTQAVRELSLK--
---------MDLATAGI--------LYDKTVLI--------------DHKYARLLENVP-
---------------TRHIMREV----------G-----------ESAA-----------
------------------------------------------------------------
--------------------------------------------DFWNKTQVI-------
-------------QST-DVSNYFVVGSISHL--------SNAL-EV-AKKYDL-------
--RQRHHCW-------VLVTKQEGE------------------------PSCDGCTNLEA
LF--------------VHP--------VKVD-----------------------------
------------------------------------------------------------
------------------------------------------------------------
-----------------------------------DTRVGKEGPYGADKLDGLFYEEISE
---YTVKRIFATEKYS--------------------------------------------
------------------------------------KEPI--------VATC--------
----PGVGSARPNNNL-------YA-ALN-SAKL-KG--------IYG------------
---DVV-----------F-DMKV-------GYQQIRMKVEHLNFTTAKNRD---------
-------------------------TQDKGYFTYQGDANVAVWKEGQSS-----------
------------------------------------------------------------
------------------------------------------------------------
LEQYGAVTFYKVVT---------------IVQPPFVYR----------------------
----------------------------------------------------------N-
---NETKKF-----------RGYCIDLID----EIKKIL----KFE---YEIYEVADS--
---------HFGS--------------------KNKE--GTWS-GLIGDLV---------
---QKKADIALGPIAVMAER--ETVVD-FTVPYYDLVGLSILMKKP--------------
-----EVKPSL----FKFLTVLETNV-WGCILAAYFFTSFLM----FIF-----------
------DRL---------------------------------------------S-----
---------------------PYSYRN---------------------------------
-NKEKYKD----------------------------------------------------
------------------------------------------------------------
--------DDEKR-EFTLK-----------------------------E-------CL--
W---------------------------------FCMTSLTPQGG-GE--------A---
----PRNLS---------------------------------------------------
GRLVAATWWL-FGFIIIASYTANLAAFLTVSRLE-SPI---ESLDD--L-----SK-Q--
-YK-VKYA------PQKDTTASTYF-QRMANIEEKFYEIWKNMSLDDSLTDDQRAELAVW
DYPVSD-KFTKIWWTM--QEAN-----------------LPESFEAGV--QR-VK---DS
------------------LTSEGFAFIAD-ATQIK--Y-ATMTN---------------C
DLTQI--------------------GSEFSRKPLALAVQQ-NSP-----LRDQLSS----
--AILKLLNQRRLESLKET---------WWNQNS----------EKKECDE---------
-------EGKNNDGISIKNIGGVFIVIFIGVVM-ACITLVFE-YFWY-------------
------------KNKKPRSKV---------------------------------------
-----------------VSVKEH-------------------------------------
------------------------------------------------------------
------------------------------------------------------------
------------------------------------------------------------
------------------------------------------------------------
---------------MPQKR----------------------------------------
------------------------------------------------------------
------------------------------------------------------------
------------------------------------------------------------
------------------------------------------------------------
------------------------------------------------------------
-----------------------------------
>TuIR1
---------M----------KSIL------------------------------QQW---
--------------------------LNGSSVLMKMI-----V-----INLLFLTLLINV
QY----------------------------------------------------------
------------------------------------------------------------
-------------------------------------------------------C----
------------------------------------------------------------
------------------------------------------------------------
------------------------------------------------------------
-------------------------------------LTYY-------LNDFIIGVVTG-
----PNGGFVERSFNAALEQL---------------------------------------
------------------------------------------------------------
-----------------------NLTS-----------------------ITISETKW--
-----------------------------IRGSNNTA----------------VSDIC--
---------DSLVTRS-----------HQYPSLIFDF-----TPQSVDN---ENGQFSTA
IKKYSRLSGTPTVSTSLSLGAT--------------------------------------
--------------------KNPWNRLNSIE---NNYLIHLYRPGDVIPMIIQDIITL--
---------YNITEAVI--------LHDQSFIL--------------DHKLTGLLDKST-
---------------VDYDVKRL-----------------------DAD-----------
------------------------------------------------------------
--------------------------------------------TLEDTMNEL-------
-------------KAS-KVHNYFVLAKIANI--------DRIL-EM-ASSLGM-------
--FRFADSW-------FMITKGRGQ------------------------IKCDNCTHGSI
LL--------------YQPS--------RV------------------------------
------------------------------KSIEYDHSPG--------------------
------------------------------------------------------------
-----------------------------------LNNI-----SKEKRIDAFFIYDLVR
LTLMSVDEMVKTNVW---------------------------------------------
------------------------------------PINL-------TFPDCGKSLTTR-
------QIDERKGLNL-------RD-----QMSL-EGF-----FGLFGQFVISPSTTPNP
LSNQLS---------DGF-DQFI-------DYQEIIMRVSKVELWN--------------
-------------------------------YQPFRYYLVSEWIAEPPR-----------
------------------------------------------------------------
------------------------GR--------FILTG---------------------
AIQAASKPLYRIVT---------------IQQPPFVMK----------------------
-----------------------------------------WP---------------N-
------GTW-----------YGYCIDLLE----AIQDRLAEEDKFD---YELYESPDG--
---------KYGDK-------------------DPTT--GKWD-GIMGEIQ---------
---SDKAQIGIGSVTVMAER--ESIVD-FTVPYYDLVGISILMKKT--------------
-----TTPSHM----FKFLTVLTNEV-WLSVLVCYLATCAAM----FII-----------
------DRL---------------------------------------------S-----
---------------------PYSYRN---------------------------------
-TKNKRKD----------------------------------------------------
------------------------------------------------------------
--------QNASR-DFNLK-----------------------------E-------CF--
W---------------------------------FCMTSLTPQGG-GE--------A---
----PINLS---------------------------------------------------
GRFVAAIWWI-FGFVLVATYTANLAAFLTVSRLD-SPI---DGLDK--L-----VE-Q--
-YR-IRYA------PVKDTLSMIYF-KRMAYIEKKFYEIWKDMALDENLDKKERGKLTVW
DYPLTQ-KYSNILKQI--EMTG-----------------MPKTFEEGV--AR-VK---KS
-KN----------------SAEGFALLAD-ATKIR--Y-AAMTN---------------C
DLQQV--------------------GNEFSRKPIALAVQE-NSP-----LKDKLSS----
--AILKLLNLRKLESLKEK---------WWSNNP----------EKADCED---------
-------PKKASDGISIRNIGGVFIVISVGVVL-ACITLIWE-HCIV-------------
-----------KKFRKSSAK----------------------------------------
-----------VSNVFRQEIGKK-------------------------------ESSKLY
N-----------------------------------------------------------
------------------------------------------------------------
------------------------------------------------------------
------------------------------------------------------------
---------------FPMPYNPKMKE--KI------------------------------
------------------------------------------------------------
------------------------------------------------------------
------------------------------------------------------------
------------------------------------------------------------
------------------------------------------------------------
-----------------------------------
>TuIR3
---------M--------------------------------------------------
----------------------------IMKL----------------NIIMVYSLIMIT
------------------------------------------------------------
------------------------------------------------------------
------------------------------------------------------------
------------------------------------------------------------
------------------------------------------------------------
------------------------------------------------------------
-------------------------------------------------SSTKIGLIVN-
----PNDRLIVSIVEQALIDY---------------------------------------
------------------------------------------------------------
------------------------------------------------KTIEPNEVSL--
-------------------------------------------------VVMKDDYPC--
------DQQFDLIFDYS--INNNINLNNTQTKLV--------------------SINDQQ
ISSSC-------------------------------------------------------
----------------------------------SNNTLIVRSPNYILVRSVETLVNQ--
---------YNLDNVYI--------FCDSKLEL--------------KVNQFELFDSTS-
---------------VKLIWNQF--------------------DVNSDE-----------
------------------------------------------------------------
--------------------------------------------NLVNLLNNV-------
-------------KLS-NFTNILVIGEPVSI--------NKLL-DI-IQRFGL-------
--FRQPYTW-------FTLTKSLNK------------------------VKCTSCKHGQM
IN--------------IEP--------TQS------------------------------
------------------------------MLHEYSYKPN--------------------
------------------------------------------------------------
-----------------------------------LTSLV----EPENSIDVYFYYDLTR
LILHSLDWHKQTVEQ----------------FIHFNGSTFINDSK---------------
---------------------------------SSFVNSIH-----SLIQSC------N-
--------------------------YMG----------------RYGDWI---------
-MNNIEM--------DN--QLEGN--------LRCNIMYQSLSMKLTKK-----------
----------------------------TKLFNKYESKVIGYMDMSQSK-----------
------------------------------------------------------------
-----------------------GNV---------YFTS---------------------
PILESKEPFLRVVT---------------ILQPPFVMK-KLT------------------
-------------------------NSSN-----------------------------N-
------DAY-----------YGFYIDIFN----HLKNRY----GFKFPVYQITEVPDG--
---------LYGIAQS---------------DEDSPE--ITWT-GAAQQFA---------
---SNEADFGLIGMAVTSGR--ESIMD-FTEPIFDMVGLSVMMKRP--------------
-----SAQDFT----FVFINVLETDV-WYSVFISYFVTSIIM----SIFDFYNPKRRKLQ
AKAKDEKRM---------------------------------------------K-----
---------------------PDERKNTVGKHFSK---------------------IREL
KDHEDDNET---------------------------------------------------
---------------------IEESQHLDSEIIIDQE--------------------TDN
VDDNEKGCSTNDK-RFNLK-----------------------------E-------SF--
W---------------------------------FCLISLTPQGG-GE--------A---
----PSGLS---------------------------------------------------
GRLLAATWWL-FGFILVASYTANLAAFLTVSRLD-KNI---DTFAQ--M-----SK-Q--
-YK-VRYT------GIKDTFTDEYF-RLLAENEDRYYEIWKALSLDDSISEYERSQFAVW
DYPVSD-RYTKVRAQM------D-------------EIPIPKSFESAL--RT-VR---SS
-E----------------SSKEGYALIGE-RLSME--W-AESLY---------------C
DIRVL--------------------DSTWAHHPIAFPISF-NDP---FNLKPFLDE----
--SIKEMKRSGELDKLKLK---------YWGNHK----------SKLNCP----------
-------EWRNPNGIDVKNIRGCFIILSVGLFF-TAFVHAIE-NALI-------------
----------AFVAKRSLYPK---------------------------------------
------------------------------------------------------SKARTS
YS-VTFLSWLI-------------------------------------------------
------------------------------------------------KPTESG------
------------------------------------------------------------
------------------------------------------------------------
------------------------------------------------------------
------------------------------------------------------------
------------------------------------------------------------
------------------------------------------------------------
------------------------------------------------------------
------------------------------------------------------------
-----------------------------------
>TuIR4
---------M--------------------------------------------------
-------------------------KCSLKQIN--------------ILFWIILSLSVHI
S-----------------------------------------------------------
------------------------------------------------------------
------------------------------------------------------------
------------------------------------------------------------
------------------------------------------------------------
------------------------------------------------------------
-------------------------------------------------SAIKLNLVLSI
D--PSEPDVIKNGLLSGLNEFA--------------------------------------
------------------------------------------------------------
------------------------------------------------------------
-----------------------------NKSSSMSISTH----FVG-PVNLDLDELC--
----------SKLSSK-----------SNQLTVVVAIE----SPSK------GLTSFDNQ
LKLFARNMAVPMITVSSSTCDP--------------------------------------
--------------------ESAWVNLNQWE---AKHLINFISPVTIFLRSVIDVVNH--
---------LQIKNGQI--------YIEQEL----------------AFYLPCLISEPS-
--------------LVNFTFRTLE---------------INDD--TKGI-----------
------------------------------------------------------------
--------------------------------------------KIQQLIQLIGSS----
-------------VKQ-KVVNFIGVGRSSFV--------NKLI-ET-FRQNNL-------
--FRHPFKL-------IVLSKDEDK------------------------IKCFLCKHGQL
IA--------------GQP--------LFL------------------------------
------------------------------PSSDYDEPPLSAHFH---------------
------------------------------------------------------------
-----------------------------------PTKL-----PAKDVFEFYYYHDLIH
LLLQSVNSISDQLNA----------------TINGTFSSLSTK-----------------
------------------------------------QSEL----------SCWTNQSS--
-----------------------SD-NLKKLITI-------------------------P
FAESLEN----------Y-GEEN-------YGKLGPFKLTKVHSNDNSITGYQEISIR--
------------------------LKRHTYYADYFDRESIGEWEA---------------
------------------------------------------------------------
------------------------GL---------PNGRIYYTARQSE------------
DSDASDSARVKIAV---------------FLTPPYLTK----------------------
-------------------------RMNGS----------------------------E-
------IIY-----------EGFLIELFD----EIRHLLGD--KFP--AYELVEITET--
---------AIGLMEINLEEE--------EAEEGNSD--IVFS-GLINEII---------
---QGTYEMALALTEVTEDR--TIGVD-FSQPIFDLIGFSILMKRP--------------
-----IRESHE----WKFITVLEWDV-WLCISAAYLFTSILL----SIF-----------
------DRF---------------------------------------------S-----
---------------------PYSFRNR--------------------------------
-PEKFEH-----------------------------------------------------
-----------------------ES-----------------------------------
--------EECKR-IFTLK-----------------------------E-------SL--
W---------------------------------FCFISLTPQGG-GD--------A---
----PKCIS---------------------------------------------------
GRLVAAIWWL-FGFIFVASYTANLAAFLTVSRLE-NRV---DSMDG--L-----SK-Q--
-YK-IRYA------PIDKSAADGYF-TKMAYIEDKYYDIWKNLSLDDSIDEDERANLAVW
EYPVSD-KYTKIKAQIV-EAKK------------------PYSLEEGF--RR-VR---ES
VS-----------------ASEGFALIST-SLDVE--Y-FSYLH---------------C
DVYKA--------------------EQDFAFHPIALPISK-NSP---NNLKELIDP----
--IILELKENGFIASLRTK---------YWENNP----------ERKSCPD---------
-------WRKLSNGLILADTWGMFLIIGIGLIC-TLIVISIE-NCII-------------
-----------IAMRKKKSTVK--------------------------------------
------------------------------------------------------TKKELI
KK----------------------------------------------------------
----------------------------------------------FY------------
------------------------------------------------------------
------------------------------------------------------------
------------------------------------------------------------
------------------------------------------------------------
------------------------------------------------------------
------------------------------------------------------------
------------------------------------------------------------
------------------------------------------------------------
-----------------------------------
>MoccIr107
---------M----------ASEVR-----------------------------------
-PR-------------------------------------------HCLFVVILSFCVYR
M-----------------------------------------------------------
------------------------------------------------------------
------------------------------------------------------------
------------------------------------------------------------
-----------------------------------------------------------C
IADSAS------------------------------------------------------
--------------------------------------TEDPVSSKAT-DVTRVSSKLSE
STSDGPPLGTSIAFTAGTTTVH-PS--------------------TPKT-----------
-PPP--------------------------------------------------------
--------------------TTATAKPTTLKPAY-LFEINAGIFID--EASLTSEAEVQS
HLDHFM--------DVKIRVKTTFIKSLPDAMKSYKA---------GTFDVLITATSC--
------DRSHSLAEI------------GSKTYLI------------------------TF
VPAFCRRFHIDAHATKFGINFRV-------------------------------------
----------------------------------TNFAGDVAP----LLADLANTIAF--
---------TRWRETVV--------LIEEPNDWE-------------DSFATDILKSVSR
V---GWVTNFQLLRKYEIIKQPMLNMVTSLRV-----------CQDNQT-----------
------------------------------------------------------------
--------------------------------------------AALGKLEKMHFIRGNE
TYISNTTVFLNLYKDDLKATSFIVMGSQEYV--------LELF-RM-GANFDINL-----
--MQHWREF-------VVILKDPVD----SNFRNKL---------------------LSL
MK----------------P-----------------------------------------
------------------------------------------------------------
------------------------------------------------------------
------------------------------------------------------------
------------------------------------------------------------
------------------------------------EGKML---LLAKQKPCAENLPGEF
R-GVVGHCHVEEGLKA-------YR-----TLALKRG--------LGG------------
---------------VTFKGKIGD------NSQHLAIRKDMAEILSK-----ISTCGLCS
VYEMW---------------------RFKMVLSKPSLDHVADWSLAN-------------
------------------------------------------------------------
------------------------GV---------KYMK-DIPKDKSRF---YEDLLPEF
KNGFGKNAVLRIGV---------------FHYPPVTMI-EYKK-----------------
-------------------------DKNGR----------------------------DT
G---EILRV-----------NGTLGDMIQ----VFAWHM----NFT---IKWVVPKEP--
---------EPGM--------------------HDSS--GNFTRGLMGQIA---------
---RDEIDVALYPFLVTPQR--SKIVD-FSTGIEGM-YVRYMVIWPHI------------
------------DYKYLFFLPFAWDT-WVCTFATLILCPALL----WCL-----------
------HKT---------------------------------------------S-----
--------------------KFYEYNEM--------------------------------
------------------------------------------------------------
------------------------------------------------------------
--------KRTGG-LNEMF-----------------------------N-------CY--
W---------------------------------YIWCAYIQQGG-VH--------L---
----PEASS---------------------------------------------------
GRMLISFWWL-FVVISMTSYSGQMVAEFTFPKTR-YSV---SYISQ--L-----VS-Y--
-RRTMDWG------AWRGTAFKQVL-GEESGL----------------------------
-------HKWEMYKRF--REFD------------------KKNEQEVL--KR-IR---WG
-K---------------------RALVDN-EIHLR--Y-YMLRSLQVHKR---------C
DFHVS--------------------KEPLYEYTSHIAVRK-GFP-----YMHRFNE----
--RIGRCIQRGLYAAWVQK---------HWPRD-------------SECNVEP-------
----KV-YGGDRRIVEIPHIEGALWVLGIGWAS-AFACLFIE-FLRK-------------
--------RRFMNAPRELTMTPDISDGV-------------------------------T
G------TIYDTQYGDKSMFESQFGT-------------------------DFGLKAGAQ
SA----------------------------------------------------------
--------------------------------------------FSFEQP----------
------------------------------------------------------------
------------------------------------------------------------
-------STPFRFPGFPNKSDMVQYG----------------------------------
-----------------------------------------------------------Y
PAR-----RY--------------------------------------------------
------------------------------------------------------------
------------------------------------------------------------
------------------------------------------------------------
-----------------------------------
>MoccIr108
---------M----------------------------------------------WL--
------------------------------------------------RVLLVASIGGWV
AQA---------------------------------------------------------
------------------------------------------------------------
------------------------------------------------------------
------------------------------------------------------------
------------------------------------------------------------
------------------------------------------------------------
-------------------------------------------------HQIKVQIVPD-
---SQTEVDGQDVREYIMSRHA--------------------------------------
------------------------------------------------------------
-----------------------EYNETLAPGGN-------------YLTFLATDIED--
-----------------VHELPERVNP--EKPTRINL------------NLLVTAVGC--
------EDTYAAMA-----LQESKY----PSAMLLALN----RPYC--------------
----------PRFDADDKETSI---------------------------RKPFAVSI---
--------------------------------PITNGPTDVLP----VLADFRAMLPL--
---------SRWSEITIITP----QAYTNEY-------------------LEMVMRAVEG
V-----RNNDRVNSAASISLWQYCSPTMRQNG----------QCGSNSA-----------
------------------------------------------------------------
--------------------------------------------SMRNILDSYRASP---
-------------KKK-DDREFIIIGDEELV--------LEFL-ER-GVDYQI-------
--FSLFREF-------FIILTTPFS----NRVRDFL-------FDKITSDANIAIASTEV
KD-------------EECP-----------------------------------------
------------------------------------------------------------
------------------------------------------------------------
------------------------------------------------------------
------------------------------------------------------------
-----------------------------------------------VKGTCHIDLPMM-
----AYMETARKNPSLFN---PSTDLFTR-KYNINKGV----------------------
-RDYLRRS-----KSCGF-----------C----AKYTIRTLTVKAG-------------
---------------------------------RKTFDPVATWDYFD-------------
------------------------------------------------------------
------------------------GL---------AMVG-GANRNTYQ--------LFPR
FLGDMGGITLRVGI---------------INEPPMTQV-----L----------------
-------------------------SDKG-------------------------------
----MVISA-----------NGTLIDLLK----ELSRQL----NFT---YKFIMPSEP--
---------VPGL--------------------KQPD--GSWS-GLIGLLV---------
---KQDIDVALYDFTPTPDR--QEAVN-FTVAFDES-PYKFLVPKPKP------------
------------NYKYLFLDPFTWDT-WLAVLGTVLIIGPVL----WCI-----------
------HIN---------------------------------------------S-----
--------------------KYYDYYDL--------------------------------
------------------------------------------------------------
------------------------------------------------------------
--------RDGKG-LFKLS-----------------------------N-------CE--
W---------------------------------YCFGAIIQQGG-IH--------L---
----PDAIS---------------------------------------------------
GRILVGFWWL-FVIVTLTTYSGNLVADLTFPKIR-NPF---DTVDS--L-----LK----
-SG-MQWG------AFRGQAIIEIL-RLQQQ-----------------------------
-----G-PLTQLSEKLM----------------------QIETAHEGWILKN-VA---EG
-T---------------------MALIGS-EVTLF--H-FIGKQYLATGK---------C
QYAVA--------------------KEEIIREVKNLAVRP-GFP-----FLTRFNAISDP
HCRLLRMVETGLVIRWKKK---------FWPKE-------------NECIVQS-------
----KP-QAGDIRKIEIPHMEGSFWVLGVGFLV-AFFLLGIE-LLRK-------------
-------------RRELRDPNSGK------------------------------------
-----------TQRVSPSEFNKE------------------------------NLFRKTN
FS----------------------------------------------------------
--------------------------------------------------DNTNYSTDYG
Q-----------------------------------------------------------
--SGTKNSGYAF------------------------------------------------
----ESSNQPFRYTGFPNRTDLIP----------Y-------------------------
----------------------------------------------------------NY
PAR-----RY--------------------------------------------------
------------------------------------------------------------
------------------------------------------------------------
------------------------------------------------------------
-----------------------------------
>MoccIr124
---------M--------------------------------------------------
----------------------------------------------LLNQLMQRSFLI--
------------------------------------------------------------
------------------------------------------------------------
------------------------------------------------------------
------------------------------------------------------------
------------------------------------------------------------
------------------------------------------------------------
---------------------------------------IQHLSASTL-DPSEYRAITW-
------------------------------------------------------------
------------------------------------------------------------
------------------------------------------------------------
-------------------------------NRSVFV---------------QNLDGC--
-------------------VFNSSYIVPDVLDVFFVGL----FHES--------------
------------------------------------------------------------
-----------------------------------------------FRDLHVFLLRC--
---------LPWVSHVCV--------------------------------VSNLFRAARA
Q-----------------------------------------------------------
------------------------------------------------------------
------------------------------------------------------------
-----------------------------------------------RADVEL-------
------------------------------------------------------------
------------------------------------------------------------
------------------------------------------------------------
------------------------------------------------------------
------------------------------------------------------------
------------------------------------------------------------
------------------------------------------------LSECCDAFIE--
-----------------------------------KG--------SVG--------MKAP
SATIISE-------SPWF---------------------TMYAIGEIA----DSICGK--
------------------------------------------------------------
------------------------------------------------------------
-----------------------CGI----------------------------------
GLKGPKGLSLPIRT---------------LYCEPYLVN----------------------
--LT---------------------SATGQPDAEV-----FYPPF-----HPPQCLRDN-
------KVV-----------VGFDNFILY----TLSELY----NFS---FFAREPNET--
---IGEVFGVYGTSFE-----------------VNET--GRFH-GSLDDLI---------
---QRRAVFALGDTIFQHPR--LPFLS-FMYPFKVH-SLAIATVPK--------------
-----ALEVSG----TTFVKVFPLRL-WMMYLSAGFVCTTIL----VLA-----------
------NSR---------------------------------------------S-----
------------------------------------------------------------
------------------------------------------------------------
------------------------------------------------------------
--------------SYRFA-----------------------------------------
----------------------------------ESFIVMIMLPFCSA--------A---
----PVSGV-------------------------------------------------RK
LISLLIMWRL-LVFILFATYTAVLITLISTPGLT-GNY---ANLIE--V-----VA-A--
-IR-KTKG------TRNQMTIRTYK--------DFTRPIVSELETQDDLDST--GRELIW
LF-----VHSDALEEI--DAYEVLY-------------------------AT-LR---NS
-S--------------------TIILLAE-ETEMK----SIMRSIN------M------D
KQAHV-------------------VPQIIKTNQETFIFQK-GCS-----FARKFGA----
--GIRRIVESGHMEFWQDH-----------------------------CGSGE-------
FDK-AN-FEPDSVMIELEHLTAIMLSVLFVLVMGGTISISLE-IAFD-KI----------
--------SRFIKHRK--------------------------------------------
-----------KLRDIRGSITARKHELRFEPSAIDGTHASYQMMRFQAYTDQNRHMRRLA
RD----------------------------------------------------------
------------------------------------------------------------
---------------------------------------------------RTRDCRVFE
VENTHRSSEAVA------------------------------------------------
----------------PNTHNSTSSH---MSHDR--------------------------
----------------------------------------------------------YW
PLR---------------------------------------------------------
-----------------SLNK---------------------------------------
--------------------------I---------------------------------
------------------------------------------------------------
-----------------------------------
>MoccIr125
---------M--------------------------------------------------
----------------------------------------------LAHLLLLRPFLV--
------------------------------------------------------------
------------------------------------------------------------
------------------------------------------------------------
------------------------------------------------------------
------------------------------------------------------------
------------------------------------------------------------
---------------------------------------IQHLRQSIL-TSLVYSAITA-
------------------------------------------------------------
------------------------------------------------------------
------------------------------------------------------------
-------------------------------DRTFFV---------------QNLDGC--
-------------------IFNSSAFVPDTLDVFFTGE----FPGS--------------
------------------------------------------------------------
-----------------------------------------------FRDSHAFLLRC--
---------LPWVSHICV--------------------------------VSDLFSDKSA
P-----------------------------------------------------------
------------------------------------------------------------
------------------------------------------------------------
-----------------------------------------------VSEIQL-------
------------------------------------------------------------
------------------------------------------------------------
------------------------------------------------------------
------------------------------------------------------------
------------------------------------------------------------
------------------------------------------------------------
------------------------------------------------LGRCCDGFI---
-----------------------VD--------------------TVG--------MKPP
SPNVVTE-------SLWY---------------------RIFSVGENP----DSICGR--
------------------------------------------------------------
------------------------------------------------------------
-----------------------CGI----------------------------------
GLRGPAGVTVPIRA---------------LYCDPHLVN----------------------
--FT---------------------SATGQPHAEV-----YYPPF-----RPPQCLKDN-
------HVV-----------VGFDNFILY----TLSELY----NFS---FFPKEGNRI--
---IGETFGVYGTAFE-----------------ANET--GRFQ-GSLDDLI---------
---QRRATFALGDTILQHLR--LPFLS-FMYPFKVH-SLALATVPK--------------
-----NVKVSG----TTFLEAFSLRL-WLMYLAFGLICTTIL----ISA-----------
------NSQ---------------------------------------------R-----
---------------------PY-------------------------------------
------------------------------------------------------------
------------------------------------------------------------
--------------------------------------------------------IF--
W---------------------------------ECFIVMIMMPFCSA------------
----ARVYG------------------------------------------------VHK
IAHLLVMWRL-FVFVLFATYTATLTTLISTPAMT-GKF---ANLLE--V-----VA-A--
-YR-QREG------LANQPKIHTYL--------DFVHPIVDELETQDNLDPT--GQELIW
LF-----KHKDVLEQI--DGYDELY-------------------------AT-LR---NS
-S--------------------RIFVLLE-EAELR----NVMRSIH------L------D
QQTHV-------------------VPQIIKTNQETFIFQK-GCS-----FAKEFGY----
--GVRRIVESGHMEFWQRH-----------------------------CGSGE-------
FGK-AK-LDQESSAIGLGQLGTTMLFVSIAIISGGSTVLILE-LACH-KIIPDV------
-----GSGENNTSARR--------------------------------------------
-----------SSRSIREGIRTGIMESIVPPEA--STNPDLN------------VLEELD
ID----------------------------------------------------------
------------------------------------------------------------
---------------------------------------------------SFDDSRT--
-----RSGSAES------------------------------------------------
------------TNTQPQSMLFAITA--QGTHPI--------------------------
----------------------------------------------------------LA
E-----------------------------------------------------------
------------------------------------------------------------
------------------------------------------------------------
------------------------------------------------------------
-----------------------------------
>DmIR93a
---------M---------NPGEMR-----------------------------------
-P--------------------------------------------SACLLLLAGLQLSI
------------------------------------------------------------
------------------------------------------------------------
------------------------------------------------------------
------------------------------------------------------------
-----------------------------------------------------------L
VPT---------------------------------------------------------
--------------------------------------EANDFSSFLS-ANASLAVVVDH
EYMTVHGENILAHFEKILSDVIR-------------------------------------
------------------------------------------------------------
----------------------ENLRNGGIN----------------VKYFSWNAVRL--
-------------------------------KKDFLA--------------AITVTDC--
------ENTWNFYKN------------TQETSILLIAITDSDCPRL--------------
--PLNRALMVPIVENVEENALL--------------------------------------
---------------------------------------------------VKSIVHESI
T--------NHITPISLI-------LYEINDSLR-------G--QQKRVALRQALSQFAP
KK----------------------------------------------------------
------------------------------------------------------------
------------------------------------------------------------
-------------HEEMRQQFLVISA-------F----HEDII-EI-AETLNM-------
--FHVGNQW-------MIFVLDMVAR-----------------------DFDAGTVTINL
DEGANI----AFALNETDP-----------------------------------------
------------------------------------------------------------
------------------------------------------------------------
------------------------------------------------------------
------------------------------------------------------------
--------------------------------------------------NCQDSLNC--
-------TISEISLAL-------VN-AIS-KITVEEES-------IYG------------
---EISDEE---WEAIRF--------------TKQEKQAEILEYMKEFLKT-NAKCSSCA
---RWRVETAITWGKSQENRKFRSTPQRDAKNRNFEFINIGYWTPVL-------------
------------------------------------------------------------
------------------------GFVCQEL-------------------------AFPH
IEHHFRNITMDILT---------------VHNPPWQIL----------------------
----------------------TK-NSNG-------------------------------
----VIVEH-----------KGIVMEIVK----ELSRAL----NFS---YYLHEAS----
---------AWKEEDS----------------LSTSAGGNESD-ELVGSMTFRIPYRVVE
MVQGNQFFIAAVAATVEDPD--QKPFN-YTQPISVQ-KYSFITRKP--------------
-----DEVSRI----YLFTAPFTVET-WFCLMGIILLTAPTL----YAI-----------
------NRL---------------------------------------------A-----
---------------------PLKEMRIVG------------------------------
------------------------------------------------------------
------------------------------------------------------------
--------------LSTVK-----------------------------S-------CF--
W---------------------------------YIFGALLQQGG-MY--------L---
----PTADS---------------------------------------------------
GRLVVGFWWI-VVIVLVTTYCGNLVAFLTFPKFQ-PGV---DYLNQ--L-----ED-H--
-KDIVQYG------LRNGTFFERYV-QSTTR-----------------------------
-----E-DFKHYLERA---------------------KIYGSAQEEDI--EA-VK---RG
-E---------------------RINIDW-RINLQ--L-IVQRHFEREKE---------C
HFALG--------------------RESFVDEQIAMIVPA-QSA-----YLHLVNR----
--HIKSMFRMGFIERWHQM---------NLPSA-------------GKCNGKS-------
----AQ-RQVTNHKVNMDDMQGCFLVLLLGFTL-ALLIVCGE-FWYR-------------
------------RFRASR------------------------------------------
------------------------------------------------------KRRQFT
N-----------------------------------------------------------
------------------------------------------------------------
------------------------------------------------------------
------------------------------------------------------------
------------------------------------------------------------
------------------------------------------------------------
------------------------------------------------------------
------------------------------------------------------------
------------------------------------------------------------
------------------------------------------------------------
-----------------------------------
>DmIR8a
---------M--E-----------------------------------------------
----------------------------------------------LPLLVLLLALRFAG
S-----------------------------------------------------------
------------------------------------------------------------
------------------------------------------------------------
------------------------------------------------------------
------------------------------------------------------------
------------------------------------------------------------
-------------------------------------------------EVLKITFWIE-
---PVQRAEFDTDIAMVLKEL---------------------------------------
------------------------------------------------------------
-----------------------------------------------------DALRL--
--------------DVK------------VDDTTLTLTRSED--------GLDMQRFC--
----------EILST------------VGASAVI-----------------DLTYSHWEE
GYNLVRSLGIGYVRLE-------------------------------RIMRP--------
-----------------------------------------------FLDMFGDFMRQ--
---------KRANNVAM--------VFMNARDA--------------VEAMQQMLVGYP-
-------------------FRTLIMDASQTD-----------------------------
------------------------------------------------------------
--------------------------------------------PGQHFLERIRSLRP--
-----------------APTYIALFARAAAM--------NGIF-EK-VQKADL-------
--FQRPLEW-------HFVFLDTRDRVF------------------KYRRQAELCTRFTL
NPR---------AICRSMP--------MPDLYC---------------------------
------------------------------------------------------------
------------------------------------------------------------
--------------------------------------------GSGFTMQRAMLLNVLR
SLINAAQ-----------------------------------------------------
-----------------------------------VSPGY----PLAIYQDCNATASSS-
----------EVSDPLEKDDYNWLD-MVHWSNFLAYA----------------------P
PLPHIQDQFQSPVPGLTF----------------------AVNISAGYYS----------
-------------------------------SEHEAKTDLAAWSSVG-------------
------------------------------------------------------------
------------------------EM---------RLLN---------------------
ETISPARRFFRIGT---------------AESIPWSYL-RREEGTGELIR----------
-------------------------DRSG-------------------------------
-----LPIW-----------EGYCIDFII----RLSQKL----NFE---FEIVAPEVG--
---------HMGE--------------------LNEL--GEWD-GVVGDLV---------
---RGETDFAIAALKMYSER--EEVID-FLPPYYEQTGISIAIRKP--------------
-----VRRTSL----FKFMTVLRLEV-WLSIVAALVGTAIMI----WFM-----------
------DKY---------------------------------------------S-----
---------------------PYSSRNNRQAY----------------------------
-PYACR------------------------------------------------------
------------------------------------------------------------
--------------EFTLR-----------------------------E-------SF--
W---------------------------------FALTSFTPQGG-GE--------A---
----PKAIS---------------------------------------------------
GRMLVAAYWL-FVVLMLATFTANLAAFLTVERMQ-TPV---QSLEQ--L-----AR-Q--
-SR-INYT------VVKDSDTHQYF-VNMKFAEDTLYRMWKELALNASKD---FKKFRIW
DYPIKE-QYGHILLAI-------------------NSSQPVADAKEGF--AN-VDAHENA
-D---------------------YAFIHD-SAEIK--Y-EITRN---------------C
NLTEV--------------------GEVFAEQPYAVAVQQ-GSH-----LGDELSY----
--AILELQKDRFFEELKAK---------YWNQSNL-----------PNCP----------
-------LSEDQEGITLESLGGVFIATLFGLVL-AMMTLGME-VLYY-------------
------------KKKQNALEITQVRPV---------------------------------
----------NDSSGSGGNSSTAPPT----------------------------ATSTTK
QA----------------------------------------------------------
---------------WHIPV-----------------------LEAEEKPAKVSPPPSFE
------------------------------------------------------------
------------------------------------------------------------
-------TATFRGKKLPARITLGDGK----------------------------------
----------------------------------------------------------FK
PRHGLYARRN----------L---------------------------------------
-----------------GASDSHS------------------------------------
------------------------------------------------------------
------------------------------------------------------------
----------GYME---------------------
>MoccIr159
---------M--------------------------------------------------
------------------------------------------------------------
------------------------------------------------------------
------------------------------------------------------------
------------------------------------------------------------
------------------------------------------------------------
------------------------------------------------------------
------------------------------------------------------------
------------------------------------------------------------
------------------------------------------------------------
------------------------------------------------------------
------------------------------------------------------------
------------------------------------------------------------
------------------------------------------------------------
------------------------------------------------------------
------------------------------------------------------------
------------------------------------------------------------
------------------------------------------------------------
------------------------------------------------------------
------------------------------------------------------------
------------------------------------------------------------
------------------------------------------------------------
------------------------------------------------------------
------------------------------------------------------------
------------------------------------------------------------
------------------------------------------------------------
------------------------------------------------------------
------------------------------------------------------------
------------------------------------------------------------
------------------------------------------------------------
------------------------------------------------------------
------------------------------------------------------------
------------------------------------------------------------
------------------------------------------------------------
----------------------SL-DKHGQV-----------------------------
--------------------GGYHGGLFK----DVCKLM----NAT---HFAKVPEDL--
---------TFG---------------------DCNE--TACS-GMFAPVL---------
---ANESDIAFGPHSYLNTY--GQHFD-PGSPITYE-QYVIITGMKV-------------
-----AYGTDS----TSLLWILDLGM-YVMMISMPWLVAASV----FFVVWLQ-------
------NKL---------------------------------------------TDPE--
------------------------------------------------------------
------------------------------------------------------------
------------------------------------------------------------
--------------AQDFG-------------------------------------VL--
--------------------------------VVSGYQTILNQGG-DF--------S---
----SKSVV---------------------------------------------------
SRAIVILFIF-VAFFVNNLFSSFIKASMVMKPPT-KRI---SYIKE--L-----VK-E--
-TK-IRPA------ITANSYLTNLI-RIQGD-----------------------------
---ANP-DYKALANMF--DRFGLP------------ATPQEVLSPAVT--RG-IF---NG
-T---------------------SFTILD------------------------------C
ELFKYFFYYGWQANEDTRGAFYYCAKDFVMVIHATWYFNRHTLP---KQFVREFNR----
--KTNWLMESPSRYVREYSLPQIPP---WSRVYDNPI-----------------------
-------NEDNDDPITLQETAGSLFIYLAGIGS-SCIFFGLE-CLYH-------------
------------FAWKNLERYAG-------------------------------------
------------------------------------------------------FSSTMY
SA-IA-------------------------------------------------------
------------------------------------------------------------
------------------------------------------------------------
------------------------------------------------------------
------------------------------------------------------------
------------------------------------------------------------
------------------------------------------------------------
------------------------------------------------------------
------------------------------------------------------------
------------------------------------------------------------
-----------------------------------
>MoccIr160
---------M--------------------------------------------------
------------------------------------------------------------
------------------------------------------------------------
------------------------------------------------------------
------------------------------------------------------------
------------------------------------------------------------
------------------------------------------------------------
------------------------------------------------------------
------------------------------------------------------------
------------------------------------------------------------
------------------------------------------------------------
------------------------------------------------------------
------------------------------------------------------------
------------------------------------------------------------
------------------------------------------------------------
------------------------------------------------------------
------------------------------------------------------------
------------------------------------------------------------
------------------------------------------------------------
------------------------------------------------------------
------------------------------------------------------------
------------------------------------------------------------
------------------------------------------------------------
------------------------------------------------------------
------------------------------------------------------------
------------------------------------------------------------
------------------------------------------------------------
------------------------------------------------------------
------------------------------------------------------------
------------------------------------------------------------
------------------------------------------------------------
------------------------------------------------------------
------------------------------------------------------------
---------LRV------------------------------------------------
------------------------------------------------------------
--------------------GGFHGGIFD----AVCSLM----NTT---YSAKLPPDL--
---------SWG---------------------DCDE--TSCS-GMFAPLI---------
---SNDSDVALGPHCLLDTY--ARHFE-PGAPTNFE-QFDIVTGMRT-------------
-----AYGIDS----ASVLKVLDTGM-YILLLLLPWLVAGLV----MLAARLQ-------
------SIA---------------------------------------------SFN---
------------------------------------------------------------
------------------------------------------------------------
------------------------------------------------------------
--------EVREN-DIDAG-------------------------------------VL--
--------------------------------VIAGYQTMLNQSA-HY--------S---
----NKLVS---------------------------------------------------
SRLVVMSYIL-VALFLTILYSSYVKASMMITPPT-KRI---SSLKE--L-----IE----
-ED-LRPI------VPGKSFVTDLI-KKQAE-----------------------------
---VSA-EYSKLNRIF--DERGLL-------------DVLSLVSAESL--DG-IL---NG
-T---------------------AFTFSS------------------------------C
ELFKFFYYHAWNEISRYNRGFYYCGREFVLSIYTTWYFNRKTVD---QKFIREFN-----
-----------QKFVRYHEQPQLPS---WTRVFDVPL-----------------------
-------SEEKADPISVNNIMGSVFIYFGGMSL-ACSCFIVE-YSVL-------------
------------FARLFL------------------------------------------
------------------------------------------------------------
------------------------------------------------------------
------------------------------------------------------------
------------------------------------------------------------
------------------------------------------------------------
------------------------------------------------------------
------------------------------------------------------------
------------------------------------------------------------
------------------------------------------------------------
------------------------------------------------------------
------------------------------------------------------------
-----------------------------------
>MoccIr161
---------M--------------------------------------------------
------------------------------------------------------------
------------------------------------------------------------
------------------------------------------------------------
------------------------------------------------------------
------------------------------------------------------------
------------------------------------------------------------
------------------------------------------------------------
------------------------------------------------------------
------------------------------------------------------------
------------------------------------------------------------
------------------------------------------------------------
------------------------------------------------------------
------------------------------------------------------------
------------------------------------------------------------
------------------------------------------------------------
------------------------------------------------------------
------------------------------------------------------------
------------------------------------------------------------
------------------------------------------------------------
------------------------------------------------------------
------------------------------------------------------------
------------------P-----------------------------------------
------------------------------------------------------------
------------------------------------------------------------
------------------------------------------------------------
------------------------------------------------------------
------------------------------------------------------------
------------------------------------------------------------
------------------------------------------------------------
------------------------------------------------------------
------------------------------------------------------------
------------------------------------------------------------
--------HLRISYI------------------PFSFI----------------------
---------------------SSN-LADGHL-----------------------------
--------------------GGYHGGIFD----AVCSLM----NTT---FTLEVPSDM--
---------SWG---------------------DCDE--TSCS-GMFAPLM---------
---SNDSDVALGPHCLLDTY--AQHFE-PGAPTSFE-QLNIVTGMRT-------------
-----AYGIDS----ASVLKVLDTGM-YILLLLLPWLVAGLV----MLAARLQ-------
------SIA---------------------------------------------SFN---
------------------------------------------------------------
------------------------------------------------------------
------------------------------------------------------------
--------EIQEN-DIDPG-------------------------------------VL--
--------------------------------VIAGYQTILNQSA-HY--------S---
----NKLVS---------------------------------------------------
SRVVVMSYIL-VALFLTILYSSYVKASMMTTPPT-KRI---SSLRE--L-----IT----
-EN-MRPL------VPKNSFVTDLI-KKQAE-----------------------------
---VSP-EYSELNRIF--EKRGLL-------------DVPTLVSAESM--DG-IL---NG
-T---------------------AFTFSL------------------------------C
ELFKFFFYQPWLEASKYNQGFYYCGREFVLSFYVTWYFNRNTVD---KNFIREFNR----
--KTRRLLESPQRFVRMHEQPQIPS---WIKVSDVPL-----------------------
-------NEEKADPISVKNIMGSIFIYFGGMSI-ACACFIIE-YSVL-------------
------------FARLFL------------------------------------------
------------------------------------------------------------
------------------------------------------------------------
------------------------------------------------------------
------------------------------------------------------------
------------------------------------------------------------
------------------------------------------------------------
------------------------------------------------------------
------------------------------------------------------------
------------------------------------------------------------
------------------------------------------------------------
------------------------------------------------------------
-----------------------------------
>MoccIr163
---------M--------------------------------------------------
------------------------------------------------------------
------------------------------------------------------------
------------------------------------------------------------
------------------------------------------------------------
------------------------------------------------------------
------------------------------------------------------------
------------------------------------------------------------
------------------------------------------------------------
------------------------------------------------------------
------------------------------------------------------------
------------------------------------------------------------
------------------------------------------------------------
------------------------------------------------------------
------------------------------------------------------------
------------------------------------------------------------
------------------------------------------------------------
------------------------------------------------------------
------------------------------------------------------------
------------------------------------------------------------
------------------------------------------------------------
------------------------------------------------------------
------------------------------------------------------------
------------------------------------------------------------
------------------------------------------------------------
------------------------------------------------------------
------------------------------------------------------------
------------------------------------------------------------
------------------------------------------------------------
------------------------------------------------------------
------------------------------------------------------------
------------------------------------------------------------
------------------------------------------------------------
-------LHLRVSAV------------------PFMFL----------------------
---------------------VTL-SEDGSL-----------------------------
--------------------GGTFGGKFD----AVCRMM----NTT---YKASLPSDH--
---------SWG---------------------SCNQ--TKCS-GMFAAVL---------
---QNETEVALGPHSLLETY--AQHFE-PGSPLDFR-AFNIITGMHT-------------
-----PYAVDS----SAVLRLLDTGM-YICLFVSPWMIAVSV----VVTVWLQ-------
------QRT---------------------------------------------TDE---
------------------------------------------------------------
------------------------------------------------------------
------------------------------------------------------------
--------SSHKPIPLDFG-------------------------------------VL--
--------------------------------VISGYQTILSQSG-QY--------H---
----NRSAT---------------------------------------------------
SRLIVIAFIL-VCLFVSILFSSFIKASMMNKPPT-KRI---LHLRD--L-----VK-E--
-RD-LRPI------IVKNTYLTDLI-ELQAE-----------------------------
---VSS-DYRALNRIF--EEKGLL------------NRPSDMLSSEST--GA-VL---NG
-S---------------------AFAFAP------------------------------C
EMFRFYYYRGWQALKEADRGYYHCSKDVVIAVHVTWYFSRVSVS---NDFIKEFNR----
--KSRWLVESPQKYVDEYRFPQIPI---WYRVYETPL-----------------------
-------TEEKADPIALHDMLGSVLIYLSGLAL-ACVSLLLE-LTGK-------------
------------QLEIALKIIHKGDD----------------------------------
------------------------------------------------------PLSRLR
DS-FRC------------------------------------------------------
------------------------------------------------------------
------------------------------------------------------------
--GFLRTG----------------------------------------------------
------------------------------------------------------------
------------------------------------------------------------
------------------------------------------------------------
------------------------------------------------------------
------------------------------------------------------------
------------------------------------------------------------
-----------------------------------
>MoccIr162
---------M--------------------------------------------------
------------------------------------------------------------
------------------------------------------------------------
------------------------------------------------------------
------------------------------------------------------------
------------------------------------------------------------
------------------------------------------------------------
------------------------------------------------------------
------------------------------------------------------------
------------------------------------------------------------
------------------------------------------------------------
------------------------------------------------------------
------------------------------------------------------------
------------------------------------------------------------
------------------------------------------------------------
------------------------------------------------------------
------------------------------------------------------------
------------------------------------------------------------
------------------------------------------------------------
------------------------------------------------------------
------------------------------------------------------------
------------------------------------------------------------
------------------------------------------------------------
------------------------------------------------------------
------------------------------------------------------------
------------------------------------------------------------
------------------------------------------------------------
------------------------------------------------------------
------------------------------------------------------------
------------------------------------------------------------
------------------------------------------------------------
------------------------------------------------------------
------------------------------------------------------------
------------------------------------FL----------------------
---------------------AKL-LEDGSL-----------------------------
--------------------GGRYGGLFHSQSAQACSLM----NIT---YEVNLPPDF--
---------GWG---------------------ACNL--TSCS-GSFGSVL---------
---INESDVALGPHSLLETY--DLHFI-PGTPLFNE-RLVILSGMLT-------------
-----AYGADS----GSVLRVLDTGM-SAVLFVMPWLVGGLV----FIFVSFE-------
------NRQ---------------------------------------------GDD---
------------------------------------------------------------
------------------------------------------------------------
------------------------------------------------------------
--------EAREAEILDFG-------------------------------------VL--
--------------------------------IISAYQTILNQSG-QY--------H---
----NKSSP---------------------------------------------------
GRIVVLSFIL-ICLFLTILFSSFVKASMMTKPPT-NRI---SNLRD--L-----NQ-G--
-KN-IRPL------ILGKTFIVDLI-KIQSE-----------------------------
---FSE-DFRKLDKLL--EKYDLI------------DLPQDAVSAETT--EA-IM---NG
-T---------------------GFTIVN------------------------------C
EYFKYFFYYGWTQIPKARKGYYFCSTEYIVTVYVTWYFNKHTVP---REVVREFNR----
--RSRWLIESPQRFVKEYELPQIPV---WARVYDAPL-----------------------
-------SDEKADPITLSDLLGSFYLYLGGLGS-ACFTFILE-LVLR-------------
------------GVRNVMN-----------------------------------------
------------------------------------------------------------
------------------------------------------------------------
------------------------------------------------------------
------------------------------------------------------------
------------------------------------------------------------
------------------------------------------------------------
------------------------------------------------------------
------------------------------------------------------------
------------------------------------------------------------
------------------------------------------------------------
------------------------------------------------------------
-----------------------------------
>TuIR2
---------M--------------------------------------------------
----------------------------INHLFFL-------------IYILLSPVSC--
------------------------------------------------------------
------------------------------------------------------------
------------------------------------------------------------
------------------------------------------------------------
------------------------------------------------------------
------------------------------------------------------------
----------------------------------------QSNKDDSE-QVINLGILIK-
----YDDEISKAIRNETLFHL---------------------------------------
------------------------------------------------------------
-------------------------------------------------IGEIESFSI--
------------------DNITIKVDLI-DGDSDFDALVDGEPRNCNKYIGLISVLPCSL
TK-----SLYSLIRDHC-----------SSTLIIAIHDRNCIRPSR---D----------
-----QGIGFPILSSVDH------------------------------------------
-----------------------------------------------VVPMLIDMRHD--
-------FLRKWDHINL--------IHDDTID---------------VMALHDLVDGLSA
VHGPEIMPSTVTSYHIGLSLKNKIEITSDYRDINDSQVTLFS-YENVKT-----------
------------------------------------------------------------
--------------------------------------------DTLDLKAQV-------
----------VDHITD-EHKYFIVIAHSKHI--------KEII-KL-AHSRSL-------
--LGSPRKW-------IFIFSD--------------------------------------
--------------NQEDP----------A------------------------------
------------------------------YWSQLSPILAT-------------------
------------------------------------------------------------
--------------------------TQTAIVIREESEYG----RCSEMSEGCQFRLAVE
TLKSTLRKVALTADYD----FTDVDMKRRTRNRLLTEMRLQLG-----------------
---------------------------------S--DESV----SSRYCGNC-DRYSLQ-
-----MFEKAIIGESIK---------YKRKPYST-------------------------S
HWSQTQ-----------FDDDFE-------------------------------------
--------------------------------SGIKITRTGEWTPFK-------------
------------------------------------------------------------
------------------------GLIQSSD-------------------------PIPV
DIVNGGGQVYKVGV---------------VNQRPLVNV----------------------
------------------------ELIDG-----------------------------K-
------CVV-----------NGTTIELLT----IISSRM----NFT---IEYVCWSDAKD
D--------KIGD--------------------SISD--EGWD-GLLGKLA---------
---EGKVDLAANGIWQTPSRIKSSAFE-FLSAYDVD-IVSLVVKKQP-------------
-----EDEKFLFIFNLSFSNIHLQQT-WICVILTMIVIGPVL----WTV-----------
------HRS---------------------------------------------SI----
---------------------YYDYYGL--------------------------------
------------------------------------------------------------
------------------------------------------------------------
--------NDGKG-FFKLS-----------------------------N-------CV--
W---------------------------------YCYGAMVQQGG-DI--------L---
----PQAIS---------------------------------------------------
GRVLIATWWL-FVIVTVTTYSGNLVALLTFPKII-QPI---QNAED--L-----AN-T--
-WG-VSAG------AAASGALHEMI-QILEY-----------------------------
-----S-ELSLLRDKM-------------------SYYDFEKDKYKIF--DE-IS---SG
-S---------------------LGYLMT-EYEAR--Y-WVSTEYTRTGV---------C
GMHVA--------------------RDAVYHTPIHMVARKDAFP---PSLLKELNR----
--QMTLLTRAGIAIYWRLW---------YQTPG-------------NDCMYPLII-----
-------HAGDVKKIDVVHMIGIYLFLACGIGI-GFLILISE-FITK-YYISSD------
-----DDGLKMKTAKRQFSGSSGI------------------------------------
---QDVLKSIYTRYNANPSYSKWASNVDYYNSAE----------------GRSTGESKLV
K-----------------------------------------------------------
--------------------------------------------LSFNHPT---------
---------------------------------------------------INRDTKE--
--SFARSKWIQG------------------------------------------------
-------ASAVRAKASPNLYYDQFGP--MYLN----------------------------
----------------------QIRGIYNDPDN------------------------FQY
PF--------------------------GGLRPK--------------------------
------------------------------------------------------------
------------------------------------------------------------
------------------------------------------------------------
-----------------------------------
>MoccIr131
---------M--------------------------------------------------
------------------------------------------------------------
------------------------------------------------------------
------------------------------------------------------------
------------------------------------------------------------
------------------------------------------------------------
------------------------------------------------------------
------------------------------------------------------------
------------------------------------------------------------
------------------------------------------------------------
------------------------------------------------------------
------------------------------------------------------------
----------------------DHLKF---------------------------------
-------------------------------EVF--------------------------
------------------------------------------------------------
------------------------------------------------------------
------------------------------------------------------------
------------------------------------------------------------
------------------------------------------------------------
------------------------------------------------------------
------------------------------------------------------------
------------------------------------------------------------
------------------P-----------------------------------------
------------------------------------------------------------
------------------------------------------------------------
------------------------------------------------------------
------------------------------------------------------------
------------------------------------------------------------
--------------------------FRA-------------------------------
------------------------------------------------------------
------------------------------------------------------------
------------------------------------------------------------
------------------------HF---------NVSE---------------------
-------KFLRLAI---------------VQLDPFINK-KRGR-----------------
----------------------------------------------------------G-
F-----VEV-----------YGAFSQAAF----AIQAIT----KHR---LSIVSVEDA--
---------PHGI--------------------KLKN--GTFL-GIMGMFQ---------
---RGEIDVFMGPALQNNDR--FPIVE--SSTVSVS-TYNLLTWSP--------------
-----RKMIDP----FNFVLAFDADV-WAVLIISFVSLVIFS----WTV-----------
------DRY---------------------------------------------LT----
---------------------PWRTEP---------------------------------
------------------------------------------------------------
------------------------------------------------------------
--------------KLPVT-----------------------------F-------YI--
W---------------------------------EFFTYFFPQCS-GT--------Q---
----QARWF---------------------------------------------------
RMCQMGFWIG-FSLLLMTSLSGALTSTMTIKGEE-DSV---KKYAD--I-----LR-F--
-PE-VQIF------AEGQSWFTQIF-THPQN-----------------------------
-----E-LYRKLSSRL--RPVRG-------------LFRDRAKARQAV--VA-TE---AR
-R---------------------GVIVGS-PTICK--S-FILKEKKASGR---------C
PRVTI-------------------SSGNAGLMSGSILISR-KLP---RALRSLINK----
--GVLASTEAFLHQQYVKW---------TLRDV-------------EECLRN--------
-PD-VD-DKRSTRGLSIPDLQGSFILLSIGLSV-ALGTFAIE-RILE-------------
------------QSG---------------------------------------------
------------------------------------------------------------
------------------------------------------------------------
------------------------------------------------------------
------------------------------------------------------------
------------------------------------------------------------
------------------------------------------------------------
------------------------------------------------------------
------------------------------------------------------------
------------------------------------------------------------
------------------------------------------------------------
------------------------------------------------------------
-----------------------------------
>MoccIr139
---------M--------------------------------------------------
------------------------------------------------------------
------------------------------------------------------------
------------------------------------------------------------
------------------------------------------------------------
------------------------------------------------------------
------------------------------------------------------------
------------------------------------------------------------
------------------------------------------------------------
------------------------------------------------------------
------------------------------------------------------------
------------------------------------------------------------
----------------------NYLKF---------------------------------
-------------------------------EVF--------------------------
------------------------------------------------------------
------------------------------------------------------------
------------------------------------------------------------
------------------------------------------------------------
------------------------------------------------------------
------------------------------------------------------------
------------------------------------------------------------
------------------------------------------------------------
------------------P-----------------------------------------
------------------------------------------------------------
------------------------------------------------------------
------------------------------------------------------------
------------------------------------------------------------
------------------------------------------------------------
--------------------------FSA-------------------------------
------------------------------------------------------------
------------------------------------------------------------
------------------------------------------------------------
------------------------DF---------NLSD---------------------
-------EFLRLAI---------------VQVDPFIDK-KRIQ-----------------
----------------------------------------------------------N-
S-----VKM-----------YGALSQAAS----AIQAMT----KHR---LAVVSVDDV--
---------PFGI--------------------KLEN--GTFL-GIMGMFQ---------
---RGEIDVFMGPALQNNDR--FPIVE--SSVLSVS-TYNLLTWSP--------------
-----GKMIDP----FNFVSAFDAEV-WASLMITSLLLVLFS----WVV-----------
------DRY---------------------------------------------MT----
---------------------PWRTEP---------------------------------
------------------------------------------------------------
------------------------------------------------------------
--------------QLSLS-----------------------------F-------YM--
W---------------------------------EFFTYFFPECS-NA--------Q---
----RASWF---------------------------------------------------
RMCQIAFWIA-FSTLFMINLSSALTSAMTIKDAG-DTV---TEYAD--I-----LR-F--
-PR-AQIF------AEAQSWLTQIF-THPQN-----------------------------
-----E-LYRKLSSRL--SPVRG-------------LLRNRSRAHQAV--VA-TE---AK
-Q---------------------GVIVAS-PTLCK--A-LILNEKMATGR---------C
PSVAI-------------------SSGSAGLMSGSVFISR-RLP---RNLRSMINK----
--GVLISSEAFLLQQHIKW---------TLRDV-------------EECLRH--------
-SN-AE-DWQKIESLSMTDTQGCFFLWSIGLSA-ATAVFAIE-KISK-------------
------------QSE---------------------------------------------
------------------------------------------------------------
------------------------------------------------------------
------------------------------------------------------------
------------------------------------------------------------
------------------------------------------------------------
------------------------------------------------------------
------------------------------------------------------------
------------------------------------------------------------
------------------------------------------------------------
------------------------------------------------------------
------------------------------------------------------------
-----------------------------------
>MoccIr132
---------M--------------------------------------------------
------------------------------------------------------------
------------------------------------------------------------
------------------------------------------------------------
------------------------------------------------------------
------------------------------------------------------------
------------------------------------------------------------
------------------------------------------------------------
------------------------------------------------------------
------------------------------------------------------------
------------------------------------------------------------
------------------------------------------------------------
-------------------------KT---------------------------------
-------------------------------ELY--------------------------
------------------------------------------------------------
------------------------------------------------------------
------------------------------------------------------------
------------------------------------------------------------
------------------------------------------------------------
------------------------------------------------------------
------------------------------------------------------------
------------------------------------------------------------
------------------P-----------------------------------------
------------------------------------------------------------
------------------------------------------------------------
------------------------------------------------------------
------------------------------------------------------------
------------------------------------------------------------
--------------------------YRA-------------------------------
------------------------------------------------------------
------------------------------------------------------------
------------------------------------------------------------
------------------------SF---------NSST---------------------
-------PYLRVAM---------------IQLEPYVYK-NMVG-----------------
----------------------------------------------------------D-
K-----VAV-----------WGPTSQVGA----AIHALS----GHR---FSVVSIKDM--
---------QHGS--------------------RLEN--GSFS-GIMGMFE---------
---RGEIDLFISPSIMSEER--FPLVE--GATYDIT-TFRLLTWSP--------------
-----SKVVDP----FNFASSFTVEA-WLAVLLSFSLFALCC----WTI-----------
------DRF---------------------------------------------LT----
---------------------PWLAGE---------------------------------
------------------------------------------------------------
------------------------------------------------------------
--------------PLSLS-----------------------------E-------YV--
W---------------------------------DTFSRFFPQDA-PP--------K---
----QSNWF---------------------------------------------------
RMCSVSFLFA-FSVIFMTFLSSTLTSSMTIKNDE-DFV---NSFAD--I-----LR-F--
-PE-VRLY------SEIGTILTQIF-TKPHN-----------------------------
-----E-LFRKLNSRL--IPVRG-------------LFTLNSQVMRMV--SE-VE---AK
-K---------------------RVIIGS-PEMAL--S-MAIKKKKTSGR---------C
PKVIL-------------------STESAGSMMVSIFISR-KLP---YQTRELINK----
--AVWTSLQANLFHKNLAW---------AVEDY-------------EKCKSE--------
-TL-TS-ISDDTKALTILDLQGCFVLHGIGASV-AGISFSLE-VVKY-------------
------------RFRRPST-----------------------------------------
------------------------------------------------------------
------------------------------------------------------------
------------------------------------------------------------
------------------------------------------------------------
------------------------------------------------------------
------------------------------------------------------------
------------------------------------------------------------
------------------------------------------------------------
------------------------------------------------------------
------------------------------------------------------------
------------------------------------------------------------
-----------------------------------
>MoccIr133
---------M--------------------------------------------------
------------------------------------------------------------
------------------------------------------------------------
------------------------------------------------------------
------------------------------------------------------------
------------------------------------------------------------
------------------------------------------------------------
------------------------------------------------------------
------------------------------------------------------------
------------------------------------------------------------
------------------------------------------------------------
------------------------------------------------------------
-------------------------KT---------------------------------
-------------------------------ELY--------------------------
------------------------------------------------------------
------------------------------------------------------------
------------------------------------------------------------
------------------------------------------------------------
------------------------------------------------------------
------------------------------------------------------------
------------------------------------------------------------
------------------------------------------------------------
------------------P-----------------------------------------
------------------------------------------------------------
------------------------------------------------------------
------------------------------------------------------------
------------------------------------------------------------
------------------------------------------------------------
--------------------------YRA-------------------------------
------------------------------------------------------------
------------------------------------------------------------
------------------------------------------------------------
------------------------CF---------NSST---------------------
-------PYLRVAM---------------IQLEPFLYK-KMVG-----------------
----------------------------------------------------------D-
K-----VAA-----------WGPISQVGA----AIHALS----GHR---FSVVSIKDM--
---------QHGS--------------------RLEN--GSFS-GIMGMFE---------
---RGEIDLFISPSIMSEER--LSLVE--GATYDIT-TFRLLTWSP--------------
-----SKVVDP----FNFASSFTMEV-WLAVLLSFSLFALCC----WTI-----------
------DRF---------------------------------------------LT----
---------------------PWLAGE---------------------------------
------------------------------------------------------------
------------------------------------------------------------
--------------PLSLS-----------------------------E-------YV--
W---------------------------------DTFSRFFPQDA-PP--------K---
----QSNWF---------------------------------------------------
RICSVSFLFA-FSVIFMTFLSSALTSSMTIKNDE-DFV---NSYAD--I-----LR-F--
-PE-VRLY------SEEGTVLTQIF-TEPHN-----------------------------
-----E-LFRKLNSRL--IPVRG-------------LFTLNSQVMRMV--SE-VE---AK
-K---------------------RVILGS-PEMAF--G-MAIKKKMTSGR---------C
PRVIL-------------------STESAGTMMVSIFISR-KLP---HQTRELINK----
--AVWTSLQANLYHKNLAW---------AVEDY-------------ERCKFE--------
-TL-TS-ISEDTKALTILDLQGCFVLLGIGVSV-AGISLSLE-LAKH-------------
------------RCRRIE------------------------------------------
------------------------------------------------------------
------------------------------------------------------------
------------------------------------------------------------
------------------------------------------------------------
------------------------------------------------------------
------------------------------------------------------------
------------------------------------------------------------
------------------------------------------------------------
------------------------------------------------------------
------------------------------------------------------------
------------------------------------------------------------
-----------------------------------
>MoccIr134
---------M--------------------------------------------------
------------------------------------------------------------
------------------------------------------------------------
------------------------------------------------------------
------------------------------------------------------------
------------------------------------------------------------
------------------------------------------------------------
------------------------------------------------------------
------------------------------------------------------------
------------------------------------------------------------
------------------------------------------------------------
------------------------------------------------------------
-------------------------KP---------------------------------
-------------------------------VYL--------------------------
------------------------------------------------------------
------------------------------------------------------------
------------------------------------------------------------
------------------------------------------------------------
------------------------------------------------------------
------------------------------------------------------------
------------------------------------------------------------
------------------------------------------------------------
------------------P-----------------------------------------
------------------------------------------------------------
------------------------------------------------------------
------------------------------------------------------------
------------------------------------------------------------
------------------------------------------------------------
--------------------------YQA-------------------------------
------------------------------------------------------------
------------------------------------------------------------
------------------------------------------------------------
------------------------VF---------NSTM---------------------
-------PHLRVAM---------------VQVEPYINM-RRLG-----------------
----------------------------------------------------------D-
E-----IEI-----------RGPFSQIAE----AIQKLT----RNS---LSVVSIEDV--
---------QHGH--------------------RLKN--GSFV-GIMGKFE---------
---RDEVDLLVSPAIMNEER--FILAD--PSIFEVT-SYTLLGWSP--------------
-----RKVVDP----FNFASAFTAEV-WLSVLLSFLLLSLIC----WIM-----------
------DRY---------------------------------------------LT----
---------------------PWEEGA---------------------------------
------------------------------------------------------------
------------------------------------------------------------
--------------PTALS-----------------------------E-------YA--
W---------------------------------DLFTRFFPQDA-PL--------Q---
----DASWF---------------------------------------------------
RMCLIGFLIA-FSLILMTFLSSALTSSMTIKRNE-DFV---NSYAD--V-----LR-F--
-PK-VRIY------SEKGTIFSQIF-LDPHN-----------------------------
-----A-LFRKLSGRH--IPVRG-------------IFKLSSEVSVMV--DE-IE---AK
-T---------------------RVIVGS-PDICK--S-VVIKKRESSGR---------C
PNVML-------------------STESAGLMLGSLFVSR-RLP---SATREIINR----
--AILVSLEAFLYRKTMIW---------SMDEY-------------EKCRLR--------
-SR----ASLETTALSVLDVQGCFVLFAIGVCA-ATTSLCIE-ISRK-------------
------------RSCRCA------------------------------------------
------------------------------------------------------------
------------------------------------------------------------
------------------------------------------------------------
------------------------------------------------------------
------------------------------------------------------------
------------------------------------------------------------
------------------------------------------------------------
------------------------------------------------------------
------------------------------------------------------------
------------------------------------------------------------
------------------------------------------------------------
-----------------------------------
>MoccIr135
---------M--------------------------------------------------
------------------------------------------------------------
------------------------------------------------------------
------------------------------------------------------------
------------------------------------------------------------
------------------------------------------------------------
------------------------------------------------------------
------------------------------------------------------------
------------------------------------------------------------
------------------------------------------------------------
------------------------------------------------------------
------------------------------------------------------------
-------------------------KS---------------------------------
-------------------------------VSF--------------------------
------------------------------------------------------------
------------------------------------------------------------
------------------------------------------------------------
------------------------------------------------------------
------------------------------------------------------------
------------------------------------------------------------
------------------------------------------------------------
------------------------------------------------------------
------------------P-----------------------------------------
------------------------------------------------------------
------------------------------------------------------------
------------------------------------------------------------
------------------------------------------------------------
------------------------------------------------------------
--------------------------YKG-------------------------------
------------------------------------------------------------
------------------------------------------------------------
------------------------------------------------------------
------------------------AF---------NSTV---------------------
-------PHLRTAM---------------IQVDAYMLK-RRVG-----------------
----------------------------------------------------------N-
R-----VEV-----------EGPFSQIAE----AVRKIS----GLE---LSVVSIEDM--
---------QHGY--------------------RLKN--GSFF-GIMGKLE---------
---RGEIDLLASPAIITEDR--LTIAE--PSTFDVI-PNTLLTWSP--------------
-----QKVVDP----FNFASAFSAEI-WIGVLWSFVLLSLIC----WIM-----------
------DKY---------------------------------------------LT----
---------------------PWEESE---------------------------------
------------------------------------------------------------
------------------------------------------------------------
--------------PLALS-----------------------------E-------YM--
W---------------------------------DLFSRFFPQDR-SL--------Q---
----EQNWF---------------------------------------------------
RMCLIGFLIA-FSTILMTFLSSALTSSMTIKSDE-DFI---NSYAD--V-----LR-F--
-PE-VRIY------AERGTIFSQMF-ANPHN-----------------------------
-----E-LFQKLSSRL--IPVRG-------------ILGMSSKLMDML--DE-VE---TK
-S---------------------RVILGN-LHLSK--A-MIGKKRVTSGK---------C
PSVRM-------------------STESAGVMPVCLLLSR-RLP---KATREIINR----
--AVLLSLEAFLYQKTMDW---------FMEEY-------------EKCRSL--------
-SQ-VS-AASNIKALSLLDVQGCFVLFAIGACA-ATISLAFE-ISAN-------------
------------HLRRCGGGW---------------------------------------
----------AASVSALNA-----------------------------------IGGRI-
------------------------------------------------------------
------------------------------------------------------------
------------------------------------------------------------
------------------------------------------------------------
------------------------------------------------------------
------------------------------------------------------------
------------------------------------------------------------
------------------------------------------------------------
------------------------------------------------------------
------------------------------------------------------------
-----------------------------------
>MoccIr136
---------M--------------------------------------------------
------------------------------------------------------------
------------------------------------------------------------
------------------------------------------------------------
------------------------------------------------------------
------------------------------------------------------------
------------------------------------------------------------
------------------------------------------------------------
------------------------------------------------------------
------------------------------------------------------------
------------------------------------------------------------
------------------------------------------------------------
-------------------------KS---------------------------------
-------------------------------EFY--------------------------
------------------------------------------------------------
------------------------------------------------------------
------------------------------------------------------------
------------------------------------------------------------
------------------------------------------------------------
------------------------------------------------------------
------------------------------------------------------------
------------------------------------------------------------
------------------P-----------------------------------------
------------------------------------------------------------
------------------------------------------------------------
------------------------------------------------------------
------------------------------------------------------------
------------------------------------------------------------
--------------------------IRA-------------------------------
------------------------------------------------------------
------------------------------------------------------------
------------------------------------------------------------
------------------------GF---------NSSV---------------------
-------PYFRIAI---------------VQLQPVIYK-RVVG-----------------
----------------------------------------------------------N-
F-----VES-----------WGGVTQIAA----AIQAIS----GYK---LSAVSGEDM--
---------AHGF--------------------RLEN--GTYV-GVLGLFE---------
---RGEVDIFLGPSIMNEER--LLLTD--GVTFDVS-SYRLLAWSP--------------
-----SKMIDP----FKFASSFTVEV-WLALLTTFVLFTLSC----WII-----------
------DRF---------------------------------------------LT----
---------------------PWSESK---------------------------------
------------------------------------------------------------
------------------------------------------------------------
--------------PLTLD-----------------------------E-------YL--
W---------------------------------ELFSRFFPQDD-SS--------Q---
----QSDWF---------------------------------------------------
RICLICFLLS-FSVVVMNLLSCALTSSMTIKSDA-DCV---DSYAD--V-----LR-F--
-PD-VRIY------SEKGTTLTQVF-TGATD-----------------------------
-----G-LFRKLSQKL--IPVRG-------------LFTMGPKVLGWV--SE-VE---AK
-K---------------------RVIVGS-PAMCQ--A-MVVLRKRASGE---------C
PKLRL-------------------STDSAGLMMTSILVSR-NLP---DETREIIKK----
--AIYIATQSGLVQRNIEW---------ALVEH-------------QTCEED--------
-DQ-SM-LRSGTGPLAISDILGCFVLLGIGMCA-SSVCVLVE-RFCW-------------
------------SCRSEHGFA---------------------------------------
----------SQGTHEIYSLP---------------------------------ESGRFG
LP----------------------------------------------------------
------------------------------------------------------------
------------------------------------------------------------
------------------------------------------------------------
--------------LFPADVLKLYTEK---------------------------------
------------------------------------------------------------
------------------------------------------------------------
WIEQ--------------------------------------------------------
------------------------------------------------------------
------------------------------------------------------------
-----------------------------------
>MoccIr137
---------M--------------------------------------------------
------------------------------------------------------------
------------------------------------------------------------
------------------------------------------------------------
------------------------------------------------------------
------------------------------------------------------------
------------------------------------------------------------
------------------------------------------------------------
------------------------------------------------------------
------------------------------------------------------------
------------------------------------------------------------
------------------------------------------------------------
----------------------GFLAT---------------------------------
-------------------------------SYF--------------------------
------------------------------------------------------------
------------------------------------------------------------
------------------------------------------------------------
------------------------------------------------------------
------------------------------------------------------------
------------------------------------------------------------
------------------------------------------------------------
------------------------------------------------------------
------------------P-----------------------------------------
------------------------------------------------------------
------------------------------------------------------------
------------------------------------------------------------
------------------------------------------------------------
------------------------------------------------------------
--------------------------YDP-------------------------------
------------------------------------------------------------
------------------------------------------------------------
------------------------------------------------------------
------------------------RV---------NASD---------------------
-------EVLRLAF-----------------FAPFIYK-SKQD-----------------
----------------------------------------------------------N-
R-----VQL-----------SGPLSVFMD----AIRALV----GRK---LIATFAEDI--
---------QYGI--------------------RQEN--GTFT-GIMGMIQ---------
---REDIDLFLGPSIMTDER--LELAE--PVLLDVT-SYQLLTGSP--------------
-----SKVIDP----FNFISVFTVDV-WALIISSLVLLGVIF----WAL-----------
------ERY---------------------------------------------FT----
---------------------PWNDEP---------------------------------
------------------------------------------------------------
------------------------------------------------------------
--------------KTTLP-----------------------------N-------CL--
W---------------------------------RVFGCLFPQGP-SR--------N---
----RDDWY---------------------------------------------------
RVCIMTFLLT-YSVVLMNFLSSQLTSAMTIKNDE-DFI---NTYQD--I-----LR-F--
-PD-VKIY------GERGSSLARVF-TNPSN-----------------------------
-----E-LFRKLRARL--VQVHG-------------IIKHGSGLLDMI--SE-VA---AK
-R---------------------RVIGGS-PHMCK--A-IIMTGLKMTGK---------C
PRVRT-------------------STESSGALLGFLLSPY-RLP---FELRGKIRS----
--ASFTIHEAFLYHKLMGI---------SLRAA-------------EKCEAL--------
-SM-TT-AAENIKPLTVQDLQGSFLLLVIGIAS-AVIAFSTE-FTRG-------------
------------SLRSRVTRRGSQ------------------------------------
------------------------------------------------------------
------------------------------------------------------------
------------------------------------------------------------
------------------------------------------------------------
------------------------------------------------------------
------------------------------------------------------------
------------------------------------------------------------
------------------------------------------------------------
------------------------------------------------------------
------------------------------------------------------------
------------------------------------------------------------
-----------------------------------
>MoccIr138FIX
---------M--------------------------------------------------
------------------------------------------------------------
------------------------------------------------------------
------------------------------------------------------------
------------------------------------------------------------
------------------------------------------------------------
------------------------------------------------------------
------------------------------------------------------------
------------------------------------------------------------
------------------------------------------------------------
------------------------------------------------------------
------------------------------------------------------------
----------------------GFSTP---------------------------------
-------------------------------TYI--------------------------
------------------------------------------------------------
------------------------------------------------------------
------------------------------------------------------------
------------------------------------------------------------
------------------------------------------------------------
------------------------------------------------------------
------------------------------------------------------------
------------------------------------------------------------
------------------T-----------------------------------------
------------------------------------------------------------
------------------------------------------------------------
------------------------------------------------------------
------------------------------------------------------------
------------------------------------------------------------
--------------------------YEP-------------------------------
------------------------------------------------------------
------------------------------------------------------------
------------------------------------------------------------
------------------------KV---------NASD---------------------
-------EVFRLAF-----------------FAPFIYK-SRQD-----------------
----------------------------------------------------------D-
R-----VRL-----------DGPLRVFME----AIGSLV----GRR---LIATFAEDI--
---------QYGT--------------------RLEN--GTFT-GLMGMIQ---------
---RGEIDLLLGPSIMTDER--LELAE--PLMLDVA-SYRLLTGYP--------------
-----SKVVDP----FNFISVFTIEV-WALILYSLVLMGVIF----WAL-----------
------ERY---------------------------------------------FT----
---------------------PWNDEP---------------------------------
------------------------------------------------------------
------------------------------------------------------------
--------------KPTLL-----------------------------N-------AL--
W---------------------------------RVFGSLFPQDP-SR--------N---
----RDDWY---------------------------------------------------
RLCIMTFFLT-YSVVLMNFLSSQLTSAMTIKNDE-DSI---NTYQD--I-----LR-F--
-PD-VRIY------GERGSSFARVF-TNPSN-----------------------------
-----E-LFRKLRARL--VEVQG-------------ILKHGPGLVDII--SE-VA---AK
-R---------------------RVVAAT-PQMCQ--A-IVITGLKLTGK---------C
PKVRT-------------------STESSGSLPGFLLSPY-RLS---IELRGKIRS----
--ATFTVHESSLFYKLLGV---------TLRTA-------------EKCEAL--------
-MK-TT-AAEDIKPLTVQDLQGSFILLTIGLAA-SIIAFSVE-AARK-------------
------------GLR---------------------------------------------
------------------------------------------------------------
------------------------------------------------------------
------------------------------------------------------------
------------------------------------------------------------
------------------------------------------------------------
------------------------------------------------------------
------------------------------------------------------------
------------------------------------------------------------
------------------------------------------------------------
------------------------------------------------------------
------------------------------------------------------------
-----------------------------------
>MoccIr141
---------M--------------------------------------------------
------------------------------------------------------------
------------------------------------------------------------
------------------------------------------------------------
------------------------------------------------------------
------------------------------------------------------------
------------------------------------------------------------
------------------------------------------------------------
------------------------------------------------------------
------------------------------------------------------------
------------------------------------------------------------
------------------------------------------------------------
----------------------GYFDP---------------------------------
-------------------------------VIL--------------------------
------------------------------------------------------------
------------------------------------------------------------
------------------------------------------------------------
------------------------------------------------------------
------------------------------------------------------------
------------------------------------------------------------
------------------------------------------------------------
------------------------------------------------------------
------------------P-----------------------------------------
------------------------------------------------------------
------------------------------------------------------------
------------------------------------------------------------
------------------------------------------------------------
------------------------------------------------------------
--------------------------DQS-------------------------------
------------------------------------------------------------
------------------------------------------------------------
------------------------------------------------------------
------------------------RI---------NTTE---------------------
-------NVLRVAV---------------RKFPPFVTL-SKHG-----------------
----------------------------------------------------------S-
K-----VSV-----------NGPLKVFLE----AMASSA----GVR---VTVWPAGEM--
---------IHGV--------------------RLAN--GTFT-GIMGLIE---------
---QGQVDMFVGPVIMNDER--LDLAE--ALILDVT-SYRLVTWQP--------------
-----SKWVDP----FQFMTAFTVDV-WLLILFSILLLAMIC----WLM-----------
------ERF---------------------------------------------LM----
---------------------RSDQGA---------------------------------
------------------------------------------------------------
------------------------------------------------------------
--------------GTPLR-----------------------------D-------VL--
W---------------------------------GVCSRALSLDP-LS--------R---
----DEVWL---------------------------------------------------
RLCLSGFLLV-FPLVLMNSLSSKLISAMTIKKDE-DFI---NKYED--V-----LR-F--
-PE-VRIY------SEEGSSLSLMF-TDPKS-----------------------------
-----E-TFRRLSQRL--IQTRG-------------LFAHGPKLLEMM--SE-VA---AR
-R---------------------RVITCN-PEMCE--G-LIIRAMREEGR---------C
LKIMS-------------------TTESSGGMLGTFLASY-TLP---PSVRERIRS----
--RSMIVLESQVYKKMLSF---------TTFAA-------------ERCKTG--------
-------ERISKKPLAPRDLEGCFILSSLGLTA-SVLILVLE-IFLR-------------
------------KSSTLV------------------------------------------
----------SRTRYSANAVPGA-G-----------------------------------
------------------------------------------------------------
------------------------------------------------------------
------------------------------------------------------------
------------------------------------------------------------
----------------PRP-----------------------------------------
------------------------------------------------------------
------------------------------------------------------------
------------------------------------------------------------
------------------------------------------------------------
------------------------------------------------------------
-----------------------------------
>MoccIr142
---------M--------------------------------------------------
------------------------------------------------------------
------------------------------------------------------------
------------------------------------------------------------
------------------------------------------------------------
------------------------------------------------------------
------------------------------------------------------------
------------------------------------------------------------
------------------------------------------------------------
------------------------------------------------------------
------------------------------------------------------------
------------------------------------------------------------
----------------------GYFTP---------------------------------
-------------------------------RIL--------------------------
------------------------------------------------------------
------------------------------------------------------------
------------------------------------------------------------
------------------------------------------------------------
------------------------------------------------------------
------------------------------------------------------------
------------------------------------------------------------
------------------------------------------------------------
------------------A-----------------------------------------
------------------------------------------------------------
------------------------------------------------------------
------------------------------------------------------------
------------------------------------------------------------
------------------------------------------------------------
--------------------------HRP-------------------------------
------------------------------------------------------------
------------------------------------------------------------
------------------------------------------------------------
------------------------SM---------NATV---------------------
------NDSLRVAV---------------INFTPFIAL-NRVG-----------------
----------------------------------------------------------D-
E-----VSV-----------AGPMTLFFD----AFEARIGS--------ISFLLAGDM--
---------AHGV--------------------RLEN--GSFT-GVMGLIQ---------
---KGLVDVFLAPSVMVEER--IDLAE--AVFLGAT-TYRFLTWQP--------------
-----SKWVDP----FQFMTAFTIDA-WISILISICSLAAVC----WFM-----------
------QRF---------------------------------------------LL----
---------------------PTDQTA---------------------------------
------------------------------------------------------------
------------------------------------------------------------
--------------RASPA-----------------------------H-------FL--
W---------------------------------EIFSRIFLLAP-LR--------R---
----RSPWL---------------------------------------------------
RLCLSAFMFV-FPLVLMNLLNSKLISIMTVRTDE-DFI---NKYED--V-----LR-F--
-PN-VRIY------SEAGSTLSLMF-QDPKT-----------------------------
-----E-TFRKLSSRL--IQRRG-------------LFSHGPKLMAMM--SE-VA---AK
-Q---------------------RVITCT-PEICQ--G-LIMKAWKERGK---------C
LEVMT-------------------SPESSGPLLGTFFVSY-MLS---RSLRGDIRS----
--ASLAVLGAGLYQEQLKF---------IMFAA-------------EKCARE--------
-------ETVAMEPLAVRDVKGSFLLLAVGLST-SCLAFVVE-LFRG-------------
------------------------------------------------------------
-------------PQTSDGVPTGRGG---------------------------RVPAQII
ID----------------------------------------------------------
------------------------------------------------------------
------------------------------------------------------------
------------------------------------------------------------
--------------ASPTILRRAVTRH-QGSE----------------------------
------------------------------------------------------------
------------------------------------------------------------
------------------------------------------------------------
------------------------------------------------------------
------------------------------------------------------------
-----------------------------------
>MoccIr140
---------M--------------------------------------------------
------------------------------------------------------------
------------------------------------------------------------
------------------------------------------------------------
------------------------------------------------------------
------------------------------------------------------------
------------------------------------------------------------
------------------------------------------------------------
------------------------------------------------------------
------------------------------------------------------------
------------------------------------------------------------
------------------------------------------------------------
----------------------AIMDP---------------------------------
-------------------------------VVF--------------------------
------------------------------------------------------------
------------------------------------------------------------
------------------------------------------------------------
------------------------------------------------------------
------------------------------------------------------------
------------------------------------------------------------
------------------------------------------------------------
------------------------------------------------------------
------------------P-----------------------------------------
------------------------------------------------------------
------------------------------------------------------------
------------------------------------------------------------
------------------------------------------------------------
------------------------------------------------------------
--------------------------YQT-------------------------------
------------------------------------------------------------
------------------------------------------------------------
------------------------------------------------------------
------------------------NL---------NATD---------------------
-------KLLRFAA---------------TNLPPFLHV-ERLG-----------------
----------------------------------------------------------N-
R-----ILL-----------RGSSKGFAE----SFAALL----GCN---VTVVLAGNL--
---------EHGI--------------------RLEN--GTFT-GIMGEFQ---------
---KRRVDVFLGPAIMNEER--FDLVE--PLTMTVS-SYRFLTWRP--------------
-----LKVVHP----FCTLSAFSVGV-WSAILITILLLAVFC----CVI-----------
------DRY---------------------------------------------FTS---
---------------------PCHSSERCL------------------------------
------------------------------------------------------------
------------------------------------------------------------
--------------PASLF-----------------------------H-------FV--
W---------------------------------TFFERLFPRDA-YP--------R---
----QDDWF---------------------------------------------------
RISLATYLMT-FSVVLMNYLSSKLTSIMTMRDTE-DFV---KNLQD--I-----KR-F--
-PD-VGIY------AEAESSFARML-TDPKS-----------------------------
-----D-ILRELSPRL--IEVKG-------------IFRPNPALFRMV--TE-VQ---DR
-E---------------------KVIICT-FELSE--A-LIIRAGNNSGT---------C
PQVMT-------------------TTESSGMTASSILVSR-ELP---LEVRE--------
--KALLAREASMHQKMTEY---------ILRAK-------------EKCDAN--------
-NK-ID-ALKDIGRGKLRDFLGRVVIFTIGIAV-SVGALVSE-IASR-------------
------------GFHNYS------------------------------------------
------------------------------------------------------------
------------------------------------------------------------
------------------------------------------------------------
------------------------------------------------------------
------------------------------------------------------------
------------------------------------------------------------
------------------------------------------------------------
------------------------------------------------------------
------------------------------------------------------------
------------------------------------------------------------
------------------------------------------------------------
-----------------------------------
>MoccIr143
---------M--------------------------------------------------
------------------------------------------------------------
------------------------------------------------------------
------------------------------------------------------------
------------------------------------------------------------
------------------------------------------------------------
------------------------------------------------------------
------------------------------------------------------------
------------------------------------------------------------
------------------------------------------------------------
------------------------------------------------------------
------------------------------------------------------------
----------------------ARMRS---------------------------------
-------------------------------MIL--------------------------
------------------------------------------------------------
------------------------------------------------------------
------------------------------------------------------------
------------------------------------------------------------
------------------------------------------------------------
------------------------------------------------------------
------------------------------------------------------------
------------------------------------------------------------
------------------P-----------------------------------------
------------------------------------------------------------
------------------------------------------------------------
------------------------------------------------------------
------------------------------------------------------------
------------------------------------------------------------
--------------------------FTP-------------------------------
------------------------------------------------------------
------------------------------------------------------------
------------------------------------------------------------
------------------------ML---------KPTE---------------------
-------NVLRCAL---------------IEFPPLIEK-SQFR-----------------
----------------------------------------------------------D-
K-----ISL-----------KGPLIVFIE----TLRAHL----RYK---LTVVVATEK--
---------FNEV--------------------RLQN--GSFT-GVMGGFQ---------
---RGEIDVFFGPAIISESR--IEVAE--PISIDIS-SFKLLVWLP--------------
-----SKVVDP----LNFAYSLTAGV-WLSLIFTILLLASLC----HLA-----------
------DRY---------------------------------------------LT----
---------------------PWSDHA---------------------------------
------------------------------------------------------------
------------------------------------------------------------
--------------GASLL-----------------------------D-------FL--
W---------------------------------DFFVQLFAKGD-MR--------R---
----DDVWF---------------------------------------------------
RMTNAAYLVA-FSVVSMKILNSTITSVMTVRGEE-DHI---EDFKD--V-----PR-F--
-PG-VRIV------AEAGTATAQMF-LNPQS-----------------------------
-----D-LLRRLRPRL--LAVRD-------------VVRDGPTLMDTI--LD-VE---AR
-K---------------------KVIAAN-FQTCR--M-LLMFAIDHFGK---------C
PRITI-------------------TSKGSTMTILSIFLSR-NLP---LPLREKIRS----
--VILTARETFLFQKTREY---------VFRTV-------------DRCGKVN-------
-------KITSFERLRQKDLQGCFLLLLIGLAS-ASAAIIVE-KLLG-------------
----NCLEWTRSSLRAEKEPN---------------------------------------
-----------------------------------------------------RRQSRLA
LA----------------------------------------------------------
------------------------------------------------------------
------------------------------------------------------------
------------------------------------------------------------
------------VDALRSESRLSGRSYVYGQE----------------------------
------------------------------------------------------------
------------------------------------------------------------
------------------------------------------------------------
------------------------------------------------------------
------------------------------------------------------------
-----------------------------------
>MoccIr144
---------M--------------------------------------------------
------------------------------------------------------------
------------------------------------------------------------
------------------------------------------------------------
------------------------------------------------------------
------------------------------------------------------------
------------------------------------------------------------
------------------------------------------------------------
------------------------------------------------------------
------------------------------------------------------------
------------------------------------------------------------
------------------------------------------------------------
-----------------------------------------------------ACRDC--
------------------------------PIVL--------------------------
------------------------------------------------------------
------------------------------------------------------------
------------------------------------------------------------
------------------------------------------------------------
------------------------------------------------------------
------------------------------------------------------------
------------------------------------------------------------
------------------------------------------------------------
------------------P-----------------------------------------
------------------------------------------------------------
------------------------------------------------------------
------------------------------------------------------------
------------------------------------------------------------
-----------------------------------------------KILDCNESL----
------------------------------------------------------------
------------------------------------------------------------
------------------------------------------------------------
------------------------------------------------------------
-------------------D---DGI----------------------------------
---------LRLAG-----------------LSPYIRM----------------------
----------------------ED-LGNG-----------------------------S-
------MRL-----------DGPMVIFIE----AIARFM----KAK---PVIVNGVGS--
---------VYGG--------------------KGED--GMYD-GVLGLLQ---------
---RGRAEMLCAPSIPTPDR--VIDFD-YNAHFTSQ-GIRLLTRKP--------------
-----DSYVDP----WGFVKVFKPAV-WCYLALTLVLLSACT----AILHWM--------
------DSL--------------------------------------------VSFH---
------------------------------------------------------------
------------------------------------------------------------
------------------------------------------------------------
--------EADKK-RRGFA-----------------------------G-------YI--
W---------------------------------FWYARFFPMPE-VS--------P---
----PRQWL---------------------------------------------------
RWCAVSFMLP-TSLFLVSSLEADLKSSLVFKTEQ-DYV---NSYED--L-----LR-F--
-KN-VKIF------AEKGNLLYAMF-TRSDH-----------------------------
-----P-VLKKLAPRL--EARDG-------------FLSLSPGFEKIL--DE-II---DG
-E---------------------GVLVASDEMAMG----AIVKLMRQTGT---------C
PRIQI-------------------SHGAAMHLSGYLALAK-HMS---WEIREKIQH----
--VRLWIGESYIFHQNIKW---------RLEPY-------------YRCSSKT-------
-------LDVTLEPLAAENLEGVGYFYAIGIAV-STLGFVYE-TIEA-------------
------------RRNR--------------------------------------------
------------------------------------------------------YSRRII
FRA---------------------------------------------------------
------------------------------------------------------------
------------------------------------------------------------
------------------------------------------------------------
------------------------------------------------------------
------------------------------------------------------------
------------------------------------------------------------
------------------------------------------------------------
------------------------------------------------------------
------------------------------------------------------------
-----------------------------------
>MoccIr103
---------M---------------------------------------------WWI--
------------------------------------------------LSILLAGLQILA
NA------------------G---------------------------------------
------------------------------------------------------------
------------------------------------------------------------
------------------------------------------------------------
-------------------------------------------------DL---------
------------------------------------------------------------
-------------------------------------------------PVMKIGALLD-
----EDDAASSTVIDNVLQRI---------------------------------------
------------------------------------------------------------
-----------------------NGDHKILP-----------------------RFRL--
--------------------QVVKVRV----ANSFVA----------------AKTVC--
----------SLID-------EGCV------AII--------GPTQ--------HEAHKT
AQEISARLQVPFFVRCLQDGQES-------------------------------------
---------------------------------GSSTTFHLLPPQPSITRAFSDIIRA--
---------KRWKNYAL--------IYEKNQD---------------LIELADLVKDKR-
-----------------VLLYQYQKGER--------------------------------
------------------------------------------------------------
--------------------------------------------GSKRLIREI-------
-------------GSD-PQNNYIVHLTAERA--------NEFF-RL-AGIVGL-------
--LSEYFSY-------LVTAEDFHTWQ-------------------LPSEALSNITALQL
LQQ---------EPGNFAP-----------------------------------------
------------------------------TQDNKRQRVNK-------------------
------------------------------------------------------------
--------------------------------------------NSPLKYHSALLHDYIM
IFARAVGTLSRTQNM---------------------------------------------
--------------------------------------------APVSDASCHKPS----
-------DGWPMGLTI-------AT-QIK-ATSI-HG--------LFG------------
---HIQ-----------F-DTFG---------ERSNYSLLVTEYK---------------
---------------------------------DGSIVKVGNWSPTS-------------
------------------------------------------------------------
------------------------GI---------NYNR-------------NSSWEKVH
VEQSLRNRSLRVVT---------------LLSAPYVMR-RRSGS----------------
---------------PP--------APGGTAA--------------------------D-
------GEL-----------EGFCIDLLH----ELSRML----HFK---YEIRFVNDS--
---------RHGA--------------------RDRH--GHWD-GLIRDIL---------
---DMEADVALADLTVTSDR--ARVVS-FTTPFMAS-NIEVLYKPP--------------
-----SSVGDLASLVRGVFSPLSQEV-WISGVLCLVVATFVL----FYA-----------
------SKL---------------------------------------------S-----
---------------------PRDRIVKLS------------------------------
-PKQADE-----------------------------------------------------
------------------------------------------------------------
--------RIWSTPRFSFG-----------------------------D-------IV--
----------H-----------------------IALSCALRQPLISR--------R---
----PRGVA---------------------------------------------------
TRILILVLYV-ASFVFWSVYTARLTAQFVQRRMHFSEL---QDVGD--L-----LR-L--
-KD-VHFG------YVANTSSQLYL-QGADY-----------------------------
-----D-PISTVWAIMT------------------GEGDHPTSSAEGL--RK-VH---AG
----------------------GYAFFLE-SPTAE--Y-HQRRD---------------C
SLLKI--------------------HSGIETSGYAIATPR-ASP-----YTEHFSS----
--ALMRLKENEVIHRLQHK---------WFSSR-------------AEC-----------
-------KAPPWGQLDVTGVSPVLLLLGAACAL-ATVIGVVE-CACS-------------
------------AARRQPKKAKAVSSEP--------------------------------
-----------------------------------------------KPPPDVPDNNQLV
SA----------------------------------------------------------
-------------------------------------------VTALLSPAQSSAEEHLR
SH----------------------------------------------------------
------------------------------------------------------------
-------CKTLDLHTLPSMPNILPPAD---------------------------------
-----------------------LYMNYDNS-----------------------------
------------------------------------------------------------
------------------------------------------------------------
------------------------------------------------------------
------------------------------------------------------------
-----------------------------------
>MoccIr101
---------MS-E-----------------------------------------------
NP------------------------------------------NLAARLLLLTSILVSC
ATCVQ---------------G---------------------------------------
------------------------------------------------------------
------------------------------------------------------------
------------------------------------------------------------
------------------------------------------------------------
------------------------------------------------------------
-------------------------------------------------GTYKIAGVFS-
---AETGQVESRVFSRAVDRV---------------------------------------
------------------------------------------------------------
-----------------------NTDNQEFP-----------------------EVQM--
------------------QAISIMLKE----GETWRN----------------YLELC--
----------KQFE-------SGVV------AIV--------GAES--------SVEDSL
ISSVSSAVRIPHIRTGFNRELEDP------------------------------------
----------------------------------DDLSLALAPSPSDLAEVVRQLILH--
---------MGWIHIVY--------IYDTSA----------G-----LLRMNELEEDPE-
-----------------FKGRRLMPIDLSVDS----------------------------
------------------------------------------------------------
--------------------------------------------NPWDNIVKL-------
-----------------SIRHVVVDIESKSV--------HQVL-KE-ISMSGL-------
--SQEYYSF-------IMPNSDIRIPE--NSTQQTF-------------FLDADVYTFSL
VD----------------PENRE----MHW------------------------------
------------------------------IYRMLEMNSTE-------------------
------------------------------------------------------------
-----------------------------------------------NEPNLPFIYDSVL
QIGHTLNNLSLIHRP---------------------------------------------
--------------------------------------------IQASQGSCSNEKV---
---------FENGRRL-------YD-SIRESTKF-QG--------VTG------------
---FIE-----------F-DDKG---------VRKVKHVHVKLLK---------------
---------------------------------DGKLTKVADWKPQE-------------
------------------------------------------------------------
------------------------GL---------TFIKELDPK--------GEPDEALE
QDEGLNNRVLVVTS---------------IQTPPFLMR----------------------
------------DDRP---------HLKG-----------------------------N-
------ERY-----------SGFVVDLLE----KLSKLL----KFQ---YYIKEVEDN--
---------KYGA-------------------FNEST--GSYS-GLVGEIL---------
---LGKADIAVAPFTINRER--FASLD-FSFPFLEA-GIGLLARREVD------------
------------ALSHSFLSPFTFWM-WSALFCTMCSATFVI----TFI-----------
------ARL---------------------------------------------S-----
---------------------PREWSSVSE------------------------------
------------------------------------------------------------
------------------------------------------------------------
--------TAIET-SFTIG-----------------------------N-------CF--
W---------------------------------YLYSTIMFQRF-QL--------K---
----PSSPA---------------------------------------------------
VVVAFFAWFI-FCLAVMVSYGTVLGDFIIKYNEK-PIL---SRIDD--L-----RS-E--
-SNRVKFS------AIQSGSTMKFF-EETEY-----------------------------
-----P-NYKQIYAKL-------------------DKEAAVRNLSEAM--ER-IK---SE
-D---------------------FALFLE-TPYIE--Y-FVGRD---------------C
SLQQV--------------------EGTVGSVSYGIAMSR-GST-----LTKYLSA----
--GVLSLRREGALQALRAK---------WWNEHHAG----------KHCPNHHLI-----
-------VRPTPFTVRFGRVNMLFVFLLSGLIV-SVAITLYN-YVRK-------------
------------------------------------------------------------
----------QMSNEDKSDFRFFVPT----------------------------LLKEIQ
NL----------------------------------------------------------
------------------------------------------------------------
------------------------------------------------------------
------------------------------------------------------------
------FLPKKPEPANPSPEPVET------------------------------------
------------------------------------------------------------
------------------------------------------------------------
------------------------------------------------------------
------------------------------------------------------------
------------------------------------------------------------
-----------------------------------
>MoccIr149
---------M--------------------------------------------------
------------------------------------------------------------
------------------------------------------------------------
------------------------------------------------------------
------------------------------------------------------------
------------------------------------------------------------
------------------------------------------------------------
------------------------------------------------------------
------------------------------------------------------------
------------------------------------------------------------
------------------------------------------------------------
------------------------------------------------------------
------------------------------------------------------------
------------------------------------------------------------
--------GAPM------------------------------------------------
------------------------------------------------------------
---------LDWKNG---------------------------------------------
------------------------------------------------------------
------------------------------------------------------------
------------------------------------------------------------
------------------------------------------------------------
------------------------------------------------------------
------------------------------------------------------------
------------------------------------------------------------
------------------------------------------------------------
------------------------------------------------------------
------------------------------------------------------------
------------------------------------------------------------
------------------------------------------------------------
------------------------------------------------------------
------------------------------------------------------------
------------------------------------------------------------
------------------------GV----------------------------------
---------LRTSY---------------VDFYPWYVP----------------------
----------------------YT-NSDG-----------------------------K-
------LQV-----------HGLFGSMLG----NISKSL----NFT---YEMFPPPDG--
---------QYGM--------------------VLPD--NTVN-GQLLQVE---------
---KGDIDIALGPFTFHWVL--HEKFH-VPLPPRYT-QISILSAMKQ-------------
-----AWVKKP----APLTVAFDLTT-WSSLLALFLAVELLW----FLH-----------
------QRF---------------------------------------------VL----
------------------------------------------------------------
------------------------------------------------------------
------------------------------------------------------------
--------QPGKNIPRLLG-----------------------------E-------TA--
F---------------------------------TLVEVLLQEST-KN--------R---
----FRDNF---------------------------------------------------
SRLLGGLWLA-CAFFLGQFFVSQGKANLVVKSPT-MRI---DDLDM--I-----LA-R--
-PQ-MRIY------YPISTPIHAIL-LEISG-----------------------------
-----N-RGERLRRHL--DSSGVG------------LGVAELYTEMVL--ED-LQ---EE
-T---------------------AVIIMD-LQSIT--T-NVHSY---------------C
LHLESYFYI---------------GAENVRELPGLWVTSK-RLP---PELNEIIDR----
--KVEWLLAMDVPFMTDHE---------LYKGN-------------MECVPA--------
-RF-NR-RSDTAEALTIRDIEFTFSALLSGQAA-AIVVFVLE-MLFS-NI----------
------------SQRK--------------------------------------------
------------SRNYRGKFRLGDW-----------------------------MRARRF
S-----------------------------------------------------------
------------------------------------------------------------
------------------------------------------------------------
------------------------------------------------------------
------------------------------------------------------------
------------------------------------------------------------
------------------------------------------------------------
------------------------------------------------------------
------------------------------------------------------------
------------------------------------------------------------
-----------------------------------
>MoccIr151
---------M--------------------------------------------------
------------------------------------------------------------
------------------------------------------------------------
------------------------------------------------------------
------------------------------------------------------------
------------------------------------------------------------
------------------------------------------------------------
------------------------------------------------------------
------------------------------------------------------------
------------------------------------------------------------
------------------------------------------------------------
------------------------------------------------------------
------------------------------------------------------------
------------------------------------------------------------
------------------------------------------------------------
------------------------------------------------------------
------------------------------------------------------------
------------------------------------------------------------
------------------------------------------------------------
------------------------------------------------------------
------------------------------------------------------------
------------------------------------------------------------
------------------------------------------------------------
------------------------------------------------------------
------------------------------------------------------------
------------------------------------------------------------
------------------------------------------------------------
------------------------------------------------------------
------------------------------------------------------------
----------------RF------------------------------------------
------------------------------------------------------------
------------------------------------------------------------
-------------------DG---------------------------------------
-----KGRCLRIAS---------------LHFAPWYVR----------------------
----------------------LP-DGQG-----------------------------R-
------QRL-----------GGVFGSMMT----SIMASL----NLT---YVVFPPRDG--
---------QYGM--------------------ALPN--GSFN-GMLGMVR---------
---DGSADIAAGPFSSSEEI--FQHFY-VPPSIMST-VMVMLSGMET-------------
-----AFVNKA----QSFTNSFASEV-WLGLLVSFAAMSGLM----AFR-----------
------EYL---------------------------------------------------
------------------------------------------------------------
------------------------------------------------------------
------------------------------------------------------------
-------VQDRKLKWKRVF-----------------------------R-------FC--
F---------------------------------ELFQALLQEAS-KS--------K---
----FRGPF---------------------------------------------------
ARLLAAVWFL-FSLIFGHSFASQCRANLIVRSPT-ERI---DTVED--L-----VA-R--
-PH-LTIY------YAKNSPLESRM-KNLVG-----------------------------
-----E-RGDRLRQHI--AANSEG------------SSLTSLLTDELL--ER-IV---AK
-K---------------------GVIFME-KLTIL--P-AINRW---------------C
LKADNFFHI---------------SSENLAELTAIWALSK-SLG---RDLESALDM----
--KILRVLSMDVRFVPKKI------------------------MNPILCLTS--------
-NS-AS-APNRFRPSRLLDFDSVFKTFAATSAL-SVLVFSLE-LVTN-------------
------------KLR---------------------------------------------
------------------------------------------------------FLAQVF
------------------------------------------------------------
------------------------------------------------------------
------------------------------------------------------------
------------------------------------------------------------
------------------------------------------------------------
------------------------------------------------------------
------------------------------------------------------------
------------------------------------------------------------
------------------------------------------------------------
------------------------------------------------------------
-----------------------------------
>MoccIr152
---------M--------------------------------------------------
------------------------------------------------------------
------------------------------------------------------------
------------------------------------------------------------
------------------------------------------------------------
------------------------------------------------------------
------------------------------------------------------------
------------------------------------------------------------
------------------------------------------------------------
------------------------------------------------------------
------------------------------------------------------------
------------------------------------------------------------
------------------------------------------------------------
------------------------------------------------------------
------------------------------------------------------------
------------------------------------------------------------
-------------------------VY---------------------------------
------------------------------------------------------------
------------------------------------------------------------
------------------------------------------------------------
------------------------------------------------------------
------------------------------------------------------------
------------------P-----------------------------------------
------------------------------------------------------------
------------------------------------------------------------
------------------------------------------------------------
------------------------------------------------------------
------------------------------------------------------------
------------------------------------------------------------
------------------------------------------------------------
------------------------------------------W-----------------
------------------------------------------------------------
------------------------------------------------------------
-----SGRNMRYTY---------------MDHPPWTWA----------------------
----------------------EL-HPDG-----------------------------T-
------VEL-----------KGILGGLHH----HLMQAL----NMT---YTVQKPIDG--
---------WYAM--------------------GFPN--GTLM-GMPRMIE---------
---DDFADISTGPQPRNAVY--FAKLH-FSPIVVES-MLTMLSGMKT-------------
-----AFVTRA----QSFSGSFDGYT-WLFLFTSFILATFIV----AIH-----------
------IAL---------------------------------------------------
-----------------VLKKPW-------------------------------------
------------------------------------------------------------
------------------------------------------------------------
--------------PVSAS----------------------------SD-------YA--
V---------------------------------ELFAMLVQEGV-HS--------K---
----FTAPS---------------------------------------------------
ARIMSGFWLM-TSFILALSFTGQSRANLVVRAPT-ERL---NTLEE--F-----LK-N--
-PR-LISI------HLANTRLMDMI-TEIPE-----------------------------
-------IGPRIKEHF--ERTAVA------------YGVDRIFSDESQ--EL-LA---SK
-K---------------------AVIFLD-RLLLK--T-RVNAW---------------C
PKTKYFYYI---------------SPEDFGDLRSTFLASR-RLG---RRMLHTMDL----
--HIYWFQAMGLRFMKDRD---------LFKGH-------------DDCIPS--------
-SR-ME-FPTEIKATTMMDLQSVFRTYVFSIGV-SVAGFWLE-ILWH-LVLYNFC-----
----------SQTSRK--------------------------------------------
------------------------------------------------------------
------------------------------------------------------------
------------------------------------------------------------
------------------------------------------------------------
------------------------------------------------------------
------------------------------------------------------------
------------------------------------------------------------
------------------------------------------------------------
------------------------------------------------------------
------------------------------------------------------------
------------------------------------------------------------
-----------------------------------
>MoccIr150
---------M--------------------------------------------------
------------------------------------------------------------
------------------------------------------------------------
------------------------------------------------------------
------------------------------------------------------------
------------------------------------------------------------
------------------------------------------------------------
------------------------------------------------------------
------------------------------------------------------------
------------------------------------------------------------
------------------------------------------------------------
------------------------------------------------------------
------------------------------------------------------------
------------------------------------------------------------
------------------------------------------------------------
------------------------------------------------------------
------------------------------------------------------------
------------------------------------------------------------
------------------------------------------------------------
------------------------------------------------------------
------------------------------------------------------------
------------------------------------------------------------
------------------P-----------------------------------------
------------------------------------------------------------
------------------------------------------------------------
------------------------------------------------------------
------------------------------------------------------------
------------------------------------------------Q-----------
------------------------------------------------------------
-----------------F------------------------------------------
------------------------------------------------------------
------------------------------------------------------------
------------------------------------------------------------
------QGTIRVVF---------------MEFHPYVMR----------------------
----------------------YT-GANG-----------------------------E-
------TRL-----------HGLMAGLFT----NITASL----NLS---YIASTGEDG--
---------ECGM--------------------PLPN--ETFN-GGFLMLQ---------
---QNKSDLGLGPFVSEEQP--FRHFA-VMPALHFT-RVAVLSGMET-------------
-----AFVTEV----ANFMMTIDLYV-WALLLVCPLILSSLM----SFR-----------
------DSF---------------------------------------------RA----
------------------------------------------------------------
------------------------------------------------------------
------------------------------------------------------------
--------RIDHRKETVFS-----------------------------S-------YL--
L---------------------------------KLVECLLQESC-SL--------P---
----HRDFF---------------------------------------------------
HRLLFAPWIL-GAFIVMQTFAGLLKANTAVKSPT-SRI---DSLED--L-----IA-D--
-ER-VSIY------YPRNMIIDTIL-HSIPG-----------------------------
-----E-RGRKFNEVL--NKRGRG------------VTAAELYAESVR--LE-TV---HR
-K---------------------AVIVSD-QASLT--G-CVGHW---------------C
TTTPEFYYF---------------AGEFISFLHGTWYTRK-DMN---STWREAIKM----
--KILWTNAMGVEYIRKHL---------LFPGH-------------MGCLTT--------
-NM-RQ-RVDKAEAMSLEDVVIVFATLLIPLAF-STPVIILE-FVAE-RLGTH-------
----------SRSERKL-------------------------------------------
-----------HSSNSHRRVPRSEVNSIDR------------------------LRAQTL
PS-FE-------------------------------------------------------
------------------------------------------------------------
------------------------------------------------------------
----------------------------D-------------------------------
-------SNRTNTFSLPHMVRTRVEE--GG------------------------------
------------------------------------------------------------
------------------------------------------------------------
--------------------------------N---------------------------
------------------------------------------------------------
------------------------------------------------------------
----------GK-S--------------------K
>MoccIr153
---------M--------------------------------------------------
------------------------------------------------------------
------------------------------------------------------------
------------------------------------------------------------
------------------------------------------------------------
------------------------------------------------------------
------------------------------------------------------------
------------------------------------------------------------
------------------------------------------------------------
------------------------------------------------------------
------------------------------------------------------------
------------------------------------------------------------
------------------------------------------------------------
------------------------------------------------------------
------------------------------------------------------------
------------------------------------------------------------
---------KTW------------------------------------------------
------------------------------------------------------------
------------------------------------------------------------
------------------------------------------------------------
------------------------------------------------------------
------------------------------------------------------------
------------------------------------------------------------
------------------------------------------------------------
------------------------------------------------------------
------------------------------------------------------------
------------------------------------------------------------
------------------------------------------------------------
------------------------------------------------------------
------------------------------------------------------------
------------------------------------------------------------
------------------------------------------------------------
------------------------------------------------------------
-----TGYNLRICV---------------VPFGPFYLL----------------------
----------------------RP-QSDG-----------------------------S-
------IRL-----------EGNLGSMLT----NITASL----NMS---YSVVPPSDG--
---------GYGMV-------------------EEAT--GRLT-GMLDTVL---------
---RNEADIAAGPFPVHPIM--NELLHDMSRSQDSFTAFSIISGMKH-------------
-----DYIQAP----TSFTNAFDSVT-WVFLTVSLASIVALL----VAY-----------
------NVV---------------------------------------------NDVRG-
------------------------------------------------------------
------------------------------------------------------------
------------------------------------------------------------
--------------RGTLG-----------------------------D-------TIMK
WL-------------------------------FIAFAVLLQEATSEK--------R---
----SKLWF---------------------------------------------------
ERAVLLTWLI-NCMLLSHSFAGSLRANLVVVQPT-FRF---RSLND--V-----LK-R--
-PD-MTVV------YPANTPAENMI-DRTAD-----------------------------
----DPIYGERLKERM--KKNSLA------------TTLPGLQGDWLR--DR-LA---AQ
-T---------------------AIVFME-EKYLT--SKCIARW---------------C
VNSDYHFF-----------------VSKLFDMFLGVFSSK-KLP---ESLNEDIDM----
--QILWLQAYAVPFMKENQ---------LLDGH-------------LGCIAG--------
-TE-KK-TSDSANKIVSGDLAAVWVSLGIGWMT-SLVVFSLE-IGHY-------------
-----------KRYREAVTNLP--------------------------------------
------------------------------------------------------LRARTL
N-----------------------------------------------------------
------------------------------------------------------------
------------------------------------------------------------
------------------------------------------------------------
----------ARLTHRPAMI----------------------------------------
------------------------------------------------------------
------------------------------------------------------------
------------------------------------------------------------
------------------------------------------------------------
------------------------------------------------------------
-----------------------------------
>MoccIr154
---------M--------------------------------------------------
------------------------------------------------------------
------------------------------------------------------------
------------------------------------------------------------
------------------------------------------------------------
------------------------------------------------------------
------------------------------------------------------------
------------------------------------------------------------
------------------------------------------------------------
------------------------------------------------------------
------------------------------------------------------------
------------------------------------------------------------
------------------------------------------------------------
------------------------------------------------------------
------------------------------------------------------------
------------------------------------------------------------
---------GRW------------------------------------------------
------------------------------------------------------------
------------------------------------------------------------
------------------------------------------------------------
------------------------------------------------------------
------------------------------------------------------------
------------------------------------------------------------
------------------------------------------------------------
------------------------------------------------------------
------------------------------------------------------------
------------------------------------------------------------
------------------------------------------------------------
------------------------------------------------------------
------------------------------------------------------------
------------------------------------------------------------
------------------------------------------------------------
------------------------------------------------------------
-----NGTHLRFVS--------------PRSFPPFLTR----------------------
----------------------LV-DRDG-----------------------------R-
------ITL-----------YGIFGSLMS----NLTSVM----GIT---YEVTVTSDG--
---------EYGL-------------------SHSEP--DKFT-GMLRSLL---------
---RNEADVAVSGFFPDPNI--FKHLR-YVPYTHQT-WTVMWTGMRT-------------
-----AFETTP----TPYVKAFEAPV-WLLLSLSIIVLTLFHSLEAFVL-----------
----RQQRL---------------------------------------------------
------------------------------------------------------------
------------------------------------------------------------
------------------------------------------G-----------------
--------------VREIF-----------------------------E-------NF--
L---------------------------------RVSQSLLQEAS-----------K---
---NRYSGT---------------------------------------------------
DRILGGAWML-ATYVLMQYFTGDLKANSVLQSPT-LRI---NTVED--V-----YA-H--
-RKTHRLM------YPIQTPVEDDL-RAFKG-----------------------------
-----E-LLEKMEIVL---------------REGVPLRVEQYFKPEDL--ML-LV---EE
-K---------------------AVLSGE-EWGTS--Y-AISHF---------------C
KTTDKFYYK---------------SDEGFPRHYFAMVMAS-HLE---KDLTDEINR----
--RILIITSMGVPFVSSRD----------------------VHPGGWSCVVTD-------
----RN-NVFAADPLGFADMLFTLMSHLVALSM-CVAVLAAE-ICHS-------------
------------------------------------------------------------
------------------------------------------------------MYSNWK
LG----------------------------------------------------------
------------------------------------------------------------
------------------------------------------------------------
------------------------------------------------------------
----------FSKIIYPRE-----------------------------------------
------------------------------------------------------------
------------------------------------------------------------
------------------------------------------------------------
------------------------------------------------------------
------------------------------------------------------------
-----------------------------------
>TuGRIN3
---------M--------------------------------------------------
-----------------------------SEIQT------------SHRRIILVHC----
------------------------------------------------------------
------------------------------------------------------------
------------------------------------------------------------
------------------------------------------------------------
------------------------------------------------------------
------------------------------------------------------------
------------------------------------------DKVTTR-RVMDIASVLG-
------------------------------------------------------------
------------------------------------------------------------
------------------------------------------------------------
-----L-----------------------LRGHKIWV-----------------------
-------------------ILDGVI----GSELV--------KPKF----WY--------
------HLNLPTGVIALR-------------------------------QRPPTLTSS--
---------------------D-------------------------TLLAITSIIGEAA
S--YALADAKSW--ISE-------NDFRNGSAPEVS--CW--------------------
----------HNAHGVRIKYSQVIYREL--------------------------------
------------------------------------------------------------
------------------------------------------------------------
---------------------------------------RRVL-KP-INNFRL-------
------------------------------------------------------------
-----------------DP-----------------------------------------
------------------------------------------------------------
------------------------------------------------------------
------------------------------------------------------------
------------------------------------------------------------
-------------------------------------------------NRCKNRRSG--
----------EHGSGF------NVN-EMDNSTGTGSS--------------Q-----HQD
YLNTIN----------SYYNQRSS--------IWPYPIFDILNLMDS-------------
----------------------------DQEPGEKEWKIIGNITRTN-------------
------------------------------------------------------------
-----------------------STL---------NAIR----------YIKGPSSDLTA
GPVNPSRHNFRVVT---------------GIAPPFVHLSTKLDN-GTC------------
--LTGVACLRVNTSRPDELVYIFT-DFNS-----------------------------D-
------VRFLEGKSYTVLCCSGIAIDLLN----TVARDL----NFD---YNLYLVADG--
---------LFGI--------------------PRNG--GQWD-GITADLV---------
---SGAAHITFSAFSVTSAR--VNVID-YSVPFFYS-GVSCLARSQ--------------
-----FSDVPL----SAFLIPFSYQL-WFAIFASLHATAIAA----AIY-----------
------EWL---------------------------------------------S-----
---------------------PFGLNP---------------------------------
-----------------------------W------------------------------
------------------------------------------G-----------------
--------RQRTK-NFSLA-----------------------------S-------AL--
W---------------------------------VMYSLLFSHLV-AFK-------A---
----PKSWP---------------------------------------------------
NKVLINLWGC-FSVIFLATYTANIAAHFAGLFSN-EEI---NDFHDGTL-----MS----
----MRTG------VARSSASEGYI-KKENMV----------------------------
-------LYEHVQKFM------------------------FKDFYEGL--DR-LR---NE
-S--------------------LQVLISD-TAILD--Y-FRANEPG-------------C
NLKLL--------------------GDSIFDDAYAVGMQK-GFP-----LKNAISD----
--LILRYNTYGYLDQLQRK---------WYGRVS--------------CLE---------
-NS-LN-NLNIPKPLSVRAVAGVFIMLLCGLGV-GIFILMVE-HVVF-KYALP-------
------------KLRKMPKDTYWKSPNLMFFSQKLYRFINTVELVSPHHSAKEIMSSLRT
G-QITSLFQKSLKRKAKEEARRRKSKSQFF-----------------------EMMQEVR
K---------------MVQEQKDEQRIG---LVPNLPNQPILMTSPPTLPVNQDSFLSEN
DSIGGATTIRTSSIRWKEPSFTTEDEPAYIHQPVLK--------TPRTKPPSSLKSSDSR
SHLGKTK-GSTSLSSTD-------------------LCPPPYG---F---CRSPSSTS--
--SIGSDNKQWCATQIINMRENVSISLEDIALPGDSGCGLGSAKRKYKHNEMNIIKTWSF
----DDLSILKQQLSIPANSPSEQDK----------------------------------
-----------------------MTLLYSQSPRAS---------------------M-II
PS-----PRHTSMVDT--------V-KIQSMSKE-------------DI--------ISL
WRSSE-------RELLNNLQDALQQKKALEER----------------------------
-----------------------------LAVLTRI------------------------
--------------------------------------L-MKP-----------------
------------P----------------------
>MoccIr145
---------M--------------------------------------------------
------------------------------------------------------------
------------------------------------------------------------
------------------------------------------------------------
------------------------------------------------------------
------------------------------------------------------------
------------------------------------------------------------
------------------------------------------------------------
------------------------------------------------------------
------------------------------------------------------------
------------------------------------------------------------
------------------------------------------------------------
------------------------------------------------------------
------------------------------------------------------------
------------------------------------------------------------
------------------------------------------------------------
------------------------------------------------------------
------------------------------------------------------------
------------------------------------------------------------
------------------------------------------------------------
------------------------------------------------------------
------------------------------------------------------------
------------------------------------------------------------
------------------------------------------------------------
------------------------------------------------------------
------------------------------------------------------------
------------------------------------------------------------
------------------------------------------------------------
------------------------------------------------------------
----------------NY------------------------------------------
------------------------------------------------------------
------------------------------------------------------------
-----------------------SGV----------------------------------
---------IRVATFEIRLHGASSYALQPFQYYPYQTF----------------------
-------------------------EGPGR----------------------------N-
------VPI-----------QGFNGHLIQ----ALSESM----SLE---YEIVESG----
---------AWGL--------------------EMKN--GSWS-GALGKLQ---------
---RGEADMTLCPTNPTAEK--MLIAE-QTYPLHPI-ELMLMNGRLS-------------
-----TFEQNP----FAIVLALQGSV-WLALISGLFVMALLMSLFHFIL-----------
------CEM--------------------------------------------FTDVV--
------------------------------------------------------------
------------------------------------------------------------
------------------------------------------------------------
--------------KVSLS-----------------------------NALGT---YI--
F---------------------------------VLAGNALNEGSTNP--------P---
----PNRDS---------------------------------------------------
IRILWISWFLAVSLILMSVFAGQLKASIMFKPGK-PRI---ETLLD--L-----HR----
-SK-HALY------VAKDSAGEQAL-RTHSA-----------------------------
-----D-YVQAIYRRML-REKTN-------------VNAKEILNKKVL--EL-IL---RE
-E---------------------ASVITS-RPVEA--I-AAEGK---------------C
REMPR--------------GEFYVSQNPVLSFNAVFHMSF-DLR---EDIRRGIND----
--RINWLADCGVLDKWWEE----------------------IAGVWSGCSRG--------
-------DAKEFDSMSLTDFEAVAYIWSIGILG-SIIAFIFE-IALQ-------------
------------------------------------------------------------
------------------------------------------------------------
------------------------------------------------------------
------------------------------------------------------------
------------------------------------------------------------
------------------------------------------------------------
------------------------------------------------------------
------------------------------------------------------------
------------------------------------------------------------
WTA---------------------------------------------------------
------------------------------------------------------------
------------------------------------------------------------
-----------------------------------
>MoccIr146
---------M--------------------------------------------------
------------------------------------------------------------
------------------------------------------------------------
------------------------------------------------------------
------------------------------------------------------------
------------------------------------------------------------
------------------------------------------------------------
------------------------------------------------------------
------------------------------------------------------------
------------------------------------------------------------
------------------------------------------------------------
------------------------------------------------------------
------------------------------------------------------------
------------------------------------------------------------
------------------------------------------------------------
------------------------------------------------------------
------------------------------------------------------------
------------------------------------------------------------
------------------------------------------------------------
------------------------------------------------------------
------------------------------------------------------------
------------------------------------------------------------
------------------------------------------------------------
------------------------------------------------------------
------------------------------------------------------------
------------------------------------------------------------
------------------------------------------------------------
------------------------------------------------------------
------------------------------------------------------------
------------------------------------------------------------
------------------------------------------------------------
------------------------------------------------------------
------------------------------------------------------------
-----NASFLRIAT---------------FTYPPYHVL----------------------
-------------------------HEEGR----------------------------N-
------VAV-----------GGMYGKILR----VLSKSL----GFS---YSVSNAA----
---------AWG---------------------IKVN--NTWN-GAIGLLD---------
---RDEADVALCCTNPTADK--LAVAP-LSPMINPI-EIIILAGRLT-------------
-----RFSKDP----FAVLKQLHYDV-WAALAIGILFVSLLLTASQLVL-----------
------TRA---------------------------------------------STFV--
------------------------------------------------------------
------------------------------------------------------------
------------------------------------------------------------
--------------EVCLR-------------------------------------YI--
F---------------------------------LLFGNTWNECS-GE--------P---
----PKWNT---------------------------------------------------
IRMFWITWIFGISIILMNAYAGQLKGAMLFKPEK-PRL---NGLWD--L-----HQ-K--
-PN-LRVY------VPENS-FEYIF-KISDK-----------------------------
-----T-FVRQLYSRIV-EKHKTR------------RPAATLFSPDIL--SS-VL---ST
-G---------------------AAVIAS-RPACA--R-AATEK---------------C
KNSPI--------------GELYAGAEIVYSFHAVLFLNR-KLP---SYKQRLINR----
--SIRRLNEAGLLLSWFRQ----------------------VAGAWKGCLGTA-------
----VP-DGHQLQSLHVADIEGICYVGLIGHTI-AAIAFVIE-KIQI-------------
------------PAGRMRG-----------------------------------------
------------------------------------------------------------
------------------------------------------------------------
------------------------------------------------------------
------------------------------------------------------------
------------------------------------------------------------
------------------------------------------------------------
------------------------------------------------------------
------------------------------------------------------------
------------------------------------------------------------
------------------------------------------------------------
------------------------------------------------------------
-----------------------------------
>MoccIr147
---------M--------------------------------------------------
------------------------------------------------------------
------------------------------------------------------------
------------------------------------------------------------
------------------------------------------------------------
------------------------------------------------------------
------------------------------------------------------------
------------------------------------------------------------
------------------------------------------------------------
------------------------------------------------------------
------------------------------------------------------------
------------------------------------------------------------
------------------------------------------------------------
------------------------------------------------------------
------------------------------------------------------------
------------------------------------------------------------
------------------------------------------------------------
------------------------------------------------------------
------------------------------------------------------------
------------------------------------------------------------
------------------------------------------------------------
------------------------------------------------------------
------------------------------------------------------------
------------------------------------------------------------
------------------------------------------------------------
------------------------------------------------------------
------------------------------------------------------------
------------------------------------------------------------
------------------------------------------------------------
------------------------------------------------------------
------------------------------------------------------------
------------------------------------------------------------
------------------------------------------------------------
-----NDSILRIAS---------------FTYPPYHVL----------------------
-------------------------YERDG----------------------------H-
------RAV-----------SGMYGKILQ----VLSKSL----GFS---YSITDAA----
---------AWG---------------------IKIN--NTWN-GAIGLLD---------
---RDEADLALCGTIPTAEK--LVVAA-PTPMINPI-EIIIFAGRET-------------
-----RFSKDP----FAVLRQLHYDV-WMALALGILFVSSLLTASQILL-----------
------TRT---------------------------------------------PTSA--
------------------------------------------------------------
------------------------------------------------------------
------------------------------------------------------------
--------------EACLR-------------------------------------NI--
F---------------------------------LLFGATWNECS-GE--------P---
----PRLNT---------------------------------------------------
ARMFWITWILGISVILMNAYAGQLKGAMLFKPEK-PRL---NKLWD--L-----HQ-R--
-PH-LKVY------VPENS-VEFIL-KISDK-----------------------------
-----S-FVRQLYSRIV-EQHKTT------------RPAATLFSPDIL--SS-VL---ST
-S---------------------AAVIAS-RPACA--R-AAAEK---------------C
KTSPI--------------GELYAGTEIVYSFNAVLFLNR-KMQ---DSKRALINL----
--SIRRLNEAGLLLSWFRE----------------------VAGAWTGCLGTA-------
----VP-DGHQLQSLHVAEIEGICYIGLIGHSL-ALIAFVVE-RIGI-------------
------------RRRPMLMTTGS-------------------------------------
------------------------------------------------------IKKNYD
S-----------------------------------------------------------
------------------------------------------------------------
------------------------------------------------------------
------------------------------------------------------------
------------------------------------------------------------
------------------------------------------------------------
------------------------------------------------------------
------------------------------------------------------------
------------------------------------------------------------
------------------------------------------------------------
-----------------------------------
>MoccIr105
---------M--------------------------------------------------
------------------------------------------------------------
-----G--------------G---------------------------------------
------------------------------------------------------------
------------------------------------------------------------
------------------------------------------------------------
-------------------------------------------------VL---------
------------------------------------------------------------
-------------------------------------------------RPRRLRTILL-
----PNQDVYENILRYAVKNF---------------------------------------
------------------------------------------------------------
-------------------------------------------------DSPLFDVRL--
--------------------VTMKLSS----VDFVQI----------------NMKVC--
----------QMMR-------EGVL------AFLV-------APDA-------APALREM
LISYSSHFHIPLATS---------------------------------------------
--------------------LSPRSFTR------SEYAISTQVS---VAEATASLLRR--
---------YRWSQVAY--------VYDDSASP-------------------DILEAIQ-
------------NSGVKISIMKKVNTEAEAS-----------------------------
------------------------------------------------------------
--------------------------------------------DAVLELSSLGRL----
-------------KPE-KIEKIVLNVNRPSLA-------KTVLSGM-IREVKSF------
--KNLNTQF-------IFANPVSDDF--------------WQYIRFRDAGSSLNVTAFRL
VD-------------SELP-------HVTR------------------------------
------------------------------FHKQMMQLSSH-------------------
------------------------------------------------------------
-----------------------------------RSLF------HNQGTQSYLFLDAVT
ALLTGFERVLREN-------------------PRLLDKNLRHH-----------------
------------------------------------PGSVY--FNGTKGLDCMDQS----
-------RYFEHGKFL-------AG-FMK-DVKIPQG--------QSG------------
---PVE-----------F-HNNG---------ERTQPTITVIQGS---------------
---------------------------------HKGHVRLGTWTPKK-------------
------------------------------------------------------------
------------------------GL---------MLAD-----------KPEALPQIKA
PGAITPAKELSVGS---------------VLNVPYLTQ-RQ-------------------
---------------P------------------------------------------E-
------GEF-----------SGFVPDFLE----ALSNVV----PFA---YKIQAIRHR--
---------DYGR--------------------RSEN--GTWS-GLMAEVV---------
---NKKVEIAVADMALTVDR--QEAVE-FTQPFFID-DLAVVMARSTPA-----------
-----GRPSLS----FFFVRVFSWQL-WLCILAILLVFVTFT----YIL-----------
------NYM---------------------------------------------SQTRL-
------------------------------------------------------------
------------------------------------------------------------
------------------------------------------------------------
--------RNSAE-KNRLA-----------------------------G-------LM--
W---------------------------------YTFASLFGRSL-GP--------H---
----VNSKA---------------------------------------------------
YKLLLLSWWL-FLAVITVTYLSACIALLQAVLFG-NGP---DVFNRNKF-----ARDA--
ADGVVDVG------YMRYDAVEKMI-KNQGD-----------------------------
-----N-QLSEYSQLL--NSS---------------RARVVSSIAEGI--RN-VG---PN
-----------------------FAFLGL-KSQVDS-Y-----------------NQNDC
ALRSY--------------------TLIPQFAQYAIVMPK-MSP-----YRDMFNQ----
--GIEKLRESGVLADLKEK---------WIDSL-------------ARCPRE--------
----IE-VLEIPAPIKYTALCGMFIVVLAGFIL-ALAAGVVE-FCWC-------------
------------TSRDSKSEKP--------------------------------------
--------------------------------------------------IQKVMWDKTH
DS----------------------------------------------------------
-----------------------------------------------LKPFTQKDP----
--------------------------------------------------ALGNDEEM--
--TLNASQ----------------------------------------------------
------------ANGTPKQVRVMV------------------------------------
------------------------------------------------------------
------------------------------------------------------------
------------------------------------------------------------
------------------------------------------------------------
------------------------------------------------------------
-----------------------------------
>MoccIr106
---------M----------------------------RDAADDNKGTPKYGKGKRW---
----------------------------------------------STVKVLLQDRQ---
------------------------------------------------------------
------------------------------------------------------------
------------------------------------------------------------
------------------------------------------------------------
------------------------------------------------------------
------------------------------------------------------------
-------------------------------------------------RCRGTRTILL-
----PKQEVTEGIIKYALKNF---------------------------------------
------------------------------------------------------------
-------------------------------------------------DSKIMEVDM--
--------------------IVKKLSR----ADHLQI----------------VTAVC--
----------QLMR-------EGAL------AFVI-------PPGS-------PAVIREM
LTSFSSHYHIPLVSSQLISLTSSSS--SSSSSSS-----------ASSLSSPSSSNS---
--------------------LSASSTTAAST---SEFGISTYVP---LSDTVASLLRR--
---------YKWQQVAY--------IFDDLASP-------------------DILEAIQ-
------------NSGVKISMTMRVKTEAEAS-----------------------------
------------------------------------------------------------
--------------------------------------------DAVLELSSLGRL----
-------------RPD-SIEKIVLNVNKLSLV-------KTVLSGM-IGEVKSF------
--KNLKIQF-------MLANLVTDDF--------------WQYIRFRDAGSSLNVTAFRL
VD-------------SELP-------HVTR------------------------------
------------------------------FQKQMMQNPNY-------------------
------------------------------------------------------------
-----------------------------------RTSF------HNQGTESYLFLDAVN
ALLKDYERALKDK-------------------PNLLDNDLVDDS----------------
--------------------------------------------KGRKGFSCMEQS----
-------RVFEQGEYL-------AG-LLK-QVKLPEG--------QTG------------
---PVE-----------F-LADG---------SRLQPIISVIHGS---------------
---------------------------------HLGHVKLGSWSPKK-------------
------------------------------------------------------------
------------------------GL---------TLTD-----------KPEALPQIKA
PGAITPAKEISVGG---------------VLSPPYLML----------------------
-------------------------ERGS-----------------------------D-
------SDY-----------SGFIPELLE----ALASVV----PFA---YKIHAVS----
---------HTGG--------------------RTDN--GSWS-GLMSEVI---------
---NKKVEIAIADIPLTAER--QQFVE-YTQPFLMD-DLAVVVSRKSHA-----------
-----GRPSLM----AFFFNIFSWQL-WLCILGIYSTFVVLA----YFL-----------
------NRM---------------------------------------------A-----
------------------------------------------------------------
------------------------------------------------------------
------------------------------------------------------------
--------TSEEN-ADGFG-----------------------------N-------IV--
W---------------------------------LTAGSLLCRSP-GP--------Q---
----GRSRA---------------------------------------------------
SKLLLLVWWF-FLAMITVLYVSAFVAIIQTVVFG-LGA---DVFTVKRF-----VQDT--
AAGAIDVG------FVREVVPGKVL-KTPRS-----------------------------
-----G-EFATIYSRML-SSP---------------RGRAVPSVEDGV--HA-VS---TN
-----------------------FAFLGL-RSQVAA-Y------------------IDDC
TKRAY--------------------VLTPNFAPYSIMMPK-MSP-----YRDMFNQ----
--GIERLREAGILADLRDK---------WLNSD-------------SRCMQD--------
----QL-EEESPPPMKVSPVAGLFGFVLGGFLL-SLLLGAIE-FFVK-------------
------------PKQDNSSKVETSA-----------------------------------
--------------------------------------------------AQKALWDKNQ
DQ----------------------------------------------------------
---G-------------------------------------------LRPYTPNDP----
--------------------------------------------------ALGNDEEL--
--TLNQGQM---------------------------------------------------
------------VNGTPKQVRMMV------------------------------------
------------------------------------------------------------
------------------------------------------------------------
------------------------------------------------------------
------------------------------------------------------------
------------------------------------------------------------
-----------------------------------
>DmIR68a
---------M-------------------------------------------RCLWI--
------------------------------------------------LIVAFISLAM--
------------------------------------------------------------
------------------------------------------------------------
------------------------------------------------------------
------------------------------------------------------------
-----------------------------------------------------AT----S
IP----------------------------------------------------------
-----------------------IP--------------IANPAPLSG-YEMQLKILLQK
IL-W--------------------------------------------------------
------------------------------------------------------------
------------------------------------------------------------
---------------------------------------------------VANVKRC--
------------------------------FAVITDDL---HYPIY-----------DRI
FFESVGRRVIPFFVMRTNES--------------------------DDLQRPSR------
-----------------------------------------------QVELFVKAIKSSD
CELNVITILNGWQVQRFL-GY----IYDNRSLN---------------------------
------------------------------------------------------------
------------------------------------------------------------
------------------------------------------------------------
-----------------MQKKFVL-----------------------LHDLRLFE-----
--SDMIHLW------SVFIDAI--------------------------------------
------------------------------------------------------------
------------------------------------------------------------
------------------------------------------------------------
------------------------------------------------------------
------------------------------------------------------------
------------------------------------------------------------
--------------------------FLKRQLDNKYT-----------------------
-ISTIA-----------F----------------------------------------P-
----------------------------GILSGVLVMKNIANWELGK-------------
------------------------------------------------------------
------------------------GL-----NGRILFAD---------------------
KTSNLFGTSLPVAI---------------SEHVPMVLW----------------------
---------------------A------------------------------------NA
T-----KSF-----------QGVEVEIMN----ALGKAL----NFKPVYYKPNQTENMDW
TELDGGASVAYGSGNP---------------DGYAQNG-THIDSMLVDEVA---------
---AHSARFAIGDLHLFQVY--LKLVE-LSAPHNFE-CLTFLTPES--------------
-----STDNSW----QTFILPFSAGM-WVGVLLSLFVVGTVF----YAI-----------
------SFL-------------------------------------NAIINGNVSSEFFR
------------------CLRPNRNVPMDP------------------------------
------------------------------------------------------------
------------------------------------------------------------
--------KIYRRISFRIAI--------SRYRSSKGDRMPRDLFDGYTN-------CI--
L---------------------------------LTYSMLLYVAL-PR--------M---
----PRNWP---------------------------------------------------
LRVLTGWYWI-YCILLVATYRASFTAILANPAAR-VTI---DTLED--L-----LR-S-H
IPP-----------STGATENRQFF-LEAND-----------------------------
-----E-VARKVGEKM--EVF--------------------GYSDDLT--SR-IA---KG
-Q---------------------CAYYDN-EFYLR--Y-LRVADES-------------G
SALHI-------------------MKECVLYMPVVLAMEK-NSA-----LKPRVDA----
--SIQHLAEGGLIAKWLKD---------AIEHLPA-------------------------
----EA-LAQQEALMNIQKFWSSFVALLIGYVI-SMLTLLAE-RWHF-KHI---------
------------VMKHPMYDVYNP------------------------------------
-----------------------------------------------------SLYYNFK
R-----------------------------------------------------------
------------------------------------------------------------
------------------------------------------------------------
------------------------------------------------------------
--------------IYPQH-----------------------------------------
------------------------------------------------------------
------------------------------------------------------------
------------------------------------------------------------
------------------------------------------------------------
------------------------------------------------------------
-----------------------------------
>MoccIr148
---------M--------------------------------------------------
------------------------------------------------------------
------------------------------------------------------------
------------------------------------------------------------
------------------------------------------------------------
------------------------------------------------------------
------------------------------------------------------------
------------------------------------------------------------
------------------------------------------------------------
------------------------------------------------------------
------------------------------------------------------------
------------------------------------------------------------
------------------------------------------------------------
------------------------------------------------------------
------------------------------------------------------------
------------------------------------------------------------
------------------------------------------------------------
------------------------------------------------------------
------------------------------------------------------------
------------------------------------------------------------
-----------------------------------------VL-----------------
------------------------------------------------------------
------------------P-----------------------------------------
------------------------------------------------------------
------------------------------------------------------------
------------------------------------------------------------
------------------------------------------------------------
------------------------------------------------------------
------------------------------------------------------------
------------------------------------------------------------
------------------------------------------------------------
------------------------------------------------------------
------------------------------------------------------------
--------SIKVGF---------------SLHSPYTWS----------------------
----------------------QI-DGRG-----------------------------N-
------KAY-----------QGLTFNPFI----NITKSL----NIS---LDLREKTGD--
---------QWGA--------------------RLTN--GTYV-GVLRGAH---------
---EGEFDIAMGPYFQSSII--DSELG-ASTPHAFS-SLCFLSGYGS-------------
-----LYTTNF------ASSPFDAPV-WIGTGLSGLIFVLMF----YIT-----------
------------------------------------------------------------
------------------------------------------------------------
------------------------------------------------------------
------------------------------------------------------------
--------QGGNSRELSPS-----------------------------A-------AF--
F---------------------------------LMISSFLQEPVDQR--------R---
----FIRAS---------------------------------------------------
ARLALICWSS-FAFILLQSFSGILRSTTAVKTPV-KII---DTFEE--I-----AS-S--
-DR-LEIY------VTEGTPALTRL-AENRG-----------------------------
-----E-LVERIVKKII-RDKTM-------------VSFQEIQTNEVV--QK-IM---KT
-K---------------------AVFLQE-PETMLA-Y-----------------FPPFC
DKFNGFFHM---------------NEEDYVEAPLVWYYSP-YID---ADTRRAIEL----
--KVKWTFEMAVPWIRERE----------------------RVPTPPKCFTYAM------
----RKTPISESESFSVKQLLPFFLILIGGSFL-GFITLAIE-TMLF-------------
-----ALDLKSASVRRQ-------------------------------------------
------------------------------------------------------------
------------------------------------------------------------
------------------------------------------------------------
------------------------------------------------------------
------------------------------------------------------------
----------------PLRFMTHA------------------------------------
------------------------------------------------------------
------------------------------------------------------------
------------------------------------------------------------
------------------------------------------------------------
------------------------------------------------------------
-----------------------------------
>MoccIr155
---------M--------------------------------------------------
------------------------------------------------------------
------------------------------------------------------------
------------------------------------------------------------
------------------------------------------------------------
------------------------------------------------------------
------------------------------------------------------------
------------------------------------------------------------
------------------------------------------------------------
------------------------------------------------------------
------------------------------------------------------------
------------------------------------------------------------
------------------------------------------------------------
------------------------------------------------------------
------------------------------------------------------------
------------------------------------------------------------
------------------------------------------------------------
------------------------------------------------------------
------------------------------------------------------------
------------------------------------------------------------
------------------------------------------------------------
------------------------------------------------------------
------------------------------------------------------------
------------------------------------------------------------
------------------------------------------------------------
------------------------------------------------------------
------------------------------------------------------------
------------------------------------------------------------
------------------------------------------------------------
------------------------------------------------------------
------------------------------------------------------------
------------------------------------------------------------
------------------------------------------------------------
--RSLENVTLKICF---------------TEVFPYVVS----------------------
-------------------------VGDG-------------------------------
------ITP-----------KGMQGSIFT----NITESM----GLK---WIRVPAPNN--
---------KWGE--------------------CDIN--GTCH-GQLEPLK---------
---QGTADIALGPIVLSNEV--FTTLR-SGWPTYFS-TLDLLAGFKSP------------
-----FKSRGH----LGLFNLYPIPI-WASILLCLFILPVLA----KLL-----------
------SRF---------------------------------------------GTIAD-
------------------------------------------------------------
------------------------------------------------------------
------------------------------------------------------------
--------------RATLA-----------------------------E----------H
W-------------------------S-------SFMEIFLLECP-SF--------Q---
----YSTNP---------------------------------------------------
MRVLFASWML-AAFVLSSLGSATLKSVMTVISPA-SKL---ETLQD--I-----LR-V-D
ISK-TTIR------TTAGTGLMDML-ETSAL-----------------------------
-----E-PIRSLAKKII-DSEGL-------------THPLDIGTTWML--RE-LE---TE
-K---------------------SVFILG------------------------------C
EVVFPFLYSPPSLKLQGTQGYTYCSKDVMGFYLSGWVASRRKDPI-FQFILDEFDK----
--RILWIMESPFPFILHHENESPLLADRFINSRDL-------------------------
-------AQPPPKPTSFDEVSGVFIVFTALCAN-AIVVFIVE-SLRG-------------
------------LPRK--------------------------------------------
------------------------------------------------------------
------------------------------------------------------------
------------------------------------------------------------
------------------------------------------------------------
------------------------------------------------------------
----------------PPRSR---------------------------------------
------------------------------------------------------------
------------------------------------------------------------
------------------------------------------------------------
------------------------------------------------------------
------------------------------------------------------------
-----------------------------------
>MoccIr157
---------M--------------------------------------------------
------------------------------------------------------------
------------------------------------------------------------
------------------------------------------------------------
------------------------------------------------------------
------------------------------------------------------------
------------------------------------------------------------
------------------------------------------------------------
------------------------------------------------------------
------------------------------------------------------------
------------------------------------------------------------
------------------------------------------------------------
------------------------------------------------------------
------------------------------------------------------------
------------------------------------------------------------
------------------------------------------------------------
------------------------------------------------------------
------------------------------------------------------------
------------------------------------------------------------
------------------------------------------------------------
------------------------------------------------------------
------------------------------------------------------------
----------------AAP-----------------------------------------
------------------------------------------------------------
------------------------------------------------------------
------------------------------------------------------------
------------------------------------------------------------
------------------------------------------------------------
------------------------------------------------------------
------------------------------------------------------------
------------------------------------------W-----------------
------------------------------------------------------------
------------------------------------------------------------
-----TNLTLRTCY---------------EPTAGYTAD----------------------
-------------------------IGDG-------------------------------
------ITP-----------VGLIGSPFT----NVTASM----GLR---WTRVVNTDN--
---------QWGE--------------------CFPN--RTCV-GCLRYLA---------
---SGEADISLGPYIFSSLM--DKSVK-LRWPLFLN-NFVIIHGMTNQ------------
-----FQSAGA----FALYNLFSPQV-WSLIFVSLVALPAMA----RAM-----------
------NEF---------------------------------------------VAHDD-
------------------------------------------------------------
------------------------------------------------------------
------------------------------------------------------------
--------------KMSLG-----------------------------D-------HF--
L---------------------------------TFMEQLLLEAP-EK--------K---
----YKSDP---------------------------------------------------
LRVLFAAWMV-SALIFSMLASATLKSVMSVATPT-PRL---EVAAD--I-----LK-R-N
PEE-LTVA------ALPGAGVPESL-QNADF-----------------------------
-----Q-LLKDLGNFLV-RSNGLL------------PDAAAYSSTSRL--RQ-LE---SG
-R---------------------LLYLLP------------------------------C
EMIGTFLYTSIEV-VESMQGYLYCSEEAVLKFHVGWVSSR-RSDDLHEIVYREMEK----
--RFRWMVESPSRYLRHYETEHPKLSERILNRQDK-------------------------
----NS-QQSTPQPLGTGDIAGLLLLFGITLSL-SVVSFILE-MLVR-------------
-------------ARRPASHGCDP------------------------------------
------------------------------------------------------ERNGLG
ES----------------------------------------------------------
------------------------------------------------------------
------------------------------------------------------------
------------------------------------------------------------
----------------PTINST--------------------------------------
------------------------------------------------------------
-----------------------F------------------------------------
------------------------------------------------------------
------------------------------------------------------------
------------------------------------------------------------
-----------------------------------
>MoccIr121
---------M--------------------------------------------------
------------------------------------------------------------
------------------------------------------------------------
------------------------------------------------------------
------------------------------------------------------------
------------------------------------------------------------
------------------------------------------------------------
------------------------------------------------------------
----------------------------------------------LS-NASAICEIIL-
-----------------LQHV---------------------------------------
------------------------------------------------------------
---------------------------KSIFVQ----------------HGVADEILAKA
FG---------------------------QCDFAAHI----------------QSDECFD
D----------------TRN----------------------------------RAATGN
VLLFADAL------PDFA------------------------------------------
---------------------------------YVGLQATCYPSA---------------
---------GVW---C--------------------------------------------
------------------------------------------------------------
------------------------------------------------------------
------------------------------------------------------------
-----------------LIQESFVSTSAN-------------------------------
--LSVCDIF-------LSVN---------IPPHVKH-----------VIHRSEGLTVFTW
T-----------------P-----------------------------------------
------------------------------------------------------------
------------------------------------------------------------
------------------------------------------------------------
------------------------------------------------------------
-----------------------------------------------SEDVC-NKA----
------------------------------------------------------------
------------------------------------------------------------
------------------------------------------------------------
------------------------------------------------------------
------------------------GVFLPE---------------------------IGV
FRSDFNGLVVKRIAEY--------------------------------------------
------------------FAGSIN-AYDG-----------------------KPMSAREV
SP----SRY--------GVLQGFEYSLIR----DLELHL----NFT---IVNILYGIG--
-------TARYGLEPERD---------------------TYWGNNILGYVV---------
---RREVHFCYGDLSVLFPR--PLFID-FTYTHDVD-VATFLAKVD--------------
-----VKLFTG----GHLLELVRGPV-SACYMICVIFLSFWL----AI------------
------DRV---------------------------------------------------
-------------------GRPTTGTGLLP------------------------------
-----------------------------WS-----------------------------
------------------------------------------------------------
--------------RNMLS-----------------------------E-------SVGA
F---------------------------------VALASYVVHPANNV--------RLLA
----DFRGG---------------------------------------------------
SAFLVGLWKA-SMLWLVIVFSGELISIMTMPQVV-GVC---DTMAQ--IN--RVLH-T--
VAR-SRIYTWD---SMKRLFLESAL-AASHP-----------------------------
-------EMNKIIPYM--EAYG--------------------DDSDVV--ES-WR---HS
-R--------------------VSFLFAE-SILLQ--R-SVWRYNM-------------G
DLTYQ-------------------SAEHTYNAYQSIGFQK-GCV-----LQPIMND----
--VVQRLVESGHIRHYKNN---------AGLHLD--------------------------
-NR-IR-LPRAKRAITLFSMTSLFLVIAVSFGL-CVVVMLAE-IFLNCEMNRPTIP-LHY
YTLRINLSETERKLRPSETRRSSD------------------------------------
-----------------------------------------------P-CRSPTLPEELS
D-----------------------------------------------------------
------------------------------------------------------------
------------------------------------------------------------
------------------------------------------------------------
---------------IPTPVTLSARE--AN------------------------------
------------------------------------------------------------
--------RH-S------------------------------------------------
--------------------------Q---------------------------------
------------------------------------------------------------
------------------------------------------------------------
-----------------------------------
>MoccIr123
---------M--------------------------------------------------
------------------------------------------------------------
------------------------------------------------------------
------------------------------------------------------------
------------------------------------------------------------
------------------------------------------------------------
------------------------------------------------------------
------------------------------------------------------------
----------------------------------------------LD-ASSRICSFIS-
-----------------ENSI---------------------------------------
------------------------------------------------------------
---------------------------QVLHLHC-----------D----GSSTPSDFVP
F-------C--------------------SSSSSLII----------------QTEEC--
----------------------------------------FDEPPR--------IAAGSA
VLIFALSIGFHHL-----------------------------------------------
----------------------------------EQLQMTCYPFA---------------
---------GVWCHL---------------------------------------------
------------------------------------------------------------
------------------------------------------------------------
------------------------------------------------------------
-----------------HRSEVIFENVSKRL-----------------------------
--LDVCDAF-------LVVHEV-------FPFIESR-----------VILRENGVTVFTL
QP----------------P-----------------------------------------
------------------------------------------------------------
------------------------------------------------------------
------------------------------------------------------------
------------------------------------------------------------
------------------------------------------------SGVC-NKA----
------------------------------------------------------------
------------------------------------------------------------
------------------------------------------------------------
------------------------------------------------------------
------------------------GVLSSE----------------------------KQ
FHRSSAGLNLSATG---------------VF-----------------------------
----------------------VP-AYNG-----------------------PPAKAKTI
SS----SRV--------GVIQGFEFSMMH----EVARFL----NFD---FTDSFEG----
--------VHYGIKPHPM---------------------TYWRGFVLNRLI---------
---SRNVHFVYGDISILHPR--ELYVD-FTYSHDVD-RAAFYAKLD--------------
-----VKPFSG----GQLLHVIDHAA-SAAFYVCVLVVSTWF----AVHNVLYG------
------KRA-------------------------------------N-------ST----
------------------NSSTASWCSLLP------------------------------
-----------------------------Y-F----------------------------
------------------------------------------------------------
--------------FLEVV-----------------------------E-------SL--
W----------------------------------YFGSFIVQPRRDIFRSSTTWKRLSS
TVSRPQAEPTRPCDSCVVGPEDPSTSQVDSDRPRTEIDEYGTISARKEKIVMRIRTSKYQ
MVFLLVIWNF-SMLILSKCFECKLISMMTKPTVQ-GKC---DTFRE--IS--QVLK-A--
VPR-SRIYTALNFKPIFERAIADLP-KNSPE-----------------------------
---------HRLQLYM--EAY---------------------DSEEYV--NH-WR---RS
-R--------------------VAFVFAE-SMHAR--R-QVWKFNM-------------G
DFSYE-------------------SKQTPYNAYQSIVFQK-GCF-----LRHAVSD----
--VIQRLVETGHVIKFKRS---------GGIHLG--------------------------
-NE-IR-MPFKERPLTLESFQSLILIMTIASGT-SVVFLLAE-IFNEYQFITPT------
------------------------------------------------------------
----------VNPRRSSIDMATAVKFLQQKH-----------F-----------LATRVT
DD----------------------------------------------------------
------------------------------------------------------------
------------------------------------------------------------
------------------------------------------------------------
------------NFETPKTGRTSADS----------------------------------
--------------------------------------------------------R-FI
P-----------------------------------------------------------
------------------------------------------------------------
------------------------------------------------------------
------------------------------------------------------------
-----------------------------------
>MoccIr122
---------M--------------------------------------------------
------------------------------------------------------------
------------------------------------------------------------
------------------------------------------------------------
------------------------------------------------------------
------------------------------------------------------------
------------------------------------------------------------
------------------------------------------------------------
---------------------------------------------F-H-NGTKLCGIVL-
-----------------LHAV---------------------------------------
------------------------------------------------------------
---------------------------QFLHVAP-----------D----SSEQLLELIT
NLQK-------------------------ACDVDFVI----------------KSTDCFS
Q----------------TRN--------------------------FGS----RRVQRNQ
VIYFSNTIGFDMM-----------------------------------------------
----------------------------------QKLQITCYPQA---------------
---------GVW---CL-------------------------------------------
------------------------------------------------------------
------------------------------------------------------------
------------------------------------------------------------
-----------------IDDDVVVENSAS-------------------------------
--LARCDVY-------FVAAE--------LGERLPF-----------LLVEETGLKMFSL
TQ----------------P-----------------------------------------
------------------------------------------------------------
------------------------------------------------------------
------------------------------------------------------------
------------------------------------------------------------
------------------------------------------------DRIC-NRA----
------------------------------------------------------------
------------------------------------------------------------
------------------------------------------------------------
------------------------------------------------------------
------------------------GVPDAG----------------------------GN
FRQSFDGLHVQVISSR-------------GQRDPHSVF----------------------
-M--------------------------G-----------------------KRTPAKNI
SP----LRR--------GYVEGFERRLIV----ELGRKF----NFT---FEQMSLPHW--
-------ITAYGFKPHPV---------------------SYWGNTSLGVLI---------
---HRLGLMAVGDVSILDPR--QDYVD-FTYVHDTD-VTTFLAKID--------------
-----VKIYSG----GELLNIIGGPV-GACYLMCVFIVSLWF----VI------------
------PKL---------------------------------------------------
-------------------DAPE-------------------------------------
------------------------------------------------------------
------------------------------------------------------------
--------------GYDLS-------------------------------------CLLL
WLRK---------------------ASYWYLGFFVYFASYIARPNDHM--------KLE-
----RRRAV---------------------------------------------------
STFLLIIWRF-GMVMLTSMFVCVLISFMTNPTLE-GKC---HTLKN--VA--EALK-R--
VPK-SRIYAV----TSSRVLLATVI-ELMPD-----------------------------
-------GEKKIFKTL--EYY-------------------TEDFPTGLLVEN-MWT--SS
-R--------------------VSFVYGE-SVTIR--R-IIWKHRM-------------G
DVTFQ-------------------PREHSFNSYQAIAFQK-GCA-----LRDILDS----
--ASQRLIESGLLVKFKSR---------AGMHLD--------------------------
-NE-PH-IPHRERPLTPHSLRSIFLLTAIVNGS-CIVILLAE-IFERYQFIVKTAS-LSY
YDPH-KVREYMMRLRNTTSTPGCDFSA-------------------------------D-
---VSQGEAVVWPRCGSLEIRSTSPT-------------------------DPDDLEKLS
L-----------------------------------------------------------
------------------------------------------------------------
------------------------------------------------------------
------------------------------------------------------------
-------CRVAESRKAPPTTADSPTD----------------------------------
------------------------------------------------------------
PS------------E---------------------------------V--------FHM
WRNE-------------SIRDEVDACE--L------------------------------
------------------------------------------------------------
------------------------------------------------------------
-----------------------------------
>MoccIr130
---------M--------------------------------------------------
------------------------------------------------------------
------------------------------------------------------------
------------------------------------------------------------
------------------------------------------------------------
------------------------------------------------------------
------------------------------------------------------------
------------------------------------------------------------
----------------------------------------------------EVEAFLCT
FI--------------NLNQV---------------------------------------
------------------------------------------------------------
--------------------------N-----------------------FLQTDLDLRP
EL--G------------------------NCTSSMFV----------------NPQGC--
--------------------ENGFHF---------------GVPPS--------------
--------ALPLIV----------------------------------------------
------------------------------------------------------------
------------------------------------------------------------
------------------------------------------------------------
------------------------------------------------------------
------------------------------------------------------------
-----------------RHRPVVVAAKVQLRF-------LRFLEET--------------
-CYPSVHVW-----------------------------CRPRELS-G-------------
-------------LAEIFP-----------------------------------------
------------------------------------------------------------
------------------------------------------------------------
------------------------------------------------------------
------------------------------------------------------------
-------------------------------------------------REC-DGFVL--
------SHNVEPGKVIE----I--------------------------------------
-FSTVN--------IDAFASRTN-----------------------------FQICGE--
------------------------------------------------------------
------------------------------------------------------------
-----------------------FGILDDD----------------------------GS
YHRNVSGLKVRHVV---------------SEHDIYTGQ----------------------
--LTA-------AS------KISD-HASGMI-----------------------------
--------------------QGFELSLLQ----VIERHL----NFS---SEDFLKGRND-
-------LVGHGRQPEFES------------DFYEKS-VWSYK-KTMGYVM---------
---RKEAVFLYGDYSVLDPR--QHYVE-HVSAHDID-SNVFMSTVA--------------
-----ARKISG----IAMLMVCGPAATGLYLLSALVVSSIIF-----------Y------
------DRR---------------------------------------------------
------------------------------------------------------------
------------------------------------------------------------
------------------------------------------------------------
--------------KPAFL-----------------------------H-------VL--
----------------------------------VVIGCMILQQSTPP-------LR---
----ASRKP---------------------------------------------------
TRCVEQVWRI-GVFSLACIVSARLVTLLTNGEIY-GRF---QSIAE--IG--DFVK-N-F
-GD---------VWIFHDSRINQFAGIQQEK-----------------------------
--PHNS-ALEFLSERAV---------------------PCAVYTNECF--DR-LL---EQ
-R--------------------TSLVFAE-SLSIK--R-QIWQRGL-------------T
EKSHV-------------------VPETLKNCFQTFAMQK-RCM-----LQRMFST----
--IARRLLDAGLLEAFKNR---------AGLEYSEDI-----------------------
-------HVPLVHQLQFADIQTAFVSIIVIQLS-CIVVLILE-LVHF-LLFAKLVPK---
--PK-PGHLELPEPRKSTSSCIS-------------------------------------
------------------------------------------------------VFSSTS
T-----------------------------------------------------------
------------------------------------------------------------
------------------------------------------------------------
------------------------------------------------------------
----------VSSNESP-------------------------------------------
------------------------------------------------------------
------------------------------------------------------------
---------------------------LL-------------------------------
------------------------------------------------------------
------------------------------------------------------------
-----------------------------------
>MoccIr118
---------M--------------------------------------------------
------------------------------------------------------------
------------------HFGF--------------------------------------
------------------------------------------------------------
------------------------------------------------------------
------------------------------------------------------------
------------------------------------------------------------
------------------------------------------------------------
-------------------------------------------------VPLDVTLICSL
CL----------------------------------------------------------
------------------------------------------------------------
------------------------------------------------------------
-----------------------------LCS--------------------TCSGSCRA
SKFI--FG-------------GGLPF--AEEAVLIHKIGFSRNPYQ-------ERFYDKN
TDCIC--WDIPCIRRQSEYCL-LPN-----------------------------------
------------------------STDDEFT-----------------------------
---------QTWRSYEEVNPYE--------------------------------------
------------------------------------------------------------
------------------------------------------------------------
------------------------------------------------------------
-----------------KHIGVILIIDQTHVS------------DL-RARLELL------
--VGTCYPF-----LAVFCSVRGEM-----------------------------------
---------------RMHP-----------------------------------------
------------------------------------------------------------
------------------------------------------------------------
------------------------------------------------------------
------------------------------------------------------------
-----------------------------------------------WLRNCCDALV---
--------------------------VTDKRINLNET-----------------------
--------------LIIF-RDTS---------S-ENEELTIFSLAPS-----QYVCNK--
------------------------------------------------------------
------------------------------------------------------------
-----------------------CGLAGKLQ--QAELAD---------------PLAYAL
RRRDPRQKELSIVV---------------RHRSPYLTL-QDTNQ----------------
----------------------------------------------------------S-
------LRV--------RVTGGFEDVMLR----HISAAM----NFT---YFYIGNRTN--
-------ITTGGT--------------------VNRN--GTFN-GMLDFLL---------
---KRTAVMSFSNQKPIPEG--LPLFS-ESFCYDIN-SVPFASRID--------------
-----TKPVTI----STVFDSIGLKL-MFLLVASAILLSFVS----FLI-----------
--------------------------------------------------LGAGS-----
------------------------------------------------------------
------------------------------------------------------------
------------------------------------------------------------
--------------FLKFL-----------------------------T-------LV--
W---------------------------------FYMSRLFHPWC-TLA--MTCSSR---
----VPS-Q---------------------------------------------------
IKALLVLWSL-MALTFTSMFNGVWVTFTTLTPFK-DAI---DRVSD--LL--AYLS-E--
-HN-TSCY------MSKGMQESESTFGSEAK-----------------------------
-----P-LFDH-------------------------SVVMNGSAAAVI--GK-LR---RG
-E-------------------YKDFWLFE-STFLI--Y-ELNRFDR-------------N
RSVHV-------------------SSESVLIMPQCWFFQK-NCA-----FERPISA----
--FLSYYFESGLHHQLKER---------FNILDLPP------------------------
----HI-PDNTFKPLELPQLSGLMVFMAVTPGL-IIVVALIE-YVMG-------------
------------LRKKSKPEITDPECRS--------------------------------
------------------------------------------------------LSSPLP
NG----------------------------------------------------------
------------------------------------------------------------
------------------------------------------------------------
------------------------------------------------------------
----------KCIPHTPSKMRRSVDSA---------------------------------
-----------------------LGRLYGCRRAQS--------------------KMIIF
PLI-----RHKS------------------------------------------------
------------------------------------------------------------
------------------------------------------------------------
------------------------------------------------------------
-----------------------------------
>MoccIr119
---------M--------------------------------------------------
------------------------------------------------------------
------------------------------------------------------------
------------------------------------------------------------
------------------------------------------------------------
------------------------------------------------------------
------------------------------------------------------------
------------------------------------------------------------
-------------------------------------------------DLMRAAVVLSC
YC----------------------------------------------------------
------------------------------------------------------------
------------------------------------------------------------
-----------------------------FCSS------------------LWVYDPCTT
TIYV--FGNRSLIQ---------------DPGVYVHRIG---FPGVFA----ARADFENG
ADCMCS--NMTCFRRRSEFCIEAG------------------------------------
------------------------TEDDPVT-----------------------------
---------QTWRSYADMNPST--------------------------------------
------------------------------------------------------------
------------------------------------------------------------
------------------------------------------------------------
-----------------AYSGIIFTIDDSSF-------------DV-SRRLSLM------
--SRTCYPY-----VAVVCAFWNRT-----------------------------------
---------------REFP-----------------------------------------
------------------------------------------------------------
------------------------------------------------------------
------------------------------------------------------------
------------------------------------------------------------
-----------------------------------------------WMATCCDALV---
--------------------------FSARPLRIDTE-----------------------
--------------FILY-QERS---------VDGSGQVVIFSLAPY-----ETSCNK--
------------------------------------------------------------
------------------------------------------------------------
-----------------------CGLLIPLD--TSNFLY--------------EPSTYRE
QQRSPADKQIPIVV---------------RNRDAYLTL-ENLNE----------------
----------------------------------------------------------S-
------MRV--------KATGGFESVLVT----DIAGAL----NFS---YVYIGNVST--
-------VTTGGG--------------------INVN--GTFD-GMLDLLL---------
---KRTAVMALSNQKPIHPG--DELFT-FSKCYDVD-NLPFASRAE--------------
-----LFPLTM----DHLVQSIGRRL-ACLVAVTVVSLSVII----SFI-----------
------RPV---------------------------------------------S-----
------------------------------------------------------------
------------------------------------------------------------
------------------------------------------------------------
--------GRQRR-LQRVL-----------------------------E-------LV--
W---------------------------------FLMSRLVHPAA-EFH--ILTSPN---
----VQSDQ---------------------------------------------------
LRWILTPWAC-LALILTSLFSGLWVAFLASPSLL-RVI---DTFPV--MM--SLIV-Q--
-NN-STCF------MSPGLVESGYV-FESAK-----------------------------
-----P-MFE--------------------------HAVGTSDVEFIV--NS-LR---TS
-E-------------------QPSFWLYG-NMFIV--Y-QLQRYDP-------------H
GTIHI-------------------SSESFVLQPQCWIFQK-NCG-----LESRISD----
--FLGYYSESGLLSVLKSR---------FNVSRPQP------------------------
----SE-RARSFRPMRITQVYEVFVFIFVVPAI-SSAIVFLE-LWVA-------------
------------------------------------------------------------
------------------------------------------------------------
------------------------------------------------------------
------------------------------------------------------------
------------------------------------------------------------
------------------------------------------------------------
------------SRLYP-------------------------------------------
------------------------------------------------------------
------------------------------------------------------------
------------------------------------------------------------
------------------------------------------------------------
------------------------------------------------------------
-----------------------------------
>MoccIr120
---------M--------------------------------------------------
----------------------------------------------CRNSLLCLALFA--
------------------------------------------------------------
------------------------------------------------------------
------------------------------------------------------------
------------------------------------------------------------
------------------------------------------------------------
------------------------------------------------------------
------------------------------------------------------SFVLS-
------------------------------------------------------------
------------------------------------------------------------
------------------------------------------------------------
-----------------------------DASDRFM---------------------C--
----------DLIS-----------------QIF------GGKPVV----------VHHF
IDSLASVQGFARCVEHHR-------------------------------GKPSTFYT---
-----------------------------------------------FREAFHGALKR--
------------------------TLLDR-------------------------------
------------------------------------------------------------
------------------------------------------------------------
------------------------------------------------------------
-----------------NETGVIVWPSSPGQVT--------------IEKMKFI------
--SLNFYTW-----TTVFCYFF--------------------------------------
-------------NSSDIP-----------------------------------------
------------------------------------------------------------
------------------------------------------------------------
------------------------------------------------------------
------------------------------------------------------------
--------------------------------------------AMYWISRCCDAIL---
--------------------------IGDGPLEIDNS-----------------------
--------------HVVY-EDRQLYR-----------QCLIFSTGKI-----DVACNR--
------------------------------------------------------------
------------------------------------------------------------
-----------------------CGLVTKIF----DLHE-------------------AV
PRPSVFNRTLVCCS----------------RDKPWFFN----------------------
------------------------------------------------------VELSNE
TS----PRVG-------NATGGFEFLLME----DVRTHL----GFE---YFVRESPGPQ-
---------TWG---------------------ASKN--GTWT-GILSQLV---------
---YREAHFALGDLSLLHPR--NLHLD-VTYPHDFD-VLAFVSKVE--------------
-----LRGLSS----LVFIQLMDCGS-WWALLTMTVSTCTLL----VVE-----------
------RRL---------------------------------------------------
-------------------RGP--------------------------------------
------------------------------------------------------------
------------------------------------------------------------
--------------ETSLS-----------------------------E-------IT--
Y-----------------------------KGVEFIYGGLVQRTV-SFP-------R---
----GSGSA---------------------------------------------------
AKGSLLTWRA-GLFVLGSMLSASLVTFIAAPGFE-AII---DSTGQ--LS--SFLR-S--
HPE--------SKVCTTSANYQNFF-DKSHD-----------------------------
-----H-AITREAALI---------------GDYVFHECLSWPSPRIV--SE-VV---VG
VN---------------------GFWLGE-KVEMTAEF-IAAASHGGT-----------L
ATAHI-------------------SRDHLNIMHQGIGLQR-GCA-----FSIFFQN----
--VARSLFETGHIIHYKKK---------LNMYSLPA------------------------
----VT-TEHTFKPLALSSLSGLMTSIMVLETA-TSLVLIFE-LALR-------------
------------------------------------------------------------
------------------------------------------------------LRPRFY
IS----------------------------------------------------------
------------------------------------------------------------
------------------------------------------------------------
------------------------------------------------------------
------------------------------------------------------------
------------------------------------------------------------
------------------------------------------------------------
------------------------------------------------------------
------------------------------------------------------------
------------------------------------------------------------
-----------------------------------
>MoccIr109
-------MNM--------------------------------------------------
--------------------------------------------------LICSGVSI--
------------------------------------------------------------
------------------------------------------------------------
------------------------------------------------------------
------------------------------------------------------------
-----------------------------------------------------RN----K
FPAMW--------------------------------------C----------------
-----------------------------------------------A-ALVLMVAARTC
YSS---------------------------------------------------------
------------------------------------------------------------
------------------------------------------------------------
------------------KHKYSGISDF-------------------------VRDFCGS
K---------------------------SDYILIVG------DNSS--------------
--------GIEYLMSASRCALRI-------------------------------------
------------------------------------------------------------
---------HLWDHETET----------------------------LTYPMNDFSP----
------------------------------------------------------------
------------------------------------------------------------
------------------------------------------------------------
-----------------SYKVIAFNLSFRSV--------RTLI-SINYGPLHRK------
--------------VDFICQYQFD-----------------------------------F
IN----------PRTNEVP-----------------------------------------
------------------------------------------------------------
------------------------------------------------------------
------------------------------------------------------------
-----------------------------------FATPIP-------------------
-------------------------------------------------AECCQTLL---
--------------------------ISGTSSADDVKELFSHEVSIAG------------
-RDRVR-----------Y------------------------AMSETDF---ETACVG--
------------------------------------------------------------
------------------------------------------------------------
-----------------------CGFVRRD------------------------AANRYV
FIPSLNGLTLHVGY---------------INSTPSFVV-RRN------------------
-------------------------DFTG-------------------------------
----ELLAE-----------KGTEFNLLR----MLSGLL----NFT---YVLYPEPDS--
---------RYGS-------------------VAEKNGRKNWV-GLIGWVY---------
---NKEKDLSLSELGMSFSR--LGAVK-FSWPYLND-VITYAYPAP--------------
-----RRMESY----TSMLWPFDGAT-WVLIVSSVLINCIVI----KLF-----------
------------------------------------------------------------
-------------------KGPTVSRGALP------------------------------
------------------------------------------------------------
------------------------------------------------------------
--------------------------------------------------------GS--
W---------------------------------LLLALLARQGSGGFK-------E---
----FSRLS---------------------------------------------------
YRLFLLFYAL-HVFWLTNYYNTCLFSLLSMPVFE-TEV---NSLDE--LY--TAIS-R--
-GR-FHCG------TQVSTTIYDVI-QIYQH-----------------------------
-----R-VGELLRRQI--KAH---------------SALLTEDKESFV--AD-IP---LK
-R---------------------YCLIDT-RHSLR--A-FIYEHDM-------------E
RSVRV------------------PDNAYLYTFVAGMAIQK-KCQ-----LGRMFNP----
--YVHLAVQAGLLEKWTAE---------NMKEKQI-------------------------
----GK-AGAETIPISHKIFVGPYLLFGAGLGL-SIMTFLAE-KIIR-------------
-------VSKAQSTR--W------------------------------------------
------------------------------------------------------LVFRFE
TRS---------------------------------------------------------
------------------------------------------------------------
------------------------------------------------------------
------------------------------------------------------------
------------------------------------------------------------
------------------------------------------------------------
------------------------------------------------------------
------------------------------------------------------------
------------------------------------------------------------
------------------------------------------------------------
-----------------------------------
>MoccIr110
MKRIAAPANM--------------------------------------------------
--------------------------------------------------LDCFSGSA--
------------------------------------------------------------
------------------------------------------------------------
------------------------------------------------------------
------------------------------------------------------------
-----------------------------------------------------RG----S
LPISI--------------------------------------S----------------
---------------------------------------------LYA-TLLLMAAVPKC
YPG---------------------------------------------------------
------------------------------------------------------------
------------------------------------------------------------
------------------EHTYSGISDF-------------------------IQEFCGS
N---------------------------YNYSLIVD------SNTS--------------
--------GIEHLMSQSGCAVRL-------------------------------------
------------------------------------------------------------
---------YVWNGETKS----------------------------LTNPMDDFVP----
------------------------------------------------------------
------------------------------------------------------------
------------------------------------------------------------
-----------------SYKVIALNLSFETV--------RMLI-SINYGPLQRK------
--------------VDFICLYQFD-----------------------------------F
MN----------PQENEVP-----------------------------------------
------------------------------------------------------------
------------------------------------------------------------
------------------------------------------------------------
-----------------------------------FATPIP-------------------
-------------------------------------------------ANCCQTLL---
--------------------------ISGAVATDDVRELSAHEVLIAG------------
-RSRVR-----------F------------------------AMSETDF---KAACVG--
------------------------------------------------------------
------------------------------------------------------------
-----------------------CGFIRHD------------------------TMSRYV
FIPSVNGLTLHVGC---------------INSTPHFVT-QRE------------------
-------------------------SFTG-------------------------------
----ELVAV-----------KGSEVNALR----MLSRKF----NFT---YKLYPEPNS--
---------LYGS-------------------LVERNGQANWV-GLIGWVY---------
---NKETDVGMSELGMSYLR--LGAVR-FSWPYLSD-VITYAYPAP--------------
-----RRKESY----ASMLWPFDGLT-WALIVSSVLVNCIII----KLF-----------
------------------------------------------------------------
-------------------RGPTFSRGGPP------------------------------
------------------------------------------------------------
------------------------------------------------------------
--------------------------------------------------------GS--
W---------------------------------LLLALLVKQGSDGFK-------E---
----YSRLS---------------------------------------------------
YRIFLLSYAL-HVFWLTNYYNTCLFSLLSMPVFE-TEV---NSPDE--LY--TAIS-E--
-ER-FHCG------TQISTTIYDVL-QIYEH-----------------------------
-----R-VGELIRRDM--KTH---------------SVLVTEDKDNFI--AD-IP---IK
-R---------------------YCIIDS-SNFLR--A-FLNEHAL-------------T
QSVRM------------------PKEDYLYTFMAGIAMQK-KCH-----LGRMFNP----
--YLHSLVESGLVEKWMAE---------NIMGEKT-------------------------
----RA-ADGQILPISNKVFVGPYLLLGTRIGL-SLLTFLGE-RFIR-------------
-------VTET-------------------------------------------------
------------------------------------------------------------
------------------------------------------------------------
------------------------------------------------------------
------------------------------------------------------------
------------------------------------------------------------
------------------------------------------------------------
------------------------------------------------------------
------------------------------------------------------------
------------------------------------------------------------
------------------------------------------------------------
------------------------------------------------------------
-----------------------------------
>MoccIr111
---------M--------------------------------------------------
--------------------------------------------------VNFIRGTV--
------------------------------------------------------------
------------------------------------------------------------
------------------------------------------------------------
------------------------------------------------------------
-----------------------------------------------------RE----E
LFFCW--------------------------------------F----------------
-------------------------------------------------SVLAIAVVESS
KT----------------------------------------------------------
------------------------------------------------------------
------------------------------------------------------------
------------------EYNYSGLTDF-------------------------LENFCDG
D---------------------------HAYSLIVD------SNSS--------------
--------GIEYVMHASRCAVHV-------------------------------------
------------------------------------------------------------
---------HLWDQESKT----------------------------MNVPIEDFVS----
------------------------------------------------------------
------------------------------------------------------------
------------------------------------------------------------
-----------------SHKIIFFNMSFETA--------RCVI-SLHYSPFRRQ------
--------------ADFICQIHAEH-----------------------------------
------------IHESQTP-----------------------------------------
------------------------------------------------------------
------------------------------------------------------------
------------------------------------------------------------
-----------------------------------FTTRIP-------------------
-------------------------------------------------AKCCQTLL---
--------------------------ISSRESRIDLAFL-VDDISVPG------------
-RDVVR-----------F------------------------AMSETGF---ETACLE--
------------------------------------------------------------
------------------------------------------------------------
-----------------------CGFIRHN------------------------NVGRYT
YIPSVKGLTLHVGY---------------IENAPHFLV-KQN------------------
-------------------------RVTG-------------------------------
----QVQED-----------KGTEVQMLR----MFSRYF----NFT---YKLHPEPNS--
---------VYGS-------------------RVEKNGRSDWN-GLIGWVY---------
---HKKMDLSLSELGLSFFR--LAAVT-FTWPYICD-VITYAYPEP--------------
-----RNRESY----AAIIWAFQGLT-WTAICACVLLNTLII----KLF-----------
------------------------------------------------------------
-------------------RGPTVCRGAMP------------------------------
------------------------------------------------------------
------------------------------------------------------------
--------------------------------------------------------GF--
W---------------------------------LLLALLARQSSDGFK-------E---
----FTRLS---------------------------------------------------
[truncated: 89,444 more chars]
