# Supplementary material for: Genome streamlining in a minute herbivore that manipulates its host plant
Source: eLife. 2020 Oct 23;9:e56689. doi: 10.7554/eLife.56689 (PMC7738191; doi:10.7554/eLife.56689)
Supplement: Supplementary file 7. [file elife-56689-supp7.zip › Supplementary_File_7/Figure_4_Supplement_6_GRs_mafft.fasta]

>aculy03g00430
------------------------------------------------------------
------------------------------------------------------------
------------------------------------------------------------
------M-----------------------------------------------------
----------------------------GK--------LQVF-FKS--SARRR---RRQE
TRRVTDSSSI----------------------STL-------------------------
-----------------------------------SSRACTA------------STTC-S
HKSSSTRGISDGVTGSEMEKKTKIFHLGRDGTLHEHQEDCATFISNNLDPKVEAEACELD
VRFARLAGKFRRIVNMYGIIQDVGLLFLDNDLSYQMAKSNRVSFRHRLNINSDSFSDMQL
GTSDADEGDFDASGYESPLEIRKRRWKVMIET----------------------------
--------------------------------------------------------L---
--EKL---AC------FSLFL--------VA-----------NF----------------
-------AT-VYIF------------S-------AH----IR-R-EI----------W-Q
FEGKMSSGFIANLTDANGNDVANIT-NQQE-VITSESNAQ--------TATG----WS--
VL-------------RNFLENFR-R---------HVL---------RLF-AFF--MAILW
LKSWHHFEMLFVDCRRYYFAFHT-----------------SM-------A-L-NVGDLPS
EQVLSDQITLGLKDGTKATKIATPLALSNSMRRLELRARQSKLLSENRDFYRLVMRRV-N
FA-----LWFPIIQIML-NIS----A-ICL-FK-SSSRR-R--Y-GNWS-----SPAELD
CVL-----VDESLDLCKLYENNNQNHGVNFLPEG----------SA--LV------NTTL
G---------------SL-IQLAMENFDSF-------HLL-------L--HT-S------
--FH----------SLDH------RV----------------------------S-RVNG
RGISGGKVNMGNQSYPSNNYT------GQNLVTVLDSALYC-------------------
---------------------LCEL--------------------FI-------------
--------YSMYVHGSRVA--------AATCLSIV--------LNIH-----------HR
CL-C-SFNN----------------Q---------------LMSH--------------I
-------KRSK----------NKPMRD---------------------------------
-----------------------------G-----------N-----------LVS----
--------L--------LK---QYDM----------ISMM-HEKIERTFRW---------
-----SVILWFMLM-----FINC------------LM-QIF-----SFTE----------
-----STS-------AH------------VMIFD---SAPGGSGNEAQASQQHQQHPGQV
VGLKATSTLVSA----P---TSPLTMLF-LR--IASTVFV--------------------
CYAP-L--MIFYEA-F------KIES---A-----------------S------N-RAEQ
L---VMLLARRQD-DALAQSIEPTIFEPL--I--LNIGGYF-ELNKRSVSTFLGAIVT--
--------FSVMFIE--------------LRTKSLL-TNS------------NQAV----
-------AVAKRIV----------ANSNATAIKT---------------
>MoccGr1
------------------------------------------------------------
------------------------------------------------------------
------------------------------------------------------------
------M-----------KRACI-------------------------------------
------------------------------------------------------------
---FYSSASA-------------------------SS-----------------------
----------------------------------PVVKSVEAG-------DADSPLGY--
------------------------------------------------------------
-------------------KPF--------------------------------------
------------------------------------------------------------
------------------------------------------------------------
----------------RFRFQ---------------------------------------
-------AV-------AE--------K---------------------------------
------------------------------------------------------------
--------------------------------VLYLF-----------------------
----------------------------------------SI---------AER------
-------------------------------------------I----------------
------PEF-----GAE--------Q-ITI------------------------QSEM--
-----------------------------F--------------RR--------------
-------------------VHVCQ----MF-----------------L-SLT--------
------------------------KV----------------------------A-SRRS
------------------------------------------------------------
---------------------LRAL--------------------IV-------------
--------STKAVFGALSV-------HVVCLVY--R------D---V----------C--
---K-WVERH--------------LR----------------LSSGNSTQQPPIDKLSVL
S-----FRERIH--------ALLES-----------------------------------
-PERS--------------------VSA------------LE-----------IKS----
--------L--------QT---LYNH----------LWST-VSLLDAKLGK---------
-----AVFMWHADL-----ILTV------------IL-SVR-------------------
---GIQKS---------------------SSVPT--------------------------
--------MLECA-SHFA--YSAVLFFI-I---SLVAANT--------------------
VVES-S--NIDYDL-------CRLVC---H--------IN-FS----D------W-RASN
Q---IMLLQEEIQ-QC-----------PL--A--FTGCNCF-TIDRGYILTVVGAVIT--
--------YAVVLQQ--------------LI-----------------------------
-------------------------------------------------
>MoccGr62
------------------------------------------------------------
------------------------------------------------------------
------------------------------------------------------------
------------------------------------------------------------
--------------------------MMGRT-----------------TSLSRH------
----------PSR------------------VRDF-------------------------
-----------------------------------AFRVFLW---------MCIIFGL-D
L-----------------------------------------------------------
-------------------RPE--------------------------------------
------------------------------------------------------------
------------------------------------------------------------
--------KKG-HFSTNWRFL---------------------------------------
-------NL-KNIF------------R---------------------------------
------------------------------------------------------------
--------------------------------LVHVM------------------LVL--
-------------------AFAV-----------------SL-------A-LENYFEAPE
KPST-----------------------------------------------------S-D
FVIR-----------IQ-QIN----S-ICI-VA-ES-QRAL--W-SDEA-----TLGR--
-----------------------------FFNDK----------SV--NF------DV--
---------------------------PRF-------LVL-------T--AM-D------
--LV----------YAAL------DV----------------------------E-VFKL
---------------------------EHNRLGRIRAAIET-------------------
---------------------VCWR--------------------FE-------------
--------TFFIILQMQSA---------------------------V-------------
-----FLCA----------------S----------------LER--------------M
-------QSSI----------RKDWRS---------------------------------
-------------------------ANL--------------G----------LKA----
--------------------------S---------IRND-ITDLNRIFGI---------
-----ASVLEYMKV-----FSLV------------YH-ELI-----LLIID---------
---RPDQS--------------------LTFCLL--------------------------
--------VLAP----I---MQLLTLYE-T---ARLSSRM--------------------
IETC-Q--STAALF-L-------------E-S-------SSFN----S------------
----RDYRILRHD-PD-----------RD--N--FSAWGFF-YIEKKTFVTYLSALAT--
--------FIGVLLQ--------------FDYRIT------------------NLM----
-------SKI---------------------------------------
>MoccGr64
------------------------------------------------------------
------------------------------------------------------------
------------------------------------------------------------
------M-----------SYRI--AP-------------------------------D--
----CCLSY---------------GAKTHRG-----------------SIQERR------
----------RSR------------------VQPL-------------------------
-----------------------------------AFRFFLY---------VCYALGL-D
L-----------------------------------------------------------
-------------------WPK--------------------------------------
------------------------------------------------------------
------------------------------------------------------------
--------GAG-GSHAETRSR---------------------------------------
-------TF-KHIL------------R---------------------------------
------------------------------------------------------------
--------------------------------IVFVV------------------LVA--
-------------------ALVV-----------------SF-------G-FGTYEGFDP
EPSI-----------------------------------------------------S-D
FVLW-----------IH-DAN----S-ILI-AL-ES-QRAL--W-GGES-----TLRR--
-----------------------------FFSEN----------SA--FF------DV--
---------------------------PRF-------VYL-------L--IV-D------
--VF----------DIAL------RV----------------------------E-RYDF
---------------------------MQSPLGKIRVAIEA-------------------
---------------------VCLR--------------------LS-------------
--------TLFVILQMQSA---------------------------A-------------
-----MLCT----------------R----------------LDK--------------V
-------EESI----------PHERRA---------------------------------
-------------------------TK--------------------------LKA----
--------------------------S---------IRSD-IINLNRVFGI---------
-----TLILMYIKV-----FSLI------------YS-VLI-----LLLVY---------
---KLPLS--------------------AATVLL--------------------------
--------VLMP----L---MQLLSLYE-S---VRLSSRM--------------------
ITKC-H--KTAAVF-L-------------E-S-------RYFN----S------------
----RDYRILRHD-PD-----------RD--N--FSAWGFF-YIEKRTFVGYLAALAT--
--------FIGVLAQ--------------FDYKLM------------------QAV----
-------SKKQ--------------------------------------
>MoccGr63
------------------------------------------------------------
------------------------------------------------------------
-MFRQS---------------ELRHDL-------------------------------YD
EP----L-----------KLIICRRS-------------------------------S--
----CILQT--------------ASSSIDII------R-----ARS--SSESGM------
----------CSR------------------VKLI-------------------------
-----------------------------------AFRSFLF---------MCLILGL-D
L-----------------------------------------------------------
-------------------RQA--------------------------------------
------------------------------------------------------------
------------------------------------------------------------
--------RAE-KLSAKKRFL---------------------------------------
-------TP-KFIL------------R---------------------------------
------------------------------------------------------------
--------------------------------LFYGA------------------LVV--
-------------------TYCV-----------------SY-------S-FGNYEASGE
EPSI-----------------------------------------------------S-D
WVLM-----------IH-FMN----S-ICM-VL-EA-QRTL--W-TDEG-----TLRS--
-----------------------------FFNEN----------SA--NFD---S-----
---------------------------PRF-------LVI-------L--AS-D------
--FF----------YILF------QI----------------------------E-RCRS
---------------------------SAYLVAGIRVAIEI-------------------
---------------------VCWR--------------------FI-------------
--------TLLVILQIQSA---------------------------M-------------
-----MLCA----------------R----------------LGS--------------A
-------ERSI----------AHDRQG---------------------------------
-------------------------ASL-K-----------------------LKA----
--------------------------S---------IRKN-IIDLNRIFGR---------
-----ALVLMYLKV-----FSLS------------YN-ILI-----LILVK---------
---RPPFS--------------------LMIASS--------------------------
--------VLTA----T---AHFLTLYE-S---VRLSNRM--------------------
IDKS-K--SAAASF-LG--------------G-------RYFD----S------------
----RVYRILRHD-PE-----------RD--N--LSAAGFF-FIEKKAFVGYLSALAT--
--------FIGVLCQ--------------YDDQVM------------------KTV----
-------KTS---------------------------------------
>TuGR217
------------------------------------------------------------
------------------------------------------------------------
------------------------------------------------------------
-----MM-----------------------------------------------------
-------------------------TDIKI--------LKS--LLS--KNEV--------
---NYPKVSI----------------------DSL-------------------------
-----------------------------------SSRLNLI------------------
------------------------------------------------------------
------------------------------------------------------------
--------------------VS--------------------------------------
------------------------------------------------------------
--SSN---GV------TGNGL--------FL-----------VI----------------
-------LS-LIFS------------R-------HL----TI-L-IKI------------
---------------------------------------------------------S--
L-----------------DSTFS-FN-------PLEV---------LHF-SFQ--LFN--
-------------------FSLF-----------------HF-------K-YNQ------
---------------------------------------------------------Q-F
LD-----KV------IA-KYQ----V-IN-----------I--D-YDH------QTRK--
-----------------------------FFWTH----------RI--IY------RI--
-----------------L-LIL------SY-------MPQ-------A--LH-D------
--MH----------VFKH-SWP---H----------------------------Q-SATS
-------------------------------ASTPNDALDYWL--------------SI-
---------------------LSTA--------------------IY-------------
--------YPFALSQDIIL--------IDLAML-------------S-----------QV
TL-H-NIND----------------K----------------LNA--------------V
-------SGEL----------QVEGN----------------------------------
----K--------------------LNN-K-----------V-----------IKM----
--------L--------RW---QYLL----------IHRL-VDESSSFMNL---------
-----ATFGLISHY-----VYFV------------IV-DFY-----TLAF----------
---D-KQI-------VP------------IKISS--------------------------
--------MFAS----M---GILLELCL-I---THSVVAI--------------------
YIKS-Q--QPLPIL-Y------KLSF---K-T-------Y-------S------F-HVLN
E---ISLFLYRIG-FN-----------DI--G--FSFGGLF-MITPDFTSTLALVTIS--
--------IIIAIPS--------------FHSA---------------------------
-------------------------------------------------
>TuGR218
------------------------------------------------------------
------------------------------------------------------------
------------------------------------------------------------
------M-----------------------------------------------------
-------------------------IDIKI--------LKR--LLS--KNEA--------
---NYPKISL----------------------DSL-------------------------
-----------------------------------SSRLNLI------------------
------------------------------------------------------------
------------------------------------------------------------
--------------------VS--------------------------------------
------------------------------------------------------------
--SSN---GV------TGNVL--------FL-----------VT----------------
-------MV-LIFA------------R-------HS----TK-L-VNF------------
---------------------------------------------------------S--
L-----------------DSTFS-FS-------PLEV---------THF-SFQ--LFI--
-------------------FFLF-----------------YV-------K-YNQ------
---------------------------------------------------------Q-F
LD-----KV------IA-HYH----V-ID-----------I--D-YDH------QTRK--
-----------------------------FFWIH----------RT--VY------RI--
-----------------L-IIL------SY-------IPQ-------A--LH-K------
--VN----------VYKH-SWP---Y----------------------------Q-SQTS
-------------------------------VSTSSDFLNYWL--------------TI-
---------------------LSTT--------------------VY-------------
--------YPFALSQDLIL--------IDLAML-------------S-----------QA
TL-S-NIND----------------Q----------------LNA--------------V
-------SKEM----------QLEGN----------------------------------
----K--------------------LNN-K-----------V-----------VKM----
--------L--------RW---QYLL----------IHRL-VDESSLFMNL---------
-----AAIGLISHY-----VFIV------------IV-DVY-----ILVF----------
---D-KQI-------VL------------IKISS--------------------------
--------MFAF----L---GILVELCL-I---THSVVAI--------------------
YIKS-Q--QPVPIL-Y------KLSF---K-T-------D-------S------F-SVLN
E---ISLSLYRIG-FN-----------DI--G--FSFGGLF-MITPDFISTLAIVTIS--
--------IIIAIPS--------------FHSA---------------------------
-------------------------------------------------
>TuGR219
------------------------------------------------------------
------------------------------------------------------------
------------------------------------------------------------
------M-----------------------------------------------------
-------------------------SDIAI--------LKS--LLS--KNEM--------
---IYPPISI----------------------DSF-------------------------
-----------------------------------SSKWNLM------------------
------------------------------------------------------------
------------------------------------------------------------
--------------------TS--------------------------------------
------------------------------------------------------------
--STN---GI------IGNLL--------FL-----------LT----------------
-------AG-LMVA------------R-------YL----IK-L-PTI------------
---------------------------------------------------------S--
L-----------------ESTFT-IN-------PAEA---------MYS-AIK--VFV--
-------------------LTLF-----------------HF-------K-YNQ------
---------------------------------------------------------R-F
FD-----EI------IT-RFK----A-IN-----------I--D-FDD------QTRK--
-----------------------------YFWTR----------RA--AY------RI--
-----------------L-MLL------GY-------MPR-------V--YY-C------
--IV----------IYKY-SWP---H----------------------------Q-SSDQ
-----------------TPKL------YSISARLNDDPLNYWT--------------SL-
---------------------FASL--------------------LS-------------
--------IPLSLFHDLAF--------IDLAML-------------V-----------QS
AL-Y-YINN----------------Q----------------VTA--------------I
-------SKEM----------NIDGS----------------------------------
----K--------------------LDC-K-----------A-----------VKT----
--------L--------RW---QYLL----------VHRL-VDKSSSLTNL---------
-----CTFGLISYY-----MTFF------------IF-CFY-----TLAF----------
---D-DHI-------LP------------IKIST--------------------------
--------ILQT----S---GILIVLCL-I---IHAVVTI--------------------
YTKS-Q--ESLPTL-Y------KLSF---E-T-------E-------S------F-QILN
E---ISLFLYRIG-FN-----------DV--G--FSFGGIF-MITPDFISTLAAVTIT--
--------VIIAIPS--------------FVVPSS-------------------------
-------------------------------------------------
>TuGR220
------------------------------------------------------------
------------------------------------------------------------
------------------------------------------------------------
------M-----------Y-----------------------------------------
-------------------------ILDKL--------FN-W-MSN--KNIK--------
---NYPKVSM----------------------NSF-------------------------
-----------------------------------SSRFNLI------------------
------------------------------------------------------------
------------------------------------------------------------
--------------------VS--------------------------------------
------------------------------------------------------------
--STK---GL------LGNGL--------FI-----------LL----------------
-------FV-STQL------------K-------FW----VK-L-GYI------------
---------------------------------------------------------S--
L-----------------DSTFS-VH-------PETI---------IYC-FIE--IYL--
-------------------LSLF-----------------HF-------K-FNE------
---------------------------------------------------------K-F
LT-----QV------HQ-IWK----S-LN-----------I--D-SDD------STRR--
-----------------------------YFWTK----------ES--SY------RK--
-----------------M-ITI------SY-------FSM---------GVS-V------
--LL----------VHAA-SWP---Y----------------------------T-SVSP
------------------SE-------YSIEMLLSEPSVKFWS--------------EM-
---------------------LADI--------------------VL-------------
--------YPVCLMQDFII--------IDSAFL-------------A-----------QS
AL-H-YINN----------------R----------------LAI--------------I
-------DKQL----------KMNDM----------------------------------
----K--------------------LDI-K-----------A-----------IQD----
--------L--------RV---KYVL----------THRL-VKRLGSFVNP---------
-----CLFGIFSYY-----VSIL------------NV-KIY-----KILF----------
---T-EHN-------QF------------YLTVA--------------------------
--------LIDF----F---GTITELFL-L---IIPIATI--------------------
TTKS-R--EFHKTL-Y------KLTF---N-T-------D-------S------F-HYLN
E---ISLFLYRMS-FN-----------NI--G--FSFGGIF-MITPDFTSSLIAVTFT--
--------IIIAIPS--------------FIS----------------------------
-------------------------------------------------
>TuGR221
------------------------------------------------------------
------------------------------------------------------------
------------------------------------------------------------
------M-----------Y-----------------------------------------
-------------------------VLNKL--------FN-R-MSN--KPKK--------
---MYPKVSM----------------------NSL-------------------------
-----------------------------------SSKVNLI------------------
------------------------------------------------------------
------------------------------------------------------------
--------------------VS--------------------------------------
------------------------------------------------------------
--STN---GL------LGNGL--------FV-----------LL----------------
-------LL-STQF------------R-------FL----VK-L-SET------------
---------------------------------------------------------S--
L-----------------DSTFS-VS-------PETI---------IYC-LIE--IYL--
-------------------ICLF-----------------HF-------K-FDK------
---------------------------------------------------------K-F
IH-----QV------HQ-IWQ----L-LM-----------I--D-FDH------STRC--
-----------------------------YFAIQ----------RS--SY------RK--
-----------------M-III------TY-------FFM-------W--IP-D------
--LV----------LDAA-PWP---Y----------------------------T-WVSS
------------------FE-------CMIEMLLSEPSLHFWS--------------RV-
---------------------FVLV--------------------IL-------------
--------YPACLMQDFII--------IDSAFS-------------S-----------QS
AL-H-YINN----------------Q----------------LAI--------------I
-------DKHL----------KMNDV----------------------------------
----K--------------------LDI-Q-----------V-----------IQD----
--------L--------RV---KYVL----------THRL-VKKLGSFLNP---------
-----CLFGIFSYY-----VSIL------------NV-KIY-----NILF----------
---I-EHE-------QS------------DLILL--------------------------
--------LIDC----F---GTIAELFL-L---IIPIAAI--------------------
TTKS-R--EFYTTL-Y------KLTF---R-T-------D-------S------F-KDLN
E---ISLFLYRMS-LN-----------NI--G--FTFGGIF-MITRDFISSLIAVTVT--
--------IIIAIPF--------------FIS----------------------------
-------------------------------------------------
>TuGR222
------------------------------------------------------------
------------------------------------------------------------
------------------------------------------------------------
------M-----------------------------------------------------
-------------------------ILIKV--------LKYW-TRG--DEPP--------
---NFPAITI----------------------NSI-------------------------
-----------------------------------SSNLMLN------------------
------------------------------------------------------------
------------------------------------------------------------
--------------------VS--------------------------------------
------------------------------------------------------------
--SSS---GI------VEKCL--------FA-----------FT----------------
-------MI-LLNL------------K-------NI----VS-L-HSI------------
---------------------------------------------------------S--
L-----------------ETVFN-AN-------VHTI---------LYF-LGR--VCI--
-------------------FSLF-----------------YL-------K-YTR------
---------------------------------------------------------T-F
VK-----KV------EE-LQN----E-LK-----------I--E-FDY------ETRK--
-----------------------------YFWTR----------KV--IY------YS--
-----------------F-NVG------SK-------ICL-------L--IN-T------
--MG----------NAYH-KWP---Y----------------------------S-DLER
-----------------------------------RDEVDYWI--------------MV-
---------------------IRVL--------------------II-------------
--------YPFFTCQDCIL--------YDLAIT-------------A-----------RA
AI-E-YFET----------------Q----------------SKR--------------I
-------YKES----------LKDEK----------------------------------
----A--------------------LNF-Q-----------A-----------IHD----
--------L--------RL---KYLQ----------THRL-VNKINEFMSP---------
-----CLLVSLIIY-----VNHF------------IN-AVY-----QTLF----------
---V-QQS-------RS------------EQMYR--------------------------
--------LSSS----V---GAFTLTIT-F---VHLAAQV--------------------
YQQS-Q--QLLMTV-Y------RLSL---K-T-------D-------H------L-KVLN
E---ISLFV---N-CN-----------EI--G--FSLGGIC-MITSSTITTTLSILVT--
--------LIIAIPS--------------FAN----------------------------
-------------------------------------------------
>TuGR223
------------------------------------------------------------
------------------------------------------------------------
------------------------------------------------------------
-----MM-----------------------------------------------------
-------------------------ILIKV--------LQCW-IRN--DEPV--------
---NFPEITI----------------------NSI-------------------------
-----------------------------------PSKLMLH------------------
------------------------------------------------------------
------------------------------------------------------------
--------------------VS--------------------------------------
------------------------------------------------------------
--STS---GT------GQKCL--------FA-----------FI----------------
-------MS-LHNL------------R-------YV----IK-L-WGI------------
---------------------------------------------------------S--
L-----------------DAVFE-AN-------VNII---------LYF-LGQ--ICI--
-------------------FSLF-----------------HL-------K-YNN------
---------------------------------------------------------T-F
VE-----KV------ED-LWN----D-FQ-----------I--E-FDN------ETRK--
-----------------------------YFWTR----------KV--FY------YS--
-----------------A-TVF------SK-------ICY-------L--IY-D------
--MS----------KTYH-NWP---Y----------------------------S-DSEK
----------------------------------LRNEVDYWF--------------GV-
---------------------IRLA--------------------II-------------
--------YPFFICQDCIL--------FDLSIT-------------A-----------ET
AI-E-YIES----------------Q----------------SKR--------------I
-------YKES----------LKDEK----------------------------------
----A--------------------LHF-K-----------V-----------IHD----
--------L--------RL---KYLQ----------THRL-ANKMNEFISP---------
-----CLPVFLLIY-----MQHF------------IY-LVY-----LILF----------
---V-QQS-------QF------------LLISR--------------------------
--------IIAC----I---GAFPVTIV-Y---IYSTAQV--------------------
YKKS-Q--QLLMTV-Y------KLSL---K-T-------D-------Y------L-KALN
E---ITLFV---N-CN-----------EI--G--FSLGGIC-MITSSAITTTFSFIAT--
--------LIIAIPS--------------FAR----------------------------
-------------------------------------------------
>TuGR226
------------------------------------------------------------
------------------------------------------------------------
------------------------------------------------------------
------M-----------------------------------------------------
-------------------------ILMKV--------LQYW-IRS--DEPT--------
---NFPAITV----------------------DSI-------------------------
-----------------------------------ASRLILK------------------
------------------------------------------------------------
------------------------------------------------------------
--------------------VS--------------------------------------
------------------------------------------------------------
--STS---RT------MEKCF--------FA-----------FT----------------
-------MI-LLYF------------R-------YL----IK-L-CGI------------
---------------------------------------------------------S--
L-----------------DAVFT-VD-------ANTI---------LYF-LCQ--ISL--
-------------------FSLF-----------------YQ-------K-YNH------
---------------------------------------------------------T-F
VE-----KV------HD-LWN----E-LQ-----------I--E-LDY------ETRK--
-----------------------------YFWTH----------KV--FY------YS--
-----------------V-TVF------SK-------ICT-------L--IY-D------
--LG----------NVYY-YWP---Y----------------------------K-DSDS
----------------------------------LQSPFDYWT--------------WV-
---------------------MRVP--------------------II-------------
--------YSYYICHDFIL--------CDLSIA-------------A-----------QT
AI-Q-NIES----------------Q----------------LKR--------------L
-------YKES----------LKDER----------------------------------
----A--------------------LHF-T-----------I-----------IHD----
--------L--------RI---KYLQ----------THRL-VNKMNELMSP---------
-----CLLVFLIIF-----TNYF------------IR-MFY-----LILF----------
---V-QQS-------RF------------VQMYQ--------------------------
--------LSGC----I---GSFILIIT-I---IHLTAQV--------------------
YLKS-Q--RLLMAA-Y------KLSL---K-T-------D-------Y------L-KVLN
E---ITLFV---N-CN-----------EI--A--FSLGGIC-MITSSAITTFFSILAT--
--------LIIAIPS--------------FG-----------------------------
-------------------------------------------------
>TuGR225
------------------------------------------------------------
------------------------------------------------------------
------------------------------------------------------------
-----MM-----------------------------------------------------
-------------------------ILIKV--------LQHW-IRS--DE-V--------
---NFPEITI----------------------NSI-------------------------
-----------------------------------ASKLILK------------------
------------------------------------------------------------
------------------------------------------------------------
--------------------VS--------------------------------------
------------------------------------------------------------
--STS---GI------VGKCL--------FA-----------FA----------------
-------IS-LIHS------------R-------YL----IK-L-PGI------------
---------------------------------------------------------S--
F-----------------DKVFT-AD-------PNTI---------LDF-SCG--IFY--
-------------------FSLF-----------------HF-------K-YNH------
---------------------------------------------------------I-F
VK-----QI------ED-VWN----E-LQ-----------I--G-FDY------EARK--
-----------------------------YFWTR----------KV--IY------YS--
-----------------V-TV-------GT-------ICL-------F--IH-D------
--IS----------YFYH-NWP---Y----------------------------S-DPKR
----------------------------------LQNQFDYWT--------------SV-
---------------------MRLP--------------------II-------------
--------YPYVVCNNCIL--------YDLSIT-------------A-----------ET
AI-Q-YIDT----------------Q----------------SKR--------------L
-------YKES----------LKDEK----------------------------------
----A--------------------LNF-Q-----------V-----------IHD----
--------L--------RL---KYLQ----------THRL-VNKMNEFLSP---------
-----YLLLSLIIC-----IHHF------------IY-LVY-----SILF----------
---V-QQS-------GL------------SRICQ--------------------------
--------VISF----V---GFSTFTFF-I---THLSSQV--------------------
HVKS-Q--QLLMTV-Y------KLSL---K-T-------D-------F------L-KVLN
E---ITLFV---N-CT-----------EI--G--FSLGGIC-TLTSSAITTLFSILTT--
--------LIIAIPS--------------FIK----------------------------
-------------------------------------------------
>TuGR224
------------------------------------------------------------
------------------------------------------------------------
------------------------------------------------------------
------M-----------------------------------------------------
-------------------------ILIKV--------LQYW-TKS--EEPV--------
---NFPEITI----------------------NSI-------------------------
-----------------------------------ASKIILY------------------
------------------------------------------------------------
------------------------------------------------------------
--------------------VS--------------------------------------
------------------------------------------------------------
--STS---GK------LGKCL--------FA-----------FT----------------
-------MS-LLSF------------R-------YL----IR-I-SYL------------
---------------------------------------------------------S--
L-----------------DSVFK-AD-------FFAI---------LFI-FCK--VCI--
-------------------FSLF-----------------YL-------K-YNH------
---------------------------------------------------------N-F
AK-----KV------QD-LWY----D-LR-----------I--E-HDY------ETRK--
-----------------------------YFWTR----------KV--IY------YS--
-----------------L-QAT------CY-------AGY-------I--IH-D------
--AC----------LFYH-IRP---D----------------------------A-DSER
----------------------------------LQNVLYYWE--------------TV-
---------------------LEMP--------------------IL-------------
--------YYYVICHHFIL--------LDLSVL-------------A-----------QT
AI-Q-YLET----------------Q----------------SER--------------I
-------YKES----------LKGRK----------------------------------
----V--------------------SNF-K-----------A-----------IHD----
--------L--------RL---KYLQ----------THLL-VNKMNKLMSP---------
-----GLFVYLVLP-----LDQF------------IK-QVY-----SVLF----------
---V-QQS-------QL------------LRIHR--------------------------
--------VIGC----I---AALILAIS-I---IHSTAQV--------------------
YLKS-Q--ALLMTV-Y------KLSM---K-T-------D-------Y------S-KVLN
E---ITLFV---N-CD-----------EI--G--FYFGGIC-TITYSTITTTFSLLAT--
--------LIISMPS--------------FAG----------------------------
-------------------------------------------------
>TuGR227
------------------------------------------------------------
------------------------------------------------------------
------------------------------------------------------------
------------------------------------------------------------
------------------------------------------------------------
------------------------------------------------------------
---------------------------------------MLN------------------
------------------------------------------------------------
------------------------------------------------------------
--------------------VS--------------------------------------
------------------------------------------------------------
--STS---GI------VQKCF--------FA-----------FT----------------
-------LI-LLQL------------K-------FL----IG-N-RDI------------
---------------------------------------------------------S--
L-----------------NSIFT-AD-------SRLI---------VFF-LCD--ICI--
-------------------FSLF-----------------HL-------K-YNH------
---------------------------------------------------------T-F
VK-----KV------ND-LWY----D-LR-----------I--E-HDY------ETRK--
-----------------------------YFWTH----------KV--TY------RL--
-----------------L-QVT------CL-------IFY-------L--TF-NI-----
--------------FHFY-KWF---N----------------------------S-GLEK
----------------------------------LGNADLFWA--------------SI-
---------------------TRAL--------------------IF-------------
--------YPYLISHNFIL--------FDLSIL-------------A-----------ET
AM-Q-NIEK----------------H----------------SKE--------------L
-------YKEL----------LSNEK----------------------------------
----V--------------------LNF-E-----------A-----------IHN----
--------L--------RL---KYVQ----------IHQL-VDKINEIISP---------
-----CLLVYLINF-----ICRF------------IH-LVY-----LILF----------
---V-QQS-------GL------------SRLYQ--------------------------
--------IIGG----I---ATFTITYF-I---IHLTLQV--------------------
YLKS-Q--QVILTV-Y------KLSL---K-T-------D-------Y------L-KVLN
E---ITLFV---N-RN-----------EI--G--FSLGGIC-MITSSTMTTLFSVLGT--
--------LIIAIPS--------------FAR----------------------------
-------------------------------------------------
>TuGR228
------------------------------------------------------------
------------------------------------------------------------
------------------------------------------------------------
------M-----------------------------------------------------
-------------------------VFIKV--------LKDW-ILN--NEPT--------
---DYPKISI----------------------YST-------------------------
-----------------------------------SSKLALS------------------
------------------------------------------------------------
------------------------------------------------------------
--------------------VS--------------------------------------
------------------------------------------------------------
--STA---SV------WGKCF--------CM-----------LM----------------
-------FI-LLNL------------K-------YL----FR-L-LDI------------
---------------------------------------------------------S--
L-----------------DSVSD-LN-------FYLI---------IGA-SFE--NCL--
-------------------HIFF-----------------YS-------K-YNH------
---------------------------------------------------------T-F
LK-----QI------EK-HWN----E-LQ-----------I--D-LDN------ETRK--
-----------------------------YFWTR----------KV--IY------YL--
-----------------L-YTS------SI-------VFS-------F--IY-D------
--IE----------NNIR-TWP---Y----------------------------S-DADQ
---------------------------STHKSIYMKNSIHYWT--------------KF-
---------------------IRFL--------------------TV-------------
--------YPYIFLEAFIL--------FDLLVL-------------S-----------QT
AL-K-YIDL----------------Q----------------LNR--------------L
-------YKAS----------KTNER----------------------------------
-------------------------LNI-N-----------V-----------VHD----
--------L--------RL---KYFL----------THRL-VNKMNEYVSP---------
-----CLLFHCIIF-----LNLF------------VY-ILY-----FGLF----------
---V-QQS-------LV------------RRLYL--------------------------
--------TIGY----F---AMIMNLFL-I---IYATVNV--------------------
YTKS-Q--DVLAMV-Y------KLSF---K-A-------D-------Y------S-AIKN
E---ISLFL---N-YD-----------GI--G--FSLGGII-MITTASISTLFSFLLT--
--------IIIAIPS--------------FDGSNHS-S---------------VNI----
------TSNKN--------------------------------------
>TuGR229
------------------------------------------------------------
------------------------------------------------------------
------------------------------------------------------------
------M-----------------------------------------------------
-------------------------AFVKV--------LNGW-MRN--NELT--------
---DYPQIPI----------------------YST-------------------------
-----------------------------------ASKLGSS------------------
------------------------------------------------------------
------------------------------------------------------------
--------------------IS--------------------------------------
------------------------------------------------------------
--SKS---EF------RGKCV--------AI-----------LV----------------
-------II-LLNF------------K-------YL----FR-S-LDV------------
---------------------------------------------------------S--
L-----------------DSGFD-VE-------FKIF---------IDC-LCE--LGM--
-------------------HFLL-----------------YF-------K-FNL------
---------------------------------------------------------N-F
LR-----QI------EN-LWK----E-LQ-----------I--D-SDY------AAKK--
-----------------------------YFWNH----------KV--IY------YI--
-----------------L-SAN------FS-------VSL-------L--IY-D------
--IA----------NMFR-IWP---Y----------------------------S-DAGQ
---------------------------STTISIYRKNPIHYWT--------------II-
---------------------VRII--------------------II-------------
--------HPYNLLQTFIL--------FDLLVL-------------A-----------QT
AL-Q-HVNM----------------E----------------SHR--------------L
-------YRAS----------NIDIK----------------------------------
----T--------------------LNI-K-----------A-----------MRN----
--------L--------RL---KFFS----------TQRL-VNKMNEFFSP---------
-----FLFPYCVIF-----MNRF------------IN-LLY-----FGLF----------
---V-QQS-------LG------------TKIYR--------------------------
--------TVGC----V---GMLSLLIL-V---VHAAVKV--------------------
YTKS-Q--EVMVTV-Y------KLSL---K-T-------D-------Y------L-RVMN
E---ISLFL---N-CG-----------GI--G--FSFGGIF-MINTSTVFTFFSILAT--
--------IIVSIPS--------------FTR----------------------------
-------------------------------------------------
>TuGR230
------------------------------------------------------------
------------------------------------------------------------
------------------------------------------------------------
------M-----------------------------------------------------
-------------------------ASINM--------QQCF-VRN--EQLK--------
---HYPTITI----------------------DSI-------------------------
-----------------------------------PSKFQLI------------------
------------------------------------------------------------
------------------------------------------------------------
--------------------IS--------------------------------------
------------------------------------------------------------
--STS---NM------FGKCL--------FV-----------LI----------------
-------MF-ILNL------------V-------HG----RA-I-MYS------------
---------------------------------------------------------S--
L-----------------DSVFT-LK-------IKSF---------LFF-LIG--NWM--
-------------------FITF-----------------YF-------R-YNH------
---------------------------------------------------------K-L
IK-----QI------DE-HLK----G-LQ-----------I--D-FDY------ETRK--
-----------------------------YFWTR----------TT--LY------RW--
-----------------F-IRA------YY-------IFS-------F--II-R------
--YC----------YELY-TWS---V----------------------------K-DRSK
---------------------------LSSEVAFKRSIIFYFL--------------LF-
---------------------ICAP--------------------VA-------------
--------YFKHFCQIYIE--------VDLPIL-------------A-----------QT
AV-Q-FNLI----------------K----------------LKK--------------L
-------LNET----------TKDEK----------------------------------
----S--------------------LNL-N-----------A-----------IKN----
--------I--------RH---KYLL----------SCRL-VDQINEVMSP---------
-----ALFFLFTNF-----IINT------------CN-LSY-----TLLY----------
---T-EQS-------YM------------SKCYN--------------------------
--------LIQN----S---FSLVGALL-S---TYSSIKI--------------------
HDQS-L--ESLATV-Y------KLSL---K-T-------N-------S------I-RTLN
E---ISLFL---N-HK-----------EM--G--FTLGGMF-MLTTSSLSTLFSIFIT--
--------IVFALPT--------------FAS----------------------------
-------------------------------------------------
>TuGR232
------------------------------------------------------------
------------------------------------------------------------
------------------------------------------------------------
------M-----------------------------------------------------
-------------------------PYINM---------QCF-VRN--EGLK--------
---HYPKVSI----------------------DSI-------------------------
-----------------------------------PSKFQLL------------------
------------------------------------------------------------
------------------------------------------------------------
--------------------IS--------------------------------------
------------------------------------------------------------
--STS---NT------FGKCL--------FV-----------FI----------------
-------ML-ILNL------------V-------HC----RA-L-LNI------------
---------------------------------------------------------S--
L-----------------DSIFS-VN-------LRAL---------LFP-VLG--NGM--
-------------------FIVF-----------------YF-------R-YNH------
---------------------------------------------------------K-L
LE-----QI------DD-HWN----S-LQ-----------I--D-FDY------ETRK--
-----------------------------YFWTH----------KT--TY------RR--
-----------------L-TYI------VY-------ILA-------I--VL-R------
--YC----------YELY-KWN---N----------------------------A-DRSN
---------------------------LPSHIVFKQSFVFYFL--------------LF-
---------------------ICAP--------------------IA-------------
--------YFKHFCQTCIH--------VDLPIL-------------A-----------QT
AV-Q-FNLI----------------K----------------LNK--------------L
-------LNEA----------TKNEK----------------------------------
----S--------------------LNI-D-----------D-----------VQN----
--------I--------RH---KYLL----------TCRL-VDKINEIISF---------
-----CLFFMFINF-----LVNS------------CN-LCY-----NLLY----------
---T-EQS-------QL------------TKWYN--------------------------
--------VIQN----S---FIFTNNLV-Y---TRSTLKI--------------------
HEKS-Q--ESLATV-Y------KLSL---K-T-------N-------S------I-RILN
E---ISLFL---N-HE-----------EI--G--FTFGGMF-MLTTSSLSTLFSILIT--
--------IIFALPS--------------FAT----------------------------
-------------------------------------------------
>TuGR233
------------------------------------------------------------
------------------------------------------------------------
------------------------------------------------------------
------M-----------------------------------------------------
-------------------------TSINM--------QQCF-VRN--EQLK--------
---HYPKVSI----------------------DSI-------------------------
-----------------------------------QSRYLLM------------------
------------------------------------------------------------
------------------------------------------------------------
--------------------IS--------------------------------------
------------------------------------------------------------
--STS---NI------YGKCL--------FV-----------FI----------------
-------MF-IINL------------V-------HC----RA-L-LFI------------
---------------------------------------------------------S--
L-----------------DSMFS-VK-------FGTF---------LFV-LVV--NVN--
-------------------PILF-----------------YY-------R-YNH------
---------------------------------------------------------K-L
VK-----QI------EN-HWN----G-LQ-----------I--D-YDY------ETRK--
-----------------------------YFWTR----------KV--IY------RW--
-----------------L-VYS------SY-------ILL-------Y--IF-K------
--YC----------YLIY-TLS---D----------------------------Q-DTSK
---------------------------QS-----IGNVIFPFL--------------LL-
---------------------ILAL--------------------IT-------------
--------IFIHFCHSCIH--------WDLSLL-------------A-----------QT
AV-Q-FNLI----------------K----------------LKK--------------L
-------LNES----------RKDQK----------------------------------
----S--------------------LNV-D-----------A-----------IQS----
--------I--------RH---KYLL----------ICRL-VYKIDEIMSP---------
-----SLFAMFTHF-----LAYA------------CN-LSY-----SLIY----------
---N-EEN-------QL------------TKWYN--------------------------
--------VILT----S---FILIISLV-S---TYVNVRI--------------------
HEKS-L--ESLAIV-Y------KLSL---R-T-------D-------S------I-RILN
E---ILLFL---N-HN-----------EI--G--FTFGGMF-MLTLSSLSTLFSILTTNL
WEEIMLQILVNELSS--------------LFFIQLI------------------------
-------------------------------------------------
>TuGR234
------------------------------------------------------------
------------------------------------------------------------
------------------------------------------------------------
------M-----------------------------------------------------
-------------------------PSINM--------QQCF-VRN--EQLK--------
---NYPKVSI----------------------DSI-------------------------
-----------------------------------PSKFQLI------------------
------------------------------------------------------------
------------------------------------------------------------
--------------------IS--------------------------------------
------------------------------------------------------------
--STS---NI------YGKCL--------FV-----------FI----------------
-------MF-ILNL------------V-------NC----RA-L-LFI------------
---------------------------------------------------------S--
L-----------------DSMFS-AK-------FGAL---------LFV-LIA--NWM--
-------------------PIVF-----------------YF-------R-YNH------
---------------------------------------------------------K-L
VE-----QI------ED-HWN----A-LQ-----------I--D-YDY------ETRK--
-----------------------------YFWTH----------TA--IY------RW--
-----------------L-VYV------MY-------ILL-------F--TF-H------
--YC----------YSIY-TLS---D----------------------------K-HTSK
---------------------------HP-----IGNGLFYFL--------------LL-
---------------------ILAL--------------------II-------------
--------SSVHFCQTCIH--------MDLPML-------------A-----------QS
AV-Q-FNLI----------------A----------------LKK--------------L
-------LNEA----------TKDAK----------------------------------
----S--------------------LNI-T-----------A-----------IQN----
--------I--------RR---QHLL----------ICRL-VDKIDEIMGP---------
-----SLLLMCTHF-----LANA------------CH-LAY-----ALIY----------
---N-EQN-------QL------------TKWYN--------------------------
--------VILT----S---FILITNMI-Y---IHANVKI--------------------
HEKS-L--ELVAIV-Y------KLSL---K-T-------D-------S------I-RVLN
E---ITLFL---N-HN-----------EI--G--FTFGGMF-LLTTSSLSTLFSILIT--
--------IIIALPS--------------FAR----------------------------
-------------------------------------------------
>TuGR235
------------------------------------------------------------
------------------------------------------------------------
------------------------------------------------------------
------M-----------------------------------------------------
-------------------------ASINM--------QQCF-VRN--EELK--------
---HYPKISI----------------------DSI-------------------------
-----------------------------------FSRMQLI------------------
------------------------------------------------------------
------------------------------------------------------------
--------------------IS--------------------------------------
------------------------------------------------------------
--STS---NI------YGKCL--------FV-----------II----------------
-------ML-ILNL------------V-------HC----RA-L-LFI------------
---------------------------------------------------------S--
L-----------------DSIFS-IK-------LGAF---------FFV-LIA--NWL--
-------------------PIVF-----------------HL-------R-YNH------
---------------------------------------------------------K-L
VK-----QI------ED-HWN----G-LQ-----------I--D-YDY------ETRK--
-----------------------------YFWTR----------KA--IY------RW--
-----------------L-VYF------SY-------IFL-------Y--IF-K------
--YS----------YSLY-TLS---D----------------------------K-DTSK
---------------------------LSSEVVLKQNIIFYFL--------------LL-
---------------------ICTP--------------------IT-------------
--------LFIHCCQSCIH--------IDLPIL-------------A-----------QT
AV-Q-YNLI----------------K----------------LKK--------------L
-------LKES----------GKDEK----------------------------------
----S--------------------LNI-N-----------A-----------IQN----
--------I--------RY---RYLL----------SCRL-VDKINEIMSP---------
-----ALFFMFTYF-----LANA------------CN-LSY-----SLIY----------
---Y-EQN-------HL------------TKWYN--------------------------
--------IFMT----S---FILISLLV-Y---THANIKI--------------------
HEKS-Q--ESLAIV-Y------KLSL---K-T-------N-------S------M-RLLN
E---ISLFL---N-HN-----------EI--G--FTFGGMF-MLTTSSLSKLLSILTT--
--------IIVALPT--------------FAK----------------------------
-------------------------------------------------
>TuGR236
------------------------------------------------------------
------------------------------------------------------------
------------------------------------------------------------
------M-----------------------------------------------------
-------------------------PSINM--------QQCF-VRN--EQLK--------
---HYPKVSI----------------------DSI-------------------------
-----------------------------------PSKFQLI------------------
------------------------------------------------------------
------------------------------------------------------------
--------------------IS--------------------------------------
------------------------------------------------------------
--STS---NI------YGKCL--------SV-----------FI----------------
-------MF-LLNL------------V-------HC----HA-L-LYI------------
---------------------------------------------------------S--
L-----------------DSIFS-IE-------IGKL---------VSL-LLR--NWM--
-------------------FIIF-----------------YL-------N-YNQ------
---------------------------------------------------------N-L
CK-----QI------DD-HWN----G-LQ-----------I--D-YDY------ETRK--
-----------------------------YFSTQ----------KA--IY------RW--
-----------------L-TYI------LY-------ILP-------Y--MM-R------
--YC----------YSFY-MDN---D----------------------------D-NKSN
---------------------------LSSAVDFKQNIILYFL--------------LT-
---------------------ICAP--------------------IT-------------
--------FFVHFCRSCIL--------SDLAML-------------A-----------QT
AV-Q-FNLV----------------T----------------LKK--------------L
-------LKES----------RKDEK----------------------------------
----S--------------------LNI-N-----------A-----------IKN----
--------I--------RH---KYLL----------SCRL-VDKLNEIMSP---------
-----SSFLLFIYF-----LANA------------CH-LSY-----SLLY----------
---T-EQN-------QS------------DKWYN--------------------------
--------IILT----S---SLLITNLV-Y---THAMIKI--------------------
HEKS-K--ESLAIV-Y------RLSL---K-T-------N-------S------M-RLLN
E---ISLFL---K-HK-----------EI--G--FSFGGIF-MLTTSSLSTLYSIFIT--
--------IILALPS--------------FVS----------------------------
-------------------------------------------------
>TuGR245
------------------------------------------------------------
------------------------------------------------------------
------------------------------------------------------------
------M-----------------------------------------------------
-------------------------PSINM--------QQCF-VRN--EQLK--------
---HYPKVSI----------------------NSI-------------------------
-----------------------------------PSRYLLM------------------
------------------------------------------------------------
------------------------------------------------------------
--------------------IS--------------------------------------
------------------------------------------------------------
--STS---NI------YGKCL--------FV-----------LI----------------
-------VF-ITNL------------V-------HC----RG-L-LYM------------
---------------------------------------------------------S--
L-----------------DSVFS-VQ-------LRTF---------IYF-LHG--NWI--
-------------------FMVF-----------------YL-------R-YNH------
---------------------------------------------------------N-L
LK-----QI------DE-HWN----G-LQ-----------I--D-FDY------ETRK--
-----------------------------YFWTR----------KA--FY------RY--
-----------------L-TYV------LF-------TLS-------I--II-T------
--YG----------SQFY-AWN---D----------------------------K-DNSK
---------------------------LSREVFFKQNIIFYFL--------------LM-
---------------------ICVP--------------------IV-------------
--------YFNYIFQCFIQ--------MDLPIL-------------A-----------QT
AV-Q-FNLI----------------R----------------LKR--------------L
-------LNEA----------KKDEK----------------------------------
----S--------------------LNI-N-----------A-----------IQN----
--------I--------RQ---KYLL----------CCGL-VDKIDEVMSP---------
-----CLFLMFTDF-----VVHA------------SA-LSH-----ALLY----------
---T-ELN-------QS------------TQWAV--------------------------
--------VMQN----S---LNLINAWL-F---TRSTLQI--------------------
HEKS-L--ESLAIV-Y------KLSM---K-T-------N-------S------I-HLLN
E---ISLFL---N-HN-----------EI--G--FTFGGMF-MLTTSSLSTLFSVLIT--
--------FILALPS--------------FAT----------------------------
-------------------------------------------------
>TuGR239
------------------------------------------------------------
------------------------------------------------------------
------------------------------------------------------------
------M-----------------------------------------------------
-------------------------TSINM--------QQCF-VRN--EELK--------
---HYPKVSI----------------------DSI-------------------------
-----------------------------------QSKFQLM------------------
------------------------------------------------------------
------------------------------------------------------------
--------------------IS--------------------------------------
------------------------------------------------------------
--STS---HI------YGKCL--------FV-----------LI----------------
-------MF-LFNL------------Y-------YF----RE-L-LYF------------
---------------------------------------------------------S--
L-----------------DAIFS-FT-------FESF---------IRL-LYG--NGI--
-------------------DMVF-----------------YF-------K-YNH------
---------------------------------------------------------K-L
MK-----TI------DD-DWN----G-LQ-----------I--D-FDY------ETRK--
-----------------------------YFWTH----------KA--KC------RR--
-----------------L-INV------VS-------IFY-------L--II-T------
--CF----------YPIS-LYN---T----------------------------Q-QRIK
---------------------------------LVQHIIYYFC--------------LL-
---------------------VCFP--------------------LY-------------
--------QYKRFCHCCIY--------VDLILL-------------A-----------QT
AV-Q-FNLI----------------K----------------LQK--------------L
-------LNET----------RKDEK----------------------------------
----S--------------------LNI-N-----------V-----------IEN----
--------A--------RN---KYLL----------SCRL-IDKMNDIMSP---------
-----CLFFIFTNF-----AVNA------------GH-LFY-----NLLY----------
---T-KED-------EA------------GKLIT--------------------------
--------NFQL----S---CSLTLVLL-Y---THLSLKI--------------------
HEKS-L--ESLATV-Y------KLSL---K-T-------N-------S------I-RLLN
E---ISLFL---N-HN-----------EI--G--FTFGGMF-MLTTSSLSTLFSIIVT--
--------IVFALPT--------------FAR----------------------------
-------------------------------------------------
>TuGR240
------------------------------------------------------------
------------------------------------------------------------
------------------------------------------------------------
------M-----------------------------------------------------
-------------------------PSINM--------QQRF-VRN--EQLK--------
---HYPKVSI----------------------DSI-------------------------
-----------------------------------QSKFQLM------------------
------------------------------------------------------------
------------------------------------------------------------
--------------------IS--------------------------------------
------------------------------------------------------------
--SNS---HI------YGKCL--------FV-----------LI----------------
-------MF-LFNL------------Y-------YF----RE-L-LYF------------
---------------------------------------------------------S--
L-----------------DAIFS-FT-------FESF---------IRL-LYG--NGI--
-------------------DMVF-----------------YF-------R-YNH------
---------------------------------------------------------K-L
MK-----TI------DD-HWN----G-LQ-----------I--D-FDY------ETRK--
-----------------------------YFWTH----------KA--KC------RR--
-----------------L-INV------VS-------IFY-------L--II-T------
--CF----------YPIS-LYN---T----------------------------Q-QRIK
---------------------------------LVQHIIYYFC--------------LL-
---------------------VCFP--------------------LY-------------
--------QYKRFCHCCIY--------VDLILL-------------A-----------QT
AV-Q-FNLI----------------K----------------LQK--------------L
-------LNET----------RKDEK----------------------------------
----S--------------------LNI-N-----------V-----------IEN----
--------A--------RN---KYLL----------SCRL-IDKMNDIMSP---------
-----CLFFIFTNF-----AVNA------------GH-LFY-----NLLY----------
---T-KED-------EA------------GKLIT--------------------------
--------NFQL----S---CSLTLVLL-Y---THLSLKI--------------------
HEKS-L--ESLATV-Y------KLSL---K-T-------N-------S------I-RLLN
E---ISLFL---N-HN-----------EI--G--FTFGGMF-MLTTSSLSTLFSIIVT--
--------IVFALPT--------------FAR----------------------------
-------------------------------------------------
>TuGR241
------------------------------------------------------------
------------------------------------------------------------
------------------------------------------------------------
------M-----------------------------------------------------
-------------------------PSINM--------QQCF-VRN--EELK--------
---HYPKVSI----------------------ESI-------------------------
-----------------------------------PSKFQLF------------------
------------------------------------------------------------
------------------------------------------------------------
--------------------IS--------------------------------------
------------------------------------------------------------
--STS---NI------YGKCL--------FV-----------LI----------------
-------ML-VINL------------F-------YC----RE-L-L--------------
---------------------------------------------------------S--
L-----------------DAVFS-FK-------LSAF---------IQL-LYG--NCL--
-------------------YMVF-----------------YF-------R-YNR------
---------------------------------------------------------N-L
VK-----QI------ND-HWN----S-LQ-----------I--D-YDY------ETRK--
-----------------------------YFWTH----------TA--IY------RR--
-----------------L-LYV------LY-------TLF-------F--II-S------
--CF----------HPIF-LYN---G----------------------------------
----------------------------------QHNIVIYFY--------------LL-
---------------------VCSP--------------------LS-------------
--------LFNRICWNCIY--------FGLIHL-------------A-----------QT
AV-E-FNLV----------------K----------------LKK--------------M
-------LHES----------RKDEK----------------------------------
----S--------------------LNI-N-----------A-----------IKN----
--------I--------RH---KYLL----------SCRL-VDKINEIVSP---------
-----LQFLIFTNL-----IANA------------CQ-LSY-----SLLY----------
---N-EQN-------EL------------DKLLG--------------------------
--------NIQM----G---SILMHILL-Y---THLTVKV--------------------
HKKS-Q--ESLAFV-Y------KLSL---K-T-------N-------S------M-RLLN
E---ISLFL---N-HN-----------EI--G--FTFGGMF-LLTTSSLSTLFSILTT--
--------IIIALPT--------------FAK----------------------------
-------------------------------------------------
>TuGR242
------------------------------------------------------------
------------------------------------------------------------
------------------------------------------------------------
------M-----------------------------------------------------
-------------------------PSINM--------QKCF-VRN--EQLK--------
---HYPKVSI----------------------DSI-------------------------
-----------------------------------PSRFKLM------------------
------------------------------------------------------------
------------------------------------------------------------
--------------------IS--------------------------------------
------------------------------------------------------------
--STS---NF------YGKCL--------FV-----------IM----------------
-------MF-SLDI------------F-------AV----LD-L-LYI------------
---------------------------------------------------------S--
F-----------------DSIYS-AQ-------LQSF---------HAI-L-G--HLP--
-------------------YLIF-----------------YF-------R-YDH------
---------------------------------------------------------K-L
VK-----QI------EE-HWN----A-LQ-----------I--D-FDY------ETRK--
-----------------------------YFWTY----------KA--FY------RW--
-----------------L-TYF------MY-------IIA-------I--II-I------
--YF----------NQSS-MQM---E----------------------------K-DKI-
---------------------------ISSEVVFRENIKFYYA--------------CL-
---------------------IIGP--------------------LA-------------
--------FLNFFCNCCIQ--------MDLPIL-------------A-----------QT
AV-Q-FNLI----------------K----------------LKK--------------L
-------LNES----------LKAEK----------------------------------
----S--------------------LNI-D-----------D-----------IQN----
--------I--------RH---KYLL----------SCRL-VDKINEIMSP---------
-----CLVLAFTHF-----VANG------------CA-LAY-----TMLY----------
---T-QPN-------QL------------TSWSP--------------------------
--------VIIS----S---FFFTTSLI-L---TRSALKI--------------------
NEKS-L--ESLAIV-Y------KLSL---K-T-------N-------S------I-RILN
E---ISLFL---N-HN-----------EI--G--FTFGGMF-MLTTSSLSTLYSAFIT--
--------IVLAIPS--------------FSR----------------------------
-------------------------------------------------
>TuGR238
------------------------------------------------------------
------------------------------------------------------------
------------------------------------------------------------
------M-----------------------------------------------------
-------------------------PSINM--------QQCF-ARN--EKLK--------
---HYPKVSI----------------------DSI-------------------------
-----------------------------------PSKFQLM------------------
------------------------------------------------------------
------------------------------------------------------------
--------------------IS--------------------------------------
------------------------------------------------------------
--STS---NI------FGKCL--------FV-----------FI----------------
-------ML-IMNF------------V-------HC----RH-L-LHI------------
---------------------------------------------------------S--
L-----------------DSVFT-VK-------IRGL---------THF-LKD--NWL--
-------------------PIIF-----------------YL-------R-YNH------
---------------------------------------------------------N-L
MR-----QI------DD-HWN----R-LQ-----------I--D-YDY------ETRK--
-----------------------------YFWTR----------KA--FN------RW--
-----------------I-LNV------LV-------ILS-------F--II-S------
--YC----------YGFYKMYY---Y----------------------------T-DGDK
---------------------------LTSELNFKQNSISITI--------------VW-
---------------------LFGS--------------------IL-------------
--------YFVHFCKLCIY--------IDLVIL-------------A-----------QT
AV-Q-FNLI----------------K----------------LKK--------------L
-------LNES----------TKDGK----------------------------------
----S--------------------LNI-N-----------D-----------IQN----
--------I--------RH---KYLL----------SCRL-VDKIDEIISL---------
-----DLLFKFTDF-----VINS------------FD-LSY-----TLLY----------
---T-EQN-------RW------------DKCNK--------------------------
--------IIHH----T---IGLIYTVF-Y---THATLKI--------------------
HDQS-L--ESLAIV-Y------KLSL---K-T-------N-------S------I-RLLN
E---ISLFF---N-HN-----------EI--G--FTFGGMF-MLTTSSLSTLFSMLVT--
--------IVFASPS--------------FVS----------------------------
-------------------------------------------------
>TuGR237
------------------------------------------------------------
------------------------------------------------------------
------------------------------------------------------------
------M-----------------------------------------------------
-------------------------TSINM--------QQCF-VRN--EQLK--------
---HYPKVSI----------------------ASI-------------------------
-----------------------------------PSRLLLM------------------
------------------------------------------------------------
------------------------------------------------------------
--------------------IS--------------------------------------
------------------------------------------------------------
--STS---NI------YGKCL--------FG-----------LI----------------
-------MF-LPNL------------Y-------YF----YY-F-LHT------------
---------------------------------------------------------S--
L-----------------DAIFS-GK-------LKNF---------LRF-LHG--NWI--
-------------------FIVY-----------------YF-------R-YNH------
---------------------------------------------------------E-L
VK-----QI------ND-HWN----A-LQ-----------I--D-FDY------ETRK--
-----------------------------YFWTR----------KA--IY------RR--
-----------------L-TNA------LY-------IFL-------I--IF-R------
--YG----------YEFY-IWN---D----------------------------------
----------------------------------RHGIMFYFL--------------LL-
---------------------IWTP--------------------IG-------------
--------FVKHFCESCIL--------LDLLTL-------------A-----------ET
AV-R-FNLI----------------Q----------------LKK--------------L
-------LKKS----------TKDGK----------------------------------
----S--------------------LNT-N-----------A-----------IEN----
--------I--------RH---KYLS----------SCRL-VEKIDEIISP---------
-----HLLLMFVDS-----LISA------------CD-LCY-----NLLY----------
---T-EQS-------QV------------HKCYQ--------------------------
--------IIFN----S---VILITILV-S---TVLGIKI--------------------
HEKS-Q--QSLAIV-Y------KLSL---K-T-------N-------S------M-RLLS
E---ILLFL---N-QS-----------EI--G--FTLGGVF-MLTTSSLSTLFSILTT--
--------IVFALPT--------------FAK----------------------------
-------------------------------------------------
>TuGR243
------------------------------------------------------------
------------------------------------------------------------
------------------------------------------------------------
------M-----------------------------------------------------
-------------------------PSISM--------AQFF-ARN--EELK--------
---HYPKVSI----------------------DSI-------------------------
-----------------------------------QSRYLLM------------------
------------------------------------------------------------
------------------------------------------------------------
--------------------IS--------------------------------------
------------------------------------------------------------
--STS---NI------YGKCF--------FV-----------LT----------------
-------II-SSTL------------L-------HC----RY-L-LYN------------
---------------------------------------------------------F--
M-----------------DPSLS-IQ-------FKTF---------LYV-FLE--IAM--
-------------------FSSF-----------------YF-------N-YNH------
---------------------------------------------------------N-L
VK-----QI------EA-HWN----G-LQ-----------I--D-FDY------ETRK--
-----------------------------YFWTH----------KA--IY------RR--
-----------------L-TYA------ML-----------------F--IL-N------
--IS----------YQFH-LWN---D----------------------------N-YMIK
---------------------------YKGK---LASVIFYLV--------------FT-
---------------------ICGP--------------------IH-------------
--------YFNHFCKTCIN--------MDLPIL-------------A-----------QT
AV-Q-FNLI----------------K----------------LKK--------------L
-------LNEA----------TKDED----------------------------------
----S--------------------LDI-N-----------D-----------IQN----
--------I--------RY---KYLL----------SCRL-VDKINEVMSP---------
-----LLLCRFTYF-----LLNA------------WS-LSY-----SLLY----------
---A-KQD-------QS------------YQWLS--------------------------
--------VIQS----G---LILTAILL-Y---THSSIKI--------------------
HEKS-L--ESLATV-Y------KLSL---R-T-------D-------S------M-TLLN
E---ISLFL---K-HE-----------EI--G--FTFGGIF-MLTTSSLSSLFSILIT--
--------VIIALPS--------------FSR----------------------------
-------------------------------------------------
>TuGR642
------------------------------------------------------------
------------------------------------------------------------
------------------------------------------------------------
------M-----------------------------------------------------
-------------------------PSISM--------QQFF-VRN--EELK--------
---PYPKVSI----------------------DSI-------------------------
-----------------------------------QSRYLLM------------------
------------------------------------------------------------
------------------------------------------------------------
--------------------IS--------------------------------------
------------------------------------------------------------
--STS---NI------YGKCF--------FV-----------LT----------------
-------II-SSNL------------L-------HC----RY-L-LYN------------
---------------------------------------------------------F--
M-----------------DPSLS-IQ-------FKTF---------LYV-FLE--IAM--
-------------------FSSF-----------------YF-------N-YNH------
---------------------------------------------------------N-L
LK-----QI------EE-HWN----G-LQ-----------I--D-YDY------ETRK--
-----------------------------YFWTH----------KA--IY------RR--
-----------------L-TYA------ML-----------------L--IL-N------
--IS----------YQFH-LWN---D----------------------------N-YMIK
---------------------------YKGK---LASVIFYLV--------------FI-
---------------------ICGP--------------------IH-------------
--------YFNHFCKTCIN--------MDLPIL-------------A-----------QT
AV-Q-FNLI----------------K----------------LKK--------------L
-------LDES----------AKDEN----------------------------------
----S--------------------LDI-N-----------D-----------IQN----
--------I--------RY---KYLL----------SCRL-VDKINEIMSP---------
-----LLLCRFTYF-----LLNA------------WS-LSY-----SLLY----------
---A-KQG-------QS------------YQWLS--------------------------
--------VIQS----G---LILTAILL-Y---THSSIKI--------------------
HEKS-L--ELLATV-Y------KLSL---K-T-------N-------S------M-ALLN
E---ISLFL---K-HE-----------EI--G--FTFGGIF-MLTTSSLSTLFSILIT--
--------VMIALPS--------------FSR----------------------------
-------------------------------------------------
>TuGR244
------------------------------------------------------------
------------------------------------------------------------
------------------------------------------------------------
------M-----------------------------------------------------
-------------------------TSINM--------QQCF-VRN--EQLK--------
---HYPKVSI----------------------DSI-------------------------
-----------------------------------SSRFQLI------------------
------------------------------------------------------------
------------------------------------------------------------
--------------------VS--------------------------------------
------------------------------------------------------------
--STS---NI------YGKCL--------FV-----------LT----------------
-------IF-SSTL------------V-------HC----HD-L-LYS------------
---------------------------------------------------------S--
M-----------------DLSLS-GQ------LFKTF---------LYV-LLE--IVM--
-------------------FSAF-----------------YF-------N-YNH------
---------------------------------------------------------R-L
LK-----QI------ND-HWN----A-LQ-----------I--D-YDY------ETRK--
-----------------------------YFWTH----------KA--IY------RW--
-----------------L-TYA------LL-----------------S--II-Y------
--IS----------FHFH-LWN---D----------------------------N-DMIK
---------------------------YKSK---FAFTIFCFE--------------WF-
---------------------ICAP--------------------MH-------------
--------YFHHFCMTCIN--------MDLPIL-------------A-----------QT
AV-Q-FNLI----------------K----------------LKK--------------L
-------LQKS----------AKAKK----------------------------------
----S--------------------LNI-K-----------D-----------IQN----
--------I--------RH---KYLL----------TYYL-VDEINQIMSP---------
-----LLLCRFGFF-----LLIA------------YH-SSY-----DLFY----------
---A-EQD-------QS------------NKGLL--------------------------
--------FITS----S---LVLIAVLL-Y---THSSIKI--------------------
HEKS-L--ETLAIV-Y------KLSL---K-T-------D-------S------L-RILN
E---ISLFL---N-HS-----------EI--G--FSFGGMF-MLTTSSLSTLFSILIT--
--------VIIALPS--------------FSS----------------------------
-------------------------------------------------
>TuGR246
------------------------------------------------------------
------------------------------------------------------------
------------------------------------------------------------
------M-----------------------------------------------------
-------------------------TSINR--------HRCF-LKN--ENLK--------
---NYPKISI----------------------DSI-------------------------
-----------------------------------PSRFKLM------------------
------------------------------------------------------------
------------------------------------------------------------
--------------------IS--------------------------------------
------------------------------------------------------------
--STN---GA------LGKCL--------FI-----------LI----------------
-------AL-VLNM------------R-------YL----NF-I-FAI------------
---------------------------------------------------------S--
-----------------SDVGLS----------KIAV---------YYA-VIE--NIY--
-------------------FIFL-----------------HF-------N-YNH------
---------------------------------------------------------K-F
LG-----QI------ND-YWN----E-LH-----------I--D-FDY------ETRK--
-----------------------------YFYTQ----------KT--IS------RL--
-----------------F-TLV------TF-------TSY-------L--AF-K------
--YS----------DSFY-AWY--------------------------------T-ETTN
---------------------------NSSKDSFLDDVLYYVM--------------HF-
---------------------IVGP--------------------VS-------------
--------FANNFCQSCIF--------TDILIL-------------A-----------QT
AL-L-FSVI----------------K----------------LKK--------------L
---------GS----------VRGKK----------------------------------
----I--------------------LNI-D-----------V-----------ITD----
--------L--------RQ---KYLS----------THRL-VEKINEIMSP---------
-----CLLIMFIHF-----TLWV------------IH-LSY-----VLLF----------
---L-DAH-------QL------------IKFNR--------------------------
--------IMQC----V---IVLISLVF-I---ASLAIRV--------------------
HKKS-Q--ELLMTA-Y------KLSL---K-T-------D-------S------I-IILK
E---ITLFL---N-CN-----------EI--G--FSFGGLF-MLTTSSLSTLFGILTT--
--------MIIAIPS--------------FNKHEDT-H----------------------
-------------------------------------------------
>TuGR247
------------------------------------------------------------
------------------------------------------------------------
------------------------------------------------------------
------M-----------------------------------------------------
-------------------------TSINR--------HQCF-LKN--EDLK--------
---NYPKISI----------------------NSI-------------------------
-----------------------------------PSRYKLM------------------
------------------------------------------------------------
------------------------------------------------------------
--------------------IS--------------------------------------
------------------------------------------------------------
--STN---GA------LGKCL--------FI-----------LI----------------
-------AL-VLNM------------K-------YL----NF-I-LAI------------
---------------------------------------------------------S--
-----------------SDPGLS-VL------SKSAV---------CYA-LID--NIY--
-------------------FIFL-----------------HF-------N-YNH------
---------------------------------------------------------E-F
FG-----QI------ED-YWN----E-LQ-----------I--N-FDY------ETRK--
-----------------------------YFWTQ----------QA--IS------RL--
-----------------F-TLV------TY-------TSY-------I--AF-N------
--YI----------DSFY-GWY--------------------------------T-ETAN
---------------------------NSSKDSFIEDVFHYVL--------------QI-
---------------------IVGP--------------------VS-------------
--------YFNKFCQTCIF--------NDILIL-------------A-----------QT
AL-L-FSVI----------------K----------------LKK--------------L
-------YIGS----------VRGKK----------------------------------
----I--------------------LNI-D-----------V-----------ITD----
--------L--------RH---KYLS----------THRL-VEKINEIMSP---------
-----CLLIMFIHF-----TLWV------------IH-LSY-----ALLF----------
---L-DVH-------QL------------IKFKR--------------------------
--------IIQC----V---IMLMILVF-M---ASLAIRV--------------------
HIKS-Q--ELLMTV-Y------KLSL---K-T-------D-------S------I-RILS
E---MTLFL---N-YN-----------EI--G--LSFGGLF-MLTTSSLSTLFSILTT--
--------IVIAIPS--------------FNKHEDT-D----------------------
-------------------------------------------------
>TuGR248
------------------------------------------------------------
------------------------------------------------------------
------------------------------------------------------------
------M-----------------------------------------------------
-------------------------TSINV---------QNN-IRN--EELK--------
---NYPKMSI----------------------NSI-------------------------
-----------------------------------PCRFKLM------------------
------------------------------------------------------------
------------------------------------------------------------
--------------------IS--------------------------------------
------------------------------------------------------------
--STN---GA------FGKCL--------FL-----------LL----------------
-------LL-FQNS------------M-------YF----NP-L-MKI------------
---------------------------------------------------------S--
L-----------------DSVFS-IE-------PKSI---------VIF-LIQ--NSG--
-------------------ISFF-----------------HF-------N-YNH------
---------------------------------------------------------N-F
LR-----QI------DD-YWN----E-LQ-----------I--D-FDY------ETRK--
-----------------------------YFWTQ----------MA--IG------RS--
-----------------F-TII------LY-------III-------F--TL-N------
--YS----------YLFY-AWY---Q----------------------------E-KT--
---------------------------YSSKDFSLDDVFNYVF--------------HI-
---------------------IFGP--------------------VA-------------
--------YYNFYCQSCVL--------IDLLIL-------------A-----------QT
AL-Q-FNAI----------------K----------------LKK--------------L
-------YKES----------VKDDK----------------------------------
----I--------------------LNI-D-----------V-----------IAD----
--------L--------RK---KYLS----------THRL-VDKINEIMSP---------
-----SLFLIFMLF-----VSNS------------CD-LFY-----ALIF----------
---L-EHH-------LL------------IKLNR--------------------------
--------TIRC----V---LGLILLLK-I---AHLAIQV--------------------
YAKS-Q--ELLMTV-Y------KTSL---K-T-------D-------S------I-RILN
Q---ITLFL---N-CN-----------EI--G--FSFGGLF-MLTTSSLSTLFSILTT--
--------IVIAIPS--------------FNKHENT-H----------------------
-------------------------------------------------
>TuGR249
------------------------------------------------------------
------------------------------------------------------------
------------------------------------------------------------
------M-----------------------------------------------------
-------------------------TSINV---------QCN-IQN--GKLK--------
---NYPKVTV----------------------NSI-------------------------
-----------------------------------VSKYKLV------------------
------------------------------------------------------------
------------------------------------------------------------
--------------------IS--------------------------------------
------------------------------------------------------------
--STG---NK------IAKCL--------FI-----------LF----------------
-------ML-QGYI------------L-------FL----NE-L-WES------------
---------------------------------------------------------N--
L-----------------NSHPL-SR-------LGII---------VED-SIQ--YVV--
-------------------AIFM-----------------YL-------N-YNH------
---------------------------------------------------------N-F
LR-----QI------EH-HWN----E-LQ-----------I--N-FDY------ETRK--
-----------------------------YFWTQ----------MV--IG------RL--
-----------------F-SIF------TV-------IQI-------T--IY-Y------
--IS----------CVFY-LLE---H----------------------------S-LL--
---------------------------HDVS-SIEDNVIFHLV--------------WI-
---------------------IFFP--------------------VV-------------
--------YFNTFCDFFIH--------IELSIL-------------A-----------QS
AL-Q-FNLI----------------K----------------LNK--------------L
-------YKES----------VKDNK----------------------------------
----I--------------------LNI-D-----------V-----------IQD----
--------L--------RQ---KYLS----------TRRL-VDKINETMSL---------
-----YSCSIFILF-----VINS------------CH-LFY-----NLLY----------
---L-ESH-------R-------------TKWTQ--------------------------
--------ASMS----V---LFLISFSK-L---AHSAIQV--------------------
HTTS-Q--EILMTV-Y------KLSL---K-T-------D-------S------I-RVLN
E---ITLFL---N-CN-----------EI--G--FSFGGLF-MFTTSSLSTLYSILMT--
--------IVIAIPS--------------FAS----------------------------
-------------------------------------------------
>TuGR309
-------MDLI--EAFQ-------------------------------------------
------------------------------------------------------------
SFDELS----------------APPS----------------------------------
---RLFL-----------------------------------------------------
-------------------------PAISK--------FKNK-INS--NQIDSQ------
--LDYPYFGI----------------------NSI-------------------------
-----------------------------------TDQPILS------------------
------------------------------------------------------------
------------------------------------------------------------
--------------------FY--------------------------------------
------------------------------------------------------------
--LKQ---PK------IGFIL--------SA-----------FL----------------
-------TLNLLDL------------V-------YN----------FI------------
---------------------------------------------------------T--
D-----------------PSIIT-GE-------LIVY---------LIK-LVNGLYSL--
-------------------VLVY-----------------LF-------L-VRP------
---------------------------------------------------------T-H
VN-----EL------IT-IWK----S-LS-----------F--G-KYK------QCYE--
-----------------------------YFNHN----------RK--KF------HI--
-----------------V-IYI------VY-------VII-------G--IH-E------
--LI----------QLFY------------------------------------S-KQSL
FG------------YIFNFQ-------TDPIKTILAGMVSYGG--------------IM-
---------------------FAEI--------------------I--------------
-----------LLSQDLVL--------VDTCFL-------------V-----------YS
AL-R-FIRT----------------N----------------LGQ--------------F
-----------------------NNN----------------------------------
----T--------------------INR-S-----------I-----------LRY----
--------Y--------RE---KYTL----------TCDL-IISANNYSKL---------
-----YIFAIYSSY-----TIIL------------IT-RVY-----FTYF----------
---I-PRT-------IK------------YVFIA--------------------------
--------SFFH----L---NHLIDISV-V---TYLLTKT--------------------
HSLA-Q--RVQEDL-Y------PLTF---K-T-------D-------K------I-SSLY
E---VMLFMYRVG-RQ-----------DV--G--FTFGNLF-VMTPNFISSLVTISAT--
--------LIIAIPS--------------FVPYSK------------------KS-----
-------------------------------------------------
>TuGR257
------MRDAF--DDQT-------------------------------------------
------------------------------------------------------------
LKVTV-------------------------------------------------------
-----EM-----------------------------------------------------
-------------------------T-------------F--------------------
---PTALNEP----------------------DQV-------------------------
-----------------------------------ILDGYIV------------PSKY--
------------------------------------------------------------
------------------------------------------------------------
-------------------LLR--------------------------------------
------------------------------------------------------------
--------QI------TKILL--------LL-----------TI----------------
-------AY-SSAF------------R-------IA----YM-Y-IY------------L
L-RN-------------------------C-KLTT----------------------K--
L------------------MIID-C--------AHAT---------IVA-INV--LLT--
-------------------VLML-----------------LF-------A-FDW------
---------------------------------------------------------N-H
FR-----KF------IS-HIK----S-LS-----------L--E-TDR------LTVR--
-----------------------------TIKQN----------RR--IT------QA--
-----------------L-LIV------TF-------IIY-------M--II-F------
--YT----------QQKA-I-----S----------------------------I-DTVN
-------------------P--------------FVFNLLC-------------------
---------------------FHEM--------------------LI-------------
--------RFVFLFFLNMI--------CNICFW-------------L-----------KA
AF-N-HINS----------------Q----------------ISD--------------L
-------HD--------------TSD----------------------------------
-QSFG--------------------HLF-C-----------K-----------IRD----
--------L--------RQ---KYSY----------AVRS-TQSAEKLFRW---------
-----FITLYYIEY-----FTYN------------IV-NIV-----MSLG----------
---P-KMN-------ID--------------SIW--------------------------
--------LLFI----S---IATLYFII-L---TYYLVSV--------------------
NNLS-R--EGLEDL-Y------ELSF---K-L-------N-------T------A-QSCH
E---NDIFIARMA-LS-----------DV--G--FTFANLF-TINNNFITSVFTLSFT--
--------IIITLAS--------------FIYQ---------------------------
-------------------------------------------------
>TuGR258
------------------------------------------------------------
------------------------------------------------------------
MEVRV-------------------------------------------------------
-----EM-----------------------------------------------------
-------------------------P-------------S--------------------
---STTSNEP----------------------NQV-------------------------
-----------------------------------VLDGYIV------------PSKY--
------------------------------------------------------------
------------------------------------------------------------
-------------------LLR--------------------------------------
------------------------------------------------------------
--------KA------TKIIL--------SL-----------AI----------------
-------VC-GSAF------------R-------LV----YM-Y-IY------------F
F-RN-------------------------C-KSPT----------------------K--
L------------------KIIG-C--------VHDM---------AVA-IDL--VGT--
-------------------ILVV-----------------IF-------G-FKW------
---------------------------------------------------------D-N
FR-----EF------IS-TIQ----L-LS-----------L--E-TEE------LAVR--
-----------------------------TIKKN----------RR--IV------QV--
-----------------L-LSV------AF-------IVF-------M--IC-F------
--FV----------NEKT-K-----S----------------------------I-GIVN
-------------------P--------------FVFNLLV-------------------
---------------------LHTA--------------------II-------------
--------RFFVLFLINMI--------CNICFR-------------L-----------KA
SF-D-DINS----------------Q----------------ICD--------------L
-------KN--------------TSD----------------------------------
-QSFG--------------------YLF-H-----------K-----------IRD----
--------L--------RQ---KYSY----------AVRS-TQSAEKFLRS---------
-----IITLYYIKY-----FNYN------------TM-NIV-----MSFG----------
---P-KTH-------IS--------------AIW--------------------------
--------LLFI----S---ITTLHFII-L---TYNLVEV--------------------
SNVS-R--KGMEDL-Y------ELSF---K-L-------N-------T------F-ESCH
E---NDIFIARMA-LS-----------DV--G--FTFANLF-TINNSFITSLLTLSFT--
--------IIITLAG--------------FIYQ---------------------------
-------------------------------------------------
>TuGR259
------------------------------------------------------------
------------------------------------------------------------
------------------------------------------------------------
------M-----------------------------------------------------
-------------------------F-------------Q--------------------
---PKPLNIF----------------------NQV-------------------------
-----------------------------------ILDGYIL------------PSKY--
------------------------------------------------------------
------------------------------------------------------------
-------------------ILG--------------------------------------
------------------------------------------------------------
--------PA------IKIVL--------LL-----------TS----------------
-------AY-GSAF------------Q-------LS----WM-S-FY------------L
F-SN-------------------------C-RYTS----------------------K--
I------------------LLLE-F--------SFHT---------TDV-INL--LFT--
-------------------CLVI-----------------VF-------G-FNM------
---------------------------------------------------------D-H
FR-----EF------IS-TIQ----L-LH-----------I--E-TDS------FAVR--
-----------------------------KIKRN----------RR--II------QA--
-----------------L-LSV------AF-------TIY-------M--TL-Y------
--II----------TAKG-L-----S----------------------------I-HTDN
-------------------P--------------FVFILRC-------------------
---------------------FHAG--------------------LF-------------
--------RFGSLFHLNMI--------CNICFC-------------L-----------KA
AF-N-QINS----------------Q----------------IAN--------------L
-------NK--------------LSD----------------------------------
-QSFG--------------------HLF-H-----------K-----------IRD----
--------L--------RQ---KYSY----------AVRS-TQSAEQLFRY---------
-----YITRFYMEY-----FAFV------------TM-NIV-----MSFG----------
---R-KTR-------FD--------------SSW--------------------------
--------FLYM----L---IDAILFIL-L---TYNLVSV--------------------
NNLS-R--KGMEDL-Y------ELSF---K-L-------N-------T------F-ESCH
E---NDIFIARMA-LS-----------DV--G--FTFANLF-TINNSFITSLFTLSLT--
--------IIITLAS--------------FIYQ---------------------------
-------------------------------------------------
>TuGR260
------------------------------------------------------------
------------------------------------------------------------
------------------------------------------------------------
------M-----------------------------------------------------
-------------------------F-------------Q--------------------
---PKPLNTL----------------------NQV-------------------------
-----------------------------------ILDGYIL------------PSKY--
------------------------------------------------------------
------------------------------------------------------------
-------------------ILG--------------------------------------
------------------------------------------------------------
--------PA------IKIVL--------LL-----------TS----------------
-------AY-GSVF------------Q-------LS----WI-S-IH------------L
F-RT-------------------------C-RYTT----------------------K--
I------------------LLFQ-C--------LHNS---------LDV-IIL--LCT--
-------------------CLMV-----------------LF-------G-FNM------
---------------------------------------------------------N-H
FR-----KF------IS-TIQ------LA-----------L--E-TDR------YAVR--
-----------------------------GIKKN----------RR--II------RV--
-----------------L-LTV------AF-------IIF-------A--IM-Y------
--II----------TVRA-L-----S----------------------------I-HTDN
-------------------I--------------FVFILRF-------------------
---------------------FHAA--------------------LF-------------
--------RFGSLFHLNMI--------CNMCFF-------------L-----------KA
AF-N-QINS----------------Q----------------IND--------------L
-------NT--------------TTH----------------------------------
-RSLD--------------------HLF-Y-----------K-----------IRD----
--------L--------RQ---KYSY----------AVRS-TQSAEQLFRW---------
-----YITRFYMEY-----FSYI------------TM-NIV-----MSFG----------
---P-KTS-------IN--------------FVW--------------------------
--------LIFM----L---IDTILFIL-L---TYNLVSV--------------------
NNLS-R--EGLEDL-Y------ELSF---K-L-------N-------K------F-ESCH
E---NDIFIARMA-LS-----------DV--G--FTFANLF-SINNSFITSLFTLSLT--
--------IIITLAS--------------FIYQ---------------------------
-------------------------------------------------
>TuGR261
------------------------------------------------------------
------------------------------------------------------------
------------------------------------------------------------
------M-----------------------------------------------------
-------------------------S-------------K--------------------
---TESLNTA----------------------NEV-------------------------
-----------------------------------ISDGYLV------------PSKY--
------------------------------------------------------------
------------------------------------------------------------
-------------------ILG--------------------------------------
------------------------------------------------------------
--------PA------IKIVL--------LL-----------SV----------------
-------AY-ASTF------------Q-------LS----YH-S-IS------------L
V-HT-------------------------C-RYST----------------------K--
I------------------LIFQ-C--------LHEG---------LAV-VNL--LLF--
-------------------VLVV-----------------LF-------A-FNM------
---------------------------------------------------------D-H
FR-----KF------IS-TFQ----L-LL-----------L--E-TDT------LAVR--
-----------------------------EIKRS----------RQ--IM------RA--
-----------------L-VYG------IV-------ILF-------V--VM-F------
--IR----------RETG-S-----T----------------------------N-HTDS
-------------------T--------------FVFIVRC-------------------
---------------------FHEV--------------------LV-------------
--------RFGSLFHLNMI--------CNICFC-------------L-----------KA
AF-K-QINL----------------Q----------------IND--------------L
-------NT--------------TTH----------------------------------
-RSVD--------------------HLF-Y-----------K-----------IRE----
--------S--------RQ---KYSY----------AVRS-TQSAEKLFRY---------
-----YITIFYTEY-----FSYF------------TM-NIV-----TLFG----------
---P-KAG-------LD--------------SIW--------------------------
--------FLYM----F---LDTFLFIL-L---THNLVEV--------------------
NNLS-R--EGLEDL-Y------ELSF---K-L-------N-------T------G-DSRH
E---NDIFIARMA-LS-----------DV--G--FTFANLF-TINNSFITSLFTLSLT--
--------LIITLAS--------------FIYQ---------------------------
-------------------------------------------------
>TuGR262
------MKRII--SVQT-------------------------------------------
------------------------------------------------------------
LKVSD-------------------------------------------------------
-----KM-----------------------------------------------------
-------------------------S-------------N--------------------
---PKSLNEP----------------------NQV-------------------------
-----------------------------------ILDGYIL------------PSKY--
------------------------------------------------------------
------------------------------------------------------------
-------------------ILG--------------------------------------
------------------------------------------------------------
--------PA------TKIVL--------LL-----------TV----------------
-------AY-VSAY------------Y-------VS----YL-T-LS------------L
F-RT-------------------------C-KYTT----------------------K--
M------------------VIFM-C--------AHDA---------VDA-FTV--LCA--
-------------------GLVI-----------------IF-------G-TNM------
---------------------------------------------------------E-H
FR-----KF------IS-TIQ----L-LS-----------L--E-TDR------SAVR--
-----------------------------TIKQN----------RI--II------HV--
-----------------L-LLV------IL-------IFF-------M--GT-F------
--FV----------KEMS-S-----S----------------------------I-DTVK
-------------------S--------------FVFIIDC-------------------
---------------------IHRL--------------------LY-------------
--------RSGILFTLNMI--------CNICCC-------------L-----------KA
AF-N-QINT----------------Q----------------ITT--------------L
-------NT--------------TSD----------------------------------
-HSND--------------------HLF-D-----------R-----------IKD----
--------L--------RQ---KYSY----------AVRS-TQSAEKLFRC---------
-----YITIFYMQY-----FSYV------------TM-NSV-----MSFG----------
---P-ETS-------ID--------------PFW--------------------------
--------LLYI----L---LDTMHFII-L---THHLVSV--------------------
SNLS-R--EGLEDL-Y------ELSF---K-L-------N-------T------A-ESRH
E---NDIFIARMA-LS-----------DV--G--FTFANLF-TINNNFITSLFTLSLT--
--------IIITLAS--------------FLYQ---------------------------
-------------------------------------------------
>TuGR263
------------------------------------------------------------
------------------------------------------------------------
------------------------------------------------------------
------M-----------------------------------------------------
-------------------------S-------------S--------------------
---PTRTNPP----------------------KRI-------------------------
-----------------------------------MLDGYIL------------TSKY--
------------------------------------------------------------
------------------------------------------------------------
-------------------ILG--------------------------------------
------------------------------------------------------------
--------PV------TKIIL--------LF-----------TI----------------
-------AF-CAAF------------K-------IV----LY-F-IY------------S
F-EF-------------------------C-NYST----------------------K--
V------------------LIFE-C--------VHVS---------IVI-IIL--SLK--
-------------------VLMV-----------------VF-------G-FNL------
---------------------------------------------------------D-Y
FK-----KF------IS-IIE----L-LS-----------I--E-TNS------TTVR--
-----------------------------TIKRN----------RQ--LN------LN--
-----------------I-LVV------SF-------MCS-------A--IL-F------
--TV----------YILP-------H----------------------------I-QKIG
-------------------K--------------IRATLLI-------------------
---------------------IDEY--------------------FM-------------
--------VIGSLFLLNMI--------CNICIC-------------L-----------RA
VF-N-EINS----------------Q----------------ITT--------------M
-------SE--------------TSN----------------------------------
-QLF---------------------TSF-R-----------E-----------IRD----
--------L--------RK---KYSH----------AVRS-TQNAEKLFRC---------
-----FITLFYVEY-----FSQN------------IV-NIV-----RLFG----------
---P-QAK-------IE--------------TLY--------------------------
--------LLAI----S---IQTIQLIL-L---TYNLVSV--------------------
NNLS-R--QGLEDL-Y------ELSF---K-L-------N-------S------I-HLYH
E---NDIFIARMA-LS-----------DV--G--FTFANLF-TINNSFITSMFTLSLT--
--------LIIALAS--------------FIYQ---------------------------
-------------------------------------------------
>TuGR670
------------------------------------------------------------
------------------------------------------------------------
------------------------------------------------------------
------M-----------------------------------------------------
-------------------------S-------------S--------------------
---PTRPNPP----------------------NRI-------------------------
-----------------------------------ILEGYIL------------PSKY--
------------------------------------------------------------
------------------------------------------------------------
-------------------ILG--------------------------------------
------------------------------------------------------------
--------PV------TKILL--------LF-----------TI----------------
-------AF-CPAF------------K-------IA----YY-S-IY------------T
F-HF-------------------------C-NYST----------------------K--
V------------------LIFE-C--------VHIY---------ITV-ITL--SLK--
-------------------VFLV-----------------LF-------G-FDL------
---------------------------------------------------------D-Y
FK-----KF------IS-TIE----L-LS-----------I--E-ANS------TSVR--
-----------------------------TIKRN----------RL--FN------LI--
-----------------I-LVI------SF-------ISY-------A--II-I------
--AI----------YFLP-------H----------------------------V-QKLG
-------------------K--------------VKVTLLI-------------------
---------------------IDEF--------------------LM-------------
--------VIGSLFLYNMI--------CNICIC-------------L-----------RT
GF-N-EINS----------------Q----------------IAA--------------L
-------NE--------------KSK----------------------------------
-HLF---------------------KPF-N-----------E-----------IRS----
--------L--------RK---RYSH----------EVRS-TQSAEKLFRC---------
-----FITLFYFEY-----FSQN------------IV-NIV-----RLFG----------
---P-QTK-------IE--------------LVF--------------------------
--------ILAI----L---IRTVHLLI-M---TYNLVSV--------------------
NNLS-R--QGLEDL-Y------DFSF---K-L-------N-------S------I-HLYH
E---NDIFIARMA-LS-----------DV--G--FTFANLF-TINNSFITSMFTLSLT--
--------IIIALAS--------------FIYH---------------------------
-------------------------------------------------
>TuGR673
------------------------------------------------------------
------------------------------------------------------------
------------------------------------------------------------
------M-----------------------------------------------------
-------------------------S-------------S--------------------
---PTRPNPL----------------------KRV-------------------------
-----------------------------------ILEGYIL------------PYKY--
------------------------------------------------------------
------------------------------------------------------------
-------------------IIG--------------------------------------
------------------------------------------------------------
--------PV------TKILL--------LF-----------TL----------------
-------VI-CPAF------------Q-------IA----FY-S-IH------------A
F-QV-------------------------V-NYTT----------------------K--
V------------------SMFE-T--------VHLF---------IVI-IIL--SLK--
-------------------VFMV-----------------LF-------G-FNT------
---------------------------------------------------------D-Y
FT-----KF------IS-TIE----L-LS-----------N--E-FNS------TTVG--
-----------------------------TIKRN----------RR--LN------LN--
-----------------I-FVP------TF-------ICY-------G--IL-S------
--MI----------YILP-------H----------------------------M-QKLG
-------------------I--------------SKVTFLI-------------------
---------------------IDES--------------------LI-------------
--------VLGSLFLHNMV--------CNICIC-------------L-----------RA
AF-S-EINA----------------Q----------------IAS--------------L
-------KE--------------ASN----------------------------------
-ELS---------------------NLF-H-----------G-----------IRN----
--------L--------RK---RYSH----------AVRS-TQNAEKLFRC---------
-----FITLFYVEY-----FSQN------------IV-NIV-----RLFG----------
---P-QTK-------IE--------------PIF--------------------------
--------LLAI----L---IRTVHLLI-L---TYNLVSV--------------------
NNLS-R--QGMEDL-Y------ELSF---K-L-------N-------S------I-HLYH
E---NDIFIARMA-LS-----------DV--G--FTFANLF-TINNSFITSMFTLSLT--
--------IIIALAS--------------FIYN---------------------------
-------------------------------------------------
>TuGR264
------------------------------------------------------------
------------------------------------------------------------
------------------------------------------------------------
------M-----------------------------------------------------
-------------------------F-------------S--------------------
---PTRPIRP----------------------KRI-------------------------
-----------------------------------FLDGYIL------------PSKY--
------------------------------------------------------------
------------------------------------------------------------
-------------------ILG--------------------------------------
------------------------------------------------------------
--------PV------TKIIL--------LF-----------TF----------------
-------AF-CPAF------------K-------IV----FY-S-IN------------A
F-KI-------------------------C-NYTT----------------------K--
V------------------SIFE-C--------VHLS---------LVI-IIL--SLK--
-------------------VLLV-----------------LF-------G-FDL------
---------------------------------------------------------D-Y
FE-----KF------TS-TIE----L-VS-----------I--D-TNN------N-----
-----------------------------TIKRN----------RR--LN------LN--
-----------------I-IAI------CF-------ISY-------A--IL-S------
--WI----------YTLP-------Y----------------------------R-KKLG
-------------------I--------------INVTLLI-------------------
---------------------FAES--------------------SI-------------
--------LLGSLFLHNMI--------CNICVC-------------L-----------RA
AF-N-EINA----------------Q----------------IAA--------------L
-------NE--------------TSN----------------------------------
-QLF---------------------NSF-L-----------E-----------IRN----
--------L--------RK---KYSH----------AVRS-TQNAEKLFRY---------
-----FITLFYIEY-----FSNN------------IM-NIV-----RLFG----------
---P-QAK-------IE--------------PLY--------------------------
--------LLAI----S---VQTIRLLV-L---TYNLVSV--------------------
NNSS-H--QGLEDL-Y------ELSF---K-L-------N-------S------I-HLYH
E---NDIFIARMA-LS-----------DV--G--FTFANLF-TINNSFITSMFTLSLT--
--------IIIALAS--------------FIYN---------------------------
-------------------------------------------------
>TuGR265
------------------------------------------------------------
------------------------------------------------------------
------------------------------------------------------------
------M-----------------------------------------------------
-------------------------S-------------S--------------------
---PTRSDPP----------------------KQI-------------------------
-----------------------------------ILEGYIL------------PSKY--
------------------------------------------------------------
------------------------------------------------------------
-------------------ILG--------------------------------------
------------------------------------------------------------
--------PV------TKIFL--------LF-----------TI----------------
-------AF-CPAF------------K-------IA----VY-S-ID------------V
F-QN-------------------------Y-GYTT----------------------K--
I------------------SIFE-W--------VDPC---------IFL-IIL--SLK--
-------------------VFVV-----------------LF-------G-FNP------
---------------------------------------------------------D-Y
FK-----KF------IS-TVE----P-LS-----------I--E-FNS------ATVG--
-----------------------------KIKRN----------RR--LN------LN--
-----------------I-LAA------SF-------ICY-------S--IL-S------
--MV----------YVSP-------Y----------------------------M-KILG
-------------------T--------------TRVTLLI-------------------
---------------------IDEI--------------------FI-------------
--------VFGSLFLYNMV--------CNICIC-------------L-----------HA
AF-N-EINA----------------Q----------------IAA--------------L
-------NE--------------TSN----------------------------------
-QLF---------------------NSF-R-----------E-----------IRS----
--------L--------RK---KYSH----------AVRS-TKYAEKLVRC---------
-----FITLFYIEY-----FSYN------------IM-NIV-----KLFG----------
---P-QAK-------IE--------------PIY--------------------------
--------LSSI----C---MQTIHLML-L---TYNLVSV--------------------
NNLS-R--QGLEDL-Y------ELSF---K-L-------N-------S------I-HLYH
E---NDIFIARMA-LS-----------DV--G--FTFANLF-TINNSFITSMSTLSLT--
--------LIIALAS--------------FIYH---------------------------
-------------------------------------------------
>TuGR266
------------------------------------------------------------
------------------------------------------------------------
------------------------------------------------------------
------------------------------------------------------------
------------------------------------------------------------
----------------------------------M-------------------------
-----------------------------------ILEGFII------------PSKY--
------------------------------------------------------------
------------------------------------------------------------
-------------------ILG--------------------------------------
------------------------------------------------------------
--------RA------IKILL--------LV-----------TL----------------
-------AF-CPAI------------Q-------IA----HH-S-FY------------T
L-PL-------------------------C-NYTT----------------------K--
I------------------SIFE-C--------FHTA---------VAL-IIM--SLR--
-------------------VLLV-----------------LF-------G-FNW------
---------------------------------------------------------D-Y
FK-----KF------IS-TIE----L-LS-----------I--E-NDN------SAVE--
-----------------------------TIKRK----------RR--LN------FT--
-----------------I-LVI------PF-------IGN-------I--TL-C------
--AV----------FMLS-------F----------------------------H-RNFG
-------------------I--------------YGATLIV-------------------
---------------------VNEF--------------------FI-------------
--------MSGFLFLLNAI--------CNICIY-------------L-----------QA
AF-N-QINS----------------Q----------------IAA--------------L
-------NN--------------ASN----------------------------------
-QLF---------------------HSF-H-----------E-----------IRN----
--------L--------RK---RYSY----------AVRS-TKHAEKLLRY---------
-----FITLFYIEY-----FSYG------------II-HIV-----KSFG----------
---P-KTK-------VE--------------PLW--------------------------
--------LLVI----M---SQTIQLLI-L---TYNLVSV--------------------
NNLS-R--QGLEDL-Y------ELSF---K-L-------N-------S------I-HLYH
E---NDIFIARMA-LS-----------DV--G--FTFANLF-TINNSFITSMLTLIIW--
--------SQ--------------------------------------------------
-------------------------------------------------
>TuGR270
------------------------------------------------------------
------------------------------------------------------------
------------------------------------------------------------
------------------------------------------------------------
------------------------------------------------------------
----------------------------------M-------------------------
-----------------------------------ILDGLIL------------PSKY--
------------------------------------------------------------
------------------------------------------------------------
-------------------ILG--------------------------------------
------------------------------------------------------------
--------PA------TKILL--------LF-----------TA----------------
-------AF-CPAF------------R-------IV----YA-V-IY------------S
F-PL-------------------------C-NYTT----------------------K--
I------------------SIFE-C--------VYTA---------LEV-IAL--SLA--
-------------------IVMV-----------------MF-------G-FNL------
---------------------------------------------------------D-Y
FK-----NF------IS-TIE----L-LS-----------I--E-SEG------STVQ--
-----------------------------TMKRN----------RR--RN------TI--
-----------------I-LLL------AF-------IGT-------I--IV-C------
--TT----------YMEQ-------E----------------------------I-RNLG
-------------------H--------------LKVILLA-------------------
---------------------INEV--------------------CI-------------
--------AFGLFFLLNMT--------CNICIC-------------L-----------QV
AF-N-QINS----------------Q----------------IAV--------------L
-------NE--------------TSN----------------------------------
-QMFN--------------------HSF-H-----------E-----------IRN----
--------L--------RQ---KYSY----------AVRS-TQNAEKLLRY---------
-----FITLFYIEY-----FSFN------------IM-NIV-----RSFE----------
---P-KTH-------ID--------------PIW--------------------------
--------LFVM----L---CQTIQLVI-L---TYNLVSV--------------------
NNLS-R--QGLEDL-Y------ELSF---K-L-------N-------S------I-HLYH
E---NDIFIARMA-LS-----------DV--G--FTFANLF-TINNSFITSMFTLSLT--
--------LIIALAS--------------FIYN---------------------------
-------------------------------------------------
>TuGR271
------------------------------------------------------------
------------------------------------------------------------
------------------------------------------------------------
------M-----------------------------------------------------
-------------------------S-------------L--------------------
---LTSPNPP----------------------KQM-------------------------
-----------------------------------LLDGLIL------------PSKY--
------------------------------------------------------------
------------------------------------------------------------
-------------------ILG--------------------------------------
------------------------------------------------------------
--------PA------IKILL--------LF-----------TT----------------
-------AF-CPTC------------R-------IV----YA-S-IY------------T
L-PL-------------------------C-NYNS----------------------K--
I------------------SIFD-C--------VHAS---------LEV-IIL--SLV--
-------------------ILMV-----------------LF-------G-FNL------
---------------------------------------------------------D-Y
FK-----KF------IS-TME----L-LS-----------I--E-FNS------TTVA--
-----------------------------SIKRN----------RR--RN------TI--
-----------------I-LFI------PF-------ISN-------V--IV-C------
--MV----------YMES-------E----------------------------I-QNVD
-------------------I--------------FKVILIV-------------------
---------------------INQV--------------------CL-------------
--------ISGLFFFLNMT--------CNICIC-------------L-----------HA
TF-N-EINA----------------Q----------------IAA--------------L
-------NE--------------TDN----------------------------------
-QLF---------------------YSF-H-----------E-----------IRT----
--------L--------RK---KYSY----------AVRS-TQNAEKLFRY---------
-----FITIFYVEY-----FSLN------------IM-NIV-----RSFE----------
---P-ETK-------IG--------------PIW--------------------------
--------LASI----L---IQTAQLLI-L---TYNLVSV--------------------
NNIS-R--HGLEDL-Y------EFSF---K-L-------D-------T------I-HLYH
E---NDIFIARMA-LS-----------DV--G--FTFANLF-TINNSFITSMFTLSLT--
--------IIIALAS--------------FIYH---------------------------
-------------------------------------------------
>TuGR669
------------------------------------------------------------
------------------------------------------------------------
------------------------------------------------------------
------M-----------------------------------------------------
-------------------------S-------------S--------------------
---PTRPSPP----------------------KRI-------------------------
-----------------------------------ILEGYIL------------PSKY--
------------------------------------------------------------
------------------------------------------------------------
-------------------ILG--------------------------------------
------------------------------------------------------------
--------PA------IKILL--------LF-----------TT----------------
-------AF-CPAC------------R-------IV----YA-S-IY------------T
L-PL-------------------------C-NYNS----------------------K--
I------------------SIFD-C--------VHSS---------LEV-IIL--SLV--
-------------------ILMV-----------------LF-------G-FNL------
---------------------------------------------------------D-Y
FK-----KF------IS-TIE----L-LS-----------I--E-FNS------STVG--
-----------------------------TIKRN----------RR--RN------TI--
-----------------I-LLI------PF-------ISN-------V--IV-C------
--MV----------YTES-------E----------------------------I-QNAG
-------------------I--------------FKVFLIV-------------------
---------------------INQV--------------------CI-------------
--------IFGLFFFLNMT--------CNICIC-------------L-----------QA
TF-N-EINS----------------Q----------------IAA--------------L
-------NQ--------------TDN----------------------------------
-QLF---------------------YSF-H-----------E-----------IRT----
--------L--------RK---KYSY----------AVRS-TKNAEKLFRY---------
-----FITIFYVEY-----FSLN------------IM-NIV-----RSFE----------
---P-ETK-------IG--------------PIW--------------------------
--------LASI----L---IQTAQLLI-L---TYNLVSV--------------------
NNIS-R--QGLEDL-Y------EFSF---K-L-------D-------T------I-HLYH
E---NDIFIARMA-LS-----------DV--G--FTFANLF-TINNSFITSMFTLSLT--
--------IIIALAS--------------FIYH---------------------------
-------------------------------------------------
>TuGR272
MNSLSIAKINF--FVET-------------------------------------------
------------------------------------------------------------
LKFAV-------------------------------------------------------
-----EM-----------------------------------------------------
-------------------------F-------------L--------------------
---PSSENPL----------------------KNT-------------------------
-----------------------------------ILDGFML------------PSKY--
------------------------------------------------------------
------------------------------------------------------------
-------------------MLG--------------------------------------
------------------------------------------------------------
--------SS------IKILL--------LF-----------TT----------------
-------AF-CPAF------------R-------LV----FY-A-IY------------Y
L-PN-------------------------C-DYTT----------------------K--
E------------------STFD-C--------IHTV---------LDV-IIL--SLE--
-------------------IMLV-----------------LF-------G-LNF------
---------------------------------------------------------D-Y
FR-----KF------IS-SIE----S-LS-----------V--E-NDS------LAIR--
-----------------------------TIKRN----------RR--LS------SL--
-----------------I-LAI------SF-------IGN-------N--IL-C------
--SI----------YTFA-------T----------------------------N-TNIG
-------------------I--------------FEPALLI-------------------
---------------------TNEV--------------------CI-------------
--------TFGFFFLLNMT--------CNICVF-------------L-----------QA
AF-N-QINS----------------Q----------------IAA--------------L
-------NG--------------TTK----------------------------------
-QMF---------------------NSF-D-----------E-----------IRD----
--------L--------RQ---KYSY----------AVRS-AQNADKLLRY---------
-----FVTIFYIEY-----FSFN------------IM-NIV-----RFFG----------
---P-TTK-------ME--------------PFW--------------------------
--------LYAM----L---FQTVQLII-L---TYNLVSV--------------------
NNLS-R--QGLEDL-Y------EFSF---K-L-------N-------S------L-HLYH
E---NDIFIARMA-LS-----------DV--G--FTFANLF-TINNSFITSMFTLSLT--
--------IIIALAS--------------FIYR---------------------------
-------------------------------------------------
>TuGR273
------------------------------------------------------------
------------------------------------------------------------
------------------------------------------------------------
------M-----------------------------------------------------
-------------------------S-------------F--------------------
---PTSPNFP----------------------KQM-------------------------
-----------------------------------ILDGFIL------------PSKY--
------------------------------------------------------------
------------------------------------------------------------
-------------------ILG--------------------------------------
------------------------------------------------------------
--------SV------TKIFL--------LF-----------TF----------------
-------AC-FSAL------------K-------IV----VY-S-IY------------A
L-PF-------------------------C-NYTT----------------------R--
V------------------SIFE-C--------VHVS---------IAV-IIS--SLK--
-------------------VLLI-----------------LF-------G-FDL------
---------------------------------------------------------N-Y
FK-----KF------IA-TIE----S-LS-----------I--S-PDH---------R--
-----------------------------TIKRN----------RR--LS------LI--
-----------------I-LVI------TF-------TGY-------S--TL-C------
--II----------YRLS-------S----------------------------I-QNL-
----------------------------------FEATLLI-------------------
---------------------LCDI--------------------FI-------------
--------EFGLLFLLNMI--------CNICIC-------------L-----------KA
AF-N-EINS----------------Q----------------IAD--------------L
-------NE--------------TPK----------------------------------
-QVF---------------------NSF-H-----------E-----------IRN----
--------L--------RK---RYSY----------AVRA-TKHADKLYRY---------
-----FITIFFVEY-----FSYN------------IM-NIV-----RSFG----------
---P-KTH-------ID--------------PFW--------------------------
--------LFVM----L---CQTIHLLI-L---TYNLVSV--------------------
NNLS-R--QGLEDL-Y------ELSF---K-L-------N-------S------I-HLYH
E---NDIFIARMA-LS-----------DV--G--FTFANLF-TINNSFITSMFTLSLT--
--------IIIALTS--------------LIYQ---------------------------
-------------------------------------------------
>TuGR274
------------------------------------------------------------
------------------------------------------------------------
------------------------------------------------------------
------M-----------------------------------------------------
-------------------------S-------------L--------------------
---PTSPNPS----------------------KEI-------------------------
-----------------------------------LLDGFML------------PSKY--
------------------------------------------------------------
------------------------------------------------------------
-------------------ILG--------------------------------------
------------------------------------------------------------
--------SV------TKIFL--------LF-----------TF----------------
-------AC-FSAF------------K-------MV----YY-S-IC------------D
L-PL-------------------------C-NYTT----------------------K--
I------------------SVFK-C--------LHVT---------LAI-IIS--SLK--
-------------------VLMI-----------------LF-------G-FDL------
---------------------------------------------------------N-Y
FK-----RF------IS-TME----L-LS-----------I--A-PER------SALR--
-----------------------------TIKRN----------RQ--LN------LI--
-----------------I-LSM------TF-------IGY-------S--TL-R------
--IR----------YRLA-------S----------------------------I-QNL-
----------------------------------FEATLLI-------------------
---------------------LCDI--------------------FI-------------
--------EFGLAFLLNMI--------CNICIC-------------L-----------KA
AF-K-EINS----------------K----------------IAD--------------L
-------NE--------------TPK----------------------------------
-QVF---------------------NSF-D-----------E-----------IRN----
--------L--------RK---RYSY----------AVRA-TKHADKLFRY---------
-----FIAIFYIEY-----FAYN------------NL-NIV-----RSFG----------
---L-KTQ-------ID--------------SLW--------------------------
--------LFVM----L---SLTIHLLI-L---TYNLVSV--------------------
NNLS-R--QGLEDL-Y------ELSF---K-L-------N-------S------L-HLYH
E---NEIFMARMA-LS-----------DV--G--FTFANLF-TINNSFITSMFSLSLT--
--------IIIALTS--------------LIYR---------------------------
-------------------------------------------------
>TuGR275
------------------------------------------------------------
------------------------------------------------------------
------------------------------------------------------------
------M-----------------------------------------------------
-------------------------S-------------L--------------------
---PTSPNLP----------------------KEM-------------------------
-----------------------------------LLNGFIL------------PAKY--
------------------------------------------------------------
------------------------------------------------------------
-------------------VLG--------------------------------------
------------------------------------------------------------
--------PA------TKILL--------LF-----------TF----------------
-------AF-ISAF------------K-------MV----YY-S-IY------------T
I-PF-------------------------C-DFTT----------------------K--
L------------------SIFG-C--------VYAS---------MAV-IFS--SLR--
-------------------VLLI-----------------LF-------G-FDL------
---------------------------------------------------------N-Y
FK-----RF------IS-TIE-------S-----------I--A-PDC------SAIR--
-----------------------------TIKRN----------RR--LN------LI--
-----------------I-LVI------TF-------IGH-------C--TL-C------
--II----------YRLS-------N----------------------------I-QNL-
----------------------------------FKAALMI-------------------
---------------------TGDV--------------------FF-------------
--------EFGLLFLLNMI--------CNICVC-------------L-----------KA
AF-N-QINS----------------L----------------IAN--------------L
-------NQ--------------ASE----------------------------------
-QVF---------------------NSF-D-----------E-----------IRN----
--------L--------RK---KYSY----------AVRA-TKHAEKLFRF---------
-----FITIFYIEY-----FSYN------------IA-NIV-----RACG----------
---P-RTH-------ID--------------AIW--------------------------
--------LFVM----L---CRTTHLLI-L---TYNLVSM--------------------
NNLS-R--QGLEDL-Y------EFSF---K-L-------N-------S------I-HLYH
E---NDIFIARMA-LS-----------DV--G--FTFADLF-TINNSFIISMFSLSLT--
--------LIIALTS--------------FIYQ---------------------------
-------------------------------------------------
>TuGR268
------------------------------------------------------------
------------------------------------------------------------
------------------------------------------------------------
------M-----------------------------------------------------
-------------------------D-------------S--------------------
------------------------------------------------------------
----------------------------------------IS------------PLKY--
------------------------------------------------------------
------------------------------------------------------------
-------------------ILG--------------------------------------
------------------------------------------------------------
--------TP------TKILL--------LF-----------TL----------------
-------VF-CPAF------------R-------IA----YQ-S-IY------------G
I-SL-------------------------C-NYTT----------------------K--
E------------------STFD-C--------VHHT---------VNV-IIL--LLK--
-------------------VLLI-----------------SF-------G-FSL------
---------------------------------------------------------D-Y
FK-----KF------IS-TIA----L-LS-----------I--D-TDS------SAVR--
-----------------------------SIKRN----------VQ--LN------LI--
-----------------I-LVI------PF-------IGY-------T--IL-T------
--IF----------YMLS-------Y----------------------------T-QNIA
-------------------K--------------SIVILLI-------------------
---------------------ISEL--------------------FI-------------
--------EFGVLFLLIMI--------CNTCIY-------------L-----------RA
AF-N-KVNS----------------Q----------------IAT--------------L
-------NE--------------TSN----------------------------------
-QLFT--------------------RSF-H-----------E-----------IRN----
--------L--------RK---RYSY----------AVRS-TQNAEKFFRF---------
-----FITLFYIKY-----FFYC------------II-NIV-----KSFA----------
---P-QTK-------ID--------------LIF--------------------------
--------FVAI----L---IQTIQLLI-L---TYNLVSV--------------------
NNLS-R--QGMEDL-Y------ELSF---K-L-------D-------S------I-HLYH
E---NDIFMARMA-LS-----------DV--G--FTFANLF-TINNSFITSLFTLSLT--
--------IILALAS--------------FIYH---------------------------
-------------------------------------------------
>TuGR269
------------------------------------------------------------
------------------------------------------------------------
------------------------------------------------------------
------M-----------------------------------------------------
-------------------------F-------------S--------------------
---PTSSSPP----------------------KQM-------------------------
-----------------------------------IFDGFIL------------PAKY--
------------------------------------------------------------
------------------------------------------------------------
-------------------ILG--------------------------------------
------------------------------------------------------------
--------RA------TKFFL--------LF-----------SL----------------
-------AF-CPAF------------R-------IA----YQ-S-IY------------G
I-SH-------------------------C-NYTT----------------------K--
L------------------SIFE-C--------VYTT---------VSV-IVL--SAK--
-------------------ILLA-----------------LF-------S-FNL------
---------------------------------------------------------D-Y
YK-----KY------VS-NIE----L-LS-----------I--E-TNT------SAAR--
-----------------------------AIKRN----------LG--LN------LI--
-----------------I-HVI------PF-------IGY-------I--IL-S------
--LF----------YMFS-------Y----------------------------Y-QDIP
-------------------R--------------SVIILLI-------------------
---------------------ISEF--------------------FI-------------
--------EFGVLFLLNMI--------CNTCIY-------------L-----------RA
AF-N-QVNS----------------Q----------------IAT--------------L
-------NG--------------TSN----------------------------------
-QSFN--------------------HLF-D-----------E-----------IRN----
--------L--------RK---SYSY----------AVRS-TRNAEKFFRF---------
-----FITLFYIKY-----FSYN------------II-NIV-----QSFG----------
---P-QTK-------ID--------------LIF--------------------------
--------LVPI----L---IQTVQLII-L---TYNLVSV--------------------
NNLS-R--QGLEDL-Y------EFSF---K-L-------N-------S------L-HLYH
E---NDIFMARMA-LS-----------DV--G--FTFANLF-TINNSFITSLFTLSLT--
--------IILALAS--------------FIYH---------------------------
-------------------------------------------------
>TuGR267
------------------------------------------------------------
------------------------------------------------------------
------------------------------------------------------------
------M-----------------------------------------------------
-------------------------F----------------------------------
---STSPISF----------------------KQV-------------------------
-----------------------------------ILDGYIL------------PSQS--
------------------------------------------------------------
------------------------------------------------------------
-------------------ILG--------------------------------------
------------------------------------------------------------
--------TA------PKMLL--------LF-----------TT----------------
-------AF-CPAF------------K-------LA----YY-S-IY------------V
I-PF-------------------------C-DYST----------------------K--
V------------------STFE-C--------IYID---------LVV-TML--SLE--
-------------------VLMV-----------------LF-------G-FDL------
---------------------------------------------------------D-Y
FK-----KL------IS-TIT----L-LS-----------I--E-IDS------SAVR--
-----------------------------TIKRN----------RL--SN------RI--
-----------------M-LVI------TF-------ICR-------I--IF-R------
--SI----------NLLT-------N----------------------------I-RNLG
-------------------K--------------SRVIVLI-------------------
---------------------FTEF--------------------FI-------------
--------TFGLFFLLNMI--------CNICVC-------------L-----------QV
AF-N-QINS----------------R----------------IAA--------------L
-------TE--------------TTK----------------------------------
-QLA---------------------SSF-E-----------E-----------IRN----
--------L--------RH---NYSY----------AVRS-TQHAEKLFRC---------
-----FITLFYIEY-----FTYN------------IM-NVV-----KLFG----------
---P-RTK-------ID--------------PIY--------------------------
--------FIYM----F---TQTLQLLI-L---TYNLVLV--------------------
NNLS-R--QGLEDL-Y------EFSF---K-L-------N-------S------L-HLYH
E---NDIFIARMA-LS-----------DV--G--FTFANLF-TINNSFITSLLTLSLT--
--------IILTLAS--------------FLYQ---------------------------
-------------------------------------------------
>TuGR276
------------------------------------------------------------
------------------------------------------------------------
------------------------------------------------------------
------M-----------N-----------------------------------------
------------------------------------------------------------
-------------------------------AEEA-------------------------
-----------------------------------VQENRLF------------KRKS--
------------------------------------------------------------
------------------------------------------------------------
-------------------YFG--------------------------------------
------------------------------------------------------------
--------TY------KRLFL--------FC-----------TE----------------
-------LI-CLIS------------I-------IT----IN-S-LYFN-----------
-----------------------------L-DLNS----------------------K--
L------------------GVYA---------LCRVI---------LNI-TLS--TSR--
-------------------FILI-----------------LV-------LVVKS------
---------------------------------------------------------K-A
KA-----SY------LD-SLH----S-IG-----------V--H-KDH------ELKR--
-----------------------------FITQQ----------QL--YK------NI--
-----------------V-FAT------FL-------ILQ-------Y--AL-D------
--VW----------NYFN------------------------------------------
----------------------------IDINSVWKMSFHT-------------------
---------------------ILVS--------------------AY-------------
--------PAIYLIILREI--------VGVCIH-------------L-----------QA
AF-K-LVNS----------------K----------------VDS--------------L
-------VN--------------NQS----------------------------------
-------------------------TNL-K-----------S-----------MIC----
--------C--------RR---YYSY----------AVKA-TKSVENYFRY---------
-----FVTFYFVKY-----ACYS------------IM-NIV-----DAFG----------
---D-R-S---------------------MHLYW--------------------------
--------VLHT----I---IDTLLMIY-L---TINLISV--------------------
NLLS-R--ESLDNL-Y------ELSF---K-M-------K-------K------M-DMKY
E---NEIFIGRVL-FT-----------DV--G--FTFANLF-TINTQFIASMFTLSLT--
--------IILALAN--------------FLYQ---------------------------
-------------------------------------------------
>TuGR277
------------------------------------------------------------
------------------------------------------------------------
------------------------------------------------------------
------M-----------N-----------------------------------------
------------------------------------------------------------
-------------------------------AEEA-------------------------
-----------------------------------VQENRLF------------KRKS--
------------------------------------------------------------
------------------------------------------------------------
-------------------YFG--------------------------------------
------------------------------------------------------------
--------TY------QRLFL--------FC-----------TE----------------
-------LI-CLIS------------V-------IT----IN-S-LYFN-----------
-----------------------------L-DLNS----------------------K--
L------------------GVYA---------LCRVI---------LNI-TLS--TSR--
-------------------FILI-----------------LV-------LVVKS------
---------------------------------------------------------K-A
KA-----SY------LD-SLH----S-IG-----------V--H-QDH------ELKR--
-----------------------------FITQQ----------QL--YK------NI--
-----------------V-FAT------FL-------ILQ-------Y--AT-N------
--VW----------HFIN------------------------------------------
----------------------------INIYSGLRKSIHT-------------------
---------------------IMLF--------------------TF-------------
--------PAVYLLILREI--------VDVCIH-------------L-----------QA
AF-K-LVNS----------------K----------------VNS--------------L
-------LN--------------NQP----------------------------------
-------------------------TNL-A-----------S-----------LTC----
--------C--------RL---NYSY----------AVKA-TKAVENYFRY---------
-----FVTFYFVKY-----ACYS------------II-NIV-----LTFG----------
---G---S---------------------NDTYW--------------------------
--------IFHT----I---VETLLMIY-L---TVYLVSV--------------------
NLLS-R--KCLDSL-Y------ELSF---K-M-------K-------R------L-DMKY
E---NEIFIGRVL-FT-----------DV--G--FTFANLF-TINTQFIASMFTLSLT--
--------IILALAN--------------FLYQ---------------------------
-------------------------------------------------
>TuGR278
------------------------------------------------------------
------------------------------------------------------------
------------------------------------------------------------
------M-----------N-----------------------------------------
------------------------------------------------------------
-------------------------------IEEA-------------------------
-----------------------------------VQENILF------------KRKS--
------------------------------------------------------------
------------------------------------------------------------
-------------------YFG--------------------------------------
------------------------------------------------------------
--------TY------QRLFL--------FC-----------TE----------------
-------LF-CLIS------------V-------IT----IY-S-PAFY-----------
-----------------------------R-KLNS----------------------K--
L------------------DVYV---------LCRVT---------INI-ILA--ASR--
-------------------CIIV-----------------LV-------L-IKS------
---------------------------------------------------------K-K
IS-----SY------LG-NLH----A-IG-----------I--H-QDH------ELKR--
-----------------------------FITQQ----------QL--YK------NI--
-----------------A-IAT------FT-------IIQ-------Y--VL-H------
--GF----------NFIN------------------------------------------
----------------------------IDMNSVWRKSIRV-------------------
---------------------ILLY--------------------TY-------------
--------QAIYLLILREV--------VDVCIH-------------L-----------QA
AF-K-LVNS----------------K----------------VSS--------------L
-------VN--------------NQS----------------------------------
-------------------------INL-K-----------S-----------LIC----
--------C--------RR---YYTH----------AVKA-TKSVENYFRC---------
-----FVTFYFIQY-----AFHN------------IM-NIV-----NAFG----------
---G-RSS---------------------MDIYW--------------------------
--------MFHT----I---NDTLLMIY-L---TVNLVSI--------------------
NLLS-R--ESLDNL-Y------ELSF---K-M-------K-------R------M-DMKY
E---NEIFIGRKI--T-----------DV--G--FTFANLF-TINTQFIVSMFTLSLT--
--------IILALAKDEDQKNRENCLRNRFFFKSA------------------SKM----
-------------------------------------------------
>TuGR279
------------------------------------------------------------
------------------------------------------------------------
------------------------------------------------------------
------M-----------D-----------------------------------------
------------------------------------------------------------
-------------------------------VEEA-------------------------
-----------------------------------VQENILF------------KRKS--
------------------------------------------------------------
------------------------------------------------------------
-------------------YFG--------------------------------------
------------------------------------------------------------
--------TY------QRLFL--------FC-----------TE----------------
-------LF-CLIS------------V-------IT----IY-S-PAYH-----------
-----------------------------H-NLNS----------------------K--
F------------------DVYA---------LCRIT---------INI-ILA--TSH--
-------------------FIIV-----------------SA-------L-VKS------
---------------------------------------------------------K-K
IA-----SC------FD-NLY----Q-IG-----------I--H-QDH------QLQR--
-----------------------------FITRK----------QW--NK------NI--
-----------------V-FST------FL-------ILQ-------Y--AL-H------
--------------LFID------------------------------------------
----------------------------KKSLPVWSKVIYF-------------------
---------------------IVLL--------------------VR-------------
--------PVTFIFILREI--------ADVCIH-------------L-----------QA
AF-K-LVNS----------------K----------------VNS--------------L
-------VE--------------NQS----------------------------------
-------------------------INL-E-----------S-----------LLL----
--------C--------RR---YYSY----------AVKA-TKSVENYFRY---------
-----YVTFYFVQY-----ACYN------------IM-NIV-----DAFG----------
---D-RSS---------------------MDIYW--------------------------
--------VLHT----I---SDTILMIY-L---TTKFVSL--------------------
NLLP-Q--ESLENL-C------ELSF---K-I-------K-------R------L-DMKY
E---NEIFIGRVL-ST-----------DV--G--FTFANLF-TINTQFIASMLTLSLT--
--------IILALAN--------------FLYQ---------------------------
-------------------------------------------------
>TuGR483
------------------------------------------------------------
------------------------------------------------------------
------------------------------------------------------------
------M-----------N-----------------------------------------
------------------------------------------------------------
-------------------------------AVEP-------------------------
-----------------------------------VQENGLL-------------KEL--
------------------------------------------------------------
------------------------------------------------------------
-------------------YFG--------------------------------------
------------------------------------------------------------
--------TY------QRLFL--------FW-----------AE----------------
-------LL-STIF------------N-------IT----VY-S-FACN-----------
-----------------------------L-ELNS----------------------K--
L------------------DVYA---------LCRTV---------LNI-ILP--ASR--
-------------------FILI-----------------SI-------L-VKS------
---------------------------------------------------------K-E
IA-----SY------FD-NLY----A-IG-----------V--H-QDH------QLKR--
-----------------------------FITRK----------QL--YK------NI--
-----------------V-FLT------LL-------IIK-------F--VI-L------
--LC----------GFVE------------------------------------------
----------------------------KSSNPVWRKVFYF-------------------
---------------------IMLS--------------------IQ-------------
--------SVIYFFILREI--------VDVCIH-------------L-----------QA
AF-K-LVNS----------------K----------------VSS--------------L
-------VN--------------NQS----------------------------------
-------------------------INL-E-----------S-----------LLC----
--------C--------RR---YYSY----------AVKA-TKSVENYFRY---------
-----FVTFFYLQY-----ACYN------------IM-NIV-----DAFG----------
---G-RSS---------------------MNIYW--------------------------
--------MFYT----I---HDTLLTIY-L---TVNLVSI--------------------
NYLS-R--ESLDNL-Y------ELSF---K-M-------K-------R------M-DMKY
E---NEIFIGRVL-FT-----------DV--G--FTFANLF-TINTQFIASMFTLSLT--
--------IILALAN--------------FLYQ---------------------------
-------------------------------------------------
>TuGR281
------------------------------------------------------------
------------------------------------------------------------
------------------------------------------------------------
------M-----------N-----------------------------------------
------------------------------------------------------------
-------------------------------VEEP-------------------------
-----------------------------------VQENLL-------------KKKS--
------------------------------------------------------------
------------------------------------------------------------
-------------------YFG--------------------------------------
------------------------------------------------------------
--------PC------QRLFL--------FW-----------TE----------------
-------LF-CLVL------------I-------IT----IN-VIYACN-----------
-----------------------------L-KLNS----------------------K--
F------------------AVFA---------LCRIV---------LNI-ILA--ASR--
-------------------FIIV-----------------LV-------L-IKS------
---------------------------------------------------------K-K
KS-----SH------LD-NLY----A-IG-----------V--H-QKD------GLKR--
-----------------------------FITRK----------QL--NK------NI--
-----------------A-CST------LL-------FLK-------F--VL-H------
--VW----------HSIN------------------------------------------
----------------------------TGIYFGW-KPIHA-------------------
---------------------ITHL--------------------IH-------------
--------PAIFFFITREI--------IEFCIN-------------L-----------QA
AF-K-LVNS----------------K----------------VNS--------------L
-------VK--------------SQS----------------------------------
-------------------------IDF-E-----------S-----------LIR----
--------C--------RR---YYSF----------VVKA-TKSVENYFRY---------
-----FVTFFYVHY-----AFYN------------IM-NIV-----DAFG----------
---G-RSS---------------------MDIYW--------------------------
--------IFHA----I---VDTLLMIY-L---TINLVSV--------------------
NLLS-R--KCLDSL-Y------ELSF---K-M-------K-------R------L-DMKY
E---NEIFIGRVL-FT-----------DV--G--FTFANLF-TINTQFIASMLTLSFT--
--------IILALAN--------------FLYQ---------------------------
-------------------------------------------------
>TuGR280
------------------------------------------------------------
------------------------------------------------------------
------------------------------------------------------------
------M-----------N-----------------------------------------
------------------------------------------------------------
-------------------------------PEEP-------------------------
------------------------------------RENHLV------------EIKC--
------------------------------------------------------------
------------------------------------------------------------
-------------------YYG--------------------------------------
------------------------------------------------------------
--------TY------KRLFL--------FT-----------VN----------------
-------LI-CFAL------------V-------IA----LY-S-YTWD-----------
-----------------------------F-QLNS----------------------K--
M------------------NTFA---------MCRAT---------INI-ILV--SFR--
-------------------FIII-----------------LF-------L-IKR------
---------------------------------------------------------H-K
TV-----SY------LE-NLH----E-IG-----------V--G-QDC------QFKG--
-----------------------------FITRH----------QM--CK------NV--
-----------------V-FSI------FV-------VIE-------L--AL-N------
--LG----------HFFA------------------------------------------
----------------------------NYNLLGVGEIVYF-------------------
---------------------FMLL--------------------IY-------------
--------PNVNLLIIREI--------IGVSIY-------------L-----------QV
AF-K-LVNS----------------R----------------VDS--------------L
-------MS--------------KQA----------------------------------
-------------------------IDP-N-----------S-----------LKS----
--------Y--------RR---HYSY----------AVKA-TRSVENYFRC---------
-----YVTFFYVQY-----ACYN------------IM-NIV-----CAFG----------
---P-HPS---------------------KNIFW--------------------------
--------LFHF----I---VDTLLMIY-L---TIKLVSV--------------------
NFLS-R--KSLDNL-Y------EISF---E-L-------D-------T------M-ELKY
E---NAIFMGRVL-FT-----------DV--G--FTFANLF-TINTQFIASMMTLSLT--
--------IILALAN--------------FLYE---------------------------
-------------------------------------------------
>TuGR282
------------------------------------------------------------
------------------------------------------------------------
------------------------------------------------------------
------M-----------DE----------------------------------------
------------------------------------------------------------
-------VQT----------------------ESI-------------------------
-----------------------------------VTKGFLF------------KYDL--
------------------------------------------------------------
------------------------------------------------------------
-------------------MLS--------------------------------------
------------------------------------------------------------
--------SF------PRWLT--------VL-----------SL----------------
-------GF-CGLI------------R-------DT----QW-I-IK------------L
--PY-------------------------C-PMAS-------------------------
-----------------KFIDSQ---------SIRYM---------IHN-AVY--FSR--
-------------------FAIA-----------------MF-------A-LDW------
---------------------------------------------------------T-A
FA-----EY------TK-QLS----Q-ME-----------L--E-SDE------KSVK--
-----------------------------QIKRE----------RR--IK------NW--
-----------------F-FVV------SL-------ISY-------P--MI-A------
--NG----------CFLI------------------------------------------
----------------------------LELNVGIYYIFSL-------------------
---------------------IIDS--------------------AY-------------
--------IGAHFFLIYLI--------IDLSIC-------------L-----------KA
AF-Q-YINH----------------H----------------LAH--------------F
-------KI--------------TSPN---------------------------------
-------------------------SML-S-----------E-----------LRR----
--------N--------RI---MYSC----------AVRS-SQEAEKFARH---------
-----YIALFYSQF-----ILFN------------IN-NIV-----DLLG----------
---Q-KRE---------------------TSLAF--------------------------
--------ILFM----A---LDIITAGY-L---TLNLVAV--------------------
NKVS-T--EGMEDL-Y------EISY---D-L-------K-------S------Y-NLQN
E---NNLFLNRML-WH-----------NV--G--FTVSNLF-LINPNFITALLSFALT--
--------IALTMAN--------------YLYK---------------------------
-------------------------------------------------
>TuGR283
------------------------------------------------------------
------------------------------------------------------------
------------------------------------------------------------
------M-----------D-----------------------------------------
------------------------------------------------------------
--------RS----------------------ESI-------------------------
-----------------------------------VTRGFLL------------KYNQ--
------------------------------------------------------------
------------------------------------------------------------
-------------------MKS--------------------------------------
------------------------------------------------------------
--------SF------PRWLI--------IF-----------TL----------------
-------GI-CDLI------------K-------NN----RW-L-TE-------------
--SF-------------------------S-PSVS-------------------------
-----------------RSQEFE---------TIRHC---------IDL-AIL--LSR--
-------------------SMIV-----------------TF-------A-LDW------
---------------------------------------------------------T-A
FV-----QY------AE-QLS----Q-ME-----------L--E-IDD------GSVK--
-----------------------------QIKRE----------RK--LK------NW--
-----------------F-CFV------SL-------ISY-------V--MN-Y------
--KN----------SFLM------------------------------------------
----------------------------LKLNMEIYKIFSL-------------------
---------------------LVVI--------------------VS-------------
--------LAAHFFLIYLI--------IDLCIC-------------L-----------KA
AF-R-YINN----------------H----------------LAR--------------F
-------EE--------------TSPK---------------------------------
-------------------------RML-S-----------E-----------LRR----
--------N--------RI---MYSC----------AVRA-SQEAEKFARH---------
-----YIAWFYFQF-----ILFF------------IV-NIV-----DILG----------
---P-KNA---------------------ISVTF--------------------------
--------VLFM----I---LDMITAGY-L---TLNLVAV--------------------
NKVS-T--EGMEDL-Y------EISY---D-L-------K-------S------Y-NLQN
E---NNLFLNRML-WH-----------NV--G--FTVSNLF-LINPNFITALLSFVLT--
--------IALTMAN--------------YLYK---------------------------
-------------------------------------------------
>TuGR284
------------------------------------------------------------
------------------------------------------------------------
------------------------------------------------------------
------M-----------D-----------------------------------------
------------------------------------------------------------
--------SN----------------------ESI-------------------------
-----------------------------------VTKGFLL------------NYNR--
------------------------------------------------------------
------------------------------------------------------------
-------------------MTS--------------------------------------
------------------------------------------------------------
--------SF------PRWLM--------IF-----------TL----------------
-------GF-CGLI------------K-------DS----LW-N-IE------------F
V-SI-------------------------L-SSES-------------------------
-----------------KPSEFV---------SIRYA---------IYN-VVM--LSR--
-------------------CVIV-----------------TF-------A-LDW------
---------------------------------------------------------K-A
FA-----TF------TE-QLT----L-VE-----------L--D-KDE------DSVK--
-----------------------------RINRE----------RR--VK------NW--
-----------------F-CSV------SL-------IAY-------I--MI-N------
--IF----------YLVT------------------------------------------
-----------------------------QPRIECFYLFTL-------------------
---------------------LVNT--------------------IL-------------
--------YIGDFFLIHLI--------VDLCIC-------------L-----------KV
AF-R-GINN----------------H----------------LAH--------------F
-------QI--------------TSPN---------------------------------
-------------------------VML-S-----------E-----------LRR----
--------N--------RS---LYSC----------TIRA-SREAEKFARH---------
-----YIAWFYCQF-----FLLS------------IV-NIV-----NILG----------
---L-KSK---------------------TSLAF--------------------------
--------VLFM----A---FDIINTGY-L---TLNLVAV--------------------
NKVS-T--EGIEDL-Y------EISY---D-L-------K-------Y------Y-NLHN
E---NNLFLNRML-WR-----------NV--G--FTFSNLF-LINPNFITSLLSFSFT--
--------IALMIAN--------------FLGS---------------------------
-------------------------------------------------
>TuGR286
------------------------------------------------------------
------------------------------------------------------------
------------------------------------------------------------
------M-----------D-----------------------------------------
------------------------------------------------------------
--------SK----------------------ESI-------------------------
-----------------------------------VTKGFLV------------KYNL--
------------------------------------------------------------
------------------------------------------------------------
-------------------MLS--------------------------------------
------------------------------------------------------------
--------PF------PRWFI--------IF-----------TL----------------
-------GL-CGLI------------K-------NT----RY-L-IP------------F
LSSS-------------------------F-SSAS-------------------------
-----------------KSIEFN---------TIRYA---------IYI-VIL--LSR--
-------------------GVIV-----------------TF-------G-LDW------
---------------------------------------------------------K-A
FA-----AY------TE-QLS----R-VE-----------L--D-KDE------ESVK--
-----------------------------RIDRE----------RR--IK------NC--
-----------------V-CFF------AL-------LSY-------I--MI-T------
--IS----------RSIP------------------------------------------
-----------------------------RIRMEVNYLFIL-------------------
---------------------LNDI--------------------II-------------
--------LISNFYLIYLI--------IDLSIC-------------L-----------KA
AF-R-FINH----------------H----------------LEH--------------F
-------KI--------------TSPN---------------------------------
-------------------------SML-P-----------K-----------LRQ----
--------S--------RL---LYSC----------AVRA-SQEAEKFARH---------
-----YIAWCYFHF-----FLLS------------IV-NIV-----EILS----------
---P-KGV---------------------ESIAF--------------------------
--------VLFM----A---FDIINTGY-L---TLNLVAV--------------------
NSVS-T--EGMEDL-Y------EISY---D-L-------K-------S------Y-NLQN
E---NNLFLNRML-WQ-----------NV--G--FTFSNLF-LINPNFITSLLSFSLT--
--------IAIMIAN--------------FLYS---------------------------
-------------------------------------------------
>TuGR287
------------------------------------------------------------
------------------------------------------------------------
------------------------------------------------------------
------M-----------E-----------------------------------------
------------------------------------------------------------
--------RN----------------------DSI-------------------------
-----------------------------------VTKGFLV------------KYNL--
------------------------------------------------------------
------------------------------------------------------------
-------------------MTS--------------------------------------
------------------------------------------------------------
--------PF------PRWFL--------IL-----------TL----------------
-------GL-FGLI------------K-------DT----QW-I-IKSVS---------F
LSSI-------------------------F-SSES-------------------------
-----------------RHKDFD---------TIRYA---------IYN-VVF--LSR--
-------------------CVIA-----------------TF-------A-LDW------
---------------------------------------------------------K-A
FA-----AY------IE-QLS----R-VE-----------L--D-KDE------ESVK--
-----------------------------RINRE----------RR--IK------NC--
-----------------V-FFL------SL-------ISY-------I--MI-T------
--TI----------RFLA------------------------------------------
-----------------------------GTRTEIHNLFTL-------------------
---------------------LVDS--------------------SM-------------
--------HIGHFFLLNLI--------VDLCVC-------------L-----------KA
AF-Q-YINH----------------H----------------LAH--------------F
-------QI--------------SSPD---------------------------------
-------------------------PML-S-----------E-----------LRR----
--------N--------RI---MYSC----------TIRA-SKEAEKFARH---------
-----YIAWFYFQF-----ILFN------------IV-NIV-----DLLG----------
---Q-KGE---------------------TSIAF--------------------------
--------VLFM----A---LDIINTAY-L---TLKLVAV--------------------
NSVS-T--DGMEDL-Y------EISF---D-L-------K-------S------Y-NLQN
E---NNLFLNRML-WR-----------NV--G--FTFSNLF-LINPNFITSLLSFSLT--
--------IALMIAN--------------FLRS---------------------------
-------------------------------------------------
>TuGR289
------------------------------------------------------------
------------------------------------------------------------
------------------------------------------------------------
------M-----------D-----------------------------------------
------------------------------------------------------------
--------SN----------------------ESI-------------------------
-----------------------------------VTKGFLV------------KSDL--
------------------------------------------------------------
------------------------------------------------------------
-------------------MFS--------------------------------------
------------------------------------------------------------
--------PL------PRWFI--------TL-----------TL----------------
-------GF-CGLI------------K-------DT----SW-I-IE------------F
LSVI-------------------------F-SNEP-------------------------
-----------------RPREFA---------TYRFM---------IGN-AVF--LSR--
-------------------CVIV-----------------TF-------A-LDW------
---------------------------------------------------------K-A
FA-----NF------AK-QLS----R-VE-----------L--D-KDE------ESVK--
-----------------------------QINKQ----------RR--IK------NW--
-----------------F-FLI------SL-------IAY-------T--VI-T------
--ST----------RYMP------------------------------------------
-----------------------------QLRTEIYAVFLL-------------------
---------------------FVDI--------------------VM-------------
--------HIGNFFLVHLI--------VDLCIC-------------L-----------KA
AF-Q-YINQ----------------H----------------LAH--------------F
-------QI--------------TSPN---------------------------------
-------------------------LML-S-----------E-----------MRR----
--------N--------RS---LYTR----------TIRA-SQEAEKFARH---------
-----YIAWFYFQF-----FLFN------------LV-NIV-----NILG----------
---G-KSE---------------------TSIAF--------------------------
--------FLYM----V---LDITTAAY-L---TLNLVAV--------------------
NKVS-T--EGMEDL-Y------EISY---D-L-------K-------S------Y-NLHN
E---NNLFLNRML-WR-----------NV--G--FTFSNLF-LINPNFVTSLLSFSLT--
--------IALTMAN--------------FLYK---------------------------
-------------------------------------------------
>TuGR288
------------------------------------------------------------
------------------------------------------------------------
------------------------------------------------------------
------M-----------E-----------------------------------------
------------------------------------------------------------
--------RN----------------------ESI-------------------------
-----------------------------------VTKGFLV------------KSNL--
------------------------------------------------------------
------------------------------------------------------------
-------------------MLT--------------------------------------
------------------------------------------------------------
--------HF------PRWFM--------IL-----------TL----------------
-------GF-CGFI------------K-------ET----LW-I-VQ------------F
I------------------------------SSVS-------------------------
-----------------RPRDFE---------TIRFT---------IYN-VVF--LSR--
-------------------CVIA-----------------TF-------T-LDW------
---------------------------------------------------------K-A
FA-----AY------IE-QLS----R-VE-----------L--E-KDD------ESVK--
-----------------------------RINRE----------RR--VK------KW--
-----------------F-CFV------AL-------LSY-------I--IL-N------
--II----------HFVT------------------------------------------
-----------------------------LLRKESYTVSIL-------------------
---------------------IVDI--------------------VL-------------
--------FISHFFLIYLI--------IDLCIC-------------L-----------KV
AF-Q-YINH----------------H----------------LKH--------------F
-------QI--------------TSPN---------------------------------
-------------------------LML-S-----------E-----------LRH----
--------I--------RS---MYSC----------TVRA-SQEAEKFARH---------
-----FIAWFYCQF-----ILFN------------IA-NIV-----DLLG----------
---Q-RNE---------------------KSIIF--------------------------
--------FLFM----V---VDGINTGY-L---TMKLVAV--------------------
NKAS-T--SGMEDL-Y------EISY---D-L-------K-------S------Y-NLQN
E---NNLFLNRML-WQ-----------NV--G--FTFSDLF-LINPSFITSLLSFVLS--
--------IALMIAN--------------FLYH---------------------------
-------------------------------------------------
>TuGR285
------------------------------------------------------------
------------------------------------------------------------
------------------------------------------------------------
------M-----------D-----------------------------------------
------------------------------------------------------------
--------RN----------------------ESI-------------------------
-----------------------------------VAKGFLV------------KYNL--
------------------------------------------------------------
------------------------------------------------------------
-------------------MLS--------------------------------------
------------------------------------------------------------
--------PF------PRWFI--------IF-----------TL----------------
-------GF-CGFI------------K-------SI----RR-I-LA------------L
LSFS-------------------------S-SMEP-------------------------
-----------------RSQVFD---------IIRYG---------IYV-AIL--LSR--
-------------------CVIV-----------------TF-------G-LDW------
---------------------------------------------------------K-A
FA-----AY------IE-QLS----R-LE-----------L--E-KDV------ESVK--
-----------------------------QIKRE----------RK--LK------NW--
-----------------F-CFV------SL-------LSY-------M--MI-M------
--LT----------SPVN------------------------------------------
-----------------------------RRRSGIDLICET-------------------
---------------------FVDL--------------------IL-------------
--------LIAHFSLVHLI--------IDLCIC-------------L-----------NV
AF-Q-YVNH----------------H----------------LAN--------------F
-------QI--------------NSAD---------------------------------
-------------------------PML-S-----------E-----------LRS----
--------N--------RL---FYSC----------TIRA-SQEAEKFARH---------
-----FIAWFYCQF-----ILFN------------IV-NIV-----DILG----------
---P-NVE---------------------TGVTY--------------------------
--------GLFM----V---LDIINLAY-L---TVKLVAV--------------------
NKAS-T--QGMEDL-Y------EISY---G-L-------K-------S------Y-SLQN
E---NNLFLNRML-WQ-----------NV--G--FTFSDLF-LINPNFITSLLSFVLT--
--------IALMIAN--------------FLYK---------------------------
-------------------------------------------------
>TuGR290
------------------------------------------------------------
------------------------------------------------------------
------------------------------------------------------------
------M--------------------------------------------------E--
-------------------------------------------TEV--------------
-------------------------------VESI-------------------------
-----------------------------------VFKGFLV------------PLKV--
------------------------------------------------------------
------------------------------------------------------------
-------------------ILS--------------------------------------
------------------------------------------------------------
--------SH------FRWFI--------AI-----------SL----------------
-------II-FGLV------------R-------CV----MQ-L----------------
-------------------------------EEDY------------------VP-----
LG----------F----YSGTYR---------TIRMV---------INN-SNA--IIH--
-------------------IAVV-----------------LF-------A-LDW------
---------------------------------------------------------S-S
FT-----HY------LR-QMS----K-LQ-----------L--E-KHE------KTVA--
-----------------------------QINKE----------RR--IK------LL--
-----------------F-CLS------SA-------IIY-------A--VL--------
--IC---------YKLFL---------------------------------G--------
-------------------------------EIKVNMFLLN-------------------
---------------------LSDC--------------------LT-------------
--------KMSHIFFLNII--------SDVCIC-------------L-----------KA
AF-Q-LVTS----------------Q----------------LKD--------------F
-------PK--------------STPDS--------------------------------
-------------------------TKL-H-----------R-----------LRY----
--------C--------RL---LHSH----------AVRA-TRHAEKFLCF---------
-----YISWYYFQY-----IMYN------------MA-NFV-----EVLG----------
---D-KHR---------------------YNWRS--------------------------
--------GSFF----I---WDTINLSY-L---TIKLVAV--------------------
SELS-A--NGLEDL-Y------EISY---D-V-------N-------S------I-KLQF
E---THIFFNRMQ-LN-----------NV--G--FTFAKLF-FINTNFIASLLTLSLT--
--------IVLALAN--------------FLQC---------------------------
-------------------------------------------------
>TuGR295
------------------------------------------------------------
------------------------------------------------------------
------------------------------------------------------------
------M-----------AYR---------------------------------------
------------------------------------------------GQDRN-------
---NFGISEN----------------------RSF-------------------------
-----------------------------------LLNGYII-----------------G
E-----------------------------------------------------------
------------------------------------------------------------
------------------------------------------------------------
------------------------------------------------------------
--------QRI-----KKLYLK------WILG---------TTI----------------
-------VL-LMPIGQ--------FYRC------FL------------------------
---------------------------------------------------------TFY
YPEYG-----------SISRNVN---------YISML---------LNLTITLT------
-------------------QAII-----------------IF-------R-LNW------
---------------------------------------------------------D-Y
FW-----SY------ID-SLE----L-LNI-PS-YD------------------KLRK--
-----------------------------QIQRK----------RI--VK----------
-----------------I-FMFAS----IL-------LIYKAPE---F--IY-TP-----
-----------------------WHY----------------------------N-RFTI
------------------------------------------------------------
---------------------IFHL--------------------AR-------------
--------YVGHFFIFIIL--------IDICIC-------------L-----------QA
AF-E-SVNK----------------Q----------------IVS--------------C
------------CY---------NNKQR--------------------------------
-------------------------LLL-K-----------H-----------LLY----
--------Y--------RQ---CWFH----------ALEA-TQSAEKFLRH---------
-----YVTFFYVRF-----AVHT------------VL-NQI-----HLFH----------
---HLKSS-------QF-----------SDVFYF--------------------------
--------LIVT----F---TNAILVWY-I---TANMIAV--------------------
NTFS-Q--NSLEEL-Y------ELTF---K-T-------D-------S------I-ILEQ
Q---IYMFLDQIS-KT-----------DA--G--FTFGNLF-LIAPNFITSFFTLTLT--
--------ITIAFLS--------------YL-----------------------------
-------------------------------------------------
>TuGR291
------------------------------------------------------------
------------------------------------------------------------
------------------------------------------------------------
------------------------------------------------------------
------------------------------------------------------------
------------------------------------------------------------
------------------------------------MDPSCI------------KSGF--
------------------------------------------------------------
------------------------------------------------------------
-------------------LFG--------------------------------------
------------------------------------------------------------
--------RP------KLTRW--------IV-----------TS----------------
-------LF-VILL------------I-------AA----IF-S-WF-------------
--------------------------------ITT----------------------K--
VC-------------LKSDSPLK-CL-------IFVG---------QND-LIA--SLR--
-------------------SLVA-----------------IF-------G-FEW------
---------------------------------------------------------S-S
LN-----KF------IS-LLS----N-LR-----------I--D-NDC------DSIR--
-----------------------------FMDKS----------RK--LK------SI--
-----------------L-FFA------IF-------CSL-------S--FI-S------
--LK----------PLF--------F----------------------------G-PSGD
-------------------Y--------------FIKYFYS-------------------
---------------------IFAI--------------------YN-------------
--------IISALYILSIM--------IELCIC-------------L-----------QA
VF-R-FLNR----------------Q----------------IVH--------------L
-------HQVS-----------LTRH----------------------------------
-EPRS--------------------SLK-Y-----------E-----------LKI----
--------Y--------RY---HYSL----------GIHL-MKAADRFARV---------
-----YVTWFYTEY-----AYYS------------IL-HVY-----SRLI----------
---F-KSG-------S---------------FVQ--------------------------
--------LMFG----A---TSFVGMSY-L---TLNLIHV--------------------
NTQS-N--NILEQL-Y------EISF---H-S-------Y-------D------L-SFRQ
Q---LDFCLYRLS-KR-----------DV--G--FTYGNMF-VITPNFITSLATITLS--
--------IVLAIPN--------------VLKLSG-------------------------
-------------------------------------------------
>TuGR292
------------------------------------------------------------
------------------------------------------------------------
------------------------------------------------------------
------------------------------------------------------------
------------------------------------------------------------
------------------------------------------------------------
-----------------------------------MVEGITI------------EIQK--
------------------------------------------------------------
------------------------------------------------------------
-------------------ILNLLAIYPYVDE----------------------------
--------------------------------------------------------F---
-SEYK---SY------PKWLI--------II-----------TL----------------
-------GV-LSFL------------H-------GL----HS-C-YW------------S
FIYL-------------------------C-HFES----------------------T--
F-----------------TSITK-C--------LYDI---------HYD-LIS--IIR--
-------------------GLVV-----------------LF-------M-FDW------
---------------------------------------------------------A-A
LD-----NH------VS-ITQ----K-VW-----------L--K-MDQ------KSHE--
-----------------------------FIIKS----------RR--FK------LI--
-----------------V-MTF------SS-------LND-------L--IW-T------
--LVG--------AYLFP-TDS--ED----------------------------F-KDRP
-------------------S--------------IYKYVIA-------------------
---------------------VCEF--------------------VT-------------
--------VMGWLFMLNMI--------SEICIN-------------L-----------QA
MF-A-MINQ----------------K----------------LTD--------------H
-------PF--------------NID----------------------------------
-------------------------HLT-D-----------Q-----------IKI----
--------Y--------RS---YYSL----------TIRA-TQSAETFLCY---------
-----YLTIVYIEF-----IYSN------------LV-NNI-----FNLA----------
---S-PTN-------SL-----------ADSLQI--------------------------
--------LCYN----L---STTTYLFY-L---TYNLIKV--------------------
NYFS-H--KGSEDL-Y------ELSL---L-T-------D-------D------N-QCKQ
E---IELFLYRMS-KK-----------DV--G--FTFSKLF-VITPNFITSLFTLALT--
--------LILASPS--------------FKLNPD-------------------------
-------------------------------------------------
>TuGR293
------------------------------------------------------------
------------------------------------------------------------
------------------------------------------------------------
------------------------------------------------------------
------------------------------------------------------------
------------------------------------------------------------
-------------------------------------------------------MKK--
------------------------------------------------------------
------------------------------------------------------------
-------------------YSS--------------------------------------
------------------------------------------------------------
--------TH------IGLCL----------------------A----------------
-------GL-CGIA------------A-------GL----IA-G-FRSF----------D
Q-GS-------------------------C-KPSS----------------------S--
F------------------RIYR-C--------LFMI---------TVE-IDD--ILR--
-------------------GFIL-----------------IC-------G-YNW------
---------------------------------------------------------K-S
LE-----QA------NQ-LME----N-FN-----------L--L-ENE------TVAV--
-----------------------------SEKKR----------RR--IK------LF--
-----------------V-VFY------LN-------LYY-------P--IF-L------
--LIV--------TFYIQ-------D----------------------------F-KSDT
-------------------R--------------TKLIFLFTV---------------N-
---------------------VTRL--------------------IS-------------
--------IFGWLYAYNKF--------CGAVIK-------------L-----------IG
CF-E-LINI----------------Q----------------LKN--------------L
-------KN--------------VTG----------------------------------
--------------------------VT-K-----------R-----------LNR----
--------L--------RL---MYSL----------AVRA-SVHLEDFARF---------
-----EIAHLYTIA-----TISN------------FT-NIY-----TIYG----------
---E-NSS-------LR------------RKLIS--------------------------
--------CLFM----C---GDAVYIIY-I---TIIMMRV--------------------
NTVS-Y--EESETL-Y------ELSL---L-N-------E-------P------D-NLNR
E---IELFLYRVS-KN-----------DV--G--FTFLNLF-VINPSFISSVITLFTT--
--------FILTLPS--------------LY-----------------------------
-------------------------------------------------
>TuGR315
------------------------------------------------------------
------------------------------------------------------------
------------------------------------------------------------
------M-----------DKM---------------------------------------
-------------------------------------------DSN--ERNTN-------
---VFEICKP----------------------TGI-------------------------
-----------------------------------LAKGLYS------------------
------------------------------------------------------------
------------------------------------------------------------
------------------------------------------------------------
------------------------------------------------------------
--------GR------KAIFL--------FL-----------------------------
-------GL-ILYI------------D-------GL----IW-A-TG------------V
W------------------------------IPMN----------------------T--
M------------------GAVN-V----------TI---------YTV-TQM--ACG--
-------------------TFIL-----------------LV-------Y-WNR------
---------------------------------------------------------N-K
YI-----EC------FS-HFE----T-SA--------QI-N--A-LCP------TVAC--
-----------------------------YLKKH----------RF--II------TT--
-----------------V-ISL------AF-------TTY-------F--GT-G------
--CF----------YKLQ------TL----------------------------D-NL--
-------------------------------LDSYEQIFVL-------------------
---------------------GIRM--------------------IG-------------
--------LTGYLACLCFF--------IETCLY-------------I-----------QS
CF-L-QVET----------------Q----------------IQI--------------L
-------SD--------------SNS----------------------------------
----A--------------------LTL-D-----------D-----------IRR----
--------V--------RR---LYCI----------AIET-TEKINSLSMP---------
-----VIAFYFAIS-----IIES------------HF-AFI-----YTSA----------
-----SPN-----------------------FYV--------------------------
--------PLLC----C---AELSTFSL-A---IYHMIFI--------------------
NHLA-T--RIHEQV-Y------SFSL---K-T-------D-------S------L-IISK
E---IQIFLTRIS-LA-----------NV--G--LTFLDIF-VITPTCATSLATISLT--
--------ITLATPT--------------LAKYVKS------------------------
-------------------------------------------------
>TuGR316
------------------------------------------------------------
------------------------------------------------------------
------------------------------------------------------------
------M-----------------------------------------------------
-------------------------------------------DSN--QTNEN-------
---MFEICKP----------------------TGI-------------------------
-----------------------------------LAKGLYS------------------
------------------------------------------------------------
------------------------------------------------------------
------------------------------------------------------------
------------------------------------------------------------
--------GR------KAIFL--------LF-----------------------------
-------GL-ILYI------------D-------GL----IW-A-TG------------L
W------------------------------IPMK----------------------I--
M------------------GVVT-I----------TI---------YTI-IQM--ACG--
-------------------TFIL-----------------IV-------Y-WNR------
---------------------------------------------------------N-K
YI-----EC------FN-HFE----S-GA--------QI-S--S-LCP------TVAC--
-----------------------------YLKKH----------RY--II------TA--
-----------------A-ASL------SF-------VAY-------F--GT-G------
--CL----------YMYR------VS----------------------------G-NS--
-------------------------------SNHYLSIVVL-------------------
---------------------GTRM--------------------IG-------------
--------LTGYFACLCFF--------IETCLY-------------I-----------QS
CF-L-QVET----------------Q----------------IQI--------------L
-------RD--------------SNN----------------------------------
----T--------------------LTL-D-----------D-----------VRR----
--------V--------RQ---LYCI----------AIET-TEKINSLSMP---------
-----VIAFYFVTS-----IVES------------HL-TFI-----YTIA----------
-----SRN-----------------------FYA--------------------------
--------PLLC----F---AELCTFSL-P---IYHMIYI--------------------
NHLA-T--RIYEQV-Y------SFSF---R-T-------D-------S------L-IISK
E---IQIFLTRIS-LA-----------NV--G--FTFLDIF-VITPTCATSLATISLT--
--------IALATPT--------------LANFIKS------------------------
-------------------------------------------------
>TuGR317
------------------------------------------------------------
------------------------------------------------------------
------------------------------------------------------------
------M-----------NKI---------------------------------------
-------------------------------------------DLN--ERNTN-------
---LFEICKP----------------------TGM-------------------------
-----------------------------------LAKGLYS------------------
------------------------------------------------------------
------------------------------------------------------------
------------------------------------------------------------
------------------------------------------------------------
--------GR------KAIFL--------FL-----------------------------
-------WL-ILYI------------D-------GL----VW-A-IE------------I
W------------------------------NPMS----------------------K--
M------------------GTVN-I----------TI---------YMI-IQM--ACG--
-------------------TFIL-----------------LV-------Y-WNR------
---------------------------------------------------------H-K
YN-----DC------FN-YFE----S-NA--------RI-T--S-LCP------SVSC--
-----------------------------YLKKQ----------RF--II------TT--
-----------------V-ISL------IY-------AAY-------F--GS-G------
--CV----------FMFE------VF----------------------------G-NL--
-------------------------------SDNCQQIPVL-------------------
---------------------GIRL--------------------IG-------------
--------LAAYLACLCFF--------IETCLY-------------I-----------QS
CF-L-QVET----------------Q----------------IQI--------------L
-------SD--------------SNN----------------------------------
----A--------------------LGL-E-----------D-----------VRR----
--------V--------RR---LYCI----------AIEN-TEKFNSLSMH---------
-----VIAFYFVLS-----LVES------------HF-TFV-----YTIA----------
-----NPT-----------------------GYS--------------------------
--------LLMC----I---AELCSFSL-A---IYHMIYI--------------------
NYLA-T--RIYEQV-Y------SFSF---K-T-------D-------S------L-VVSK
E---IQMFLTRIS-LA-----------NV--G--LTFLDIF-VITPTCATSLTTISLT--
--------FALATPT--------------LAKYIKS------------------------
-------------------------------------------------
>TuGR320
------------------------------------------------------------
------------------------------------------------------------
------------------------------------------------------------
------M-----------NKI---------------------------------------
-------------------------------------------DSN--ETNTD-------
---LFAICKP----------------------TGL-------------------------
-----------------------------------LAKGLYS------------------
------------------------------------------------------------
------------------------------------------------------------
------------------------------------------------------------
------------------------------------------------------------
--------GR------KVIFL--------FL-----------------------------
-------GL-ILYI------------D-------GL----LF-A-ME------------L
W------------------------------ISMN----------------------T--
L------------------GAVN-N----------II---------YMI-TQM--ACG--
-------------------TFIL-----------------LV-------Y-WNR------
---------------------------------------------------------Y-K
YI-----EC------FN-HFK----R-NA--------GI-N--T-LCP------SVVC--
-----------------------------YLKKH----------RF--II------TA--
-----------------V-ILL------VF-------AIY-------F--GS-G------
--CI----------SIGE------FY----------------------------V-SL--
-------------------------------SDNYQQMVFL-------------------
---------------------GIRL--------------------IG-------------
--------LAAYLACLCFF--------IETCLY-------------I-----------QS
CF-L-QVET----------------Q----------------IQI--------------L
-------SD--------------SNN----------------------------------
----A--------------------LTL-D-----------E-----------IRL----
--------V--------RR---LYCI----------AIEN-TEKINSLSMP---------
-----VIAFYFVIS-----IVES------------HF-AFV-----YTIA----------
-----NPT-----------------------GYA--------------------------
--------LLMC----I---AELCTFSL-A---IYNMIFI--------------------
NHLA-I--RIYEQV-Y------SFSF---K-T-------D-------S------L-IISK
E---IQIFLTRIS-LA-----------NV--G--FTFLDIF-VITPTCATSLATISLT--
--------FALATPT--------------LANYIKS------------------------
-------------------------------------------------
>TuGR321
------------------------------------------------------------
------------------------------------------------------------
------------------------------------------------------------
------M-----------NKI---------------------------------------
-------------------------------------------DLN--ETNPN-------
---LFEICKP----------------------TGI-------------------------
-----------------------------------LAKGLYS------------------
------------------------------------------------------------
------------------------------------------------------------
------------------------------------------------------------
------------------------------------------------------------
--------GR------KAIFL--------FL-----------------------------
-------GL-ILYI------------D-------GL----VF-A-FE------------L
W------------------------------IPIN----------------------T--
M------------------GAVN-N----------SF---------FMV-IQM--ACG--
-------------------TFIL-----------------LV-------Y-WNR------
---------------------------------------------------------H-K
YI-----EC------FN-YFE----S-NA--------RI-N--T-LCP------SVSC--
-----------------------------YMKKH----------RF--II------TI--
-----------------V-ISL------IF-------AAY-------F--GC-G------
--CV----------FMGE------IY----------------------------G-NL--
-------------------------------SDNYQKIPIL-------------------
---------------------GIRL--------------------IG-------------
--------LAGYLVCLCFF--------IETCLY-------------I-----------QS
CF-L-QVET----------------Q----------------IQI--------------L
-------SD--------------SNS----------------------------------
----A--------------------LTL-D-----------D-----------VRR----
--------V--------RR---LYCI----------AIET-TEKINSLSMP---------
-----VIAFYFVIS-----IVES------------HF-AFV-----YTIA----------
-----NPT-----------------------GYA--------------------------
--------LLMC----I---AQVCSLSL-G---IFHMIYI--------------------
NHLA-L--IIYEQV-Y------SFSF---K-T-------G-------S------L-IVSK
E---VQIFLTRIS-RA-----------NV--G--LTFLDIF-VITPTCATSLATISLT--
--------FALATPT--------------LANYIKS------------------------
-------------------------------------------------
>TuGR318
------------------------------------------------------------
------------------------------------------------------------
------------------------------------------------------------
------M-----------------------------------------------------
-------------------------------------------ELN--QTNTD-------
---LFAICKP----------------------TGI-------------------------
-----------------------------------LAKGLYS------------------
------------------------------------------------------------
------------------------------------------------------------
------------------------------------------------------------
------------------------------------------------------------
--------GR------EAIFL--------FL-----------------------------
-------GL-ILYI------------D-------GV----LF-A-ME------------L
W------------------------------NPKN----------------------T--
E------------------GAVN-I----------AI---------YMI-TQM--ACG--
-------------------TFIL-----------------LV-------Y-WNR------
---------------------------------------------------------N-K
YI-----EC------FN-HFE----I-NA--------QI-T--S-LCP------SAAC--
-----------------------------YLKKN----------RF--IA------TT--
-----------------V-ISL------IF-------ATY-------F--GT-T------
--CF----------YMRQ------IF----------------------------G-NS--
-------------------------------PDVYQQISIF-------------------
---------------------GFRM--------------------IT-------------
--------LACYFACLCFF--------IETCLY-------------I-----------QS
CF-L-QVET----------------Q----------------IQI--------------I
-------SD--------------SNN----------------------------------
----A--------------------LTL-D-----------E-----------IRR----
--------V--------RR---LYCI----------AIEN-TEKINSLSMP---------
-----VIAFYFVIS-----IVES------------HF-AFL-----CTIA----------
-----NPT-----------------------VFS--------------------------
--------IAVC----I---AELSTFAL-V---IYHMIYI--------------------
NHLA-T--RIYEQV-Y------SFSF---R-T-------D-------S------M-IVSK
E---IQMFLTRIA-LA-----------NV--G--LTFLDIF-VITPSCATSLATISLT--
--------IALATPT--------------LASLVKS------------------------
-------------------------------------------------
>TuGR319
------------------------------------------------------------
------------------------------------------------------------
------------------------------------------------------------
------M-----------DKM---------------------------------------
-------------------------------------------DSQ--------------
----FAICKP----------------------TGI-------------------------
-----------------------------------FAKGLYS------------------
------------------------------------------------------------
------------------------------------------------------------
------------------------------------------------------------
------------------------------------------------------------
--------GR------TAIFL--------FL-----------------------------
-------GL-LLYI------------D-------GL----IW-A-IE------------I
W------------------------------NPMS----------------------T--
M------------------GAVN-T----------FI---------YMI-TQM--ACG--
-------------------TFIL-----------------LV-------Y-WNR------
---------------------------------------------------------N-E
YI-----EC------FN-YFE----S-NA--------QI-P--S-LCP------SVAC--
-----------------------------YLKKH----------RF--II------TT--
-----------------V-ISL------VF-------ATY-------C--GT-T------
--CL----------YMHQ------IF----------------------------G-NT--
-------------------------------SDVYQQISIS-------------------
---------------------GFRM--------------------IT-------------
--------LACYFAYLFFF--------IETCLY-------------I-----------QS
CF-L-QVET----------------Q----------------IQR--------------L
-------SN--------------SES----------------------------------
----A--------------------LTL-D-----------D-----------VRR----
--------V--------RR---LYCI----------AIEN-TEKINSLSMP---------
-----VIAFYFVIS-----IVES------------HF-AFV-----YAIA----------
-----NPT-----------------------GYT--------------------------
--------LLSC----V---AELCSFSL-T---VYYMIYT--------------------
NHLA-T--RIYEQV-Y------SFSF---R-T-------D-------S------M-IVSK
E---IQIFLTRIA-LA-----------NV--G--FTFLDIF-VITPTCATSLATISLT--
--------IALATPT--------------LASYVKA------------------------
-------------------------------------------------
>TuGR322
------------------------------------------------------------
------------------------------------------------------------
------------------------------------------------------------
------M-----------NKI---------------------------------------
-------------------------------------------DSN--ETNTN-------
---LFEICKP----------------------TGI-------------------------
-----------------------------------LAKGLYS------------------
------------------------------------------------------------
------------------------------------------------------------
------------------------------------------------------------
------------------------------------------------------------
--------GR------KAIFL--------FL-----------------------------
-------WL-ILYI------------D-------GL----IW-T-MG------------L
W------------------------------NPKN----------------------T--
A------------------GTVN-I----------AI---------YMI-TQM--ACG--
-------------------TFIL-----------------LV-------Y-WNR------
---------------------------------------------------------N-K
YI-----EC------FN-HFE----S-SA--------KI-N--T-LCP------SVAR--
-----------------------------YLKKN----------RF--II------TI--
-----------------V-LSL------AF-------AAY-------F--GA-N------
--CM----------HLHA------IL----------------------------G-NE--
-------------------------------SNVYKRISIF-------------------
---------------------GFRL--------------------IG-------------
--------LTGYFACICFF--------IETCLY-------------I-----------QS
CF-L-QVET----------------Q----------------IQI--------------L
-------SD--------------SNN----------------------------------
----A--------------------LRL-D-----------D-----------IRQ----
--------V--------RR---FYCI----------AIET-TEKINSLSMP---------
-----FIAFYFMLS-----FVES------------HM-AFI-----YSIA----------
-----NPT-----------------------GYN--------------------------
--------ITIC----I---TELCTFSL-A---IYHMIYI--------------------
NHLA-T--RIYEQV-Y------SFSF---K-T-------D-------S------L-VVSK
E---IQMFLNRIA-LA-----------NV--G--LTFLDIF-VITPTCSTSLAMISLT--
--------IALATPT--------------LASYIKS------------------------
-------------------------------------------------
>TuGR323
------------------------------------------------------------
------------------------------------------------------------
------------------------------------------------------------
------M-----------------------------------------------------
-------------------------------------------ESN--ETNTD-------
---LFAICKP----------------------TGI-------------------------
-----------------------------------LAKGLYF------------------
------------------------------------------------------------
------------------------------------------------------------
------------------------------------------------------------
------------------------------------------------------------
--------ER------KVIFL--------FL-----------------------------
-------GL-ILYI------------D-------GL----IW-A-IA------------I
W------------------------------NPRN----------------------T--
M------------------GAPT-N----------AI---------YMI-TQM--TCG--
-------------------TLIL-----------------LV-------Y-WKR------
---------------------------------------------------------N-K
YI-----EC------FN-HFE----R-SA--------QI-N--T-LCP------TVAC--
-----------------------------YLKKN----------RF--IT------TI--
-----------------I-ISL------AF-------AAY-------F--GT-N------
--CV----------DLHT------IL----------------------------G-NQTR
--------------------------A----SDVYKRIFIF-------------------
---------------------GIRI--------------------IA-------------
--------LTGYFACLCFF--------IETCLY-------------I-----------QS
YF-L-QVET----------------Q----------------IQI--------------L
-------SI--------------SES----------------------------------
----A--------------------ITL-P-----------E-----------IRK----
--------I--------RR---LYCI----------AIEN-TEKINSLSMP---------
-----YIAFYFVLS-----LVES------------HF-AFI-----YTIA----------
-----NPT-----------------------LYV--------------------------
--------MLIC----I---AELSTFSL-V---IYHMIYI--------------------
NYLA-T--RIYEQV-Y------SFSF---K-T-------E-------S------L-VVSK
E---IQMFLTRIA-LA-----------NV--G--LTFLDIF-VITPTCSTSLATISLT--
--------IALAAPT--------------LASYIKS------------------------
-------------------------------------------------
>TuGR324
------------------------------------------------------------
------------------------------------------------------------
------------------------------------------------------------
------M-----------IEM---------------------------------------
-------------------------------------------ASS--ETEPN-------
---LFALCKP----------------------TGI-------------------------
-----------------------------------LAKALYS------------------
------------------------------------------------------------
------------------------------------------------------------
------------------------------------------------------------
------------------------------------------------------------
--------GR------KVVFL--------CL-----------------------------
-------VI-SIAI------------N-------FL----TW-I-LQ------------F
W------------------------------LATN----------------------I--
T------------------VKIY-S----------AI---------YSI-YRI--SYV--
-------------------TFIL-----------------LL-------Y-LNR------
---------------------------------------------------------K-K
YI-----DL------FN-HFE----R-NA--------EI-S--S-LCP------SLVR--
-----------------------------YLEKN----------RL--SM------KI--
-----------------Q-MVL------SY-------SCF-------F--VL-R------
--TM----------YLAE------NF----------------------------N-SLEE
---------------------------------IFLNTVHF-------------------
---------------------IIKS--------------------QG-------------
--------LLSCFIFLRFF--------AETCLY-------------I-----------QC
CF-M-QVEH----------------Q----------------IDI--------------F
-------RS--------------STD----------------------------------
----R--------------------FSV-N-----------N-----------VRQ----
--------I--------RH---LYCL----------AVEI-TEKFDYLLLP---------
-----VTCFNFAFS-----LIEG------------HF-AFA-----NAIK----------
-----YHN-----------------------LTA--------------------------
--------LLTC----I---GEFSILLL-I---VLQMISI--------------------
NHRA-T--RIYEKV-Y------SFSF---R-T-------D-------S------L-NASK
E---VQLLLVRIA-HA-----------DV--G--LTFLGIF-VITPTCVTSLATISLT--
--------IALAAPT--------------ILY----------------------------
-------------------------------------------------
>TuGR325
------------------------------------------------------------
------------------------------------------------------------
------------------------------------------------------------
------M-----------IENE--------------------------------------
-------------------------------------------SSS--ETESN-------
---LFALCKP----------------------TGI-------------------------
-----------------------------------LAKALYS------------------
------------------------------------------------------------
------------------------------------------------------------
------------------------------------------------------------
------------------------------------------------------------
--------GR------KVVFL--------CM-----------------------------
-------EL-FLLT------------A-------FL----SW-N-CE------------F
W------------------------------FSPS----------------------T--
E------------------GKIY-C----------SI---------YII-YQL--IHG--
-------------------IFIF-----------------LL-------Y-RNR------
---------------------------------------------------------N-K
YI-----DC------FN-YFE----S-NV--------KI-D--E-LCP------SLVN--
-----------------------------YLKKH----------RL--VK------MI--
-----------------T-MLM------SF-------ACY-------F--SV-A------
--VI----------VMVR------HF----------------------------S-SNND
-------------------------------YLQCIDIFTF-------------------
---------------------VFKM--------------------IG-------------
--------VSCALVFRSFF--------VETCLY-------------I-----------QS
CF-I-QVEH----------------Q----------------IS----------------
-----------------------STK----------------------------------
----R--------------------LSI-D-----------S-----------IRQ----
--------M--------RR---MYCT----------AIET-TEMINSLFIP---------
-----VTGFYFTVS-----IVES------------HF-SFV-----NAIV----------
-----NPS-----------------------LAV--------------------------
--------MFIF----I---GESLSFSL-T---IYHIIYI--------------------
NHLA-T--RINKPV-Y------LLSF---K-T-------D-------L------L-NVSK
E---LQILMTRIT-HA-----------DV--G--LTFLGIF-VITPTCVTSLATISLT--
--------IALATPT--------------LKTYLIA------------------------
-------------------------------------------------
>TuGR328
------------------------------------------------------------
------------------------------------------------------------
------------------------------------------------------------
------M-----------------------------------------------------
------------------------------------------------ESPLN-------
---LFAACKP----------------------TGI-------------------------
-----------------------------------IAKALYS------------------
------------------------------------------------------------
------------------------------------------------------------
------------------------------------------------------------
------------------------------------------------------------
--------GR------KAVFM--------SC-----------------------------
-------TL-VFIF------------C-------SV----VW-A-LQ------------L
S------------------------------KLKE----------------------T--
W------------------RQIY-A----------IV---------FCF-HNI--NRA--
-------------------IIVY-----------------SV-------Y-WNR------
---------------------------------------------------------D-N
YI-----DC------FN-HFE----F-NA--------NI-N--T-ISP------SLIK--
-----------------------------YLAKN----------RL--II------ST--
-----------------L-LLS------AF-------VCY-------S--IA-V------
--IM----------ALIE------------------------------------------
---------------------------------FHPQIWHF-------------------
---------------------IIKM--------------------SA-------------
--------ITCYYFYLNFY--------VESCLY-------------I-----------QS
CF-M-QVEH----------------Q----------------IDL--------------V
-------NH--------------SNS----------------------------------
----T--------------------LSL-A-----------K-----------VRQ----
--------V--------RR---LYCI----------AIET-TEKLNSLLLP---------
-----ATATYFVLS-----LIVN------------HY-VFS-----NVIS----------
-----FPS-----------------------LRV--------------------------
--------TLMF----I---AEFTAFFV-V---TYHIIYV--------------------
NHLA-V--RIYEKV-Y------SFSF---K-T-------D-------A------V-NVSK
E---IQLLLTRIA-RT-----------DV--G--LTWLNIF-VITPTCVTSLATISLT--
--------ITLAVPT--------------LIKLIRF------------------------
-------------------------------------------------
>TuGR329
------------------------------------------------------------
------------------------------------------------------------
------------------------------------------------------------
------M-----------IKMY--------------------------------------
-------------------------------------------TPN--ETTHN-------
---LFAMCKP----------------------NGM-------------------------
-----------------------------------LAKALYS------------------
------------------------------------------------------------
------------------------------------------------------------
------------------------------------------------------------
------------------------------------------------------------
--------GR------KVVFL--------SC-----------------------------
-------TL-LLAV------------A-------SI----TW-T-IY------------L
W------------------------------IPIE----------------------A--
W------------------RKFY-A----------MI---------YSS-YLM--IFG--
-------------------AIVS-----------------SV-------Y-SNR------
---------------------------------------------------------D-K
YM-----DC------FA-YFE----V-NA--------NI-N--I-ISP------SLVK--
-----------------------------YLQKN----------RF--II------SI--
-----------------L-LSV------GF-------FCY-------T--VA-G------
--IV----------AFVQ-------F----------------------------------
---------------------------------GGDSIWYL-------------------
---------------------IIRT--------------------SS-------------
--------LACYYLYLNFY--------VESCLY-------------V-----------QC
CF-I-QVEH----------------Q----------------IDA--------------V
-------NN--------------SNS----------------------------------
----L--------------------LSL-A-----------K-----------VRQ----
--------V--------RR---CYCI----------AIKT-TEKLNSLLLP---------
-----ATVTFFVLS-----LIDC------------HY-VFT-----NVLA----------
-----FPS-----------------------LVI--------------------------
--------ILMF----I---AAFTNFFV-V---TYYIIYI--------------------
NHLA-V--NVYEKV-Y------SFSF---K-T-------E-------S------L-NVSK
E---IQLLLTRIA-RA-----------DV--G--LTWLGIF-VITPTCVTSLATITLT--
--------VALAVPT--------------LIKFIGF------------------------
-------------------------------------------------
>TuGR326
------------------------------------------------------------
------------------------------------------------------------
------------------------------------------------------------
------M-----------S-----------------------------------------
-------------------------------------------LSS--ETELN-------
---FFAICKP----------------------TGI-------------------------
-----------------------------------FAKALYS------------------
------------------------------------------------------------
------------------------------------------------------------
------------------------------------------------------------
------------------------------------------------------------
--------DN------KLVFG--------SI-----------------------------
-------AV-LQLV------------N-------GL----IS-V-VQ------------L
W------------------------------SLAD----------------------T--
V------------------AKVN-F----------SI---------CAA-TAS--NCG--
-------------------VCTI-----------------VI-------W-LNR------
---------------------------------------------------------N-K
FV-----DI------FN-HFE----R-NV--------NM-N--S-LCS------SVAP--
-----------------------------YLKKH----------RL--LI------KI--
-----------------H-TLV------CF-------ALF-------F--AT-T------
--FY----------NPAL------KS----------------------------N-SKLI
---------------------------------LCKFIVIS-------------------
---------------------SIKT--------------------MG-------------
--------LYTYYTFLSFS--------IETFLY-------------I-----------QC
CF-L-HVEH----------------K----------------IHE--------------L
-------NW--------------SNS----------------------------------
----E--------------------PNI-V-----------N-----------IRR----
--------V--------RC---AYCI----------AIEN-TRMLNSLLFF---------
-----LFGAYFVLS-----FVST------------HC-ALV-----ALIA----------
-----DPA-----------------------FLT--------------------------
--------AVIT----I---GNTITFSL-V---IYHMIYI--------------------
NHLG-T--RIYEQV-Y------TFSF---K-T-------Y-------S------L-EVSK
E---IQLLLTRIA-RA-----------DV--G--LTFLDIF-VITPTCVTSLATISLT--
--------IALATPA--------------FTEFIIL------------------------
------------------------------------------MF-----
>TuGR327
------------------------------------------------------------
------------------------------------------------------------
------------------------------------------------------------
------M-----------S-----------------------------------------
-------------------------------------------ISS--ETGLS-------
---PFTICKP----------------------TGL-------------------------
-----------------------------------FAKAIYS------------------
------------------------------------------------------------
------------------------------------------------------------
------------------------------------------------------------
------------------------------------------------------------
--------GR------NFVYW--------SI-----------------------------
-------AV-LQLI------------D-------GS----IW-T-IE------------M
L------------------------------MAQR----------------------I--
S------------------SKII-F----------SI---------CAI-TAF--TLA--
-------------------TFMA-----------------VV-------W-RNL------
---------------------------------------------------------N-K
FI-----DI------FY-HFE----R-NV--------NI-N--L-LCS------SLPP--
-----------------------------YLKMH----------RL--II------KI--
-----------------H-AIL------CF-------SCF-------F--PL-Q------
--IY----------STFA-I----QF----------------------------D-SSLI
---------------------------------VWKYIVLF-------------------
---------------------VIRT--------------------MG-------------
--------LFIFYSFLGFL--------IQTFLY-------------I-----------QS
CF-L-QVEH----------------E----------------IHT--------------L
-------NA--------------SNR----------------------------------
----E--------------------LDI-V-----------S-----------IRQ----
--------I--------RY---VYCI----------AIEN-TEMLNSFLFF---------
-----LIGQQFILS-----FVAT------------HS-SLA-----ALIA----------
-----NPN-----------------------FIA--------------------------
--------TVIT----F---GNIMTFSL-V---IYHMIYI--------------------
NHLA-T--RIYEQV-Y------SFSF---K-T-------D-------S------L-KVSK
E---IQLLLTRIA-RA-----------DV--G--FTFLDIF-VITPTCVTSLATISLT--
--------IALATPA--------------LVKFVRF------------------------
-------------------------------------------------
>TuGR330
------------------------------------------------------------
------------------------------------------------------------
------------------------------------------------------------
------M-----------N-----------------------------------------
------------------------------------------------TVNES-------
-----NRVSK----------------------TGI-------------------------
-----------------------------------ITWALLS------------------
------------------------------------------------------------
------------------------------------------------------------
------------------------------------------------------------
------------------------------------------------------------
--------DQ------KSVVL--------IV-----------------------------
-------AF-GFVL------------D-------AL----TC-F-ED------------L
Y------------------------------FVSG----------------------A--
Y------------------QITR-L----------VL---------IAI-RHW--LIA--
-------------------FLLV-----------------AL-------C-IRR------
---------------------------------------------------------K-K
YS-----DY------IT-HFE----R-KT--------NI----E-LTP------STVD--
-----------------------------YLSKN----------RL--IF------QI--
-----------------F-TLI------HG-------SVC-------I--LL-V------
--YL----------AWYN-------A----------------------------S-FTFP
---------------------------------AYAPVIFI-------------------
---------------------GLAA--------------------IG-------------
--------ILCFIAFLRFF--------IEACLY-------------I-----------HT
CF-M-RVEH----------------Q----------------IDT--------------L
-------NN--------------STN----------------------------------
----A--------------------LSI-N-----------D-----------IRK----
--------V--------RR---LYCF----------AVET-TEKLNYLFMP---------
-----VIAFYFVMS-----TVKS------------HF-SIV-----HVIS----------
-----DPS-----------------------IVT--------------------------
--------LGTS----L---LEFTNFIL-V---TYHMIYV--------------------
NHLS-T--RIYQSV-Y------SLTY---K-T-------D-------S------L-FANK
E---VHLFLLRIE-RG-----------DV--G--FTFLDLF-VITPTYVTTLATISLT--
--------IALATPA--------------LIK----------------------------
-------------------------------------------------
>TuGR331
------------------------------------------------------------
------------------------------------------------------------
-MLKES------------------------------------------------------
---LNKM-----------N-----------------------------------------
------------------------------------------------TSNEN-------
---ELNRASK----------------------AGI-------------------------
-----------------------------------ITWALLT------------------
------------------------------------------------------------
------------------------------------------------------------
------------------------------------------------------------
------------------------------------------------------------
--------DR------KFVIL--------II-----------------------------
-------TF-GLAL------------D-------GS----TC-F-KD------------L
Y------------------------------FVPD----------------------T--
Y------------------QTTR-L----------VL---------VSI-RQW--TCA--
-------------------FLLV-----------------LF-------Y-VRR------
---------------------------------------------------------K-K
YS-----DL------II-HFE----R-KT--------KI----E-LSP------ALVD--
-----------------------------YLNKN----------RF--IF------QI--
-----------------F-TLT------HC-------CAC-------I--LV-V------
--SV----------AWYN-------F----------------------------S-FALL
---------------------------------PYFPYIFI-------------------
---------------------GLAT--------------------IG-------------
--------ILCFLVFLRFF--------IEACLY-------------I-----------HT
CF-M-RVEH----------------Q----------------VNI--------------L
-------NN--------------STN----------------------------------
----A--------------------LSI-D-----------D-----------IRK----
--------V--------RR---LYCI----------AVET-TEKFNCLFMP---------
-----IIALYFVIN-----IVSS------------HF-SLV-----YSIV----------
-----DPS-----------------------YVT--------------------------
--------LLIS----F---IELANFII-V---TYHTIYI--------------------
NHLS-T--RIYQSV-Y------SLTY---K-T-------D-------S------L-FTNK
E---VNLFLTRIE-RA-----------DV--G--FTFLDLF-VITPTCVTSLATISLT--
--------IALATPS--------------LVKC---------------------------
-------------------------------------------------
>TuGR332
------------------------------------------------------------
------------------------------------------------------------
------------------------------------------------------------
------M-----------D-----------------------------------------
------------------------------------------------RSNEN-------
---VLNRSSK----------------------AGI-------------------------
-----------------------------------ITWALLS------------------
------------------------------------------------------------
------------------------------------------------------------
------------------------------------------------------------
------------------------------------------------------------
--------DR------KVIIL--------II-----------------------------
-------AF-ALAF------------D-------GL----IC-F-RD------------L
Y------------------------------IFSG----------------------T--
Y------------------HIAR-V----------VI---------LAI-RQW--TCA--
-------------------FLLV-----------------LL-------C-VRR------
---------------------------------------------------------K-K
YS-----DL------MT-HFE----R-KT--------NI----E-LTP------LSVN--
-----------------------------YLNKN----------RI--IF------QI--
-----------------Y-TFI------HF-------LFF-------V--WL-T------
--YG----------VWCN-------A----------------------------F-DMSL
---------------------------------TYFLVTYF-------------------
---------------------GAAL--------------------VG-------------
--------ISCYFAFLRFF--------IEGCLY-------------I-----------HT
CF-M-RVEH----------------Q----------------IET--------------L
-------NK--------------STS----------------------------------
----A--------------------LSI-D-----------D-----------IRK----
--------V--------RR---LYCI----------AVET-TEKFNYLFMP---------
-----ITALYFVIS-----TVKS------------HY-SFV-----FAIS----------
-----APS-----------------------LVT--------------------------
--------LIMS----L---VEIANFIL-I---TYYMVYI--------------------
NHLS-T--RIYQSV-Y------SLTF---K-T-------D-------S------L-FANK
E---VHIFLARIE-RA-----------DV--G--FTFLDLF-VITPTCVTTLATISLT--
--------IALATPT--------------LIR----------------------------
-------------------------------------------------
>TuGR333
------------------------------------------------------------
------------------------------------------------------------
------------------------------------------------------------
------M-----------D-----------------------------------------
------------------------------------------------RSNEN-------
---VLNRSSK----------------------AGI-------------------------
-----------------------------------ITWALLS------------------
------------------------------------------------------------
------------------------------------------------------------
------------------------------------------------------------
------------------------------------------------------------
--------DR------KVIIL--------II-----------------------------
-------AF-ALAF------------D-------GL----IC-F-RD------------L
Y------------------------------IFSG----------------------T--
Y------------------HITR-V----------VI---------LAI-RQW--TCA--
-------------------FLLV-----------------LI-------C-VRR------
---------------------------------------------------------K-K
YS-----DL------MI-HFE----R-KT--------NI----E-LTP------LSVN--
-----------------------------YLNKN----------RI--IF------QI--
-----------------Y-TFI------HF-------LFF-------V--WL-T------
--YG----------VWCN-------A----------------------------F-DMSL
---------------------------------TYFLVTYF-------------------
---------------------GAAL--------------------VG-------------
--------ISCYFAFLRFF--------IEGCLY-------------I-----------HT
CF-M-RVEH----------------Q----------------IET--------------L
-------NK--------------STS----------------------------------
----A--------------------LSI-D-----------D-----------IRK----
--------V--------RR---LYCF----------AVET-TEKFNYLFMP---------
-----ITALYFVIS-----TVKS------------HY-SFV-----FAIS----------
-----APS-----------------------LVT--------------------------
--------LIMS----L---VEIANFIL-I---TYYMVYI--------------------
NHLS-T--RIYQSV-Y------SLTF---K-T-------D-------S------L-FANK
E---VHIFLARIE-RA-----------DV--G--FTFLDLF-VITPTCVTTLATISLT--
--------IALATPT--------------LIR----------------------------
-------------------------------------------------
>TuGR334
------------------------------------------------------------
------------------------------------------------------------
------------------------------------------------------------
------M-----------N-----------------------------------------
------------------------------------------------TSNEN-------
---GMNRASK----------------------AGI-------------------------
-----------------------------------ITWALLT------------------
------------------------------------------------------------
------------------------------------------------------------
------------------------------------------------------------
------------------------------------------------------------
--------DR------KNVIL--------LI-----------------------------
-------AF-GLAV------------D-------GL----SW-I-RY------------F
A------------------------------SLPG----------------------K--
F------------------DALS-P----------VL---------FGI-QKC--IYS--
-------------------VFIV-----------------LL-------C-VLR------
---------------------------------------------------------N-D
YY-----DQ------LT-QFE----R-KT--------KL----Q-PTH------TTDR--
-----------------------------YLTKN----------RF--IF------KV--
-----------------Y-WFL------YI-------GNF-------V--VM-G------
--SY----------LFIK------RL----------------------------Q-ESRV
---------------------------------NVNVILFF-------------------
---------------------GSTA--------------------IG-------------
--------FFGSLAFFRFF--------IEACLY-------------I-----------HT
CF-M-RVEH----------------S----------------INT--------------L
-------NN--------------STS----------------------------------
----A--------------------LSI-G-----------D-----------IRK----
--------V--------RR---LYCF----------AVET-TEKLNSLFML---------
-----ITAIYFVFS-----TIKS------------HF-SLV-----RVIH----------
-----NPS-----------------------PII--------------------------
--------ISIC----M---VEFSYYFL-V---TYHMIYI--------------------
NHLA-T--RIYQSV-Y------SLTY---K-T-------D-------S------L-FANK
E---VHLFLLRIE-RA-----------DV--G--FTFLDLF-VITPTCVTSLATISLT--
--------IALATPA--------------LLK----------------------------
-------------------------------------------------
>TuGR335
------------------------------------------------------------
------------------------------------------------------------
------------------------------------------------------------
------M-----------N-----------------------------------------
------------------------------------------------TSNEN-------
---GLNRASK----------------------AGI-------------------------
-----------------------------------INWALGS------------------
------------------------------------------------------------
------------------------------------------------------------
------------------------------------------------------------
------------------------------------------------------------
--------DR------KIVIL--------LI-----------------------------
-------AF-GLAL------------D-------ST----NW-F-F--------------
------------------------------------------------------------
F------------------LTGT-L----------PI---------LGI-QQI--IYA--
-------------------LFMF-----------------SL-------C-FQR------
---------------------------------------------------------N-K
YI-----DL------II-HFE----Y-NA--------KL-P--S-NDQ------SLDA--
-----------------------------YMKRN----------RY--FF------YL--
-----------------I-TFI------NF-------LIN-------A--AM-N------
--IV----------PFIM------GL----------------------------I-KLNM
---------------------------------SALRAFVF-------------------
---------------------SSLQ--------------------IS-------------
--------FFCNFALFRFF--------VETCLY-------------I-----------HT
CF-M-RVEK----------------Q----------------IDT--------------L
-------NK--------------STN----------------------------------
----G--------------------LSI-E-----------H-----------IRK----
--------V--------RR---LYCI----------AVET-TEKFNSLLWP---------
-----VISTYFVFS-----FVSV------------HF-IFA-----KAIA----------
-----DAS-----------------------FVT--------------------------
--------ILVC----A---GYLSVFIL-V---AYNMVYI--------------------
NHLA-T--RIYQSA-Y------SLSY---K-T-------D-------L------L-FAKK
E---VQLFLTRIE-RS-----------DV--G--FTFLDLF-VITPTCATTLATISLT--
--------LALAAPF--------------LIK----------------------------
-------------------------------------------------
>TuGR337
------------------------------------------------------------
------------------------------------------------------------
------------------------------------------------------------
------M-----------N-----------------------------------------
------------------------------------------------TSNGN-------
---GLNHASK----------------------AGI-------------------------
-----------------------------------ITWALLS------------------
------------------------------------------------------------
------------------------------------------------------------
------------------------------------------------------------
------------------------------------------------------------
--------AR------KIVIL--------LI-----------------------------
-------AF-GLGL------------E-------TF----NW-F-IA------------F
S------------------------------HSTN----------------------K--
F------------------FSGS-A----------LI---------FGI-EKI--IYA--
-------------------FFMF-----------------SI-------C-FRR------
---------------------------------------------------------D-G
YT-----DL------VM-HFE----S-NA--------KI-H--L-NHP------SLEA--
-----------------------------YIKRN----------RY--IF------HL--
-----------------F-TFV------NF-------LIL-------F--SL-A------
--IV----------PLIV------KL----------------------------I-ESNI
---------------------------------STLDVLIF-------------------
---------------------GSWH--------------------IG-------------
--------FCSLFALLRFF--------VEACLY-------------I-----------HT
CF-I-RVEN----------------Q----------------IDT--------------L
-------NN--------------SSN----------------------------------
----A--------------------LSI-D-----------D-----------IRK----
--------V--------RR---LYCF----------AVET-TEKFNSLLWP---------
-----VISTYFVVS-----IVNS------------HF-AFA-----RAIT----------
-----EPS-----------------------FAL--------------------------
--------TMIC----F---GEFSVFFL-I---AYNMIYI--------------------
NHLA-T--RIYQSV-Y------SLTY---K-T-------D-------S------L-FAKK
E---VQLFLTRIE-RA-----------DV--G--FTFLDLF-VITPTCVTSLATISLT--
--------LGLAEPT--------------LIK----------------------------
-------------------------------------------------
>TuGR336
------------------------------------------------------------
------------------------------------------------------------
------------------------------------------------------------
------M-----------N-----------------------------------------
------------------------------------------------ASNGN-------
---GMNRASS----------------------AGL-------------------------
-----------------------------------IIQALFS------------------
------------------------------------------------------------
------------------------------------------------------------
------------------------------------------------------------
------------------------------------------------------------
--------NW------KIVIV--------LI-----------------------------
-------GF-GLAM------------D-------SG----NW-F-VN------------A
S------------------------------LATS----------------------K--
F------------------FFGS-W----------VI---------FGI-QQA--IFA--
-------------------LFMF-----------------QL-------C-FQR------
---------------------------------------------------------D-K
YI-----DH------IM-HFD----C-NA--------KV-Q--S-NQQ------SLDA--
-----------------------------YMKRN----------RY--IF------HS--
-----------------F-TFI------NC-------VVN-------I--LL-V------
--IA----------PFID------KL----------------------------E-KCNI
---------------------------------RTIDILKF-------------------
---------------------GSVE--------------------IG-------------
--------FCCSFALFRFF--------VETCLY-------------I-----------HT
CF-M-RVEH----------------Q----------------IDT--------------L
-------NK--------------STN----------------------------------
----G--------------------LSI-E-----------H-----------IRK----
--------V--------RR---LYCF----------AVET-TEKFNSLLWP---------
-----VISTYFVVC-----IVKS------------HW-ALA-----AAIT----------
-----KSS-----------------------FYV--------------------------
--------ALIF----I---AEFSVFIL-V---AYNMIYI--------------------
NHLS-T--RIYQSV-Y------SLSY---K-T-------D-------S------L-FAKK
E---VHLFLTRIE-RG-----------DV--G--FTFLDLF-VITPTCVTSLVTIFLT--
--------LALAGPT--------------LIT----------------------------
-------------------------------------------------
>TuGR352
------------------------------------------------------------
------------------------------------------------------------
------------------------------------------------------------
------M-----------------------------------------------------
-------------------------N-------------Q-----V--VTING-------
---RVSCSKP----------------------RGV-------------------------
-----------------------------------YATMLRF------------------
------------------------------------------------------------
------------------------------------------------------------
---------------------D--------------------------------------
------------------------------------------------------------
--------GK------KSNLI--------HF-----------------------------
-------LL-IIAA------------I-------YT----VL-A-SG-------------
-----------------------------I-QNRT----------------------Q--
L------------------EWYE-T----------CF---------QRL-TLT--LHG--
-------------------IWLL-----------------MV-------R-FKR------
---------------------------------------------------------W-Q
YI-----EL------IE-IFE----S-QT--------RC-N--L-DSS------QAHR--
-----------------------------HFVKI----------RT--TF------YY--
-----------------F-CAF------IA-------FSV-------M--FM-I------
--YY----------YPVM-T-----F----------------------------L-DS--
----------------------------NDYFQLVKSLLLK-------------------
---------------------SLTA--------------------IT-------------
--------LVSYLSYLQFI--------VESCLH-------------I-----------HA
CW-F-AVIE----------------R----------------IHS--------------L
-------KKT-------------DSR----------------------------------
----S--------------------LTS-D-----------E-----------ILE----
--------V--------RS---MYSI----------AAVV-TEKMDSFLRL---------
-----PIFYFCSLY-----IITY------------FI-LLV-----QFWH----------
-----KPN-----------------------IVG--------------------------
--------FLRL----A---IRFANLFL-V---IWNMTYI--------------------
HYLS-T--QCFHDV-Y------SLSY---E-K-------H-------S------S-QVND
E---IHLFLDRIA-QS-----------NV--G--FSFLKVS-LITPTFITSLASLNLT--
--------FVLALPS--------------LL-----------------------------
-------------------------------------------------
>TuGR354
------------------------------------------------------------
------------------------------------------------------------
------------------------------------------------------------
------M-----------------------------------------------------
-------------------------P-------------Q-----I--TNLVG-------
---DSSSSKP----------------------IGV-------------------------
-----------------------------------IAWMMNL------------------
------------------------------------------------------------
------------------------------------------------------------
---------------------E--------------------------------------
------------------------------------------------------------
--------GT------KLTFM--------NL-----------------------------
-------LL-IFAS------------I-------YL----IS-F-DF----------L-A
T------------------------------KTSN----------------------K--
I------------------ERLF-L----------IF---------RHA-NLG--SQI--
-------------------LWIV-----------------TL-------R-SQR------
---------------------------------------------------------W-R
YI-----EM------IE-LFE----N-QT--------RC-N--L-GNT------RVRR--
-----------------------------HLTKI----------RH--LV------SCY-
-----------------V-IAF------LM-------LSI-------L--IT-V------
--FY----------KPLM-I-----L----------------------------Y-DS--
----------------------------KDYLRFGKSLTFG-------------------
---------------------LFNV--------------------LT-------------
--------ILVYPLYIQFL--------VESCLH-------------I-----------HA
CW-L-TVEE----------------H----------------MRL--------------L
-------KNN-------------DSR----------------------------------
----A--------------------LTI-E-----------K-----------IRE----
--------V--------RS---MYSI----------AAVI-TEKMDSFLRF---------
-----PIAIFSAFF-----IIAN------------FI-FFV-----RVWT----------
-----EFS-----------------------IIG--------------------------
--------LARY----I---LRFSIFSF-V---IWNMIYI--------------------
HYLT-H--KSFDEV-Y------SLSY---G-K-------H-------T------F-QVNN
E---IHLFLDRIG-QS-----------NV--G--FSFLKIS-LITPTFVTSLASLTLT--
--------FVLSLPS--------------LIEEII-------------------------
-------------------------------------------------
>TuGR357
------------------------------------------------------------
------------------------------------------------------------
------------------------------------------------------------
------M-----------------------------------------------------
-------------------------Y-------------R-----I--TTLVG-------
---HSSSPKP----------------------IGL-------------------------
-----------------------------------LAWMMRL------------------
------------------------------------------------------------
------------------------------------------------------------
---------------------E--------------------------------------
------------------------------------------------------------
--------GR------KLYFM--------YL-----------------------------
-------LL-ISAS------------I-------YM----LY-F-DF----------L-A
A------------------------------KTSN----------------------G--
M------------------ESFM-Q----------FF---------RHA-NLD--SQV--
-------------------LWIV-----------------TL-------R-SKR------
---------------------------------------------------------W-R
YI-----EL------ID-SFE----N-QT--------RC-N--L-GNS------RVHR--
-----------------------------HLTII----------RR--LF------SC--
-----------------L-FAM------TF-------LII-------L--IF-I------
--LH----------KSIQ-I-----L----------------------------H-ES--
----------------------------KDFVYFGRSLVLG-------------------
---------------------LFSV--------------------LA-------------
--------ICTYPLYLQFL--------VESCLH-------------I-----------HA
CW-F-TVEE----------------H----------------IRF--------------L
-------KNI-------------DSR----------------------------------
----A--------------------LTI-E-----------E-----------IRE----
--------V--------RS---MYSI----------AAVI-TEKMDSFHKY---------
-----PIASFFAFY-----IISS------------FI-FFV-----QVWN----------
-----EFS-----------------------LIG--------------------------
--------FIRF----V---LRISILLF-V---TWNMIYI--------------------
HHLS-Y--KSFDEV-Y------SLSY---G-K-------N-------P------F-HVNN
E---IHLFLDRIG-QS-----------NV--G--FSFLKIS-LITPTFVTSLASATLT--
--------FVLSLPS--------------LIEESI-------------------------
-------------------------------------------------
>TuGR355
------------------------------------------------------------
------------------------------------------------------------
------------------------------------------------------------
------M-----------------------------------------------------
-------------------------P-------------R---ICI--TDLNG-------
---HSTSSRP----------------------IGV-------------------------
-----------------------------------FAWMMQL------------------
------------------------------------------------------------
------------------------------------------------------------
---------------------E--------------------------------------
------------------------------------------------------------
--------DK------KLRLI--------HL-----------------------------
-------LL-ISAA------------I-------YL----IY-T-DI----------M-E
A------------------------------NTSS----------------------K--
L------------------QKIH-L----------IF---------RYG-NLI--SKI--
-------------------LWIV-----------------TL-------R-SKR------
---------------------------------------------------------W-Q
YT-----EL------VD-LFE----N-QT--------RC-I--L-GNE------RVYR--
-----------------------------HSTKV----------RR--IF------VPL-
-----------------C-IMF------VV-------QTI-------F--IS-V------
--FY----------RPIM-I-----L----------------------------Y-GT--
----------------------------NDYFHFGKSLTFG-------------------
---------------------LLRA--------------------VF-------------
--------ICIYPLYTQLI--------IECCLH-------------I-----------HA
CW-L-TVDK----------------Q----------------ICL--------------L
-------KNI-------------DRR----------------------------------
----A--------------------LTI-D-----------K-----------IRE----
--------V--------RS---MYSI----------AAVI-TEKMDSFLRF---------
-----PIAIFFGFY-----IMAN------------FI-FFV-----QFWT----------
-----ELS-----------------------LNK--------------------------
--------LIRF----V---WRCTVLAL-V---ISNMIYI--------------------
HYLS-H--KSFDGV-Y------ALSY---G-K-------H-------P------L-QVNN
E---IHLFLDRIG-QS-----------NV--G--FSFLKIS-LITPTFVTSLASATLT--
--------FVLSLPS--------------LIEESI-------------------------
-------------------------------------------------
>TuGR356
------------------------------------------------------------
------------------------------------------------------------
------------------------------------------------------------
------------------------------------------------------------
--------------------------------------------------MDG-------
---HFSSSKP----------------------IGV-------------------------
-----------------------------------FTWMMRL------------------
------------------------------------------------------------
------------------------------------------------------------
---------------------E--------------------------------------
------------------------------------------------------------
--------GK------KLTFM--------HL-----------------------------
-------LL-ISAS------------I-------YL----MY-C-DT----------S-T
A------------------------------ETSN----------------------V--
F------------------EKFH-L----------IF---------RHA-NLI--SKI--
-------------------LWIV-----------------TL-------R-SKR------
---------------------------------------------------------W-Q
YI-----DL------ID-LFE----N-QT--------RC-N--L-GNA------RVYR--
-----------------------------HFTKI----------RR--LY------SCL-
-----------------F-IMY------IV-------QCI-------L--MA-V------
--FD----------SFIT-I-----I----------------------------H-DP--
----------------------------NDYVHFWKILTFG-------------------
---------------------LIKA--------------------VS-------------
--------LVVHPLYFQFL--------VESCLH-------------I-----------HA
CW-L-TVEE----------------H----------------IRS--------------L
-------KNI-------------DSR----------------------------------
----A--------------------LTI-E-----------K-----------IRE----
--------V--------RS---MYSI----------AAVI-TEKMDSFLRF---------
-----PIAIFFAFL-----TMAN------------FI-FFV-----QFWN----------
-----EFS-----------------------IDK--------------------------
--------LIHF----V---WRFNYLLF-V---IWNMIYI--------------------
HHLS-Y--KSFDEV-Y------SLSY---G-K-------H-------S------F-QVNN
D---VHLFLDRIE-QS-----------NV--G--FSFLKIS-LITPTFATSLASTTLT--
--------FVLSLPS--------------LVEGSI-------------------------
-------------------------------------------------
>TuGR358
------------------------------------------------------------
------------------------------------------------------------
------------------------------------------------------------
------M-----------------------------------------------------
-------------------------F-------------Q-----I--TTLDG-------
---GSSYSKP----------------------IGL-------------------------
-----------------------------------LASMLRF------------------
------------------------------------------------------------
------------------------------------------------------------
---------------------E--------------------------------------
------------------------------------------------------------
--------GR------KSKLT--------YL-----------------------------
-------FI-ICIF------------I-------YV----IL-R-EFIT--------L-S
F------------------------------LTNN----------------------K--
L------------------EICH-Q----------CI---------NLI-SLS--TLL--
-------------------FWFL-----------------RL-------R-SKR------
---------------------------------------------------------G-Q
YI-----EL------IG-IFE----N-QT--------RY-N--L-DNS------QVYN--
-----------------------------HFTSL----------RK--IF------WF--
-----------------C-FVS------VV-------FFS-------E--FA-N------
--IY----------AAIM-T-----I----------------------------R-KL--
----------------------------SDYVQLGQKLLLC-------------------
---------------------LIDV--------------------LG-------------
--------ISCFQLKHQFL--------VESCLH-------------I-----------HA
CW-L-TVNE----------------H----------------VRS--------------L
-------NNI-------------ESR----------------------------------
----L--------------------LNI-Y-----------K-----------VRE----
--------V--------RS---MYSI----------AAVI-TEQMDSFIRI---------
-----PLFNFFSYF-----IFSS------------FN-IIA-----QVWS----------
-----MPT-----------------------LFG--------------------------
--------FIQI----S---LRLMNLIF-I---TYNTLYV--------------------
HYLS-N--KCFDDV-Y------SLSY---K-V-------R-------S------I-PLNN
E---VQIFLDRIS-QS-----------DI--G--FSFLKIA-LITPTFVTSWTSTTLT--
--------FVLSLPS--------------LL-----------------------------
-------------------------------------------------
>TuGR359
------------------------------------------------------------
------------------------------------------------------------
------------------------------------------------------------
------M-----------------------------------------------------
-------------------------Y-------------R-----I--TTLDG-------
---RSSCSKP----------------------IGL-------------------------
-----------------------------------LASMLQF------------------
------------------------------------------------------------
------------------------------------------------------------
---------------------E--------------------------------------
------------------------------------------------------------
--------GR------KSKLT--------HF-----------------------------
-------VF-NCVL------------I-------YI----NL-H-DI----------W-L
F------------------------------NTKT----------------------K--
L------------------EMCF-E----------TV---------YLI-SLN--VLL--
-------------------FWSL-----------------RL-------N-SNK------
---------------------------------------------------------G-R
YI-----EL------IG-TFE----D-QT--------RC-N--L-DNA------AVYH--
-----------------------------HFASI----------RN--IF------RI--
-----------------S-LVS------AM-------IFF-------T--FA-I------
--IY----------NTIM-T-----F----------------------------R-KS--
----------------------------DDYVQLGEHLLLG-------------------
---------------------LADL--------------------IC-------------
--------ILCFQFYNQFL--------VESCLH-------------I-----------HA
CW-L-TVNE----------------H----------------VRS--------------L
-------DNI-------------ESR----------------------------------
----V--------------------LNI-Y-----------K-----------VRQ----
--------V--------RS---MYSI----------AAVI-TEKMDSFLRI---------
-----PLFNFYSYF-----ITSS------------FD-LMA-----QVWS----------
-----LPT-----------------------VFG--------------------------
--------FIGL----L---IRVFTMTL-I---IYSTIHI--------------------
HYLS-N--KCFDDV-Y------SLSY---K-V-------R-------S------T-ALDN
E---VQLFLDRIS-QS-----------VV--G--FSFLKIS-LITPTFVTAWSSTMLA--
--------FVLSLPS--------------LF-----------------------------
-------------------------------------------------
>TuGR361
------------------------------------------------------------
------------------------------------------------------------
------------------------------------------------------------
------M-----------------------------------------------------
-------------------------Y-------------R-----I--TTFDG-------
---RSSCSKP----------------------IGL-------------------------
-----------------------------------LTSMLRL------------------
------------------------------------------------------------
------------------------------------------------------------
---------------------E--------------------------------------
------------------------------------------------------------
--------GN------KSTFA--------HA-----------------------------
-------FS-ICVV------------I-------YI----IY-S-DI----------S-R
L------------------------------RTST----------------------K--
L------------------EMCF-I----------FS---------NSL-SLV--AML--
-------------------LWFL-----------------RL-------R-SKK------
---------------------------------------------------------V-E
YI-----EL------ID-TFE----N-QT--------RF-N--L-DNS------QVYQ--
-----------------------------HFTSI----------RK--CF------SF--
-----------------M-VII------IL-------LLY-------T--FA-N------
--IY----------TPIM-I-----F----------------------------R-KS--
----------------------------NDYVQLGQSLLLG-------------------
---------------------LLSS--------------------IC-------------
--------ILCFQIYNQFL--------VESCLH-------------I-----------HA
CW-F-IVNE----------------Q----------------IRL--------------L
-------NST-------------DSR----------------------------------
----L--------------------LSI-N-----------Q-----------VRE----
--------V--------RS---MYSI----------AAVI-TEKMDSFLRI---------
-----PIFNFFSFF-----ILSS------------IS-VIA-----QVCY----------
-----EPT-----------------------LFG--------------------------
--------CVSL----L---WRLLKLTL-I---TYNMIYA--------------------
HYLS-H--KCFDDV-Y------SLSH---K-T-------R-------S------I-TSNN
E---VQLFLDRIS-QS-----------DI--G--FSFLKIS-LITPTFVTSWTSTTLT--
--------IVLSLPS--------------LL-----------------------------
-------------------------------------------------
>TuGR360
------------------------------------------------------------
------------------------------------------------------------
------------------------------------------------------------
-----MM-----------------------------------------------------
-------------------------F-------------R-----I--TTLDG-------
---RSSCSKP----------------------IGL-------------------------
-----------------------------------LASMLRF------------------
------------------------------------------------------------
------------------------------------------------------------
---------------------E--------------------------------------
------------------------------------------------------------
--------GR------KSEFT--------SW-----------------------------
-------FF-IFSL------------I-------YV----IL-N-NI----------W-L
L------------------------------RTKT----------------------V--
L------------------ETCF-Q----------CL---------YLI-NLN--VIL--
-------------------FWYL-----------------KL-------R-STK------
---------------------------------------------------------K-Q
YS-----QL------IY-RFE----N-QT--------HC-N--L-DNS------ESTR--
-----------------------------RFTSI----------RN--IF------SF--
-----------------Y-FVF------VM-------LFG-------A--FC-V------
--AY----------DPIM-T-----F----------------------------K-KS--
----------------------------NDYVQLGQNLLLS-------------------
---------------------LLNL--------------------LC-------------
--------LLNPQLYNQFL--------VESCLH-------------I-----------HA
CW-F-TVNE----------------Y----------------IRL--------------L
-------NNI-------------DSR----------------------------------
----L--------------------LTI-D-----------K-----------VRK----
--------V--------RS---MYSI----------AADV-TEKMNSFLRM---------
-----PIFVFFNYL-----IISS------------FE-NIV-----QVWT----------
-----VPT-----------------------VFG--------------------------
--------IIHI----L---LDLLILTL-I---TYNTIYI--------------------
HYLS-N--ECFHDV-Y------SLSY---K-M-------R-------S------V-ALNN
E---VQLFLYRIL-RS-----------DV--G--FSFLKIS-LITPTFVTSLTSALLT--
--------FVLSLPS--------------LV-----------------------------
-------------------------------------------------
>TuGR365
------------------------------------------------------------
------------------------------------------------------------
------------------------------------------------------------
------M-----------------------------------------------------
-------------------------Y-------------R-----I--PINNN-------
---ESSSCKP----------------------KGL-------------------------
-----------------------------------YDSMLRF------------------
------------------------------------------------------------
------------------------------------------------------------
---------------------E--------------------------------------
------------------------------------------------------------
--------GK------KSNFV--------HF-----------------------------
-------LL-ICVI------------I-------YN----IV-A-LL----------L-P
Y------------------------------ETST----------------------T--
F------------------KKYI-I----------LI---------NCV-TCT--SQL--
-------------------IWLI-----------------LL-------R-SKR------
---------------------------------------------------------C-E
YI-----EL------VN-LFE----R-QS--------GL-S--L-ENP------LVYR--
-----------------------------HFAKI----------RN--SF------LF--
-----------------Y-IVT------IN-------AIV-------A--FF-N------
--FR----------SCII-I-----F----------------------------Q-QS--
----------------------------DDFVQSLKASLFN-------------------
---------------------LMLL--------------------LP-------------
--------VLGFQLFNQFL--------VESSLY-------------I-----------HG
CW-L-IVNE----------------Q----------------IVS--------------L
-------RNI-------------DWR----------------------------------
----M--------------------LTS-D-----------K-----------VRE----
--------I--------RS---MYSI----------ASET-TERMDSFLRL---------
-----PILNFYSYA-----IISG------------HI-YLA-----EIIY----------
-----NPS-----------------------IVS--------------------------
--------FIIL----V---FRFLIIAL-I---AYNMIYI--------------------
HYLS-N--KCFHDI-Y------VLSY---E-K-------H-------P------F-QVNN
E---IQMFLDRIG-QS-----------NV--G--FSFLKIS-LITSTFVTSLASLTLS--
--------FALSVPT--------------FFS----------------------------
-------------------------------------------------
>TuGR363
------------------------------------------------------------
------------------------------------------------------------
------------------------------------------------------------
------M-----------------------------------------------------
-------------------------P-------------P-----I--IVIED-------
---RYSCTKP----------------------MGL-------------------------
-----------------------------------FASMLRC------------------
------------------------------------------------------------
------------------------------------------------------------
---------------------E--------------------------------------
------------------------------------------------------------
--------GK------KSAFT--------HL-----------------------------
-------VI-ILCT------------A-------CY----LT-I-NI----------F-S
S------------------------------KKNS----------------------T--
F------------------EVFN-A----------YF---------RST-GAT--LHI--
-------------------IWLL-----------------IL-------F-SKRY-----
--------------------------------------------------------QL-K
YV-----SL------ID-LFK----A-KT--------RC-N--L-DSC------EIRR--
-----------------------------HLVVN----------RK--IA------TF--
-----------------V-YLI------IP-------FLL-------P--IH-N------
--LC----------YSIL-I-----S----------------------------L-QT--
----------------------------SHYDQLMSKLVFG-------------------
---------------------VLEI--------------------LT-------------
--------YLSFQLYNQFL--------FESCLH-------------I-----------QA
CW-L-TVED----------------H----------------IRS--------------L
-------ENI-------------E------------------------------------
----R--------------------LTI-T-----------K-----------LRK----
--------C--------RS---MYSI----------AAAT-TQKMDSFLQF---------
-----PLFNFYSCL-----FTAF------------QL-NLV-----INCH----------
-----EPT-----------------------TVG--------------------------
--------IIRI----S---IQFLHMAF-T---TFNMVYI--------------------
NYLS-N--QCFDHV-H------SLSY---K-T-------R-------S------L-PINN
E---VQLFIDRIE-HS-----------KV--G--FSFLKIS-LITPTFVTSMASLTLT--
--------IALSAPT--------------LFF----------------------------
-------------------------------------------------
>TuGR364
------------------------------------------------------------
------------------------------------------------------------
------------------------------------------------------------
------M-----------------------------------------------------
-------------------------P-------------R-----M--LPIEN-------
---GSSYAKP----------------------IGL-------------------------
-----------------------------------FASMVRF------------------
------------------------------------------------------------
------------------------------------------------------------
---------------------E--------------------------------------
------------------------------------------------------------
--------GK------KSAFT--------NF-----------------------------
-------FL-ILLA------------I-------CV----IF-V-NI----------F-A
K------------------------------EAIT----------------------K--
F------------------TTCE-K----------IF---------RCT-NLV--LYV--
-------------------IWLL-----------------RI-------R-SKR------
---------------------------------------------------------M-K
YN-----AI------IN-LFE----A-QT--------RC-N--L-DRP------NVRK--
-----------------------------HLSKS----------RN--IF------LF--
-----------------V-VTF------IA-------LWP-------P--LC-D------
--LC----------HSIM-S-----F----------------------------Q-QT--
----------------------------GDYISLLKNLSSC-------------------
---------------------LLYL--------------------LC-------------
--------HSSFQLYHQFL--------VESCLN-------------I-----------QA
CW-L-TVLD----------------C----------------IRL--------------L
-------DRI-------------DGR----------------------------------
----T--------------------LTL-T-----------E-----------IRE----
--------C--------RS---MFVI----------AAVT-THKMDSFLRF---------
-----PIFSYYSFL-----FILF------------NV-HFV-----NMLR----------
-----EPT-----------------------VEN--------------------------
--------LIMV----T---TQSLHLVF-V---TFNIIYI--------------------
NYLS-N--KCFDVV-Y------SLAY---K-T-------R-------S------L-PVHN
E---VLLFIDRIE-HS-----------KV--G--FSFLKIS-LITPTFVTSMASLTLT--
--------IALSAPT--------------LFE----------------------------
-------------------------------------------------
>TuGR338
------------------------------------------------------------
------------------------------------------------------------
------------------------------------------------------------
------M-----------------------------------------------------
-------------------------S-------------Q-----V--HPELQ-------
---SDNIHQP----------------------SGL-------------------------
-----------------------------------FAKALRT------------------
------------------------------------------------------------
------------------------------------------------------------
------------------------------------------------------------
------------------------------------------------------------
--------NN------KTKWL--------FL-----------------------------
-------LL-NFAV------------T-------VL----HT-M-QA-------------
-----------------------------F-NMHE----------------------R--
--------------------------------FASLW---------HIY-YAT--SYL--
-------------------AICV-----------------YL-------I-FKR------
---------------------------------------------------------K-T
YN-----EF------IS-YFE----R-EI--------RA-Y-----ND------SIRK--
-----------------------------YIAKN----------RT--LI------TI--
-----------------G-YPF------IL-------TLY-------I--IY-G------
--AY----------DSIV-I-----Y----------------------------Q-QS--
----------------------------QSFYRLIIRVIWN-------------------
---------------------IFKT--------------------II-------------
--------YLNHYIIIQFI--------TECCLH-------------T-----------QV
YF-K-IVED----------------Q----------------VKS--------------L
-------KM--------------SNS----------------------------------
----S--------------------LEF-E-----------E-----------MQQ----
--------I--------RQ---LYDV----------AIGK-TRKLDSLLSW---------
-----VLPVYYFTC-----IGSF------------QW-NLI-----FIIY----------
-----EYK-----------------------PIH--------------------------
--------LMLM----V---RELFALIL-L---TFHIANI--------------------
NQLA-N--EAFNQV-Y------SLSY---K-V-------E-------S------V-EMQN
E---MRFFFTRIR-RG-----------DV--G--LTILKIV-LITPAFVTSFGTLLLT--
--------IALAIPT--------------IFKKNLT------------------------
-------------------------------------------------
>TuGR339
------------------------------------------------------------
------------------------------------------------------------
------------------------------------------------------------
------M-----------------------------------------------------
-------------------------S-------------Q-----V--HPELQ-------
---SDNNHQP----------------------SGL-------------------------
-----------------------------------FAKALKT------------------
------------------------------------------------------------
------------------------------------------------------------
------------------------------------------------------------
------------------------------------------------------------
--------NN------KTIWL--------FL-----------------------------
-------LI-NFTV------------T-------VL----HT-I-QA-------------
-----------------------------F-NIHG----------------------R--
--------------------------------FESLW---------HIY-YAT--SYL--
-------------------AICV-----------------SL-------I-FNR------
---------------------------------------------------------K-S
YD-----EF------IS-YFE----R-EI--------GA-Y--M-SND------YIRK--
-----------------------------YIAKN----------RT--LI------TI--
-----------------G-YPY------IL-------TIY-------I--IY-G------
--AY----------NTIV-I-----Y----------------------------Q-QS--
----------------------------QSYYRLIIQVFWN-------------------
---------------------LFRT--------------------II-------------
--------YLNHYVIIQFI--------TECCLH-------------A-----------QV
CF-K-IVED----------------Q----------------VES--------------L
-------KM--------------SDS----------------------------------
----S--------------------LNF-E-----------E-----------MQK----
--------I--------RQ---LYDV----------AIGK-TRKLDSLLFW---------
-----VLPVYYFTC-----IGTF------------QL-NLI-----FIIY----------
-----EYK-----------------------PIN--------------------------
--------LMLM----V---REVFALIL-L---TFHIANI--------------------
NRLA-N--EAFNQV-Y------SLSY---K-V-------E-------S------I-EMQN
E---MRFFFTRIR-RG-----------NV--G--LTILKIV-LITPAFVTSFGTLLLT--
--------IALSIPT--------------ISREIEF-KA---------------------
-------------------------------------------------
>TuGR340
------------------------------------------------------------
------------------------------------------------------------
------------------------------------------------------------
------M-----------------------------------------------------
-------------------------S-------------Q-----V--HPEVQ-------
---YDEYHQP----------------------SGL-------------------------
-----------------------------------FAKALKT------------------
------------------------------------------------------------
------------------------------------------------------------
------------------------------------------------------------
------------------------------------------------------------
--------NN------KKILS--------LL-----------------------------
-------LL-SFTA------------V-------CC----ET-L-QH-------------
-----------------------------F-KILG----------------------S--
--------------------------------LFVLW---------YFF-YAT--SYL--
-------------------VICV-----------------YL-------I-FKR------
---------------------------------------------------------K-S
FK-----EF------IN-YFA----R-EI--------AT-Y--M-SNDT-----SIRK--
-----------------------------FITKY----------RT--LT------TL--
-----------------G-YPF------IF-------TLY-------S--IN-A------
--TF----------DVIK-M-----D----------------------------Q-QS--
----------------------------QSNYQIAIKIFSH-------------------
---------------------ILRS--------------------II-------------
--------YLNRYAIIQFI--------IECCLH-------------V-----------QV
CF-K-MVED----------------Q----------------IES--------------L
-------KM--------------SDS----------------------------------
----S--------------------LNF-E-----------E-----------MQQ----
--------I--------RQ---LYDV----------AIEK-SRKLDSLLFW---------
-----IFPVYYFTC-----IGSF------------QL-NLV-----IIIY----------
-----GFN-----------------------HLY--------------------------
--------LIFM----V---REVFSLIL-L---TFHIANI--------------------
NRLA-N--AAFNQV-Y------SRSY---K-V-------E-------S------I-EMQN
E---MRFFFTRIR-RG-----------DV--G--LNILKIV-LITPAFVTSFGTLLLT--
--------IALAIPT--------------IFKKNLT------------------------
-------------------------------------------------
>TuGR341
------------------------------------------------------------
------------------------------------------------------------
------------------------------------------------------------
------M-----------------------------------------------------
-------------------------S-------------Q-----V--HPETQ-------
---VDEYHKP----------------------SGL-------------------------
-----------------------------------IAKALRT------------------
------------------------------------------------------------
------------------------------------------------------------
------------------------------------------------------------
------------------------------------------------------------
--------NN------KTILF--------LL-----------------------------
-------LL-SFIE------------V-------CI----ET-M-LV-------------
-----------------------------F-KIHG----------------------S--
--------------------------------FFVSW---------YFF-YAT--SYL--
-------------------VICV-----------------YL-------I-FKR------
---------------------------------------------------------K-S
FK-----EF------IN-YFD----R-EI--------GA-Y--L-PND------SIRK--
-----------------------------FIAKN----------RT--LV------TI--
-----------------G-YPF------IF-------TLY-------S--IK-G------
--TF----------DVIE-I-----D----------------------------Q-RS--
----------------------------QSNYQLAVKICLN-------------------
---------------------LYRS--------------------II-------------
--------YLNRYAIIQFI--------IECCLH-------------V-----------QV
CF-K-MVED----------------Q----------------IES--------------L
-------KM--------------SDS----------------------------------
----S--------------------LNF-E-----------E-----------IQQ----
--------I--------RQ---LYDK----------AIGK-TRKLDSLLFC---------
-----VLPVYYLTC-----IGSF------------QL-NLV-----LVIY----------
-----EFN-----------------------HLY--------------------------
--------LMLM----V---REVFSLIL-L---TFHIANI--------------------
NRLA-N--EAFNQV-Y------SLSY---K-V-------E-------S------I-EMQN
E---MRFFFTRIK-RG-----------DV--G--LTILKIV-LLTPTFVTSFGTLLLT--
--------IALAIPT--------------ILKKN--------------------------
-------------------------------------------------
>TuGR342
------------------------------------------------------------
------------------------------------------------------------
------------------------------------------------------------
------M-----------------------------------------------------
-------------------------S-------------Q-----V--HPETT-------
---SDDYHQP----------------------SGL-------------------------
-----------------------------------FAKALTT------------------
------------------------------------------------------------
------------------------------------------------------------
------------------------------------------------------------
------------------------------------------------------------
--------KN------KTILF--------LL-----------------------------
-------LL-SFTM------------N-------SF----DA-I-RD-------------
-----------------------------F-KMAK----------------------D--
--------------------------------FVSAW---------RIL-YLT--SYL--
-------------------AICI-----------------YL-------I-FKR------
---------------------------------------------------------K-S
YN-----EF------IN-FFD----R-EI--------GA-Y--M-SNE------SIRK--
-----------------------------YISKN----------RL--LT------SM--
-----------------G-YTL------IL-------TVY-------L--TY-G------
--VL----------DIIQ-V-----Y----------------------------Q-QS--
----------------------------QSYYRLIIQVFWN-------------------
---------------------LFRS--------------------II-------------
--------YLNRYVIIQFI--------IECCLH-------------T-----------QI
CF-K-MVED----------------Q----------------IES--------------L
-------KM--------------SDS----------------------------------
----S--------------------LDF-G-----------E-----------MQK----
--------I--------RQ---LYDV----------AIGK-TRKLDSLLFW---------
-----VLPVYYFTC-----IGSF------------QL-DLV-----FIIY----------
-----EFN-----------------------HLY--------------------------
--------TMFM----V---RELVTLVF-L---TFHIANI--------------------
NRLA-N--EAFNQV-Y------SLSY---K-V-------E-------S------I-EMQN
E---LRFFFTRIR-RG-----------DV--G--LTILKIV-LITPAFVTSFGTLSLT--
--------IALAIPT--------------IFKQS--------------------------
-------------------------------------------------
>TuGR343
------------------------------------------------------------
------------------------------------------------------------
------------------------------------------------------------
------M-----------------------------------------------------
-------------------------S-------------Q-----V--HPETQ-------
---SDDYHKP----------------------SGL-------------------------
-----------------------------------FAKALRT------------------
------------------------------------------------------------
------------------------------------------------------------
------------------------------------------------------------
------------------------------------------------------------
--------NN------KTILF--------LL-----------------------------
-------LL-SLTM------------N-------SF----DT-I-RD-------------
-----------------------------F-KIAK----------------------D--
--------------------------------FVSAW---------RIL-YLT--SYL--
-------------------AICI-----------------YL-------I-FKR------
---------------------------------------------------------K-S
YN-----KF------IN-YFD----R-EI--------GA-Y--M-SNE------SIRK--
-----------------------------YIAKN----------RL--LT------SI--
-----------------G-YTL------IL-------TGY-------L--SY-G------
--VH----------DIIQ-V-----Y----------------------------Q-ES--
----------------------------QSYYQLAMKSLWN-------------------
---------------------LFRS--------------------II-------------
--------YLNRYVIIQFI--------IECCLH-------------T-----------QI
CF-K-MVED----------------Q----------------IES--------------L
-------KM--------------SDS----------------------------------
----S--------------------LDF-E-----------E-----------MQR----
--------I--------RQ---LYDV----------AIGK-TRKLDSLLFW---------
-----VLPAYYFTC-----IGSF------------QL-NLV-----FIIY----------
-----EFN-----------------------HLY--------------------------
--------LMFM----V---REVVTLIL-L---TFHIANI--------------------
NRLA-N--EAFNQV-Y------SLSY---K-V-------E-------S------I-EMQN
E---LRFFFTRIR-RG-----------DV--G--LTILKIV-LITPAFVTSFGTLLLT--
--------IALAIPT--------------IFKKS--------------------------
-------------------------------------------------
>TuGR344
------------------------------------------------------------
------------------------------------------------------------
------------------------------------------------------------
------M-----------------------------------------------------
-------------------------S-------------Q-----V--HPEIQ-------
---SDDYHQP----------------------SGL-------------------------
-----------------------------------FAKVLKT------------------
------------------------------------------------------------
------------------------------------------------------------
------------------------------------------------------------
------------------------------------------------------------
--------KN------KTIL---------LL-----------------------------
-------LL-SFIV------------G-------SF----ER-I-QS-------------
-----------------------------F-EIKK----------------------G--
--------------------------------YLSAW---------RLL-YVN--SYL--
-------------------AICI-----------------YF-------I-FKR------
---------------------------------------------------------K-L
FY-----EF------IN-YFD----R-EI--------GT-Y--M-SND------SIRK--
-----------------------------FICKN----------RL--LF------SI--
-----------------G-YPF------VF-------TLH-------I--AY-S------
--VN----------DIIQ-V-----Y----------------------------Q-QS--
----------------------------QSYYELAIRLIWN-------------------
---------------------LFRS--------------------II-------------
--------YLNRYVIIQFI--------IECCLH-------------T-----------QI
CF-K-MVED----------------Q----------------IES--------------L
-------KM--------------SDS----------------------------------
----S--------------------LNF-E-----------E-----------MQR----
--------I--------RQ---LYDA----------AIGK-TRKLDSLLFW---------
-----ILPVYYFFC-----IGSF------------QL-NLI-----FIIY----------
-----EYQ-----------------------PLH--------------------------
--------LMFM----V---REVVALIL-V---TFHIANI--------------------
NRLA-N--AAFNQV-Y------SLSY---K-V-------E-------S------I-EMQN
E---IRFFFTRIK-RG-----------DV--G--LTILKIV-LITPTFVTSFGTLLLT--
--------IALAIPT--------------IFKKS--------------------------
-------------------------------------------------
>TuGR345
------------------------------------------------------------
------------------------------------------------------------
------------------------------------------------------------
------M-----------------------------------------------------
-------------------------S-------------Q-----V--HPEIQ-------
---SDDYHQP----------------------SGL-------------------------
-----------------------------------FAKVLKT------------------
------------------------------------------------------------
------------------------------------------------------------
------------------------------------------------------------
------------------------------------------------------------
--------KN------KTIL---------LL-----------------------------
-------LL-SFIV------------G-------SF----ER-I-QS-------------
-----------------------------F-EIKK----------------------G--
--------------------------------YLSAW---------RLL-YVN--SYL--
-------------------AICI-----------------YF-------I-FKR------
---------------------------------------------------------K-L
FY-----EF------IN-YFD----R-EI--------GT-Y--M-SND------SIRK--
-----------------------------FIGKN----------RL--LF------SI--
-----------------G-YPF------VF-------TLH-------I--AY-S------
--VN----------DIIQ-V-----Y----------------------------Q-QS--
----------------------------QSYYGLAMRLIWN-------------------
---------------------LFRS--------------------II-------------
--------YLNRYLIIQFI--------IECCLH-------------T-----------QI
CF-K-MVED----------------Q----------------IES--------------I
-------KI--------------SDS----------------------------------
----S--------------------LDF-E-----------E-----------MQR----
--------I--------RR---LYDV----------AIGK-TRKLDSFLFW---------
-----VLPVYYFIC-----IGSF------------QL-NLI-----FIIY----------
-----EYQ-----------------------PLH--------------------------
--------LMLM----V---REMVSLIL-V---TFHIANI--------------------
NRLA-N--EAFNQV-Y------SLSY---K-V-------E-------S------V-EMQN
E---MRFFFTRIK-RG-----------DV--G--LTILKIV-LITPGFVTSFGTLLLT--
--------IALAIPT--------------NFKKS--------------------------
-------------------------------------------------
>TuGR346
------------------------------------------------------------
------------------------------------------------------------
------------------------------------------------------------
------M-----------------------------------------------------
-------------------------S-------------Q-----V--DPEIK-------
---SDEYHQP----------------------SGL-------------------------
-----------------------------------FAKALKT------------------
------------------------------------------------------------
------------------------------------------------------------
------------------------------------------------------------
------------------------------------------------------------
--------KN------KTILL--------LL-----------------------------
-------LL-SFVM------------N-------SF----EG-I-QN-------------
-----------------------------F-EIKK----------------------N--
--------------------------------YVSAW---------RIL-YVN--SYL--
-------------------AISI-----------------YL-------I-FKR------
---------------------------------------------------------K-S
FF-----EF------VN-YFD----R-EI--------GV-Y--M-SND------SIPK--
-----------------------------YIGKN----------RF--FI------SI--
-----------------G-YPF------IF-------ILY-------I--IY-G------
--VH----------DIIQ-V-----Y----------------------------W-----
----------------------------QSYYGLAMRLLWN-------------------
---------------------LFRS--------------------II-------------
--------YLNRYVIIQFI--------IECCLH-------------T-----------QI
CF-K-MVED----------------Q----------------IAS--------------L
-------KM--------------SDF----------------------------------
----S--------------------LNF-G-----------E-----------MQK----
--------I--------RK---LYDV----------AIEK-TRKLDSLLFW---------
-----VLPVYYFTC-----IGSF------------QM-NLV-----FIIY----------
-----EYN-----------------------PVS--------------------------
--------LMLM----M---REVVTLVL-L---TFHIANI--------------------
NQLA-N--EAFNQV-Y------SLSY---K-V-------E-------S------V-EMQN
E---LRFFFTRIN-RG-----------DV--G--LTILKIV-LITPAFVTSFGTLSLT--
--------IALAIPT--------------IFK----------------------------
-------------------------------------------------
>TuGR347
------------------------------------------------------------
------------------------------------------------------------
------------------------------------------------------------
------M-----------------------------------------------------
-------------------------S-------------Q-----V--DPEIK-------
---SDEYHQP----------------------SGL-------------------------
-----------------------------------FAKALKT------------------
------------------------------------------------------------
------------------------------------------------------------
------------------------------------------------------------
------------------------------------------------------------
--------KN------KTILL--------LL-----------------------------
-------LL-SFVM------------N-------SF----EG-I-QN-------------
-----------------------------F-EIKK----------------------N--
--------------------------------YVSAW---------RIL-YVN--SYL--
-------------------AISI-----------------YL-------I-FKR------
---------------------------------------------------------K-S
FF-----EF------VN-YFD----K-EI--------GV-Y--M-SND------SIRK--
-----------------------------FIGKN----------RF--FI------SI--
-----------------G-YPF------IF-------ILY-------I--IY-G------
--VH----------DIIQ-V-----Y----------------------------W-----
----------------------------QSYYGLAMRLLWN-------------------
---------------------LFRS--------------------II-------------
--------YLNRYVIIQFI--------IECCLH-------------T-----------QI
CF-K-MVED----------------Q----------------IAS--------------L
-------KM--------------SDS----------------------------------
----S--------------------LNF-G-----------E-----------MQK----
--------I--------RK---LYDV----------AIEK-TRKLDSLLFW---------
-----VLPVYYFTC-----IGSF------------QM-NLV-----FIIY----------
-----EYN-----------------------PVS--------------------------
--------LMLM----M---REVVTLVL-V---TFHIANI--------------------
NQLA-N--EAFNQV-Y------SLSY---K-V-------E-------S------V-EMQN
E---LRFFFTRIN-RG-----------DV--G--LTILKIV-LITPAFVTSFGTLSLT--
--------IALAIPT--------------IFK----------------------------
-------------------------------------------------
>TuGR348
------------------------------------------------------------
------------------------------------------------------------
------------------------------------------------------------
------M-----------------------------------------------------
-------------------------S-------------Q-----V--HPEIQ-------
---SDEYHQP----------------------SGL-------------------------
-----------------------------------FAKALKT------------------
------------------------------------------------------------
------------------------------------------------------------
------------------------------------------------------------
------------------------------------------------------------
--------KN------KTILL--------VF-----------------------------
-------LL-SFTI------------G-------SF----ER-I-QS-------------
-----------------------------F-ENKR----------------------D--
--------------------------------FVSAW---------RIL-YVI--SYL--
-------------------TISI-----------------NL-------I-FKR------
---------------------------------------------------------K-S
FF-----EF------VN-YFD----R-EI--------GT-Y--M-SND------SIRK--
-----------------------------FISKN----------RL--LI------SI--
-----------------G-YPF------IL-------TLH-------I--AF-S------
--VS----------AIIQ-N-----V----------------------------Q-PS--
----------------------------QSNYQLAMEIFSH-------------------
---------------------IVQS--------------------II-------------
--------YLNRFVIIQFI--------VECCLH-------------T-----------QI
CF-K-MVED----------------Q----------------IES--------------L
-------KM--------------SDS----------------------------------
----S--------------------LDF-E-----------E-----------MQQ----
--------I--------RQ---LYDI----------AIGK-TRKLDSLLFW---------
-----VLPVYYFTC-----IGSF------------QL-HLV-----FMIY----------
-----EYK-----------------------PIS--------------------------
--------LILM----V---RELFTLIL-V---TFHIANI--------------------
NRLA-N--ETFNQV-Y------SLSY---K-V-------E-------S------I-EMQN
E---LRFFFTRIR-RG-----------DV--G--LTILKIV-LITPGFVTSFGTLLLT--
--------IALAIPT--------------IFKKS--------------------------
-------------------------------------------------
>TuGR349
------------------------------------------------------------
------------------------------------------------------------
------------------------------------------------------------
------M-----------------------------------------------------
-------------------------S-------------Q-----I--HPETQ-------
---SDDYHRP----------------------SGL-------------------------
-----------------------------------LSRSLQT------------------
------------------------------------------------------------
------------------------------------------------------------
------------------------------------------------------------
------------------------------------------------------------
--------LN------KTKLF--------LI-----------------------------
-------QL-SFIV------------S-------YI----DK-V-QI------------Y
TVKTT------------------------S-HSAI----------------------K--
--------------------------------LLSSW---------LNF-NGI--INC--
-------------------SICL-----------------YF-------I-LKR------
---------------------------------------------------------K-S
FS-----KF------VD-YFD----K-EI--------AN-Y--S-KND------HIRK--
-----------------------------FIAKN----------RI--IT------NM--
-----------------Y-FPF------FF-------ILY-------F--TY-A------
--IY----------DVYI-F-----Y----------------------------R-ES--
----------------------------EPYDKLAFRVFRN-------------------
---------------------LFRS--------------------TI-------------
--------HLNHLVLMQFI--------VESCLH-------------V-----------QI
CF-K-MVLD----------------Q----------------LEC--------------L
-------KR--------------ADG----------------------------------
----L--------------------LKI-E-----------K-----------LQP----
--------I--------RQ---LYDI----------AAEK-TRKLDSLLFM---------
-----ILCAYYCGC-----LQVY------------EI-NFA-----GLIN----------
-----NYS-----------------------YIR--------------------------
--------LLVI----V---RETLILIY-I---TFHVANI--------------------
NRLA-N--GAFNKV-Y------SISY---K-A-------H-------S------L-AIIT
E---IRYFLIRIG-RN-----------DV--G--LTLLKIV-LITPSFVTSILTLSLT--
--------IALSIPS--------------IFTKT--------------------------
-------------------------------------------------
>TuGR350
------------------------------------------------------------
------------------------------------------------------------
------------------------------------------------------------
------M-----------------------------------------------------
-------------------------S-------------Q-----I--HLETQ-------
---SDDYHRP----------------------SGL-------------------------
-----------------------------------LSRSLQT------------------
------------------------------------------------------------
------------------------------------------------------------
------------------------------------------------------------
------------------------------------------------------------
--------FN------KTKLL--------LL-----------------------------
-------QL-SFFA------------T-------QY----NS-N-VV------------N
YKPTT------------------------F-KILD----------------------S--
--------------------------------VFLSW---------LSF-NSI--LYF--
-------------------IMCL-----------------YL-------I-FKR------
---------------------------------------------------------K-S
YT-----KF------VD-YFN----D-GI--------GN-Y--A-KND------HIRK--
-----------------------------FIAKN----------RI--VT------KI--
-----------------H-CSF------IF-------IVY-------L--IY-G------
--IL----------NISK-S-----Y----------------------------N-EP--
----------------------------QPYGQLAFKLFMD-------------------
---------------------AVRA--------------------IV-------------
--------YMNRFVLIEFI--------VESCLH-------------V-----------QI
CF-K-MVSD----------------Q----------------IES--------------L
-------IE--------------TDG----------------------------------
----L--------------------LRF-E-----------E-----------LQK----
--------V--------RQ---LYDI----------AVKK-TRKLDSLLFM---------
-----VLPAYYLAC-----LVSY------------EL-HFA-----ALIN----------
-----KYD-----------------------HIH--------------------------
--------LIII----V---REALTLIF-V---ILYVANI--------------------
NRLA-N--KQFNRV-Y------SLSY---K-A-------H-------S------L-EIMN
E---IRYFLTRIR-RN-----------DV--G--LTLLKIV-LITPAFVTSIATISLT--
--------IALSIPT--------------IFRKN--------------------------
-------------------------------------------------
>TuGR351
------------------------------------------------------------
------------------------------------------------------------
------------------------------------------------------------
------M-----------------------------------------------------
-------------------------------------------CES--GLSIE-------
---FMVDHKP----------------------NGI-------------------------
-----------------------------------LAHSLQT------------------
------------------------------------------------------------
------------------------------------------------------------
------------------------------------------------------------
------------------------------------------------------------
--------AS------KTRLI--------LI-----------------------------
-------QV-GTLL------------S-------FLD--S---M-YHY------------
-----------------------------M-HIKS--VKG-----------------DIF
L------------------------------FLSFSW---------NNL-HKV--FYF--
-------------------FIGF-----------------YL-------I-WKR------
---------------------------------------------------------S-N
YN-----EF------IN-YLD----S-EI--------SI---RC-QRP------TIKK--
-----------------------------FIRKN----------RK--FF------SM--
-------------------YLI------SY-------TLY-------L-SMF-S------
--LYLA------YHDYLK------------------------------------------
---------------------------TKSLYQMAMTFAIE-------------------
---------------------LCKA--------------------LL-------------
--------HMSNLVFVQFI--------VESCLY-------------A-----------QV
YF-K-IVHQ----------------D----------------INC--------------L
-------KS--------------STSH---------------------------------
-------------------------INA-E-----------Q-----------IYK----
--------V--------RK---FFCG----------LLEK-TRKLDLLFGW---------
-----VLLGFYSFC-----FLKL------------QL-SLA-----VIID----------
---------------------------GVGRPFR--------------------------
--------TMLF----I---CESMTLII-V---TYHVVYI--------------------
SHLS-D--KCFDPV-Y------SLSY---K-L-------N-------S------L-QAKN
E---VQLLLDHIG-HS-----------NA--G--LTLLKVV-PITPTFVTSIVSLTLT--
--------IVTAFPS--------------LLELIKP-S----------------------
-------------------------------------------------
>TuGR366
------------------------------------------------------------
------------------------------------------------------------
------------------------------------------------------------
------M-----------HQI---------------------------------------
------------------------------------------------HDKKN-------
---VIKLIVP----------------------TGL-------------------------
-----------------------------------IAKSLLM------------------
------------------------------------------------------------
------------------------------------------------------------
------------------------------------------------------------
------------------------------------------------------D-----
--------SK------IYLIV--------NL-----------FI----------------
-------GF-VFVF------------K-------GL----FV-I-YA------------A
FN---------------------------I-ESSE----------------------EIL
I------------------SRIE-D----------LF---------NRI-NDI--LLG--
-------------------VCVI-----------------YF-------R-INR------
---------------------------------------------------------S-K
YQ-----RS------FS-SLS----Q-ILV-------------T-DNT------VADQ--
-----------------------------YVSHH----------RK--IF------RY--
-----------------I-YLF------AI-------VYE-------F--LS-D------
--LVMD------YPPYIS------KM----------------------------------
---------------------------IKHDHTVIRKTFAI-------------------
---------------------IVRL--------------------LV-------------
--------SYAWILFVQFI--------FETCVH-------------L-----------QS
AF-I-VISS----------------N----------------VSR--------------V
-------NK--------------RSP----------------------------------
-------------------------LSS-H-----------K-----------IQT----
--------F--------RQ---MYSQ----------TGEI-IANIDSFLVL---------
-----TVLGLYIYL-----VATC------------HF-NLV-----KLFH----------
---GEKTS---------------------ESIMG--------------------------
--------LIFF----G---SHTVYLIF-M---TFHFVHV--------------------
NLLS-V--KCYETV-Y------SLSF---G-Y-------Y-------S------P-EIIN
E---IRLFLERIG-RH-----------DV--G--FTFAKIF-VISSNFVSSLATISLT--
--------IALAAPN--------------LLQ----------------------------
-------------------------------------------------
>TuGR367
------------------------------------------------------------
------------------------------------------------------------
------------------------------------------------------------
------M-----------YQIN--------------------------------------
------------------------------------------------EISVD-------
---ISRISNS----------------------SGL-------------------------
-----------------------------------LFSLLVS------------------
------------------------------------------------------------
------------------------------------------------------------
------------------------------------------------------------
------------------------------------------------------------
-------LNKRI----GVPIV-------AFC-----------------------------
-------AI-TSIIGG------------------------IFDF---F-----------I
TNSP-------------------------T-KSEE----------------------T--
L------------------SFFN-H----------VW---------LRI-YSI--YLG--
-------------------TTLL-----------------LF-------L-IQR------
---------------------------------------------------------S-N
YK-----RF------IY-NIA----S-LVP-------------T-ECP------STKY--
-----------------------------YVTWQ----------HG--AA------KL--
-----------------F-ITV------CL-------IFE-------L--GT-S------
--IY----------SSAL---------------------------------S--T-KETM
-----------------------------KNKSMLINVLSY-------------------
---------------------YFNL--------------------TA-------------
--------ACSWIMVLQFI--------IESCIH-------------L-----------KS
SL-V-FINQ----------------T----------------VSA--------------I
-------QS--------------NN-----------------------------------
-------------------------LTI-E-----------K-----------VRS----
--------I--------RS---TYSS----------IIQV-TRQLDSFLVY---------
-----SLFGFYLSV-----LFNC------------HL-HFT-----NLFI----------
-----DNK---------------------LSTMN--------------------------
--------LFCF----I---GTICYLSS-V---TYHIVSI--------------------
NHLA-I--NFFEQV-Y------SLSL---L-L-------F-------S------T-EINA
E---INLFLQRIG-HF-----------DV--G--LTFAKLC-IITPSFVASFATVLLS--
--------IALAAPS--------------FRLGQ--------------------------
-------------------------------------------------
>TuGR368
------------------------------------------------------------
------------------------------------------------------------
------------------------------------------------------------
------M-----------NQIS--------------------------------------
------------------------------------------------EISVD-------
---ISKISNS----------------------SGL-------------------------
-----------------------------------LFSLLLN------------------
------------------------------------------------------------
------------------------------------------------------------
------------------------------------------------------------
------------------------------------------------------------
-------LNKKI----GVPIV-------AFC-----------------------------
-------GI-TSIIGG------------------------IFDL---N-----------N
TNSP-------------------------T-ESDE----------------------T--
L------------------SLFN-H----------AW---------LRI-YSI--YLG--
-------------------TTLL-----------------QF-------L-VQR------
---------------------------------------------------------S-N
YK-----RF------VY-SIA----S-LVS-------------T-ECP------STKD--
-----------------------------YVTRQ----------HG--AA------KL--
-----------------F-ITC------SL-------VFE-------L--AL-T------
--IY----------SSAQ---------------------------------S--T-KETM
-----------------------------KNSSMLIIVSSY-------------------
---------------------YFNL--------------------TA-------------
--------ACNWIMVLQFI--------IESCIH-------------L-----------KS
SL-V-FINQ----------------T----------------VSS--------------I
-------QS--------------DN-----------------------------------
-------------------------LTI-E-----------K-----------VRV----
--------I--------RS---TYSS----------IIRI-TRRLDSFLVY---------
-----SLFGFYLSV-----LFNC------------HL-HFT-----NLFI----------
-----NNK---------------------LSTMN--------------------------
--------LLCF----I---GTFSYLLF-V---TYHTVTI--------------------
NYLV-I--YFFEQI-Y------SLSF---L-L-------F-------S------T-EINA
E---INLFLQRIG-HF-----------DV--G--LTFAKLC-IITPSFVASFATVLLS--
--------IALAAPS--------------FRLGQ--------------------------
-------------------------------------------------
>TuGR369
------------------------------------------------------------
------------------------------------------------------------
------------------------------------------------------------
------M-----------NQIN--------------------------------------
------------------------------------------------EISVD-------
---ISRISNS----------------------SGL-------------------------
-----------------------------------LFSLLVS------------------
------------------------------------------------------------
------------------------------------------------------------
------------------------------------------------------------
------------------------------------------------------------
-------SNKRI----GVSIV-------AFC-----------------------------
-------GM-VSIIGG------------------------IFDL---S-----------I
RNSP-------------------------T-ESEA----------------------T--
L------------------SLYN-P----------IW---------LRI-NCI--YLG--
-------------------ATLL-----------------LI-------L-IQR------
---------------------------------------------------------S-N
YK-----LF------VY-NIA----S-LVP-------------S-ECP------STKY--
-----------------------------YVTWQ----------HG--VS------KL--
-----------------F-ITV------CL-------IYE-------L--AL-T------
--IY----------SSAQ---------------------------------S--T-KETM
-----------------------------KNNSILLIVSSY-------------------
---------------------YFNL--------------------IA-------------
--------ACNLIMVLQLI--------IESCIH-------------L-----------KS
SL-V-FINQ----------------T----------------VSS--------------I
-------QA--------------DD-----------------------------------
-------------------------LTI-E-----------K-----------VRS----
--------I--------RS---TYSS----------IIKV-TCQLDSFLVF---------
-----SIFGFYLSV-----LFNC------------HL-HFT-----NLFI----------
-----DNK---------------------LSIIN--------------------------
--------LLCF----I---SAISYLIS-V---TYHIVSI--------------------
NYLV-I--YFSEQI-Y------SLSF---L-I-------F-------S------T-EINA
E---INLFLQRIC-RF-----------DV--G--LTFAKLC-IITPSFVASFATVLLS--
--------IALAAPS--------------FRRGQ--------------------------
-------------------------------------------------
>TuGR370
------------------------------------------------------------
------------------------------------------------------------
------------------------------------------------------------
------M-----------NQIN--------------------------------------
------------------------------------------------EISVD-------
---ISRISNS----------------------SGL-------------------------
-----------------------------------LFSFLVS------------------
------------------------------------------------------------
------------------------------------------------------------
------------------------------------------------------------
------------------------------------------------------------
-------LNAKI----GVPIV-------ALL-----------------------------
-------SI-TSIIGG------------------------IFDL---S-----------I
TNSP-------------------------T-ESET----------------------T--
L------------------SVFN-P----------IW---------LKI-YSI--YLG--
-------------------TVLL-----------------QF-------L-VQR------
---------------------------------------------------------C-N
YK-----RF------IY-NIA----S-LVP-------------T-ECP------STKY--
-----------------------------YLTWQ----------HG--TS------KL--
-----------------F-ITC------GL-------LFE-------L--VL-S------
--VY----------TTAH---------------------------------L--T-KVTM
-----------------------------KDSSLLAIALSY-------------------
---------------------FFHL--------------------IA-------------
--------ACNWIMVLQLI--------IESCIH-------------L-----------KS
TL-V-FINQ----------------I----------------VSS--------------I
-------QA--------------DN-----------------------------------
-------------------------LTI-E-----------K-----------VRS----
--------I--------RS---TYSS----------IIQV-TSQLDSFLVY---------
-----SIFGFYLCI-----LYNC------------HL-HFT-----NLFI----------
-----DNE---------------------LSISN--------------------------
--------LLCF----F---GTFSYLLF-V---TYHIVSI--------------------
NYLV-I--NFSEQI-Y------SLSF---L-L-------F-------S------T-EINA
E---INLFLQRIC-HF-----------DV--G--LTFAKLC-IITPSFVASFATVLLS--
--------IALAAPS--------------FRRGQ--------------------------
-------------------------------------------------
>TuGR371
------------------------------------------------------------
------------------------------------------------------------
------------------------------------------------------------
------M-----------PEI---------------------------------------
------------------------------------------------RHWNQ-------
---STTISSP----------------------SSI-------------------------
-----------------------------------IIKAILQ------------------
------------------------------------------------------------
------------------------------------------------------------
---------------------K--------------------------------------
------------------------------------------------------------
--------DR------FSQFL--------YA-----------FL----------------
-------IF-LYMV------------R-------FF----YP-T-YMV-----------L
FDSSS------------------------F-----------------YLLNN-----N--
L------------------VKFE-S----------LL---------NTF-YIG--YNC--
-------------------LVLI-----------------HA-------F-YTR------
---------------------------------------------------------S-L
YA-----QF------MK-TLH----E-ILD-------------D-NSF------VANE--
-----------------------------HINIS----------QST-IL------KM--
-------------------LAC------MC-------VYE-------C--TS-DI-----
--IRSD------LKTMLN------DF----------------------------A-----
-------------------------------TLNYSNIILH-------------------
---------------------GILF--------------------LA-------------
--------TFTWLSIVHLI--------IESCMY-------------L-----------QS
VF-I-VIDN----------------H----------------LLH--------------Y
-------QT--------------NLHIIG-------------------------------
-------------------------SNH-H-----------V-----------LMS----
--------I--------RS---VYMK----------AIIA-TRQLDKFNRY---------
-----LIFGFYVYY-----TGYC------------LT-IFG-----RFFY-----V----
-----ANG---------------------STAGN--------------------------
--------FIRF----I---GESAYVAV-V---TYYLVRI--------------------
NKLS-I--SVYDRV-Y------SFTL--MK-N-------K-------T------N-EFIH
E---VNFFLMRIN-QH-----------DV--G--FTFGGLC-IITTNFVSTILTIALT--
--------LGLGLPS--------------LFTQMDH-----------------------L
-------------------------------------------------
>TuGR374
------------------------------------------------------------
------------------------------------------------------------
------------------------------------------------------------
------M-----------SEE---------------------------------------
------------------------------------------------TIGHQ-------
---PTIIASP----------------------LSI-------------------------
-----------------------------------ISKAILQ------------------
------------------------------------------------------------
------------------------------------------------------------
---------------------K--------------------------------------
------------------------------------------------------------
--------NR------FSQFL--------YA-----------FL----------------
-------LF-IYMV------------R-------FF----YP-T-YLV-----------L
FESAS------------------------L-----------------YLLNN-----N--
L------------------VKFE-S----------LW---------IAF-YTG--YNC--
-------------------LILI-----------------YA-------F-YSR------
---------------------------------------------------------S-L
YA-----QF------ME-TAH----E-ILD-------------N-NSF------VANE--
-----------------------------HIIKS----------QST-IL------KM--
-------------------LAC------MC-------VYE-------C--TS-DI-----
--IKSD------LKTMLN------DF----------------------------A-----
-------------------------------ALNYSNIILH-------------------
---------------------GIRF--------------------LA-------------
--------TFAWVSTVHFI--------IESCMY-------------L-----------QS
VF-I-VIDK----------------Y----------------LEY--------------Y
-------QT--------------NLHIIG-------------------------------
-------------------------SNH-N-----------V-----------LMS----
--------I--------RS---VYMK----------VIIA-TRHIDKFNRY---------
-----LIFGFYVYY-----TGYC------------LT-LFG-----RFFF-----V----
-----ANG---------------------SAAGN--------------------------
--------FIRF----I---GESAYVAV-V---TYYLVRI--------------------
NKLS-I--SVYDRV-Y------SFTL--MK-N-------K-------T------I-EFIH
E---VKFFLMRIN-QH-----------DV--G--FTFGGLC-IITTNFVSTILTIALT--
--------LGLGLPS--------------LFP----------------------------
-------------------------------------------------
>TuGR372
------------------------------------------------------------
------------------------------------------------------------
------------------------------------------------------------
------M-----------SEE---------------------------------------
------------------------------------------------GIGHQ-------
---STTISSP----------------------TSI-------------------------
-----------------------------------FSKAILQ------------------
------------------------------------------------------------
------------------------------------------------------------
---------------------K--------------------------------------
------------------------------------------------------------
--------DR------FSQFL--------YP-----------VL----------------
-------IL-ICMV------------R-------FF----IT-S-YLV-----------L
FDSSS------------------------L-----------------YLLNN-----N--
L------------------VKFE-S----------LW---------NAF-YIG--NNC--
-------------------LVLI-----------------HA-------F-YAR------
---------------------------------------------------------K-L
YT-----QF------ME-TLH----E-ILD-------------N-NSF------VANE--
-----------------------------HIIKS----------QST-IL------KM--
-------------------CAF------MC-------VYE-------F--TA-EI-----
--IKSD------PKTMLN------DF----------------------------T-----
-------------------------------NSNYFNIIYH-------------------
---------------------GILF--------------------LS-------------
--------IFTWVSIVHFI--------IESCMH-------------L-----------QS
VF-I-VIDK----------------Y----------------LEY--------------Y
-------QT--------------NLHIIG-------------------------------
-------------------------SNH-H-----------V-----------LMS----
--------I--------RS---VYMK----------AIIA-TRQLDKFNRY---------
-----LIFGFYVYY-----TGYC------------LT-LFG-----RFFY-----V----
-----ANG---------------------STAGN--------------------------
--------FIRF----I---GESAYVAV-V---TYYLVRI--------------------
NKLS-I--SVYDRV-Y------SFTL--MK-N-------K-------T------N-EFIH
E---VKFFLMRIN-QH-----------DV--G--FTFGGLC-IITTNFVSTILTIALT--
--------LGLGLPS--------------LFP----------------------------
-------------------------------------------------
>TuGR373
------------------------------------------------------------
------------------------------------------------------------
------------------------------------------------------------
------M-----------SEE---------------------------------------
------------------------------------------------GIGHQ-------
---STTISSP----------------------TSI-------------------------
-----------------------------------FSKAILK------------------
------------------------------------------------------------
------------------------------------------------------------
---------------------K--------------------------------------
------------------------------------------------------------
--------DR------FSQFL--------YP-----------FL----------------
-------IL-ICMV------------R-------FF----IT-S-YLV-----------L
FDSSS------------------------L-----------------YLLNN-----N--
L------------------VKFE-S----------LW---------NAF-YIG--YNC--
-------------------LILI-----------------YA-------F-YAR------
---------------------------------------------------------K-L
YA-----QF------ME-TLH----E-ILD-------------Y-NEF------VANE--
-----------------------------HIVKS----------QST-ML------KM--
-------------------CAF------IC-------VYE-------F--TA-EI-----
--IKSS------PKKMLN------DF----------------------------A-----
-------------------------------TLNYFNIIYH-------------------
---------------------GIMF--------------------LS-------------
--------IFYWISTVHFI--------IESCMY-------------L-----------QS
VF-I-VIDN----------------H----------------LLH--------------Y
-------QT--------------NLHIIG-------------------------------
-------------------------SNH-N-----------V-----------LMS----
--------I--------RS---VYMK----------AIIA-TRQLDKFNRY---------
-----LIFGFYVYY-----TGYC------------LT-IFG-----RFFY-----V----
-----ANG---------------------STAGN--------------------------
--------FIRF----I---GESAYVAV-V---TYYLVRI--------------------
NKLS-I--SVYDRV-Y------SFTL--MK-N-------K-------T------N-EFIH
E---VNFFLMRIN-QH-----------DV--G--FTFGGLC-IITTNFVSTILTIALT--
--------LGLGLPS--------------LFT----------------------------
-------------------------------------------------
>TuGR375
------------------------------------------------------------
------------------------------------------------------------
------------------------------------------------------------
------M-----------STITF-------------------------------------
------------------------------------------------ANSIK-------
---KSILVQP----------------------SSI-------------------------
-----------------------------------LAQSVSK------------------
------------------------------------------------------------
------------------------------------------------------------
---------------------K--------------------------------------
------------------------------------------------------------
--------NL------TTRII--------HL-----------VL----------------
-------SI-AYAM------------R-------GF----FE-C-YL------------I
FNKL---------------------------FTNG--------------FPN-----D--
I------------------VKYD-T----------LW---------RFA-YRL--ITT--
-------------------YTYF-----------------SL-------M-INQ------
---------------------------------------------------------S-L
YN-----KF------LA-SCA----T-IVH-------------G-YES------VANE--
-----------------------------FVVTK----------KAT-MN------KL--
-------------------VVI------FF-------VYE-------I--LI-DS-----
-AVV--------DNSRIS--------------------------------------KAFF
----------------------------TINFSHIKLITYY-------------------
---------------------ILMV--------------------TD-------------
--------AACWSCFVHFV--------IETCVY-------------L-----------QA
TF-Y-VISA----------------R----------------IEN--------------L
-------DS--------------MCA----------------------------------
-TISE--------------------ENIVP-----------L-----------LKR----
--------N--------RS---LFMK----------ATEA-SKCIDSFFFL---------
-----ITFSYYVYF-----ALNC------------IF-SFD-----FFFE----------
---SIYDS-------WY------------MLIRH--------------------------
--------LIRM----I---GEFSYMLI-V---TYAFVHV--------------------
NQLS-V--GIFDKV-Y------SLTL--TK-S-------G-------S------F-EYSN
E---INLFLLRVG-RF-----------DA--G--FTFAGLF-VITPSFVSSLATISLT--
--------LGLAIPS--------------LFH----------------------------
-------------------------------------------------
>TuGR376
------------------------------------------------------------
------------------------------------------------------------
------------------------------------------------------------
------M-----------STILF-------------------------------------
------------------------------------------------VNSFE-------
---NDDMVQP----------------------SSV-------------------------
-----------------------------------LAQSVLR------------------
------------------------------------------------------------
------------------------------------------------------------
---------------------K--------------------------------------
------------------------------------------------------------
--------NL------TTRII--------HL-----------VL----------------
-------LI-SHAM------------K-------GL----FE-S-YF------------I
FNQL---------------------------STNG--------------FTN-----S--
I------------------VKYE-T----------LW---------RFA-YRF--IIT--
-------------------YTYF-----------------SL-------M-INQ------
---------------------------------------------------------S-L
YN-----KF------LA-SCH----A-IVH-------------G-YES------VANE--
-----------------------------FVVTK----------KAM-IS------KL--
-------------------VFI------FF-------VYE-------I--LM-DL-----
-TIV--------DHSRVS--------------------------------------KAFF
----------------------------TIRYSYLKLIAYY-------------------
---------------------IFIV--------------------TD-------------
--------SACWSCFVHFI--------IETCVY-------------L-----------QA
TF-Y-VISS----------------R----------------IEN--------------L
-------DS--------------MCA----------------------------------
-TISE--------------------ENIVP-----------L-----------LRL----
--------N--------RS---LYMK----------TTEA-SKCINSFFFT---------
-----ITFSYYVYF-----ALNC------------IF-TFD-----FFFE----------
---PIYDS-------WY------------MLVRH--------------------------
--------LIRM----I---GQFSYMLI-V---TYAFVHV--------------------
NQLS-V--GIFDKV-Y------SLTL--TK-S-------G-------S------F-EYSN
E---INLFLLRVG-RF-----------DA--G--FTFAGLF-VITPSFVSSLATISLT--
--------LGLAIPT--------------LFH----------------------------
-------------------------------------------------
>TuGR377
-------MKVI-------------------------------------------------
------------------------------------------------------------
--ISPL------------------------------------------------------
--IFVEM-----------STIIF-------------------------------------
------------------------------------------------VNSFE-------
---NDSLVQP----------------------SSV-------------------------
-----------------------------------LAQSVLK------------------
------------------------------------------------------------
------------------------------------------------------------
---------------------K--------------------------------------
------------------------------------------------------------
--------NL------TTRII--------HL-----------VL----------------
-------LI-AYAM------------K-------VS----CE-S-YL------------I
FNQL---------------------------FING--------------FTN-----S--
I------------------VKYK-T----------LW---------RFS-YRF--IIA--
-------------------YIYF-----------------SL-------M-INQ------
---------------------------------------------------------S-L
YN-----KF------FV-SCH----A-IIH-------------G-YES------VANE--
-----------------------------FVVRK----------KAT-MK------KL--
-------------------VFI------FF-------VYE-------I--LI--------
---V--------DSSRIL--------------------------------------KAFL
----------------------------TVNYSQIKLITYY-------------------
---------------------ILIV--------------------TN-------------
--------AACWTCFVHFI--------IETCVY-------------L-----------QA
TF-Y-VISA----------------R----------------IEN--------------L
-------DS--------------MFS----------------------------------
-TIRE--------------------ENIAP-----------L-----------LRL----
--------N--------RL---LYVK----------ATDA-SKCINSFFFL---------
-----IIFSYYVYF-----ALNC------------IF-SFD-----FFFE----------
---SIKDS-------WY------------MLIRH--------------------------
--------LIRM----I---GQFSYMLI-V---TYAFIHV--------------------
NQLS-V--GIFDKV-Y------SLTL--TT-S-------G-------S------F-EYSN
E---INLFLLRVG-RF-----------DA--G--FTFAGLF-VITPSFVSSLATISLT--
--------LGLAIPS--------------LFR----------------------------
-------------------------------------------------
>TuGR380
------------------------------------------------------------
------------------------------------------------------------
------------------------------------------------------------
------M-----------YSLAF-------------------------------------
------------------------------------------------QHKTR-------
---GHQFIKP----------------------LNI-------------------------
-----------------------------------FAKSIIF------------------
------------------------------------------------------------
------------------------------------------------------------
---------------------K--------------------------------------
------------------------------------------------------------
--------SR------FHQAA--------HL-----------II----------------
-------LV-AFVT------------R-------GL----FG-I-YI------------L
LTDS---------------------------QSTT-------------ISQT-----H--
V------------------VKWLI-----------VW---------RSV-YSF--IFA--
-------------------LSLA-----------------QF-------S-VKS------
---------------------------------------------------------H-L
YK-----RF------FQ-NWQ----E-IIR---------------QNPL-----IANN--
-----------------------------FIIKK----------RK--AL------TI--
-----------------I-IIT------LF-------VYE-------L--LT--------
--VT---------YDFIA-------L----------------------------E-NSSP
----------------------------STRIDILKQTLQY-------------------
---------------------TFTI--------------------II-------------
--------STGWAAYIHFL--------VESCIY-------------L-----------QS
TF-K-MINY----------------Y----------------LKN--------------F
-------ELIK-------------------------------------------------
LLPSK--------------------FNASH-----------K-----------IRS----
--------I--------RR---LYAQ----------SVEL-IDLIDTFLSF---------
-----TIFGFYIYF-----TVYC------------LF-IFS-----LLFS----------
---S-SKT-------TA------------DLIMS--------------------------
--------IIKC----I---GESSYIII-V---TYYLVHI--------------------
HTQA-T--QIFDKV-Y------NLTLT--K-L-------A-------E------Y-EYTN
E---INLFLVRVN-QQ-----------DV--G--FKFARLF-VIKPSFVSSLATVSLT--
--------LALTIPN--------------VF-----------------------------
-------------------------------------------------
>TuGR378
------------------------------------------------------------
------------------------------------------------------------
------------------------------------------------------------
------M-----------LS----------------------------------------
-------------------------------------------FSV--QNIVN-------
---IKKPIQP----------------------SSI-------------------------
-----------------------------------LSQSILR------------------
------------------------------------------------------------
------------------------------------------------------------
---------------------K--------------------------------------
------------------------------------------------------------
--------SK------SARIV--------HL-----------AV----------------
-------SL-GFVL------------R-------SF----TV-Y-YD------------L
TSEDGI-----------------------S-KASS----------------N-----N--
I------------------SKYY-A----------IW---------LLI-YSF--VFP--
-------------------CSLI-----------------AL-------I-FNS------
---------------------------------------------------------T-H
YF-----EF------LN-IWK----N-IVK-------------R-NEN------VINA--
-----------------------------YITTK----------RK--FS-----YRI--
-------------------ILL------AF-------IYE-------T--AL-N------
--FI----------QLIQLV---DLL----------------------------T-RNNF
----------------------------SLYFQVIRIGSQV-------------------
---------------------LVLI--------------------SI-------------
--------AFGWSLFMYFI--------LETCIY-------------M-----------HS
AF-V-LIDY----------------H----------------LDNN---------KLNQL
-----------------------DS-----------------------------------
-------------------------NDI-E-----------Q-----------IIL----
--------A--------RN---TYSE----------SIKL-ISCADNLLSF---------
-----LITGFYIFF-----VGYC------------FA-IIG-----QFSM----------
---S-DGT-------FI------------DVLTV--------------------------
--------IFRL----F---GETIYIGS-M---THYLVNI--------------------
NKLS-D--KIFEKV-Y------SLTL--NR-S-------R-------T------V-EYND
E---INLFLLRVG-RN-----------DV--G--FRFANLF-VMTPAFVSSLATISLT--
--------LVLTLPS--------------LLH----------------------------
-------------------------------------------------
>TuGR689
------------------------------------------------------------
------------------------------------------------------------
------------------------------------------------------------
------M-----------LP----------------------------------------
-------------------------------------------FSV--QNIVN-------
---IKKPIQP----------------------SSI-------------------------
-----------------------------------LSQSILR------------------
------------------------------------------------------------
------------------------------------------------------------
---------------------K--------------------------------------
------------------------------------------------------------
--------SK------SARIV--------HL-----------AV----------------
-------SL-GFVL------------R-------SF----TV-Y-YD------------L
TSEDGI-----------------------S-KASS----------------N-----N--
I------------------SKYY-A----------IW---------LLI-YSF--VFP--
-------------------CSLI-----------------AL-------I-FNS------
---------------------------------------------------------T-H
YF-----EF------LN-IWK----N-IVK-------------R-NEN------VINA--
-----------------------------YITTK----------RK--FS-----YRI--
-------------------ILL------AF-------IYE-------T--AL-N------
--FI----------QVIQLV---DLL----------------------------T-RNNF
----------------------------SLYFQVIRIGSQV-------------------
---------------------LVLI--------------------SI-------------
--------AFGWSLFMYFI--------LETCIY-------------M-----------HS
AF-V-LIDY----------------H----------------LDNN---------KLNQL
-----------------------DS-----------------------------------
-------------------------NDI-E-----------Q-----------IIL----
--------A--------RN---TYSE----------SIKL-ISCADNLLSF---------
-----LITGFYIFF-----VGYC------------FA-IIG-----QFSM----------
---S-DGT-------FI------------DVLTV--------------------------
--------IFRL----F---GETIYIGS-M---THYLVNI--------------------
NKLS-D--KIFEKV-Y------SLTL--NR-S-------R-------T------V-EYND
E---INLFLLRVG-RN-----------DV--G--FRFANLF-VMTPAFVSSLATISLT--
--------LVLTLPS--------------LLH----------------------------
-------------------------------------------------
>TuGR379
------------------------------------------------------------
------------------------------------------------------------
------------------------------------------------------------
------M-----------LS----------------------------------------
-------------------------------------------FSV--QNTVD-------
---IEKPIQP----------------------SSI-------------------------
-----------------------------------LSQSILR------------------
------------------------------------------------------------
------------------------------------------------------------
---------------------K--------------------------------------
------------------------------------------------------------
--------SA------SKRII--------HL-----------AI----------------
-------SL-GFML------------R-------SF----II-Y-YD------------L
TIEDGI-----------------------I-KASS----------------------N--
L------------------SKYY-A----------IW---------KLI-YSF--VFP--
-------------------CSLI-----------------AL-------I-FNS------
---------------------------------------------------------N-H
YI-----EF------LN-IWT----N-IVH-------------R-NEN------IINA--
-----------------------------YITSN----------RK--FI-----YRI--
-------------------ILM------AF-------IYE-------A--AV-N------
--VI----------QLIQLV---DMI----------------------------T-RNNF
----------------------------SMYFQVIRIGSQV-------------------
---------------------LVSI--------------------SI-------------
--------VFGWSLFVYFI--------LETCIY-------------I-----------HS
TF-I-LIDN----------------H----------------FDNK---------KHNQL
-----------------------DS-----------------------------------
-------------------------NNI-E-----------Q-----------IIL----
--------A--------RS---TYSE----------SIKL-ISCAEKLLSF---------
-----LITGFYIYY-----VGYC------------LG-IIG-----QFSV----------
---S-EGT-------FM------------DVLTV--------------------------
--------IFRL----L---GETIYIGS-I---THYLVHI--------------------
NKLS-D--KIFEKV-Y------SLTL--NR-S-------R-------T------V-EYND
E---INLFLLRVG-RN-----------DV--G--FRFANLF-VMTPAFVSSLATISLT--
--------LVLTLPS--------------LLH----------------------------
-------------------------------------------------
>TuGR387
------------------------------------------------------------
------------------------------------------------------------
------------------------------------------------------------
------M-----------------------------------------------------
-------------------------------------------LTE--NKVAS-------
---ENSSDKP----------------------SSI-------------------------
-----------------------------------LMQSILQ------------------
------------------------------------------------------------
------------------------------------------------------------
---------------------S--------------------------------------
------------------------------------------------------------
--------NK------STRCV--------HL-----------LV----------------
-------SA-GYIV------------K-------GS----LG-L-YNN-----------L
VQQSN------------------------L-SGAK----------------------N--
L------------------AKFA-Q----------IW---------NKL-YAL--SLG--
-------------------FTLL-----------------HL-------I-LNK------
---------------------------------------------------------S-N
FT-----KF------WV-HLQ----T-IKN------------KS-NGF------SVSK--
-----------------------------YLHKW----------NL--IN------RI--
-----------------C-VVA------AI-------IYE-------L--II-IA-----
--IEIN--------NHRQ--------------------------------------KYSL
------------------------------FKLNQPQLWYC-------------------
---------------------LTLF--------------------IS-------------
--------QSGWVLFFQFM--------IETAVH-------------L-----------QS
AF-I-IIED----------------R----------------LES--------------L
-------QS---------L----ELNYIQ-------------------------------
-SVND--------------------YGFDS-----------L-----------VRS----
--------V--------RS---IYIE----------VINC-SRLINTYLST---------
-----AITAFYLYF-----VGYC------------LC-IFS-----NLFD----------
-----QST--------------D------SLLVN--------------------------
--------IIRL----T---GGSMYLFW-L---TYHLVQV--------------------
NKLS-V--KIFDKV-Y------ALSFLPVR-S-------R-L-----S--------QFIN
E---VDLFIIRID-RH-----------DV--G--FTFAHLA-VITPSFVSSLLTISLT--
--------LGLALPS--------------LLKL---------------------------
-------------------------------------------------
>TuGR381
------------------------------------------------------------
------------------------------------------------------------
------------------------------------------------------------
------M-----------DKN---------------------------------------
------------------------------------------------KLTR--------
---RSKLTRP----------------------LSL-------------------------
-----------------------------------FGKSLLG------------------
------------------------------------------------------------
------------------------------------------------------------
------------------------------------------------------------
------------------------------------------------------------
--------NK------WSQII--------HI-----------FT----------------
-------AI-FSLI------------L-------SM----GK-L-YD------------I
YDDI---------------------------KNGR--------------YDN-----V--
L------------------LKYE-R----------IM---------NFI-VCL--SIS--
-------------------CISL-----------------NY-------I-FNK------
---------------------------------------------------------S-Y
YI-----EF------IN-LHS----K-IA--------NS----DYFGL------FCNS--
-----------------------------HLTKW----------MK--IN------HL--
-----------------F-FVS------FI-------SFE-----VPF-EIV----Y---
-FIH----------DYIL-------L----------------------------E-GFTF
------------------------------------SSTLH-------------------
---------------------LLSL--------------------VL-------------
--------SFKVCFLYEFI--------FETCTY-------------L-----------QS
DF-I-LLDN----------------L----------------LVQ--------------L
-------ST--------------QTH----------------------------------
-QTNEI-----------------------------------N-----------VKS----
--------L--------RL---LHNE----------IIKC-TGLINKLFKY---------
-----AVLCTYAYQ-----IGHN------------VC-LIG-----ILSL----------
---DQFNS---------------------YLAIF--------------------------
--------IIKF----I---EQSIMLTL-I---TYHLVRV--------------------
YQLS-V--QLFDKV-Y------HLSFSLNP-S-------H-------S------I-TTTN
E---LNLFLLRIN-RN-----------DI--G--FSFVGLC-MVSPSFVSSLATISAT--
--------LGLAMPS--------------LIKSSAY-----------------EGIK---
-------------------------------------------------
>TuGR382
------------------------------------------------------------
------------------------------------------------------------
------------------------------------------------------------
------M-----------DEH---------------------------------------
------------------------------------------------KSSY--------
---RSTLTRP----------------------SSI-------------------------
-----------------------------------VGKSLLR------------------
------------------------------------------------------------
------------------------------------------------------------
---------------------E--------------------------------------
------------------------------------------------------------
--------NK------WSQIL--------HL-----------FP----------------
-------TI-VLLV------------V-------SI----MK-L-PN------------I
YNDI---------------------------KTNR--------------YNN-----V--
L------------------IKYE-R----------IM---------NFI-VYL--SLS--
-------------------LVSL-----------------NY-------K-YES------
---------------------------------------------------------S-Y
YI-----EF------IN-LYQ----K-IT--------NT----NYFGL------FCNS--
-----------------------------YLIKW----------SK--IN------KS--
-----------------I-VLI------LA-------LSG-------L--FV-NL-L---
-FIG----------NRIS-------L----------------------------S-EPIS
------------------------------------SLNLI-------------------
---------------------FLIV--------------------VA-------------
--------SFNVPLWFQIL--------FEICTF-------------L-----------QS
TF-L-LLEN----------------S----------------LVR--------------L
-------KK--------------QTN----------------------------------
-QLNEF-----------------------------------N-----------VKS----
--------L--------RL---LHVQ----------IIES-IIIINKFYRY---------
-----NILSTYVYS-----VGHN------------VC-LLG-----ILSH----------
---S-GQS--------------------ISKFPY--------------------------
--------YVKF----I---EQLFHLML-I---TFHMVRV--------------------
NQLS-V--RVFDRV-Y------KLSLSLNS-S-------H-------S------T-ATMN
E---INLFLLRIH-RN-----------DV--G--FTFAGLC-LIAPSFISSLASIALT--
--------IGLALPS--------------LVE----------------------------
-------------------------------------------------
>TuGR388
------------------------------------------------------------
------------------------------------------------------------
------------------------------------------------------------
------M-----------DQV---------------------------------------
------------------------------------------------KSIY--------
---SDPQTEP----------------------SSL-------------------------
-----------------------------------LGCSLVR------------------
------------------------------------------------------------
------------------------------------------------------------
---------------------K--------------------------------------
------------------------------------------------------------
--------NV------SSQVT--------FW-----------VA----------------
-------SI-SLIS------------K-------AV----YR-L-YF------------I
FTTG-------------------------I----D-------------HREP-----P--
I------------------IRYE-Q----------LL---------IQM-YSL--CLG--
-------------------LTIM-----------------NF-------E-FNR------
---------------------------------------------------------S-V
YI-----TY------LD-CYQ----T-IV--------SE----H-FSK------SSSK--
-----------------------------FVNKW----------VK--II------RF--
-----------------W-VLI------AF-------LYE-------L--TT-IT-----
--IH----------TYLR------YF----------------------------H-KIGL
--------------------------Q-------VNFFATI-------------------
---------------------LVVL--------------------IS-------------
--------QVSYILSMQFI--------IECCIY-------------C-----------QA
TF-I-PINT----------------L----------------LNN--------------F
-------LH--------------QNK----------------------------------
-HSTP--------------------IKMYR-----------M-----------ARV----
--------T--------RS---YYFE----------TIKS-IRYMDKFLAF---------
-----AVLVFYFYF-----SGRC------------IF-LFG-----RFFQ----------
---G-SST-------IY------------LQIYN--------------------------
--------FFRF----F---GEASYLVL-V---TYHLARV--------------------
NRLS-V--KIFDKV-Y------ALTHSSNS-D---------------S------V-ESIN
E---INLFLLRID-RN-----------DV--G--FTFAGLC-LVSPSFVSSLATISLT--
--------VGLALPN--------------LFK----------------------------
-------------------------------------------------
>TuGR391
------------------------------------------------------------
------------------------------------------------------------
------------------------------------------------------------
------M-----------DEI---------------------------------------
------------------------------------------------KPTY--------
---SDSQTEP----------------------FSL-------------------------
-----------------------------------LGCSLVR------------------
------------------------------------------------------------
------------------------------------------------------------
---------------------K--------------------------------------
------------------------------------------------------------
--------NV------FSQVM--------FW-----------IV----------------
-------SI-GLIF------------N-------AS----YR-I-LF------------I
IFPA-------------------------F----H-------------VNEA-----T--
T------------------DKYE-E----------TF---------YQV-FSL--CLG--
-------------------LITM-----------------HF-------E-LNR------
---------------------------------------------------------S-L
YI-----KY------MD-SYQ----T-IV--------SN----H-FGK------ASPK--
-----------------------------FVKKW----------GR--II------RF--
-----------------W-VIF------AF-------IYE-------V--VT-SS-----
--AS----------DYS-------YF----------------------------Q-KFSL
--------------------------Q-------VNMFATI-------------------
---------------------SIGI--------------------IS-------------
--------QLCYILSMQFI--------IECCIY-------------C-----------QA
TF-I-PINT----------------L----------------LDT--------------L
-------SN--------------QNK----------------------------------
-HYSP--------------------LDINR-----------M-----------ARS----
--------T--------RV---YYIK----------AIKS-IRYMNKFLAY---------
-----AILVFYLHF-----IGHC------------IF-IFS-----STFA----------
---I-GQS-------AF------------MLCYS--------------------------
--------VFRM----F---GEGSYLVL-V---TYHLIRV--------------------
NQLS-V--QIFDRV-Y------QLSFSFNS-D-------Q-------S------I-EAIN
E---INLFLLRIN-RN-----------DV--G--FTFAGLC-LVSPSFVSSLATISLT--
--------LGLALPS--------------ILK----------------------------
-------------------------------------------------
>TuGR392
------------------------------------------------------------
------------------------------------------------------------
------------------------------------------------------------
------M-----------DEI---------------------------------------
------------------------------------------------KSNY--------
---YNSQTGP----------------------CSL-------------------------
-----------------------------------ISCSLVR------------------
------------------------------------------------------------
------------------------------------------------------------
---------------------K--------------------------------------
------------------------------------------------------------
--------NV------FSQVM--------LW-----------IV----------------
-------SI-GLIF------------N-------AS----YR-I-YF------------I
I-PA-------------------------I----Q-------------AHET-----T--
T------------------VKYD-Q----------IL---------DQM-YSL--CLG--
-------------------LITM-----------------HF-------E-LNR------
---------------------------------------------------------S-L
YI-----KY------LD-CYQ----T-II--------GN----H-FGA------DSSK--
-----------------------------FVHKW----------VK--II------RF--
-----------------W-VIF------AF-------IYE-------V--VT-SS-----
--IN----------DYS-------YF----------------------------Q-EFSL
--------------------------Q-------VNMFATI-------------------
---------------------SIGI--------------------IC-------------
--------QLCYILSMQFI--------IECCIY-------------C-----------QA
TF-I-PINT----------------L----------------LDT--------------L
-------SN--------------QNK----------------------------------
-RSSS--------------------TDVNR-----------M-----------AKS----
--------T--------RV---YYIK----------TIKS-IEYMDRFLAY---------
-----AISVFYLYF-----IGHC------------VF-VFS-----STLN----------
---I-GDS-------SY------------MLFYS--------------------------
--------IFRF----F---GESSYLVL-V---TYHLIRV--------------------
NQLS-V--QIFDKV-Y------QLSFSFNS-D-------Q-------S------I-EAIN
E---INLFLFRIN-RN-----------DV--G--FTFAGLC-LVSPSFVSSLSTISLT--
--------LGLALPS--------------ILK----------------------------
-------------------------------------------------
>TuGR395
------------------------------------------------------------
------------------------------------------------------------
------------------------------------------------------------
------M-----------DEI---------------------------------------
------------------------------------------------KSTY--------
---FHSQNVP----------------------FSL-------------------------
-----------------------------------IGCSLVR------------------
------------------------------------------------------------
------------------------------------------------------------
---------------------K--------------------------------------
------------------------------------------------------------
--------NV------FSQVI--------FW-----------IA----------------
-------SI-GLIF------------N-------AL----YT-I-YF------------T
ISPV-------------------------I----H-------------VHGA-----S--
I------------------GEYE-E----------IL---------YQV-FCL--CLG--
-------------------LITM-----------------RF-------E-INR------
---------------------------------------------------------S-S
YI-----KY------MD-FYQ----T-IV--------AN----N-FGK------ASPK--
-----------------------------FVKKW----------GR--NI------RL--
-----------------W-VAF------AF-------IYE-------T--IT-SS-----
--TN----------TYM-------YF----------------------------Q-KFIL
--------------------------P-------VNMFATI-------------------
---------------------AIGL--------------------IA-------------
--------QLSYILSIQFM--------IECCIY-------------C-----------QS
TF-I-PINA----------------L----------------LDT--------------L
-------LN--------------QNK----------------------------------
-HSSP--------------------IAFRR-----------M-----------ARS----
--------T--------RV---YYIK----------TIKS-IGYMDRFLAY---------
-----AIFVFYFQF-----IGHC------------IF-IFS-----STFA----------
---N-GQS-------LF------------MLCYS--------------------------
--------VFRF----F---GEGSYLVL-V---TYHLIRV--------------------
NQLS-V--QIFDKV-Y------QLSFSFNS-D-------Q-------S------I-EAIN
E---INLFLLRIN-RN-----------DV--G--FTFADLC-LVSPSFASSLVTISVT--
--------LGLALPS--------------IIKSH--------------------------
-------------------------------------------------
>TuGR393
------------------------------------------------------------
------------------------------------------------------------
------------------------------------------------------------
------M-----------DEI---------------------------------------
------------------------------------------------KSNH--------
---CHSQTEP----------------------SSL-------------------------
-----------------------------------LGCSLLR------------------
------------------------------------------------------------
------------------------------------------------------------
---------------------K--------------------------------------
------------------------------------------------------------
--------NV------FSQVV--------FW-----------IA----------------
-------SI-TLVS------------K-------AV----YR-L-YL------------V
IITP-------------------------I----D-------------VSEP-----TNF
I------------------NRYE-L----------IL---------DQL-YPL--CLG--
-------------------LIIM-----------------HF-------E-VNR------
---------------------------------------------------------S-L
YI-----EY------LD-CYH----L-IV--------SN----H-FGK------ASLG--
-----------------------------FVKKW----------VK--II------RF--
-----------------W-VIV------AF-------IYE-------V--IT-TL-----
--TN----------NYLR------YF----------------------------K-KFGF
--------------------------T-------VNMFAIL-------------------
---------------------SIGL--------------------IG-------------
--------QLSYILAIQFM--------IECCIY-------------C-----------QS
TF-I-PINT----------------L----------------LDT--------------L
-------ST--------------RNK----------------------------------
-LSSP--------------------LDINR-----------I-----------AKS----
--------T--------RV---YYIK----------TIRS-IRYMDRFLAY---------
-----AIFVFYLYF-----IGHC------------IF-IFS-----STLK----------
---I-GSS-------PY------------LLFYS--------------------------
--------VFRF----F---GESSYLVL-V---TYHLIRV--------------------
NQLS-V--QIFDKV-Y------QFSFSFNS-E-------Q-------S------I-VTVN
E---INLFLLRIH-PN-----------DV--G--FTFAGLC-LVSPSFVSSLVTISLT--
--------LGLALPS--------------IIK----------------------------
-------------------------------------------------
>TuGR644
------------------------------------------------------------
------------------------------------------------------------
------------------------------------------------------------
------M-----------DEI---------------------------------------
------------------------------------------------KSNY--------
---CHSQIEP----------------------SSL-------------------------
-----------------------------------LGCSLLR------------------
------------------------------------------------------------
------------------------------------------------------------
---------------------K--------------------------------------
------------------------------------------------------------
--------NV------FSQVV--------FW-----------VA----------------
-------SI-ALIS------------K-------AV----YR-L-YL------------V
ITTS-------------------------I----E-------------VSEP-----TDF
I------------------HRYE-N----------IL---------DQL-YPL--CLG--
-------------------LIIM-----------------HF-------E-LNC------
---------------------------------------------------------S-L
YI-----KH------LD-CYH----L-IV--------SN----H-FGK------ASLE--
-----------------------------FVKKW----------VK--TI------RF--
-----------------W-VIV------AF-------IYE-------A--VT-TS-----
--TN----------NYLR------YF----------------------------N-KFGF
--------------------------T-------VNMFAIV-------------------
---------------------SIEL--------------------IG-------------
--------QLSYILAIQFM--------IECCIY-------------C-----------QS
TF-I-PSNT----------------L----------------LDT--------------L
-------SN--------------RNK----------------------------------
-LSSP--------------------LDINR-----------M-----------AKS----
--------T--------RV---YYIK----------TIKS-IRYMDRFLAY---------
-----AILVFYLYF-----IGHC------------IF-VFS-----STLN----------
---I-GSS-------PY------------MLCYS--------------------------
--------VFRF----F---GESSYLVP-V---TYHLIRV--------------------
NQLS-V--QIFDKV-Y------QLSFSFNS-D-------Q-------S------I-EAIN
E---INLFLLRIN-RN-----------DV--G--FTFADLC-LVSPSFVSSLVSISFN--
--------FCY-------------------------------------------------
-------------------------------------------------
>TuGR394
------------------------------------------------------------
------------------------------------------------------------
------------------------------------------------------------
------M-----------DEI---------------------------------------
------------------------------------------------KSNP--------
---CHSQTEP----------------------SSL-------------------------
-----------------------------------LGCSLVR------------------
------------------------------------------------------------
------------------------------------------------------------
---------------------K--------------------------------------
------------------------------------------------------------
--------NV------FSQVV--------FW-----------VA----------------
-------SI-ALIS------------K-------AV----YR-L-YL------------A
IITP-------------------------I----D-------------VSEP-----TTV
I------------------NSYE-N----------IL---------NQM-YAL--CLG--
-------------------LIIM-----------------HF-------E-VNR------
---------------------------------------------------------S-L
YI-----EY------LD-CYQ----T-IV--------SN----H-FGK------ASLE--
-----------------------------FVKKW----------VK--II------RF--
-----------------Y-VIV------AF-------IYE-------V--IT-TS-----
--TN----------NYLR------YF----------------------------N-KFGF
--------------------------T-------LNMGAII-------------------
---------------------FFDW--------------------IV-------------
--------QLSYIFSLQFV--------MECCIY-------------C-----------QS
TF-I-PINA----------------L----------------LDT--------------L
-------LN--------------RNK----------------------------------
-LSSP--------------------LTINR-----------M-----------AKS----
--------T--------RL---YYIK----------TIKS-IIYMDKFLSY---------
-----AVLVFYLYF-----IGHC------------IF-IFS-----STLN----------
---I-GHS-------LY------------MLCYS--------------------------
--------VFRF----F---GESSYLVL-V---TYHLIRV--------------------
NQLS-V--QIFDKV-Y------QLSFSFSS-D-------Q-------S------I-AAVN
E---INLFLLRVN-RN-----------DV--G--FTFAGLC-LVSPSFVSSLATISLT--
--------LGLALPS--------------FSR----------------------------
-------------------------------------------------
>TuGR390
------------------------------------------------------------
------------------------------------------------------------
------------------------------------------------------------
------M-----------DEI---------------------------------------
------------------------------------------------KSTY--------
---SPSQFEP----------------------SSL-------------------------
-----------------------------------LGWSLLR------------------
------------------------------------------------------------
------------------------------------------------------------
---------------------K--------------------------------------
------------------------------------------------------------
--------KV------FSHLM--------FW-----------IA----------------
-------SA-SLIS------------R-------AF----YR-F-SI------------V
V----------------------------M----N-------------KEVE-----T--
M------------------TKYG-Q----------LL---------NQL-CTL--CLG--
-------------------LTIM-----------------HF-------E-FNR------
---------------------------------------------------------P-L
YI-----KY------LD-CYQ----T-IV--------NN----N-FGK------ASLK--
-----------------------------FVNKW----------GK--IV------RV--
-----------------W-VIF------AF-------LYE-------L--IT-IA-----
--TF----------EYLY------IF----------------------------K-KTGF
--------------------------T-------ANMFLLV-------------------
---------------------SFFS--------------------FT-------------
--------QLLYILTIQFI--------IECCIY-------------T-----------QS
TF-I-PINT----------------L----------------LDT--------------L
-------LH--------------QNQ----------------------------------
-QSTQ--------------------LDINR-----------M-----------AKL----
--------T--------RV---HYTK----------IIKS-IRYIDKFLTY---------
-----AILVFYLYF-----IGHC------------IF-VFN-----EFFQ----------
---V-SGS-------IY------------WRLYN--------------------------
--------VFRF----F---GESSYLVL-T---TYHLVRV--------------------
HQLS-V--QMFAKV-Y------DLSYSLAS-D---------------S------F-EAVN
E---INLFLFRID-RN-----------DV--G--FTFAGLC-LVSPSFVSSLASIALT--
--------LGLALPN--------------FID----------------------------
-------------------------------------------------
>TuGR399
------------------------------------------------------------
------------------------------------------------------------
------------------------------------------------------------
------M-----------VDI---------------------------------------
------------------------------------------------EANS--------
---QNGQHEP----------------------ISV-------------------------
-----------------------------------FGRAFIR------------------
------------------------------------------------------------
------------------------------------------------------------
---------------------K--------------------------------------
------------------------------------------------------------
--------NL------SSQVI--------FW-----------IS----------------
-------LI-SMVA------------R-------GF----YI-L-YH------------V
FDPT-------------------------I----S-------------LYNS-----D--
V------------------FKYQ-R----------IT---------CQL-YSI--SVG--
-------------------LILL-----------------HL-------K-YNR------
---------------------------------------------------------S-L
YI-----DY------LD-VYQ----T-LV--------SD----N-FGL------ASTG--
-----------------------------FVRKQ----------NQ--IK------RF--
-----------------F-PII------AI-------IYE-------I--LT-IL-----
--IH----------QYSF------DL----------------------------P-KLGF
--------------------------S-------LKLIAAF-------------------
---------------------IIAS--------------------IA-------------
--------QCGYVFSMQFI--------IECCIY-------------S-----------QS
SL-M-SMNN----------------L----------------LDS--------------L
-------IH--------------KRI----------------------------------
--EPS--------------------NNMNH-----------I-----------AMS----
--------I--------RL---YYSK----------TVES-IRLMDKFLTF---------
-----AIFVFYFYF-----TGHC------------VL-IVG-----EILD----------
---T-DSS-------IY------------FILWL--------------------------
--------IFNL----F---GELSYLVL-I---TYHLVSV--------------------
NQNS-A--RIFDKV-Y------QISFSLNS-S-------H-------S------I-QTMN
E---INLLLLRIN-RN-----------DV--G--FTFAGLC-MVSPSFISSLATISLT--
--------LGLALPS--------------FIDDK--------------------------
-------------------------------------------------
>TuGR400
------------------------------------------------------------
------------------------------------------------------------
------------------------------------------------------------
------M-----------VDI---------------------------------------
------------------------------------------------ESNR--------
---QNGQHEP----------------------ISI-------------------------
-----------------------------------FGRAFIR------------------
------------------------------------------------------------
------------------------------------------------------------
---------------------E--------------------------------------
------------------------------------------------------------
--------NV------TSQVI--------FW-----------IT----------------
-------SL-GITA------------K-------GL----YK-L-YR------------V
FDPT-------------------------I-QQDS-------------PHSR-----G--
V------------------VKYE-L----------IY---------TQL-HSI--SFG--
-------------------LIIL-----------------HF-------K-FNR------
---------------------------------------------------------S-M
YL-----KY------LD-IYQ----T-IV--------RS----N-FGL------ASNG--
-----------------------------FKKRC----------IK--IN------RF--
-----------------F-LVF------AT-------IYE-------M--LT-TS-----
--VN----------HYLS-------D----------------------------R-PTDF
--------------------------S-------IVFFVEL-------------------
---------------------ILMA--------------------FA-------------
--------LFGYVFSMQFI--------IECCTY-------------S-----------QS
SF-K-PLNN----------------L----------------LDS--------------L
-------LN--------------KSL----------------------------------
----P--------------------NNMNS-----------I-----------AKS----
--------L--------RL---YYSK----------TVES-VRIMDKFLAF---------
-----AIFVFYLYF-----TGHC------------IL-IVG-----EILD----------
---ASRCS-------IY------------YTLWM--------------------------
--------IFRF----F---GESSYLVL-I---TYHLVCV--------------------
NQSS-T--RIFDKV-Y------QLSFSLDS-S-------H-------S------I-VTMN
E---INLFLLRTN-RN-----------DV--G--FTFAGLC-MVSPSFVSSLATISLT--
--------LGLALPS--------------FIK----------------------------
-------------------------------------------------
>TuGR396
------------------------------------------------------------
------------------------------------------------------------
------------------------------------------------------------
------M-----------DHL---------------------------------------
------------------------------------------------NNEESSSL----
-DGFYTQHKP----------------------FSI-------------------------
-----------------------------------FGALLVR------------------
------------------------------------------------------------
------------------------------------------------------------
---------------------K--------------------------------------
------------------------------------------------------------
--------SI------SHQII--------FC-----------FT----------------
-------SV-LLIT------------K-------AF----CR-L-YM------------I
FDPT-------------------------I-SRVT-------------TADY-----S--
F------------------VKYE-K----------TL---------KQL-NSL--LVG--
-------------------LVIL-----------------HF-------M-FNR------
---------------------------------------------------------Q-L
YI-----RY------LN-VYY----S-IA--------KN----N-FGL------FSTE--
-----------------------------FVVKW----------TK--FN------QL--
-----------------F-LTL------AL-------IVQ-------L--II-TL-----
--DN----------YYVH------YF----------------------------N-EFGF
--------------------------S-------LNMIVYS-------------------
---------------------IVVY--------------------TA-------------
--------KCIEILAIQFI--------IECCFY-------------S-----------QS
TF-L-PLID----------------S----------------LDT--------------L
-------AQ--------------SNN----------------------------------
-RPSQ--------------------SDINR-----------I-----------TKS----
--------I--------RL---YYSE----------TIRS-IRYMDRYLTY---------
-----AILVFYSYF-----IGHC------------IF-LFG-----TLFY----------
---S-NQS-------TY------------IFFMS--------------------------
--------VFEF----C---IKSLYLFL-V---TYHLIRV--------------------
NQLS-V--QMFDKV-Y------DLSYSLNA-D-------L-------S------R-RSIN
E---INLFLLRIG-RN-----------DV--G--FTLAGLC-LVSPSFVSSVATISLT--
--------IGLALPN--------------FIK----------------------------
-------------------------------------------------
>TuGR397
------------------------------------------------------------
------------------------------------------------------------
------------------------------------------------------------
------M-----------DAI---------------------------------------
------------------------------------------------ESTHN-------
---GNGQHEP----------------------ISI-------------------------
-----------------------------------LGYLLVR------------------
------------------------------------------------------------
------------------------------------------------------------
-------------------INK--------------------------------------
------------------------------------------------------------
--------NV------SSKII--------IW-----------VC----------------
-------SA-LMIF------------K-------TF----YR-L-YS------------I
FDPT-------------------------I----S-------------LYDD-----N--
I------------------VKYE-K----------IY---------NQL-YAL--SLG--
-------------------LILL-----------------NF-------Y-MDY------
---------------------------------------------------------S-M
YI-----KY------LN-AYK----R-IV--------KN----G-FDI------DSTE--
-----------------------------YVEKQ----------LK--IN------RL--
-----------------F-IKL------AF-------ICE-------L--AI-TG-----
--YN----------NYLN------YY----------------------------R-KLGF
--------------------------R-------SEMIFLS-------------------
---------------------VTAC--------------------IT-------------
--------QCSSLIFVQFI--------IECCIY-------------C-----------QS
SF-I-PLNN----------------S----------------LDI--------------I
-------IR--------------QNE----------------------------------
-RS----------------------IDINR-----------I-----------AKL----
--------I--------RL---SYDK----------TTES-IRCMDKFLTF---------
-----VLFAFYSYY-----IGHC------------IF-AFG-----IILS----------
---Y-ASS-------FY------------FLSFA--------------------------
--------VLRF----L---VDAFYLFW-V---TYHLVRV--------------------
NQLS-I--QMFDKV-Y------RLSFSLDS-S-------H-------T------I-ATMN
E---INLFLLRTN-RN-----------DV--G--FTFAGLC-MVSPSFVSSLATISLT--
--------LGLALPS--------------FIK----------------------------
-------------------------------------------------
>TuGR398
------------------------------------------------------------
------------------------------------------------------------
------------------------------------------------------------
------M-----------DET---------------------------------------
------------------------------------------------ASVVI-------
---HNSLHKP----------------------TSI-------------------------
-----------------------------------LGRLLVN------------------
------------------------------------------------------------
------------------------------------------------------------
-------------------LNK--------------------------------------
------------------------------------------------------------
--------NV------LNKII--------IW-----------TI----------------
-------SA-SLIV------------Q-------AF----LK-L-YW------------D
SDSN-------------------------F----I-------------IY-N-----N--
I------------------MKYE-K----------LY---------SQL-YGL--CLG--
-------------------LTLL-----------------HL-------T-SHH------
---------------------------------------------------------S-F
YI-----KY------FN-VYQ----T-IV--------KN----G-YGS------DVTK--
-----------------------------FLSKK----------TK--TI------QS--
-----------------F-LKL------AT-------ICG--------------------
---N----------NYFN------FY----------------------------L-KSGF
--------------------------N-------SYMIIVS-------------------
---------------------IVSC--------------------TF-------------
--------QMLYALFLQFI--------IECTIY-------------C-----------QS
SF-I-PLNN----------------L----------------LDA--------------F
-------MRQ-------------QNN----------------------------------
-RSTP--------------------INIDG-----------V-----------ARI----
--------I--------RL---HYKK----------TTKS-INCMNTFLTV---------
-----AICTFYLYF-----IGHC------------IF-AFG-----IILS----------
---Y-TSS-------TN------------LLSYA--------------------------
--------ITRF----L---GGTCYLVF-T---TYHLVRV--------------------
NQLS-V--QMFDRV-Y------DFSFSLNS-S-------H-------S------I-ITMN
E---INLFLLRVN-RN-----------DV--G--FTFAGLC-LVSPSFVSSLATISLS--
--------IGLALPS--------------FIK----------------------------
-------------------------------------------------
>TuGR383
------------------------------------------------------------
------------------------------------------------------------
------------------------------------------------------------
------M-----------DYN---------------------------------------
------------------------------------------------KLRKF-------
---IEKSTKP----------------------SSI-------------------------
-----------------------------------FAKSLFR------------------
------------------------------------------------------------
------------------------------------------------------------
---------------------E--------------------------------------
------------------------------------------------------------
--------NI------VSQVV--------QL-----------CT----------------
-------SI-SFLL------------Y-------AL----VK-L-YK------------I
HDSS---------------------------KNTP-------------------------
LGVDR------------GNFTYN--------NCTRIA---------NFF-YAI--SVS--
-------------------AAIL-----------------LY-------K-YNS------
---------------------------------------------------------K-K
YV-----NY------IN-YFQ----S-SI--------KN----P-FGL------KQIL--
-----------------------------YVNKW----------QK--IN------RF--
-----------------I-IIL------LS-------LTG-------L--TI-MT-----
--LE----------FYYH------PF----------------------------S-----
---------------------------------LTYDYAEI-------------------
---------------------ILTY--------------------MC-------------
--------ESGLILEQQFV--------LETCIY-------------L-----------QS
NF-V-FFHL----------------F----------------FDS--------------L
-------TK--------------KVI----------------------------------
-ENLR--------------------VDVYH-----------A-----------IKS----
--------V--------RD---IHSQ----------TIEF-TRQLDSFFRL---------
-----KVLNTFGYL-----AIYS------------IC-NIG-----LLAA----------
---P-DQT-------MI------------RILTL--------------------------
--------IGRA----I---FIATILCL-S---SYHFARV--------------------
NYLS-I--QVYNKV-H------DFSLSRNL-I-------R-------S------I-ETMN
E---IKLFLLRIS-RD-----------DV--G--FTLAGQC-VVSVNFISSLAIITLT--
--------IGLALPG--------------FFK----------------------------
-------------------------------------------------
>TuGR386
------------------------------------------------------------
------------------------------------------------------------
------------------------------------------------------------
------M-----------DYN---------------------------------------
------------------------------------------------KLMKI-------
---IEKSTKP----------------------SSI-------------------------
-----------------------------------FAKSILR------------------
------------------------------------------------------------
------------------------------------------------------------
---------------------E--------------------------------------
------------------------------------------------------------
--------NI------SSQVL--------HL-----------FT----------------
-------SI-SFLL------------L-------CT----IK-L-YK------------I
HESS---------------------------KNTP-------------------------
LGINI------------GALTYS--------RCERIV---------NFF-VIL--SFG--
-------------------VTSL-----------------LY-------K-YNS------
---------------------------------------------------------P-T
YA-----RF------IN-DFQ----S-SIN-------KN----C-FGL------TQIT--
-----------------------------YIKKW----------IK--FN------RF--
-----------------I-LTL------QS-------ITR-------I--LI-LT-----
--LH----------FSYN------PF----------------------------SW----
---------------------------------TFINSLNF-------------------
---------------------VLPF--------------------MC-------------
--------ESGMILEQQFI--------LETCIY-------------L-----------QS
NF-V-FFHL----------------F----------------FDS--------------L
-------TK--------------KVN----------------------------------
-ESPG--------------------VDVYH-----------V-----------IKS----
--------V--------RR---MHSR----------TIEF-TRHIDSFFRF---------
-----TVFNTFLFL-----TIYF------------IC-IIG-----MLLA----------
---P-DQT-------LI------------RILNL--------------------------
--------ISRA----I---FISITLCV-S---SYHFARV--------------------
NYLS-L--QVFNKV-H------DLSLSPNL-V-------R-------S------I-ETMN
E---INLFLLRIS-RD-----------DV--G--LTFGGLC-LVSVNFISSAAIIALT--
--------IGLALPS--------------FFNSNST------------------------
-------------------------------------------------
>TuGR384
-------MHLV--DS---------------------------------------------
------------------------------------------------------------
KVSQISL---------------------------------------------------FG
VCFSVKM-----------DTN---------------------------------------
------------------------------------------------NLIGF-------
---IEKSTKP----------------------SSI-------------------------
-----------------------------------FAKSLLR------------------
------------------------------------------------------------
------------------------------------------------------------
---------------------E--------------------------------------
------------------------------------------------------------
--------SI------SSQLL--------HL-----------FT----------------
-------SI-SFLL------------Y-------AT----TK-I-YK------------I
HKST---------------------------KNTH-------------------------
LGISI------------SDLTYN--------KCIIIA---------NIL-YTS--SLV--
-------------------ATIL-----------------LY-------K-YNA------
---------------------------------------------------------H-I
YV-----KY------IN-DFQ----S-SI--------KT----P-FGL------AQTS--
-----------------------------YVNKW----------QK--ID------RF--
-----------------I-VRL------QF-------LTR-------I--TV-RA-----
--VE----------YYAN------PF----------------------------N-----
---------------------------------LTYSYTDI-------------------
---------------------VVSF--------------------MC-------------
--------ELSLILEQQFI--------HETCIY-------------L-----------QS
DF-V-YYHL----------------F----------------FDS--------------L
-------TK--------------MVN----------------------------------
-ESVG--------------------LDVYH-----------A-----------IKS----
--------V--------RH---MHSQ----------TIQF-SRKIDSFFRL---------
-----TLLNTLGFL-----TIYS------------IC-NIG-----LILA----------
---P-NQT-------MM------------RVLTI--------------------------
--------IGKA----I---LFLAILSV-S---VYHFARV--------------------
NYLS-L--QIFNKV-Y------DLSLSPNL-V-------R-------S------I-ETMN
E---INLFLFRIR-RD-----------DV--G--FTFAGLC-VVSVNFISSLAIIALT--
--------IGLALPG--------------FFK----------------------------
-------------------------------------------------
>TuGR385
------------------------------------------------------------
------------------------------------------------------------
------------------------------------------------------------
------M-----------DSN---------------------------------------
------------------------------------------------ELKDI-------
---IEKSTKP----------------------SSI-------------------------
-----------------------------------YAKSILR------------------
------------------------------------------------------------
------------------------------------------------------------
---------------------E--------------------------------------
------------------------------------------------------------
--------NI------SSQVV--------HL-----------FT----------------
-------SI-SFLL------------Y-------AT----VK-L---------------I
NEFS---------------------------KNTP-------------------------
LGIKI------------STLTYD--------RCIIIA---------NFL-FST--SLF--
-------------------ATIL-----------------LY-------K-YKG------
---------------------------------------------------------P-I
YV-----EY------IN-YFQ----S-SI--------KN---GS-CGL------AQAS--
-----------------------------YVNKW----------QK--IN------RF--
-----------------I-IIL------QL-------LIR-------I--TM-RF-----
--FE----------YYAN------PF----------------------------H-----
---------------------------------LTYNYIDI-------------------
---------------------ILSY--------------------MC-------------
--------ELGLILEQQFI--------YETCIY-------------L-----------QS
NF-I-FFHF----------------F----------------LDS--------------L
-------TK--------------KVN----------------------------------
-ESPG--------------------VDVYH-----------V-----------IKL----
--------V--------RH---MHSH----------TIEF-TRRIDPFFRL---------
-----TVFNTFGFL-----SVYS------------IC-IIG-----MLSA----------
---T-DQT-------IS------------QILIL--------------------------
--------IGRA----T---YFATLIFV-T---SYHFARV--------------------
NYLS-M--QICNTV-H------GFTLSPNL-A-------R-------S------I-DTMN
E---INLFLLRIS-RD-----------DV--G--FTFAGLC-VVSVNFISSLAIITLT--
--------IGLALPG--------------IFK----------------------------
-------------------------------------------------
>TuGR297
------------------------------------------------------------
------------------------------------------------------------
------------------------------------------------------------
------------------------------------------------------------
------------------------------------------------------------
---MNNSFDI----------------------SSI-------------------------
-----------------------------------FMVIVNKK----------------S
Q-----------------------------------------------------------
------------------------------------------------------------
------------------KSQK--------------------------------------
------------------------------------------------------------
--------SK------KSSYL--------LL-----------------------------
-------AV-LLLL------------T-------AS----IG-S-FT------------M
FNAY-------------------------Q-NILP--AK------------------T--
L-----------------REKNV-C--------VLQF---------LIG-MAI--ILA--
-------------------YFSL-----------------VF-------L-CDW------
---------------------------------------------------------K-R
CV-----EF------IE-IWS----Q-TG-----------L--Q-HDQ------EIIN--
-----------------------------YIKSE----------RK--KY------RLI-
-----------------I-TIL------VV-------VFA-------V--TV-V------
--LF---------------------N----------------------------P-RYGQ
-------------------R--------LHQMSVYQLIAVI-------------------
---------------------SISF--------------------SY-------------
--------PALFSLVFDFP--------LQFSLI-------------I-----------CT
VF-I-RVNQ----------------R----------------LEH--------------L
-------IE--------------HS-----------------------------------
-------------------------ESIDG-----------N-----------IKS----
--------I--------RF---MHSV----------GSQL-TLKADQFIRY---------
-----FTAVNYFIM-----ISFM------------LI-NLY-----SIIF----------
---L-SES-------LS------------DYFAG--------------------------
--------IGLQ----F---VVISMTAI-F---TYYAIKI--------------------
NHLA-S--KGFHHA-Y------QLTF---A-E-------N-------C------P-SSFA
E---TSLLIYRMG-RN-----------DI--G--LTFANLF-TITASFVTSLVTLCIT--
--------IILAFPT--------------IKSQF--------------------------
-------------------------------------------------
>TuGR298
------------------------------------------------------------
------------------------------------------------------------
------------------------------------------------------------
------------------------------------------------------------
------------------------------------------------------------
---MNNNIDV----------------------SSI-------------------------
-----------------------------------FMIIINK------------------
------------------------------------------------------------
------------------------------------------------------------
---------------------K--------------------------------------
------------------------------------------------------------
--------GK------KVHYV--------LL-----------------------------
-------AV-ILLL------------T-------AS----IG-S-II------------M
FNAY-------------------------V-NILT--AK------------------T--
L-----------------REKIF-C--------VLQF---------LIG-ISI--IID--
-------------------YFFL-----------------VF-------V-SDW------
---------------------------------------------------------K-R
FV-----EF------IQ-IWT----K-TG-----------L--Q-DDE------EIIN--
-----------------------------YIKRE----------RK--KY------RVI-
-----------------I-FAL------DI-------LFT-------T--TV-S------
--LF---------------------S----------------------------P-QYGQ
-------------------R--------LHQISVCHFATVI-------------------
---------------------CISF--------------------TY-------------
--------SLLFSLVSDFP--------LQFALI-------------I-----------CT
VF-I-RVNQ----------------R----------------LEH--------------L
-------IE--------------HP-----------------------------------
-------------------------DSVDD-----------N-----------IRS----
--------I--------RF---MHSV----------GSQL-ALKADQFVRY---------
-----FTAANYSIM-----VSFI------------LI-NLY-----SIIF----------
---L-SES-------LN------------DYFAG--------------------------
--------TGVQ----V---VVTSVAAM-F---TYYAIKI--------------------
NHLA-S--KGFHHA-Y------QLTF---I-A-------N-------S------P-NHFA
E---TSLLVYRMG-RN-----------DI--G--LTFANLF-TITASFVTSLVTLCIT--
--------FILAFPT--------------IQC----------------------------
-------------------------------------------------
>TuGR299
------------------------------------------------------------
------------------------------------------------------------
----ML----------------I-------------------------------------
------V-----------S-----------------------------------------
-------------------------------------------SDN--KQVPE-------
---MNKVIEI----------------------SSI-------------------------
-----------------------------------FTVIVDK------------------
------------------------------------------------------------
------------------------------------------------------------
---------------------K--------------------------------------
------------------------------------------------------------
--------SR------KTRYF--------LL-----------------------------
-------AI-ALFL------------A-------TL----IG-S-FI------------M
YTAY-------------------------K-NFLT--SE------------------T--
L-----------------AGKNL-C--------ILQF---------LNG-FSV--INV--
-------------------YFCL-----------------IF-------V-CDW------
---------------------------------------------------------K-R
FV-----EF------KE-IWS----Q-TG-----------L--Q-NDP------ETIS--
-----------------------------SIKSQ----------VR--NY------RRF-
-----------------I-CAL------NA-------VFT-------F--TA-T------
--LS---------------------I----------------------------Y-QSDL
-------------------S--------FKPKDVFQSIFVT-------------------
---------------------CVSF--------------------IY-------------
--------SFLFGLITDFP--------IQMVLF-------------I-----------CS
VF-V-RVNQ----------------R----------------LAY--------------L
-------IK--------------HP-----------------------------------
-------------------------DSAED-----------N-----------MKS----
--------I--------RL---LHCI----------GSQL-TRAADQFIRY---------
-----FLATSYALK-----VSFI------------LI-NLY-----RIIY----------
---L-SET-------LS------------DYFIS--------------------------
--------LSLL----I---AVSSMTAF-V---TYNAVKV--------------------
NNLA-S--KGFHDT-Y------RLSF---T-K-------N-------C------P-NYFA
E---ASLLMYRMG-RN-----------DI--G--LTFANLF-TITASFVTSLTTLCIT--
--------LILAFPT--------------IQSQVNK------------------------
----------------------------------Q-------------C
>TuGR300
------------------------------------------------------------
------------------------------------------------------------
----ML----------------I-------------------------------------
------V-----------S-----------------------------------------
-------------------------------------------SDN--KQVPE-------
---MNKVIEI----------------------SSI-------------------------
-----------------------------------FTVIVDK------------------
------------------------------------------------------------
------------------------------------------------------------
---------------------K--------------------------------------
------------------------------------------------------------
--------SR------KTRYF--------LL-----------------------------
-------AI-ALFL------------A-------TL----IG-S-FI------------M
YTAY-------------------------K-NFLT--SE------------------T--
L-----------------AGKNL-C--------ILQF---------LNG-FSV--INV--
-------------------YFCL-----------------IF-------V-CDW------
---------------------------------------------------------K-R
FV-----KF------KE-IWS----Q-TG-----------L--Q-NDP------ETIS--
-----------------------------SIKSQ----------VR--NY------RRS-
-----------------A-CAL------NA-------VFT-------F--TA-T------
--LS---------------------M----------------------------Y-QSDL
-------------------S--------FKPKDVFQSIFLT-------------------
---------------------CVSF--------------------IY-------------
--------SSLFTLITDFQ--------IQMVFF-------------I-----------CS
VF-V-RVNQ----------------R----------------LAY--------------L
-------IK--------------HP-----------------------------------
-------------------------DSTED-----------N-----------MKS----
--------I--------RL---LHCI----------GSQL-TRKADQFIRY---------
-----FLATSYTLQ-----VSFI------------LI-NLY-----RSIY----------
---L-SET-------LG------------DYFIS--------------------------
--------VSSL----T---AVSSITAF-V---TYNAVKV--------------------
NNLA-S--KGFHHT-Y------RLSF---T-K-------N-------C------P-NHFA
E---ASLLMYRMG-RN-----------DI--G--LTFANLF-TITASFVTSLATLCIT--
--------FILAFPT--------------LQSQPNK------------------------
-------------------------------------------------
>TuGR301
------------------------------------------------------------
------------------------------------------------------------
----ML----------------I-------------------------------------
------I-----------S-----------------------------------------
-------------------------------------------SDN--KPVPE-------
---MDKGIEI----------------------SSI-------------------------
-----------------------------------FTVIVDK------------------
------------------------------------------------------------
------------------------------------------------------------
---------------------K--------------------------------------
------------------------------------------------------------
--------NR------RMRYF--------LL-----------------------------
-------AI-FLSL------------V-------VS----IG-S-FI------------M
YVAY-------------------------K-NFLT--CE------------------T--
L-----------------AEKNL-C--------ILQF---------LNG-FSV--INV--
-------------------YFFL-----------------LF-------V-CDW------
---------------------------------------------------------K-R
FV-----EF------KE-IWS----Q-TG-----------L--Q-NDP------ETIN--
-----------------------------NIKSQ----------LR--KY------RRF-
-----------------I-CVI------NG-------VFT-------V--PA-T------
--LS---------------------I----------------------------Y-QSDL
-------------------S--------FKPKDAYEFILIS-------------------
---------------------CLSL--------------------IY-------------
--------SALIGLVTDFP--------IQLALF-------------I-----------CS
VF-T-RVNQ----------------R----------------LAY--------------L
-------IE--------------HP-----------------------------------
-------------------------DSTED-----------N-----------MRS----
--------I--------RL---LHSI----------GSQL-TLKADQFIRY---------
-----FLATSFSLY-----VLFI------------LI-NLY-----RIIY----------
---L-SYT-------LT------------DYFIS--------------------------
--------MSIL----I---AVMSMTAF-I---TYNAVKI--------------------
NYLA-S--KGFHHT-Y------QLSF---T-K-------N-------S------S-NHIA
E---ASLLMYRMG-RN-----------DI--G--LTFANLF-TITASFVTSLATLCIT--
--------FILAFPT--------------IQSQSNK------------------------
-------------------------------------------------
>TuGR302
------------------------------------------------------------
------------------------------------------------------------
------------------------------------------------------------
------M-----------C-----------------------------------------
-------------------------------------------SDK--KMTTE-------
---VDEPIEI----------------------SSI-------------------------
-----------------------------------FTVMVNN------------------
------------------------------------------------------------
------------------------------------------------------------
---------------------K--------------------------------------
------------------------------------------------------------
--------NR------KFRYF--------LL-----------------------------
-------MV-ILSL------------T-------VA----IG-S-YA------------M
YKAY-------------------------L-GFSA--FEG--------------------
L-----------------NEKSF---------FILQL---------LNG-LVI--IFS--
-------------------YFIL-----------------IF-------V-CNW------
---------------------------------------------------------K-R
FV-----EF------LE-VWS----Q-TG-----------L--E-HDS------KTIK--
-----------------------------YIKYQ----------RK--KC------RL--
-----------------L-ILI------HV-------ILN-------V--TV-SS-----
------------------------ST----------------------------Y-RTEK
----------------------------QSLEYIFELVPIA-------------------
---------------------FTSF--------------------TY-------------
--------AVLLGLITDFS--------LQILLF-------------I-----------CA
TF-L-HVNK----------------R----------------LEH--------------L
-------TK--------------FP-----------------------------------
-------------------------NSTED-----------N-----------IGS----
--------I--------RL---MHSF----------GSQM-TLKADQFIRH---------
-----FIACTYSMM-----ITFI------------LI-DLY-----RMIY----------
---L-STT-------PT------------DYYIS--------------------------
--------IIIQ----F---VVISMTAV-F---TYYVVKI--------------------
NAWA-S--KGFHHA-Y------QLSF---T-K-------N-------N------P-SHLA
E---TSLLMYRMG-RN-----------DI--G--LTFANLF-TITASFVTSLATLCVT--
--------FILAFPT--------------IKSQF--------------------------
-------------------------------------------------
>TuGR296
------------------------------------------------------------
------------------------------------------------------------
------------------------------------------------------------
------------------------------------------------------------
------------------------------------------------------------
----------------------------------M-------------------------
-----------------------------------LTNHLLL------------AFKT--
------------------------------------------------------------
------------------------------------------------------------
-------------------ITKLS------------------------------------
------------------------------------------------------------
------------------------------------------------------------
-------GI-SAMI------------G-------AS----LP-I-FH------------T
F------------------------------------------GI---------------
F--------------HWYETHFH-E----------IA---------FSM-FSD--LVY--
-------------------GFVF-----------------VF-------I-LPWQE----
-----------------------------------------------------LVKSI-T
LM-----GF------ID-NLE----T-RP-----------I--G-LDA------------
-------------------------------TRK----------RK--HY------KYL-
-----------------F-IQL------VL-------HFL-------G--IS-A------
--VV---------------------K----------------------------S-QSST
-------------------KP------LSDSE--WIDVWIN-------------------
---------------------PRRS--------------------LF-------------
--------YRANMLLIFTC--------CNCIICYL--------STEL-----------EF
TF-K-LINW----------------Q----------------IAS--------------F
-------AR--------------KID----------------------------------
-------------------------ATT-Q-----------E-----------LNL----
--------M--------RR---SYSM----------AIRS-CQAADQFSRY---------
-----LIVLRILTL-----VAFN------------PI-VFI-----K-------------
-----QSY-------VDV----------FKQFYA--------------------------
-------FVVYT----G---AKLVLLIQ-L---VDHLVAL--------------------
NSAS-H--SSLQEL-H------KISM---R-N-------D-------V---------DNQ
E---IKLFLMRMN-EK-----------NV--G--FTFLQLF-TIDRQFITSLLTFSLT--
--------IILAIPT--------------FISLYN------------------E------
-------------------------------------------------
>TuGR294
------------------------------------------------------------
------------------------------------------------------------
------------------------------------------------------------
------M-----------------------------------------------------
----------------------------NL--------PKTV-TKS--QSIVT-------
---MYSLLNP----------------------NQL-------------------------
-----------------------------------YNPPVHR------------------
------------------------------------------------------------
------------------------------------------------------------
----------------------------H-------------------------------
------------------------------------------------------------
--------NQ------KHRLI--------PK-----------IS----------------
-------GV-SSLF------------L-------GI----YL-L-LMV---------L-V
TKPI-------------------------S-HENT----------------------D--
I--------------------------------SAVV---------IASRDCLGYIGL--
-------------------AIVM-----------------FF-------G-TNW------
------------------------------------------------------------
-------SF------LD-SSN----G-LTI-N----LNC-P--D-HNP------TFNS--
-----------------------------YVKFH----------RL--VK------KL--
-----------------I-LLV------TS-------IYY-------Y--LV-Y-DL---
--------------FFIA-LDRRYFI----------------------------E-KSYL
-------------------S--------RYMIHYVFNLLLG-------------------
---------------------FLAI--------------------LA-------------
--------HSGAIYLFNII--------YDGIII-------------L-----------NG
SF-K-CFNQ----------------Q----------------LID--------------L
-------HG--------------KRP----------------------------------
--------------------------SL-D-----------Q-----------LGQ----
--------L--------RC---YYSY----------LIQS-TLKFDQFARY---------
-----EICRLYINS-----ISAY------------LF-GLL-----GLFI----------
-----HKN-------EK------------TTIIS--------------------------
-------IILIF----L---FDSLIVIV-L---TLNSIML--------------------
NKNC-H--QELETL-Y------ELSL---P-M-------R-------S------A-IYRS
E---VILFYNRLS-KN-----------DV--G--LTFLNIF-TLKPNFVLSIVTLALT--
--------IFLAIPS--------------FIPLIL------------------K------
-------------------------------------------------
>TuGR303
------------------------------------------------------------
------------------------------------------------------------
-MNEL----------VKQS-----------------------------------------
---DQQI-----------D-----------------------------------------
------------------------YNQVTIET-----------TKL--NSKVT-------
---PIENVIL----------------------NSF----------------------NEQ
TGRFNQEHCTSPTVNVLEAKRSFLRL---------QTRSIVN------------EIDN-K
------------------------------------------------------------
------------------------------------------------------------
-------------------WIT--------------------------------------
------------------------------------------------------------
--RIQ---KK------YRKLF--------ML--------LG-------------------
-------II-IIAY------------N-------TT----HN-S-LMLF--K-------V
L-PV-------------------------P-NTYP-------------------------
L----------------ISGQTS---------TFVII---------FLA-DGL--FC---
-------------------L-IA------------YLGL-IY-------R----------
---------------------------------------------------------T-D
FT-----DF------EL-KWK----S-IG-----------I--S-SQDP-----FLDR--
-----------------------------MLKRT----------AR--EI------AI--
-----------------C-SIV------SL-------LGW-------L--IT-LL-----
-VFT----------WTVI------------------------------------Q-NDWD
----------------------------QGMVHVTMEIVHI-------------------
---------------------FSYI--------------------FI-------------
--------PFFAWGKFHSL--------YTCSMI-------------I-----------RS
VF-T-MIGK----------------R----------------MLNQ--------------
-----------------------PET----------------------------------
----F--------------------WNT-E-----------T-----------LRF----
--------Y--------RQ---MYSR----------TIDL-TESSNTIWSR---------
-----YLSFFYPML-----NLFA------------II-IVY-----YIIS----------
---G-PLN-------LF------------RYVVL--------------------------
--------GILD----F---TAFWAIFF-T---NRYIVGI--------------------
NVEA-A--SIYNIV-Y------GKSL---F-R-------N-------N------V-DYMI
E---ASLFLERIG-RE-----------DV--G--YSYEGLF-VYSPRLMTSILTLAVT--
--------IIIAFPS--------------FVSK---------------------------
-------------------------------------------------
>TuGR304
------------------------------------------------------------
------------------------------------------------------------
-MNEV----------VKQN-----------------------------------------
---DQQI-----------D-----------------------------------------
------------------------YNGVTT-------------EKS--NSTVT-------
---PIEQVVL----------------------NSM----------------------NGS
ITRFNQVHHRSPTVNVLEAKRSFLRL---------QTRSIVK------------EMQN-K
------------------------------------------------------------
------------------------------------------------------------
-------------------WLT--------------------------------------
------------------------------------------------------------
--RTQ---EK------YRKFL--------ML--------LA-------------------
-------II-IIAY------------N-------TT----HD-A-LMMF--R-------L
L-PV-------------------------P-NTYP-------------------------
L----------------ISGQMS---------TIIII---------FLA-DGL--FF---
-------------------L-IT------------YLGL-IY-------R----------
---------------------------------------------------------T-D
YT-----DF------EQ-KWK----S-IG-----------L--S-SQDP-----FLDK--
-----------------------------MLQKT----------AQ--EI------AI--
-----------------F-SIV------AM-------IGW-------T--VT-LS-----
-VFS----------WIVI------------------------------------Q-NDWD
----------------------------NGIVPVTMITVHI-------------------
---------------------SSYF--------------------FI-------------
--------PLFAWAKFYSL--------YTCSMI-------------I-----------RS
VF-T-MIGK----------------R----------------ILNH--------------
-----------------------PDT----------------------------------
----F--------------------WNT-E-----------T-----------LRF----
--------Y--------RQ---MYSR----------TIEL-TESSDNIWSR---------
-----YLSIFYPML-----NLFA------------II-IVY-----YIIS----------
---G-PVN-------LF------------RYAVL--------------------------
--------GILD----F---TAFWSIFF-T---NRYIIGI--------------------
NVEA-A--SIYNIV-Y------GKSL---I-R-------N-------N------V-DYMI
E---ASLFLERIG-RE-----------DV--G--YSYEGLF-VYSPRLMTSILTLAVT--
--------IIIAFPS--------------FVSR---------------------------
-------------------------------------------------
>TuGR306
------------------------------------------------------------
------------------------------------------------------------
------------------------------------------------------------
---MRRI-----------Q-----------------------------------------
------------------------LTSFDI--------PE---KIS--DSVN--------
-------------------------------LNSL----------------------SES
-----------------------------------SGKSIVL------------LLQS--
------------------------------------------------------------
------------------------------------------------------------
-----------G-------WLS--------------------------------------
------------------------------------------------------------
--YVQ---QN------FKPIL--------RA--------IG-------------------
-------IF-ASVS------------S-------VT----HT-V-LMLA--S-------V
L-PL-------------------------W-DASP-------------------------
----------------IIPGNVL---------IIMCT---------LVM-DFN--IM---
-------------------G-VM------------YISF-IH-------K----------
---------------------------------------------------------I-D
FS-----RF------EK-KAR----A-LG-----------F--D-YDNP-----IMAN--
-----------------------------ILKRA----------RR--KV------TI--
-----------------I-QVV------FV-------FSW-------F--VN-TI-----
-VFS----------IIFY------------------------------------I-NDSH
----------------------------KGSTVATIEIIHV-------------------
---------------------LNCV--------------------LI-------------
--------PLLPSNKIFTL--------FTSAIF-------------I-----------RS
VF-T-LFNQ----------------R----------------LMDH--------------
-----------------------SQ-----------------------------------
-------------------------WTF-T-----------D-----------LRF----
--------Y--------RK---MYSQ----------AIDL-TKSINQIWQN---------
-----FLVIFYPAV-----NGFV------------LY-FIF-----YTIT----------
---G-PVS-------ML------------RYAIL--------------------------
--------GFLA----A---TFILLFVY-T---NRFITGV--------------------
NIEA-F--AIYDTI-Y------IISL---N-N-------K-------D------V-TYTE
E---ANLFLKRIG-RQ-----------DV--G--FSYETYM-VYSPRLVGSVLTLLST--
--------IMIAFPT--------------FTRHY--------------------------
-------------------------------------------------
>TuGR307
------------------------------------------------------------
------------------------------------------------------------
------------------------------------------------------------
---MKRI-----------Q-----------------------------------------
------------------------LTSFNI--------PV---EKN--NSQN--------
--------------------------------NSF----------------------TER
LT-----------------PDS-------------NGKSIVL------------LLQS--
------------------------------------------------------------
------------------------------------------------------------
-----------D-------RLN--------------------------------------
------------------------------------------------------------
--YIQ---QN------FRTIL--------QA--------IS-------------------
-------IF-ASIF------------N-------LT----HT-V-LMIA--S-------I
L-PV-------------------------W-DASP-------------------------
----------------AIPGDIF---------IIVIT---------VAV-DFT--ML---
-------------------G-CV------------YLSF-IH-------K----------
---------------------------------------------------------I-N
FS-----KF------EK-KAR----A-LG-----------F--N-HDHP-----MMAN--
-----------------------------ILKKA----------RR--KV------TI--
-----------------I-GLL------FV-------SSW-------L--LN-VI-----
-VFS----------VIFY------------------------------------M-NHYS
----------------------------MGSTVTTIELFHV-------------------
---------------------YNFI--------------------LI-------------
--------PLLPSNKIFTL--------FTSAIF-------------I-----------RS
VF-T-LFNR----------------K----------------LINH------------ST
-----------------------SQ-----------------------------------
-------------------------WTF-A-----------D-----------LRF----
--------Y--------RK---MYSR----------AIDL-TKSTSQIWQN---------
-----FLVIFYPVI-----NGFV------------LL-FIF-----YTIS----------
---G-PVS-------II------------RYSCL--------------------------
--------GLLA----A---TICLLFVY-T---NQFITGV--------------------
NIEA-F--SVYDTV-Y------IISL---N-N-------K-------D------V-TYTE
E---ANLFLKRIG-RQ-----------DV--G--FSYETYM-VYSPRLVGSVLTLLST--
--------IMIAFPT--------------FTRH---------------------------
-------------------------------------------------
>TuGR305
------------------------------------------------------------
------------------------------------------------------------
------------------------------------------------------------
------------------------------------------------------------
--------------------------------------------MS--SNLIK-------
---PFQILGQ----------------------NKI-------------------------
-----------PTTPIKPPIPDHLRF---------R----IL------------PIFP-G
------------------------------------------------------------
------------------------------------------------------------
-------------------RVN--------------------------------------
------------------------------------------------------------
--LI--------------SFL--------TF--------TL-------------------
-------LF---AS------------T-------LG----HD-I-AMFF--G-------Y
L-PR-------------------------F-DFCG-------------------------
L----------------LTFSGS-----S----IITV---------LGG-DIF--IN---
-------------------A-LL------------VIVF-LF-------P----------
---------------------------------------------------------L-D
YS-----QY------EE-AWR----L-VG-----------F--S-LNDP-----FITD--
-----------------------------ELKRA----------KK--ET------LI--
-----------------F-AIL------FL-------ITW-------L--CY-LP-----
-GCV----------YIAV------------------------------------I-QPHE
----------------------------AGLIQMAFETSHQ-------------------
---------------------VSYP--------------------LV-------------
--------GILVFIKVHTL--------FTSSSL-------------I-----------RA
SF-I-LIKK----------------S----------------IKAH--------------
-----------------------PEV----------------------------------
----T--------------------WSL-Q-----------S-----------LRY----
--------Y--------RQ---IYTA----------TIEL-TSTANNIWSA---------
-----YLSFMYPAF-----NIMG------------LV-SLY-----TMIS----------
---G-SYD-------FS------------RYFIL--------------------------
--------GSSS----L---SLFWTSSF-M---NKYIIGI--------------------
NVEA-A--SVYDVV-Y------QKSL---L-D-------L-------G------E-KYMM
E---TMLFLERIG-RA-----------DV--G--YRLHGSF-VFSPTLMASMVTLGVT--
--------IIIAFPS--------------FAH----------------------------
-------------------------------------------------
>TuGR308
------------------------------------------------------------
------------------------------------------------------------
------------------------------------------------------------
----MKL-----------Q-----------------------------------------
------------------------LSILKI--------SS--------------------
-------LYA----------------------NRF----------------------TIF
THLFHVEKFKMSTISQVIFDQNVDSCTGFAVKNGGETISIVD------------HFQN-N
------------------------------------------------------------
------------------------------------------------------------
-------------------RFN--------------------------------------
------------------------------------------------------------
--LLH---GK------RRGIL--------IV--------LA-------------------
-------IC-AFII------------N-------GA----HD-F-LMFK--S-------V
Q-FI-------------------------P-DVSP-------------------------
L----------------VVGANQ-----T----IYIF---------LVG-DAC--LG---
-------------------F-GF------------CLAF-WY-------K----------
---------------------------------------------------------I-D
FT-----EF------SL-KWS----Q-SH-----------L--I-TPKF-----SPLK--
-----------------------------TLARL----------NK--SL------NL--
-----------------L-LIF------IM-------FAS-------I--SA-VA-----
-NII----------YLII-T-----Q----------------------------T-NRDE
----------------------------HGF-NVTLAVIHM-------------------
---------------------ASHF--------------------LM-------------
--------PLLFTHQLYLL--------FASTVT-------------V-----------KS
LF-T-QIGK----------------Q----------------IKSH--------------
-----------------------TKS----------------------------------
----T--------------------WSA-A-----------K-----------LSH----
--------Y--------RQ---QYAL----------AIEL-ANEANNIWSQ---------
-----YLAFFYPSI-----NLMA------------II-FVY-----YIIS----------
---G-PIN-------IY------------RYFIF--------------------------
--------AQIA----G---SIFLLIFY-L---NHYIIGI--------------------
NTEA-S--SIYDIV-Y------EKTF---Y-S-------K-------N------V-NYLS
E---INLFLDRIG-RE-----------NV--G--YRFEG-F-VYSPGLVASTLTLIVT--
--------IIIAFPS--------------FV-----------------------------
-------------------------------------------------
>MoccGr4
------------------------------------------------------------
------------------------------------------------------------
------------------------------------------------------------
------------------------------------------------------------
-------------------------MF----------------VRS--NLMIWF------
---LRATLVL----------------------IFN-------------------------
------------------------------QGKGEVIKRV--------------------
------------------------------------------------------------
------------------------------------------------------------
------------------------------------------------------------
------------------------------------------------------------
-----------------------------FD--------VLK------------------
-------ALGCIVF------------H-------WK----FA-Q-H--------------
------------------------------------------------------------
------------------------------------------------------------
-----------------------------------------------------N------
---------------------------------------------------------D-A
IF-----QL------LR-RLD----K-LS--------NVSD--A-TGL------FIGK--
-----------------------------VSTHC----------VM--TV------WI--
-----------------F-EAS------RI-------PTD-------Y--AA-F------
--IF---------EGKFD------KF----------------------------V-EKDL
---------------LLKPSD------ISGSMVPVVHIMAIITF--------------S-
---------------------MERL--------------------LI-------------
--------SGTISTVLLTF--------SFLNIF------------PF-----------DK
RF-S-ILPS----------------L----------------------------------
------------------------------------------------------------
----W--------------------PIP-W-----------V-----------TEF----
--------H--------FF---SPED----------LCIL-IQKIDNIFCT---------
-----MVFALHSIG-----VLQL------------CL-EVN-----SFFV----------
---MSTKG-------L--------------TAFG--------------------------
----LYNWALDT----A---YGTMSLLL-L---LFSAASL--------------------
CQSP-K--VSITTI-N------QFGL---R-T-------H-------S------E-LYEH
Q---LELTQSQMGVVG-----------GL--Q--LTAGKFY-SMDRSTFITSLGLIAS--
-------FVVFSMQMPEL----------AA------------------------------
-------------------------------------------------
>MoccGr5
------------------------------------------------------------
------------------------------------------------------------
------------------------------------------------------------
------M-----------------------------------------------------
-------------------------PFANH--------ARI--TER--SQAVDI------
---LWPLFKS----------------------LHV-------------------------
------------------------------VGAGPFRRHVD--------------GTY-E
GSM---------------------------------------------------------
------------------------------------------------------------
----------------RQKPLQ--------------------------------------
------------------------------------------------------------
--KLA---NS------IGR----------FM--------LVR------------------
-------FMAVGVL------------R-------FF----FA-R-HLV------------
-----------------------------G-AAAS----------------------D--
V--------------------------------VRAV---------CSV-----------
-----------------------------------TALS-VL-------N-ANL------
---------------------------------------------------------E-K
LH-----SV------IL-VID----E-AP--------T-RA--Y-RNA------SLCK--
-----------------------------LAKFW----------LA--SL------WI--
-----------------Y-VGY------RF-------TLD-------V--VT-F------
--FV---------DDRLT------LY----------------------------L-ETDL
---------------FIPFGV------LPPFLIPPMYVVAISDI--------------L-
---------------------INRI--------------------FV-------------
--------TGALAFSITLN--------FLLNML-------------F-----------DS
KV-Q-HFDE----------------E----------------LRR--------------L
-------SD--------------GDEY---------------------------------
----V--------------------LDG-N-----------Q-----------ALE----
--------L--------RM---RHAK----------LCQY-AQISDDIFSL---------
-----QNLVWHAVC-----VALA------------CA-ESA-----ASVQ----------
---MMRRN-------F--------------QLLR--------------------------
----FLGTLGNL----V---IMVVLMVA-N---TGSAAIV--------------------
CECR-D--RSRVFV-N------CLQS---R-T-------G-------AG-----S-PVSH
Q---V----SQMD--Q-----------RV--Q--LTAWKMY-KLDRAAIMTTLGACVT--
-------YVSLVIQRTED----------ALEN----------------------------
-------------------------------------------------
>MoccGr9
------------------------------------------------------------
------------------------------------------------------------
------------------------------------------------------------
------M-----------------------------------------------------
-------------------------LFVKQ--------VEI--TEE--SQALDI------
---LWPLFRS----------------------LHL-------------------------
------------------------------VGAGPFRHHFE--------------GIH-E
APT---------------------------------------------------------
------------------------------------------------------------
----------------RLNSLK--------------------------------------
------------------------------------------------------------
--KFG---NS------INQ----------FM--------FVR------------------
-------FMSVGVL------------R-------FF----FA-R-HLV------------
-----------------------------G-AAAS----------------------D--
V--------------------------------VRVV---------ASL-----------
-----------------------------------TALR-VL-------N-TNL------
---------------------------------------------------------E-R
MH-----SV------IR-VID----E-AP--------T-RA--D-RNT------KVCR--
-----------------------------LAEVS----------LA--FL------WL--
-----------------Y-VGY------RF-------ALD-------V--VT-F------
--FV---------DDRLI------SY----------------------------L-ETDL
---------------FIPFRV------LPPVLIPPMYVIAVSDI--------------L-
---------------------INRI--------------------FV-------------
--------TGTLIFCIFFF--------VLVNML-------------F-----------DS
KV-Q-HFDD----------------E----------------LRR--------------L
-------SE--------------EKTR---------------------------------
----V--------------------LDA-S-----------Q-----------IKE----
--------L--------RM---RHAR----------FCRY-VQISDDTFST---------
-----HSLAWHSLC-----VAMA------------CT-ESA-----ASVQ----------
---MMKRN-------F--------------ELLR--------------------------
----FLGTIGNI----F---IMVILLIS-F---TGSAALA--------------------
CECS-N--RSRIFV-N------SFQS---R-T-------N-------AD-----A-LVSH
Q---IRLFLSQME--Q-----------RV--Q--ITAWKMY-KLDRGAIMTTLGACVT--
-------YVSLVIQRTED----------VLEK----------------------------
-------------------------------------------------
>MoccGr6
------------------------------------------------------------
------------------------------------------------------------
------------------------------------------------------------
------M-----------------------------------------------------
-------------------------LFVEH--------VEI--TEK--SPALDV------
---LWPLFKS----------------------LLV-------------------------
------------------------------VGAGPFRRHIG--------------DNH-E
EPT---------------------------------------------------------
------------------------------------------------------------
----------------RVKFLR--------------------------------------
------------------------------------------------------------
--NVG---SS------MNS----------FM--------CVR------------------
-------FLAVLVL------------R-------FF----LA-R-HLV------------
-----------------------------G-PAAS----------------------D--
V--------------------------------VRIL---------SSV-----------
-----------------------------------IALR-VL-------N-TNL------
---------------------------------------------------------E-K
LH-----SV------IR-LID----E-AP--------T-RA--D-RNA------SVCR--
-----------------------------LAKAS----------VC--FL------WL--
-----------------Y-VAY------RF-------TLD-------L--VT-F------
--FV---------DKRLI------LY----------------------------I-ETDL
---------------FIPHKM------LPEFLIPWVYVIAILDM--------------L-
---------------------INRI--------------------FV-------------
--------TATVAFGIFFF--------VLVNML-------------F-----------DS
KV-Q-HFDD----------------E----------------LRK--------------L
-------SD--------------GEIQ---------------------------------
----M--------------------VVE-D-----------Q-----------AKE----
--------L--------RL---QHAR----------FCEY-VQAFDEIFCL---------
-----QCFFWHGLC-----VAQA------------CV-ESG-----ASFL----------
---MMKRN-------F--------------ELLR--------------------------
----FLGSLGTV----S---LTFVLLVA-F---TGSAALA--------------------
CECR-D--RSRVLV-N------SFQC---R-T-------N-------GG-----A-PISH
Q---IRLLLSQME--Q-----------KV--Q--ITAWKIY-KLDRAAIMTTLGCCVS--
-------YVSLVIQTTKD----------ILED----------------------------
-------------------------------------------------
>MoccGr7
------------------------------------------------------------
------------------------------------------------------------
------------------------------------------------------------
------M-----------------------------------------------------
-------------------------LFVEH--------VEI--TGK--SPALDV------
---LWPLFKS----------------------LLV-------------------------
------------------------------VGAGPFRRHVG--------------DNH-E
EPT---------------------------------------------------------
------------------------------------------------------------
----------------RVKFLR--------------------------------------
------------------------------------------------------------
--NIG---SV------MTS----------FM--------CVR------------------
-------FLAVLVL------------R-------FF----LA-R-HLV------------
-----------------------------G-PAAS----------------------D--
V--------------------------------VRVL---------AAL-----------
-----------------------------------TSLR-VL-------N-TNL------
---------------------------------------------------------E-K
LN-----SV------IR-LID----E-FP--------T-RA--D-RNA------SVCR--
-----------------------------LAKAS----------VC--SL------WL--
-----------------Y-VAY------RF-------TLD-------L--VT-F------
--FV---------DNRLI------LY----------------------------I-ETDL
---------------FIPHKM------LPEFLIPSVYVIAVLEM--------------L-
---------------------INRI--------------------YV-------------
--------TASVSFCILFF--------ILVNML-------------F-----------DS
KV-Q-HFDD----------------E----------------LRK--------------L
-------SD--------------GEIH---------------------------------
---NM--------------------VVE-D-----------Q-----------AKE----
--------L--------RL---QHAR----------VCEY-VQAFDEIFCL---------
-----QCFLWHGFC-----VAHA------------CV-ESG-----ASSL----------
---MIKRN-------F--------------ELLR--------------------------
----LLGSLANI----S---LTFSLIAA-F---TGSAALA--------------------
CECR-H--RSRVLV-N------SFQS---R-T-------T-------GG-----A-PVSH
Q---IRLLLSQME--Q-----------KV--Q--ITAWKIY-KLDRAAIMTTLGCCVS--
-------YVGLVLQTTKD----------ILED----------------------------
-------------------------------------------------
>MoccGr10
------------------------------------------------------------
------------------------------------------------------------
------------------------------------------------------------
------------------------------------------------------------
-------------------------------------------MTV--HSAALL------
---LAPLLQT----------------------NEM-------------------------
------------------------------VAVGPFTKPVGF------------ERSR-S
AVW---------------------------------------------------------
------------------------------------------------------------
----------------RYLRYK--------------------------------------
------------------------------------------------------------
--KIA---RS------FMI----------FV--------LVR------------------
-------IVGSFAF------------K-------SL----FA-R-HLL------------
-------------------------------EPDT----------------------T--
F--------------------------------ARAS---------IVF-----------
-----------------------------------LILG-YE-------T-RNV------
---------------------------------------------------------E-K
LN-----RV------LE-MYD----K-FP--------H-DG--V-LGA------RLMR--
-----------------------------FVRIL----------NL--SQ------WI--
-----------------Y-NFA------RV-------AVD-------L--AS-F------
--FD---------KDNVS------KY----------------------------I-EREL
---------------FLNPDE------LNIGVYISVTIISVIYL--------------V-
---------------------LQRL--------------------II-------------
--------STGLTTAIFTY--------ISLDLL-------------I-----------VI
KF-R-KLEE----------------N----------------FIG--------------C
-------LT--------------AS-----------------------------------
----T--------------------FSL-R-----------E-----------FSR----
--------L--------RL---QHAD----------LCQL-VLSLDGVMSP---------
-----MGLVFHSGV-----VIGC------------CL-ETG-----KFVR----------
---RYRSG-------LME----------SGSAFE--------------------------
----TASSTINL----V---YMISCLTF-V---TVTTAMV--------------------
CEAP-G--RLSRLL-N------ELLG---E-W-------E-------T-SN--PE-IDSQ
Q---IRLLLSQMN-VK-----------DV--Q--ITAWRFY-SLNRGALMKTLGTVIT--
-------YVSLIIEESKS----------GDRKY---------------------------
-------------------------------------------------
>MoccGr12
------------------------------------------------------------
------------------------------------------------------------
------------------------------------------------------------
------M--------------------------------------------------K--
-----------------------------------------------QKTASEI------
---LRPTIKS----------------------SEV-------------------------
------------------------------YGIGPFDRILKP-----------------S
PEW---------------------------------------------------------
------------------------------------------------------------
------------------------------------------------------------
------------------------------------------------------------
-------VRK------YLRYR------ISFL-------ILQRFWLAR-------------
-------GLTIVTF------------K-------YL----FA------------------
---------------------------------------------------------RHL
MGAAG-----------------------TD--MTRAM---------LAT-----------
---------------G-----CL-------H---------YL-------N-RKS------
---------------------------------------------------------S-P
IQ-----QV------IE-RFD----T-FPH-AH----ATGL-------------RLGQ--
-----------------------------FVKNMNA------------FV------WV--
-----------------Y-TVFRI-------------VFD-------L--IT-TA-----
------------YENSLS------SY----------------------------I-EREL
---------------LVKPSS------IPGAAHPAVWAFMTIDIT---------------
---------------------LNRV--------------------LF-------------
--------SAGILQSLFFY--------VFVTFV-------------V-----------GI
KF-R-KFDE----------------D----------------LIE--------------F
G------SRST-------------------------------------------------
-------------------------LDA-K-----------E-----------ARE----
--------L--------RL---RHAG----------LSQL-VIELDKIFCP---------
-----LGLIFHGGF-----LIGC------------CT-ESI-----ASIQK----IM---
---DFRAG-------------------RASYLTV--------------------------
-----AGLLVNI----I---YLAINLSM-M---TAATSMV--------------------
SEAS-D--RSIGPA-S------GFLT---E-SQN-----K-I-----S--------PVAQ
Q---IRLLLSQMR-VQ-----------DV--R--VTGWKFY-ILNRSTMMTTLGAAFS--
--------YVSVVVD--------------QSKSTRV------------------------
------------------------------------------------E
>MoccGr13
-------MKL--------------------------------------------------
------------------------------------------------------------
------------------------------------------------------------
---AGHM-----------SKLSQFSP---------------------PTST----RRNGS
SFEPTQTSRYCSVSATW-----EDLLFLGLSRPMRDSFPV---MSQ--DRAASI------
---LGPILRT----------------------NEF-------------------------
------------------------------LGVGPFVRPVETKGHY-------------K
H-----------------------------------------------------------
------------------------------------------------------------
------------------------------------------------------------
------------------------------------------------------------
--------SRR-----FMRYI-------RFA------SFMVKFWWFR-------------
-------GLGLFTM------------K-------YF----FA------------------
---------------------------------------------RSYF--------RAG
VSDFG-----------------------RN--TVATV-----------------------
---------------G-----LL-----------------LL-------S-RKL------
---------------------------------------------------------T-E
VN-----QV------IV-LSD----S-------------------FSHR----EESRK--
[truncated: 807,309 more chars]
