# Supplementary material for: Genome streamlining in a minute herbivore that manipulates its host plant
Source: eLife. 2020 Oct 23;9:e56689. doi: 10.7554/eLife.56689 (PMC7738191; doi:10.7554/eLife.56689)
Supplement: Supplementary file 7. [file elife-56689-supp7.zip › Supplementary_File_7/Figure_4_Supplement_9_TRPs_mafft.fasta]

>AlIav aculy01g26520.1
MASIKRPV----------------------------------------------------
------------------------------------------------------------
------------------------------------------------------------
-----------------SANDDRQLSPV--------------------------------
------------------------------------------------------------
------------------------------------------------------------
-----------------------------------------------GVA----------
----------------------------------RRDAAIRGGVAGRITRQRG-------
-------RVGPIDRSIRRHA----------------------------------------
---------------------------------------ERRPMLRGET--------FER
------------------------------------------------------------
------------------------------EDRTIMLDPREAESASHRFAIDQVV-----
------------------------------------------------------------
------------------------SYRKPDNRNNNNRWS---------------------
------------------------------------------------------------
------------------------------------------------------------
------------------------------------------------------------
------------------------------EAA---------------------------
-----NCRGKFGESLIHILIVNQ-----------------------------------SN
EHLILLILIL--------------------NLWPQLV-----------------------
------------------------------------------------------------
------------------------------------------------------------
--------IDTFKSD-------------KFKKLNCLHLAVAYGN----------------
-----EQLL---------------------------------------------------
---AHLI------------------ELSQS---HDPKL-------------VDAPVIGSL
FRLPDLETNQPEVD--------KSASSIKSGREKAERE--------------KRVYWCDK
MSHWPT------------------------------------------------------
---------------ANGD---------------EH-------------YFL--------
-----FDK---------IKLNNSGSIKNPKIDLSSQN-THIYLGHSP-------------
---------------------------LSWSVSFN-S------RSMFELLVVRGK-----
------------------------------------ANQ-DSGDPL--------------
---GGNGCLHQVVINNST------------------------------------------
------------------------------------------------------------
---------------------------------------------GWT------------
------------------------------------------------------------
------------------------------------------------------------
-------------------------------------------------RFLV-------
-----------------------------------KMGANQEM-----------------
EN------------------KQKLTP---------------LKLAAHLGRV---------
-----------ELFEELMELSAF--EFWSYSMVG--------------------------
------------------------CCGYPLTSLDSILE----------------------
------------------------------------------------------------
------------------------------------------------------------
-------------------------------KKSALAVILESN-----------------
------------------------------------------------------------
------------------------------------------------------------
------------------------------------------------------------
------------LSD---------------------------------------------
--------------------------NEQKSRLLSSV-----------------------
-----VIKKLLEEKW---------------------------------------------
---RVFARRE--------------------------------------------------
------------------------------------------------------------
------------------------------------------------------------
------------------------------------------------------------
-------------------------------------FYYDLILTLIHLFLLTLTISLRE
------------------------------------------------------------
------------------------------------------------------------
------------------------------------------------------------
------PTLTSEANILLSPFKTNKFS--------------WTLL----------------
---------------------------------SESIVTRRKL-----------------
---LVQITSE----------LATWLLSSWQLLQLVKERRRYRSL----------------
--SQQWIYNPLIINSLLANALITLCAPIRLTGYVMREILRQ----QVAVGATTG------
------------------------------------------------------------
------ASVKGPLAQLEDIMLIFAAPLL--WSNLLSFVAAFRV---TGPFVAMIRYMILR
DLRQFSVIYLIFLFAFAQCIFFVNHHSTK-------------------------------
------------------------------------------------------------
------------------------------------TGAGPGASQSPD------------
----------------------------NSTILNQEQLVNLATDYLNLWMELF---KMTF
GVYDL--QPFRH----------------------------------------SALARLFF
LLFIYLIP-ILFNMLIAMMNNTYSLIISQSERAWSFQWARTLFAL---------------
-------------------------------------------ERRL-------------
------------------SDEDKQQYLKMYAIN---------------------------
---------------------------------------------MP-------------
------------------------------------------------------------
------------------------------------------------------------
------------------------------------------------------------
------------------------------------------------------------
------------------------------------------------------------
------------------------------------------------------------
------------------------------------------------------------
------------------------------------------------------------
------------------------------------------------------------
------------------------------------------------------------
--------------------------------APKGTTKNLRVMKESN------------
-----------------------PVGG-----------------------EDKVSDQIST
DPQ----------FVPAL-----MIIKKMS------------------------------
------------------------------------------------------------
-----YTRAERKRL---------------------------VMGYWQKAVRATIETARA-
-------------------------------RRSEMAE----------------------
------------------------------------------------------------
------------------------------------------------------------
------------------------------------------------------------
------------------
>AlNan aculy02g03400.1
MGQSGRS-----------------------------------------------------
---------------------LRESSRKKDLGGNDD------------------------
------------------------------------------------------------
------------------VKKQVDSDNSHQKPIYQLVNVK--------------------
------------------------------------------------------------
---NGGGKLVDIIKSRV-------------------------------------------
----------------------KNSSASLDLTRRS-------------------------
------------HDFKSTSNGHKQQATSTSHLDDEIDKQIRELVEPLLYEKGR-------
------GKLVPLSEIW-------------------------RWRFGQVTDASSTSGK---
---------------------------------------EKTPTSR--------------
------------------------------------------------------------
----------------------------------FSSDPTGLESGNKSSSLQ--------
------------------------------------------------------------
------------------------LEGKIGPSKRWVCWRLEE------------------
------------------------------------------------------------
------------------------------------------------------------
------------------------------------------------------------
------------------------------------------------------------
-------RGFVGETALHICFLLS-----------------------------------TQ
THMIIAQKLL--------------------SMFPMLI-----------------------
------------------------------------------------------------
------------------------------------------------------------
--------NDIFTSE-------------EYFGESSLHMAIVNED----------------
-----IRIV---------------------------------------------------
---KLLL------------------SHGAN---------------------VHDRCLGSF
FMPIDQK----------------EKANILIRRQLEEDPSLQVNSN---------------
------------------------------------------------------------
---------------ANTN--------------FDLD-----LDLQSNHY----------
----------------------------EKNTITNYE-GYAYWGEYP-------------
---------------------------LSFAACLG-------LTDCYRLLLAKG------
------------------------------------ANP-NFQDSN--------------
----GNGTLHMTIIANNR------------------------------------------
------------------------------------------------------------
------------------------------------------------------------
------------------------------------------------------------
---------SMFD-----------------------------------------------
------------------------------------------------------------
--------------------------------LCYSTGANLNI-----------------
AN------------------KQQLTP---------------LTLAAKLKRV---------
-----------ELFFHILNITRQ--VDWIFCNVG--------------------------
------------------------FVKFPLDGLDSVNTSDGSC-----------------
------------------------------------------------------------
------------------------------------------------------------
------------------------------SDDSVLSI----------------------
------------------------------------------------------------
------------------------------------------------------------
------------------------------------------------------------
------------------------------------------------------------
-------------------------GSNEHLEMLNG------------------------
-----LLSQLLIVKW---------------------------------------------
---DTFVKGH--------------------------------------------------
------------------------------------------------------------
------------------------------------------------------------
------------------------------------------------------------
-------------------------------------FYAWLRWFFLVILVSSIAYITRL
------------------------------------------------------------
------------------------------------------------------------
------------------------------------------------------------
------GINPTLIE----------------------------------------------
---------------------------FNRNNDAKNIIN---------------------
----LRNLSE------------LFLVLNSVHYLTKTTYRLARK----------LNFKSIL
--KSLA-QAPELLMFSVTCLLILLCIPMRLLG----------------------------
------------------------------------------------------------
------------FKSMENLLASLVMFSL--PLKFLFFCRASKS---VGSFIVMIYKILVN
DVLCFVVFLIIFVAGFSQSFLIIFQTHKQ-----QQQQHVVSTV----------------
--------------------------------------------TGEALN----------
---------------------NNSTTSGLLYDSTIDNNTNTNNQQVD-------------
----------------------------------KNYFVNLFDGLI----SMH---MMAF
NEFTSVFDEFD-------STDY------------------------------PRLARCLF
CIYMVLVSILLINMLIAMLGKTYQDIASQPNES-LRQWARALLIV---------------
-------------------------------------------ERML-------------
------------------SSKERLCMLNHYSHQ---------------------------
----E---------------------IKQK------------------------------
------------------------------------------------------------
------------------------------------------------------------
------------------------------------------------------------
------------------------------------------------------------
------------------------------------------------------------
------------------------------------------------------------
----------------------------------------------QQQQQQRQPPVRSS
VI----------------------------------------------------------
------------QPIPL-------------------------------------------
------------------------QLGQPVDAR--HV------SW---------------
---------------------------------SDGETNNNRFYNSTW------------
---------------------------------------------------ALSRVDL--
--E--------------------EIAKLKRLKD---------------------------
------------------------------------------------------------
---------------------------------------DNKMNATRLAIRQQKSAASV-
------------------------------------------------------------
------------------------------------------------------------
------------------------------------------------------------
------------------------------------------------------------
---------------GC-
>DmNan NP_001261833.1
MGNTESNV----------------------------------------------------
------------------------------------------------------------
------------------------------------------------------------
---------------TSGVKKQAGVSTQ---ALYKFVNL---------------------
------------------------------------------------------------
---KGGGLLVDMMKRAC-------------------------------------------
----------------QTKQFA--------------------------------------
----------------------------------EIDHAIKTKVEPFLYNKGA-------
------GRYFPISKLVLLRNR-------------------DRPRTRQLPEIRALENPD--
---------------------------------DDFNIHDYCPEVSEAE-----------
------------------------------------------------------------
----------------------------------YISNPT--------------------
------------------------------------------------------------
-------------------------------AYRFVCWDLN-------------------
------------------------------------------------------------
------------------------------------------------------------
------------------------------------------------------------
------------------------------------------------------------
------MRGAVGETILHLCLLNA-----------------------------------SS
LHADLAKRLL--------------------KFYPKLI-----------------------
------------------------------------------------------------
------------------------------------------------------------
--------LDIYMSD-------------EYYGESVLHIAIVNED----------------
-----PAMV---------------------------------------------------
---KYLL------------------DANAD---------------------VQERCCGAF
MSAEDTKFSRTDS---------PDHEYVAL------------------------------
------------------------------------------------------------
------------------------------------------------------------
------------------------------CPMTNYD-GYVYWGEYP-------------
---------------------------LSFAACLS-Q------EECFRLVLARG------
------------------------------------ADP-DFQDTN--------------
----GNTVLHMLVIYEKI------------------------------------------
------------------------------------------------------------
------------------------------------------------------------
------------------------------------------------------------
---------EMFD-----------------------------------------------
------------------------------------------------------------
--------------------------------VGYEVGTNIHI-----------------
KN------------------IQNLTP---------------LTLAAKLGRV---------
-----------EMFFHVMSIERE--IYWQLGSIT--------------------------
------------------------CAAYPLLMIDTINEETGNI-----------------
------------------------------------------------------------
------------------------------------------------------------
------------------------------NKDSVLNFVVFGD-----------------
------------------------------------------------------------
------------------------------------------------------------
------------------------------------------------------------
------------------------------------------------------------
--------------------------KLEHLELLDG------------------------
-----VVIDLLKTKW---------------------------------------------
---DTFCKSR--------------------------------------------------
------------------------------------------------------------
------------------------------------------------------------
------------------------------------------------------------
-------------------------------------FYKQFYMFALYFLISLFSFILRP
GPDA--------------------------------------------------------
--------------------KDEDEDGANS-----TTAKSDLYRQNG--------SDSYH
LHSKRATMTTEYKTFW--LNFT--------------------------------------
-----EYYDPSEVEVL----------------------PAW-------------------
---------------W------ESYAQCPLMNLESDLAK---------------------
----LRIMAE------------LLNFVGAILYLLV-ALREARF----------LGLKMFI
--ENLM-TAPSRVMFLFSCALMMTIPWLRVSC----------------------------
------------------------------------------------------------
------------LTEIDDHVTVVIMLTT--APYFLFFCRGFKT---VGPFVVMIYRMVMG
DLLRFVSIYLVFVMGFSQAFYIIFLTFD--------------------------------
------------------------------------------------------------
------------------------------------NPSSPEDQDAE-------------
----------------------------------SNPMPSPMESIV----AMFLMSLTNF
GDYYG--AMVS-------TQH-------------------------------EYEAKILF
FLFMVIVSVLLVNMLIAMMGNTYQKIAEIRN-EWQRQWARIVLVV---------------
-------------------------------------------ERSV-------------
------------------PPAERLKNFMQYSQS---------------------------
------------------------------------------------------------
------------------------------------------------------------
------------------------------------------------------------
------------------------------------------------------------
------------------------------------------------------------
------------------------------------------------------------
------------------------------------------------------------
------------------------------------------------------------
------------------------------------------------------------
------------------------------------------------------------
------------------------------------------------------------
--------------------------------MSDGRRALVLRLNM--------------
--------------------------------------------------TEEEKEEM--
--K--------------------EVQEMKRIHQ---------------------------
------------------------------------------------------------
---RFAKKRQMERE--------------------------------ARALRRQQEYEKF-
--------------F----------------GTAPKSE----------------------
-------------CSDNNN-----------------------------------------
------------------------------------------------------------
------------------------------------------------------------
-----------------F
>DmIav NP_572353.1
MKFLLKKC----------------------------------------------------
---------------------LRKKAPEMKPGAILD------------------------
------------------------------------------------------------
------------------AVISQSSATACKCLLYKLADY---------------------
------------------------------------------------------------
---KRGGDLIDAINSGGLI-----------------------------------------
------------------------------------------------------------
----------------------------------AVEQLIREQFGVFMYNDGK-------
------GQVINRAEFL-------------------------RWKYRDHT-----------
------------------------------------------------------------
-EVTIPIEASL-------------------------------------------------
----------------------------------SIHDPLGKWEDHKA------------
------------------------------------------------------------
------------------------------------CWQMQY------------------
------------------------------------------------------------
------------------------------------------------------------
------------------------------------------------------------
------------------------------------------------------------
-------RGALGESLLHVLIICD-----------------------------------SK
VHTKLARVLL--------------------RVFPNLA-----------------------
------------------------------------------------------------
------------------------------------------------------------
--------LDVMEGE-------------EYLGASALHLSIAYSN----------------
-----NELV---------------------------------------------------
---ADLI------------------EAGAD---------------------IHQRAIGSF
FLPRDQQRANP-------------------------------------------------
------------------------------------------------------------
------------------------------------------------------------
------------------------------AKSTDYE-GLAYMGEYP-------------
---------------------------LAWAACCA-N------ESVYNLLVDCG------
------------------------------------SDP-DAQDSF--------------
----GNMILHMVVVCDKL------------------------------------------
------------------------------------------------------------
------------------------------------------------------------
------------------------------------------------------------
---------DMFG-----------------------------------------------
-------------------------------------------------YALRH------
-------------------------------P---KTPAKNGI-----------------
VN------------------QTGLTP---------------LTLACKLGRA---------
-----------EVFREMLELSAR--EFWRYSNIT--------------------------
------------------------CSGYPLNALDTLLPDGRT------------------
------------------------------------------------------------
------------------------------------------------------------
------------------------------NWNSALFIILNGT-----------------
------------------------------------------------------------
------------------------------------------------------------
------------------------------------------------------------
------------------------------------------------------------
--------------------------KPEHLDMLDGG-----------------------
-----IIQRLLEEKW---------------------------------------------
---KTFAQNQ--------------------------------------------------
------------------------------------------------------------
------------------------------------------------------------
------------------------------------------------------------
-------------------------------------FLKRLLILSTHLLCLSVSVYLRP
AHDG--------------------------------------------------------
--------------------EAEDEDS---------------------------------
------------------------------------------------------------
-----EGSDASAAALLDIQSDEGDSG------------------------GG--------
---------------------------------------------------------DYN
AQTVARYCAE------------FATLVGVLSYVIFQQGDEIKN----------QGLSAFL
--KQLS-HAPAKAIFLFSNLLILACIPFRLIG----------------------------
------------------------------------------------------------
------------DTDTEEAILIFAVPGS--WFLLMFFAGAIRL---TGPFVTMIYSMITG
DMFTFGIIYCIVLCGFSQAFYFLYKGHPQVQ-----------------------------
------------------------------------------------------------
------------------------------------------------------------
----------------------------------STMFNTYTSTWM----ALF---QTTL
GDYNY--PDLNQ------TTY-------------------------------PNLSKTVF
VIFMIFVPILLLNMLIAMMGNTYVTVIEQSEKEWMKQWAKIVVTL---------------
-------------------------------------------ERAV-------------
------------------PQADAKGYLEAYSIP-LGPS----------------------
--------------DDSGFEVRGVMVIKSK------------------------------
----------------------------------------------------------SK
TRAKQRKGAVSN------WKRVGRVTLTALKKR-----GMTGEEMRRLM-----------
------WGRASISS----------------------------------------------
-PVKVTKQKLKDPYN---------------------------------LHTDSDFTN---
---------------------------------------------------AMDMLT--F
ASNPASSNGVT-------------LRSVTA------------PPPAP-----PAPDPFRE
L-IMMSDQ----RPETHDPHYF---------AGLQQLANKAFDLVEQTMKTQPQAPVAKK
V-----------------------------------------------------------
------------DPLPVASVAKASPAAPATQATATAAAASDLMAMPLPISNLSNLFQDPK
DIVDPK-KLEEFMAMLAEVETEESDSGGPILG----------------------------
--------------------------------KLSLAKRTHNALSKAEIRRDQQGFEG--
---------HSHGQFQPMSSVWAPPGLDVDTGFHF---------------DEAVAEEV--
----------------------LTIEQEAEVETEDGNG------------G--QDSED--
--------------------------------------------IPT-------------
---AEEVHATMKQF---H--L------------------RKCQPAQDEAARRAKSARVRR
RNK----------------------------VSPEQSD----------------------
---------------DPDERSQRGRSAYT-----------RRTQSPPDPLEPWSTRELQD
INKILARK----------------------------------------------------
------------------------------------------------------------
------------------
>AlNopmC1 aculy02g17290.1
MKRNNQ------------------------------------------------------
----------------------TGSRTSGKQQGQINGGSGTS------------------
------------------------------------------------------------
---------------RAAASGVSKSKPSIPQDVIITF-----VGDP---QPH--------
--SVGLLNKP-------------PNDDQLPLVSDLQ---------------------KIA
NS----------------------------------------------------------
----------------QQSNSNTSNNSGSSNVNNP-TLGNEKK-----------------
----APLKKVKLQSTGSSNGNGKSSNGSSGSDEDKLSPQLSNGTQRRSIGSEK-------
-------LTLNGSDKFNGNGM--------------------PQRRGSVSSGKPAPAP---
-------PNSVYEPFHLNGNGNGAG--------SKSGSPNDSPNLS--------------
-----------------------RTASPIPYSDYLIRDPTLLQRAAMTSSKILVNTNGV-
----DDPNIFN---YLLPTNSSDAPQQFGHGIVDSAKSLINKVSNLMSGEGPMSMVVKMS
AQDKRE------------------------------------------------------
------------------------LGKQLLNSARHADWSLVDE----------ILNFARV
YGINT---------------------------------------DTVTETNR-WTPIMYA
ARDNRAILVEKLI-DL----GFDINAQ---ALDGVTALH---------------------
-LACAFAR------EETIRVLLSGN---ADTTIKGGAHDQMPIHILASKASSTAVAPLQL
VLRASAPTIRMEVDS---------------EFN-------IPLILAVQTGN---------
-------LEVIHELLTS-----------------MTK----EQLSYKKPPDDN-----TA
LHFAVFNKNI--------------------DILKTFIDH----GVNLNMQNKNLQTALHF
ATEAENEAIVKLLCT-SGADPDIIDKDHQ-TPIHIATARSYHKIVDILSE-KFKASIMSR
TKDGSTLMHLASNAYNSQAAMAFIRK-GIPIHMPNKAGAKCIHMAAIRGHVEVVKAIVAK
GES-----VDCKTKD----------------GLTPLHLAVKFSQ----------------
-----HEVV---------------------------------------------------
---ETLL------------------GLGAN-----------------LQLKTGKLGETPL
HIATMVKDGERCV-------------DLLI------------------------------
------------------------------------------------------------
------------------------------------------------------------
------------------------------KSGADVD-ATEIKQETP-------------
---------------------------MHFAARFN-N------LKAVQLLLEDG------
------------------------------------AKV-DSQNID--------------
----GENVLHVCVRESNLTII------------------ELILDHITKNRTAEEARLLIN
QQNKDGESSCHYTAKL-----DGKLSHQLDEDREIMRLLLRNGGDVFSETFQQRETP---
---------IHYCCQSGNTNVLSEIQAHLEPQEC-QLAYNKPAKNLWTPLFYAAYQGHPD
IIRMLLNQNTRV------------------------------------------------
---------DVFDENG--------------------------------------------
--------------EAPLHVAVERGREEV-------------------VDILL-------
-----------------------------------QHGAFVNV-----------------
RN------------------KLGMTP---------------MHLAAKLGFNSIVK-----
QLVDKQLVDKDKTSSDPLTITKQ--TPLHLA----AESGQFEVCKTLIKLRADLNAA---
--DNHGQTPLHLAAYKNHAEVLKFFLNERSDLLMAVNKMGYNCAHIAAMNGSLSVIKELL
RFNRDAVIGVRIKKTGSTTLHLASEGGHAAIVKLLLSAGAKASDE---NAMGETALHLAA
KHGHVKVLHTIKTAVDWKICSRRNGLTALHVAASSGQTEFVGEMLRYRVPGGLKSERSG-
----VDPKSDY--------GVTPLHLASRNGHESVVRMLLNSAGVQVDAATEIEKYIPLH
LAAQGGHEQVANLLISRLTDSHKVPDGHGRTALHFAASHGHTRMAHMLLGQGALMNAQDD
RGWTPLHYAARHGYLDVVKLLVESGAE---TTTRS-KEGKIPLCNSANAGHKEVLSYLLK
KEHDSMELMENKSFLVDLMQCSKSKALPGSSPSSSNGGNTTTGNSQEAGANGSAQQEQQP
TNTYLPIQEFILVSE-APIDTAVKLAKCYENLVEKEKDRSRDLEWAKDYCDQIAVDLLSI
IAKVGNASALLRARDYKNVEFLDVLLELGRKDVVSQH-----------------------
-----GVQKYLSSVWAGNL-----------------------------------------
-TWSGWK-----------------------------------------------------
------------------------------------------------------------
-----------------FIMLFFAFLLCPPIWVVV------S----CPIG----------
------------------------------------------------------------
---------------------------HRLAKIPVIKFMSYLASHIFFIVLLCMTTV---
------------------------F----------------VPFYIPL------------
------------------------------------------------------------
------------------------------------------------------------
--WLCTDLMPLPHE----------------------------------------------
------------------------------------------------------------
-----------------------WLLAIWFLGNLVSNMSNPAD-----------------
--KAGF-GSIKLVVMVIGFASLV----THCVGFLFPDEE---------------------
------------------------------------------------------------
--------TKVTVLYLRNQMLGVVVLLS--FIEFLNFLSFHHL---FGPWAVIIQD-LVK
DMMRFLVILGIFMIGFSLSISAIYVPVF-------KPPEDVN------------------
------------------------------------------------------------
------------------------------------------------------------
----------------------------STLVSAGLEFQSPIFTFE----MLF---FSLF
GLVEP--DLMP-------PMHLSPS----------YS---------------KVFMKLVF
GIYMMITVVVLINLLIAMMSNTYQRIEARSDTEWKFGRAKLIRNM---------------
-------------------------------------------IRTS-------------
------------------PTPSPLILFVGIWII-LAKK----------------------
--------------------------LRER------------------------------
----------------------------------------------------------QI
ERRKREKMAVS----------------------AFNR-----------------------
------------------------------------------------------------
------------------------------------------------------------
------------------------------------------------------------
------------------------------------------------------------
-------------------------------KASVSTA--ASKAANVWLNKSARFSRGTI
SPSF--------------------------------------------------------
------------------------------------------------------------
-------GGHSQTSMLNA------------------------------------------
------------------------------------------------------------
-----------------------------------E--------------AGENVKKL--
--S--------------------EVCNWAN------------------------------
------------------------------------------------------------
------------------------------------------------IVRKYGEHLGL-
-------------------------------SQKKDDQ----------------------
---------------DYDEEEKERKEK-----------------------------EEQA
AQGAPVTTVR--------------------------------------------------
------------------------------------------------------------
------------------
>AlNopmC2 aculy03g04080.1
MVAEILSA----------------------------------------------------
-----------------------------------------SQLLAAN------------
------------------------------------------------------------
-------------DGSPSSSPASQSLPSNGKHTQKQ-------------QDE--------
-----------------------SSGHSLPPILE--------------------------
------------------------------------------------------------
--------------------LNGHNSPPGGNNGAG-GKTNNHR-------------LAGG
SSNGSP------NGTSSSINGTKSENIGQFDDAKKPEKPTMKSLARKSILKSR-------
--------------------------------------QDRAEKSGGGGSGV--------
------------------GLGMHPH--------ARTVLPGESPSCV--------------
----------------------------------------------------------V-
----DLGRLVT---NLVTGDGQQQQQQTGGTNQEADQPPVDPLAPPPGGWRHLELADELE
PEE---------------------------------------------------------
------------------------LDLKLLYFARQGEWAQLED----------LVTNKRQ
IPLLKAI-------------------------------GAQRLRATRTEGSL-YSVLHFV
ARENKSHLVERLVRQL----GLDPNSR---AYDLLTPLH---------------------
-LACMFIPIRGPDCEATIRALLSCR---ADPMLRGGVKDQLPIHILAGKASHSSLSALNL
ILDACPEAVRLEPDS---------------EGN-------IPLIIAVACGN---------
-------EGAVQDLLLK-----------------LTR----EQLHYKRLINDD-----YA
IHMATKQKDL--------------------QILKLIIDA----GCNLDLQNGKGQTALHL
AAANEMEEFVRLLCL-AGADPDVQDNDHQ-SPIHLATVCGFGKIMEILTE-KFKASIMNR
TKDGSTLMHLASSAYNAQAALNFIRK-GIPIHMPNKEGAKCIHIASIRGHVEVVKAIVAK
GEA-----VDSRTKD----------------GFTPLHIAVKFGK----------------
-----HELV---------------------------------------------------
---EALL------------------GLGAN-----------------LQLKAMKGGETAL
HLATLVKDGQDCV-------------DLLI------------------------------
------------------------------------------------------------
------------------------------------------------------------
------------------------------RSGADVD-AVDARGETP-------------
---------------------------LHFASRAN-N------LEAVRLLLDDG------
------------------------------------AKI-ELQNEL--------------
----GENILHVSVKESNLELI-----------------RDAILHHVVNKRQVTQAKRLIN
QTNIGGESSLHYAASL-----TGKSSHKDGEDREVMRVLLVNGGDAFLQTKDLLQTP---
---------VHYCCQSGNTRILQEILSHLDQQSC-RQACNKPARALWTPLFYACYNGHAE
IIRMLINQTARI------------------------------------------------
---------DVFDDQG--------------------------------------------
--------------EAPLHVAVSRGHEEV-------------------VDILL-------
-----------------------------------EHNAFVNV-----------------
RN------------------KPGMTP---------------LHIAAQLGYNSMVK-----
QLITEH-----KAILDAMTLIKQ--IPLHLA----AENGQLAVCQTLLSLGSDLNAI---
--DNQSQTPLHLAARKNHAEVLRLFLNIKPNLITLANKNGYTCAHIAAMNGSIDAIKELV
RFNRDAVINNRIKKTSSTALHLASENGNAEIVKLLLTSGAKPSDE---NALGETPLHLAA
KNGHVKVLLAFRNA-DWKLCSRRNGLTALHVASNAGQTEFVAEMLRCRVPGGIRSERSS-
----VDPKSDF--------GLTPLHLACRNGHEGVVRMLLNSAGVQVDSPSE--KTIPVH
LAAQGGHLLVAGLLISRSTDGLTQADGHGRTALHFAAAHGHRDMVGLLIGQGAQMNFQDD
RGWTPLHYAAKHGFLEVVKLLVESGAD---PRMTC-DSGKVPICMAAAAGHKSVLSYLLR
KEHDSFELMQDKIFLIDLMACSKQHA----------------------------------
---NRPIQEFILINNLAPIDIAVKLAKCYETLIEKDKDRARDLVVARDLCDQVATDLLTI
VASMNNSTALLKSVDRSQVEFLDVLIELDRKDVVSQH-----------------------
-----SVQRYLSDVWIGSL-----------------------------------------
-NWSAWK-----------------------------------------------------
------------------------------------------------------------
-----------------FVLLFFGFLIWPPLWVAV------S----CP------------
------------------------------------------------------------
---------------------------HRLATIPVIKFMSYLVSHLFFIVLLVFCI----
-----------------------------------------INPWLPI------------
------------------------------------------------------------
------------------------------------------------------------
--YRWTNLLPPTHE----------------------------------------------
------------------------------------------------------------
-----------------------WFLLLWFCGILATTMSNPPD-----------------
--KAGF-GSIKLVNLVIGFTAIA----VHILGAIFLGSD---------------------
------------------------------------------------------------
--------MIPYILFTRNQLLALVLLLS--FVELLNFLTFHHL---FGPWAVIIQD-LMK
DMMRFLVIMGIFLIGFSLTVSAIYVPVF-------EPLSQQQGV----------------
-------------------------------------------GGQNGVI----------
------------------------------FPESPGHNQLPATQQIGAGL----------
----------------------------SGLPSMGLEFQSPLFTFE----MLF---YSLF
GLVEP--DFMP-------PMHSSPS----------FS---------------KVIMKVVF
GVYMMITVVVLINLLIAMMSNTYQRIEARSDIEWKFGRAKLIRNM---------------
-------------------------------------------IRTS-------------
------------------PTPSPLILLMGVWID-LYRE----------------------
--------------------------WRRK------------------------------
----------------------------------------------------------QS
ARQKVEKMAVA----------------------AFNR-----------------------
------------------------------------------------------------
------------------------------------------------------------
------------------------------------------------------------
------------------------------------------------------------
-------------------------------KASVSEA--TLRAVQLWMSKTPQLNARKQ
LER---------------------------------------------------------
-SERDRQLQRSQQQHSRSTSRSAS------------------------------------
-------GGQLGGGGVNAG-----KGGGPGGSR---------------------------
------------------------------------------MLDKSLITSDDPMMMGGF
---------QSRSQSRAASIGQLP-----------E--------------ATIQGRQI--
--H--------------------EVVSWPT------------------------------
------------------------------------------------------------
------------------------------------------------VVKKYWENVGV-
-------------------------------IIEKDDE----------------------
---------------PVGEQGNNGGPI----------------GGNGPAESGSALSEQTS
--------SHHE------------------------------------------------
------------------------------------------------------------
-----------EW-----
>AlNopmC3 aculy01g20630.1
MVADISSV----------------------------------------------------
-----------------------------------------SQLLPGS------------
------------------------------------------------------------
-------------GGSPLSSPASQSLPSNGKHTQKER------------QDG--------
-----------------------SNGHSLPPILE--------------------------
------------------------------------------------------------
--------------------LNGHNSPSGGNIGGE-GKGSNHR-------------LARG
PS----------NGTSPSSNETKSENIGQVDDAMKLEKPTMKSLARKSILKSR-------
--------------------------------------QERAEKSGSGGSGSGA------
-----------------HGLGMHPH--------ARIVLPGESPSCV--------------
----------------------------------------------------------V-
----DLGKLVT---NLVTGDG---QQQTGGTNQEADQPPVDPLAPPPGGWRQLELADELE
PEE---------------------------------------------------------
------------------------LDLKLLYFARQGEWAQLED----------LVTNKRQ
IPLLKAI-------------------------------GAQRLRATRTEGSL-YSVLHFV
ARENKSHLVERLVRQL----GLDPNSR---AHDLLTPLH---------------------
-LACMFIPIRGPDCEATIRALLSCR---ADPMLRGGVKDQLPIHILAGKASHSSLSALNL
ILDACPEAVRLEPDS---------------EGN-------IPLIIAVACGN---------
-------EGAVQDLLLK-----------------LTR----VQLHYKRLINDD-----YA
IHMATKQKDL--------------------QILKLIIDA----GCNLDLQNGKGQTALHL
AAANEMEEFVRLLCQ-AGADPDVQDNDHQ-SPIHLATACGFGKIMEILTE-KFKASIMNR
TKDGSTLMHLASSAYNAQAALNFIRK-GIPIHMPNKEGAKCIHIASIRGHVEVLKAIVAK
GEA-----VDSRTKD----------------GFTPLHIAVKFGK----------------
-----HELV---------------------------------------------------
---EALL------------------GLGAN-----------------LQLKAMKGGETAL
HLATLVKDGQDCV-------------DLLI------------------------------
------------------------------------------------------------
------------------------------------------------------------
------------------------------RSGADVD-AVDARGETP-------------
---------------------------LHFASRAN-N------LEAVRLLLDDG------
------------------------------------AKI-ELQNEL--------------
----GENILHVSVKESNLELI-----------------RDAIVHHVVNKRQVTQAKRLIN
QANIGGESSLHYAASL-----TGELSHKDGEDREVMRVLLVNGGDAFLQTKELLQTP---
---------VHYCCQSGNTRILQEILSHLDQQSC-RQACNKPARALWTPLFYACFNGHAE
IIRMLINQTARI------------------------------------------------
---------DVFDDQG--------------------------------------------
--------------EAPLHVAVSRGHEEV-------------------VDILL-------
-----------------------------------EHNAFVNV-----------------
RN------------------KPGMTP---------------LHIAAKLGYNSMVK-----
QLITEH-----KAILDAMTLIKQ--IPLHLA----AENGQLAVCQTLLSLGSDLNAI---
--DNQSQTPLHLAARKNHAEVLRLFLNIKPNLITLANKNGYTCAHIAAMNGSIDAIKELV
RFNRDAVINNRIKKTSSTALHLASENGNAEIVKLLLASGAKPSDE---NALGETPLHLAA
KNGHVKVLLAFRNA-DWKLCSRRNGLTALHVASNTGQTEFVAEMLRCRVPGGIRSERSS-
----VDPKSDF--------GLTPLHLACRNGHEGVVRMLLNSAGVQVDSPSEVNKTIPVH
LAAQGGHLLVAGLLISRSTDGLTQADGHGRTALHFAAAHGHRDMVGLLIGQGAQMNFQDD
RGWTPLHYAAKHGFLEVVKLLVESGAD---PRMTC-DSGKVPICMAAAAGHKSVLSYLLR
KEHDSFELMQDKIFLIDLMACSKQHA----------------------------------
---NRPIQEFILINNQAPIDIAVKLAKCYETLIEKDKDRARDLVVARDLCDQVATDLLTI
VASMNNSTALLKSVDRSQVEFLDVLIELDRKDVVSQH-----------------------
-----SVQRYLSDVWIGSL-----------------------------------------
-NWSAWK-----------------------------------------------------
------------------------------------------------------------
-----------------FKLTLTKKLLCHHL----------T----TQ------------
------------------------------------------------------------
---------------------------HRLATIPVIKFMSYLVSHLFFIVLLVFCI----
-----------------------------------------INPWLPI------------
------------------------------------------------------------
------------------------------------------------------------
--YRWTNLLPPAHE----------------------------------------------
------------------------------------------------------------
-----------------------WFLLLWFCGILATTMSNPPD-----------------
--KAGF-GSIKLVNLVIGFTAIA----VHIFGAIFLGSD---------------------
------------------------------------------------------------
--------MIPYILFTRNQLLALVLLLS--FVELLNFLTFHHL---FGPWAVIIQD-LMK
DMMRFLVIMGIFLIGFSLTVSAIYVPVF-------EPLSQQQGV----------------
-------------------------------------------TGQNGVV----------
------------------------------FLESPGHNQLPATQQIGAGL----------
----------------------------SALPSMGLEFQSPLFTFE----MLF---YSLF
GLVEP--DFMS-------PMHSSPA----------FS---------------KVIMKVVF
GVYMMITVVVLINLLIAMMSNTYQRIEARSDIEWKFGRAKLIRNM---------------
-------------------------------------------IRTS-------------
------------------PTPSPLILLMGVWID-LYRE----------------------
--------------------------WRRK------------------------------
----------------------------------------------------------QS
ARQKVEKMAIA----------------------AFNR-----------------------
------------------------------------------------------------
------------------------------------------------------------
------------------------------------------------------------
------------------------------------------------------------
-------------------------------KASVSEA--TLRAAQLWISKTPQLNARKQ
LER---------------------------------------------------------
-SERDRQLQRSQQQRSRSTSRSGS------------------------------------
-------GGQLGGAGVNGG-----KGGGPGGGR---------------------------
-------------------------------------------IDKSIITSDDPMMMGGF
---------QSRSQSRAASIGQMP-----------E--------------ATIQGRQI--
--H--------------------EVVSWPT------------------------------
------------------------------------------------------------
------------------------------------------------VVKKYWENVGV-
-------------------------------IIEKDDE----------------------
---------------PIGEQGNNGGPI----------------GGSGPAESGSPLNEQAS
VGGAGMVVPRGD------------------------------------------------
------------------------------------------------------------
-----------SWNSTDF
>TuNopmC1 tetur02g12280
MVVNQP------------------------------------------------------
-------NN--------NPKESSDDEDNSERRALVNGKSNSKQLVNRRKKKKRK------
------------------------------------------------------------
-------------SSKEGKVGETNSKPSTSSSVATV---RS--TEPVKVQYR--------
--SGELVSIPRAEIQFEERTINDPGDELLAVILDGQND--SKVLISPISRKPAPAPKSII
DSVKFERESVNKKGKDD--------EEDDENEDD-----------------DKLLL----
------------------SQSKPENESDSTSLTTV-SLSNNS------------------
-KSSPPDDDEDDNDVNCSSQPSQSNSQSKSFLENCVQPKMDSKKDDKQIDDSKNRNKTFN
PPNNNGDKIVNGSEETDSLGKDKTVCDPAKTIPIPLENVENNPRKGSVKDGQPLGKDQVT
KQQNDGKPGKSVKNVKMAGNGESSATISGPISVGSTKQPNVLPLPTASTTATTTTTKTTT
-STTITITGSTTPLAP---TKGLPGTSKKPATSTTSVTPVTVATTSITLNPTLLTTTTVS
TLNGDKIAILNPSQKVTQTSSTSDSKGLIMSTQESSKNTVKQDENDKSGKDKKVKILANE
GKEKKESTAAKDAAVIESVRSMVAGPNKDDSDSETDSMDPAKMDSPSDTKASPSSKAKQA
TPKTDPG-----LNAKSL----ISPSQRLIALCRREEWLAVDT----------LLHQTDP
SFFDV---------------------------------------NIVSEGNL-WTPLMFA
ARDNRVNVIEKLV-DI----GYNVNSR---ALDGITALH---------------------
-LACAHAR------EDTIRLLLSRG---ADPLIAGGPKDQLPVHVISMKQTGAAVAPLQL
LLRSTPKSMRLIPDK---------------DGN-------VPLILAAECGN---------
-------HGVCRELLTA-----------------QAK----EQLAARKPGAED-----GP
IHIATRRKDM--------------------MLLQCFVNH----GADVNMQNAYGQTPLHI
SSQDGDENIVKFLHE-SGANANLTDREER-TALHLATEHGHSRIVDLLTE-RFRANVNLR
TKDGNTLMHIASRCGQPATALHFLRK-GVPLHMPNKDGSKAIHMAASRGQIEIIRQVLKS
GES-----IDIKNNA----------------GLTPLHLAVESGQ----------------
-----DHVV---------------------------------------------------
---ELLL------------------GFGAS-----------------VHVATTYDMETPL
HVAAKTKEGATCA-------------KLLI------------------------------
------------------------------------------------------------
------------------------------------------------------------
------------------------------KSGANVN-AIEKNGETP-------------
---------------------------LHIAGRSG-F------LDIFKLLLEAG------
------------------------------------SDA-SLQNTQ--------------
----GENVLHIVVKEAHFAIA------------------RVLIDYIIRRDSRDVAGKLIN
QQNKNGESSVHYAGSI-----KPNGNRESNEDRALMNLLLKNGGDVNLGTNQNQETA---
---------VHCCSKSGNTNVLREIICQLPPIDA-QVVCNKPAKNGWTPLLYASNSGYPE
IIEILLQQNARV------------------------------------------------
---------DVFDDRG--------------------------------------------
--------------RAGLHLAAELGRLDV-------------------VDILL-------
-----------------------------------ANNAFVNV-----------------
RN------------------KTGMTP---------------LHLAAKMGYNEMVK-----
HLVSKY-----GAHLDAMTLNKQ--TPLHLA----AEFGQLEVCNTLIGMKADINAM---
--DNQAQTPLHLAAQSDHPEVLKLFLQYRPELVSVPNKNGFTCAHIAATKGSVAVLKELM
KFNVEVVKSARVKKTGSTALHMAAEGGHTKVVRLLLQAGAKASDE---NLEGMTPLHLGA
KQGHLRVLHALKGAVDWKICSRKTGFTALHVAAANGQTDFVSEML-TQVPANILSEKPL-
----ADPGADY--------GITPLHLAAQNGHESVVRLLMNSTGVQVDAPTRVHGSIPMH
LAAQGGHMLVAGLLISRSGDSLMSRDRQGRTCVHLASATGHRDMVALLLGQGAEINAQDK
KGWTPLHYASRHGYLSVVQLLVESGAD---PTTAS-KDGKVPLCNAASAGHYDVLSYLLK
KEHDSLQLMDDKLFLLDLMNCSKNHD----------------------------------
---NKPIREFVLVSD-ACIDTAVKLARSYENLAAREKERARDLETASAYCDTIAIDLLSI
AATTNNAGALLRATDHKNTEFLDVLIELDRKDVVSQH-----------------------
-----AVQKYLTDVWMGNL-----------------------------------------
-RWPGLK-----------------------------------------------------
------------------------------------------------------------
-----------------FVALFFSFLVCPIIWIIV------S----TPIG----------
------------------------------------------------------------
---------------------------HRLHRIPIIKFMSYLTAHIFFIVVLVYTT----
-----------------------------------------VFPGTAL------------
------------------------------------------------------------
------------------------------------------------------------
--YEHEDSIPLWNE----------------------------------------------
------------------------------------------------------------
-----------------------WLLTLWLVGIAVSDMINPSD-----------------
--KSGL-GGIKVLILVIGFTAVA----VHGITFILDE-----------------------
-----------------------------------------YVFDRQDMVLDDLWHV---
--------RRLDILYIRNQLLAVAMLLS--FIEFLNFLTFHPL---FGPWGVIIQE-LIQ
DLLRFLAILSIFLTGFTLHICAIYQPVY-------RAPESWN------------------
------------------------------------------------------------
------------------------------------------------------------
----------------------------MTQIPIGQHFLKPGKSFE----MLF---YALF
GLVEP--DTMP-------PMHLSPD----------FA---------------KIIMKLVF
GIYMMVTVIVLINLLIAMMSNTYQRIEAQSDIEWKFGRAKLIRNM---------------
-------------------------------------------NRTL-------------
------------------STPSPINLILGLPIL-AFHK----------------------
--------------------------IKDK------------------------------
-----------------------------------------------------------L
HQDKMKEMALA--------------------KKAFGH-----------------------
------------------------------------------------------------
------------------------------------------------------------
------------------------------------------------------------
------------------------------------------------------------
-------------------------------LTHQRPS--VIAARQLLSRKSSHMSAATQ
MTS---------------------------------------------------------
------------------------------------------------------------
---------HFGMSILEA------------------------------------------
------------------------------------------------------------
--------------------------------------------------AIHESKPI--
--S--------------------EVVNWPL------------------------------
------------------------------------------------------------
------------------------------------------------IVQKYYESIGV-
-------------------------------ASPNTGT----------------------
---------------DQDEIMDDASNE---------------------------------
------------------------------------------------------------
------------------------------------------------------------
------------------
>TuNompC2 tetur16g02550
MSDTNK------------------------------------------------------
-------------------TSNTKPINNVTNGIKSDGKSVASDLKNSKQQQQRVA-----
-----RKSIS----IV--------------------------------------------
---------------KTTAKPLTNAEPATKVD----------------------------
------------------------------------------------------------
------------------------------------------------------------
--------------------RKGSKDKIIGSVNNS---------------------IVGL
VDKTDPTVDKVDEDTKKDVNKEPAETTSKNLPDDCVDKPSVNQSEVQVIDPNATKKPGI-
---NNVDKV---------------------------------------------------
-----------------------------------STRSNVKPTPV--------------
-----------------------PVLTKKP------------------------------
----------------------------------GTNNAVKKGETKAKPAKP--------
------------------------------------------------------------
------------------------GPEKFIELCKKGAWIRVLE----------LMDEYPS
ENNNIG-------------------------------------LSSVDPVSG-YSPIMFA
VKSSRIDVIEKMI-KY----GFHVNIQ---AQDGLTALH---------------------
-LAAQSGK------DELIRILLTAK---ADPMIPGGAKKEYPIHILIRKVKGPNSGPISS
LLKACPEEMRLATDL---------------EGY-------IPLLYAVEMQN---------
-------TGLVRELLSV-----------------KPK----LQLDVKRKKFGD-----TA
VHIATRKRDI--------------------EMFRVLLEY----GANVNAQNRDGQTPLHL
VACDSEDNWIKFLQS-HSADSNICDAQDR-TPLFLIVEKGLARRVDYMIE-KFGASINCR
PMDGKTLVHAAVKSKTVELPLSFIKK-GIAIKTPDRNGSRVIHTAADYGHVDLIKNLLSR
GED-----VDAQNND----------------GYTPLHVAAKSGR----------------
-----DDIA---------------------------------------------------
---EILI------------------ANRAS-----------------VDIVASNGSETPL
HLACRSSNGTNCA-------------RLLI------------------------------
------------------------------------------------------------
------------------------------------------------------------
------------------------------KSGAKIN-SANKAGMTP-------------
---------------------------IMIAAESG-N------LSTLNLLLDHQ------
------------------------------------VNI-DLVNDY--------------
----SENSLHIAVRSCHYKIA------------------ETLINTIKEWRTDKGLETYVN
LQNKIGETCLHYVASL-----DKGKLTDQAEDRGLTKLLLDSGGSIMIGNFDTKETP---
---------VHYCCRYGSIGALEEIIHAKSATDF-MLLVNSPSKYGLTPILHACRSGHAD
IIKLLLQQYART------------------------------------------------
---------DVFDEKG--------------------------------------------
--------------QACLHLAAELGHEAV-------------------VDILL-------
-----------------------------------ENKATVGV-----------------
RN------------------KQGMTP---------------LHIASKNGFTSMVK-----
SLITRY-----QAQIDVVTLNKQ--TPLHMA----TESGALETCAALLELGANMNAV---
--DGHNQTPLHLAAESNHSEVFKLFLEKNPNLISSVNGSGLTCAHIAASKGSVSVIEEML
KFDKQSVIKSKIPGTEATALHEAAAKGFAEVVKILVEAGGSAQDE---DKDGMTPLHLAA
RHGHIEVFRVLKDFVDLKMVSKRNGLTALHIAASYGQSDFVIELL-SNVPGGIPSVKGS-
----IGPNEEY--------GVTPLHLASKNGHESVVRLLMNSTGVQVNAQTKIHESIPMH
YAAEGGHMIVAGLLISRSSDSLTKPDKHGKTSLHLAAAQGHLNMVSMLLGQGAEINALDK
--WTPLHHASKCGSLPVVKLLIESGAD---TDAVN-NKGKNAIYLATGSSHLTVLSYL--
-------------FLLDLMFCSKNHE----------------------------------
---NKPIEEFIINSE-SPIYVAVKLARAFETLANRDKDKSRDLLAASSYCDNIAIELLNI
ISTNYGISSLLRATDNRSIEFLDVLIEFERKMVTSQH-----------------------
-----AVQKYLSKVWLGNL-----------------------------------------
-QWTSTR-----------------------------------------------------
------------------------------------------------------------
-----------------FTIFFITLLLFPPLWVVV------S----TPIG----------
------------------------------------------------------------
---------------------------HKLHSIPVIKFLSFLTAHIYFIIVLSSVL----
-----------------------------------------LFPPLTI------------
------------------------------------------------------------
------------------------------------------------------------
--AYYECCLPQWNE----------------------------------------------
------------------------------------------------------------
-----------------------WLLFIWIIGLLFSEIVNPRD-----------------
--RSGL-GNIKMIILVFCFIGVI----MHLSVFVL-------------------------
----------------------------------------NFLIDEHDFLLDEPWFT---
--------RRSDILFMRNQIWAWAMLFS--FIDFLNFLTVHPL---FGPWGVIIVE-LLG
DLIKFVSVLMLFIAGFTLHICAIYQPVY-------QS--HVN------------------
------------------------------------------------------------
------------------------------------------------------------
----------------------------ASFSSHGTTFMEPAKTGE----ILL---WALF
GLVQL--EELP-------AKHLNPS----------FS---------------QRTMKAIF
GIYMLLSIVVLINLLIAMMSNTYQRIEDQSDIEWKFGRAKLIQNM---------------
-------------------------------------------NRTL-------------
------------------PTPSPINLILGLPLL-LQRR----------------------
--------------------------SNRK------------------------------
-----------------------------------------------------------K
QDKAVADMRLKSAR----------------------------------------------
------------------------------------------------------------
------------------------------------------------------------
------------------------------------------------------------
------------------------------------------------------------
------------------------------TITSRRNSADTVDTKQSSIRRGSKASILTA
KTL---------------------------------------------------------
------------------------------------------------------------
--------------LLDG------------------------------------------
------------------------------------------------------------
--------------------------------------------------FDRQAKTV--
--Y--------------------NVVNWQT------------------------------
------------------------------------------------------------
------------------------------------------------VVRKYHETLGL-
-------------------------------IKPTEEA----------------------
-----------------DDTIDS-------------------------------------
------------------------------------------------------------
------------------------------------------------------------
------------------
>DmNompC NP_523483.1
MSQPRGGRGGG-----------------RGG-----------------------GV----
------------------------------------GRKTPSSLTGP-------------
-----------------P------------------------------------------
---------------DESATPSERATPASKAD----------------------------
------------------------------------------------------------
------------------------------------------------------------
------------------------------------------------------------
---SDPKDDSSSNGDKKDM-----------------------------------------
------------------------------------------------------------
---------------------------------------DLFPAP---------------
---------------------------KPP------------------------------
----------------------------------SAGASIRDTAN---------------
------------------------------------------------------------
---------------------------KVLGLAMKSEWTPIEA----------ELKKLEK
YVANVGE------------------------------DGNHIPLAGVHDMNTGMTPLMYA
TKDNKTAIMDRMI-EL----GADVGAR---NNDNYNVLH---------------------
-IAAMYSR------EDVVKLLLTKRG--VDPFSTGGSRSQTAVHLVSSRQTGTATNILRA
LLAAAGKDIRLKADG---------------RGK-------IPLLLAVESGN---------
-------QSMCRELLAA-----------------QTA----EQLKATTANGD------TA
LHLAARRRDV--------------------DMVRILVDY----GTNVDTQNGEGQTPLHI
AAAEGDEALLKYFYG-VRASASIADNQDR-TPMHLAAENGHAHVIEILAD-KFKASIFER
TKDGSTLMHIASLNGHAECATMLFKK-GVYLHMPNKDGARSIHTAAAYGHTGIINTLLQK
GEK-----VDVTTND----------------NYTALHIAVESAK----------------
-----PAVV---------------------------------------------------
---ETLL------------------GFGAD-----------------VHVRGGKLRETPL
HIAARVKDGDRCA-------------LMLL------------------------------
------------------------------------------------------------
------------------------------------------------------------
------------------------------KSGASPN-LTTDDCLTP-------------
---------------------------VHVAARHG-N------LATLMQLLEDE------
------------------------------------GDP-LYKSNT--------------
----GETPLHMACRACHPDIV------------------RHLIETVKEKHGPDKATTYIN
SVNEDGATALHYTCQI-----TKEEVKIPESDKQIVRMLLENGADVTLQTKTALETA---
---------FHYCAVAGNNDVLMEMISHMNPTDI-QKAMNRQSSVGWTPLLIACHRGHME
LVNNLLANHARV------------------------------------------------
---------DVFDTEG--------------------------------------------
--------------RSALHLAAERGYLHV-------------------CDALL-------
-----------------------------------TNKAFINS-----------------
KS------------------RVGRTA---------------LHLAAMNGFTHLVK-----
FLIKDH-----NAVIDILTLRKQ--TPLHLA----AASGQMEVCQLLLELGANIDAT---
--DDLGQKPIHVAAQNNYSEVAKLFLQQHPSLVNATSKDGNTCAHIAAMQGSVKVIEELM
KFDRSGVISARNKLTDATPLQLAAEGGHADVVKALVRAGASCTEE---NKAGFTAVHLAA
QNGHGQVLDVLKSTNSLRINSKKLGLTPLHVAAYYGQADTVRELL-TSVPATVKSETPTG
QSLFGDLGTES--------GMTPLHLAAFSGNENVVRLLLNSAGVQVDAATIENGYNPLH
LACFGGHMSVVGLLLSRSAELLQSQDRNGRTGLHIAAMHGHIQMVEILLGQGAEINATDR
NGWTPLHCAAKAGHLEVVKLLCEAGAS---PKSET-NYGCAAIWFAASEGHNEVLRYLMN
KEHDTYGLMEDKRFVYNLMVVSKNHN----------------------------------
---NKPIQEFVLVSP-APVDTAAKLSNIYIVLSTKEKERAKDLVAAGKQCEAMATELLAL
AAGSDSAGKILQATDKRNVEFLDVLIENEQKEVIAHT-----------------------
-----VVQRYLQELWHGSL-----------------------------------------
-TWASWK-----------------------------------------------------
------------------------------------------------------------
-----------------ILLLLVAFIVCPPVWIGF------T----FPMG----------
------------------------------------------------------------
---------------------------HKFNKVPIIKFMSYLTSHIYLMIHLSIVGI---
---------------------------------------TPIYPVLRL------------
------------------------------------------------------------
------------------------------------------------------------
------SLVPYWYE----------------------------------------------
------------------------------------------------------------
-----------------------VGLLIWLSGLLLFELTNPSD-----------------
--KSGL-GSIKVLVLLLGMAGVG----VHVSAFLFVSKE---------------------
-----------------------------------------------------YWPT---
------------LVYCRNQCFALAFLLA--CVQILDFLSFHHL---FGPWAIIIGD-LLK
DLARFLAVLAIFVFGFSMHIVALNQSFANFSPEDLRSFEKKN------------------
------------------------------------------------------------
------------------------------------------------------------
----------------------------RNRGYFSDVRMHPINSFE----LLF---FAVF
GQTTT--EQTQVDKIKNVATPTQPY----------WV---------------EYLFKIVF
GIYMLVSVVVLINLLIAMMSDTYQRIQ-----------VVLLNAL--------L------
-----------------------------S-------------NSTLFINSY--------
------------------FNHKYINFILHCVLIILYFS----------------------
--------------------------IRSK------------------------------
------------------------------------------------------------
------------------------------------------------------------
------------------------------------------------------------
------------------------------------------------------------
------------------------------------------------------------
------------------------------------------------------------
------------------------------------------------------------
------------------------------------------------------------
------------------------------------------------------------
------------------------------------------------------------
------------------------------------------------------------
------------------------------------------------------------
------------------------------------------------------------
------------------------------------------------------------
------------------------------------------------------------
-------------------------------FTYEDDL----------------------
------------------------------------------------------------
------------------------------------------------------------
------------------------------------------------------------
------------Y-FLDI
>AlShaker aculy01g29270.1
MAKPIGGPWD----------------ML--------------------------------
---------------------IGKLGQPQQSSTRTG------------------------
------------------------------------------------------------
---------------NRSLPKQTTSGQAGGLEAHELLDEF--------------------
------------------------------------------------------------
---GAPIELRDQFEFDL----------------D----------------AAGLAAG---
------------------------------------------------------------
------------------------------------SGLYRQQYLAAAAAASG-------
------------------------------------------------------------
-----------------------------------------------------------R
-PAGRSHYGHAH--------------HSSS------------------------------
----------------------------GGHSVHHHHHRHSRSSHSRYHGGHQS------
----------------RG------------------------------------------
-------------------------------------HSAGGG-----------------
------------------------------------------------------------
------------------------------------------------------------
------------------------------------------------------------
------------------------------------------------------------
-------EGGSRQRVRH-----------------------------------------MT
THF------------------------DGTNSFDSDHEQRVGGGADDLEAGRGGRSAD--
------------------------------------------------------------
---------------------------------------------------------IEG
GSG-----TNSGNSERSSSSSSSSNGPCEACSTTSGHSARQCNHHHRHSHN---------
------------------------------------------------------------
-----------------------HHHGHSR-------------------HHHHRQRAGSL
GSQQDKQQRQVVVA----------------------------------------------
------------------------------------------------------------
------------------------------------------------------------
------------------------------HKPPSAG-QYLAQRFEP-------------
---------------------------LKHRHDLCQRC----IINVGGLKFETTLRT---
--------------------------------LNQFPDS-LLGDPRKRI-----------
------------------------------------------------------------
------------------------------------------------------------
-----------------------------------------------------------R
YFDPVKNE----------------------------------------------------
---------YFFD-----------------------------------------------
------------------------------------------------------------
------------------------------------------------------------
RN------------------RLCFEA----------I----LYYYQSGGKLRRPV-----
-----------NIPLDVFVEEIK-------------------------------------
------------------------FYELGEATLLKFREDEG-------------------
------------------------------------------------------------
------------------------------------------------------------
------------------------------------------------------------
------------------------------------------------------------
------------------------------------------------------------
------------------------------------------------------------
------------------------------------------------------------
------------------------FIKEAEKPMPENE-----------------TQR---
------------NIW---------------------------------------------
------------------------------------------------------------
------------------------------------------------------------
-----------------------------------------LLFE-YPESSQ--------
------------------------------GARI--------------------------
-----------------------------------------VAIISVVVILLSIVIFCLE
-----------------------------------------TLPEFKH------------
--------YTIYYGQSNSTRIVEDE-----------------------------------
------------------------------------------------------------
--------VPTLSE----------------------------------------------
------------------------------------------------------------
--------------------PFFLIETTCIIWFSLELIVRFGACP--------SKIAFL-
--KDIM-NIIDFVAIVPYFITLA----TIIADKREEELKMRLTGSQLLAHQQQQQQQHQA
QILQQQLQLQQQPSPQIPFLPSANSASQPQALVLTTASASNFNSPLNNYANYQQYGQQPF
NPMDPLASARMAGSAQSNQAMSLAILRVIRLVRVFRIFKLSRHSKGLQILGRTLRA-SMR
ELGLLIFFLFIGVILFSSAVYYAEADSE--------------------------------
------------------------------------------------------------
------------------------------------------------------------
----------------------------------KSNFKSIPDAFWWAVVTMT---TVGY
GDMRPV----------------------------------------------GVWGKIV-
GSLCAIAGVLTIALPVPVIVSNFSYFYRRENENDDMG-MGENQHVTSCPFLSTPCPPSMD
LSCQLRDGDHGKDNNTITSTSGDGGGSGRSSPRGEKSGGGDY-GKRTKHNSHDQSNEDDS
NAKQEETSGTKGLRKRKLSSVTGTGLKPANTVD-----------------SNGDTHNQAR
AGNSKSNNHETSGIKSKS-NETTTSATAQKDQDASSNLLGGSKTATP------LGAERLN
ASRKSIAGGSNGLGSSTGGSRRPSKRSSIATSIREEQGAHLEDPWTLPPEFDTLTNGQQQ
QQQQQQSSSSRHHSPQRYPQSSSQSQQQQQQQQPRSHRSVSSVGLTSLPLYPVPVQARKF
SNYLLINPKAYPKQQPPELANLFSVTGPPPQFQPPPIVSSMDRLSPVGGASSKLRVQSKV
GTTAVTTTRVEGGAEGATGGTDPRPTSVTVTLPSPTASKSSDK---PFGGSEEDLAEQQH
QVAGRSPAKGANGGGGGNKRVAVAQAPMQLSPDDRAMLAYSRYSLPHLLTPNVALRQIPG
ASQTGSGGNSGSQPQTTSGDNSATSKSNSNLSIEQQQQPQQMPPPFVPYFGYPYAAPYAP
FEFHPSGGHQITQQHPHHPAFFQPVPMPQQQQQQQQQTGGHGTSSESASAQQQQHQLQKQ
FPAYYPAPAMSQQQIRYFSQHPYFQRNPFFATPTYVAAGTGRRMSQQRPTVGDIEDGILQ
ASPRTQHQQQPANQHPKPSATADTGASSMIAFV---GG----------------------
----LQEQPRRHSDIITSTS-----KIIPEETSYDYLNLPTSQKTANQRHWSLVGGQPKA
TSHGDIGMLQKYLTQVNSNLHSSQPQCAPIPCSGGASESRRTSLTKPVV-----------
--------------LAATSAAIAQP-------------------------TPASSEKI--
--GAKE-----------------KIYDSPCVTS---------------------------
------------------------------------------------------------
----------------------------------------------SSPAIRGTSSTVT-
-------------------------------TIPTAAT----------------------
---------------SAKQKPR---------------------------TETVTVEIPTA
TSGPRD------------------------------------------------------
------------------------------------------------------------
----------------GN
>DmShaker gi|288442|emb|CAA29917.1
MA----------------------------------------------------------
------------------------------------------------------------
------------------------------------------------------------
------------------------------------------------------------
------------------------------------------------------------
-----------------------------------------------------AVAGLY-
--------------GL--------------------------------------------
------------------------------------------------------------
------------------------------------------------------------
------------------------------------------------------------
------------------------------------------------------------
-----------------------------GEDRQHRKKQQQQQQHQKEQLEQKE------
----------------EQ------------------------------------------
-------------------------------------KKIAER-----------------
------------------------------------------------------------
------------------------------------------------------------
------------------------------------------------------------
------------------------------------------------------------
-------KLQLREQQLQ-----------------------------------------RN
SL-------------------------DGYGSLPKLSSQD--------------------
------------------------------------------------------------
------------------------------------------------------------
----------------------------E-------------------------------
------------------------------------------------------------
------------------------------------------------------------
------------------------------------------------------------
------------------------------------------------------------
------------------------------------------------------------
------------------------------EGGAGHGFGGGPQHFEP-------------
---------------------------IPHDHDFCERV----VINVSGLRFETQLRT---
--------------------------------LNQFPDT-LLGDPARRL-----------
------------------------------------------------------------
------------------------------------------------------------
-----------------------------------------------------------R
YFDPLRNE----------------------------------------------------
---------YFFD-----------------------------------------------
------------------------------------------------------------
------------------------------------------------------------
RS------------------RPSFDA----------I----LYYYQSGGRLRRPV-----
-----------NVPLDVFSEEIK-------------------------------------
------------------------FYELGDQAINKFREDEG-------------------
------------------------------------------------------------
------------------------------------------------------------
------------------------------------------------------------
------------------------------------------------------------
------------------------------------------------------------
------------------------------------------------------------
------------------------------------------------------------
------------------------FIKEEERPLPDNE-----------------KQR---
------------KVW---------------------------------------------
------------------------------------------------------------
------------------------------------------------------------
-----------------------------------------LLFE-YPESSQ--------
------------------------------AARV--------------------------
-----------------------------------------VAIISVFVILLSIVIFCLE
-----------------------------------------TLPEFKH------------
--------YKVFNTTTNGTKIEEDE-----------------------------------
------------------------------------------------------------
--------VPDITD----------------------------------------------
------------------------------------------------------------
--------------------PFFLIETLCIIWFTFELTVRFLACP--------NKLNFC-
--RDVM-NVIDIIAIIPYFITLA----TVVAEEED--------TLNL-------------
--------------PKAPVSPQDKS-----------------------------------
----------------SNQAMSLAILRVIRLVRVFRIFKLSRHSKGLQILGRTLKA-SMR
ELGLLIFFLFIGVVLFSSAVYFAEAGSE--------------------------------
------------------------------------------------------------
------------------------------------------------------------
----------------------------------NSFFKSIPDAFWWAVVTMT---TVGY
GDMTPV----------------------------------------------GVWGKIV-
GSLCAIAGVLTIALPVPVIVSNFNYFYHRETDQEEMQ-SQNFNHVTSCPYLP--------
---------------------------------------GTL-GQHMKKSSLSESSSD--
------------------------------------------------------------
------------------------------------------------------------
-----MMDLDDGVESTPGLTETHPGRSAVAPFL-----------------------GAQQ
QQQQQPVASSLSMSIDK------------QLQHPLQH-----------------------
------------------------------------------------------------
------------------------------------------------------------
------------------------------------------------------------
--------------------------------VTQTQLYQQ-------------------
----------------------------QQQQQQQQQNG----------FKQQQQQTQQQ
L-----------------------------------------------------------
-----QQQQSHTINASAAAATSGSGSSGL-------------------------------
------------------------------------------------------------
------------------------------------------------------------
------------------------------------------------------------
------------------------------------------------------------
------------------------------------------------------------
-------------------------------------------------TMRHNNALAV-
-------------------------------SIETD------------------------
------------------------------------------------------------
------------------------------------------------------------
------------------------------------------------------------
-----------------V
>MoShaker gi|391335887|ref|XP_003742318
M-------------------------LL--------------------------------
---------------------VNRPVEELKQKTMIT------------------------
------------------------------------------------------------
---------------SLQSSHQVTWAPI--------------------------------
------------------------------------------------------------
-----------------------------------------------------LAASRK-
--------------GA--------------------------------------------
----------------------------------NERNLMRQSVPRVSADRSR-------
------------------------------------------------------------
-----------------------------------------------------------R
-DREFSCVG---------------------------------------------------
----------------------------------FVSNRVEQQEAKNSYVPDRC------
----------------ED------------------------------------------
-------------------------------------WRVIES-----------------
------------------------------------------------------------
---------TLLIASI----GCLLKVFCYV------------------------------
-------------VGAMFRVGTAMGGGGGGGGGGGGGG----------------------
------------------------------GGAG--------------------------
-------AAEQRASERQ-----------------------------------------NT
SHH------------LPSGWD------HKRKSLPKIVGSN--------------------
------------------------------------------------------------
------------------------------------------------------------
----------------------------EGCDQNAGQV----------------------
------------------------------------------------------------
------------------------HVGEAN-------------------QGFYQQAAG--
------------------------------------------------------------
------------------------------------------------------------
------------------------------------------------------------
------------------------------NGAAGPG-GTSETNFEP-------------
---------------------------ITHDHSLCERV----TINVSGLRFETQLRT---
--------------------------------LKQFPDT-LLGDARRRI-----------
------------------------------------------------------------
------------------------------------------------------------
-----------------------------------------------------------R
YYDPLRNE----------------------------------------------------
---------YFFD-----------------------------------------------
------------------------------------------------------------
------------------------------------------------------------
RN------------------RPSFDA----------I----LYYYQSGGRLRRPV-----
-----------SVPLDVFAEEIK-------------------------------------
------------------------FFELGEGAFNKFREDEG-------------------
------------------------------------------------------------
------------------------------------------------------------
------------------------------------------------------------
------------------------------------------------------------
------------------------------------------------------------
------------------------------------------------------------
------------------------------------------------------------
------------------------FIKEEERPLPANE-----------------FQR---
------------KMW---------------------------------------------
------------------------------------------------------------
------------------------------------------------------------
-----------------------------------------LLFE-YPESSQ--------
------------------------------AARV--------------------------
-----------------------------------------VAIISVVVILLSIVIFCLE
-----------------------------------------TLPVFKH------------
--------YRMFAVAGNKTRVVEDE-----------------------------------
------------------------------------------------------------
--------VPKLTE----------------------------------------------
------------------------------------------------------------
--------------------PFFLIETCCIVWFTFELAVRFSACP--------CKFAFF-
--KDVM-NSIDLIAIIPYFITLG----TVIARERE--------GPSLL------------
-------------------PPGDKS-----------------------------------
----------------SNQAMSLAILRVIRLVRVFRIFKLSRHSKGLQILGRTLKA-SMR
ELGLLIFFLFIGVILFSSAVYYAEADSE--------------------------------
------------------------------------------------------------
------------------------------------------------------------
----------------------------------RSYFKSIPDAFWWAVVTMT---TVGY
GDMRPV----------------------------------------------GIWGKVV-
GSLCAIAGVLTIALPVPVIVSNFNYFYHRETDQEEMHGAHNFSHVTSCPYLP--------
---------------------------------------GGN-GAGVEEIPSSQKGSM--
--------------QFKQSATTMTSTNPNIITA------------------ASPTNQQRL
A--------------------SMTCKSLEADCWSCSSAGGG-------------------
----------------------------------ETEGA---------PDLN--------
-----------------------------SLTAPLTE-----------------------
------------------------------------------------------------
----------------------------STVAPSPEKRFETDI-------SNDDLK----
---------------GGTVFVIGNRVPL--------------------------------
--------------NTTKKSGLTLKRRAENLNT-------------------------AP
LEI----------QKSYHPV-------------------GRLSSFQTKLSDQERNRRAPK
YPL---------------------------------------------------------
------------------------------------------------------------
------------------------------------------------------------
------------------------------------------------------------
-------------------------------------------------------EKL--
------------------------------------------------------------
------------------------------------------------------------
------------------------------------------------------------
------------------------------------------------------------
------------------------------------------------------------
------------------------------------------------------------
------------------------------------------------------------
----------------GV
>TuShaker tetur03g09540
M-----------------------------------------------------------
------------------------------------------------------------
------------------------------------------------------------
------------------------------------------------------------
------------------------------------------------------------
------------------------------------------------------------
------------------------------------------------------------
------------------------------------------------------------
------------------------------------------------------------
------------------------------------------------------------
------------------------------------------------------------
------------------------------------------------------------
------------------------------------------------------------
------------------------------------------------------------
------------------------------------------------------------
------------------------------------------------------------
------------------------------------------------------------
------------------------------------------------------------
------------------------------------------------------------
------------------------------------------------------------
------------------------------------------------------------
------------------------------------------------------------
------------------------------------------------------------
------------------------------------------------------------
------------------------------------------------------------
------------------------------------------------------------
------------------------------------------------------------
------------------------------------------------------------
------------------------------------------------------------
------------------------------------------------------------
------------------------------------------------------------
------------------------------------------------------------
------------------------------------------------------------
------------------------------------------------------------
------------------------------------------------------------
------------------------------------------------------------
------------------------------------------------------------
------------------------------------------------------------
------------------------------------------------------------
------------------------------------------------------------
------------------------------------------------------------
------------------------------------------------------------
------------------------------------------------------------
------------------------------------------------------------
------------------------------------------------------------
------------------------------------------------------------
------------------------------------------------------------
------------------------------------------------------------
------------------------------------------------------------
------------------------------------------------------------
------------------------------------------------------------
------------------------------------------------------------
------------------------------------------------------------
------------------------------------------------------------
------------------------------------------------------------
------------------------------------------------------------
------------------------------------------------------------
------------------------------------------------------------
------------------------------------------------------------
------------------------------------------------------------
------------------------------------------------------------
-------------AIIPYFITLA----TVFGDKEQDHHKF--------------------
------------------------------------------------------------
------------VSEKQSQAMSLAILRVIRLVRVFRIFKLSRHSKGLQILGMTLRA-SLR
ELGLLMFFLFIGVILFSSAVYYAEADSE--------------------------------
------------------------------------------------------------
------------------------------------------------------------
----------------------------------RSYFKSIPDAFWWAVVTMT---TVGY
GDMRPI----------------------------------------------GVLGKIV-
GSLCAIAGVLTIALPVPVIVSNFNYFYHRETDQEDLQ-SHNLDHVGSCPFLP--------
---------------------------------------TNLGDTRL-------------
------------------RHTSYSDLKLNYYTD-----------------ENGQKITRPP
RKHAK-------GYSGSG-SFKNVTISISQDGQYESIVQGRRESVRPCDNTI-LDGLRSE
DARVKIVEDTNGVTSSRHLSHYH-------------------------------------
-------------------------------KLPREDRKRRSVKVKVTDSYG--------
--------------------------------------DSSDTLKP--------------
---SVSDTR---------------------------------------------------
-----------------------------------------------------GLRR--G
SMLSGYGSVSG--PDVSGFVSRSSFKGNRSVK------------------------PTLP
LSV------------------LKPVPLP--------------------------------
------------------------------------------------------------
------------------------------------------------------------
-----------HSSLAAPGS-----RTLP-------------------------------
---------------------------------GSSTASTTFHMTSAI------------
-----------------------PP-------------------------TTRASLRV--
--RSKTKG----------HSVVFSIFDSTQ------------------------------
------------------------------------------------------------
----------------------------------------------INKSRGNYESGVS-
-------------------------------GNHNGGT----------------------
---------------KQNLKSK--------------------------------------
------------------------------------------------------------
------------------------------------------------------------
------------------
>MoTRPP1 gi|391334112|ref|XP_003741452
MS----------------------------------------------------------
----DRC-----------------------------------------------------
------------------------------------------------------------
------------------------------------------------------------
------------------------------------------------------------
------------------------------------------------------------
---------------------------CPSEIELF-------------------------
------------------------------------------------------------
------------------------------------------------------------
------------------------------------------------------------
------------------------------------------------------------
------------------------------------------------------------
------------------------------------------------------------
------------------------------------------------------------
------------------------------------------------------------
------------------------------------------------------------
------------------------------------------------------------
------------------------------------------------------------
------------------------------------------------------------
------------------------------------------------------------
------------------------------------------------------------
------------------------------------------------------------
------------------------------------------------------------
------------------------------------------------------------
---QVFI-----------------------------------------------------
------------------------------------------------------------
------------------------------------------------------------
------------------------------------------------------------
------------------------------------------------------------
------------------------------------N-----------------------
------------------------------------------------------------
------------------------------------------------------------
------------------------------------------------------------
------------------------------------------------------------
------------------------------------------------------------
--------EHRFS-----------------------------------------------
------------------------------------------------------------
------------------------------------------------------------
-------------------------------------RTGFFYIGIT-------------
---------ETNVTVPVTETTVNGSAYFNLTESEVVRQLSTDYSIRIYTSGCYFFNKKSK
TWSGEGCFVDNANYLATYCKCDH-LTSFGSGFFVVPNTIDFAY--VFANAGFADNVTIYM
-----CVI-------------------LTMLIYLMLLIWARREDLRDNEKV---------
------------------------------------------------------------
-------------------------RKESAAV--KIFFILSGDDDETDARSF--------
------------------------------------------------------------
----------------------------GDSKSKLFRRGGQDTFVMACPKPLGRLNYMRI
WHDNSGKGKFRSWYL---------------------------------------------
--------KFISIRD-------VQTNARYDFIANR---------------------WFAV
EKDDGQVDRLLPVAGKEEATEFNHLFQLKSQKNLADGHLWFSVFLRPPKSRFTRCQRVSC
CIALLYLSMLVNAMWYGRVPSKPSASALNIGPFALSPEQVGVGVLANLIVFPPTFLMITL
FRKARLRRKRPNRIVEALKKQ--RKNSLIVGRGSSNKATDS---TTDLMQAKD-------
----------GSETDINMVTMKKDRKKKASKKKTLPYWCRYVAWSVCLLSIFTSVFFIWA
YGVQFGDEKTRKWITSLLVSFFTSVLITQPIKVFMTAIILSALFK-SPEK-------DED
DD---------DEEEAFSDSLTNSRAI--------HFTAGTSATSARR------------
-RNY----------KPPQRGELDHVREERMKELKMSEILREIFSYLLFLWLLTVLSYGNR
DPNAYYMQMNLKNEFINNPK----FMEISSTDGFYNYLRETVVPQLKIGDWYNGQQPFGL
RGFINDRVNRIMGYGVLRQIRARPN----------SCKVEKLMRNVV--------SQCRG
QSSLIKEDKKLYEPKW--------------------------------------------
------VALPKNKTVLLDPKNLTDEEWRHKKAKELHGLPFWGKLDVYGG-GGYVMRLRGT
RENIIKRINELEVSDWIDGGTRAVFVEFSVYNAQVNLFGVVTIIAEYHPGGGVVPNYRID
AIRLMRYHQGFGLFVLLC----EISFIGFIVYFTVREVKSFRA----------LRLDYM-
--RSYW-NIAELVVLGLSYSCMF----FYISRMAMTRKILK-----VFERSSG-------
----------------------------------------------NAYVKLQRVAA---
------------VDEVFSYLMSFLIFIS--ILKFTKLLRFNKR---IGVLYSTLSQ-CSK
DLSSFFVVFWVIFLAFTQVFYVILGTK---------------------------------
------------------------------------------------------------
------------------------------------------------------------
----------------------------------MKEFSSFVTSAE----TCF---DMAR
GHFKF--DEIS-------MAS-------------------------------PVIGPMVF
FVFAFITSVILLNLFVTLIISSFQSVKADIEKQ--CNDYEIISFM---------------
------------------------------G-RKVKGFFGMGKGDAI-------------
------------------PSAKPLTVDSQIHAF---------------------------
----------------------------------------------PE------------
------------------------------------------------------------
-------------KVDRLLGFINEVYLDGEIVLDNKN-----------------------
------------------------------------------------------------
------------------------------------------------------------
------------------------------------------------------------
-----------------------------------------------------------R
LKVLYKAP--------------------E-TRSAS----GAQPSMFEWVEVNKS------
------------------------------------------------------------
------------------------------------------------------------
------------------------------------------------------------
------------------------------------------------------------
--------------------------------------------------ANSSSKS---
------------------------------------------------------------
------------------------------------------------------------
---------------------------------------SRKGTGRSSTGQRRRY-----
------------------------------------------------------------
------------------------------------------------------------
------------------------------------------------------------
------------------------------------------------------------
------------------
>TuTRPP1 tetur18g02840
MDLIVVKPFLGFLVLFGFLYLFALTPILVNGLTDGTCFSNESLPLFQFTPGHYEPEPEDK
PLRPERCSSLCADAEYPLAAIVSQVYCLCGDESTINLLESTSNLTAEECDLASNMGTLKV
YKGEILHAVSGLNLTVNPSVGFTQEPLNLTVSFKTGVDVQFSFDFGDGSPRTEWNGSRKV
SHSYQGSGYY-----KVKLFARQPAKPERAIVVTSMVVKIVDKIEPVDIEFHCFPVIEPE
EDSGCNVTVLAGQDLNATIDFGDATEPLDFTVPDTRFNPLGPLIYDTNSTTYEEAP----
---YGLYILSDSAKSYSSNSNIRALEGISPNGGDLEMIIYRPWCGNNTPCSLGVVSCSPP
KVFCLRDKNCIEPSPKKTPGLTGEPGECRSHIEIF-------------------------
-----PEYKIARRVLITVTKNYFYYHLSK-----SRDFRIGDLIALRLYDAKLASEST--
------NSTTNLDLVLNSPTG----------------NSGDPPRIIGYETMKPYTSKKLL
VR-----------------------------VITYENTEFYLPHLFADNGNYTA------
-KLTLT----------------------SPWLG---------------------------
-----------------------EVKNFTYDMKIAVQTPIDQIRLRVSPPNAVVG-----
--QKVAATIR-----INGGSDVKLTWDFGDGYKTQRKVDFVKL----------GQKFVES
HEFTSPGVYRITVGASNLQNKYATGQTITVQYPITNDWKITSNSPQLLPGTIDLLLTYPV
SSNSTEMILPTNASVNILFGDGSTYEWIVPEKWSELPNGEKI-FSHRYKYQGHYKIIATM
LNLVSTLTLKTDIFLLRRITGFWLETYTLPANKKFSSTESKLPNEIEGKRIDEEESNSDN
TLTTSNRHK--LSIGSQVKFTFNQTTGDVD---------KYIVYLN------------EK
LLKETPNNKFLFTGKKPGWHNFTFYAYNKIQGRTDPVYRNLYFMKPVSGLELLDVSVDVT
KPANKILQINLREIGTDSCVAIL-----YGDSMPFHKS---ASLFGSPEDCSEGFPNIEV
AHYSDINETMIAPYDYTGGPGDYVVTAKAWNAVSGTISTQ-----------------LTI
TVLEIDCYVPEVIIYNPSTNYSLATQVWKSKPVQLYS----------LAKVDCNASI---
---------------------------------------------TVNKYWQCYSINEET
GEQGEP--IDLSMLDSYRKTVLYVPPFFLSQGLYSFRFVVDLNNLEP-----HPLLPFSG
HASTYIRIVRSPIIGKMTAGAESRAIRGMGQQLKLAPGIYSIDPDDDSNKNFNIIWYCRR
LPNEKLF------------------ESNEN---KEEETEEKDDAKKSTKNDEDVERDDAV
EEEADEEKSSGKAKGKGKRGGGSSEEEMAVSNPLWERPAFMEDMGGCFGKGPGRINITDK
SIEWPTSVFYAAGFTYEIVVKIDPPDREPSWSGIQLVLLERTPPSITIQCQTPSLCYPHV
PLGQKINPVRVGLVGVCNEDCDGTLLYEWTIFGIDSVSGEENLLTDAANYVVGSNDVKMA
LGKEFFDRYYPKYGDFFAKL----AVINERGDRGESD-IFLHINKPPTGGDCNMTSTGHY
ALLDKHMINCYNWYDPEYKPIEYYGFWIMSKAKGSISFLSYGPERKATLVLPPGEFLVGV
DIKDKEGALTRHAITNLTLIPPTQQQFDAFMELKQLENADAAGDQSRMSMISQAVSALMN
IDLVDETLLEATTTTTTTTTTTTTMKPTTGNGTIFAQKSEAKIEEEVKTRS-KMFQSVEN
IMNVDTLNSLETIGSVLSAISGRGKGIDNEAKHTVIRLL---NKTINMASTLEVESPQQ-
--------LIDFCMFAVGT--MGAIVNRMTEQLIKKVVLPTDRSKAWGIEYEVEPPDYGE
AKDYVFDGKSSVEESLARAVILSERKLGEEQIKQMVGLTIDLVLAILRNIVVGEKPLTFA
APSGLSLTIEMFNGGGLSNKSIQHGDATYIFPEVCSILTTKEACHGNETMGIMAVSWPSI
LESFGNSVDLLSEDTQTLQLIVLDEDLRILDVSNATDYFSIIIPRSLSSDSLVESNEVEG
SLVTGAHSSSLPEGDFIVPKPRPGESMQYHQFLVTKAYSALNIEITPTNPSSRLILFLHY
KSKPFLSLHEVSIPLGVVGNQKGSTHDIFLGNSIIANRTGFFYLGIACANESAIRDSSYS
YLLDDMM-IHTNLTMNISSTTENV-----TTADWMMRNFDTNYTLRIYTSGCYFYNYSDK
IWSGKGCFVATANAHMTHCKCNH-LTSFGSGFFIMPNTIDFSY--VFANAGFVDNITIYL
-----TVI-------------------LTLVVYISLVVWARAADRADLRKLGATPL----
------------------------------------------------------------
--PDNDPKDKYLYEITVYTG-----DKEASETDSKVSFILSGDDDETDVRSF--------
------------------------------------------------------------
----------------------------SDPERKIFRRGAQDIFVMAVPRKLGRLTYLRI
WHDNSGSGRKRSWFL---------------------------------------------
--------NFIVIRD-------VQTGEKFEFICNK---------------------WLAV
EKGDGVIDRLIPVAGLGEATEFSHLFHNKTSKGLKDGHLWFSVFLRPTRSRFTRVQRVSC
CMAMLYLSMLVNAMWYEKAPPKPRASALEFGPFTLSPEQIGIGFMSNLIVFPPTFLIVLF
FRKSRLRRLRPSRLEETAKRQGIPYKKLTPDSGSASASTVSPIATIDRPSITDSPVLGGT
ISTVQHDPAFGMTSKTSGVGKSKRTMKKPKKQFLFPWWCRYIGWALCVICMVVSVFFLWA
YGVQFGDKKTRQWLTSLVISFFASILITQPIKVFLTAIILSTIFK-APDA-----DVDES
EQ---------DEEDIDLELRPDEEWL--------HDLASMSPHTRRRGG--------RR
AKYY----------RPPNLTALERAKLERLKEIQMGIILKDIFSYLVFLWLLIVLSYGNR
DPNAFLTKDAVKATFIKGANTGSAFTSVSTTEGLWEWIEKTLIPELLVGPWYNDYQPYGM
RGFLNDRVNRVMGYGVLRSTRVRES----------TCSMPGTMEKLL-----KSRAKCRS
FGNIIFEDRRSYGKGWTPFNFTSLHTPIHKKGALTSPVNSSLAQSPSPDYEEMDMDDAGP
LEEGITTKLPGEDIVLVNPSKSKKTPWQYRKPSELDGLPFWGLLDVYSG-GGYTIPLKGS
RASLLSNLAILKNNSWIDSRTRSVFAEFSAYNPQVNLFTVVTIVAEFQPGGGIVPNYRID
VVRLIRYHQGFGLFVILC----ELSYVCFIIYFTVREIKKLRS----------EGFYYF-
--TSYW-NWAELFIIICSYVAIG----LYIYRSILTHTILK-----IFDRTHG-------
----------------------------------------------NGYIKLQYVTF---
------------IDELFGYIMAFVIFIG--ILKFIRLLRFNKR---MGLLYSTLHQ-CSK
DLKSFCIVFLIVFFAFVQLFYLLFGTS---------------------------------
------------------------------------------------------------
------------------------------------------------------------
----------------------------------LPDFSSLVNAAE----TSF---GMVT
GKFDF--EAMV-------TAA-------------------------------PTLGPLSF
FIFVLIAQIVLVNIFLTLIISAFETVKHDIAKQ--NNEFEMVNFV---------------
------------------------------L-NKFKEILGIDGHGSVHPGSYE-------
------------------PSNQTLSIHEQMKLL---------------------------
----------------------------------------------PE------------
------------------------------------------------------------
-------------KVDQFIAHIDDLF----------------------------------
------------------------------------------------------------
------------------------------------------------------------
------------------------------------------------------------
------------------------------------------------------------
----YSSA--------------------K-TGSSPAVSVGATPTTSKSLSTSKTK-----
------------------------------------------------------------
------------------------------------------------------------
-----------------------------------Y------------------------
----------------------------------------TDLMNTNLRR----------
--------------------------------------------------SNVTSSTI--
-MEANVN----------------DFYPAPG------------------------------
------------------------------------------------------------
---------------------------------------ARVRTGGRAARRARRQSTST-
-------------------------------PQHQNFNQ--------SGGGLL-------
---------------DWQEISSRK------------------------------------
------------------------------------------------------------
------------------------------------------------------------
------------------
>AlTRPML aculy02g18750.1
MTNNLS------------------------------------------------------
------------------------------------------------------------
------------------------------------------------------------
------------------------------------------------------------
-----------------------------------------DFVRDYDGD----------
------DINGDQMD----------------------------------------------
------------------------------------------------------------
-----------------------------------------------LLDPLR-------
------------------------------------------------------------
-----------------------------------------------------------G
-RLEY-------------------------------------------------------
----------------------------------FFMDPIKKWKQRRTRP----------
------------------------------------------------------------
-------------------------------------WKLM-------------------
------------------------------------------------------------
IQILKILVFTAQLILF----GTDMARFIDY------------------------------
------------------------------------------------------------
------------------------------KEE---------------------------
------MQVTLKQLFLK-------------------------------------------
----------------------------DWDPSADAIAYP--------------------
------------------------------------------------------------
------------------------------------------------------------
----------------------------GPYVPYAVYTKSDFIR----------------
-------SV---------------------------------------------------
---NYAI------------------RQYSN---------------------VSRLSVGPF
GYQSNQT---------------DTLSPIDICATNYVQA----------------------
------------------------------------------------------------
------------------------------------------------------------
-------------------------------------------DFDP-------------
---------------------------TTFKYNYS------IITQTTCKVIQ--------
------------------------------------DIA-EAGNES--------------
------------------------------------------------------------
------------------------------------------------------------
----------------------------------------------WLSF---------D
FRDHL---DKPIN-----------------------------------------------
-----------FS-----------------------------------------------
--------------------------------------------------SLV-------
-----------------------------------SMSLKLPI-----------------
RT---------------------------------------ILIEDATTGDAEIA-----
CFNIDV-----DIQLDNRHRNGQI----------------------IIG-----------
-----------LTAAPMRAQCDGVLTEHGGSIT---------------------------
------------------------------------------------------------
------------------------------------------------------------
-----------------------------------IRLMLNIT-----------------
------------------------------------------------------------
------------------------------------------------------------
------------------------------------------------------------
------------------------------------------------------------
------------------------------------------------------------
------------------------------------------------------------
------------------------------------------------------------
------------------------------------------------------------
------------------------------------------------------------
------------------------------------------------------------
------------------------------------------------------------
------------------------------------------------------------
------------------------------------------------------------
------------------------------------------------------------
------------------------------------------------------------
------------------------------------------------------------
----------------------VITFCLASFVLCIRSIYKSFRLLNHTNKILYSHGR-TL
ELRDKL-EFIDFWLVMIIINDSM----VGYATVIITFSD---------------------
---------------------------------------------------------E--
------RLLETDNYTICSLLLGLGNFLS--WSGLLRYLSFFRK---YNLLLVTLRK-SFV
HLLRFMFCTILIYCGFCFCGWIVFGPY---------------------------------
------------------------------------------------------------
------------------------------------------------------------
----------------------------------HFKFRQLSTTTE----TLF---SLIN
GDDMF--ETFA-------LLRTDRS----------SI---------------WWFSRIYL
YLFVSLFIYVVLSLFIALIMDAYEMIKQYSDNG--FPKSRLESFY---------------
------------------------------------------------------------
------------------------------------------------------------
------------------------------------------------------------
------------------------------------------------------------
------------------------------------------------------------
------------------------------------------------------------
------------------------------------------------------------
------------------------------------------------------------
------------------------------------------------------------
--------------------------------------------LDGDLAKLTPAQLLD-
------------------------------------------------------------
------------------------------------------------------------
------------------------------------------------------------
------------------------------------------------------------
------------------------------------------------------------
------------------------------------------------------------
------------------------------------------------------------
------------------------------------------------------------
------------------------------------------------------------
---------------SPTSEIPRTRMV---------------------------------
------------------------------------------------------------
------------------------------------------------------------
------------------
>DmTRPML NP_649145.1
MQ----------------------------------------------------------
------------------------------------------------------------
------------------------------------------------------------
-----------------SYGPGAQTAPA--------------------------------
------------------------------------------VKRRTDSY----------
------EAAQQ-------------------------------------------------
--------------------QQQSPESDEEYVNTR-ILRRQVQLQSTPVAPVVPMPISAG
SGTAPPSVDGRE----------------------EQPEFPGSSAASYQEERMR-------
------------------------------------------------------------
-----------------------------------------------------------R
-KLQF-------------------------------------------------------
----------------------------------FFMNPIEKWQAKRKFP----------
------------------------------------------------------------
-------------------------------------YKFV-------------------
------------------------------------------------------------
VQIVKIFLVTMQLCLF----AHSRYNHINY------------------------------
------------------------------------------------------------
------------------------------TGD---------------------------
------NRFAFSHLFLR-------------------------------------------
----------------------------GWDSSREVESYP--------------------
------------------------------------------------------------
------------------------------------------------------------
----------------------------PAVGPFALYLKSEFFD----------------
-------TV---------------------------------------------------
---QYAV------------------NGYAN---------------------VSR-SIGPY
DYPTPN----------------NTMPPLKLCLQNYREG----------------------
------------------------------------------------------------
------------------------------------------------------------
-------------------------------------------TIFG-------------
---------------------------FNESYIFDPH-----IDEVCERLPPN-------
------------------------------------------------------------
------------------------------------------------------------
------------------------------------------------------------
----------------------------------------------VTTI---------G
VENYLRQRDVEVN-----------------------------------------------
-----------FA-----------------------------------------------
--------------------------------------------------SLV-------
-----------------------------------SAQLTFKI-----------------
KT---------------------------------------VNFKANGGPLSAPD-----
CFRFDI-----SITFNNRDHDGQM----------------------LLS-----------
-----------LDAEATRLKCHGATDFISDANFD--------------------------
------------------------------------------------------------
------------------------------------------------------------
---------------------------------SMLRSVLNIF-----------------
------------------------------------------------------------
------------------------------------------------------------
------------------------------------------------------------
------------------------------------------------------------
------------------------------------------------------------
------------------------------------------------------------
------------------------------------------------------------
------------------------------------------------------------
------------------------------------------------------------
------------------------------------------------------------
------------------------------------------------------------
------------------------------------------------------------
------------------------------------------------------------
------------------------------------------------------------
------------------------------------------------------------
------------------------------------------------------------
----------------------VLLTCALSFALCTRALWRAYLLRCTTVNFFRSQFGKEL
SFDGRL-EFVNFWYIMIIFNDVL----LIIGSALKEQIE---------------------
---------------------------------------------------------G--
------RYLVVDQWDTCSLFLGIGNLLV--WFGVLRYLGFFKT---YNVVILTLKK-AAP
KILRFLIAALLIYAGFVFCGWLILGPY---------------------------------
------------------------------------------------------------
------------------------------------------------------------
----------------------------------HMKFRSLATTSE----CLF---ALIN
GDDMF--ATFA-------TLSSKAT----------WL---------------WWFCQIYL
YSFISLYIYVVLSLFIAVIMDAYDTIKAYYKDG--FPTTDLKAFV---------------
-------------------------------------------G----------------
------------------------------------------------------------
------------------------------------------------------------
------------------------------------------------------------
------------------------------------------------------------
------------------------------------------------------------
------------------------------------------------------------
------------------------------------------------------------
------------------------------------------------------------
---------------------------------TRTAEDISSGVFMTDLDDFDQTSFLDV
VK----------------------------------------------------------
------------------------------------------------------------
------------------------------------------------------------
------------------------------------------------------------
------------------------------------------------------------
-----------------------SICCCGR------------------------------
------------------------------------------------------------
--------------C---------------------------------------------
-------------------------------GRHQEPA----------------------
---------------QPNSGYTSLSSIMK-------------------------------
------------------------------------------------------------
------------------------------------------------------------
------------------
>MoTRPML gi|391346838|ref|XP_003747675
M-----------------------------------------------------------
------------------------------------------------------------
------------------------------------------------------------
---------------------KTDGVPS--------------------------------
------------------------------------------VVEEPDPR----------
------TSIQDE------------------------------------------------
-------------------SIEQTEEERRSFLS---------------------------
-----------------------------------------------LEQRMR-------
------------------------------------------------------------
-----------------------------------------------------------R
-RLRF-------------------------------------------------------
----------------------------------FFMNPIEKFQAKGRLP----------
------------------------------------------------------------
-------------------------------------WKLG-------------------
------------------------------------------------------------
LQISKIIVVTLQLVFF----GYDSYAFQQQ------------------------------
------------------------------------------------------------
------------------------------HRD---------------------------
------TNIALDHMFLE-------------------------------------------
----------------------------GWTSIREVAAYP--------------------
------------------------------------------------------------
------------------------------------------------------------
----------------------------PSSGPYAVYTKTDFYT----------------
-------HV---------------------------------------------------
---NSVI------------------KRYSN---------------------VTQTAIASL
GYDTID----------------GSLGNVTFYKTQYRNG----------------------
------------------------------------------------------------
------------------------------------------------------------
-------------------------------------------QVFP-------------
---------------------------HNETLSFD-N-----TEEVTPLPID-P------
------------------------------------KLY-PMNDPR--------------
------------------------------------------------------------
------------------------------------------------------------
----------------------------------------------WQSF---------S
IQDYMRQHNFSLS-----------------------------------------------
-----------FD-----------------------------------------------
--------------------------------------------------KLI-------
-----------------------------------RASIHFNL-----------------
KT---------------------------------------VYLKS-LSTFDLPE-----
CYKYSV-----RIIYNNEAHDGQL----------------------LIT-----------
-----------LTTASTKLECKTNVHYAETGQLE--------------------------
------------------------------------------------------------
------------------------------------------------------------
---------------------------------FLLRQLMNVV-----------------
------------------------------------------------------------
------------------------------------------------------------
------------------------------------------------------------
------------------------------------------------------------
------------------------------------------------------------
------------------------------------------------------------
------------------------------------------------------------
------------------------------------------------------------
------------------------------------------------------------
------------------------------------------------------------
------------------------------------------------------------
------------------------------------------------------------
------------------------------------------------------------
------------------------------------------------------------
------------------------------------------------------------
------------------------------------------------------------
----------------------VILICCGSLVLCARSLMRGQLLRKKTEAFFWTKNQTTL
TWEEKL-DFVDFWYVMIMMNDIL----IIIGSLIKMQLE---------------------
---------------------------------------------------------Q--
------RIIDGAQYNFCSTLLGLGNLLV--WAGVLRYLGFFRK---YNILILTMRR-ATP
NILRFLLCAVLLYMGFCFCGWVVLGPH---------------------------------
------------------------------------------------------------
------------------------------------------------------------
----------------------------------NIKFRSLSSTSE----CLF---ALMN
GDDMF--ATFA-------IMGESTG----------II---------------WWFARIYL
YMFLILFIYCVISLFLSVIMDSYETIRESHEND--ARPSDLWKFI---------------
--------------------------------------------QEI-------------
------------------------------------------------------------
------------------------------------------------------------
------------------------------------------------------------
------------------------------------------------------------
------------------------------------------------------------
------------------------------------------------------------
------------------------------------------------------------
------------------------------------------------------------
-------------------------------DG---------------------------
------------------------------------------------------------
------------DGFPGA------------------------------------------
------------------------------------------------------------
------------------------------------------------------------
------------------------------------------------------------
-----------------------DLVRAQG------------------------------
------------------------------------------------------------
---------------------------------------------RPEGMNESQTAHCLS
WNALWR------------------------RLRSQQSR----------------------
---------------DGQTPYREIS-----------------------------------
------------------------------------------------------------
------------------------------------------------------------
------------------
>TuTRPML1 tetur10g03920
MDDEVL------------------------------------------------------
------------------IETIASTSTN-------------VQLNN--------------
------------------------------------------------------------
--------------------------PN--------------------------------
-----------------------------------------GDYVDYGGKVFK-------
---KADEI----------------------------------------------------
---------------------EGRPIKSDCDMNE--------------------------
------------------------------------------------INSFR-------
------------------------------------------------------------
-----------------------------------------------------------R
-QLKY-------------------------------------------------------
----------------------------------NFMNPIDKWKSKRKFP----------
------------------------------------------------------------
-------------------------------------WKLL-------------------
------------------------------------------------------------
LQIIKLLVVTLQIYSF----GLEISRYKTH------------------------------
------------------------------------------------------------
------------------------------QSN---------------------------
------VDITLKELLLA-------------------------------------------
----------------------------DWDPVREVLVYP--------------------
------------------------------------------------------------
------------------------------------------------------------
----------------------------PGTGPYACYTRDDLDR----------------
-------NI---------------------------------------------------
---NNFV------------------KAFAN---------------------VTNSSLKTF
AYDSSAP---------------DIVSPIYLEIIEFTKG----------------------
------------------------------------------------------------
------------------------------------------------------------
-------------------------------------------EENA-------------
---------------------------FNFTFNFN-N-----EIHTTNFTIK--------
------------------------------------SDY-PAGDVR--------------
------------------------------------------------------------
------------------------------------------------------------
----------------------------------------------WDSF---------S
IQNFLSSQQYQFN-----------------------------------------------
-----------FD-----------------------------------------------
--------------------------------------------------SLI-------
-----------------------------------KMKLITNL-----------------
KI---------------------------------------IYRNS-LDFYNFPE-----
CYIIQI-----SFVLDNSLHAGQV----------------------LMK-----------
-----------LNTKSIQKQCFGNLEGKSVSTYS--------------------------
------------------------------------------------------------
------------------------------------------------------------
-----------------------------------VMEVSTVI-----------------
------------------------------------------------------------
------------------------------------------------------------
------------------------------------------------------------
------------------------------------------------------------
------------------------------------------------------------
------------------------------------------------------------
------------------------------------------------------------
------------------------------------------------------------
------------------------------------------------------------
------------------------------------------------------------
------------------------------------------------------------
------------------------------------------------------------
------------------------------------------------------------
------------------------------------------------------------
------------------------------------------------------------
------------------------------------------------------------
----------------------VMFLTSLSALLCLRSMGKGLALQRKAIVFFAKHYNIEL
KFHDKM-EFIDPWIYLIFINDLL----LLTGSSIKLCGG---------------------
---------------------------------------------------------P--
------MDHSQSLANIYSILFGIGILLT--WFGVLRYISFFDK---FNIVILTMKK-AFP
DISKFAFCAILLYIGYCLCGWIVLGPH---------------------------------
------------------------------------------------------------
------------------------------------------------------------
----------------------------------HLKFRTLSSTSE----CLF---ALLN
GDDLY--ATFA-------TLDSADP----------AI---------------WWFSRIFI
YSFISLFTYVVLNLFISIVMDAWDIIKNYNSQI----QTEMQHFI---------------
------------------------------------------------------------
------------------------------------------------------------
------------------------------------------------------------
------------------------------------------------------------
------------------------------------------------------------
------------------------------------------------------------
------------------------------------------------------------
------------------------------------------------------------
------------------------------------------------------------
-------------------------------------SECNEDVFAEIYQEQPRNSLLQK
VG----------------------------------------------------------
------------------------------------------------------------
------------------------------------------------------------
------------------------------------------------------------
------------------------------------------------------------
-----------------------SFFR---------------------------------
------------------------------------------------------------
------------------------------------------------------------
-------------------------------FNSQDSN----------------------
------------------------------------------------------------
------------------------------------------------------------
-----------------P----------S-------------------------------
----------------FF
>TuTRPML2 tetur07g01090
MRDQQIN-----------------------------------------------------
------------------QASLTPTGVSLIHN------DLQLQLNNHQLHLQRNNLT---
------------------------------------------------------------
---------------LGVDNNDINGGPNCISGIFNGLSV---------------------
-----------------------------------------NSILDTNTGVHE-------
---NGDDVDDDDDNSEG-------------------------------------------
----------------IIQLGEPGPGTDDHQINEN-IHRERFLLS---------------
----------------------------------------TTSYSTEARDAFR-------
------------------------------------------------------------
-----------------------------------------------------------R
-ELKY-------------------------------------------------------
----------------------------------YFMNPIDKWRSKKKFP----------
------------------------------------------------------------
-------------------------------------WKLL-------------------
------------------------------------------------------------
LQLTKLIIVTIQIYFF----GTQMSRFKTH------------------------------
------------------------------------------------------------
------------------------------QAN---------------------------
------MEITLRELLLS-------------------------------------------
----------------------------DWDPVREVMTYP--------------------
------------------------------------------------------------
------------------------------------------------------------
----------------------------PSAGPFACYTKSDLFR----------------
-------NI---------------------------------------------------
---DYAI------------------RSFSN---------------------ITNTGVGSF
SYDSAAP---------------DKVSPIYVNILRFAKG----------------------
------------------------------------------------------------
------------------------------------------------------------
-------------------------------------------EADP-------------
---------------------------FNFSYNFN-N-----ENTMDRYLID--------
------------------------------------LNY-TAGDIE--------------
------------------------------------------------------------
------------------------------------------------------------
----------------------------------------------WNHF---------S
IKKFLASQSYAIN-----------------------------------------------
-----------FD-----------------------------------------------
--------------------------------------------------SLI-------
-----------------------------------QIQIVTSL-----------------
RT---------------------------------------IYLNA-LDSYNRPQ-----
CYVVEI-----AITFDNSLHAGQL----------------------LMS-----------
-----------LEAKRSYRPCVGNLEGHTVSSRS--------------------------
------------------------------------------------------------
------------------------------------------------------------
-----------------------------------VIDVVTIL-----------------
------------------------------------------------------------
------------------------------------------------------------
------------------------------------------------------------
------------------------------------------------------------
------------------------------------------------------------
------------------------------------------------------------
------------------------------------------------------------
------------------------------------------------------------
------------------------------------------------------------
------------------------------------------------------------
------------------------------------------------------------
------------------------------------------------------------
------------------------------------------------------------
------------------------------------------------------------
------------------------------------------------------------
------------------------------------------------------------
----------------------VIILSFLSAILCLRSLIKGILLRRRTIDFFERHYDISL
GFCDKS-DFIDLWIYMIFINDIL----LIIGSIIKLYGG---------------------
---------------------------------------------------------P--
------VDHSQTPNSNYSVLFGVGILLT--WIGVLRYISFFDK---FNVVILTVKK-AFP
DIIKFFLCAMLLYVGFCLCGWIVLGPH---------------------------------
------------------------------------------------------------
------------------------------------------------------------
----------------------------------HLKFRTPSETSE----CLF---SLLN
GDDMY--ATFA-------TLSTRDP----------VI---------------WWFSRIYL
YSFISLFIYVVLSLFISIIMDAWDIIKNYNPDD----MTEMHRFI---------------
------------------------------------------------------------
------------------------------------------------------------
------------------------------------------------------------
------------------------------------------------------------
------------------------------------------------------------
------------------------------------------------------------
------------------------------------------------------------
------------------------------------------------------------
------------------------------------------------------------
-------------------------------------AECNDDVCDEILQEESKKSLLRK
VK----------------------------------------------------------
------------------------------------------------------------
------------------------------------------------------------
------------------------------------------------------------
------------------------------------------------------------
-----------------------SFFK---------------------------------
------------------------------------------------------------
------------------------------------------------------------
-------------------------------LNPEDTN----------------------
------------------------------------------------------------
------------------------------------------------------------
-----------------P----------L-------------------------------
----------------LF
>TuTRPML3 tetur07g01100
MILDIAK-----------------------------------------------------
------------------------------------------------------------
------------------------------------------------------------
-----------------SESNRVSSASSCSFELFNYSSYLTGSIEI--------------
----------------------------------------SKLILNNDCSVQI-------
------NIENDIISM---------------------------------------------
--------------------SVPSPPKPETTLSEV-------------------------
----------------------------------------TRPCPKEIRKQLN-------
------------------------------------------------------------
-----------------------------------------------------------D
-ELTY-------------------------------------------------------
----------------------------------FFKNPMDKWRTTRAFP----------
------------------------------------------------------------
-------------------------------------WKLF-------------------
------------------------------------------------------------
LQFAKLIVVTIHIISI----GFEMSSFINK------------------------------
------------------------------------------------------------
------------------------------DVA---------------------------
------MEATLRSLVFQ-------------------------------------------
----------------------------DWNTNRELNVYP--------------------
------------------------------------------------------------
------------------------------------------------------------
----------------------------PPQGPYAVYTKANFYG----------------
-------NL---------------------------------------------------
---NFVI------------------KSLAT---------------------LRDEGINLF
AYDSSQR---------------DQVSPMTLHIHQYSSL----------------------
------------------------------------------------------------
------------------------------------------------------------
-------------------------------------------KLDP-------------
---------------------------FSFNYDINPR------VVHRKIPIK--------
------------------------------------LDL-PAGDTG--------------
------------------------------------------------------------
------------------------------------------------------------
----------------------------------------------WDNF---------D
LRTYLQSHNETLN-----------------------------------------------
-----------FN-----------------------------------------------
--------------------------------------------------QMI-------
-----------------------------------ELKLVTFL-----------------
RT---------------------------------------IFFHSLTSYYYSPA-----
CYTVKV-----EITYDNSAHSGQI----------------------KMS-----------
-----------LATESFRQKCYGNLSTSETTILN--------------------------
------------------------------------------------------------
------------------------------------------------------------
-----------------------------------TYTLVTWI-----------------
------------------------------------------------------------
------------------------------------------------------------
------------------------------------------------------------
------------------------------------------------------------
------------------------------------------------------------
------------------------------------------------------------
------------------------------------------------------------
------------------------------------------------------------
------------------------------------------------------------
------------------------------------------------------------
------------------------------------------------------------
------------------------------------------------------------
------------------------------------------------------------
------------------------------------------------------------
------------------------------------------------------------
------------------------------------------------------------
----------------------VLLVSTISLFLCCRSLKFAWKLYSDVSLVAKKYYRTKL
TADEAW-LFFDSGLAIIMVNDIV----FILASIIKLSNVI--------------------
---------------------------------------------------------K--
------LNEDVTSANRFSLLYGFGILLT--WCNLLRYLNLFER---FNIVTRTIQR-AAV
DIFKFTLVALIIFTGYCFSGWIVLGPY---------------------------------
------------------------------------------------------------
------------------------------------------------------------
----------------------------------HLKFTTLSKASE----CLF---SLLN
ADDMF--ATFE-------SLRIAPG----I--NGLII---------------WWFSRLYI
YSFVSLFIYFILNLFITIIIEARDSIQNP-------------------------------
------------------------------------------------------------
------------------------------------------------------------
------------------------------------------------------------
------------------------------------------------------------
------------------------------------------------------------
------------------------------------------------------------
------------------------------------------------------------
------------------------------------------------------------
------------------------------------------------------------
---------------------------------------------RSDIHQRDQQSFLK-
------------------------------------------------------------
------------------------------------------------------------
------------------------------------------------------------
------------------------------------------------------------
------------------------------------------------------------
-----------------------KFMSEPD------------------------------
------------------------------------------------------------
------------------------------------------------------------
------------------------------------------------------------
------------------------------------------------------------
------------------------------------------------------------
-------------------------------------------------E----------
------------------
>DmPkd2 NP_609561.2
MAQQGQSGRS------------------PSG-----------------------P-PGPP
PPRP--------------------------------------------------------
-------------------------------------------------PKT--------
-----------PPGASPRGTPTADSTPG--------------------------------
------------------------------------------------------------
---------------------------------D--------------------------
----------------VTPARGPPPPPATKRVSIG-VGSTRSAPPP------------AT
DPTGPPPTAGKP----------------------VRDTGPSTSPRPSLRDPGQ-------
-------------------------------------STSDKPSTSDKPSTSDKPSTS--
---------------------------------ARTTVREPGPSSSPSRPVSTR----ES
GRITFQ--------------------EAAP------------------------------
----------------------------------STSAKVVKLAASEPRPAKPP------
--EKE-------------------------------------------------------
------------------------------------------------------------
------------------------------------------------------------
--------------------GFSLFKRK--------------------------------
--------------KKSVGSSTPPSPS---------------------------------
------------------------------RGHR-----APSIIAASALQNRAK-TNRIL
YTTDEEVREALVEFSVFIIFLILT----------------------------------SL
VVLSVRHTYMFY----------------FNDTMKKLFTNR--------------------
----------EMVVA---------------------------------------------
---------------------------------PS-------------------------
----------------------------VTVGFEKLITVPDWWD----------------
-------------------------------YLKY-------------------------
---NFLV--TLHGDLTFMD------DAQAN--------------------------LTSM
PPEGSEQGSEQGS-----------------------------------------------
------------------------------------------------------------
------------------------------------------------------------
------------------------------EQGSEQS-PEEVVGEAPEEAP---------
-EMDR----------------------LQEDFKYNGNPY-IDLRGHRRAKRQSG------
------------------------------------VDG-NSEDGSEDV-----------
------------------------------SG----------------------------
------------------------------------------------------------
------------------------------------------------------------
------------------------------------------------------------
---------NYLKDDS--------------------------------------------
-------------------------------------------------D----------
-----------------------------------SIQANMSF-----------------
-----------------------------------------HHLEG--------------
------------------------------------------------------------
------------------------------------------------------------
------------------------------------------------------------
------------------------------------------------------------
------------------------------------RVFLYEN-----------------
------------------------------------------------------------
------------------------------------------------------------
------------------------------------------------------------
------------------------------------------------------------
------------------------------------------------------------
---------LL-------------------------------------------------
------------------------------------------------------------
------------------------------------------------------------
------------------------------------------------------------
------------------------------------------------------------
------------------------------------------------------------
------------------------------------------------------------
-----------LGPPRLRQIRVRKE----------SCYVNDAFIRYF--------NTCYA
AYSSGAEDRKPMH-----------------------------------------------
----------------------KGSPF--RTMHDLDSTPIWTVLAFYRT-GGYTVNLDYD
KDRNVKIINDLKDIHWLDRGSRLCLVEFNLFNENTDIFQSIKLIAEIPPTGGVIPQAHLQ
TVKMYSFFTDRSMLMTVI----YIFWYIMVIYYTIYEITEIRK----------SGIKIYF
--CSML-NILDCAILLGCYLALV----YNIWHSFKVMSLT--------ARAHS-------
-------------D--------------------------------VTYQSLDVLCF---
------------WNIIYVDMMAILAFLV--WIKIFKFISFNKT---LVQFTTTLKR-CSK
DLAGFSLMFGIVFLAYAQLGLLLFGTK---------------------------------
------------------------------------------------------------
------------------------------------------------------------
----------------------------------HPDFRNFITSIL----TMI---RMIL
GDFQY--NLIE-------QAN-------------------------------RVLGPIYF
LTYILLVFFILLNMFLAIIMETYNTVKGEITQG----RSHLGSYI---------------
-------------------------------------------YRKL-------------
------------------------------------------------------------
----------------SG-MLYWITHCGRK------------------------------
----------------------------------------------------------RR
HHPQASETEDKDAEHDV---------------------GAAHDETHEIR-----------
------------------------------------------------------------
------------------------------------------------------------
------------------------------------------------------------
------------------------------------------------------------
----------------------------------------------KNMTPAEQQYFKD-
------------------------------------------------------------
------------------------------------------------------------
------------------------------------------------------------
--------------------------------IPQGENQDMVRLNNRV------------
---------------------------------------------------GLLEEIL--
--E--------------------KLINNMD------------------------DI----
------------------------------------------------------------
----------------------------------------------LKRVEKDYHNKKK-
------------------------------------------------------------
------------------------------------------------------------
------------------------------------------------------------
------------------------------------------------------------
------------------
>MoTRPP2 gi|391335587|ref|XP_003742171
MAADKS------------------------------------------------------
------------------------------------------------------------
------------------------------------------------------------
------------------------------------------------------------
------------------------------------------------------------
------------------------------------------------------------
------------------------------------------------------------
------------------------------------------------------------
------------------------------------------------------------
------------------------------------------------------------
------------------------------------------------------------
------------------------------------------------------------
------------------------------------------------------------
------------------------------------------------------------
------------------------------------------------------------
------------------------------------------------------------
------------------------------------------------------------
------------------------------DKDW--------------------------
-----LVKTTLRELFIYICFLCIL----------------------------------CI
LTFGMMSPTMFY----------------QTKVLNDLF-----------------------
------------------------------------------------------------
------------------------------------------------------------
--------LDSNFKD----------------NSGNMRGATSLDN----------------
----FWQFVD--------------------------------------------------
---DVLI-----------------------------------------------------
------------------------------------------------------------
------------------------------------------------------------
----------------------------------GS------------------------
------------------------------------------------------------
---------------------------LYWDTWYN-N------QTLVR------------
------------------------------------------------------------
------------------------------------------------------------
------------------------------------------------------------
------------------------------------------------------------
------------------------------------------------------------
------------------------------------------------------------
------------------------------------------------------------
------------------------------------------------------------
-------------------------------------------------------D---D
------------------------------------------------------------
------------------------------------------------------------
------------------------------------------------------------
------------------------------------------------------------
------------------------------------RNILYEN-----------------
------------------------------------------------------------
------------------------------------------------------------
------------------------------------------------------------
------------------------------------------------------------
------------------------------------------------------------
------------------------------------------------------------
------------------------------------------------------------
------------------------------------------------------------
------------------------------------------------------------
------------------------------------------------------------
------------------------------------------------------------
------------------------------------------------------------
---------RLLGSPRFRQLRVRNN----------SCNVHTNFKKVI--------SQCYD
NYSPFFEDTEPFG-------L---------------------------------------
M---------------------NGTAWTYHKEKELDGYDHWGLLYRYSG-AGYYSDIGTT
KEEALNSVQELKDNLWINRGTRAVFIDFTVYNANVNLFCVVKLVFEFPATGGMIPSWSFR
TVKLLRYVTTGDYMILGCE----FIFLLYIFYYVIEEFLEIKA----------NRATYF-
--KSIW-NILDILVIIISGVCIG----FSIYRTVMVNQ--------LLVEL---------
--------------LNKP----------------------------DEYADFGKLGF---
------------YQFQFNNAVALAVFFA--WIKIFKYISFNKT---MTQLSSTLSR-CSK
DVAGFSVMFFIVFFAFAQLGYLLFGTQ---------------------------------
------------------------------------------------------------
------------------------------------------------------------
----------------------------------IKGFSNFSNAVF----TLL---RLIL
GDFNF--EELE-------QAN-------------------------------RVLGPIYF
LSYVFFVFFVLLNMFLAIINDTYAEVKVEIAQQ--KNEFEIVDYF-------K-------
--------------------------------KGYNNFLTKI-GRRD-------------
------------------QIVDIQNAMRMADTD---------------------------
--------------------------NDNK------------------------------
-------------------------------------------------------LTFEE
VRKSLRGQNYSD----TEIEMLFAKYDIDGNRELNEQ---------EV------------
------------------------------------------------------------
------------------------------------------------------------
------------------------------------------------------------
------------------------------------------------------------
-------------------------------KAMMAHLEGQKNLLDQEIANEQNGISTE-
------------------------------------------------------------
--------------SPISG-SGGLDAA---------------------------------
------------------------------------------------------------
------------------------------------SAEEINVLQKRV------------
---------------------------------------------------DRMEHSI--
--G--------------------AIVSKID------------------------------
------------------------------------------------------------
-----AVLRGMEEM----------------------------------ENKKKRRRDGM-
-------------------------------SKILDSI---------SDSGEI-------
---------------DDKEKRTRIEKLVK------EELLR--------TESEASLKDPSQ
---------P--------------------------------------------------
------------------------------------------------------------
------------------
>TuTRPP2 tetur04g04290
MKRNDS------------------------------------------------------
---P-----------------MAWDSTNNKNSSCIN------------------------
------------------------------------------------------------
------------L--------NKNLDPE--------------------------------
------------------------------------------------------------
------------------------------------T-------------Y---------
------------------------------------------------------------
------------------------------------------------------------
------------------------------------------------------------
------------------------------------------------------------
------------------------------------------------------------
----------------------------------STYSVASSESSSGKHV----------
------------------------------------------------------------
-------------------------------------WNSA-------------------
------------------------------------------------------------
KRAVKGIWTTTQ------------------------------------------------
------------------------------------------------------------
---------ILPKNA---------------EKES--------------------------
-----IIKTTLRELVIYLAFLTNV----------------------------------SV
ISFSVMNPQMYY----------------QTKLLSELF-----------------------
------------------------------------------------------------
------------------------------------------------------------
--------LDKTAADG-----------------TSFRAATTMDQ----------------
----FWKFSE--------------------------------------------------
---EVLI-----------------------------------------------------
------------------------------------------------------------
------------------------------------------------------------
----------------------------------DN------------------------
------------------------------------------------------------
---------------------------LYWDHWYNTN------KTATE------------
------------------------------------------------------------
------------------------------------------------------------
------------------------------------------------------------
------------------------------------------------------------
------------------------------------------------------------
------------------------------------------------------------
------------------------------------------------------------
------------------------------------------------------------
------------------------------------------------------------
------------------------------------------------------------
------------------------------------------------------------
------------------------------------------------------------
------------------------------------------------------------
------------------------------------TSILYEN-----------------
------------------------------------------------------------
------------------------------------------------------------
------------------------------------------------------------
------------------------------------------------------------
------------------------------------------------------------
------------------------------------------------------------
------------------------------------------------------------
------------------------------------------------------------
------------------------------------------------------------
------------------------------------------------------------
------------------------------------------------------------
------------------------------------------------------------
---------YLITSPHLRQLRVRND----------SCEVHKDFRKAI--------HTCYN
AYAEYLEERDE---------L---------------------------------------
A---------------------NSTGFQWEEIQSFAKNAIWGKISTYSGDGGYIVDLGLN
KTAAKEILADLKKNLWINRGTRVVFIDFTTYNPNINLFVVSKLIAEFPATGGMLTSWQFR
TLSLLQ---TGNKAIIATVI--FSIFIGFIVYYTIEELVEMKT----------LGFINYI
N-ESFW-NFLDILTIVLGSLLIF----YSFYKKFVINK--------IFNQAS--------
--------------LEEPTGLQNSSS----------------VALKMETYQFDTLGF---
------------WSMQFVNMLALLTFIV--WVKVFKYISFNKT---MSQLSSTLSR-CSK
DIAGFGVMFFIVFFAFAQLGYLLFGTQ---------------------------------
------------------------------------------------------------
------------------------------------------------------------
----------------------------------VKDYSSFGTAVF----TLL---RLIL
GDFNF--QELE-------AAN-------------------------------RVLGPFFF
LSYIFFVFFVLMNMFLAIINDTYAEVKSELHED---DEFPIMEYF-------K-------
--------------------------------SHYQGLLSKLGAQRD-------------
------------------QIETIQAALTV------------------------E------
--------------------------SNKK------------------------------
-------------------------------------------------------LSFEH
VRAELKKRDLSD----PEIEMLFAKYDLDSNRELDSE---------EL------------
------------------------------------------------------------
------------------------------------------------------------
------------------------------------------------------------
------------------------------------------------------------
-------------------------------AKMLADLEGKKLALDAQIEHEQQN-----
------------------------------------------------------------
--------------RPASAVSRHQFAV---------------------------------
------------------------------------------------------------
------------------------------------GGEDMIKLTRRV------------
---------------------------------------------------DRMEHTL--
--M--------------------AISGKID------------------------------
------------------------------------------------------------
-----AALSG------------------------------------KLIIPKAPPEVGV-
-------------------------------TQASD------------------------
---------------DENEGEKR-------------------------------------
------------------------------------------------------------
------------------------------------------------------------
--------WAN-------
>MoTRPM gi|391339371|ref|XP_003744025
MV----------------------------------------------------------
------------------------------------------------------------
------------------------------------------------------------
---------------------ALSAVPP--------------------------------
------------------------------------------------------------
------------------------------------------------------------
-----------------------APELSVDLSSRY-FINRANAHF---------YKLFAF
ETECRPFIV-------------------------VRHDINADDVLTVMHSEWKFIVP---
------------------------------------------------------------
------------------------------------------------------------
-RIALLLV----------------------------------------------------
----------------------------------SDVGPMTEWNHPRKLDAF--------
------------------------------------------------------------
------------------------KKGIIRAANTTHMWIFTN------------------
------------------------------------------------------------
--------------------GLNTGIAKEI------------------------------
--------------GDAVAEELSRRRAKK-------------------------------
------------------CH--------KHPAR------------------------KKQ
NKPPLTLVGLCREDLLL-------GWERFAN---SDSADVNIQIEANKPEEQRFELNPDH
THYIIVRDDTIH----RTGINQYT--LRFERVLAALGSRKN-------------------
--------------AKDDIDSNGHAKAKR-------------------------------
--------------------------------QP----------SAITMQLPLMAILVQG
DTNSAKFVFDRLQKE--LPILVF-----QGTGGLADLIAFVYDEVQRRGVN---------
-VWD-AEFI---------------------------------------------------
---EEFV----------------KPELSAMICTQQQMYAE----QMQARNAYRDRVLEIV
RLAC--------------------------------------------------------
------------------------------------------------------------
------------------------------------------------------------
----------------------------HRQQGAHLT-----------------------
---------------------------IVYTRNQSCD-----LEKLDQVLLK--------
------------------------------------------------------------
------------------------------------------------------------
------------------------------------------------------------
------------------------------------------------------------
------------------------------------------------------------
---------ALFK-----------------------------------------------
------------------------------------------------------------
------------------------------------------------------------
------------------------------------------------------------
-------------------------CEW--------------------------------
------------------------FSEIATGVLDLSWEVDAGC-----------------
------------------------------------------------------------
------------------------------------------------------------
---------------------------------RAYDILSEVS-----------------
------------------------------------------------------------
------------------------------P-----------------------------
------------------------------------------------------------
------------------------------------------------------------
--------------DWGEKTAVELAAQGKNMMFLAHP-----------------------
-----CCQKWITNLFMGRITVRD-------------------------------------
LSWGLITLPQSAK-----------------------------------------------
------------------------------------------------------------
-------------------IQMCAFLILPMYVFI--------RFKDDPHQMEYKPEPDED
D----------DAI----EFVDDAPSIKENSAQM-HQTKARAMSLFRKQRQKD-----RE
TDSF-----------PPIWTM-----IYLMWSAPITKFWTFQIFYIIYLMLFSIAV----
-----------------------------------------LLP----------------
-----------------------------------SCGYQ--------------------
------------------------------------------------------------
------------------------------------------------------------
------------------------------------------------------------
--------------------PLDLVVCVWTFLIAIESCRRSYVL-----------YRQYT
RIPLAL-RCFEILFMFALVGFYG-------------------------------------
-----------------------------------------WSRVLKKTYPL--------
------------SPYGAKVLQCIGLLYSY-YRQIVIYLPISPT---LGPLLYRIKYMVSQ
DFINFMRMALLVMISGGIAVQATMYPDH--------------------------------
------------------------------------------------------------
------------------------------------------------------------
----------------------------------PWNWNLARMTIYRAVFSLFLTPVTEL
GDFKS--PTCA-------KLDKEGKDACL------AAGPYNVTDSNHLCPLKGFWTYTFS
IQYLILLKIILMTLLYALFSNTARRIEAASDNIWKFQRYQLVMDF---------------
-------------------------------------------KNRL-------------
------------------CLPPPLNLISYGFAI-LNLT--LGRLFRALKN----------
----------WC--------------CCRKHD--------------PS------------
-----------------------LGML---------------------P---------LP
VVPAGATAKDSDFEY---WRQISQDFWTAREEEEQDE-KKKKDEMERMQKVLDEIDSN--
--------RQVLKNLRAEMREL--------------------------------------
-------HRLV-------------------------------------RQSRNYLAEVK-
---------------------------------------------------HSAEAQ--T
VVDGAGGPGTQ------DIVRQAHFLSKSS------------PYPATKVLRFPVPDKYVP
WEVMWLD---------YDPIVFT--------KPCNCFSSELQPFIDEDVLQLNSEDQQR-
------------------------------------------------------------
---------------PKYQWNGVSVSPAGVTT--------DRKSWILEHSQTVVYLLEPE
GV--PK-NPYGRTGLRGKGGL---CRWGPNH----FVLFVIS-RWQTSR-----------
--------------------------------VHLVGGKGLEVVLMRATRGGHYSL----
-----------------------PGDFV------------P---------GEDLYASL--
--E--------------------KFFRSTG------------------------------
------------------------------------------------------------
----ETNLEYPKHS-------------------------GEIKKFFQSLVKTSSSAAATP
TSE----------------------------TAPTPIEERVRAEIV--DRGYMDDPHNTD
NCWKEVELWSVHYTPEANENLHGFFDKSLGWHLVTEDLFPKIHSGQAALLSKVVKHIQSN
LLS---------------------------------------------------------
------------------------------------------------------------
------------------
>TuTRPM tetur04g05640
MANSYQ------------------------------------------------------
------------------------------------------------------------
------------------------------------------------------------
--------------------RQISASSS--------------------------------
------------------------------------------------------------
---------------------------------------------------RAIIGG---
----------------QGYHLNLGPSDSNSTTRNY-IIADGKIHF---------WKNFGY
EPEGHPFVK-------------------------AAHDTDGEAIAAIMHRQWRMQPP---
------------------------------------------------------------
------------------------------------------------------------
-RIVALII----------------------------------------------------
----------------------------------SNVDSLRDWSNPRQIDNF--------
------------------------------------------------------------
------------------------KKGLIKAANTTNMWIFTT------------------
------------------------------------------------------------
--------------------GTNLGASKII------------------------------
--------------GDAVSNEIKERQSF--------------------------------
---------------H--CHP----SHSKSEGR------------------------GIT
KPPNLNFIGITREDAIK-----------YADQLGSDKTDINIENQGNIPEEGKYDLNPDH
THFIVVRDSTIN----KTGINLFV--LRLMGFLSTVGGCDF-I-----------------
---------------RENVETDLHTKIKD-------------------------------
--------------------------------VPDL-------CSLTNMEIPVVSIVVQG
GYDCARLVVDCLKRQ--YPVVVL-----KGSGGLADLLAFAYSELEQRARETGPW-----
GTWD-PEYV---------------------------------------------------
---ENFL----------------KPELVTKIAHFFPKLRE----NVLTRNLFRDRILECV
RLAKQNSLSFITVLNM------HNYSECKLENLSVYLLRALFASKP---RSSNRVHDYSR
STHEGS------------------------------------------------------
---------------TVSDDKILKELYLTLD------------------W----------
----------------------------NCPDVASSE----VLHRDP----T------YV
VRLQK---------------------DLFQSALLRPD-----REEFVDLFLSNGFRL---
--------------------------------HKFVTPT-RLRRLFKHI-----------
---YEEEFFHTVCWEGVL-------------GHS--------------------------
----------------------------------------------------LLSRPSKH
FIDTDLNWLIETCT-------------------------------GFNNF---------V
NSDHLYYNVMSM------------------------------------------------
---------YVYNAASA-------------------------------------------
-------------ERKAL--------------------------------AIL-------
-----------------------------------TLWAIFSS-----------------
RHKLAKTL-----------WKHSDQP--------IH-----LALVASMVYSRLSS-----
-YVGDT-----NVKTDLKNYSRI-------------------------------------
------------------------FAEMATGVLDDCYN-DATC-----------------
------------------------------------------------------------
------------------------------------------------------------
---------------------------------RAFDVLSEES-----------------
------------------------------------------------------------
------------------------------P-----------------------------
------------------------------------------------------------
------------------------------------------------------------
--------------DWNYKTAVDIASNARTKIFLAHQ-----------------------
-----CCQKWLTDTFLGDIRIRE-------------------------------------
LGWGVFTLPESFK-----------------------------------------------
------------------------------------------------------------
-------------------IIVCAFLILPMFIWV--------RFK--PRSSRGVVEEQED
DEKDGQDNQGGDEV----GGLMNSGAGGENLAQMAAKTAGKAVSGVINIRGADYVTLIRD
REVF-------IRQQPPLLTM-----IKLMWSAPITKFHTFQVFYIAYLVLFSIAV----
-----------------------------------------LYP----------------
-----------------------------------SCGNQ--------------------
------------------------------------------------------------
------------------------------------------------------------
------------------------------------------------------------
--------------------TLDYTVCVWTSLIVMEHIRRTWIL-----------YKKYT
SIPLVW-KCIEIFLIIIFIIVYT----TYTAGLNLKFLTL--------------------
------------------------------------------------------------
------------SPYGRKVVLSVALLYFY-YRLIAMYLPISPT---LGPLLYRLRLMIGV
DFLNFMRMAIVIIVSGGVVMQALLFPDL--------------------------------
------------------------------------------------------------
------------------------------------------------------------
----------------------------------DLTLDVVKQAFHRAWFSLF---LTPV
GDLSAD-SKCKA-----YPAHRNDPSTC-------YAGKYNNTANPTLCPDDDLWSYIFA
IQYFVLLKLIMMTLLYALFSATASKLEGRTEQIWKYQRYILVVDF---------------
-------------------------------------------ANRL-------------
------------------PLPAPLSIFCYIYFV-LKW------IFRTLSC----------
------Y---YC--------FKWMKNREGKNQ--------------PD------------
------------------------GAF---------------------G---------EA
DTKYNMKLSEEDYNF---WRHLARQYANKAEKNQEEK-DIIKKQWEGVQSLAEEIEYE--
--------KRLMKKINTRVSEL--------------------------------------
-------ERMM-------------------------------------TLSHVYLENIK-
---------------------------------------------------HISSLK--F
GNLDAYGSSPS------TTKSFHHILSRQS------------PYPGTRVQRIPVPDKYVP
WEVMWID---------YDPVAYT--------KQKMDFPQNFQHNVDEDILFLREYNIEQV
T-----------------------------------------------------------
------------SKLPVFNWNSSSTNPAGITI--------DRTSWITKDGCTNLVYSLDS
GI--PR-NPFGRTGLKGKGSL---PRWGPNH----YVMFVIT-RWRTSR-----------
--------------------------------IVSTGKLFEFIVEKNLPRWDQISL----
-----------------------PNRFV------------P---------GDNWYGDL--
--Q--------------------TLFNVPD------------------------DQ----
------------------------------------------------------------
---QWTNDEN------------------------------------VEAFFTNCSLSNT-
-------------------------------NKPAESEDTVLVKFIKNDATYMDDPLNTD
MAWKELVLIHVH--FTGNDDLDKKMTPSLNWRIITEDVFLKLPSGQSTILQSVTNKLQAT
II----------------------------------------------------------
------------------------------------------------------------
------------------
>AlTRPgamma aculy04g06730.1
------------------------------------------------------------
------------------------------------------------------------
------------------------------------------------------------
------------------------------------------------------------
------------------------------------------------------------
------------------------------------------------------------
------------------------------------------------------------
------------------------------------------------------------
------------------------------------------------------------
------------------------------------------------------------
--MNAV------------------------------------------------------
------------------------------------------------------------
------------------------------------------------------------
------------------------------------------------------------
------------------------------------------------------------
------------------------------------------------------------
------------------------------------------------------------
------------------------------ERK---------FLLAVERGD---------
-------INTLKALLNS-----------------D--RRG--------------------
------------------------------------------------------------
------------------------------------------------------------
------------------------------------------------------------
--------LDINCCD--------------PLARNALVIAIDNEN----------------
-----LEIV---------------------------------------------------
---KILI------------------EAGIR-------------------------VGDAL
LYAIDENFVEAV--------------ELLLDHEQVNTNSGRR------------------
------------------------------------------------------------
------------------------------------------------------------
----------------------------PSWEQ-DRENSFFSADMTP-------------
---------------------------IILAAHRN-N------FEIIKILLDRRIS----
------------------------------------------------------------
------------------------------------------------------------
----------------------------------------------------RLPDPHEP
QCDCE------SCQEA-------------------------------------------R
ARDCLKHSRSRI------------------------------------------------
---------NAYR-----------------------------------------------
------------------------------------------------------------
---------------------------------ALASPCLMAL-----------------
SSP-----------------DPLLAA---------------FQMSAKLENLAKME-----
----------PEYKEDYLRLRSQ-------------------------------------
------------------------CQNFATRLLDYTRTSKE-------------------
------------------------------------------------------------
------------------------------------------------------------
-----------------------------------MEILLNYSDEYVDGKKQR-------
------------------------------------------------------------
------------------QATMEDPNRTLQPQESMYEMS------------LRTTTTSLD
KSNNSNSSGMD---------------G---------------------------------
--S---------LND--SYHSGQQFAPNYNIMFAKK---------------------VSV
LSLDSVTGRHESYRSDMRLARLKLAIQCKQKTFCAHP-----------------------
-----NIQELLATMWYENL-----------------------------------------
---PGFRRKNPF------------------------------AQTLQILMI---------
-------------------------------GFMFPV-----------------------
--------------------YSIAYLVAPHSKL---------------------------
------------------------------------------------------------
---------------------------GRYIKKPFIKFICHSASYITFLIVLILASQRVE
AFYS--------------------------------------------------------
----WTSVMKLFSIQDSSVVTTETNLTLLKKMPAPTTDYDDMEINALAALYKMGASQGGA
TTARGLESLSKI--------FEQL----------------------------------PA
S-AKKRGTPPSPIE----------------------------------------------
------------------------------------------------------------
-----------------------MVILLWVVALIWAEVKQVRV----------LGMNYYK
--ADMW-NILDSVASGFYIGTII----LRIISYVES------------------------
-------------------------------------------NEASNEVAREHWHA---
----------YDPTLLSEGLFAAATIFS--ALKLVYIFSVNPY---LGPLQISLGR-MII
DILRFSWIYMLVLFSFACGMNQLLWYYAD-----LERHQCLNVTNYSLAQYYSAQHDKSH
SPPPLDGSMIVTTRGMTSSHNPFLMEHESQFAESPSNLAHLLNVSNATLGFVTNVTSMPI
TTTSGFSESSPVSTTASTLTTTLASATSPILAAAATTTTTPSSTSTSTTTTTTTTTTAST
VESDDEKIMEEALTASMEDDSSKPPVTIDDSCKTWRHFSNVFESSQ----TLF---WATF
GLSDL--ENFD-------LTGIRQ-----------YT---------------RFWALLMF
GCYCFINVIVVLNLLIAMMNHSYVKIWKKSDIEWKFARTRLWMSY----F----------
-------------------------------------------DTGS-------------
------------------TVPAPFNIIPSLKSI-VNLGRRL-------PT----------
--------------------------TKNS------------------------------
-------------------------------------------------------PHAEI
CERQLTMA------YRNVVRTLVRRYLVKEQRTLEKKRELTEAKLN--------------
------------------------------------------------------------
------------------------------------------------------------
------------------------------------------------------------
-----------------------------------------------------------R
WAKL--------------------------------------------------------
------------------------------------------------------------
------------------------------------------------------------
------------------------------------------------------------
-----------------------------------------NAFDKEL--FFQ-------
------------------------------------------------------------
------------------------------------------------------------
------------------------------------------------------------
------------------------------------------------------------
------------------------------------------------------------
------------------------------------------------------------
------------------------------------------------------------
------------------------------------------------------------
------------------
>DmTRPgamma NP_609802.1
MMEEENTI----------------------------------------------------
------------------------------------------------------------
------------------------------------------------------------
---------------------RPHQE----------------------------------
------------------------------------------------------------
------------------------------------------------------------
------------------------------------------------------------
------------------------------------------------------------
------------------------------------------------------------
----------------------------------------------------------IR
-QLTLE------------------------------------------------------
------------------------------------------------------------
------------------------------------------------------------
------------------------------------------------------------
------------------------------------------------------------
------------------------------------------------------------
------------------------------------------------------------
------------------------------EKK---------FLLAVERGD---------
-------MAGTRRMLQK-----------------AQDTEY--------------------
------------------------------------------------------------
------------------------------------------------------------
------------------------------------------------------------
--------INVNCVD--------------PLGRTALLMAIDNEN----------------
-----LEMV---------------------------------------------------
---ELLI------------------NYNVD-------------------------TKDAL
LHSISEEFVEAV--------------EVLLDHENVTFHSEGN------------------
------------------------------------------------------------
------------------------------------------------------------
----------------------------HSWESASEDTSTFTPDITP-------------
---------------------------LILAAHRD-N------YEIIKILLDRGAV----
------------------------------------------------------------
------------------------------------------------------------
-----------------------------------------------------LPMPHDV
RCGCD------ECVQS-------------------------------------------R
QEDSLRHSRSRI------------------------------------------------
---------NAYR-----------------------------------------------
------------------------------------------------------------
---------------------------------ALASPSLIAL-----------------
SSK-----------------DPILTA---------------FELSWELRRLSFLE-----
----------HEFKNEYQELRKQ-------------------------------------
------------------------CQDFATALLDHTRTSHE-------------------
------------------------------------------------------------
------------------------------------------------------------
-----------------------------------LEILLNHD-----------------
------------------------------------------------------------
------------------------------PTGPV-------------------------
------------------------------------------------------------
------------------------------------------------------------
----------YEHGERMHLNRLKLAIKLRQKKFVAHS-----------------------
-----NVQQLLASIWYEGL-----------------------------------------
---PGFRRKNMA------------------------------LQAVDIIRI---------
-------------------------------GIMFPI-----------------------
--------------------FSLAYILAPYSSI---------------------------
------------------------------------------------------------
---------------------------GQTMRKPFIKFICHSASYFTFLFLLMLASQRIE
------------------------------------------------------------
-----TFIGGWFFADSSGMLNTMEE-----------------------------------
------------------------------------------------------------
-LPTKRGAKPTFIE----------------------------------------------
------------------------------------------------------------
-----------------------WLILAWVSGLIWSEVKQLWD----------VGLQEYL
--NDMW-NVIDFVTNSLYVATVA----LRVVSFFQVQKEM--------------------
-----------------------------------------IYNSHATDLPRERWDA---
----------WDPMLISEGLFSAANIFS--SLKLVYIFSVNPH---LGPLQVSLSR-MVM
DIMKFFFLYVLVLFAFGSGLNQLLWYYAD-----LEKKRCPEVS----------------
--------------------------------------------PMSALL----------
-------------------------------------NMNGTND----------------
----------------------------PNACIVWRRFSNLFETTQ----TLF---WAVF
GLIDL--DSFE-------LDGIKI-----------FT---------------RFWGMLMF
GTYSVINIVVLLNLLIAMMNHSYQLISERADVEWKFARSKLWISY----F----------
-------------------------------------------EEGG-------------
------------------TCPPPFNIIPTPKSI-WYAIKWMRRVFCSGSS----------
--------------------------AARR------------------------------
-------------------------------------------------------EHLKT
IRRKAQQASDRDFKYQQIMRNLVRRYVTVEQRKAESQ-GVTEDDVNEIK-----------
---------QDISAFRCELVEILKNSG----------MDTNVTAGQGGG-GGGKK-----
--NRQKERRLMKGFN------------IA-------------------------------
------------------------------------------------------------
---PPGSTG--------SLAPVAEFSTS--------------------------------
----L------------------------------DNYDNQHEILSSTLSTLFTPNFMHK
R-----------------------------------------------------------
-------QQSQAGSGGGGSESPTTPTAPQG------------------------------
------------------------------------------------------------
--------------------------------TQGAAMTASSQVTK----YNKSALK---
----PYNKRIAGHKKRWGTLIEAAKVG---------------NVSKMLG-RSKSEDSV-C
NSSH--------TSTPVHGQMRVTYAQNSPQQEYGYHG----------------------
-----ETSSTTISTPTPTISVVSNSPAAHAGVGSHFFH-------TTSGLTAIAALKRKR
KKFSSSKNICP------------------VTESVAAANAAEILNDKTLKRVSSYPAAEAG
VQH---------------------NPAQLVKPRRHEQT----------------------
---------------QSQHDSVETNSTFT---L-----------SIDPSNTSVNSREP--
------------------------------------------------------------
------------------------------LISTSCVSTTGAI-----------------
-----------G------
>MoTRPgamma gi|391328842|ref|XP_003738892
MGLTERNI----------------------------------------------------
------------------------------------------------------------
------------------------------------------------------------
---------------------KLFKEPA--------------------------------
------------------------------------------------------------
------------------------------------------------------------
------------------------------------------------------------
----------------------------------LQELEDERDFHLAAV-----------
------------------------------------------------------------
---------------------------------------------------------ALS
-VLTIP------------------------------------------------------
------------------------------------------------------------
------------------------------------------------------------
------------------------------------------------------------
------------------------------------------------------------
------------------------------------------------------------
------------------------------------------------------------
------------------------------EKK---------FLLAVERGD---------
-------LAGSKAIIAE-----------------TK-PSL--------------------
------------------------------------------------------------
------------------------------------------------------------
------------------------------------------------------------
--------LNINCTD--------------PLGRSALLMAIDNEN----------------
-----LEMI---------------------------------------------------
---ELLL------------------HYKVE-------------------------TKDAL
LHAIHEEYVEAV--------------EVLLDHEEATKKIGEL------------------
------------------------------------------------------------
------------------------------------------------------------
----------------------------HSWEAVGRETATFTPDITP-------------
---------------------------LILAAHRD-N------YEILKILLDRGYT----
------------------------------------------------------------
------------------------------------------------------------
-----------------------------------------------------FSAPHGV
RCGCS------DCVRS-------------------------------------------R
YEDSLRHSHSRI------------------------------------------------
---------NSFK-----------------------------------------------
------------------------------------------------------------
---------------------------------ALSSPSLIAL-----------------
SSK-----------------DPILTA---------------FELSGEARRLSFLE-----
----------HEFKAEYMEVRRK-------------------------------------
------------------------CQDFATALLDHTRTSYE-------------------
------------------------------------------------------------
------------------------------------------------------------
-----------------------------------LEVMLNYD-----------------
------------------------------------------------------------
------------------------------PSGPA-------------------------
------------------------------------------------------------
------------------------------------------------------------
----------FEHGDRMHLSRLKMAIKYKQKKFCAHP-----------------------
-----NVQQLLASIWYEGL-----------------------------------------
---PGFRRKNIV------------------------------LQMFEILRI---------
-------------------------------GLLFPI-----------------------
--------------------YSVAYIMAPHSEL---------------------------
------------------------------------------------------------
---------------------------GRTLRKPFIKFICHSASYISFLFLLILASQRIE
------------------------------------------------------------
-----TVMVEWFGTEEMKK-EIRSD-----------------------------------
------------------------------------------------------------
-ITTKRGAPPSIVE----------------------------------------------
------------------------------------------------------------
-----------------------WIILTWVAGLIWSEMKQLWD----------LGLMGYV
--SDMW-NIIDFVTNSLYVSTVA----LRIIAYMQVQKEI--------------------
-----------------------------------------ALNTGTAYLPREKWDA---
----------WDPILIAEGLFATANIFS--SLRLVYIFSVNPH---LGPLQISLGR-MVI
DIVKFFFVYTLVLFAFACGMNQLLWYYAD-----NERQLCQTLS----------------
--------------------------------------------ANNSNP----------
--------------------------------------TSGKSE----------------
----------------------------HSVCFTWRRFSNLFESSQ----TLF---WASF
GLIDL--DNFE-------LVGIQS-----------YT---------------RFWGLLMF
GCYCAINVVVLLNLLIAMMNHSYQMISEHADVEWKFARCKLWMSY----F----------
-------------------------------------------EDGG-------------
------------------TVPPPFNIIPTPKSL-GYLCSWIWRKFCGHSR----------
--------------------------SAKK------------------------------
-------------------------------------------------------EHLKT
IRRKARQASERDLKYQSIMRDLVKRYVTSEQRRADNQ-GVTEDDVNEIK-----------
---------QEISSFRYELLEVLRTSG----------FDTTRTTGAAGGLGGGKR-----
--GRQRERRLMKGFN------------IGLI--------DSSVPSPPEINVEEIVTS---
------------------------------------------------------------
-RKPPGS----------RLARLARLASKKSKLR------------------------RSR
WGHLV------------------------------EATRNARAAFSRSRSEESQQQHHHD
QEQ---------------------------------------------------------
-QSRQHEQQNLDQNLSSGSSDNDLHHAGTS------------------------------
------------------------------------------------------------
--------------------------------RSEAALSMRNRFSKKLKNFSRSKLKLAF
SAETHLHHRGKGDKKSASRTFSAPPASLLCQSQHSLARRRPLDHSESFG-QHPDEESL--
-SKP--------LSSALHEAMH-EFIDDDDDDDAGGGGVRGNNRDDDKNNNHNDDDNNNI
NDDEDDNSSSVATTSTYNINGGGGGSSSSSQSGSALINLMASHSLPTPGLSPIPSC----
---ASSKVPSPRNSINSTHLEQLPMINNQPTPAVIVVEPSAADDNQMQQRRSSASGSASG
SRHTFQSGSMTPAIDNPAAAAAVVSPHQLVVPSTT-------------------------
---------------PPNNFDIGAHGLPI---LV-------RMYGIEPANKPMNVE----
------------------------------------------------------------
------------------------------------------------------------
------------W-I---
>TuTRPgamma tetur25g00180
MNLNKESLE---------------------------------------------------
---------------------KSLLDSELGLSSVID------------------------
------------------------------------------------------------
---------------SKQQQSQLTQQPQVQPQLQH-------------------------
------------------------------------------------------------
---SQIIPMVD----------------------------------------PSAIT----
------------------------------------------------------------
----------------------------------NQQHHFNRNIDLALNTTGK-------
-----------------------------------------RAKKMFTPIVDTTSS----
---------------------------------------------------------IGS
-NTTIPTTGLGSDCHRKLVKRKSGESKKSPTFG---------------------------
----SEKGIYG--GNVGGLGSHPQHHHIHHHHHYQHGNPHGGVTSQASLPSNP-------
------------------------------------------------------------
------------------------------------------------------------
-----------------------------------------------------YKPLTA-
------------------------------------------------------------
------------------------------------------------------------
-----------------------------FEKQ---------YLLTVERGD---------
-------HGGVTRMIEN-----------------A--PED--------------------
------------------------------------------------------------
------------------------------------------------------------
------------------------------------------------------------
--------FNINCCD--------------PLGRSALLMAIDNEN----------------
-----LKMI---------------------------------------------------
---YLLL------------------DHGAE-------------------------MRDAL
LHAINEEFVEAV--------------ELLLDQEDAIWEEGAP------------------
------------------------------------------------------------
------------------------------------------------------------
----------------------------HSWEAIERE--TFTSDITP-------------
---------------------------LILAAHKN-N------YEIIKILLDRGVS----
------------------------------------------------------------
------------------------------------------------------------
----------------------------------------------------PIPSPHDA
HCGCR------ACREA-------------------------------------------R
AQDCLRHSRSRI------------------------------------------------
---------NAYR-----------------------------------------------
------------------------------------------------------------
---------------------------------ALASPSLIAL-----------------
SSK-----------------DPILTA---------------FELSWDLRRLSFLE-----
----------PEFKTEYQELRKQ-------------------------------------
------------------------CQAFATALLDHTRTTHE-------------------
------------------------------------------------------------
------------------------------------------------------------
-----------------------------------LDVLLNYD-----------------
------------------------------------------------------------
------------------------------PTGDT-------------------------
------------------------------------------------------------
------------------------------------------------------------
----------SDSHGKMNLLRLKFAIRCKQKKFCAHA-----------------------
-----NVQQLLASIWYEGL-----------------------------------------
---PGFRRRNIV------------------------------VQTIEILLI---------
-------------------------------GLLFPF-----------------------
--------------------LSFAYILFPATRI---------------------------
------------------------------------------------------------
---------------------------GQVIKKPFIKFICHSASYVTFLILLALASQRIE
------------------------------------------------------------
-----TNAFDIFGVSSKEE-----------------------------------------
------------------------------------------------------------
-AITKRGAPPTLIE----------------------------------------------
------------------------------------------------------------
-----------------------LMVLAWVLGLIWSEIKQLWE----------LGLMDYL
--SDMW-NILDFITNSLYVATIA----LRVIAYTQVQKEK--------------------
-----------------------------------------TMHTGTALLPRESWHE---
----------FDPILLAEGLFAAANIFS--SLKLVYIFSVNPH---LGPLQISLGR-MVV
DILKFFSVYILVLFAFACGMNQLLWYYAD-----MEKQVCDSGS----------------
--------------------------------------------RNATIN----VNRLVI
--------------------------TGPISGTGLNKTFVPKSA----------------
----------------------------AEACLTWRRFANLFESTQ----TLF---WASF
GLIDL--ENFE-------LTGIQA-----------YT---------------RFWGLLMF
GCYCVINVLVLLNLLIAMMNHSYQIISEQADTEWKFARTKLWMSY----F----------
-------------------------------------------EDGA-------------
------------------TVPPPFNVIPTPKSM-YYLIRWIFKKFCAQTR----------
--------------------------FAKN------------------------------
-------------------------------------------------------EALKT
IRRKARQASERDYRYQNVMRLLVRRYITNEQRTAERQRGVTEDDCNEIK-----------
---------QDISALRYEIIDLLGRDK----------------TASGTNLAVGRK-----
--GRQRERRLMKGFD------------LNFLFMEPTASFDEDVYDFEDLDCNQPMVK---
------------------------------------------------------------
-SKSSRS----------RFVRLARGLAGKRSRG------------------------NNR
WKQLI------------------------------EATRSKVMPFSRSSESVNSEPCGDN
SKS---------------------------------------------------------
--------SAVPANLYRSPRPGNLPTA---------------------------------
------------------------------------------------------------
--------------------------------QSFDANVRRNIFAKKITSFLK-------
------------------------------------------------------EESL--
-TAE--------------------------------------------------------
------------------------------------------------------------
------------------------------------------------------------
------------------------NDEEVEVPKPTKSE----------------------
---------------EVNQPRTEASSQVI-------------------SVSHNNNRKE--
------------------------------------------------------------
------------------------------------------------------------
------------W-I---
>DmTRPL NP_476895.1
MGRKKKLPTG--------------------------------------------------
------------------------------------------------------------
------------------------------------------------------------
---------------VSSGVSHASSAPK--------------------------------
------------------------------------------------------------
------------------------------------------------------------
------------------------------------------------------------
------------------------------------------------------------
------------------------------------------------------------
------------------------------------------------------------
------------------------------------------------------------
--------------------------------------SVGGCCVPLGLP----------
------------------------------------------------------------
------------------------------------------------------------
------------------------------------------------------QPLLL-
------------------------------------------------------------
------------------------------------------------------------
-----------------------------EEKK---------FLLAVERGD---------
-------MPNVRRILQK-----------------ALRHQH--------------------
------------------------------------------------------------
------------------------------------------------------------
------------------------------------------------------------
--------ININCMD--------------PLGRRALTLAIDNEN----------------
-----LEMV---------------------------------------------------
---ELLV------------------VMGVE-------------------------TKDAL
LHAINAEFVEAV--------------ELLLEHEELIYKEGEP------------------
------------------------------------------------------------
------------------------------------------------------------
----------------------------YSWQKVDINTAMFAPDITP-------------
---------------------------LMLAAHKN-N------FEILRILLDRGAA----
------------------------------------------------------------
------------------------------------------------------------
-----------------------------------------------------VPVPHDI
RCGCE------ECVRL-------------------------------------------T
AEDSLRHSLSRV------------------------------------------------
---------NIYR-----------------------------------------------
------------------------------------------------------------
---------------------------------ALCSPSLICL-----------------
TSN-----------------DPIITA---------------FQLSWELRNLALTE-----
----------QECKSEYMDLRRQ-------------------------------------
------------------------CQKFAVDLLDQTRTSNE-------------------
------------------------------------------------------------
------------------------------------------------------------
-----------------------------------LAIILNYD-----------------
------------------------------------------------------------
------------------------------PQMSS-------------------------
------------------------------------------------------------
------------------------------------------------------------
----------YEPGDRMSLTRLVQAISYKQKKFVAHS-----------------------
-----NIQQLLSSIWYDGL-----------------------------------------
---PGFRRKSIV------------------------------DKVICIAQV---------
-------------------------------AVLFPL-----------------------
--------------------YCLIYMCAPNCRT---------------------------
------------------------------------------------------------
---------------------------GQLMRKPFMKFLIHASSYLFFLFILILVSQRAD
------------------------------------------------------------
-----DDFVRIFGTTRMKK-ELAEQ-----------------------------------
------------------------------------------------------------
-ELRQRGQTPSKLE----------------------------------------------
------------------------------------------------------------
-----------------------LIVVMYVIGFVWEEVQEIFA----------VGMKSYL
--RNMW-NFIDFLRNSLYVSVMC----LRAFAYIQQATEI--------------------
-----------------------------------------ARDPQMAYIPREKWHD---
----------FDPQLIAEGLFAAANVFS--ALKLVHLFSINPH---LGPLQISLGR-MVI
DIVKFFFIYTLVLFAFACGLNQLLWYFAA-----LEKSKCYVLP----------------
--------------------------------------------GGEADW----------
-----------------------------------------GSH----------------
----------------------------GDSCMKWRRFGNLFESSQ----SLF---WASF
GMVGL--DDFE-------LSGIKS-----------YT---------------RFWGLLMF
GSYSVINVIVLLNLLIAMMSNSYAMIDEHSDTEWKFARTKLWMSY----F----------
-------------------------------------------EDSA-------------
------------------TLPPPFNVLPSVKWV--------IRIFRKSSK----------
--------------------------TIDRQ-----------------------------
------------------------------------------------------------
-RSKKRKEQEQFSEYDNIMRSLVWRYVAAMHRKFENN-PVSEDDINEVK-----------
---------SEINTMRYEMLEIFENSG----------MDVSSANKKERQ-PRPRR-----
--IKVWERRLMKGFQ------------VAPVQ----NGCELDAFG--NVNGQGEMQEIK-
----------------------VESIPSK------------------------------P
AKETAKE----------RFQRVARTVLLQSTTH--------------------------K
WNVVL------------------------------RAAKDSQIGRCTKNERKSLQNLGRA
IEE---------------------------------------------------------
-AKR---LIMLNPGCPSGRESPIRIEFEDE------------------------------
------------------------------------------------------------
--------------------------------KTSTLLELLNQISAEISDSEKPKIRPIW
--------R--------------PPLKTV-----------PARAM-----AANNTRSL--
-TAPEL-----------------KISRKSS------------------------------
---------------------------------------------PAPTPTPTPGV----
---SHTALSQFRNR-------ELPLC-------------------PSKLIANSAPSAPT-
--------------------------APPKKSAPTAPT----------------------
---------------PTYKPTTHAPFSVE-------------------GGNRENTRASDG
VRSDN----------------------------------------------SNFDIHVVD
------LDEKGGHLGRDN------------VSDISSIASTSPQRPKHRN-----------
------------------
>DmTRP NP_476768.1
MGSNTES-----------------------------------------------------
-------------------------DAEKALGSRLD------------------------
------------------------------------------------------------
------------------------------------------------------------
------------------------------------------------------------
------------------------------------------------------------
------------------------------------------------------------
-------------------------------------------YDLMMAEEY--------
------------------------------------------------------------
------------------------------------------------------------
-ILSDV------------------------------------------------------
------------------------------------------------------------
------------------------------------------------------------
------------------------------------------------------------
------------------------------------------------------------
------------------------------------------------------------
------------------------------------------------------------
------------------------------EKN---------FILSCERGD---------
-------LPGVKKILEE-----------------YQGTDK--------------------
------------------------------------------------------------
------------------------------------------------------------
------------------------------------------------------------
--------FNINCTD--------------PMNRSALISAIENEN----------------
-----FDLM---------------------------------------------------
---VILL------------------EHNIE-------------------------VGDAL
LHAISEEYVEAV--------------EELLQWEETNHKEGQP------------------
------------------------------------------------------------
------------------------------------------------------------
----------------------------YSWEAVDRSKSTFTVDITP-------------
---------------------------LILAAHRN-N------YEILKILLDRGAT----
------------------------------------------------------------
------------------------------------------------------------
-----------------------------------------------------LPMPHDV
KCGCD------ECVTS-------------------------------------------Q
MTDSLRHSQSRI------------------------------------------------
---------NAYR-----------------------------------------------
------------------------------------------------------------
---------------------------------ALSASSLIAL-----------------
SSR-----------------DPVLTA---------------FQLSWELKRLQAME-----
----------SEFRAEYTEMRQM-------------------------------------
------------------------VQDFGTSLLDHARTSME-------------------
------------------------------------------------------------
------------------------------------------------------------
-----------------------------------LEVMLNFNHE---------------
------------------------------------------------------------
------------------------------PSHDI-------------------------
------------------------------------------------------------
------------------------------------------------------------
----------WCLGQRQTLERLKLAIRYKQKTFVAHP-----------------------
-----NVQQLLAAIWYDGL-----------------------------------------
---PGFRRKQAS------------------------------QQLMDVVKL---------
-------------------------------GCSFPI-----------------------
--------------------YSLKYILAPDSEG---------------------------
------------------------------------------------------------
---------------------------AKFMRKPFVKFITHSCSYMFFLMLLGAASLRVV
------------------------------------------------------------
-----QITFELLAFPWMLT-MLEDW-----------------------------------
------------------------------------------------------------
-RKHERGSLPGPIE----------------------------------------------
------------------------------------------------------------
-----------------------LAIITYIMALIFEELKSLYS----------DGLFEYI
--MDLW-NIVDYISNMFYVTWIL----CRATAWVIVHRDL--------------------
-----------------------------------------WFRGIDPYFPREHWHP---
----------FDPMLLSEGAFAAGMVFS--YLKLVHIFSINPH---LGPLQVSLGR-MII
DIIKFFFIYTLVLFAFGCGLNQLLWYYAE-----LEKNKCYHLH----------------
--------------------------------------------PDVADF----------
-----------------------------------------DDQ----------------
----------------------------EKACTIWRRFSNLFETSQ----SLF---WASF
GLVDL--VSFD-------LAGIKS-----------FT---------------RFWALLMF
GSYSVINIIVLLNMLIAMMSNSYQIISERADTEWKFARSQLWMSY----F----------
-------------------------------------------EDGG-------------
------------------TIPPPFNLCPNMKML--------RKTLGRKRP----------
--------------------------SRTK------------------------------
-----------------------------------------------------------S
FMRKSMERAQT--LHDKVMKLLVRRYITAEQRRRDDY-GITEDDIIEVR-----------
---------QDISSLRFELLEIFTNNN----------WDVPDIEKKSQGVARTTK-----
--GKVMERRILKDFQ------------IGFVE-----------------NLKQEMSE---
------------------------------------------------------------
-SESGRD----------IFSSLAKVIGRKKTQKG-----------------------DKD
WNAIARKN---------------------------TFASDPIGSKRSSMQRHSQRSLRRK
IIE---------------------------------------------------------
-QANEGLQMNQTQLIEFNPNLGDV------------------------------------
------------------------------------------------------------
--------------------------------TRATRVAYVKFMRKKM------------
----------AADEVSLADDEGAPNGE---------GEKKPLD-------ASGSKKSI--
-TSGGTGGGASMLAAAALRASV-KNVDEKSGAD-GKPGTMGKPTDDKKAG----DDKDKQ
QPPKDSKPSA-------------GGPKPGDQK-------------PTPGAGAPKPQ----
---AAGTISKPGESQKK----------DAPAPP---TKPGDTKPAAPKPGESAKPEAAAK
KEESSKTEASKPAA----------TNGAAKSAAPSAPS----------------------
---------------DAKPDSKLKPGA---------------------AGAPEATKATNG
ASKPDEKKSGPEEPKKAAGDSKPGDDAKDKDKKPGDDKDKKPGDDKDKKPADNNDKKPAD
DKDKKPGDDKDKKPGDDKDKKPSDDKDKKPADDKDKKPAAAPLKPAIKVGQSSAAAGGER
GKSTVTGRMISGW-L---
>MoTRPC gi|391328983|ref|XP_003738959
MENPAF------------------------------------------------------
------------------------------------------------------------
------------------------------------------------------------
---------------RKSLGGDATTPPN--------------------------------
------------------------------------------------------------
---------------------------------------------------PTIVT----
------------------------------------------------------------
----------------------------------VDEMALRRSV----------------
------------------------------------------------------------
--------------------------------------------------------IFNE
GRLKHE------------------------------------------------------
------------------------------------------------------------
------------------------------------------------------------
------------------------------------------------------------
------------------------------------------------------------
------------------------------------------------------------
------------------------------------------------------------
------------------------------EKL---------FLDMVSAGD---------
-------ILNLRDLLSK-------------------------------------------
------------------------------------------------------------
------------------------------------------------------------
--------------------------------YPD-------------------------
--------LNINCCD--------------FKGHGALEIAVRAHD----------------
-----FHMLR--------------------------------------------------
---ELLL------------------QPTLE----------------------TSLVYRAV
LIAIEENLIDEV--------------NCLLESESAVRA----------------------
------------------------------------------------------------
------------------------------------------------------------
----------------------------AREQPADYP-NIFVDNVTP-------------
---------------------------IMQAAILN-R------LEITKLLLDKGHY----
------------------------------------------------------------
------------------------------------------------------------
-----------------------------------------------------IEKPHPR
ECTCEL-----RCGRE-------------------------------------------D
FHEELSQSQIEL------------------------------------------------
---------NSLR-----------------------------------------------
------------------------------------------------------------
---------------------------------GLASPTFMVL-----------------
TCS-----------------DPILTA---------------FYMAKDLACKAKER-----
----------PEFRDEFIELSEQ-------------------------------------
------------------------CAKFAAELLDQCQTSEE-------------------
------------------------------------------------------------
------------------------------------------------------------
-----------------------------------VQTVLAQT-----------------
---QG-------------------------------------------------------
------------------------------------------------------------
------------------------------------------------------------
------------------------------------------------------------
----------FPDSRPFRFPRLYLAILLDQKEFVSRP-----------------------
-----NCQQVLRTLWLSGLPE--------------------------------------W
YSWSFYRRSSYV------------------------------FTQI--------------
--------------------------------LFTPL-----------------------
--------------------LCLTFLLYPRAKI---------------------------
------------------------------------------------------------
---------------------------LDVFKVPMNKFIHHITLYLIFLSLLLITLF---
------------------------------------------------------------
------------------------------------------------------------
------------------------------------------------------------
------------------------------------------------------------
------------------------------------------------------------
-----------------------------------------------------YGRRDQF
RLRALWSEVLVGIFVILFLIVFA-------------------------------------
-----------------------------------------TSRTLKDSLQRELWPW---
----------YHPYLLGESLYAIATVMA--FCRLLQWCQLSKI---IGPLGISLNK-MTG
DIFRFMAILVIVFVAFCAGINSIYKNYKG-------------------------------
----------------------------------------------NAVL----------
------------------------------------------------------------
-------------------------VRGVKNITQPDAFVGIGNTLK----SLF---WGVY
GMGSP--EYAD-------LVVSQSVSPTERIRKHYFS---------------EIVGYSLW
ALFHIFTVIVLLNMLIAMMSDSFQRIQENAYREWMFARASQWIQY----F----------
-------------------------------------------DNHT-------------
------------------AIPAPFNLLPSAYCL-IQAYEIGRSIFQQEWR----------
--------------------------RARKQC-------SPERACFPN------------
------------------------------------------------------YESARE
LQKRYQH------NYETLIILLIRRYMQAREMLERDR-----------------------
------------------------------------------------------------
------------------------------------------------------------
------------------------------------------------------------
------------------------------------------------------------
------------------------------------------------------------
------------------------------------------------------------
------------------------------------------------------------
------------------------------------------------------------
------------------------------------------ALSRVLS-----------
------------------------------------------------------------
-----------------------SFLSQDY------------------------------
------------------------------------------------------------
------------------------------------------------------------
-------------------------------GNKHESW----------------------
---------------QPNQNSQQPQSP---------------------GVQPVTLRNPSK
LWILGGHK----------------------------------------------------
------------------------------------------------------------
------------------
>DmTRPA1 NP_648263.5
MT----------------------------------------------------------
------------------------------------------------------------
------------------------------------------------------------
------------------------------------------------------------
------------------------------------------------------------
------------------------------------------------------------
-------------------SGDKETPKREDF-----------------------------
------------------------------------------------ASALRFLMGG--
------------------------------------------------------------
------------------------------------------------------------
------------------------------------------------------------
----------------------------------CAREPEMTAMAPLNLPKK--------
------------------------------------------------------------
-------------------------------------W----------------------
------------------------------------------------------------
------------------------------------------------------------
--------------ARILRMSSTPK---------------IPI-----------------
----------------------------------------VDYLEAAESGN---------
-------LDDFKRLFMA-------------DN---------SRIALKDAKGR------TA
AHQAAARNRV--------------------NILRYIRDQ----NGDFNAKDNAGNTPLHI
AVESDAYDALDYLLS-IPVDTGVLNEKKQ-APVHLATELNKVKSLRVMGQYRNVIDIQQG
GEHGRTALHLAAIYDHEECARILITEFDACPRKPCNNGYYPIHEAAKNASSKTMEVFFQW
GEQ-----RGCTREEM-------I-SFYDSEGNVPLHSAVHGGD----------------
-----IKAV---------------------------------------------------
---ELCL------------------KSGAK---------------IS---TQQHDLSTPV
HLACAQGAIDIV--------------KLMFEMQPMEKRLCLS------------------
------------------------------------------------------------
----------------CTDVQKMTPLHCASM--FDHP--------DIVSYLV--------
------------------------------AEGADIN-ALDKEHRSP-------------
---------------------------LLLAASRS-G------WKTVHLLIRLG------
------------------------------------ACI-SVKDAA--------------
----ARNVLHFVIMNGGR---LT-------------------------------------
------------------------------------------------------------
-----------------------------------------------------------D
FAEQVANCQTQAQL----------------------------------------------
--------KLLLNEKDSMG-----------------------------------------
--------------CSPLHYASRDGHIRS-------------------LENLI-------
-----------------------------------RLGACINL-----------------
KN------------------NNNESP---------------LHFAARYGRYNTVR-----
QLLDSE---KGSFIINESDGAGM--TPLHIS----SQQGHTRVVQLLLNRGALLHR----
--DHTGRNPLQLAAMSGYTETIELLHSVHSHLLDQVDKDGNTA-----------------
------------------------------------------------------------
------------------------------------------------------------
-----------------------LHLATMENKPHAISVLMSMG-----------------
--------------------------------------------------CKLVYNVLD-
--MSAIDYAIYYKYPEAALAMVTHEER--ANEVMALRSDKHPCVTLAL---IASMPKVFE
AVQDKCITK---------------------------------------------------
-------------ANCKKDSKSFYIKYSFAFLQCP----------------------FMF
AKIDEKTGESITTASPIPLPALNTMVTHGRVELLAHP-----------------------
-----LSQKYLQMKW---------------------------------------------
---NSYGKYF--------------------------------------------------
------------------------------------------------------------
------------------------------------------------------------
------------------------------------------------------------
-------------------------------------HLANLLIYSIFLVFVTIYSSLMM
NNIEL-------------------------------------------------------
--------------------KAGDNKTMSQ-----YCNMG--------------------
---------------W-------------------------------------------E
QLTMNLSQNPSVASQIRLDS----------------------------------------
------------------------------------------------------CEERIN
RTTAILFC--------------AVVIVVYILLNSMRELIQIYQ----------QKLHYIL
-------ETVNLISWVLYISALV----MVTPAF---------------------------
------------------------------------------------------------
-------QPDGGINTIHYSAASIAVFLS--WFRLLLFLQRFDQ---VGIYVVMFLE-ILQ
TLIKVLMVFSILIIAFGLAFYILLSKII--------------------------------
------------------------------------------------------------
------------------------------------------DPQPN-------------
----------------------------------HLSFSNIPMSLL----RTF---SMML
GELDFV-GTYV-------NTYYRDQ---------LKV---------------PMTSFLIL
SVFMILMPILLMNLLIGLAVGDIESVRRNAQLKRLAMQVVLHTEL---------------
-------------------------------------------ERKL-------------
------------------------------------------------------------
--------------------PHVWLQRVDK----------MELIEYPNETKCKLG-----
------------------------------------------------------------
-------------------------FCDFILRKWFSN-PFTEDSSMDVI-----------
------------------------------------------------------------
------------------------------------------------------------
------------------------------------------------------------
------------------------------------------------------------
------------------------------------SFDNNDDYINAELERQRRK-----
------------------------------------------------------------
------------------------------------------------------------
------------------------------------------------------------
----------------------------------------LRDISRML------------
---------------------------------------------------EQQHHLV--
--R--------------------LIVQKME------------------------------
------------------------------------------------------------
------IKTEADDV--------------------------------DEGI-SPNELRSV-
-----------------------------VGLRSAGGN----------------------
-RW---------------------------------------------NSPRVRNKLRAA
LSF---NK----------------------------------------------------
------------------------------------------------------------
----------------SM
>MoTRPA1 gi|391347772|ref|XP_003748128
MEAQMLHIG---------------------------------------------------
------------------------------------------------------------
------------------------------------------------------------
---------------AKDSIKNGVNAPF--------------------------------
------------------------------------------------------AP----
---------------------------------D------------NKVLPGNIITNA--
----------------VTSAGKKKQQAAKDFIERA-LPEKQHQNYM--------------
----------------------------------TPDIAQRRGLQRVLSSAFRTITCRY-
------------------------------------------------------------
--------------------GDEDE------YDDDLLETKVVPTSH-------------R
----------------------------------------------------------F-
----------------------------------LPMVPEMAADGSNKAPKA--------
------------------------------------------------------------
------------------------------------------------------------
------------------------------------------------------------
--------------------G---------------------------------------
------------ACGATCDIRNSPN-----------------------------------
-----------------------------------------RILKAAEKGN---------
-------LAEFQRLLAA-------------DE---------RRLQFRDSQGR------QA
VHHAALNDRI--------------------NILEYILGRP---NADLRPVDNEGNTPLHS
ACMRDSVKAIALFINHDPEQLECYNKEFQ-APLHLATQLNKVGSLKALCDFKSKFDVEMR
SKHGRTALHLACIFDNAEAALVLLRDHGASPKTTCDNGFYPIHEAAKNASANAMRALLEF
GES-----IGCPRAEM-------M-KLFDAEGNVPLHSAVHAGD----------------
-----LKAV---------------------------------------------------
---ELCL------------------ESGAF---------------IS---TQQHDLSTPV
HLACSQGAIDIV--------------RLMFRCQPDQKMGCLT------------------
------------------------------------------------------------
----------------CSDAQNMTPLHCAAM--FDHV--------ELVEYLV--------
------------------------------DEGASMN-ATDKEGRSV-------------
---------------------------LLLAAARS-A------WKTVMAILKLG------
------------------------------------ADLKSQRDNQ--------------
----GRTLLHHIVLSGGS---IE-------------------------------------
------------------------------------------------------------
-----------------------------------------------------------E
FTSDKERLEEFM------------------------------------------------
---------QLLNERDSSG-----------------------------------------
--------------CTALHYASRNGQLKS-------------------IQSLI-------
-----------------------------------VLGAAVNL-----------------
KN------------------NDNQSP---------------LHFAAKYGRYNTVR-----
HLLDSK---KGHLIINEMDGEGK--TPLHIA----SQCGHVRVVHLLLVKGALLHR----
--DHKGRTPLHYAAMNGFNNTMEQLLAVHSHLLDQTDRDGNTA-----------------
------------------------------------------------------------
------------------------------------------------------------
-----------------------LHMAAMKNRSSTAVMLLHMH-----------------
--------------------------------------------------CKVTKNGID-
--MSPMDYALHYKHSEVAMAMVTHPTR--SEEIMMSQVKTYGCLVEGL---TAVMPEVMM
TVLDRGISK---------------------------------------------------
-------------SKMSHDSTEYYVKYSFACLQ---------------------------
----NSENADVVPMTDEPLPVMNIMVRYGREELLSHP-----------------------
-----LSVKYLETKW---------------------------------------------
---NAYGLYF--------------------------------------------------
------------------------------------------------------------
------------------------------------------------------------
------------------------------------------------------------
-------------------------------------HIVNLMVYTVFLAFLTLNAVQLM
------------------------------------------------------------
----------------------QDNKKRQR-----GVS----------------------
-----------------------------------------------------------S
ADVANAFARPSIATLSSLT-----------------------------------------
------------------------------------------------------------
----------------------SVIVLLFVMINVLKEAFQLIQ----------QRTKYFV
-------DVMNMLEWALYLAAGL----MALSQLTRTE-----------------------
------------------------------------------------------------
------------ERSYQNIVAAVAVFLA--WFNYLLFLQRFNR---VGLYVVMFLE-ILS
TLLRVVMVFSVLIIAFGLSFHILLARVE--------------------------------
------------------------------------------LTTRKAII----------
------------------------------------------DPYTGN------------
----------------------------LSYTLDDKGFHSPLVSLI----RVG---TMML
GELDFL-GTYLS------PLRNLDSS-------AWYQ---------------IVAATMFL
VAFIILMPILLMNLLIGLAVGDIETVRRNAQLKRLTMQVRLHTDL---------------
-------------------------------------------ERKL-------------
------------------------------------------------------------
--------------------PRKILAEVDK----------TEISIFPN------------
------------------------------------------------------------
-------------------------------QKGSGN-LFVESQISEV------------
------------------------------------------------------------
------------------------------------------------------------
------------------------------------------------------------
------------------------------------------------------------
---------------------------------------------NEQLNRQKEK-----
------------------------------------------------------------
------------------------------------------------------------
------------------------------------------------------------
----------------------------------------MRDMSRNM------------
---------------------------------------------------EQQLVLL--
--R--------------------LIVSKMD------------------------------
------------------------------------------------------------
------IKSETEEM--------------------------------DEGEFNPTAVASD-
-----------------------------NAENSSSDEK---------------------
------------------------------------------------------------
------------------------------------------------------------
------------------------------------------------------------
------------------
>DmPyx NP_612015.1
MENVRFSII---------------------------------------------------
------------------------------------------------------------
------------------------------------------------------------
---------------ENDLKWNSESDPT--------------------------------
---------------------ADV------------------------------------
------------------------------------------------------------
------------------------------------------------------------
------------------------------------------------------------
------------------------------------------------------------
------------------------------------------------------------
-DLLLDKRSIS------------SEANSAG------------------------------
----------------------------------VFSDEAHEIFARQQQNQIL-------
------------------------------------------------------------
-------------------------------------WDLDE------------------
------------------------------------------------------------
------------------------------------------------------------
-----------------VKETLTESPG---------------------------------
------------------------------GKH---------VVDMVQSGC---------
----------FLELMTD-------S---------------------------------AD
CNLALICCSVFG---------------SVENTLFLLKHY----NADPNVADSRGRTPLHF
ACCRANAPIAKVLLD-FGADPNRWDARKEVTSLHCAASSKSVECILLLL--RRKASINIG
IEK--------------RSA---------------------LHYAIDVNAVDCVEILLKY
G-------ADPNTPQ--------------VYTETPLHTASAAGF----------------
-----AKCV---------------------------------------------------
---QLLL------------------SHNAD-----------------VRSQFGEGKVTAL
HLAAENDYVECA--------------RLLL------------------------------
------------------------------------------------------------
------------------------------------------------------------
------------------------------EHRAEVD-CRNASHQTP-------------
---------------------------LHLACLSQ-S------IGTVDLLISYG------
------------------------------------ANV-NAVYRD--------------
----GRTALHAAIVKQS-------------------------------------------
------------------------------------------------------------
------------------------------------------------------------
------------------------------------------------------------
---------RSLD--------------------CCN------------------------
--------------------------------------------------ALL-------
-----------------------------------KAGADVNK-----------------
AD------------------NYGYTP---------------LHIAA--------------
------------------------------------------------------------
--------------LNEFSSCVYTFIEHGADITARTD-----------------------
------------------------------------------------------------
------------------------------------------------------------
------------------------------GRVSALSFIVRRT-----------------
------------------------------------------------------------
------------------------------PEIIP----------------------KLM
QKLDSSIKA---------------------------------------------------
-------------NDQEIGDVDCQIKLDFRLLVPS-------------------------
-----------SSMDRGETELLLSLIEVGQKRILMHP-----------------------
-----LCETFLFLKW---------------------------------------------
---RRIRKF---------------------------------------------------
------------------------------------------------------------
------------------------------------------------------------
------------------------------------------------------------
-------------------------------------FLMSLAYHTLFVILFTFYVIWVY
VRCC--------------------------------------------------------
------------------------------------------------------------
------------------------------------------------------------
-KKEELCVAPGYVSTI--------------------------------------------
------------------------------------------------------------
----------------------GYLVIILNLILLGKEVFQMAH-----------GLRGYA
KYWENW------LQWTIGTGVLL----CVTPETVRTDDLTA-------------------
------------------------------------------------------------
------------VPVWQHHVAAIVILLV--WLELMMLVGRFPI---FGVYVQMFTK-VAV
NFAKFLLAYICLLVAFGLSFAVLFNDYP--------------------------------
------------------------------------------------------------
------------------------------------------------------------
------------------------------------AFENITWSFL----KSI---TMMS
GELEF--EDIF-----------------Y----GDYAVKF------------PVTAHIIF
LSFVLLVTVILTNLMVGLAVSDIQGLQVSATLDRLVRQAELVSRLESL-F----------
-------------------------------------------FSRL-------------
------------------LRSAPTNLIQLCKRSALLRT----------------------
--------------------------SRDK----------LQFTIRPNDPR---------
-----------------------DNQL---------------------PE----------
-------------------DIKLNVYKLVAERRDRNQ-----------------------
------------------------------------------------------------
------------------------------------------------------------
------------------------------------------------------------
------------------------------------------------------------
-------------------------------SLRRRQFENNYNIFSRSLQRQQQPLHTDF
L-----------------------------------------------------------
------------KPEPATG-----------------------------------------
------------------------------------------------------------
--------------------------------TTKKTPQNLFHMHELL------------
---------------RPRSATNVPQQF-----------------------RQEAEGTVQM
KNQANVLS---------------AVLAEVQ------------------------------
------------------------------------------------------------
-----AIKTQLVDL--------------------------------VAKFERFSENATR-
------------------------------KLNYSTDE----------------------
-------------------------------------LCRLRQQGQSVASSHIRRH----
------------------------------------------------------------
------------------------------------------------------------
-----------R------
>DmWtrw NP_731193.1
MENLGY------------------------------------------------------
------------------------------------------------------------
------------------------------------------------------------
--------------------KEGSTKPR--------------------------------
------------------------------------------------------------
-----------RMTRSIS------------------------------------------
----------------VVTKTEVEQPLTENNANNRF------------------------
-----------------------------------------KSIPPNLMVRWR-------
------------------------------------------------------------
-------------------------------NNTDAMIEAQYPTAG--------------
-EFEYMECGPS------------PPAESAP------------------------------
----------------------------------SMYDSFEEPTSELSVQ----------
------------------------------------------------------------
------------------------------------------------------------
------------------------------------------------------------
------------------------------------------------------------
------------ICNDTLRISLIDQMKSA-------------------------------
------------------------------AGR-------VKLFEDIEQSN---------
-----VVAEGIRTHFES-----------------ASK-----------------------
-----LEKNLCY---------LWAAYLKRWDLIESLLEA----GADLHFCDQNGISALHL
SAFSGCLATLGLLVA-KGLNVNLQSKCY--TPLHCAAFGNAAEAAKLLI--NNGADISKD
TS------------------------------KPNCEES-LLHCAVRSNALECLQIFIAE
G-------ADVNSLK--------------PNGTNAIHLAADLGN----------------
-----IQCL---------------------------------------------------
---EALL---------------NAPNADAN-----------------VRICIREKESTAL
HLAADEGNVECV--------------DLLL------------------------------
------------------------------------------------------------
------------------------------------------------------------
------------------------------AKGADAK-LKNHRGFTP-------------
---------------------------LHLAARTS-S------LDCVESLLRNGN-----
------------------------------------ADA-NAEDFD--------------
----HRTPLHAAVGKSE-------------------------------------------
------------------------------------------------------------
------------------------------------------------------------
------------------------------------------------------------
---------NAYD------------------------I----------------------
----------M--------------------------------------ETLI-------
-----------------------------------QWGANVNH-----------------
KD------------------IYGFTA---------------LHLAA--------------
------------------------------------------------------------
--------------LDGLVQCVEMLIFHGADVTTKSKK----------------------
------------------------------------------------------------
------------------------------------------------------------
-------------------------------GTSALNVITRKT-----------------
------------------------------------------------------------
------------------------------PASVA----------------------MIR
QKLDAAITLH--------------------------------------------------
-------------HSQDPVNREVELELDFRQL----------------------------
----------LQHCHPREISYLNTFVDEGQKEILEHP-----------------------
-----LCSSFLYIKW---------------------------------------------
---GKIRKY---------------------------------------------------
------------------------------------------------------------
------------------------------------------------------------
------------------------------------------------------------
-------------------------------------YIGRLIFCFSFVLFLTLYVLTAL
AHNC-----------------------------------------------YNG------
--------------------SKNDNTTIPAQE---LCQKQSILGDML-------------
------------------------------------------------------------
------RNNPFVMEMQ--------------------------------------------
------------------------------------------------------------
----------------------WWVLVAITIVEIFRKLYGITG---------YSSFRHYV
T------QVENIMEWFVITSVFV-------ISYIYTNK----------------------
------------------------------------------------------------
------------TYTFQNHIGAFAVLLG--WTNLMLMIGQLPV---FDVYVAMYTR-VQG
EFAKLFMAYSCMLIGFTISFCVIFPSSS--------------------------------
------------------------------------------------------------
------------------------------------------------------------
------------------------------------SFANPFMGFI----TVL---VMMI
GEQDL--SLLIN------DPEGKDP--------PFLL---------------EVSAQITF
VLFLLFVTIILMNLLVGIAVHDIQGLKKTAGLSKLVRQTKLISYI---------------
-------------------------------------------ESAL-------------
---------------FNGYLPTWLRNLLHYTAL---------------------------
-----------------------VSPQAYR----------VVLCVKPLNPS---------
-----------------------EKRL---------------------PR----------
-------------------EILMKAYEVGKMRKHFGH-----------------------
------------------------------------------------------------
------------------------------------------------------------
------------------------------------------------------------
------------------------------------------------------------
-------------------------------TISSKNSAENYLSYKNKYNNNNGATTGYV
LP----------------------------------------------------------
------------------------------------------------------------
------------------------------------------------------------
--------------------------------DSDPDAGQFTTLTTKI------------
---------------------------------------------------DDNADRIEF
LTQ--------------------EIQELKQ------------------------------
------------------------------------------------------------
-----------------------------------------------ALISQQQQASKV-
-----------------------IDKLLIVISNQQKQN----------------------
------------------------------------------------------------
-----LRK----------------------------------------------------
------------------------------------------------------------
------------------
>DmPain NP_611979.1
MDFNNC------------------------------------------------------
------------------------------------------------------------
------------------------------------------------------------
------------------------------------------------------------
------------------------------------------------------------
------------------------------------------------------------
------------------------------------------------------------
------------------------------------------------------------
------------------------------------------------------------
------------------------------------------------------------
------------------------------------------------------------
----------------------------------GFIDPQAQLAGALA------------
------------------------------------------------------------
------------------------------------------------------------
------------------------------------------------------------
------------------------------------------------------------
------------------------------------------------------------
------------------------------KQD------IRQFVAALDSGA---------
-------LADLQ----------------------------------------------DD
RHTSIYEKALSTP--------------GCRDFIEACIDH----GSQVNYIN---------
------------------------------------------------------------
------------------------------------------------------------
----------------------------KKLDKAAISYAADSRD----------------
-----PGNL---------------------------------------------------
---AALL----------------KYRPGNK-----------------VQVDRKYGQLTPL
NSLAKNLTDENAPD-------VYSCMQLLL------------------------------
------------------------------------------------------------
------------------------------------------------------------
------------------------------DYGASPN-IVDQGEFTP-------------
---------------------------LHHVLRKS-KVK-AGKKELIQLFLDHP------
-----E------------------------------LDIDSYRNGE--------------
----VRRLLQAQFPELKL------------------------------------------
---------------------PEERHTGPEIDIQTLQRTLRDGDETLFEQ----------
-----------------------------------------------------------Q
FAEYLQNLKGGAD-----------------------------------------------
---------NQLNAHQE-------------------------------------------
------------EYFGLLQESIKRGRQRA-------------------FDVIL-------
-----------------------------------STGMDINS-----------------
--------------------RPGRANEANL-----------VETAVIYGNWQALE-----
RLLKEP---NLRLTPDSKLLNAVI------------------------------------
------------------------------GRLDEPPYDGS-------------------
------------------------------------------------------------
------------------------------------------------------------
------------------------------SHQRCFELLINSD-----------------
---------------------------------------------------RVDINEADS
GRLVPLFFAVKYRNTSAMQKLLKNGAY---IGSKS-AFGTLPI--------KDMPPEVLE
EHFDSCITT---------------------------------------------------
-------------NGERPGDQNFEIIIDYKNLMRQERDSG--------------------
----------LNQLQDEMAPIAFIAESKEMRHLLQHP-----------------------
-----LISSFLFLKW---------------------------------------------
---HRLSVI---------------------------------------------------
------------------------------------------------------------
------------------------------------------------------------
------------------------------------------------------------
-------------------------------------FYLNFLIYSLFTASIITYTLLKF
------------------------------------------------------------
--------------------HESDQRALTA------------------------------
------------------------------------------------------------
------------------------------------------------------------
------------------------------------------------------------
--------------------FFGLLSWLGISYLILRECIQWIM----------SPVRYFW
-------SITNIMEVALITLSIF----TCMESSF--------------------------
------------------------------------------------------------
------------DKETQRVLAVFTILLV--SMEFCLLVGSLPV-LSISTHMLMLRE-VSN
SFLKSFTLYSIFVLTFSLCFYILFGKSVE-----EDQSKSATPC----------------
--PPL-------------------------------------------------------
------------------------------------GKKEGKDEEQG-------------
----------------------------------FNTFTKPIEAVI----KTI---VMLT
GEFDA--GSIQ------------------------FT---------------SIYTYLIF
LLFVIFMTIVLFNLLNGLAVSDTQVIKAQAELNGAICRTNVLSRY---------------
-------------------------------------------EQVL-------------
------------------TGHGRAGFLLGNHLF---------------------------
------RS------------------ICQR-----------LMNIYPN------------
------------------------------------------------------------
------------------------------------------------------------
------------------------------------------------------------
------------------------------------------------------------
---------------------------------------------------YLSLRQ--I
SVLPNDGNKVL----------------------------------------IPMSDPF--
-----------------------------------------------EMRTLKKASFQQ-
------------------------------------------------------------
--------------LPLSA-----------------------------------------
------------------------------------------------------------
----------------------------AVP-------------QKKLLD----------
-----------------------PPLRLL-----------PCCCSLLTGKCSQMSGRV--
-------------VKRAL-----EVIDQKN------------------------------
------------------------------------------------------------
---------------------------------------------AAEQRRKQEQINDS-
------------------------------------------------------------
------------------------------------------------RLKLIEYKLEQL
IQLVQDRK----------------------------------------------------
------------------------------------------------------------
------------------
>DmTRPM NP_001036548.1
MYFETNWVFH--------------------------------------------------
--QP-----------------RSWIETNFQKRECIK------------------------
--------------FI-P------------------------------CPKDD-------
TKCCCGQAQIT----HQTIPGIESGSPG--------------------------------
----------------------DL------------------------------------
----------------------------------WL------------------------
----------------PTKHTRPQPTDAYGTIE--------------------------F
QGGAHPTKAQYVR---------------------LSFDTRPELLVQLFTKEWNLELP---
------------------------------------------------------------
------------------------------------------------------------
-KLLI-------------------------------------------------------
----------------------------------TVQGGKANFDLQAKLKKEI-------
------------------------------------------------------------
------------------------RKGLLKAAKTTGAWIFTG------------------
------------------------------------------------------------
--------------------GTNTGVTKQV------------------------------
--------------GDALLLEGQQRTG---------------------RVVSIGIAPWGI
V-----------------------------ERN------------------H--------
-----ELLGHNREVPCH---------------------------SISSPRSKLAVLNNRH
AYFLLVDNGTQA----KYGAELIL-RRKLEKFISNLKLHPF-------------------
------------------------------------------------------------
----------------------------------------------THSSTPVVCLVIEG
GTNTIRAVLEYVTDSPPVPVVVC-----DGSGRAADLLAFVHKYASD-GEE-QPVLESMR
-----DYLIGT-----IQKTFEV------GL--------------DQSEKL---------
--YQELLQCTRNKNLITVFRIQEKPEGEAQ--------------------ELDQTILTAL
FKSQHLSPPEQL--------------SLALT-----------------------------
------------------------------------------------------------
-------------------------------------------------W----------
----------------------------NRVDIARSE-IFVYGQEWPNGA----------
--LDE---------------------AMMQALEHD-R------IDFVKLLLENGVSM---
--------------------------------KKFLTIP-RLEELYNTKH----------
---GPANTLGYILRDVRPHIP---------KGYIY-------------------------
--------TLHDIGLVINK-L--------------------MGGAYRSYYTRRKFRPIYA
KVMNSY---ANACRKSSTY--------------------QYQRYAGANSL---------S
LVTGLLPFTSEM------------------------------------------------
---------ALFE-----------------FP----F-----------------------
-----------NE-------------------------------------LLIW------
--------------------------------AVLTKRQQMALLM--------------W
THG-----------------EEALAKS------LVS-----CKLYKAMAHEAAEDD---L
---------DTEIYEELRSYAKE-------------------------------------
------------------------FESKGNKLLDFSYRQDA-------------------
------------------------------------------------------------
------------------------------------------------------------
--------------------------------EKAQRLLTCEL-----------------
--------------------------------------------------H---------
------------------------------------------------------------
------------------------------------------------------------
------------------------------------------------------------
--------------SWSNQSCLSLAVAANHRALLAHP-----------------------
-----CSQVILADLWMGGLRTR--------------------------------------
-KNTNFK--VIL------------------------------------------------
-------------------------------GLAMPFYIR--------------------
---------------QL-------------------------DFK-SKEELQQMPQTEEE
HL----ENQNLDNDDS-DRSQPDAEALLADTYSV-RDTKVHE-NGKVSLTDSDTAQF---
REFFNLSEYNEVKQHQPLRLKK---KFYEFYTAPITKFWADSIAYMFFLIMFSFTVLVKM
------------------------------------------------------------
------------------------------------------------------------
------------------------------------------------------------
------EQMPRWQE----------------------------------------------
------------------------------------------------------------
-----------------------WYSIAYITTLGFEKVREIIS---SEPVAITHKFSVWA
--WNMW-NPCDGAAIILFVIGLA----FRFRE----------------------------
------------------------------------------------------------
-----------NTMDIGRVIYCVDSIYW--YLRILNILGVNKY---LGPLVTMMGK-MVK
NMIYFVVLLAVVLMSFGVSRQAILYPNK--------------------------------
------------------------------------------------------------
------------------------------------------------------------
----------------------------------QPTWSLIKEVTF----QPY---FMLY
GEVFA--GDID-------PPCGEDPSQP-----GCVTG--------------HWVTPITM
SMYLLIANILLINLLIAVFNNIFNEVNSVSHQVWMFQRFTVVMEY---------------
-------------------------------------------QQKP-------------
------------------VLPPPFIALCHFYSL-LKY-----------------------
--------------------------CVRK------------------------------
----------------------------------------------------------AK
GEPGMSKFSFV-------------------------------------------------
------------------------------------------------------------
------------------------------------------------------------
------------------------------------------------------------
------------------------------------------------------------
------------------------------------------------------------
------------------------------------------------------------
------------------------------------------------------------
----------------------------PC------------------------------
------------------------------------------------------------
------------------------------------------------------------
--E--------------------SIVSDAL------------------------------
------------------------------------------------------------
------------------------------------------------------------
------------------------------------------------------------
------------------------------------------------------------
------------------------------------------------------------
------------------------------------------------------------
------------------
