# Supplementary material for: Genome streamlining in a minute herbivore that manipulates its host plant
Source: eLife. 2020 Oct 23;9:e56689. doi: 10.7554/eLife.56689 (PMC7738191; doi:10.7554/eLife.56689)
Supplement: Supplementary file 7. [file elife-56689-supp7.zip › Supplementary_File_7/Figure_6_panC_mafft.fasta]

>Meleidogyne_incognita
--------------------------MKVVSSIEEIRFFIREK--RSEAIK----NDQEL
CVSFVPTMGALHNGHLNLIKQTKQQQS-------------------------KNTLVVVS
IFVNPLQFGPNEDFDRYPRNLKEDLEKLKEL---ADCVFTPEIKNIIG------------
-----------------------------------KEELIKMDAG-PVSKVLEGKTRPS-
YFDGVLTIVAKLFNIVQPDVALFGKKDAQQLSIIQQMVTSLNFPVQIISIETQR-EPDGL
AYSSRNKYLNSEDRKLSLILFKTLNTGLEEAKK----GSKITK--ILEEMKIYF------
-----------------------EENNNLNKIIVVTPPKMSDLFGGHFRGGGVCRQKPKG
VGGFHPRPHQFPRTCAGKWRRV---K------------GKPKGVGGFHLPH--QQFLVLV
PCTSTSRCGKWWRVKGKPKGVGNSAVPGVISDNF-----
>Arabidopsis_thaliana
------------------------MEPEVIRDKDSMRKWSRAM--RSQG----------K
TIGLVPTMGYLHEGHLSLVRQSLALTD----------------------------VTVVS
IYVNPGQFSPTEDLSTYPSDFSGDLTKLAALSGGKVVVFNPKNLYDYGGE-TKKINDGGG
N--------------GGRVVSCVEEGG--------LGHETWIRVE-RLEKGLCGKSRPV-
FFRGVATIVTKLFNIVEPDVALFGKKDYQQWRIIQRMVRDLNFGIEIVGSDIAR-EKDGL
AMSSRNVRLSDEERQRALSISRSLAMAKASVAE----GKTNCA--ELKDMIIQQ------
--------------------VV-GSAGRVDYVEIVDQETLEGVE----------------
--------------------EI---K---------------------------SGVVICV
AAWF-----------GTVRLIDNIEINVSL---------
>Malus_domestica
---------------------MAAKQPEIIRDKDQMRRWSRAM--RAQG----------K
TIGLVPTMGYLHEGHVSLIREARTHAD----------------------------VLAVS
IYVNPGQFAPSEDLSTYPSDFHGDIRKLAQIPGGVDVVFNPHNLYDYGGS-TDASARAR-
--------NGAVESGCGETVSCLEDKG--------VGHETWVRVE-RLEKGMCGRSRPV-
FFRGVTTVVSKLFNIVEPDVAVFGKKDYQQWRIIQRMVRDLDFSVRVIGSEIVR-EHDGL
AMSSRNVRLSPEEREKALSISKSLSEARSSAEK----GQVNCK--ELRDLVIQA------
--------------------IS-EAGGRVDYAEIVDQESLESXE----------------
--------------------EI---R---------------------------RPVVFCV
AAWF-----------GKVRLIDNMEIBI-----------
>Vitis_vinifera
MR------------------TMELREAEIIRDKDEMRRWSRRM--RSQG----------K
TIGLVPTMGYLHQGHISLIKEAHKHTD----------------------------LIVVS
IYVNPGQFAPSEDLSTYPSDFHGDLQKLMAVPGGVDAVFHPHNLYDYGSV--GGGGRSG-
--------DCDVREEGKGVISCLEERG--------FGHETWVRVE-RLEKSMCGKSRPV-
FFRGVATIVSKLFNIVEPDVAVFGKKDYQQWRIISRMVRDLDFAIKVIGSEIVR-DADGL
AMSSRNVHLSPEEREKALSINRSLSRAKFAAEK----GQTNCR--ELRDLVIQA------
--------------------IE-EAGGRIDYAEIVEQESLEAVE----------------
--------------------EI---R---------------------------NPVVFCV
AARF-----------GKVRLLDNMEINA-----------
>Populus_trichocarpa
M-------------------EASKKEPLIITDKEQMRKWSRTM--RSQG----------K
SIGLVPTMGYLHQGHISLVKEALKLTN----------------------------LTVVS
IYVNPGQFAPSEDLSTYPSDFHGDISKLMSVPGGVDVVFHPHNLYEYEND-TKRNKNDKG
--------ACKNLEGKGEVVSCLEESG--------MGHETWVRVE-KLENGLCGKSRPV-
FFRGVATVVTKLFNIVEPDVAVFGKKDYQQWRIVQRMVRDLDFSIRIIGTEILR-DNDGL
AMSSRNVHLSAEERRKALSISRSLLGAKSSAEN----GHINCR--ELRDSVIQA------
--------------------VS-EAGGRIDYAEIVDQESLQAVE----------------
--------------------EI---S---------------------------SPVVFCI
AAWF-----------GRVRLIDNIEINL-----------
>Ricinus_communis
M--------------------DARKEPMIITDKENMRNWSRAI--RSQG----------K
TIALVPTMGYLHQGHLSLVKEARSLAN----------------------------LIVVS
IYVNPGQFSPSEDLSTYPSDFHGDILKLMSVPGGVDVVFHPHNLYDYYKI-DDDKNKNGN
SNFRASGEKCKDLE-GEKVVSCVEDKG--------MGHETWVRVE-RLEKGMCGKSRPV-
FFRGVATIVTKLLNIVEPDFAMFGKKDYQQWRIIQRMVRDLDFSIRIVGSEIMR-DSDGL
ALSSRNVHLSAEDREKALSISRSLLEAKSCAEK----GQINCR--ELRDLVIQA------
--------------------IN-GAGGKIDYAEIVDQESLEAVE----------------
--------------------EI---K---------------------------SPVVFCV
AAWF-----------GKVRLIDNVEINI-----------
>Glycine_max
----------------------MAPAPRVISDKASMRSWSRSM--RAQG----------K
LIGLVPTMGFLHAGHLSLVAQARQLSD----------------------------VVAVS
IYVNPGQFAPTEDLSTYPSDFDGDVKKLASVPGGVDVVFHPRNLYDYGKNGGGDVAEA--
----------------GGMVSCVE-SG--------SGHESWVRVE-KLELGLCGKSRPV-
FFRGVATVVTKLFNIVEPDVAVFGKKDYQQWRLIQRMVRDLDFSIKVIGAEITR-DNDGL
AMSSRNVHLSPEEREKALSINKSLLRAKSAAGD----GQVHCE--KLTNLVIQS------
--------------------VT-DAGGRIDYAEIVDQNNLEKVE----------------
--------------------QI---K---------------------------SPVVFCV
AAWF-----------GKVRLIDNMEINLSMNV-------
>Phaseolus_vulgaris
---------------------MATTTPKLISDKKEMRNWSRSM--RAQG----------K
LIGFVPTMGFLHMGHLSLVSQARSLCD----------------------------VVAVS
IYVNPGQFAPSEDLSTYPSDFQGDLRKLAALPGGVDVVFHPRNLYDYGNN-SDDVAASG-
---------------VGAAASCVDGDG--------SGHESWVRVE-KLEVGLCGKSRPV-
FFRGVATIVAKLFNIVEPDLAVFGKKDYQQWRVIQRMVRDLDFSIKVIGAEITR-ESDGL
AMSSRNVHLSPEDREKALSINKSLLKAKSAAED----GQVHCE--KLKNLVIQC------
--------------------IT-EAGGRIDYAEIVDQNNLGKVE----------------
--------------------QI---K---------------------------GPVVFCI
AAWF-----------GKVRLIDNMEINLSIDV-------
>Myxococcus_fulvus
M------------------------APAVLRTVEEVKAWAAGL--AREG----------R
RLALVPTMGYLHEGHLSLIREGRRRAD----------------------------VVAVS
IFVNPTQFGPREDLSRYPRDFEGDLTKCGEA--GADVVFAPTPEVMYP------------
-------------------------PG----------YQTYVEVT-EVSQGLCGERRPG-
HFRGVATIVTQLLALFRPAVALFGEKDYQQLQVIKAFNRDLHLGVDIVGMPTVR-EPDGL
AMSSRNAYLSTEERQRALSLSRGLRAALTLLHG----GTRDAV--ALTGAVRHE------
--------------------LA-AAGLREDYVALVDAERLTPLD----------------
--------------------VITP-G---------------------------RAARLLV
AAFS-----------GNTRLIDNMALGG-----------
>Desulfospira_joergensenii
--------------------------MKIISSIKEMTAHSEEL--RRKG----------R
TLVFVPTMGFLHKGHLTLMEEGKKQAD----------------------------DLIVS
IFVNPAQFGPNEDLDTYPRALERDLELCEKI--GAAAVFTPDAGEMYP------------
-------------------------EG----------FQTYVELT-RLPLHLCGLSRPV-
FFRGVATVVTKLFNIVRPHKAVFGQKDFQQLTLIRQMVRDLSLNIEIIGVPIVR-EADGL
AMSSRNKYLNESERSDALLLHQSLLKAKEMVAS----GEKNPA--RILEQARQI------
--------------------LNSCPGIKIDYVSICDIATLDNLG----------------
--------------------EGERID---------------------------RPVLMAL
AVML-----------GKTRLIDNMIL-------------
>Pelobacter_propionicus
--------------------------MNIIAGINEMQTTARSL--KQQG----------K
SIAFVPTMGFLHEGHASLLREGRARGD----------------------------ILVLS
LFVNPIQFGRNEDLDRYPRDLERDLGVAADC--GVDIVFTPSATEMYP------------
-------------------------EE----------FQTSISVS-RVSQPLCGASRPG-
HFDGVATVVTKLFNIVMPDIALFGRKDYQQLAVIRRMVADLSQGVTIVGMPIVR-ESDGL
AMSSRNAYLAPPERQSALALSRSIAAVRNAYAA----GERSVE--ALSRMARDI------
--------------------ISQEALLKIDYLEFRNEATLQPIS----------------
--------------------EA---A---------------------------GDTLFAL
AVNV-----------GTTRLIDNTVLGVCRA--------
>Geobacter_anodireducens
--------------------------MRIIDSVADMQAFSRNA--RRSG----------K
TIALVPTMGYLHDGHASLMREGRTRAD----------------------------ILVVS
IFVNPTQFGPSEDFTTYPRDLERDRQVAAAA--GADVIFAPRADDMYP------------
-------------------------AG----------FQTYVDVE-KVTLPLCGASRPG-
HFRGVTTVVAKLFNIVMPHTAFFGKKDFQQLAVIRRMVADLNMDLSIVGMPIIR-EPDGL
AMSSRNAYLGPQERTNALCLNRSLAAARNLFTH----GERSVA--RLREKVLRI------
--------------------ITEVPGAAIDYADFRDSETLEAVE----------------
--------------------TA---N---------------------------EKTLLAL
AVKM-----------GTTRLIDNCVLGEEQ---------
>Candidatus_Omnitrophica
--------------------------MKVIHSINQMFDYSRKI--KGAG----------K
TIGFVPTMGALHQGHLSLIKRARGDCQ----------------------------IVVVS
IFVNPAQFGPGEDFKRYPRNFVADKKICQKV--KVDFLFAPRVKEIYP------------
-------------------------QG----------YCSYVRVK-GLEDKLCGVFRPG-
YFQGVTTIVHKLFNVVQPDIAYFGQKDFQQAVIIKRMVRDLNIPVKIRVLPIVR-EKDGL
AMSSRNKYLNRQQRKEAPILFQSLQLAKEALKK----GERNSA--KIISRMKKM------
--------------------IERVPEAKIDYVSIVDPETLEDVR----------------
--------------------LV---K---------------------------GRVLVAL
AVRI-----------GKARLIDNIITDSTD---------
>Tetranychus_urticae
--------------------------MLVVSQETELEQALSVH--RRLG----------K
VIGLVPTMGSLHEGHLKLVKVAQAECD----------------------------IVVVT
IFVNPTQFAPNEDFDKYPRNFVSDCDKLESI--GADILFAPSVDLIYP------------
-------------------------NG--------KDSCTKVILPDSYTKILCGRSRPH-
FFDGVAQVCTILFNIVKPDIAVFGEKDRQQITIVRKMVKDLHINIEIIGVPTVR-EANGL
AMSSRNNYLPVEKLSLASNLFKMMEKTASAIKT----GNHDYE--KLCSSACQQ------
--------------------LT-ADGFQVDYFEIRNLHDLSSNL----------------
-------------------------S---------------------------NDICIFT
AAWL-----------DGTRLIDNYPLPSFNNHEGCGNGS
>Tetranychus_kanzawai
--------------------------MLVVSQETELEQALSKH--RRLG----------K
VIGLVPTMGSLHEGHLKLVKVAQAECD----------------------------IVVVT
IFVNPTQFAPNEDFDKYPRNFVSDCDKLESI--GADILFAPSVDLIYP------------
-------------------------NG--------KDSCTKVILPDSYTKILCGRSRPH-
FFDGVAQVCTILFNIVKPDIAVFGEKDRQQITIVRKMVKDLHINIEIIGVPTVR-EANGL
AMSSRNNYLPVEKLSLASNLFKMMEQTASAIKT----GNHDYE--KLCSSACQQ------
--------------------LT-ADGFQIDYFEIRNLHDLSSNL----------------
-------------------------S---------------------------NDICIFT
AAWL-----------DGTRLIDNYPLPSFNNHEGCGNGS
>Tetranychus_evansi
S------------------CSRPSSKMLVVSKETELEQALSKY--RRLG----------K
VIGLVPTMGSLHEGHLKLVKVAQAECD----------------------------IVVVT
IFVNPTQFAPNEDFDKYPRNFANDCEKLESI--GTDILFAPSVDLIYP------------
-------------------------DG--------KDNCTKVILPDSYTKILCGRSRPH-
FFDGVAQVCTILFNIVKPDIAVFGEKDRQQITIVRKMVKDLHINIEIIGVPTVR-EANGL
AMSSRNHYLPVAKLSLASNLFKIMEKTASAIKT----GNHDYE--KLCSSACQQ------
--------------------LT-ADGFEVDYFEIRNLHDLSSNL----------------
-------------------------S---------------------------NDICIFT
AAWL-----------DGTRLIDNYPLPSFNNHEACSNGS
>Panonychus_citri
--------------------------MLVVTSKAELNSALKD---RRSG----------K
YIGLVPTMGALHAGHLKLVREARDECD----------------------------TVVVT
IFVNPTQFAPHEDFDKYPRTFNRDREQLDSI--GVDILFAPSVDVIYA------------
-------------------------NG--------KDQCTKVILPDEYTKILCGKSRPH-
FFDGVAQVCNILFNLVRPNFAFFGEKDRQQITIIRKMVKDLHMNIEIIGVPTVR-DSNGL
ALSSRNQYLSSERLTLASNLFKMMERIAMEIKS----GDHNYA--KLCSQATQQ------
--------------------LT-ADGFQVDYFEIRNLQDLSTNL----------------
-------------------------S---------------------------NDICIFA
AAWL-----------DGTRLIDNYSLPSFNGHDSC----
>Panonychus_ulmi
--------------------------MLVVTSKAELNSALKD---RRSG----------K
YIGLVPTMGALHAGHLKLVREARDECD----------------------------TVVVT
IFVNPTQFAPHEDFDKYPRTFNRDREKLDSI--GVDILFAPSVDVIYA------------
-------------------------NG--------KDQCTKVILPDEYTKILCGKSRPH-
FFDGVAQVCNILFNLVRPNFAFFGEKDRQQITIIRKMVKDLHMNIEIIGVPTVR-DSNGL
ALSSRNQYLSSERLTLASNLFKMMERTAIEIKS----GDHNYA--KLCSSATQQ------
--------------------LT-ADGFQVDYFEIRNLQDLSTNL----------------
-------------------------S---------------------------NDICIFA
AAWL-----------DGTRLIDNYSLPSFNGHDSC----
>Kangiella_geojedonensis
--------------------------MMIVNTIAELQNALSKH--RQAG----------R
TIGFVPTMGNLHQGHLSLLDKAKELSD----------------------------VVVVS
LFVNPTQFGPNEDFDSYPRTFDADCEKLQHH--DADIIFAPSVEEVYPGY----------
----------------------LQKKA--------QPNLTTIHVA-ELGNDHCGASRPG-
HFDGVTTVVTKLFNMVRPDIAVFGQKDFQQLAIIRRMVQDLNIPVTIIGAPILR-ESNGL
AMSSRNGYLSQEQKDQAAGIFRVLSWAKEQLMT----HKLSFD--EVEQKAVKQ------
--------------------LE-EQGFRVDYFNIANADSLQVAE----------------
--------------------TS---D---------------------------TNIVILA
AAFL-----------GKVRLIDNVTLTL-----------
>Cycloclasticus_zancles
--------------------------MLVVATIKELQNALYKH--RQAN----------K
KIAVVPTMGNLHEGHLALVKTAQQHAD----------------------------IVVVT
LFVNPTQFGANEDLDSYPRTFQDDCDKLDAL--NTSILFAPNIDEMYP------------
-------------------------LG--------GDQTTHVHVP-NMTQVLCGASRPG-
HFDGVTTIVSKLFNITRADIAIFGEKDYQQLAVIRRMVNDLNIPIKIIGKPIVR-EPDGL
AMSSRNGYLSEKERRIAPRLHQLLQTIKQEIIE----GNHDLK--SLESHAITD------
--------------------LI-EAGFKPDYLQIYQRNELRPAT----------------
--------------------EN---D---------------------------KEIIILA
AAFL-----------GSTRLIDNIYVNRS----------
>Cycloclasticus_pugetii
--------------------------MLVVATIKELQNALHKH--RQAN----------K
KIAVVPTMGNLHEGHLALVKTAQQHAD----------------------------IVVVT
LFVNPTQFGANEDLDSYPRTFQDDCDKLDAL--NTSILFAPNIDEMYP------------
-------------------------LG--------GDQTTHVHVP-NMTQVLCGASRPG-
HFDGVTTIVSKLFNITRADIAIFGEKDYQQLAVIRRMVNDLNIPIKIIGKPIVR-EPDGL
AMSSRNGYLSEKERRIAPRLHQLLQTIKQEIIE----GNHDLN--SLESHAITD------
--------------------LI-EAGFKPDYLQIYQRSELRPAT----------------
--------------------EN---D---------------------------KEIIILA
AAFL-----------GSTRLIDNIYVNRS----------
>Halomonas_huangheensis
--------------------------MNIHASIQDLREALLPH--RRAG----------R
RIGLVPTMGNLHRGHLALVEAARAQCD----------------------------VVVTS
IFVNPLQFGPNEDLDNYPRTLDDDLTKLREG--GCDLVFTPTPALMYP------------
-------------------------RG--------MANQTLVQVP-EVSEGLCGGSRPG-
HFDGVSTVVNMLFNIVQPDVACFGEKDYQQLAVIRRMVQDLHLPIDILGVPTVR-EASGL
ALSSRNGYLSDEQRATAARLQGTLAELRTALEA----GA-DID--TQLHQGLES------
--------------------LR-RAGFEPDYLELR-ALDLSNVT----------------
--------------------AT---T---------------------------HDAILLA
AARL-----------GTTRLIDNLALTLAR---------
>Serpens_flexibilis
--------------------------MNTVTTVQQLRDAVAQA--RRAG----------Q
RIGLVPTMGNLHAGHVSLIEQARRSAD----------------------------FIVAS
IFVNPLQFGANEDLDKYPRTLAEDQDKLAAA--GCNLLFTPTVAEMYP------------
-------------------------NG--------MDGQTRVLVP-GVSEGLCGTSRPG-
HFEGVATVVCKLFNMVQPDMAVFGEKDYQQLAVIRTLVRDLNLPIEIQGAPIVR-AADGL
ALSSRNGYLSAEQRSVAPALYRSLQQLAERLRS----GETDHA--ALVAEARRS------
--------------------QE-AAGFRPDYLEIREASSLRPAT----------------
--------------------AD---D---------------------------RKLVLLT
AAYL-----------GNTRLIDNLCVER-----------
>Pseudomonas_sp
--------------------------MNTVKTVKELRAAVARA--RSEG----------K
RIGFVPTMGNLHSGHAALVAKAAQRVD----------------------------FVVAS
IFVNPLQFGPSEDLDKYPRTLAADQEKLVQA--GCHLLFAPGVDEMYP------------
-------------------------DG--------MGVQTRVSVP-HLSEGLCGASRPG-
HFEGVATVVSKMFNMVQPDLAVFGQKDYQQLAVIRALVRDLNMPVQIIGEPTVR-AEDGL
ALSSRNGYLTTEQRAAAPALYRSMQQVAKAIEG----GERDYP--RLLAEACEQ------
--------------------IT-AAGFKTDYFEIRHGINLHPAT----------------
--------------------PE---D---------------------------RDVVIIA
AAYI-----------GSTRLIDNLHLNLDA---------
>Pseudomonas_protegens
--------------------------MNTVKTVRELRAAVARA--RSEG----------K
RIGFVPTMGNLHSGHAALVAKAAQRVD----------------------------FVVAS
IFVNPLQFGAGEDLDKYPRTLAADQEKLLEA--GCHLLFAPSVEEMYP------------
-------------------------DG--------MAGQTRVSVP-QLSEGLCGASRPG-
HFEGVATVVSKLFNMVQPDLAVFGQKDYQQLAVIRALVHDLNMPIQIIGEPTVR-AADGL
ALSSRNGYLSEEQRAIAPVLYRSLSQIAQAIRN----GERDYP--KLVAEQQQQ------
--------------------LE-AAGLRRDYLEIRQAQNLRPAT----------------
--------------------AQ---D---------------------------RELVILV
AAYL-----------GATRLIDNLHLDLDTPA-------
>Pseudomonas_veronii
--------------------------MNTVKTLRELRAAVTHA--RSAG----------K
RIGFVPTMGNLHSGHAALVAKAAQQAD----------------------------FVVAS
IFVNPLQFGAGEDLDKYPRTLAADQEKLLQA--GCNLLFAPSVEEMYP------------
-------------------------SG--------MTGQTRVSVP-QLSEGLCGASRPG-
HFEGVATVVNKLFNMVQPDMAVFGQKDYQQLAVIRAMVHDLNMPIQIIGEPTVR-AEDGL
ALSSRNGYLTAEQRAVAPTLYRSLSQIAAAIKG----GDRDFA--KLRAEQVQQ------
--------------------IE-AAGMRVDYLEVRQGVHLRPAM----------------
--------------------AE---D---------------------------RDVVILV
AAYL-----------GATRLIDNLHLTLD----------
>Pseudomonas_fulva
--------------------------MNTVKTVRELRAAVAEA--RKQG----------K
QIALVPTMGNLHAGHAALVEKAAQCAD----------------------------FVVAS
IFVNPMQFGPTEDLDKYPRTLQADQQRLTEA--GCHLLFHPDVEEMYP------------
-------------------------GG--------MGEQTRVSVP-GVSEGLCGASRPG-
HFEGVATVVTKLFNMVQPDIAVFGQKDFQQLAVIRTMVRDLNMPIQIIGEPTVR-AESGL
ALSSRNGYLSDEQRETASVLYRSLQQIAQAIQS----GERDLA--KLLVAAQQE------
--------------------HA-AAGLRADYLEVREAQSLRAVK----------------
--------------------PG---D---------------------------RELVVLV
AAYL-----------GNTRLIDNLSFSLDQGY-------
>Pseudomonas_straminea
--------------------------MNTVKTVRELRAAVAEA--RKQG----------K
QIALVPTMGNLHAGHAALVEKAAQCAD----------------------------LVVAS
IFVNPMQFGPAEDLDKYPRTLQADQQRLTEA--GCHLLFHPDVEEMYP------------
-------------------------GG--------MGEQTRVSVP-GVSEGLCGASRPG-
HFEGVATVVTKLFNMVQPDIAVFGQKDFQQLAVIRTMVRDLNMPIQIIGEPTVR-AESGL
ALSSRNGYLSDAQRETAAVLYRSLQQIAQAIQS----GERDLP--KLIAAAQQE------
--------------------HV-AAGLRADYLEVREAQSLRAVS----------------
--------------------PG---D---------------------------RELVVLV
AAYL-----------GNTRLIDNLSFSLDQGY-------
>Pseudomonas_luteola
--------------------------MITVHTISELRNAVAEA--RRSD----------K
RIGFVPTMGNLHAGHVALVDTARAHSD----------------------------FVVAS
IFVNPLQFGPTEDLDKYPRTLAADQEKLAAA--GCAVLFAPAVSEMYP------------
-------------------------EG--------MDHQTRVSVP-VVSEGLCGGSRPG-
HFEGVATVVSKLFNMVQPDVAVFGEKDYQQLAVIRKMVNDLNMPIEIIGQPTVR-DTDGL
ALSSRNGYLNGEQRATAPCLYSLLKQVAERIQA----GRRDYP--ALLDEARQQ------
--------------------LE-ADGLRVDYLELRQQGTLRPAA----------------
--------------------EA---D---------------------------RQLVILL
AVYV-----------GNTRLIDNLSFKLDI---------
>Bemisia_tabaci
--------------------------LRTLGTVRDVRAAVTAA--RRDG----------R
RVALVPTMGGLHAGHIAMVKTARKVSD----------------------------FVVTS
VFVNPLQFGDDEDLQRYPRTLEEDERLLADA--GCDVLFAPSVEEMYP------------
-------------------------EG--------MEAVTRVVVP-GVSEGLCGAQRPG-
HFDGVTTVVTKLLNMVQPDLAVFGEKDYQQLVVVRKLVRDLNLPVEIIAQPTIR-EPDGL
AMSSRNRFL---DRSRSLRLFDTLRRLASEISK----GAQP-E--ALMSKAVED------
--------------------LE-AEGVRVDYLELRRQDTLLPAQ----------------
--------------------PE---D---------------------------RALVLLI
AVRV-----------GTTRLIDSYPFERSGCA-------
>Kluyvera_cryocrescens
--------------------------MLIIETLPLLRQHIRRL--RQEG----------K
RVALVPTMGNLHDGHMTLVEEAKTRAD----------------------------VVIVS
IFVNPMQFDRAEDLANYPRTLQEDCEKLNKR--KVDYVFAPAVAEIYP------------
-------------------------QG--------TESHTFVDVP-GLSTMLEGASRPG-
HFRGVSTIVSKLFNLIQPDIACFGEKDFQQLALLRKMVADMGYDIEIVGVPIIR-AKDGL
ALSSRNGYLTAEQRKIAPGLYKVLSSVAEKLKA----GERDQD--EIITLAEQA------
--------------------LN-EKGFRADDIQIRDADTLLDLT----------------
--------------------EN---S---------------------------KRAVILM
AAWL-----------GKARLIDNQSVEL-----------
>Kluyvera_intermedia
--------------------------MLIIETLPLLRQHIRRL--RQEG----------K
RVALVPTMGNLHDGHMTLVEEAKTRAD----------------------------VVVVS
IFVNPMQFDRAEDLTNYPRTLQEDCEKLNKR--KVDYVFAPAVAEIYP------------
-------------------------QG--------TENQTFVEVP-GLSTMLEGASRPG-
HFRGVSTIVSKLFNLIQPDIACFGEKDFQQLALLRKMVADMGYDIEIVGVPIIR-AKDGL
ALSSRNGYLTAEQRKIAPGLYKVLSSVSAKLKA----GERELE--EIIAIAEQE------
--------------------LN-EKGFRADDIQIRDADTLLDLT----------------
--------------------DN---S---------------------------KRAVILM
AAWL-----------GKARLIDNQSVEL-----------
>Salmonella_enterica
--------------------------MLIIETLPLLRQHIRRL--RHEG----------K
CVALVPTMGNLHDGHMTLVEEAKTRAD----------------------------VVVVS
IFVNPMQFDRAEDLARYPRTLQEDCEKLNKR--KVDFVFAPSATEIYP------------
-------------------------QG--------LESQTFVDVP-GLSTMLEGASRPG-
HFRGVSTIVSKLFNLIQPDIACFGEKDFQQLALIRKMVADLGYDIEIVGVPIIR-AKDGL
ALSSRNCYLTAEQRKIAPGLYQVMTRVADKLKA----GERDQD--EMIAIAAQE------
--------------------LN-EKGFRADDIQIRDADTLLELT----------------
--------------------EN---S---------------------------KRAVILV
AAWL-----------GQARLIDNQSVTLAQ---------
>Shigella_sonnei
--------------------------MLIIEPLPLLRQQIRRL--RMEG----------K
RVALVPTMGNLHDGHMKLVDEAKARAD----------------------------VVVVS
IFVNPMQFDRPEDLARYPRTLQEDCEKLNKR--KVDLVFAPSVKEIYP------------
-------------------------NG--------TETHTYVDVP-GLSTMLEGASRPG-
HFRGVSTIVSKLFNLVQPDIACFGEKDFQQLALIRKMVADMGFDIEIVGVPIMR-AKDGL
ALSSRNGYLTAEQRKIAPGLYKVLSSIADKLQA----GERDLD--EIIAIAGQE------
--------------------LN-EKGFRADDIQIRDADTLLEVS----------------
--------------------ET---S---------------------------KRAVILV
AAWL-----------GDARLIDNKIVELA----------
>Yersinia_kristensenii
--------------------------MLIIETLPLLRQQIRRW--RQEG----------K
RIALVPTMGNLHEGHMTLVEDAKTRAD----------------------------VVVVS
IFVNPLQFERPDDLARYPRTLQEDCEKLTRH--GVDLVFAPAAADVYP------------
-------------------------AG--------LDSQTYVDVP-ALSTILEGASRPG-
HFRGVSTIVSKLFNLVQPDVACFGEKDYQQLALIRKMVADMGYDINIIGVPIVR-AKDGL
ALSSRNGYLTAEERKIAPQLYKIMQALAEKLAM----GERQID--ELLADTAEQ------
--------------------LR-NTGFTPDELFIRDAQTLQPLT----------------
--------------------VD---S---------------------------KQAVILM
AAWL-----------GKARLIDNQQVDLQG---------
>Methylophilus_sp
--------------------------MQLFHTLRELRAFLDGC----AG----------K
RIGFVPTMGNLHAGHCQLVTQAKGRAD----------------------------IVVVS
IFVNPLQFGANEDFGSYPRTLQADCDQLRTV--GADVVFAPAVDEMYPDF----------
-------------------------NGQ------DLMQQVIVQPP-HLADILCGASRPG-
HFAGVATVVTKLFNMVKPDLAVFGKKDYQQLMVIRTMVRQLNFGIEILGVDTMR-ESSGL
AMSSRNSYLTPEQKHQAAQLYAQLQQILTALKH----GRRDYI--TLCQESISS------
--------------------LE-KQGWQVDYVDIRSQTDLSDPS----------------
--------------------PD---K---------------------------TELVILA
AAKL-----------GNTRLIDNCEVNL-----------
>Ferrisia_virgata
--------------------------MIIIRSIHDLHDHLHGQ----------------N
RIAFVPTMGNLHDGHLSLVRIAHQHGN----------------------------PVVVS
IFVNRLQFGPNDDFDKYPRTMQQDIEKLQKE--NVDVLFAPTERDMYP------------
-------------------------EP----------QEFHVMPPEHLGSILEGEFRPG-
FFTGVCTVVAKLTACVRPRFAVFSKKDYQQLIILRRMYHQLAIPTEIIAAETVR-DGDGL
ALSSRNRYLSLDERQEATELAKTLQRVRDSLFS----GECNIT--ELEAQASAH------
--------------------LE-KRGWIPDYITIRRSVDLIAPS----------------
--------------------AA---EL----------------------ST-RKPLVVLA
AAKL-----------GETRLIDSLEI-------------
>Burkholderia_cepacia
--------------------------MKVISSIQELRDQLRGQ----------------N
RTAFVPTMGNLHEGHLSLMRLARQHGD----------------------------PVVAS
IFVNRLQFGPNEDFDKYPRTMQEDIEKLQKE--NVYVLFAPTERDMYP------------
-------------------------EP----------QEYRVLPPDDLGGILEGEFRPG-
FFTGVCTVVAKLMACVQPRVAVFGKKDYQQLMIVRRMCQQLALPVDIVAAETVR-DQDGL
ALSSRNRYLSAAEREEAPELAKTLQRVRDSVLG----GERDLG--KLEAQMRAH------
--------------------LS-ARGWAPDYISIRRRANLIAPS----------------
--------------------AA---EL----------------------EA-GEPLVVLA
AAKL-----------GATRLIDNLEI-------------
>Burkholderia_ambifaria
--------------------------MKVISSIQELRDQLRGQ----------------N
RTAFVPTMGNLHEGHLSLMRLARQHGD----------------------------PVVAS
IFVNRLQFGPNEDFDKYPRTLQDDIEKLQKE--NVYVLFAPTERDMYP------------
-------------------------EP----------QEYRVLPPDDLGGILEGEFRPG-
FFTGVCTVVAKLMSCVQPRVAVFGKKDYQQLMIVRRMCQQLALPVEIIAAETVR-DEDGL
ALSSRNRYLTPDERKEAPELAKTLQRVREGVLG----GERDLG--KLEQTACMH------
--------------------LA-ERGWAPDYISIRRRANLIAPS----------------
--------------------AA---EL----------------------EA-GEPLVVLA
AAKL-----------GATRLIDNLEI-------------
>Burkholderia_gladioli
--------------------------MKVISTIQELRDQLRGQ----------------N
RTAFVPTMGNLHEGHLSLMRLARQHGD----------------------------PVVAS
IFVNRLQFGPNEDFDKYPRTLQDDIEKLQSE--NVYVLFAPTERDLYP------------
-------------------------EP----------QEYRVQPPHDLGDILEGEFRPG-
FFTGVCTVVTKLMACVQPKVAVFGKKDYQQLMIVRRMCHQLALPVDIVAAETVR-NDDGL
ALSSRNRYLSEAERAEAPELARALQRVRETVLG----GERDLA--KVETAAREA------
--------------------LA-KRGWQPDYIAVRRRANLVAPS----------------
--------------------AE---QL----------------------EG-GEPLVVLA
AAKL-----------GATRLIDNLEI-------------
>Heterodera_glycines
MS--------------------TSSKLTVINTIATMRQFVREH--RKQN--------ANL
CVALVPTMGALHQGHLRLAHQARQWHNDKKEQNGTT--DQCA----------SPPLVIVS
IFVNPLQFGPNEDYERYPRTLEADLAKLEGV---VDCAFVPNAVEMFG------------
-------------------------EEKQPLNHKDEEDGIGIKSG-RIGRILEGVTRPQ-
YHDGMLLHVAKLFNIVQPNLAFFGKKDAQQLFAIQQMTVVMNFPVRVVPVETER-DPHGL
ALSSRNQYLSAEERRRALCLYNMLVAARNAATN----GA-GLA--SVAAQAQQMLTQ---
--------------------AEKHDGIKTDYFVVVDPDTFSQLEG---------------
----------------DKMEQF---K---------------------------GKALLLV
AVFM-----------GRTRLIDNMEVQISG---------
>Agromyces_sp
MASS-----------AA---STSAASTRTANSIAEVRGLLDER--RRAG----------A
SVALVPTMGALHDGHLALVRRARELAD----------------------------VVVVS
IFVNPLQFGPTEDLDRYPRTLEADVAALAGL--GVDVVFAPDVTEMYP------------
-------------------------NG--------SAEGTTVSAG-PVGSRYEGAHRPG-
HFDGMLTVVAKLFSIAQPDVAVFGQKDAQQVFLVERMVADLDLRVRVEVVPTVR-ETDGL
ALSSRNRFLDGHDRVAALVLAESLDAARTSAAD----GA---S--ELLAEGVAA------
--------------------FGDHDGVDLDYFVVVDPGTFLPVD----------------
--------------------EEY--R---------------------------GRALVLV
AARV-----------GATRLIDNDFVDVGASGR------
>Clavibacter_michiganensis
---------------------MTIPAPTVVTGIAELRARVRDH--RAART--AAGEA--P
VVVLVPTMGALHEGHLAHARRARELGS----------------------------LVVVS
IFVNPLQFGAGEDLDAYPRTLDADVAALAET--GVDLVFAPSAAEMYP------------
-------------------------DG---------PARIRVTGG-SVALTLEGRSRPG-
HFDGMLTVVAKLLHIIAPDVATFGRKDAQQLHLVRRMVRDLDLPVRIEDLETVR-EPDGL
ALSSRNRYLDDRERRAARVIPAALEAAQSAGSR----GI---D--AVIAAAQSV------
--------------------VMGEPAVALDYFQVVDPASFASVD----------------
--------------------DGF--R---------------------------GVALAVI
AARV-----------GSTRLIDNETVVIA----------
>Cryocola_sp
-----------------------MRMPEIITTIAELRARVADA--RRVAGQDGPADAPTG
RVVLVPTMGALHEGHLRLVSQARDLGG----------------------------FVVVS
IFVNPLQFGPGEDLDRYPRTLDADVTALEGL---ADVVFAPSASEMYP------------
-------------------------NG---------PSETRVTAG-ESGTVFEGASRPG-
HFDGVLTVVSKLFNIVQPDVAVFGQKDAQQVHVIGRMVDDLNLPVSIAVVDTVR-ESDGL
ALSSRNRYLDEDQRLAAVTLSRALSAGSDAARD----GV---E--AALGAARAH------
--------------------VEADPAVKLDYLAIVDPDTFREAS----------------
--------------------PDH--H---------------------------GPALMLI
AARV-----------GTTRLIDNQRLTT-----------
>Leifsonia_sp
-----------------------MRMPEIITTIAELRARIAAA--RRVARQDGPADAPTG
RVVLVPTMGALHEGHLRLVSQARDLGG----------------------------LVVVS
IFVNPLQFGPGEDLDRYPRTLDADVTALEGL---ADVVFAPSASEMYP------------
-------------------------NG---------PSETRVTAG-ESGTVFEGASRPG-
HFDGVLTVVSKLFNIVQPDVAVFGQKDAQQVHVIGRMVDDLNLPVSIAVVDTVR-ESDGL
ALSSRNRYLDEDQRLAAVTLSRALSAGSEAARD----GV---E--AALGAARAH------
--------------------VEADPAVKLDYLAIVDPDTFREAS----------------
--------------------PDH--H---------------------------GPALMLI
AARV-----------GTTRLIDNQRLTT-----------
>Allomyces_macrogynus
MFATTTQRLATSPRLAAATMSAARRGLQVLHTVDEVRAVRRET--RAKG----------Q
TLALVPTMGALHDGHLALMATAKQHAD----------------------------VVATS
IFVNPAQFAPHEDLDQYPRTLPADVAALTEQ-GVVSAVFAPNAAEMYP------------
-------------------------SGIT--TNVAEQRGTFVSVA-GLSHQLEGEIRPH-
FFRGVATVVAKLLGAVQPDVVVFGQKDAQQCVVVRRMITDLLLPITMIVAPTVR-EADGL
AMSSRNRYLSPAERAVAPALSAGLLAAQTAFEQ----GEKRRD--ALLAIVDRDLRA---
--------------------VDTKGEMKVEYVSIASATDLAEVS----------------
--------------------SEIG-P---------------------------DGAIMSA
AVRL-----------GSTRLIDNVLLGTRL---------
>Saccharomycetaceae_sp
--------------------------MHVFNQVQEVSQWRKHTV-DRKT----------Q
TIGFVPTMGCLHEGHMSLVRKSRAEND----------------------------FTVVS
IFVNPSQFAPNEDLDRYPRTLAADRALLEEA--GVDVLFAPSPAEIYP------------
-------------------------RGIP--LEVEAQRGPFVSVL-GVSEMLEGRTRPR-
FFRGVATVVAKLVNIVAPDRAYFGQKDIQQCIVVDTMFRELFMDVQMVMLPIER-DANGL
ALSSRNKYMCPETTALASNIYRGLCAAAALLQG----SSADASRESVLDAANAVWEP---
-------------------FVN-SGDFRVDYLSVADRATLAELG----------------
--------------------PEISRQ---------------------------QDVVLSC
AVYVTDRAKP----DTVVRLLDNILVPPRV---------
>Candida_glabrata
--------------------------MRVFHTIKEVVNWRRNDVGDRRA----------L
SIGFVPTMGALHEGHATLIRESKSQND----------------------------YTVVS
IFVNPSQFAPDEDLDKYPRTLEKDIELLESL--GCDALFAPNAREMYP------------
-------------------------QGIP--LDVQQQRGPFVSVL-GVSEMLEGKTRPN-
FFRGVATVVTKLLNIVSPDVAYFGQKDIQQFIVLNTMVTELFMNTRLVRMPIAR-APSGL
ALSSRNKYLCEETLEISSSIYKGLNKAADIVKT-----EKSVERSELVNAIQSIWQP---
-------------------HID-SADFKVDYISIADYTTLHELN----------------
--------------------KV---DL----------------------PKKQDQVVISC
AVYVTDRAS-----KSVVRLIDNIVL-------------
>aculy04g02470
--------------------------MQVIEPIDRMREICESL--RKDG----------K
SIRLVPTMGALHAGHGSLIRTAKGKTG-----LGVSGGDSCVTDGDDDNDNKRAIVVIVT
IFVNPTQFNEAKDFENYPSTLNEDLKFCESL--NVDFVFVPKCSDIYP------------
-------------------------NI--------SSQCKVVPPE-GMANQLEGASRGAR
HFEGVLTIVSKLFNITKPQVAYFGEKDYQQLVLVSQMVRDLNMDVDICPVPTIRDELDML
PLSSRNKRLNAQERKLAPLIYQILDQAREALKEVSTFGEIQNN--QTDENVTDSCGNIHD
TKLDAILTGSMLTTISLNLAKNEDEIFKVDYLEIRCAKDLSKIR----------------
--------------------YN---DKLGAYDCQLSCLQAKLGDSHCHEGDKQLKTRLLA
TVTV-----------GEIRLLDNIEVILN----------
