# Supplementary material for: Genome streamlining in a minute herbivore that manipulates its host plant
Source: eLife. 2020 Oct 23;9:e56689. doi: 10.7554/eLife.56689 (PMC7738191; doi:10.7554/eLife.56689)
Supplement: Supplementary file 7. [file elife-56689-supp7.zip › Supplementary_File_7/Figure_4_Supplement_19_UGTs_mafft.fasta]

>tetur01g03820-UGT201A1
M-----------------------------------------------------------
------------------------------------------------------------
------------------------------------------------------------
------------------------------------------------------------
------------------------------------------------------------
------------------------------------------------------------
---------------NNKPKY---------------------------------------
------------------------------------------------------------
------------------------------------------------------------
------------------------------------------------------------
------------------------------------------------------------
------------------------------------------------------------
------------------------------------------------------------
------------------------------------------------------------
-----------------------------------------RFLISSIDAFGHINCALAI
G-EILASN-GHEVTFANHA--KHKSLAD-RR--DFKFIPFDEHHFKY-------------
------------------------------------------------------------
------------------------------------------------------------
------------------------------------------------------------
------------------------------------------------------------
------------------------------------------------------------
------------------------------------------------------------
-----------------------------------------LNP--------------VV
KWIN-----------GLLHRFRS-DALSIFNN-WTH------DEI---DFFGSIVEHCDA
KNRALEQVLKENEDNFDMFIGD--FMSVYPAFYR-------------TTLPWALVHSSNP
ICLY----------PEGPPAWS--------------------GFSVK---------EKEP
EK-------WEKFRALFGEASSV---LREKMYSWWK-SYEVPYP---NIKDSRIENWWYS
EPEQLGIYHYPELLDY--------------------------------------------
------------------------------------------------------------
------------------------------------------------------------
------------------------------------------------------------
------------------------------------------------------------
------------------------------------------------------------
------------------------------------------------------------
----------------HEVG-PIRSDKWVRLDCAIR-KPD------------------NV
EP------FII-PE------------SLKS-L----------PGKLIYFSLGSLGSAQVD
LMKTFIKIL-----SKCPHR-FIVSKGP-KGDQL-EL-GPNMW-------------GENY
VDQISVLEV--VDLVITHGGNNT-------------------------------------
------------FLETIYAAKP-LIVIPFFMDQLDNAQRAV---DCGIGSRINLH-ELDE
--------TKVLQTIEQTLSNPS-YVEKIVKISDSMKS----------------------
---------------------TKSRENLVKKIETFLE---------------------NH
Q-----------------------------------------------------------
------------------------------------------------------------
-----------------------------------------------------K----NV
IKSNVLYHLKG.------------------------------------------------
------------------------------------------------------------
------------------------------------------------------------
------------------------------------------------------------
------------------------------------------------------------
------------------------------------------------------------
------------------------------------------------------------
------------------------------------------------------------
------------------------------------------------------------
------------------------------------------------------------
------------------------------------------------------------
------------------------------------------------------------
------------------------------------------------------------
------------------------------------------------------------
------------------------------------------------------------
-----------------------------------------------------------
>tetur60g00080 -UGT201A2v1
M-----------------------------------------------------------
------------------------------------------------------------
------------------------------------------------------------
------------------------------------------------------------
------------------------------------------------------------
------------------------------------------------------------
---------------VSKTKY---------------------------------------
------------------------------------------------------------
------------------------------------------------------------
------------------------------------------------------------
------------------------------------------------------------
------------------------------------------------------------
------------------------------------------------------------
------------------------------------------------------------
-----------------------------------------RILMSSIDAFGHINCTLAL
G-EILASY-GHQITFAHHS--YHKKLAD-KR--NFKFIPFDAKLFEN-------------
------------------------------------------------------------
------------------------------------------------------------
------------------------------------------------------------
------------------------------------------------------------
------------------------------------------------------------
------------------------------------------------------------
-----------------------------------------VRPAS------------AV
EWHD-----------GHLHKFRV-DALSIFKD-WTP------EDI---ENFGEIVNVFER
NSFALEAIFKENADNFDLFIGD--FVMRQPAFYR-------------ASFPCALIHSMNP
LPLY----------PNGPPPWS--------------------GFSVK---------EKDT
EK-------WDKFRELSGVALRA---IRENLYSWWR-SNGTPLP---AMQDTRIENWFNA
EPEQLGIYHYPELLDY--------------------------------------------
------------------------------------------------------------
------------------------------------------------------------
------------------------------------------------------------
------------------------------------------------------------
------------------------------------------------------------
------------------------------------------------------------
----------------HEIG-PIRSDKWIRLDCAIR-EPD------------------NV
EP------FII-PE------------SLKH-L----------PGKLIYFSLGSLGSIQID
LMKSFIKIL-----SKSPHR-FIVSKGP-KGDQF-EL-GSNMW-------------GENY
VNQIGILEV--VDLVITHGGNNT-------------------------------------
------------FLETIYAGKP-LIVVPFFMDQPDNAQRAV---DCGIGSRINLY-EIDE
--------VKVLNTI---------------------------------------------
------------------------------------------------------------
------------------------------------------------------------
------------------------------------------------------------
------------------------------------------------------------
------------------------------------------------------------
------------------------------------------------------------
------------------------------------------------------------
------------------------------------------------------------
------------------------------------------------------------
------------------------------------------------------------
------------------------------------------------------------
------------------------------------------------------------
------------------------------------------------------------
------------------------------------------------------------
------------------------------------------------------------
------------------------------------------------------------
------------------------------------------------------------
------------------------------------------------------------
------------------------------------------------------------
-----------------------------------------------------------
>tetur184g00030*-UGT201A8
M-----------------------------------------------------------
------------------------------------------------------------
------------------------------------------------------------
------------------------------------------------------------
------------------------------------------------------------
------------------------------------------------------------
---------------VSKTKY---------------------------------------
------------------------------------------------------------
------------------------------------------------------------
------------------------------------------------------------
------------------------------------------------------------
------------------------------------------------------------
------------------------------------------------------------
------------------------------------------------------------
-----------------------------------------RILMSSIDAFGHINCTLAL
G-EILASY-GHQITFAHHS--YHKKLAD-KR--NFKFIPFDAKLFEN-------------
------------------------------------------------------------
------------------------------------------------------------
------------------------------------------------------------
------------------------------------------------------------
------------------------------------------------------------
------------------------------------------------------------
-----------------------------------------VRPAS------------AV
EWHD-----------GHLHKFRV-DALSIFKD-WTP------EDI---ENFGEIVNVFER
NSLALEAIFKENANNFDLFIGD--FVMRQPAFYR-------------ASFPCALIHSMNP
LPLY----------PNGPPPWS--------------------GFSVK---------EKDT
EK-------WDKFRELSGVALRA---IRENLYSWWR-FNGTPLP---AVQDTRIENWFNA
EPEQLGIYHYPELLDY--------------------------------------------
------------------------------------------------------------
------------------------------------------------------------
------------------------------------------------------------
------------------------------------------------------------
------------------------------------------------------------
------------------------------------------------------------
----------------HEIG-PIRSDKWIRLDCAIR-EPD------------------NV
EP------FII-PE------------SLKH-L----------PGKLIYFSLGSLGSIQID
LMKSFVKIL-----SKSPHR-FIVSKGP-KGDQF-EL-GPNMW-------------GENY
VNQIGILEV--VDLVITHGGNNT-------------------------------------
------------FLETIYA---------FFMDQPDNAQRAV---DCGIGSRINLY-EIEE
--------FKVLNTIEETLSNPS-YAEKIAKISASMKA----------------------
---------------------LKNKENVVRKIENFIE---------------------NN
Q-----------------------------------------------------------
------------------------------------------------------------
-----------------------------------------------------K------
------------------------------------------------------------
------------------------------------------------------------
------------------------------------------------------------
------------------------------------------------------------
------------------------------------------------------------
------------------------------------------------------------
------------------------------------------------------------
------------------------------------------------------------
------------------------------------------------------------
------------------------------------------------------------
------------------------------------------------------------
------------------------------------------------------------
------------------------------------------------------------
------------------------------------------------------------
------------------------------------------------------------
-----------------------------------------------------------
>tetur02g02480-UGT201A2v2
------------------------------------------------------------
------------------------------------------------------------
------------------------------------------------------------
------------------------------------------------------------
------------------------------------------------------------
------------------------------------------------------------
------------------------------------------------------------
------------------------------------------------------------
------------------------------------------------------------
------------------------------------------------------------
------------------------------------------------------------
------------------------------------------------------------
------------------------------------------------------------
------------------------------------------------------------
------------------------------------------------------------
------------------------------------------------------------
------------------------------------------------------------
------------------------------------------------------------
------------------------------------------------------------
------------------------------------------------------------
------------------------------------------------------------
------------------------------------------------------------
------------------------------------------------------------
------------------------------------------------------------
------------------------------------------------------------
--------------------WS--------------------GFSVK---------EKDT
EK-------WDKFRELSGVALRA---IRENLYSWWR-SNGTPLP---AMQDTRIENWFNA
EPEQLGIYHYPELLDY--------------------------------------------
------------------------------------------------------------
------------------------------------------------------------
------------------------------------------------------------
------------------------------------------------------------
------------------------------------------------------------
------------------------------------------------------------
----------------HEIG-PIRSDKWIRLDCAIR-EPD------------------NV
EP------FII-PE------------SLKH-L----------PGKLIYFSLGSLGSIQID
LMKSFIKIL-----SKSPHR-FIVSKGP-KGDQF-EL-GSNMW-------------GENY
VNQIGILEV--VDLVITHGGNNT-------------------------------------
------------FLETIYAGKP-LIVVPFFMDQPDNAQRAV---DCGIGSRINLY-EIDE
--------VKVLNTIEETLSNPS-YAEKIAKISASMKS----------------------
---------------------PKNKENVVRKIENFIE---------------------NN
R-----------------------------------------------------------
------------------------------------------------------------
-----------------------------------------------------K----.-
------------------------------------------------------------
------------------------------------------------------------
------------------------------------------------------------
------------------------------------------------------------
------------------------------------------------------------
------------------------------------------------------------
------------------------------------------------------------
------------------------------------------------------------
------------------------------------------------------------
------------------------------------------------------------
------------------------------------------------------------
------------------------------------------------------------
------------------------------------------------------------
------------------------------------------------------------
------------------------------------------------------------
-----------------------------------------------------------
>tetur02g02770-UGT201A3p
------------------------------------------------------------
------------------------------------------------------------
------------------------------------------------------------
------------------------------------------------------------
------------------------------------------------------------
------------------------------------------------------------
------------------------------------------------------------
------------------------------------------------------------
------------------------------------------------------------
------------------------------------------------------------
------------------------------------------------------------
------------------------------------------------------------
------------------------------------------------------------
------------------------------------------------------------
------------------------------------------------------------
------------------------------------------------------------
------------------------------------------------------------
------------------------------------------------------------
------------------------------------------------------------
------------------------------------------------------------
------------------------------------------------------------
------------------------------------------------------------
------------------------------------------------------------
------------------------------------------------------------
------------------------------------------------------------
------------------------------------------------------------
------------------------------------------------------------
------------------------------------------------------------
------------------------------------------------------------
------------------------------------------------------------
------------------------------------------------------------
------------------------------------------------------------
------------------------------------------------------------
------------------------------------------------------------
------------------------------------------------------------
------------------------------------------------------------
------------------------------------------------------------
------------DLVITHGGNNT-------------------------------------
------------FLETIYAGKP-LIVVPFFMDQPDNAQRAV---DCEIGSRINLY-EIEE
--------VKVLNTIEETLSNPS-YAEKIAKISASMKS----------------------
---------------------PKNKENVVRKIENFME---------------------NN
R-----------------------------------------------------------
------------------------------------------------------------
-----------------------------------------------------K----.-
------------------------------------------------------------
------------------------------------------------------------
------------------------------------------------------------
------------------------------------------------------------
------------------------------------------------------------
------------------------------------------------------------
------------------------------------------------------------
------------------------------------------------------------
------------------------------------------------------------
------------------------------------------------------------
------------------------------------------------------------
------------------------------------------------------------
------------------------------------------------------------
------------------------------------------------------------
------------------------------------------------------------
-----------------------------------------------------------
>tetur05g09325-UGT201A4
M-----------------------------------------------------------
------------------------------------------------------------
------------------------------------------------------------
------------------------------------------------------------
------------------------------------------------------------
------------------------------------------------------------
---------------TGKTKY---------------------------------------
------------------------------------------------------------
------------------------------------------------------------
------------------------------------------------------------
------------------------------------------------------------
------------------------------------------------------------
------------------------------------------------------------
------------------------------------------------------------
-----------------------------------------RFLISSIDAFGHINCTLAL
G-EILASY-GHEVTFANRL--HHKKLAD-KR--NFKFIPFDEKLFEN-------------
------------------------------------------------------------
------------------------------------------------------------
------------------------------------------------------------
------------------------------------------------------------
------------------------------------------------------------
------------------------------------------------------------
-----------------------------------------VRPAS------------AP
EWFD-----------GYLHKFRS-DALSIFKD-WTS------EES---EIFGSIVNVYRR
NSIALEAIFKENADNFDLFIGD--FVMMNPAFHK-------------APFPCALLLSMNP
LPLY----------PNGPPAWS--------------------GFSVK---------EKDT
EK-------WSKFRELGGVASKI---FRENLYSWWR-STGTPLP---TIQDATLENWFYA
EPEQLGIYHYPELLDY--------------------------------------------
------------------------------------------------------------
------------------------------------------------------------
------------------------------------------------------------
------------------------------------------------------------
------------------------------------------------------------
------------------------------------------------------------
----------------HEIG-PIKSDKWIRLDCAIR-EPD------------------NV
EP------FVI-PE------------SLKH-L----------PGKLIYFSLGSLGSVQID
LMKSFIKIL-----SKCPHR-FIVSKGP-KGDQL-EL-GPNMW-------------GENY
VNQIGILEV--VDLVITHGGNNT-------------------------------------
------------FLETIYAGKP-LIVIPFFMDQPDNAQRAV---DCGIGSRINLY-EIDE
--------VKVLKTIEETLSNPS-YADKIAKISASMKS----------------------
---------------------PENRDNIVKKIENFLE---------------------NY
Q-----------------------------------------------------------
------------------------------------------------------------
-----------------------------------------------------N----RS
TN.---------------------------------------------------------
------------------------------------------------------------
------------------------------------------------------------
------------------------------------------------------------
------------------------------------------------------------
------------------------------------------------------------
------------------------------------------------------------
------------------------------------------------------------
------------------------------------------------------------
------------------------------------------------------------
------------------------------------------------------------
------------------------------------------------------------
------------------------------------------------------------
------------------------------------------------------------
------------------------------------------------------------
-----------------------------------------------------------
>tetur08g00190-UGT201A5
M-----------------------------------------------------------
------------------------------------------------------------
------------------------------------------------------------
------------------------------------------------------------
------------------------------------------------------------
------------------------------------------------------------
---------------TSKTKY---------------------------------------
------------------------------------------------------------
------------------------------------------------------------
------------------------------------------------------------
------------------------------------------------------------
------------------------------------------------------------
------------------------------------------------------------
------------------------------------------------------------
-----------------------------------------RILMSSIDALGHVNCTLAL
G-EILASY-GHQITFTNHV--HYKKLAE-KR--NFKFIPFDAKLYEN-------------
------------------------------------------------------------
------------------------------------------------------------
------------------------------------------------------------
------------------------------------------------------------
------------------------------------------------------------
------------------------------------------------------------
-----------------------------------------VQPAS------------AP
EWLD-----------HFLHKFRA-DALSIFKD-WTP------EEI---EIFGSMVNVYER
NTSALKAIFKENANNFDLFIGD--FIMKQPAFHG-------------APFPCALLLSMNP
LPLY----------PNGPPAWS--------------------GFSVK---------ETDT
EK-------WNKFRELFGVASKA---YRENIYSWWR-SNGLPLP---AIQDARIENWFYG
EPEQLGIYHYPELLDY--------------------------------------------
------------------------------------------------------------
------------------------------------------------------------
------------------------------------------------------------
------------------------------------------------------------
------------------------------------------------------------
------------------------------------------------------------
----------------HEIG-PMRSDKWIRLDCAIR-RPD------------------NV
EP------FII-PE------------SLKH-L----------PGKLVYFSLGSCGSIQID
LMKSFIKIL-----SKCPHR-FIVSKGP-KGDEL-EL-GPNMW-------------GENY
VNQIAILDV--VDLVITHGGNNT-------------------------------------
------------FLETIYAGKP-LIVVPFFMDQLDNAQRAV---DCGIGSRINLH-EIDE
--------VKVLKIIDETLSNPS-YAEKIAKISASMKS----------------------
---------------------PKNRDNVVKKIEKFIE---------------------NH
Q-----------------------------------------------------------
------------------------------------------------------------
-----------------------------------------------------K----.-
------------------------------------------------------------
------------------------------------------------------------
------------------------------------------------------------
------------------------------------------------------------
------------------------------------------------------------
------------------------------------------------------------
------------------------------------------------------------
------------------------------------------------------------
------------------------------------------------------------
------------------------------------------------------------
------------------------------------------------------------
------------------------------------------------------------
------------------------------------------------------------
------------------------------------------------------------
------------------------------------------------------------
-----------------------------------------------------------
>tetur21g01400*-UGT201A7p
------------------------------------------------------------
------------------------------------------------------------
------------------------------------------------------------
------------------------------------------------------------
------------------------------------------------------------
------------------------------------------------------------
------------------------------------------------------------
------------------------------------------------------------
------------------------------------------------------------
------------------------------------------------------------
------------------------------------------------------------
------------------------------------------------------------
------------------------------------------------------------
------------------------------------------------------------
------------------------------------------------------------
------------------------------------------------------------
------------------------------------------------------------
------------------------------------------------------------
------------------------------------------------------------
------------------------------------------------------------
------------------------------------------------------------
------------------------------------------------------------
------------------------------------------------------------
------------------------------------------------------------
------------------------------------------------------------
------------------------------------------------------------
------------------------------------------------------------
------------------------------------------------------------
------------------------------------------------------------
------------------------------------------------------------
------------------------------------------------------------
------------------------------------------------------------
------------------------------------------------------------
------------------------------------------------------------
------------------------------------------------------------
---------------------------------------------VIYFSLGSLGSVQID
LMESFIKIL-----SKCPHR-FIVSKGP-RGDEL-EL-GPNMW-------------GENY
VNQIAILDV--VDLVITHGGKNT-------------------------------------
------------FLETIYAGKP-LIVVPFFMDQLDNAQRAV---DCGIGARINLH-EIDE
--------VQVLKTIDETLSNPS-YAEKIAKISASMKS----------------------
---------------------TKNKDNFVKKIEKFIE---------------------NN
Q-----------------------------------------------------------
------------------------------------------------------------
-----------------------------------------------------K----.-
------------------------------------------------------------
------------------------------------------------------------
------------------------------------------------------------
------------------------------------------------------------
------------------------------------------------------------
------------------------------------------------------------
------------------------------------------------------------
------------------------------------------------------------
------------------------------------------------------------
------------------------------------------------------------
------------------------------------------------------------
------------------------------------------------------------
------------------------------------------------------------
------------------------------------------------------------
------------------------------------------------------------
-----------------------------------------------------------
>tetur19g00440-UGT201A6
M-----------------------------------------------------------
------------------------------------------------------------
------------------------------------------------------------
------------------------------------------------------------
------------------------------------------------------------
------------------------------------------------------------
---------------TSKPRY---------------------------------------
------------------------------------------------------------
------------------------------------------------------------
------------------------------------------------------------
------------------------------------------------------------
------------------------------------------------------------
------------------------------------------------------------
------------------------------------------------------------
-----------------------------------------RFLISSIDAFGHINCILAF
G-EILALH-GHEVTFAHRQ--HYKKLAD-SR--NFKFISFDETIFEN-------------
------------------------------------------------------------
------------------------------------------------------------
------------------------------------------------------------
------------------------------------------------------------
------------------------------------------------------------
------------------------------------------------------------
-----------------------------------------IDSSA------------IV
KWFD-----------GLLHKFSV-DAGSIFDN-WTP------DEI---NFFGSRVDVYDR
GNRALEAILKQNEKNFDMFIGD--FVMNYPLFHR-------------ATIPCALLLSMNP
VALY----------PNGPPAWS--------------------GFSVK----------GDK
KL-------WDQFRMSFAKASSV---MREKIYSWWK-SYEVPFP---TIQDSRIENWLYA
EPEHLGFYHYPDLLDY--------------------------------------------
------------------------------------------------------------
------------------------------------------------------------
------------------------------------------------------------
------------------------------------------------------------
------------------------------------------------------------
------------------------------------------------------------
----------------HEIG-PIRSDKWMRIDRVIR-RPE------------------NN
EP------FNI-PE------------SLKS-L----------PGKLIFFSLGSIGSVQIN
LMKTFIKIL-----SKSPNR-FIISKGP-KGDEL-EL-APNMW-------------GENY
VNQLAILEA--VDLVITHGGNNT-------------------------------------
------------FLETIHAGKP-LIVVPFFMDQLDNAQRAV---DCGIGSRINLC-DLDE
--------TKLLKTIEETLSNIE-FAEKIAKISDSMKS----------------------
---------------------TKSRGNAVKKIESFLE---------------------EY
Q-----------------------------------------------------------
------------------------------------------------------------
-----------------------------------------------------K----DA
KNKNSDLVQSN.------------------------------------------------
------------------------------------------------------------
------------------------------------------------------------
------------------------------------------------------------
------------------------------------------------------------
------------------------------------------------------------
------------------------------------------------------------
------------------------------------------------------------
------------------------------------------------------------
------------------------------------------------------------
------------------------------------------------------------
------------------------------------------------------------
------------------------------------------------------------
------------------------------------------------------------
------------------------------------------------------------
-----------------------------------------------------------
>tetur01g11870-UGT201C1
------------------------------------------------------------
------------------------------------------------------------
------------------------------------------------------------
------------------------------------------------------------
------------------------------------------------------------
------------------------------------------------------------
----------------MKTKY---------------------------------------
------------------------------------------------------------
------------------------------------------------------------
------------------------------------------------------------
------------------------------------------------------------
------------------------------------------------------------
------------------------------------------------------------
------------------------------------------------------------
-----------------------------------------RIFISSIDAFGHINCTLGF
G-ELLAQA-GHEVTFVHRL--HHAEIFK-SH--GFNFIPFDESIFSA-------------
------------------------------------------------------------
------------------------------------------------------------
------------------------------------------------------------
------------------------------------------------------------
------------------------------------------------------------
------------------------------------------------------------
-----------------------------------------SPLST------------FL
KWVE-----------VNLNKFRA-DALTRYAG-WSD------EDK---IVFASMLDGNET
INIALEKILEEHKDSFDIFIGD--FVTRYPALYK-------------LSKPYIPLFSMNP
LSLY----------SEGPPPYS--------------------GYSVN----------FDQ
RK-------ARQFMETYYDAITR---FEEKAIAWWE-SCKVPSI----PK----EASFID
EPKHFGFYHYPEGLDY--------------------------------------------
------------------------------------------------------------
------------------------------------------------------------
------------------------------------------------------------
------------------------------------------------------------
------------------------------------------------------------
------------------------------------------------------------
----------------RECG-PKICDKWIRVDASIR-QSD------------------GP
QV------FTI-PE------------SLAD-L----------PGKLIFFSLGSLGSVDVD
LMRKLIDIL-----AKSPHR-FIVSKGP-RGDEL-TL-APNMW-------------GQNY
VDQIPILKA--VDMVITHGGNNT-------------------------------------
------------FMETLYFGKP-MIVIPFFFDQFDNAQRVV---DCGIGKRLNSW-DLDE
---------NLLDAIEETLDNSE-FKKKINEISVSMRS----------------------
---------------------ADSKKKAVEMIENLLA---------------------KC
T-----------------------------------------------------------
------------------------------------------------------------
-----------------------------------------------------Q----LS
ANQA.-------------------------------------------------------
------------------------------------------------------------
------------------------------------------------------------
------------------------------------------------------------
------------------------------------------------------------
------------------------------------------------------------
------------------------------------------------------------
------------------------------------------------------------
------------------------------------------------------------
------------------------------------------------------------
------------------------------------------------------------
------------------------------------------------------------
------------------------------------------------------------
------------------------------------------------------------
------------------------------------------------------------
-----------------------------------------------------------
>tetur05g04680-UGT201C2
------------------------------------------------------------
------------------------------------------------------------
------------------------------------------------------------
------------------------------------------------------------
------------------------------------------------------------
------------------------------------------------------------
----------------MKSKY---------------------------------------
------------------------------------------------------------
------------------------------------------------------------
------------------------------------------------------------
------------------------------------------------------------
------------------------------------------------------------
------------------------------------------------------------
------------------------------------------------------------
-----------------------------------------RVFLSSIEAFGHINCTLGF
G-ELLAQA-GHEVTFVNRS--YLSKLAE-KH--GFNFIPFDESFFSQ-------------
------------------------------------------------------------
------------------------------------------------------------
------------------------------------------------------------
------------------------------------------------------------
------------------------------------------------------------
------------------------------------------------------------
-----------------------------------------LSSKP------------FE
NWVE-----------TNLDKFRS-DALTRYSN-WSD------QDK---ELFTIITDSYEP
TNQALEKVLKEHHDSFDIFIGD--FITRYPALYQ-------------LTKPYIPLCSMNP
LSIY----------PEGPPPFS--------------------GYSVK----------VDQ
QT-------AEQFKKLYFDATSR---FGEKLTPWWE-SHKVPSV----SK----ETYFVD
EPKYFGFYHYPEGLDY--------------------------------------------
------------------------------------------------------------
------------------------------------------------------------
------------------------------------------------------------
------------------------------------------------------------
------------------------------------------------------------
------------------------------------------------------------
----------------TECG-PKISDKWVRVDASIR-QSN------------------DA
SV------FKI-PD------------SLAN-L----------PGKLIFFSLGSLGSIDVK
LMRKLIDIL-----AKSPHR-FIVSKGP-RGDEI-VL-APNMW-------------GQNY
VDQIPILKA--VDMVITHGGNNT-------------------------------------
------------FMETLYLGKP-LIVIPFFFDQFDNAQRVV---DCNIGKRLNSW-DLDT
---------NLLDAIEETLTNTE-FHQKITEISISMRS----------------------
---------------------AESKQKAVTMIENLLT---------------------QL
L-----------------------------------------------------------
------------------------------------------------------------
-----------------------------------------------------N------
------------------------------------------------------------
------------------------------------------------------------
------------------------------------------------------------
------------------------------------------------------------
------------------------------------------------------------
------------------------------------------------------------
------------------------------------------------------------
------------------------------------------------------------
------------------------------------------------------------
------------------------------------------------------------
------------------------------------------------------------
------------------------------------------------------------
------------------------------------------------------------
------------------------------------------------------------
------------------------------------------------------------
--------T.-------------------------------------------------
>tetur05g04690-UGT201C3
------------------------------------------------------------
------------------------------------------------------------
------------------------------------------------------------
------------------------------------------------------------
------------------------------------------------------------
------------------------------------------------------------
----------------MKSKY---------------------------------------
------------------------------------------------------------
------------------------------------------------------------
------------------------------------------------------------
------------------------------------------------------------
------------------------------------------------------------
------------------------------------------------------------
------------------------------------------------------------
-----------------------------------------RVFLSSIDAFGHINCTLGF
G-ELLAQA-GHEVTFVNRS--YLSKLAE-KH--GFNFIPFDESFFSQ-------------
------------------------------------------------------------
------------------------------------------------------------
------------------------------------------------------------
------------------------------------------------------------
------------------------------------------------------------
------------------------------------------------------------
-----------------------------------------LSSKP------------FE
NWVE-----------TNLDKFRS-DALTRYSN-WSD------QDK---ELFAIITDSYEP
TNKALEKVLKEHHDSFDIFIGD--FVTRYPALYQ-------------STKPFIPLYSMNP
LSLY----------PGGPPPFS--------------------GYSVK----------VDQ
QT-------AEQFRQLYFDATSR---FLEKLNAWWE-SHMVPSL----PK----ETSFVD
EPKYFGFYHYPEGLDY--------------------------------------------
------------------------------------------------------------
------------------------------------------------------------
------------------------------------------------------------
------------------------------------------------------------
------------------------------------------------------------
------------------------------------------------------------
----------------KECG-PKISDKWVRVDASIR-QAN------------------DA
SV------FKI-PD------------SLAN-L----------PGKLIFFSLGSLGSIDVK
LMRKLIDIL-----AKSPHR-FIVSKGP-RGDEI-VL-APNMW-------------GQNY
VDQIPILKA--VDMVITHGGNNT-------------------------------------
------------FIETLYFGKP-LIVIPFFFDQFDNAQRVV---DCNIGKRLNSW-DLDT
---------NLLDAIEETLTNTE-FHQKINEISISMRS----------------------
---------------------AESKQKAVTMIENLLT---------------------QL
DL----------------------------------------------------------
------------------------------------------------------------
----------------------------------------------------------ER
IKK.--------------------------------------------------------
------------------------------------------------------------
------------------------------------------------------------
------------------------------------------------------------
------------------------------------------------------------
------------------------------------------------------------
------------------------------------------------------------
------------------------------------------------------------
------------------------------------------------------------
------------------------------------------------------------
------------------------------------------------------------
------------------------------------------------------------
------------------------------------------------------------
------------------------------------------------------------
------------------------------------------------------------
-----------------------------------------------------------
>tetur01g05690-UGT201B1
------------------------------------------------------------
------------------------------------------------------------
------------------------------------------------------------
------------------------------------------------------------
------------------------------------------------------------
------------------------------------------------------------
-----------------MPSY---------------------------------------
------------------------------------------------------------
------------------------------------------------------------
------------------------------------------------------------
------------------------------------------------------------
------------------------------------------------------------
------------------------------------------------------------
------------------------------------------------------------
-----------------------------------------RFLVTAIDAAGHINSILGF
S-EGLKAA-GHEVCFVHRE--KYRHMAV-KR--GFSFIPFDESIWKV-------------
------------------------------------------------------------
------------------------------------------------------------
------------------------------------------------------------
------------------------------------------------------------
------------------------------------------------------------
------------------------------------------------------------
-----------------------------------------KLEEI------------TL
TWLD-----------VLADKFRK-DPVKRFLT-KSP------NED---EGFKNLSVYYDV
INQALDRIISDESVKFDAMIID--FVSPSPPLYN-------------NPILWFPLCSLNP
LVLY----------PLGPPPFS--------------------GYSVN----------SDK
SN-------WDEFRKIYRQGHAT---LIENVNKDLD-AAGLKEA---RFN----PAKYVD
NPQTIGFYHYPAALDY--------------------------------------------
------------------------------------------------------------
------------------------------------------------------------
------------------------------------------------------------
------------------------------------------------------------
------------------------------------------------------------
------------------------------------------------------------
----------------TECG-P-IEPNWHRVESFIR-QPD------------------SD
TD------FVV-PE------------NLRD-K----------PGKLIYFSLGSLGSADTV
MMQKFINIL-----AKSPHK-FIISKGA-RGDQL-KL-ADNMW-------------GENF
VNQLKVIQS--VDLVITHGGNNT-------------------------------------
------------FMETLYYGKP-MIVFPYFYDQFDNAQRVV---DKKIGFRVNPY-DLDE
--------DYFLDCIEKVFADKE-IKNRVEAISQSMRN----------------------
---------------------SNSLAEAIKMIEKQIE---------------------LK
K-----------------------------------------------------------
------------------------------------------------------------
-----------------------------------------------------A----SV
R.----------------------------------------------------------
------------------------------------------------------------
------------------------------------------------------------
------------------------------------------------------------
------------------------------------------------------------
------------------------------------------------------------
------------------------------------------------------------
------------------------------------------------------------
------------------------------------------------------------
------------------------------------------------------------
------------------------------------------------------------
------------------------------------------------------------
------------------------------------------------------------
------------------------------------------------------------
------------------------------------------------------------
-----------------------------------------------------------
>tetur01g05700-UGT201B2
------------------------------------------------------------
------------------------------------------------------------
------------------------------------------------------------
------------------------------------------------------------
------------------------------------------------------------
------------------------------------------------------------
-----------------MPSY---------------------------------------
------------------------------------------------------------
------------------------------------------------------------
------------------------------------------------------------
------------------------------------------------------------
------------------------------------------------------------
------------------------------------------------------------
------------------------------------------------------------
-----------------------------------------RFLVTAIDAAGHINSILGF
S-EGLKAA-GHEVCCVHRE--KYRHMFV-EK--GFSFISFDETLWNV-------------
------------------------------------------------------------
------------------------------------------------------------
------------------------------------------------------------
------------------------------------------------------------
------------------------------------------------------------
------------------------------------------------------------
-----------------------------------------NLDEI------------KL
SWLD-----------VLADKFRK-DPVKRFLT-KSP------NED---EAFKNRSVHYDL
INQALDRIISDESVKFDAIIVD--FVSPSPPLYK-------------NPILWFPICSLNP
LVLY----------PSGPPPFS--------------------GYSVN----------SDK
SN-------WDEFRKIYREAHAK---FIEAVNTDLD-AAGLKEA---RFD----PLRYVD
HPQTIGFYHYPAGLDY--------------------------------------------
------------------------------------------------------------
------------------------------------------------------------
------------------------------------------------------------
------------------------------------------------------------
------------------------------------------------------------
------------------------------------------------------------
----------------TECG-P-IESNWHRVESFIR-QPD------------------SN
MD------FVM-PE------------QLRD-K----------PGKLIYFSLGSLGSADLM
MLQKFIDIL-----AKSPHK-FIISKGP-RGDQL-KL-ADNMW-------------GENF
VNQLEVIQS--VDLVITHGGNNT-------------------------------------
------------FMETLYYGKP-MIVFPYFYDQFDNAQRVV---DKKIGFRVNPY-DLDE
--------DYFLDCIEKVFADKE-IKNRVEAISQSMRN----------------------
---------------------SNTLAEAIKMIEKQIE---------------------RK
K-----------------------------------------------------------
------------------------------------------------------------
-----------------------------------------------------HLYVKTV
SV----------------------------------------------------------
------------------------------------------------------------
------------------------------------------------------------
------------------------------------------------------------
------------------------------------------------------------
------------------------------------------------------------
------------------------------------------------------------
------------------------------------------------------------
------------------------------------------------------------
------------------------------------------------------------
------------------------------------------------------------
------------------------------------------------------------
------------------------------------------------------------
------------------------------------------------------------
------------------------------------------------------------
----------------------------------------------------------.
>tetur04g07630-UGT201B3
------------------------------------------------------------
------------------------------------------------------------
------------------------------------------------------------
------------------------------------------------------------
------------------------------------------------------------
------------------------------------------------------------
-----------------MTSY---------------------------------------
------------------------------------------------------------
------------------------------------------------------------
------------------------------------------------------------
------------------------------------------------------------
------------------------------------------------------------
------------------------------------------------------------
------------------------------------------------------------
-----------------------------------------RFLVTAIDAAGHVNTVLRF
S-EGLKAA-GHEVYFAHRE--KHRHLAV-EG--GFSFIPFDETLWKV-------------
------------------------------------------------------------
------------------------------------------------------------
------------------------------------------------------------
------------------------------------------------------------
------------------------------------------------------------
------------------------------------------------------------
-----------------------------------------NLDEL------------ML
RLFD-----------LSVAKFRK-DPVERLLE-KYP------NEE---EADKLLSIYYDV
VNQALDKIISDEIVKFDAIIVD--FVSPSPPLYK-------------SPIPWFPICSLNP
LVLY----------PSGPPPFS--------------------GYSVN----------SDQ
SN-------WDEFRKIHRQAHSN---LIETVNKDLD-VAGLKQA---RFN----PAKFVD
SPQTIGFYHYPAALDY--------------------------------------------
------------------------------------------------------------
------------------------------------------------------------
------------------------------------------------------------
------------------------------------------------------------
------------------------------------------------------------
------------------------------------------------------------
----------------TECE-P-IEPGWCRIDSLIR-QPD------------------DD
TD------FVI-PE------------RLKD-K----------PGKTIYFSLGSLASADLA
MLQRFISIL-----AKSPHK-FIISKGA-RGDQL-EL-TDNMW-------------GENF
VDQLKVMQV--VDLVITHGGNNT-------------------------------------
------------FMETLYYGKP-MIVFPYFNDQFDNAQRVV---DKKIGFRVNPY-DFNE
--------YYFLDCIEKIFADEQ-IKNRVEAISQSMRN----------------------
---------------------SNSLSEAVKMIEKQIG---------------------LK
K-----------------------------------------------------------
------------------------------------------------------------
-----------------------------------------------------A----SV
H.----------------------------------------------------------
------------------------------------------------------------
------------------------------------------------------------
------------------------------------------------------------
------------------------------------------------------------
------------------------------------------------------------
------------------------------------------------------------
------------------------------------------------------------
------------------------------------------------------------
------------------------------------------------------------
------------------------------------------------------------
------------------------------------------------------------
------------------------------------------------------------
------------------------------------------------------------
------------------------------------------------------------
-----------------------------------------------------------
>tetur05g05020-UGT201B7
------------------------------------------------------------
------------------------------------------------------------
------------------------------------------------------------
------------------------------------------------------------
------------------------------------------------------------
------------------------------------------------------------
-----------------MPSY---------------------------------------
------------------------------------------------------------
------------------------------------------------------------
------------------------------------------------------------
------------------------------------------------------------
------------------------------------------------------------
------------------------------------------------------------
------------------------------------------------------------
-----------------------------------------RFMVTAIDAIGHINAVLGF
S-EALQAA-GHEICFVHRE--KHRHLAV-KR--GFQFIPFDETVWKA-------------
------------------------------------------------------------
------------------------------------------------------------
------------------------------------------------------------
------------------------------------------------------------
------------------------------------------------------------
------------------------------------------------------------
-----------------------------------------NLDEI------------ML
KWLD-----------SLSSRFKQ-DPLQRFLE-ISP------TEH---EGYKAQGSFFVI
MNEAIDRILSDKNNKFDALLVD--LAAPFPALHK-------------HPVLWFPLMSSAP
LALY----------PSGPPYTS--------------------GYSVY----------SDK
SK-------WEEYRKALREAHSE---IIKIIQGNLD-AYGLSHI---RFD----PTYWHD
EPQTVGFYHYPAALDY--------------------------------------------
------------------------------------------------------------
------------------------------------------------------------
------------------------------------------------------------
------------------------------------------------------------
------------------------------------------------------------
------------------------------------------------------------
----------------TECG-P-RSKNWYGIDCLVR-QPD------------------FD
TD------FVI-PE------------NLKN-K----------PGKLIYFSLGSLGSADAS
LMQKFIDIL-----SKSPHK-FIISKGV-RGDQL-KL-GDNMW-------------GENY
VDQIKVVQN--VDLVITHGGNNT-------------------------------------
------------FIETLYYGKP-MIVIPYFYDQFDNAQRVV---DKKIGFRVNLY-DLDE
--------DYLLNCIENVFNDNE-IQNRVKAISQNMRN----------------------
---------------------SKSLSNAIKMMEKRIE---------------------QK
N-----------------------------------------------------------
------------------------------------------------------------
-----------------------------------------------------N----SS
.-----------------------------------------------------------
------------------------------------------------------------
------------------------------------------------------------
------------------------------------------------------------
------------------------------------------------------------
------------------------------------------------------------
------------------------------------------------------------
------------------------------------------------------------
------------------------------------------------------------
------------------------------------------------------------
------------------------------------------------------------
------------------------------------------------------------
------------------------------------------------------------
------------------------------------------------------------
------------------------------------------------------------
-----------------------------------------------------------
>tetur05g05030-UGT201B8
------------------------------------------------------------
------------------------------------------------------------
------------------------------------------------------------
------------------------------------------------------------
------------------------------------------------------------
------------------------------------------------------------
-----------------MPSY---------------------------------------
------------------------------------------------------------
------------------------------------------------------------
------------------------------------------------------------
------------------------------------------------------------
------------------------------------------------------------
------------------------------------------------------------
------------------------------------------------------------
-----------------------------------------RFMVTAIDAIGHINAVLGF
S-EALQAA-RHEICFVHRE--KHRHLAV-KR--GFQFIPFDETVWKA-------------
------------------------------------------------------------
------------------------------------------------------------
------------------------------------------------------------
------------------------------------------------------------
------------------------------------------------------------
------------------------------------------------------------
-----------------------------------------NLDEI------------ML
KWLD-----------SLSSRFKQ-DPLQRFLE-ISP------TEH---EGYGAQGLFFVI
MNEAIDRVLSDENNKFDALLVD--LSAPFPALHK-------------HPVLWFPLVSSGP
LALY----------PSGPPYSS--------------------GYSVH----------SDK
SK-------WVEYRKALREAHSE---LSKNIQGNLD-THGLSYI---RFD----PAFWHD
APQTIGFYHYPSDLDY--------------------------------------------
------------------------------------------------------------
------------------------------------------------------------
------------------------------------------------------------
------------------------------------------------------------
------------------------------------------------------------
------------------------------------------------------------
----------------TECE-P-RIKNWYGIDCLIR-KPD------------------FD
TD------FVI-PE------------NLKN-K----------PGKLIYFSLGTLGSADAS
LLQKFIDIL-----SKSPHK-FIISKGV-RGDQL-KL-GDNMW-------------GENY
VNQIKVVQN--VDLVITHGGNNT-------------------------------------
------------FIETLYYGKP-MIVIPYSYDQFDNAQRVV---DKKIGFRVNLY-DLDE
--------NYLLNCIENVFNDNE-IQNRVKAISQNMRN----------------------
---------------------SKSLTNAIKMIEKQIE---------------------QK
G-----------------------------------------------------------
------------------------------------------------------------
-----------------------------------------------------N----SS
.-----------------------------------------------------------
------------------------------------------------------------
------------------------------------------------------------
------------------------------------------------------------
------------------------------------------------------------
------------------------------------------------------------
------------------------------------------------------------
------------------------------------------------------------
------------------------------------------------------------
------------------------------------------------------------
------------------------------------------------------------
------------------------------------------------------------
------------------------------------------------------------
------------------------------------------------------------
------------------------------------------------------------
-----------------------------------------------------------
>tetur05g05050-UGT201B9
------------------------------------------------------------
------------------------------------------------------------
------------------------------------------------------------
------------------------------------------------------------
------------------------------------------------------------
------------------------------------------------------------
-----------------MPSY---------------------------------------
------------------------------------------------------------
------------------------------------------------------------
------------------------------------------------------------
------------------------------------------------------------
------------------------------------------------------------
------------------------------------------------------------
------------------------------------------------------------
-----------------------------------------RFMVTAIDAIGHIQAALGF
S-EALQAA-GHEICFVHRE--KHRHLAV-KR--GFQFIPFDETVWEA-------------
------------------------------------------------------------
------------------------------------------------------------
------------------------------------------------------------
------------------------------------------------------------
------------------------------------------------------------
------------------------------------------------------------
-----------------------------------------NLDEV------------ML
KWLD-----------SLSSRFKQ-DPLQRFLE-ISP------TEQ---EGYRAQGLYFVI
MNKAIDRILSDKNNKFDALLVD--LAAPFPALNK-------------HPVLWFPLLSSGP
LALY----------PSGPPYIS--------------------GYSVH----------SDK
SK-------WEGFRKAIRDAHSE---ITRIIRGNLD-AHGLSHI---KFD----PTFFHD
EPQTIGFYHYPADLDY--------------------------------------------
------------------------------------------------------------
------------------------------------------------------------
------------------------------------------------------------
------------------------------------------------------------
------------------------------------------------------------
------------------------------------------------------------
----------------TECG-P-RKSNWHRIDCLVR-KPD------------------LD
TD------FVI-PE------------NLKN-K----------PGKLIYFSLGSLGSADAS
LIQKFIDIL-----SKSPHK-FIISKGV-RGDQL-KL-GDNMW-------------GENY
VNQIKVVQN--VDLVITHGGNNT-------------------------------------
------------FIETLYYGKP-MIVIPYSYDQFDNAQRVV---DKKIGFRVNLY-DLDE
--------NYLLNCIENVFNDNE-IQNRVKAISQNMRN----------------------
---------------------SKSLTNAIKMIEKQIE---------------------QK
N-----------------------------------------------------------
------------------------------------------------------------
-----------------------------------------------------N----SS
.-----------------------------------------------------------
------------------------------------------------------------
------------------------------------------------------------
------------------------------------------------------------
------------------------------------------------------------
------------------------------------------------------------
------------------------------------------------------------
------------------------------------------------------------
------------------------------------------------------------
------------------------------------------------------------
------------------------------------------------------------
------------------------------------------------------------
------------------------------------------------------------
------------------------------------------------------------
------------------------------------------------------------
-----------------------------------------------------------
>tetur05g05060-UGT201B10
------------------------------------------------------------
------------------------------------------------------------
------------------------------------------------------------
------------------------------------------------------------
------------------------------------------------------------
------------------------------------------------------------
-----------------MPSY---------------------------------------
------------------------------------------------------------
------------------------------------------------------------
------------------------------------------------------------
------------------------------------------------------------
------------------------------------------------------------
------------------------------------------------------------
------------------------------------------------------------
-----------------------------------------RFMVTAIDAIGHINAVLGF
S-EALKAA-GHEICFVHRE--KHRHLAV-KR--GFQFIPFDETVWEA-------------
------------------------------------------------------------
------------------------------------------------------------
------------------------------------------------------------
------------------------------------------------------------
------------------------------------------------------------
------------------------------------------------------------
-----------------------------------------NLDEV------------ML
KWLD-----------TLSFKFKQ-DPLQRFLE-KSP------NEN---EGFRAQGLFFVI
MNKAIDRILSDKNNKFDALLVD--LAAPFPALHK-------------HPVLWFPLLSSAA
LQLY----------PSGPPYAS--------------------GYSVH----------SDK
SK-------WEEFRKVIRDGHSE---IARSMQGNLD-AHGLSHI---RFD----PAYWHD
EPQTIGFYHYPADLDY--------------------------------------------
------------------------------------------------------------
------------------------------------------------------------
------------------------------------------------------------
------------------------------------------------------------
------------------------------------------------------------
------------------------------------------------------------
----------------TECG-P-RKSNWHRIDCLVR-KPD------------------FD
TD------FVI-PE------------NLKD-K----------PGKLIYFSLGSLGSADAS
LMQKFIDIL-----SKSPHK-FIISKGV-RGDQL-KL-GDNMW-------------GENY
VNQIKVVQN--VDLVITHGGNNT-------------------------------------
------------FLETLYHGKP-MIVIPYFYDQFDNAQRVV---DKKIGFRVNLY-DLDE
--------EYLLNCIENVFNDNE-IQNRVKAISQNMRN----------------------
---------------------SKSLSNAIKMMEKQIE---------------------QK
S-----------------------------------------------------------
------------------------------------------------------------
-----------------------------------------------------S----S.
------------------------------------------------------------
------------------------------------------------------------
------------------------------------------------------------
------------------------------------------------------------
------------------------------------------------------------
------------------------------------------------------------
------------------------------------------------------------
------------------------------------------------------------
------------------------------------------------------------
------------------------------------------------------------
------------------------------------------------------------
------------------------------------------------------------
------------------------------------------------------------
------------------------------------------------------------
------------------------------------------------------------
-----------------------------------------------------------
>tetur04g07710*-UGT201B4p
------------------------------------------------------------
------------------------------------------------------------
------------------------------------------------------------
------------------------------------------------------------
------------------------------------------------------------
------------------------------------------------------------
-----------------MTSY---------------------------------------
------------------------------------------------------------
------------------------------------------------------------
------------------------------------------------------------
------------------------------------------------------------
------------------------------------------------------------
------------------------------------------------------------
------------------------------------------------------------
-----------------------------------------RFLVTAIDSYGHINAALGF
A-EGLKAA-GHEVYFAHRE--KHRHLAV-KR--GFSFIPFDNQLGET-------------
------------------------------------------------------------
------------------------------------------------------------
------------------------------------------------------------
------------------------------------------------------------
------------------------------------------------------------
------------------------------------------------------------
-----------------------------------------NLEGA------------IF
QWID-----------AFADKFRQ-EPLKRFKG-ISL------DEK---ESLIVQAKIFAE
LNAALQRIVSDENNKFDGIVSD--TITPYPFLYK-------------HSIPWFPLASLNP
LILY----------PKGPPPFS--------------------GYSVN----------SDP
SN-------WDEFREAYQRAHSR---LTETTNENLT-AAGLDPA---KFD----SARFVS
SLQTIGFYHYPADLDY--------------------------------------------
------------------------------------------------------------
------------------------------------------------------------
------------------------------------------------------------
------------------------------------------------------------
------------------------------------------------------------
------------------------------------------------------------
----------------IECE-P-KDPNWHRVDAWVR-QPD------------------FD
TE------FVI-PE------------KLQD-K----------PGKVIYFSLGSLGSADLV
IMKKLIAIL-----AKSPHK-FIISKGP-RGDAL-EL-ADNMW-------------GENY
VNQIAVVRG--VDLVITHGGNNT-------------------------------------
------------FTETLYYGKP-MIVIPYFYDQFDNAQRVV---DKKVGFRINPY-ELDE
--------DYLLSCIEKIFEDKE-MQDRVKAISHNMRN----------------------
---------------------SNSFSQAIKMIERRIE---------------------QS
K-----------------------------------------------------------
------------------------------------------------------------
-----------------------------------------------------S----KS
.-----------------------------------------------------------
------------------------------------------------------------
------------------------------------------------------------
------------------------------------------------------------
------------------------------------------------------------
------------------------------------------------------------
------------------------------------------------------------
------------------------------------------------------------
------------------------------------------------------------
------------------------------------------------------------
------------------------------------------------------------
------------------------------------------------------------
------------------------------------------------------------
------------------------------------------------------------
------------------------------------------------------------
-----------------------------------------------------------
>tetur04g07780-UGT201B6
------------------------------------------------------------
------------------------------------------------------------
------------------------------------------------------------
------------------------------------------------------------
------------------------------------------------------------
------------------------------------------------------------
-----------------MTSY---------------------------------------
------------------------------------------------------------
------------------------------------------------------------
------------------------------------------------------------
------------------------------------------------------------
------------------------------------------------------------
------------------------------------------------------------
------------------------------------------------------------
-----------------------------------------RFLVTAIDALGHINAALGF
A-EGLKAA-GHEVYFAHRE--KHRHLAV-KR--GFSFIPFDSQLGET-------------
------------------------------------------------------------
------------------------------------------------------------
------------------------------------------------------------
------------------------------------------------------------
------------------------------------------------------------
------------------------------------------------------------
-----------------------------------------ALEDA------------IF
QWID-----------AFADKFRQ-EPLKRCKE-MTL------EEQ---EAFRAQAEFFAA
LNAALDRIVSNENNKFDGIVSD--LPAPYPFLYK-------------HSIPWFPLASLNP
LILY----------PKGPPPFS--------------------GYSVN----------SDP
SN-------WDEFREAYQRAHSK---LTEVTNENLT-AAGLDHI---KFN----PARFVD
NPQTVGFYHYPADLDY--------------------------------------------
------------------------------------------------------------
------------------------------------------------------------
------------------------------------------------------------
------------------------------------------------------------
------------------------------------------------------------
------------------------------------------------------------
----------------TECE-P-KDPNWHRVDAWVR-QPD------------------FD
TE------FVI-PE------------KLQD-K----------PGKVIYFSLGSLGSADLV
IMKKLIAIL-----AKSPHK-FIISKGP-RGDAL-EL-ADNMW-------------GENY
VNQIKVIQG--VDLVITHGGNNT-------------------------------------
------------FMETLYYGKP-MIVIPYFYDQFDNAQRVV---DKNIGFRINPY-ELDE
--------DYLLDCIEKIFEDKE-MQDRVKAISHNMRN----------------------
---------------------SNSLSEAVKLIEKQIG---------------------QR
G-----------------------------------------------------------
------------------------------------------------------------
-----------------------------------------------------T----TL
.-----------------------------------------------------------
------------------------------------------------------------
------------------------------------------------------------
------------------------------------------------------------
------------------------------------------------------------
------------------------------------------------------------
------------------------------------------------------------
------------------------------------------------------------
------------------------------------------------------------
------------------------------------------------------------
------------------------------------------------------------
------------------------------------------------------------
------------------------------------------------------------
------------------------------------------------------------
------------------------------------------------------------
-----------------------------------------------------------
>tetur07g06390-UGT201B11
------------------------------------------------------------
------------------------------------------------------------
------------------------------------------------------------
------------------------------------------------------------
------------------------------------------------------------
------------------------------------------------------------
--------------------M---------------------------------------
------------------------------------------------------------
------------------------------------------------------------
------------------------------------------------------------
------------------------------------------------------------
------------------------------------------------------------
------------------------------------------------------------
------------------------------------------------------------
-----------------------------------------RFMVTAIDAFGHINATLGF
A-EGLKAA-GHEITFVHRE--KHRNLAI-KR--GFSFIPFDETLVGG-------------
------------------------------------------------------------
------------------------------------------------------------
------------------------------------------------------------
------------------------------------------------------------
------------------------------------------------------------
------------------------------------------------------------
-----------------------------------------NPEEL------------LF
KWID-----------AFAEKFRQ-EPLKRFIE-FAS------EKQ---ESFEAQAKFFDT
LNDALDKIIIDNPDKFDAIVHD--LAAPFPFLYK-------------HSIPWFQLASTNP
LILY----------PSGPPPFA--------------------GYSVH----------SDQ
TA-------WNEFREVYSRAHAI---LTEIKNKGFE-AAGLKDV---KFN----PAVFVD
IPQSFGFYHYPAELDY--------------------------------------------
------------------------------------------------------------
------------------------------------------------------------
------------------------------------------------------------
------------------------------------------------------------
------------------------------------------------------------
------------------------------------------------------------
----------------TECE-P-RRPNWYRVDAWIR-QPD------------------LD
TE------FVI-PQ------------KLQD-K----------PGRLIFFSLGSLGSADLV
VMNKIIAIL-----AKSPHK-FIVSKGP-RGDAL-EL-ADNMW-------------GENY
VNQIKVIQG--VDLVITHGGNNT-------------------------------------
------------FMETLYYGKP-MIVIPYFYDQYDNAQRVV---DKKIGFRVNPY-DIEE
--------DYLLNCIENIFNDKE-MIDRVKSISHNMRN----------------------
---------------------SNSLNEAIKMIEKQIE---------------------IN
N-----------------------------------------------------------
------------------------------------------------------------
-----------------------------------------------------N----KV
Q.----------------------------------------------------------
------------------------------------------------------------
------------------------------------------------------------
------------------------------------------------------------
------------------------------------------------------------
------------------------------------------------------------
------------------------------------------------------------
------------------------------------------------------------
------------------------------------------------------------
------------------------------------------------------------
------------------------------------------------------------
------------------------------------------------------------
------------------------------------------------------------
------------------------------------------------------------
------------------------------------------------------------
-----------------------------------------------------------
>tetur07g06420-UGT201B12
------------------------------------------------------------
------------------------------------------------------------
------------------------------------------------------------
------------------------------------------------------------
------------------------------------------------------------
------------------------------------------------------------
--------------------M---------------------------------------
------------------------------------------------------------
------------------------------------------------------------
------------------------------------------------------------
------------------------------------------------------------
------------------------------------------------------------
------------------------------------------------------------
------------------------------------------------------------
-----------------------------------------RFLVTAIDGFGHINAALGF
A-EGLKAA-GHEITFAHRE--KHKNLAV-KR--GLSFIPFDETLVDA-------------
------------------------------------------------------------
------------------------------------------------------------
------------------------------------------------------------
------------------------------------------------------------
------------------------------------------------------------
------------------------------------------------------------
-----------------------------------------NTEEN------------LF
QWID-----------AAGDRFRQ-EPLKLCHD-MIN------DSS---EEAAAKAYFFIA
LNGAMDAIVSDKNNKFDAIVVD--YPTPFPFLYK-------------HSIPWFPLASMGP
LILY----------PSGPPPFS--------------------GYSVH----------SDK
SN-------WDEFRKAYQLAYAK---ITEAHNANIE-AAGVKGV---KFN----PSVFVD
SPQTVGFYHYPANLDY--------------------------------------------
------------------------------------------------------------
------------------------------------------------------------
------------------------------------------------------------
------------------------------------------------------------
------------------------------------------------------------
------------------------------------------------------------
----------------TECG-S-RRPNWYRVDSWIR-QPD------------------LD
TE------FVI-PE------------KLRD-K----------PGKLIYFSLGSLGSADLV
VMKKIIAIL-----AKSPHK-FIVSKGP-RGDAL-EL-ADNMW-------------GENY
VNQIKVIQG--VDLVITHGGNNT-------------------------------------
------------FMETLYYGKP-MIVIPYFYDQYDNAQRVV---DKKIGFRVNPY-DIEE
--------DYLLNCIENIFNDNE-MIDRVKAISHNMRN----------------------
---------------------SNSLNEAIKMIEKQTE---------------------LN
K-----------------------------------------------------------
------------------------------------------------------------
-----------------------------------------------------N----KA
Q.----------------------------------------------------------
------------------------------------------------------------
------------------------------------------------------------
------------------------------------------------------------
------------------------------------------------------------
------------------------------------------------------------
------------------------------------------------------------
------------------------------------------------------------
------------------------------------------------------------
------------------------------------------------------------
------------------------------------------------------------
------------------------------------------------------------
------------------------------------------------------------
------------------------------------------------------------
------------------------------------------------------------
-----------------------------------------------------------
>tetur07g06430-UGT201B13
------------------------------------------------------------
------------------------------------------------------------
------------------------------------------------------------
------------------------------------------------------------
------------------------------------------------------------
------------------------------------------------------------
--------------------M---------------------------------------
------------------------------------------------------------
------------------------------------------------------------
------------------------------------------------------------
------------------------------------------------------------
------------------------------------------------------------
------------------------------------------------------------
------------------------------------------------------------
-----------------------------------------RFLVTAIDAFGHINAALGF
A-EGLKAA-GHEITFAHRE--KHRNLAD-KR--GFSFIPFDDTLVAI-------------
------------------------------------------------------------
------------------------------------------------------------
------------------------------------------------------------
------------------------------------------------------------
------------------------------------------------------------
------------------------------------------------------------
-----------------------------------------NTEEF------------LF
QWID-----------AAGDKLRQ-EPLKLCHD-MIN------DES---EETAAQAYFFIA
LNGAMDAIVSDKNNKFDAIVVD--LPAPFPFLYK-------------HSIPWFPLASMNP
LILY----------PTGPPPFS--------------------GYSVS----------SDQ
SN-------WDEYREAYQLAHAK---LTEANNANLE-AAGLKDV---KFN----PAIFVD
NPQSFGFYHYPAELDY--------------------------------------------
------------------------------------------------------------
------------------------------------------------------------
------------------------------------------------------------
------------------------------------------------------------
------------------------------------------------------------
------------------------------------------------------------
----------------TECG-S-RRPNWYRVDAWVR-QPD------------------LD
TE------FVI-PQ------------KLQD-K----------PGRLIYFSLGSLGSADLV
VMKKIIAIL-----AKSPHK-FIVSKGP-RGDAL-EL-ADNMW-------------GENY
VNQIKVIQS--VDLVITHGGNNT-------------------------------------
------------FMETLYYGKP-MIVIPYFYDQYDNAQRVV---DKKIGFRVNPY-DIDE
--------EYLLNCIENIFNDNE-MIDRVKSISHNMRN----------------------
---------------------SNSLNEAIKMIEKQIE---------------------QN
K-----------------------------------------------------------
------------------------------------------------------------
-----------------------------------------------------N----KV
L.----------------------------------------------------------
------------------------------------------------------------
------------------------------------------------------------
------------------------------------------------------------
------------------------------------------------------------
------------------------------------------------------------
------------------------------------------------------------
------------------------------------------------------------
------------------------------------------------------------
------------------------------------------------------------
------------------------------------------------------------
------------------------------------------------------------
------------------------------------------------------------
------------------------------------------------------------
------------------------------------------------------------
-----------------------------------------------------------
>tetur07g06450-UGT201B14
------------------------------------------------------------
------------------------------------------------------------
------------------------------------------------------------
------------------------------------------------------------
------------------------------------------------------------
------------------------------------------------------------
--------------------M---------------------------------------
------------------------------------------------------------
------------------------------------------------------------
------------------------------------------------------------
------------------------------------------------------------
------------------------------------------------------------
------------------------------------------------------------
------------------------------------------------------------
-----------------------------------------RFMVTAIDAFGHINAALGF
A-EGLKAA-GHEITFAHRE--KHRNLAV-KR--GFSFIPFDETLVAV-------------
------------------------------------------------------------
------------------------------------------------------------
------------------------------------------------------------
------------------------------------------------------------
------------------------------------------------------------
------------------------------------------------------------
-----------------------------------------NTNEF------------LF
QWID-----------AFADKFRQ-EPLKQCHD-MIK------DGS---EEVAAPATLFKA
LNNAMDAIVSDKNNKFDAIIVD--IPAPFPFLYK-------------HSIPWFPLASLNP
LVLY----------PSGPPPFS--------------------GYSVS----------SDQ
SN-------WDEFREAYQLAYAK---LTEANNANLE-AAGLKDV---KFN----PAIFVD
NPPTFGFYHYPAELDY--------------------------------------------
------------------------------------------------------------
------------------------------------------------------------
------------------------------------------------------------
------------------------------------------------------------
------------------------------------------------------------
------------------------------------------------------------
----------------TECG-S-RRPNWYRVDAWVR-QPD------------------LD
TE------FVI-PQ------------KLQD-K----------PGKLIYFSLGSLGSADLV
VMKKIIAIL-----AKSPHK-FIVSKGP-RGDAL-EL-ADNMW-------------GENY
VNQIKVIQG--VDLVITHGGNNT-------------------------------------
------------FMETLYYGKP-MIVIPYFYDQYDNAQRVV---DKKIGFRVNPY-DIDE
--------DYLLNCIENIFNDKE-MIDRVKVISQNMRN----------------------
---------------------SNSLNEAIKMIEKQIE---------------------QN
N-----------------------------------------------------------
------------------------------------------------------------
-----------------------------------------------------N----NV
L.----------------------------------------------------------
------------------------------------------------------------
------------------------------------------------------------
------------------------------------------------------------
------------------------------------------------------------
------------------------------------------------------------
------------------------------------------------------------
------------------------------------------------------------
------------------------------------------------------------
------------------------------------------------------------
------------------------------------------------------------
------------------------------------------------------------
------------------------------------------------------------
------------------------------------------------------------
------------------------------------------------------------
-----------------------------------------------------------
>tetur04g07770-UGT201B5
------------------------------------------------------------
------------------------------------------------------------
------------------------------------------------------------
------------------------------------------------------------
------------------------------------------------------------
------------------------------------------------------------
-----------------MPSY---------------------------------------
------------------------------------------------------------
------------------------------------------------------------
------------------------------------------------------------
------------------------------------------------------------
------------------------------------------------------------
------------------------------------------------------------
------------------------------------------------------------
-----------------------------------------RFLVTAIDAYGHINAALGF
A-EGLKAA-GHEVYFAHHE--KHRHLAV-KR--GFSFIPFPKTLSVA-------------
------------------------------------------------------------
------------------------------------------------------------
------------------------------------------------------------
------------------------------------------------------------
------------------------------------------------------------
------------------------------------------------------------
-----------------------------------------DMGQA------------MN
YWIA-----------LCGDEIRQ-EPLKRYLT-MSV------FER---ESLAGSVLYFTP
LNNALNDIVNDENYKFDGIVGD--LTAPFPFLYK-------------NSIPWFPLTSLNP
LVLY----------PKGPPPSS--------------------GYSVN----------SDP
SN-------WDEFREAYAKAHAK---ITEATNACLD-AAGLPNV---RYN----SARFVD
NPQTVGFYHYPADLDY--------------------------------------------
------------------------------------------------------------
------------------------------------------------------------
------------------------------------------------------------
------------------------------------------------------------
------------------------------------------------------------
------------------------------------------------------------
----------------TECE-P-KEPNWHRVDAWVR-QPD------------------LD
TE------FVI-PE------------KLQD-K----------PGKVIYFSLGSIGSADLV
IMKKLIAIL-----AKSPHK-FIISKGP-RGDEL-EL-ADNMW-------------GENY
VNQVAVVQK--ADLVITHGGNNT-------------------------------------
------------FMETLYYGKP-MIVIPYFYDQFDNAQRVI---DKKIGFRLNPY-QIDE
--------DYLLDCIEKIFNDKE-MLDRVKAISHNMRT----------------------
---------------------SNSFSEAIKMIEKHIE---------------------QS
K-----------------------------------------------------------
------------------------------------------------------------
-----------------------------------------------------S----KL
.-----------------------------------------------------------
------------------------------------------------------------
------------------------------------------------------------
------------------------------------------------------------
------------------------------------------------------------
------------------------------------------------------------
------------------------------------------------------------
------------------------------------------------------------
------------------------------------------------------------
------------------------------------------------------------
------------------------------------------------------------
------------------------------------------------------------
------------------------------------------------------------
------------------------------------------------------------
------------------------------------------------------------
-----------------------------------------------------------
>tetur02g01310-UGT201F1
------------------------------------------------------------
------------------------------------------------------------
------------------------------------------------------------
------------------------------------------------------------
------------------------------------------------------------
------------------------------------------------------------
-----------------MPTY---------------------------------------
------------------------------------------------------------
------------------------------------------------------------
------------------------------------------------------------
------------------------------------------------------------
------------------------------------------------------------
------------------------------------------------------------
------------------------------------------------------------
-----------------------------------------RFLAVALDAPGHVHSILGF
S-EALKAA-GHEVCLAHRE--KYRSLAE-KR--GVSFIPFGGDFADS-------------
------------------------------------------------------------
------------------------------------------------------------
------------------------------------------------------------
------------------------------------------------------------
------------------------------------------------------------
------------------------------------------------------------
-----------------------------------------NADEL------------MI
NLID-----------ACADKFRK-EPLECFRE-MAK------FAS---AGLADTEAQFMA
FFEPLNKIITERCNEFDAIISD--MPGPLLRIYD-------------HLIPWFPLVSTAP
LALY----------PSGPPFSS--------------------GYSVN----------SDK
SK-------WIEFRDVYNKAHAT---LLKLPSHLME-AMGIPEFDLDSFD----LGKYID
HVQSVGFYHYPADLDF--------------------------------------------
------------------------------------------------------------
------------------------------------------------------------
------------------------------------------------------------
------------------------------------------------------------
------------------------------------------------------------
------------------------------------------------------------
----------------TECA-P-VRPNWHRIDCWIR-KQE------------------VD
TE------FVI-PE------------KLQD-K----------PGKLIYFSLGTLASADIT
MMKKLIAIL-----AKSPHR-FIVSKGS-RGDRL-EL-ADNMW-------------GENY
VNQIKIIEK--VDLVITHGGNNT-------------------------------------
------------FMETLYYGKP-MIVIPYFYDQYDNAQRVV---EKNIGFRINPY-EIEE
--------EPLLDCIEKAIGDHE-LKNRIKAISQNMRN----------------------
---------------------SNSLTEAIKVIEQQIE---------------------KF
E-----------------------------------------------------------
------------------------------------------------------------
-----------------------------------------------------K----.-
------------------------------------------------------------
------------------------------------------------------------
------------------------------------------------------------
------------------------------------------------------------
------------------------------------------------------------
------------------------------------------------------------
------------------------------------------------------------
------------------------------------------------------------
------------------------------------------------------------
------------------------------------------------------------
------------------------------------------------------------
------------------------------------------------------------
------------------------------------------------------------
------------------------------------------------------------
------------------------------------------------------------
-----------------------------------------------------------
>tetur06g02430-UGT201F3
------------------------------------------------------------
------------------------------------------------------------
------------------------------------------------------------
------------------------------------------------------------
------------------------------------------------------------
------------------------------------------------------------
-----------------MPTY---------------------------------------
------------------------------------------------------------
------------------------------------------------------------
------------------------------------------------------------
------------------------------------------------------------
------------------------------------------------------------
------------------------------------------------------------
------------------------------------------------------------
-----------------------------------------RFLAIALDASGHVHSILGF
A-EALKAA-GHEVWFTHRE--RYRSLAE-KR--GVSFIPFGEDFVDA-------------
------------------------------------------------------------
------------------------------------------------------------
------------------------------------------------------------
------------------------------------------------------------
------------------------------------------------------------
------------------------------------------------------------
-----------------------------------------NVEQL------------MI
NLIE-----------TFADKFRK-EPLECLRE-MAK------FAD---AGLGDTGAQMMA
FFEPLNKIITERINEFDAIIAD--MPGPILNLYN-------------HLIPCFPLISTAP
LVLY----------PSGPPCSS--------------------GYSVN----------SDK
SK-------WSEFKDVFNKANAM---LFKMPSHISE-AMGFPEFDPDAFD----IEEFLG
KVQSFGFYHYPADLDF--------------------------------------------
------------------------------------------------------------
------------------------------------------------------------
------------------------------------------------------------
------------------------------------------------------------
------------------------------------------------------------
------------------------------------------------------------
----------------TECA-P-IRPNWHRIDCWVR-KPD------------------VD
TE------FVI-PE------------KLQD-K----------PGKLIYFSLGTLASVDTS
MMKKLIAIL-----AKSPHR-FIVSKGP-RGDAL-EL-ADNMW-------------GENY
VNQIKIIEQ--VDLVITHGGNNT-------------------------------------
------------FMETLYYGKP-MIVIPYFGDQYDNAQRVV---DKNIGFRVNSY-EIEE
--------EHLLDCIEKAIKDQD-LKNRIKAISQKMRN----------------------
---------------------SKSLTEAIKMIEKQIE---------------------KF
E-----------------------------------------------------------
------------------------------------------------------------
-----------------------------------------------------K----.-
------------------------------------------------------------
------------------------------------------------------------
------------------------------------------------------------
------------------------------------------------------------
------------------------------------------------------------
------------------------------------------------------------
------------------------------------------------------------
------------------------------------------------------------
------------------------------------------------------------
------------------------------------------------------------
------------------------------------------------------------
------------------------------------------------------------
------------------------------------------------------------
------------------------------------------------------------
------------------------------------------------------------
-----------------------------------------------------------
>tetur06g02410*-UGT201F2
------------------------------------------------------------
------------------------------------------------------------
------------------------------------------------------------
------------------------------------------------------------
------------------------------------------------------------
------------------------------------------------------------
-----------------MPTY---------------------------------------
------------------------------------------------------------
------------------------------------------------------------
------------------------------------------------------------
------------------------------------------------------------
------------------------------------------------------------
------------------------------------------------------------
------------------------------------------------------------
-----------------------------------------RFLAIALDASGHVHSILGF
A-KALKAA-GHEVCFTHRE--KYRHLAE-KI--GVSFIPL--QMVDA-------------
------------------------------------------------------------
------------------------------------------------------------
------------------------------------------------------------
------------------------------------------------------------
------------------------------------------------------------
------------------------------------------------------------
-----------------------------------------DGEEL------------MI
KLID-----------EFADKFRK-DPMECFLE-MAK------FAG---LGLEDAEAQFMA
FFEPLNKIITERSNEFDAIISD--FPGPLLRMYY-------------HLIPCFPLVSTNP
LVLY----------PSGPPCSS--------------------GYSVN----------SDK
SK-------WSQFKDVSNRANSI---FLKLPSQLSE-AMRVPEFNADEFD----LGKYSS
SVQSFGFYHYPADLDY--------------------------------------------
------------------------------------------------------------
------------------------------------------------------------
------------------------------------------------------------
------------------------------------------------------------
------------------------------------------------------------
------------------------------------------------------------
----------------TECA-P-IRPKWHRIDCWIR-KPD------------------FD
TE------FVI-P.------------RLQN-K----------PGKLVYFSLGTLGSADIP
VMKKLIVVL-----AKSPHK-FIVSKGP-RGDAL-EL-ADNMW-------------GENY
VNQIKIIEQ--VDLVITHGGNNT-------------------------------------
------------FMETLYYGKP-MIVIPYFYDQYDNAQRVV---DKKIGFRINPY-EIKE
--------DYLLDCIEKAVNDQE-LKNRIKAISQKMRN----------------------
---------------------SKSLNEAIKTIETHIE---------------------KF
Q-----------------------------------------------------------
------------------------------------------------------------
-----------------------------------------------------K----.-
------------------------------------------------------------
------------------------------------------------------------
------------------------------------------------------------
------------------------------------------------------------
------------------------------------------------------------
------------------------------------------------------------
------------------------------------------------------------
------------------------------------------------------------
------------------------------------------------------------
------------------------------------------------------------
------------------------------------------------------------
------------------------------------------------------------
------------------------------------------------------------
------------------------------------------------------------
------------------------------------------------------------
-----------------------------------------------------------
>tetur05g05710-UGT201E1
------------------------------------------------------------
------------------------------------------------------------
------------------------------------------------------------
------------------------------------------------------------
------------------------------------------------------------
------------------------------------------------------------
---------------MSKPSY---------------------------------------
------------------------------------------------------------
------------------------------------------------------------
------------------------------------------------------------
------------------------------------------------------------
------------------------------------------------------------
------------------------------------------------------------
------------------------------------------------------------
-----------------------------------------RILITSLEALGHINATIGF
G-EMLSSH-GHEVIFVQRQ--KYKGLAD-SR--GFKFIPLDEEILGA-------------
------------------------------------------------------------
------------------------------------------------------------
------------------------------------------------------------
------------------------------------------------------------
------------------------------------------------------------
------------------------------------------------------------
-----------------------------------------VFENA------------VS
DWVD-----------TNMETFRA-DPLTRIKN-MTE------QDK---KNMALNEESFVK
LDLALTKVLHENPGAFDAIAAD--ACDVVNCLFN-------------SGLPVIPLMSGNP
KLLY----------KGGPPAAS--------------------GLSIN----------DDP
KI-------WDEFAEIYQEAFKE---MQNVFNKLLK-KGGRKEY----YY----GNTWVL
PLRHFGFYQYPSDLDY--------------------------------------------
------------------------------------------------------------
------------------------------------------------------------
------------------------------------------------------------
------------------------------------------------------------
------------------------------------------------------------
------------------------------------------------------------
----------------SECE-PKHDEKWFRVDSYVR-SAD------------------DT
ND------FEL-PE------------SLSK-K----------SGKLIYLSLGTLGSNDLL
VMRKLINAA-----SKSSHR-FIISKGS-RGDQL-EL-ADNMC-------------GENY
LNQIKVIQM--VDLVITHGGNNT-------------------------------------
------------FMETLYYGKP-MIVVPYFFDQFDNAQRVV---DKKIGFRVNPY-DLDE
--------DYFLDCIEKALSDQE-MQNRVKAISQNMKN----------------------
---------------------SKRQLQAVKMIENLIE---------------------EF
K-----------------------------------------------------------
------------------------------------------------------------
-----------------------------------------------------S----K.
------------------------------------------------------------
------------------------------------------------------------
------------------------------------------------------------
------------------------------------------------------------
------------------------------------------------------------
------------------------------------------------------------
------------------------------------------------------------
------------------------------------------------------------
------------------------------------------------------------
------------------------------------------------------------
------------------------------------------------------------
------------------------------------------------------------
------------------------------------------------------------
------------------------------------------------------------
------------------------------------------------------------
-----------------------------------------------------------
>tetur04g04300-UGT201D1
------------------------------------------------------------
------------------------------------------------------------
------------------------------------------------------------
------------------------------------------------------------
------------------------------------------------------------
------------------------------------------------------------
----------------MSPSY---------------------------------------
------------------------------------------------------------
------------------------------------------------------------
------------------------------------------------------------
------------------------------------------------------------
------------------------------------------------------------
------------------------------------------------------------
------------------------------------------------------------
-----------------------------------------KIMVTSIDACGHINASLGF
G-ELLQNR-GHTIIFTNRQ--KYKHLAD-KR--GFQFIPFDEEVFAG-------------
------------------------------------------------------------
------------------------------------------------------------
------------------------------------------------------------
------------------------------------------------------------
------------------------------------------------------------
------------------------------------------------------------
-----------------------------------------EKLTP------------FM
AWLE-----------RSYDLFHK-DATERFKC-FTQ------KDR---DSYAEFVEGYIK
TNEALERVL--KNIEVDLIIGD--LLVPFPVMAK-------------SKVPYIPLASLNP
LVLF----------LNGPPEFS--------------------GLSVN----------SGD
KE-------RNEFREAFEWAMAP---HKEKINNWLH-EHGLPGL----YE----PAWFLD
RPKHFGFYHYPEDLDY--------------------------------------------
------------------------------------------------------------
------------------------------------------------------------
------------------------------------------------------------
------------------------------------------------------------
------------------------------------------------------------
------------------------------------------------------------
----------------TEVG-P-VLDNWVRVDLSIR-QPD-------------------N
DY------FVI-PE------------CLKD-K----------PGKLIYFSMGSQFSADLQ
LMRQLIDIL-----SKSPHR-FIVSKGP-KGDEL-EL-PSNMW-------------GENY
VNQLKVLPE--VDMVITHGGNNT-------------------------------------
------------IMETLYHKKP-MIVIPYYFDQLDNAARIV---DKNLGRRIDPW-NLDE
--------KYFLESIESILNDNE-LKNRIETISNNMRN----------------------
---------------------TKSRRKAAEMVEKLIE---------------------ET
R-----------------------------------------------------------
------------------------------------------------------------
-----------------------------------------------------E----EK
ITIIPKLSEKHINDD---------------------------------------------
------------------------------------------------------------
------------------------------------------------------------
------------------------------------------------------------
-----------FIPY-------------------PS------------------------
------------------------------------------------------------
------------------------------------------------------------
------------------------------------------------------------
------------------------------------------------------------
------------------------------------------------------------
-----------------------------------------TVEQ.--------------
------------------------------------------------------------
------------------------------------------------------------
------------------------------------------------------------
------------------------------------------------------------
-----------------------------------------------------------
>tetur04g04350-UGT201D2
------------------------------------------------------------
------------------------------------------------------------
------------------------------------------------------------
------------------------------------------------------------
------------------------------------------------------------
------------------------------------------------------------
----------------MAPSY---------------------------------------
------------------------------------------------------------
------------------------------------------------------------
------------------------------------------------------------
------------------------------------------------------------
------------------------------------------------------------
------------------------------------------------------------
------------------------------------------------------------
-----------------------------------------KILVTSIDACGHINASLGF
G-ELLQSR-GHTIMFANRQ--KYKHLAD-RR--GFQFVPFDEEVFAG-------------
------------------------------------------------------------
------------------------------------------------------------
------------------------------------------------------------
------------------------------------------------------------
------------------------------------------------------------
------------------------------------------------------------
-----------------------------------------EKLTP------------FM
TWLE-----------RSYDLFHK-DAIERFKC-FTQ------KDR---ESYAEFVDGYIK
TNEALERVL--KSVEVDLIIGD--LLVPFPVMAK-------------SKIPYIPIASLNP
LTLF----------PNGPPAFS--------------------GLSVH----------SGK
KE-------REEFHSAYEYAMAP---HKEKINNWLH-EHGLPGL----YE----PAWFLD
RPKHFGFYHYPEDLDY--------------------------------------------
------------------------------------------------------------
------------------------------------------------------------
------------------------------------------------------------
------------------------------------------------------------
------------------------------------------------------------
------------------------------------------------------------
----------------TEVG-P-VLDNWVRVDLSIR-QPD-------------------N
DY------FVI-PE------------CLKD-K----------PGKLIYFSMGSQFSADLQ
LMRQLIDIL-----SKSPHR-FIVSKGP-KGDEL-EL-PSNMW-------------GENY
VNQLKVLPE--VDMVITHGGNNT-------------------------------------
------------IMETLYHKKP-MIVIPYYFDQLDNAARIV---DKNLGRRIDPW-NLDE
--------KYFLESIESILNDNE-LKNRIETISNNMRN----------------------
---------------------TKSRRKAAEMVEKLIE---------------------ET
R-----------------------------------------------------------
------------------------------------------------------------
-----------------------------------------------------E----VK
NTIIPKLSEKHINDD---------------------------------------------
------------------------------------------------------------
------------------------------------------------------------
------------------------------------------------------------
-----------FIPY-------------------PS------------------------
------------------------------------------------------------
------------------------------------------------------------
------------------------------------------------------------
------------------------------------------------------------
------------------------------------------------------------
-----------------------------------------TVEQ.--------------
------------------------------------------------------------
------------------------------------------------------------
------------------------------------------------------------
------------------------------------------------------------
-----------------------------------------------------------
>tetur08g03000-UGT201H1
M-----------------------------------------------------------
------------------------------------------------------------
------------------------------------------------------------
------------------------------------------------------------
------------------------------------------------------------
------------------------------------------------------------
-----------DYYTGMNQRY---------------------------------------
------------------------------------------------------------
------------------------------------------------------------
------------------------------------------------------------
------------------------------------------------------------
------------------------------------------------------------
------------------------------------------------------------
------------------------------------------------------------
-----------------------------------------RILITSIDSCSHINCALNF
G-QLLAEN-GHEITFTQRH--HNQHYAD-KY--NFNFIPFDEFLFIP-------------
------------------------------------------------------------
------------------------------------------------------------
------------------------------------------------------------
------------------------------------------------------------
------------------------------------------------------------
------------------------------------------------------------
----------------------------------------EPTIKP------------FV
LWVL-----------KNITRFRS-DAFSRYLG-WND------EDR---EIFSSAIDEARI
TDKALGQILDQYKGQFDIVIGD--FIYRYPSLHT-------------SSIPFIQLFSLNP
LLLY----------PNGPPAYS--------------------GYSVN----------VDR
RA-------SQKFRIIFNTAASR---LRDKLYSWWS-FHGLPAS----------PQWFIN
EPQYFGFYHYPEALDY--------------------------------------------
------------------------------------------------------------
------------------------------------------------------------
------------------------------------------------------------
------------------------------------------------------------
------------------------------------------------------------
------------------------------------------------------------
----------------LECG-PKFSDKWIRIDPCINVQPE------------------NC
EA------YRL-PY------------YLSY-Q----------NNKLIFVSLGKLGSIDVD
LFNTFLNIL-----GETPYR-YIVSKGP-RSDEI-HL-RDNMC-------------GDKY
IDPKSVHSI--VDLIITHGGNSS-------------------------------------
------------FAETINAGKP-LVMIPFFLDQFDNAQRVV---DCGIGKRLDCW-NFEP
--------DIVMKVIDDALNDTK-MRDKARQISQSMRK----------------------
---------------------STTRQEAKNLIEAFIS---------------------TL
KI.---------------------------------------------------------
------------------------------------------------------------
------------------------------------------------------------
------------------------------------------------------------
------------------------------------------------------------
------------------------------------------------------------
------------------------------------------------------------
------------------------------------------------------------
------------------------------------------------------------
------------------------------------------------------------
------------------------------------------------------------
------------------------------------------------------------
------------------------------------------------------------
------------------------------------------------------------
------------------------------------------------------------
------------------------------------------------------------
------------------------------------------------------------
------------------------------------------------------------
-----------------------------------------------------------
>tetur08g07460-UGT201G1
------------------------------------------------------------
------------------------------------------------------------
------------------------------------------------------------
------------------------------------------------------------
------------------------------------------------------------
------------------------------------------------------------
---------------MPKKKY---------------------------------------
------------------------------------------------------------
------------------------------------------------------------
------------------------------------------------------------
------------------------------------------------------------
------------------------------------------------------------
------------------------------------------------------------
------------------------------------------------------------
-----------------------------------------SFLLTAMNAAGPVNAVLGF
G-ELLKRH-GHEVTFAHRS--TFRRAAE-SR--GFLFLPLSQGLLGD-------------
------------------------------------------------------------
------------------------------------------------------------
------------------------------------------------------------
------------------------------------------------------------
------------------------------------------------------------
------------------------------------------------------------
-------------------------------------------DQT------------ML
NAMD-----------TNADTFRI-DPLERYRN-VTQ------QDK---ERLAALEAQYRN
LEQCLFGIVAAHQTQFDAFVHD--FCDLTRALFA-------------TRHPVISLLSANP
LCLY----------ENGPPISF--------------------GFSTT----------SDP
NV-------WAEAKRLFIEAHEL---NIARTNTMLS-EFNRPAV----FD----PLRLVL
PVKTIGFYHYPAQLDY--------------------------------------------
------------------------------------------------------------
------------------------------------------------------------
------------------------------------------------------------
------------------------------------------------------------
------------------------------------------------------------
------------------------------------------------------------
----------------EEYS-P-KEGGWHRIDCFIR-SVE-------------------P
EG------ISL-PL------------TFFD-K----------PGKLIYFSLGSIASSHLD
LMQQIIDIL-----AKAPHK-FIISKGI-RGDDL-KL-YDNMW-------------GQNH
LDQIQVLDL--VDLVIIHGGNNS-------------------------------------
------------LMETLYYAKP-FIVIPYFFDQYDNAQRVV---DRNVGYRINIW-EINE
--------ERLLNCIELALNDVE-KHNRIREISQSMRN----------------------
---------------------SDSGTQAVRMIETIIE---------------------EA
K-----------------------------------------------------------
------------------------------------------------------------
-----------------------------------------------------A----SR
SSSRSGSIPSSRPGSR--------------------------------------------
------------------------------------------------------------
------------------------------------------------------------
------------------------------------------------------------
----------------------------------PGSS----------------------
------------------------------------------------------------
-----------------------------------------------------------M
T.----------------------------------------------------------
------------------------------------------------------------
------------------------------------------------------------
------------------------------------------------------------
------------------------------------------------------------
------------------------------------------------------------
------------------------------------------------------------
------------------------------------------------------------
-----------------------------------------------------------
>tetur12g00360-UGT201G2
------------------------------------------------------------
------------------------------------------------------------
------------------------------------------------------------
------------------------------------------------------------
------------------------------------------------------------
------------------------------------------------------------
---------------MSRKKY---------------------------------------
------------------------------------------------------------
------------------------------------------------------------
------------------------------------------------------------
------------------------------------------------------------
------------------------------------------------------------
------------------------------------------------------------
------------------------------------------------------------
-----------------------------------------RFLLTALNEHGPVNATLGF
G-ELLARH-GHHVTFTHRK--KFRKAAE-AR--NFEFIPFSDGYFGD-------------
------------------------------------------------------------
------------------------------------------------------------
------------------------------------------------------------
------------------------------------------------------------
------------------------------------------------------------
------------------------------------------------------------
--------------------------------------------DS------------ML
NALD-----------DNFDSFRV-DPLERLKN-YTD------LDK---QRLALLVKDYRK
LDLILRKIVAVHQHQFDAFVQD--WCDLTGSLFA-------------TDHPVISLQSANP
LLLY----------HNGPPYSF--------------------GLSTR----------SDP
TL-------WEEIRQIFLEANSI---NIEKTNEMLV-EFKRPPV----FN----PLRQVL
PVKSIGFYHYPALLDY--------------------------------------------
------------------------------------------------------------
------------------------------------------------------------
------------------------------------------------------------
------------------------------------------------------------
------------------------------------------------------------
------------------------------------------------------------
----------------EECL-P-KEPNWHRIDYFVR-SAE-------------------P
ET------IAV-PV------------DFLD-K----------PGKLIYFSLGSIASNDLK
LMREIISIL-----AKAPHK-FIISKGF-RGDFL-DL-ADNMW-------------GENY
FDQIQVLQM--VDLVITHGGNNS-------------------------------------
------------LMEILYYAKP-LIVIPYFFDQYDNAQRVV---DKNIGYRINLW-ELSE
--------ERLLDCIEKTLKDVD-MHNRIKEISQSMKD----------------------
---------------------SDSGTQAVEMIEKIID---------------------EA
K-----------------------------------------------------------
------------------------------------------------------------
-----------------------------------------------------A----PE
KR----------------------------------------------------------
------------------------------------------------------------
------------------------------------------------------------
------------------------------------------------------------
------------------------------------------------------------
------------------------------------------------------------
------------------------------------------------------------
------------------------------------------------------------
------------------------------------------------------------
------------------------------------------------------------
---------------------------------------------.--------------
------------------------------------------------------------
------------------------------------------------------------
------------------------------------------------------------
------------------------------------------------------------
-----------------------------------------------------------
>tetur02g10390-UGT201G3
------------------------------------------------------------
------------------------------------------------------------
------------------------------------------------------------
------------------------------------------------------------
------------------------------------------------------------
------------------------------------------------------------
----------------MPKKY---------------------------------------
------------------------------------------------------------
------------------------------------------------------------
------------------------------------------------------------
------------------------------------------------------------
------------------------------------------------------------
------------------------------------------------------------
------------------------------------------------------------
-----------------------------------------HFLITATNSYGPINAALGF
G-ELLQRQ-GHHVIFAHLR--KFRHFSE-SR--GIEFLPFSEGLLRT-------------
------------------------------------------------------------
------------------------------------------------------------
------------------------------------------------------------
------------------------------------------------------------
------------------------------------------------------------
------------------------------------------------------------
-------------------------------------------NDS------------FI
NLMD-----------SCPDSIRK-NPLERYRN-YSE------ADK---ERLSHMVAEYRR
LESCIHKIIAVHQTQFDALIHG--WCDFTSSLFV-------------TNHTVISLQTANP
LNLY----------HNGPPYGF--------------------GLSTT----------SDK
RL-------WKEVAQNFLEANSV---NIEKTNEMLR-SMKRPPE----FN----PLKMVL
PPKSVGFYYYPAQLDY--------------------------------------------
------------------------------------------------------------
------------------------------------------------------------
------------------------------------------------------------
------------------------------------------------------------
------------------------------------------------------------
------------------------------------------------------------
----------------EECL-P-REPAWHRVDCFIR-SPG-------------------V
TP------LAI-PR------------DFFN-K----------PGKLIYFTLGTAVSNDLG
IMRDIISVL-----AKSPHK-FIVSKGF-RGDQL-EL-ADNMW-------------GENY
VDQIRVLEL--VDLVITNGGNST-------------------------------------
------------FMETLYFAKP-LVIIPCFLDQMDNAQRAV---DKKIGYRINLW-EFSE
--------QRLLDAIENALKDVE-MHNRIKEISQSMRN----------------------
---------------------SDSGVQAVRTIERVIE---------------------EA
K-----------------------------------------------------------
------------------------------------------------------------
-----------------------------------------------------S----KN
PRHY.-------------------------------------------------------
------------------------------------------------------------
------------------------------------------------------------
------------------------------------------------------------
------------------------------------------------------------
------------------------------------------------------------
------------------------------------------------------------
------------------------------------------------------------
------------------------------------------------------------
------------------------------------------------------------
------------------------------------------------------------
------------------------------------------------------------
------------------------------------------------------------
------------------------------------------------------------
------------------------------------------------------------
-----------------------------------------------------------
>tetur11g01230-UGT205A1
------------------------------------------------------------
------------------------------------------------------------
------------------------------------------------------------
------------------------------------------------------------
------------------------------------------------------------
------------------------------------------------------------
-----------------MGHL---------------------------------------
------------------------------------------------------------
------------------------------------------------------------
------------------------------------------------------------
------------------------------------------------------------
------------------------------------------------------------
------------------------------------------------------------
------------------------------------------------------------
-----------------------------------------KILLSAMSGQGHVNAILGL
A-AILKQH-NHELIFALSP--AWESSIK-SR--GYQFESLQFDQVEDET-----------
------------------------------------------------------------
------------------------------------------------------------
------------------------------------------------------------
------------------------------------------------------------
------------------------------------------------------------
----------------------K---GED-------------------------------
----------------------------------------KAPNES------------FL
DFIK-----------NQLEILRK-EPMEGLEY-FDDE-----KLI---SSYAGWSTEMLA
CDKPIEKAI--DSIKPDLIIVD--FAVRLPCLIK-------------TKVPWIQLWSCNP
VAIYK---------DLCPPEGS--------------------GLSVY----------SPK
EK-------WTQFRKLYSIKYKR---LREKFNQFMI-KSGVEPY---GDY----DSLYLH
ESPYMNIYNYPEALDY--------------------------------------------
------------------------------------------------------------
------------------------------------------------------------
------------------------------------------------------------
------------------------------------------------------------
------------------------------------------------------------
------------------------------------------------------------
----------------TDVA-P-RPDKWYRMDAVIR-EPD------------------DK
EP------FKV-PE------------NLIN-K----------PGKLIYFSLGSMGSVDLD
LMKRVIGCL-----AKSPHR-FIVSKGP-HHKQI-DL-PDNMW-------------GDRY
VNQIGILPH--VDLVITHGGNNT-------------------------------------
------------LTESLYFAKP-MIVMPLIYDQHDNAQRIV---DKKLGIRIPTY-KFAD
--------DQLLNAIEELINDES-LHEKLKKISNEMRN----------------------
---------------------TKINETVVKLIEQVGI---------------------KK
.-----------------------------------------------------------
------------------------------------------------------------
------------------------------------------------------------
------------------------------------------------------------
------------------------------------------------------------
------------------------------------------------------------
------------------------------------------------------------
------------------------------------------------------------
------------------------------------------------------------
------------------------------------------------------------
------------------------------------------------------------
------------------------------------------------------------
------------------------------------------------------------
------------------------------------------------------------
------------------------------------------------------------
------------------------------------------------------------
------------------------------------------------------------
------------------------------------------------------------
-----------------------------------------------------------
>tetur11g01250-UGT205A2
------------------------------------------------------------
------------------------------------------------------------
------------------------------------------------------------
------------------------------------------------------------
------------------------------------------------------------
------------------------------------------------------------
-----------------MAPL---------------------------------------
------------------------------------------------------------
------------------------------------------------------------
------------------------------------------------------------
------------------------------------------------------------
------------------------------------------------------------
------------------------------------------------------------
------------------------------------------------------------
-----------------------------------------KILLSAMDGQGHVNAVLGL
A-GILKQH-NHELIFALSP--AWESSIK-SK--GYQFIALKKDKVEEEN-----------
------------------------------------------------------------
------------------------------------------------------------
------------------------------------------------------------
------------------------------------------------------------
------------------------------------------------------------
----------------------K---SEN-------------------------------
------------------------------------------PFES------------LL
NFLN-----------QQLEILRK-EPMEALQQ-FDQQ-----KLV---STYLGFTSDFMA
LDKPFEKVI--EQIKPDLIIID--YVYRIPTLIK-------------TKIPWIQLWSCNP
IAVYK---------ESCPPEGT--------------------GFSVY----------SPK
EE-------WSEYRKLYSIKYAP---LREMLNEFMI-NSGVEPY---KEH----ESMALF
ESPYLNIYNYPEALDY--------------------------------------------
------------------------------------------------------------
------------------------------------------------------------
------------------------------------------------------------
------------------------------------------------------------
------------------------------------------------------------
------------------------------------------------------------
----------------TDVA-P-RPDKWYRMDAVIR-EPD------------------DK
EP------FKV-PE------------NLIN-K----------PGKLIYFSLGSMGSVDLD
LMKRVIGCL-----AKSPHR-FIISKGP-HHKQI-DL-PDNMW-------------GDRY
VNQIGILPH--VDLVITHGGNNT-------------------------------------
------------FIESLYFAKP-MIIMPIWYDQRDNAQRMV---DKQLGIRINTF-NFTD
--------DQLLDGIEKLINDEK-LHERLTQISHDMRN----------------------
---------------------TKTHDEISKLIEKTVL---------------------SS
K-----------------------------------------------------------
------------------------------------------------------------
-----------------------------------------------------N----Q.
------------------------------------------------------------
------------------------------------------------------------
------------------------------------------------------------
------------------------------------------------------------
------------------------------------------------------------
------------------------------------------------------------
------------------------------------------------------------
------------------------------------------------------------
------------------------------------------------------------
------------------------------------------------------------
------------------------------------------------------------
------------------------------------------------------------
------------------------------------------------------------
------------------------------------------------------------
------------------------------------------------------------
-----------------------------------------------------------
>tetur32g01240-UGT205A3
------------------------------------------------------------
------------------------------------------------------------
------------------------------------------------------------
------------------------------------------------------------
------------------------------------------------------------
------------------------------------------------------------
-----------------MVQL---------------------------------------
------------------------------------------------------------
------------------------------------------------------------
------------------------------------------------------------
------------------------------------------------------------
------------------------------------------------------------
------------------------------------------------------------
------------------------------------------------------------
-----------------------------------------RVLLTSMDGQGHVNAILGV
A-GVLSKA-GHHIIISLSK--GWEKLIK-AN--GYEFVPIVNEGDVDEKD----------
------------------------------------------------------------
------------------------------------------------------------
------------------------------------------------------------
------------------------------------------------------------
----------------------------------------------------------MN
NNPD-----------------EK---TEK-------------------------------
----------------------------------------KAANEG------------AF
EFFK-----------QLLTSIRK-DPITALEE-FED------RVC---TTYLNWSTEMLK
FDEPLKKSI--EKINPDIIIID--YLVKLPCLIK-------------GSIPWVSLWSCSP
VALYR---------GRVPPEGT--------------------GFPLD----------SPQ
EL-------WKKYYDLHFKAYKP---VRDNVNKKLI-EAGVEPY---RDD----QWIYLL
ESPYMNIYNYPECLDY--------------------------------------------
------------------------------------------------------------
------------------------------------------------------------
------------------------------------------------------------
------------------------------------------------------------
------------------------------------------------------------
------------------------------------------------------------
----------------TEVG-P-KPDKWYRMDAVIR-EPD------------------DK
TP------FSL-PD------------NLVE-K----------PGALIYFSLGSMGCVDLE
LMKRVISVC-----AKSPHR-FIISKGP-YHEQI-EL-PDNMW-------------GERY
VNQIAILPH--VDLVITHGGNNT-------------------------------------
------------LTESLYFGKP-VIVLPLFYDQLDNAQRIQ---DKKLGIRLDTY-SFTD
--------EQLLDGIEKLLNDME-LYDKLERISFEMRN----------------------
---------------------TKTREEIVKLIEKTAI---------------------TK
K-----------------------------------------------------------
------------------------------------------------------------
-----------------------------------------------------S----PE
.-----------------------------------------------------------
------------------------------------------------------------
------------------------------------------------------------
------------------------------------------------------------
------------------------------------------------------------
------------------------------------------------------------
------------------------------------------------------------
------------------------------------------------------------
------------------------------------------------------------
------------------------------------------------------------
------------------------------------------------------------
------------------------------------------------------------
------------------------------------------------------------
------------------------------------------------------------
------------------------------------------------------------
-----------------------------------------------------------
>tetur32g01230-UGT205B1
------------------------------------------------------------
------------------------------------------------------------
------------------------------------------------------------
------------------------------------------------------------
------------------------------------------------------------
------------------------------------------------------------
----------------MVQKL---------------------------------------
------------------------------------------------------------
------------------------------------------------------------
------------------------------------------------------------
------------------------------------------------------------
------------------------------------------------------------
------------------------------------------------------------
------------------------------------------------------------
-----------------------------------------KILCSAMDSLGHVNAILGF
A-KILEQR-GHQVIIALAP--GWKSAIE-KH--NFEFIPLKLDSSVKEEKEVKGEKKVGD
E--------------SNGKDEEANSVEKVE------------------------------
------------------------------------------------------------
------------------------------------------------------------
------------------------------------------------------------
----------------------------------------------------------DK
SNSNDSKIVDAKSVNESTVTKDE---KNSELPVTESDTKDEEKSPVKKEEDKSNLNDSGI
ADSESVNESLATESENESSASESVNEPSATETETKDTKNVEQPNQK------------LI
GMIN-----------SQLKGFRL-KPVDNAR---NSA-----LKV---PMWLDWYEKQFA
FDDALQEVM--DAVKPDMIVID--FMLRLPCLEK-------------SSIPWAQLWSCNP
IMLYN---------GHCPPATT--------------------GYPTD----------SPR
EL-------WDEYKAFKDQGDIP---IAEYINKWLI-SRGVRPY---TKD----EIYHIG
ESKYLNFYTYPSILDY--------------------------------------------
------------------------------------------------------------
------------------------------------------------------------
------------------------------------------------------------
------------------------------------------------------------
------------------------------------------------------------
------------------------------------------------------------
----------------NDIA-P-RPAKWVRMDATVR-EPD------------------DA
TP------FVI-PE------------KLAG-K----------PGALIYFSLGTMGCVDLE
LMRRVISVC-----AKSPHR-FIVSKGP-LHEQI-EL-PDNMW-------------GESY
VNQIAILPH--VDLVITHAGNNT-------------------------------------
------------LTESLYFGKP-VILMPLFFDQLDNAQRAH---EKGVGIRIDTY-NFQD
--------SDLLDAIEKLLNDEP-LKEKLAAISASLKA----------------------
---------------------STSKETVCKLIEKTVA---------------------LG
K-----------------------------------------------------------
------------------------------------------------------------
-----------------------------------------------------S----PF
DDDQVANNQ---------------------------------------------------
------------------------------------------------------------
------------------------------------------------------------
------------------------------------------------------------
------------------------------------------------------------
------------------------------------------------------------
------------------------------------------------------------
------------------------------------------------------------
------------------------------------------------------------
------------------------------------------------------------
-----------------------------------------VESE.--------------
------------------------------------------------------------
------------------------------------------------------------
------------------------------------------------------------
------------------------------------------------------------
-----------------------------------------------------------
>tetur32g01250-UGT205B2
------------------------------------------------------------
------------------------------------------------------------
------------------------------------------------------------
------------------------------------------------------------
------------------------------------------------------------
------------------------------------------------------------
----------------MVKKL---------------------------------------
------------------------------------------------------------
------------------------------------------------------------
------------------------------------------------------------
------------------------------------------------------------
------------------------------------------------------------
------------------------------------------------------------
------------------------------------------------------------
-----------------------------------------RILCSAMDSQGHVNAILGF
A-KILEQR-GHQVIMALAP--GWKAAIE-KH--NFEFIPLKLASSVKEEKEVKDEKKVGD
E--------------SNGKDEEANSVKKVE------------------------------
------------------------------------------------------------
------------------------------------------------------------
------------------------------------------------------------
----------------------------------------------------------EK
SNSNDSKIVDSKSENEPSVNKDK---KNS-------------------------------
----------------------------------------EAPNQQ------------LI
AIIK-----------NQVQDFRL-RPMEAIQ---NSA-----RKI---DMWLDWYEKQFA
FDDALQEVM--DAVKPDMIVLD--FMLRLPCLEK-------------SSIPWAQLFSCNP
IMLYK---------DHCPPATT--------------------GFPTD----------SPR
EL-------WNEYIALREVANKP---IVDYINNWLT-SRGVRPY---AKG----EMIPVG
ESKWLNFYTYPSVLDY--------------------------------------------
------------------------------------------------------------
------------------------------------------------------------
------------------------------------------------------------
------------------------------------------------------------
------------------------------------------------------------
------------------------------------------------------------
----------------NDIA-P-RPAKWVRMDGSVR-EPD------------------DK
KP------FVL-PE------------KLAG-K----------PGSLIYFSLGSMGSVDLE
LMRRVISVC-----AKSPHR-FIVSKGP-LHEQI-EL-PDNMW-------------GERY
VNQLAILPH--VDLVITHAGNNT-------------------------------------
------------LTESLYFGKP-VILMPLFFDQLDNAQRAH---EKDVGIRIDTY-YFQD
--------SDLLDAIEKLLNDEP-LKEKLAAISASLKS----------------------
---------------------STTKETVCELIEKTVA---------------------LG
K-----------------------------------------------------------
------------------------------------------------------------
-----------------------------------------------------S----PF
DDNQVKQ.----------------------------------------------------
------------------------------------------------------------
------------------------------------------------------------
------------------------------------------------------------
------------------------------------------------------------
------------------------------------------------------------
------------------------------------------------------------
------------------------------------------------------------
------------------------------------------------------------
------------------------------------------------------------
------------------------------------------------------------
------------------------------------------------------------
------------------------------------------------------------
------------------------------------------------------------
------------------------------------------------------------
-----------------------------------------------------------
>tetur11g01830-UGT205C1
------------------------------------------------------------
------------------------------------------------------------
------------------------------------------------------------
------------------------------------------------------------
------------------------------------------------------------
------------------------------------------------------------
-----------------MQPL---------------------------------------
------------------------------------------------------------
------------------------------------------------------------
------------------------------------------------------------
------------------------------------------------------------
------------------------------------------------------------
------------------------------------------------------------
------------------------------------------------------------
-----------------------------------------KILFSALNSQGHVNACIAI
A-ELLAPR-GHEITFAVTS--GWKELIE-KH--NFKYIEIVVNEPDDDFDSD--------
------------------YNDEKNGVNGSD------------------------------
------------------------------------------------------------
------------------------------------------------------------
------------------------------------------------------------
----------------------------------------------------------DN
NNTNTNG-VNGHSEN----GGDT---KNN-------DVK---------------------
----------------------------------------DKKATF------------LI
DYIS-----------TMFAELRH-KTWDRFKY-FDE------KWA---KLNCKLFAFFGA
LDEPLAGVL--DSVKPDLVIVD--TLFWLPCLMK-------------TTIPWISLWSCNP
LLIY----------DDLPPFGS--------------------GFPTR----------GPR
SE-------WEEFDSINSEKYRP---VYEHNRRWLA-KRGITVT---EEK----PKYHLL
ESPFLNIYNYPEILDY--------------------------------------------
------------------------------------------------------------
------------------------------------------------------------
------------------------------------------------------------
------------------------------------------------------------
------------------------------------------------------------
------------------------------------------------------------
----------------SDIC-K-KPERWFRVDSAVR-EPD------------------EK
NP------FKV-PE------------NLVN-K----------PGKLIYFSLGSMASIDLE
LMKRVLACL-----AKAPHR-FIVSKGP-LHEQI-DL-ADNMW-------------GDRY
VNQIGILPH--VDLVITHGGNNT-------------------------------------
------------LTESLYFGKP-VIVMPICFDQHDNAQRIV---EKGLGLRVETY-HFQD
--------HELLEAIEKILNDDE-IYGKLADVKAQLRA----------------------
---------------------SSTRDQVCQLIEQTAV---------------------LK
R-----------------------------------------------------------
------------------------------------------------------------
-----------------------------------------------------C----PL
.-----------------------------------------------------------
------------------------------------------------------------
------------------------------------------------------------
------------------------------------------------------------
------------------------------------------------------------
------------------------------------------------------------
------------------------------------------------------------
------------------------------------------------------------
------------------------------------------------------------
------------------------------------------------------------
------------------------------------------------------------
------------------------------------------------------------
------------------------------------------------------------
------------------------------------------------------------
------------------------------------------------------------
-----------------------------------------------------------
>tetur02g03300-UGT204A1
------------------------------------------------------------
------------------------------------------------------------
------------------------------------------------------------
------------------------------------------------------------
------------------------------------------------------------
------------------------------------------------------------
---------------MNSNPI---------------------------------------
------------------------------------------------------------
------------------------------------------------------------
------------------------------------------------------------
------------------------------------------------------------
------------------------------------------------------------
------------------------------------------------------------
------------------------------------------------------------
-----------------------------------------KVLVTSINGYGHFNAALGV
A-SLLANR-GNDVYFANLL--KYKDEVQ-KY--GVKFIALEDYNDAYNKE----------
------------------------------------------------------------
------------------------------------------------------------
------------------------------------------------------------
------------------------------------------------------------
------------------------------------------------------------
---------------------------ME-------------------------------
----------------------------------------QKNETK------------AV
EVLV-----------KSMEPKST-SPLGDEEN-------------SI-AGMSIILAELQL
LDSTLQKII--DSIKPDILIGD--VCFPTPLFYQ-------------SPIPRIILFSPNP
SALYY-E-------TTGFPTSL--------------------GLSVH----------VDR
SS-------WPCYHKKVLK-MKE---ACKEYFKWLS-LFGIE------------TNFFHT
SDKFLGIYMCPKALDY--------------------------------------------
------------------------------------------------------------
------------------------------------------------------------
------------------------------------------------------------
------------------------------------------------------------
------------------------------------------------------------
------------------------------------------------------------
----------------VELG-S-PPPNWIRIDSSIR-TRA-------------------A
KE------FIV-PP------------FRTN-Q----------SGKLVYLSMGTSGSLNIA
LMKRLINTF-----SKSKHC-FIVSKGF-KGDEL-TL-SENMW-------------GDNY
VDQIAILPK--VDAVITHGGNNS-------------------------------------
------------FIETFYFGKP-MIVMPCCFDQLDNAQRIE---DLKLGYRVDPL-GYDE
--------DEIHKIVDDLLENTE-IRSKMEEISKQLKT----------------------
---------------------SNNREEVARLIENIAV---------------------TK
K-----------------------------------------------------------
------------------------------------------------------------
-----------------------------------------------------Y----PF
Q.----------------------------------------------------------
------------------------------------------------------------
------------------------------------------------------------
------------------------------------------------------------
------------------------------------------------------------
------------------------------------------------------------
------------------------------------------------------------
------------------------------------------------------------
------------------------------------------------------------
------------------------------------------------------------
------------------------------------------------------------
------------------------------------------------------------
------------------------------------------------------------
------------------------------------------------------------
------------------------------------------------------------
-----------------------------------------------------------
>tetur05g00060-UGT204A2
------------------------------------------------------------
------------------------------------------------------------
------------------------------------------------------------
------------------------------------------------------------
------------------------------------------------------------
------------------------------------------------------------
---------------MNTSPS---------------------------------------
------------------------------------------------------------
------------------------------------------------------------
------------------------------------------------------------
------------------------------------------------------------
------------------------------------------------------------
------------------------------------------------------------
------------------------------------------------------------
-----------------------------------------KVLVTSINGYGHFNAALGV
A-SLLSSR-GNDVYFANLL--KYKDEVQ-KY--GLKFIALEDYNDAYNK-----------
------------------------------------------------------------
------------------------------------------------------------
------------------------------------------------------------
------------------------------------------------------------
------------------------------------------------------------
----------------------------E-------------------------------
----------------------------------------IKMENE------------WT
ESVV-----------KSMQLKSI-SPLDDDEH-------------YS-NVLMMIVEELKL
LNPTLQKII--DSIKPDILIGD--VCFPLPLFYQ-------------SSIPSIFLFSANP
SSLYM-E-------TTGFPATL--------------------GLSVN----------SDK
SL-------WPAYREKLSS-LTK---VGMQYAQWLS-TLGIK------------MTGFHD
WDKFISIYIYPKALDY--------------------------------------------
------------------------------------------------------------
------------------------------------------------------------
------------------------------------------------------------
------------------------------------------------------------
------------------------------------------------------------
------------------------------------------------------------
----------------VELG-S-PPSNCIRMDSSIR-IRE-------------------A
KE------FIV-PP------------FSAN-Q----------SGKLIYLSMGTTGSLNIP
FMKRLINTF-----SKSKHR-FIVSKGL-KGDEL-TL-PENMW-------------GDNY
VDQIAILPK--VDAVITHGGNNS-------------------------------------
------------FVESLFFGKP-MIVIPCCFDQLDNAQRIE---DLKLGYRIDPF-GYDE
--------EEIHKTVDDLLENTE-IRSKMEEISKQLKT----------------------
---------------------SNNREEVARLIENIAR---------------------TK
K-----------------------------------------------------------
------------------------------------------------------------
-----------------------------------------------------Y----PI
K.----------------------------------------------------------
------------------------------------------------------------
------------------------------------------------------------
------------------------------------------------------------
------------------------------------------------------------
------------------------------------------------------------
------------------------------------------------------------
------------------------------------------------------------
------------------------------------------------------------
------------------------------------------------------------
------------------------------------------------------------
------------------------------------------------------------
------------------------------------------------------------
------------------------------------------------------------
------------------------------------------------------------
-----------------------------------------------------------
>tetur05g00070-UGT204A3
------------------------------------------------------------
------------------------------------------------------------
------------------------------------------------------------
------------------------------------------------------------
------------------------------------------------------------
------------------------------------------------------------
---------------MNNSPI---------------------------------------
------------------------------------------------------------
------------------------------------------------------------
------------------------------------------------------------
------------------------------------------------------------
------------------------------------------------------------
------------------------------------------------------------
------------------------------------------------------------
-----------------------------------------KVLVTSINGYGHFNAALGV
A-SLLLER-GNDVYFANVL--NHKDEVE-KY--GLKFIALEDYDNKF-KE----------
------------------------------------------------------------
------------------------------------------------------------
------------------------------------------------------------
------------------------------------------------------------
------------------------------------------------------------
---------------------------ME-------------------------------
----------------------------------------TTAESK------------WT
EIVV-----------KSMQLRST-SPLAEDES-------------FI-AGMSMIFEELQL
LNSSLQKII--DSIKPDILIGD--VCFPLPLFYQ-------------SSIPSIFLFSANP
LGLYS-E-------TTGFPASL--------------------GLSVH----------SDK
ST-------WSGHLEKLSSKLLE---VSKKYFQWYS-SFGII------------TTSFYD
SEKFLGIYIYPKALDY--------------------------------------------
------------------------------------------------------------
------------------------------------------------------------
------------------------------------------------------------
------------------------------------------------------------
------------------------------------------------------------
------------------------------------------------------------
----------------VELG-S-PPPNWIGIDSSIR-TRD-------------------A
KE------FIV-PP------------FSTN-Q----------TGKLIYLSMGTSGSLNIS
LMKRLINTF-----SKSKHR-FIVSKGF-KGDEL-TL-PENMW-------------GDNY
VDQIAILPK--VDAVITHGGNNS-------------------------------------
------------FVESLFFGKP-MIVIPCCFDQLDNAQRIE---DLKLGYRIDPF-GYDE
--------DEVHKTVDNLLENTE-IRLKMEEISKQLKT----------------------
---------------------SNNR-EVARLIENIAR---------------------TK
K-----------------------------------------------------------
------------------------------------------------------------
-----------------------------------------------------Y----PI
Q.----------------------------------------------------------
------------------------------------------------------------
------------------------------------------------------------
------------------------------------------------------------
------------------------------------------------------------
------------------------------------------------------------
------------------------------------------------------------
------------------------------------------------------------
------------------------------------------------------------
------------------------------------------------------------
------------------------------------------------------------
------------------------------------------------------------
------------------------------------------------------------
------------------------------------------------------------
------------------------------------------------------------
-----------------------------------------------------------
>tetur05g00090-UGT204A5
------------------------------------------------------------
------------------------------------------------------------
------------------------------------------------------------
------------------------------------------------------------
------------------------------------------------------------
------------------------------------------------------------
---------------MNNSPI---------------------------------------
------------------------------------------------------------
------------------------------------------------------------
------------------------------------------------------------
------------------------------------------------------------
------------------------------------------------------------
------------------------------------------------------------
------------------------------------------------------------
-----------------------------------------KVLVTSINGYGHFNAALGV
A-SLLLER-GNDVYFANVL--KHKDEVE-KY--GLKFIALEDYEDRF-KE----------
------------------------------------------------------------
------------------------------------------------------------
------------------------------------------------------------
------------------------------------------------------------
------------------------------------------------------------
---------------------------ME-------------------------------
----------------------------------------TKNKSK------------WT
EIVV-----------ESMQLKLT-SPLAEDES-------------SI-ASMSLVFDELQL
LNSSLQKII--DSINPDILIGD--ILFPIPLFYQ-------------SSIPSILLFSANP
LTLYS-E-------TTGFPASL--------------------GLSVH----------SDK
SS-------WSGHLEKLSSKCLE---VCKKYFQWYS-SFGII------------TTSFYN
SDKFLGIYIYPKAIDY--------------------------------------------
------------------------------------------------------------
------------------------------------------------------------
------------------------------------------------------------
------------------------------------------------------------
------------------------------------------------------------
------------------------------------------------------------
----------------VELG-S-PPPNWIGIDSSIR-TRD-------------------A
KE------FIV-PQ------------FSTN-Q----------SGKLIYLSMGTSGSQNTS
FMKRLLNTF-----SKSKHR-FIVSKGF-KGDEL-AL-PENMW-------------GDNY
VDQIAILPK--VDVVITHGGNNS-------------------------------------
------------FVESLFFGKP-MIVIPCCFDQLDNAQRIE---DLKLGYRIDPF-GYDE
--------DEIHKTVDDLLENTE-IRSKIEEISKQMKT----------------------
---------------------SNNREEVARLIENIAI---------------------TK
K-----------------------------------------------------------
------------------------------------------------------------
-----------------------------------------------------Y----PF
.-----------------------------------------------------------
------------------------------------------------------------
------------------------------------------------------------
------------------------------------------------------------
------------------------------------------------------------
------------------------------------------------------------
------------------------------------------------------------
------------------------------------------------------------
------------------------------------------------------------
------------------------------------------------------------
------------------------------------------------------------
------------------------------------------------------------
------------------------------------------------------------
------------------------------------------------------------
------------------------------------------------------------
-----------------------------------------------------------
>tetur05g00080-UGT204A4
------------------------------------------------------------
------------------------------------------------------------
------------------------------------------------------------
------------------------------------------------------------
------------------------------------------------------------
------------------------------------------------------------
---------------MKNSPI---------------------------------------
------------------------------------------------------------
------------------------------------------------------------
------------------------------------------------------------
------------------------------------------------------------
------------------------------------------------------------
------------------------------------------------------------
------------------------------------------------------------
-----------------------------------------KVLVTSVSGYGHFNAALGV
A-SLLAER-GNDVYFANVL--KHKEEVE-KY--GLKFIALEDYNDAYNKE----------
------------------------------------------------------------
------------------------------------------------------------
------------------------------------------------------------
------------------------------------------------------------
------------------------------------------------------------
---------------------------MK-------------------------------
----------------------------------------TTNDSK------------WT
EIIV-----------QSMQLNST-SP-SEDKS-------------LI-AAMLMLFEQLKL
MQSSLEKII--DSIKPDILIGD--ILFPLPLFYQ-------------SSIPSIFLFSANP
LGIYS-E-------TTGFPASL--------------------GLSIH----------SDK
SL-------WSVQKKLSSS-MHD---AGMQYFQWYS-SFGTK------------TYSFYD
SNKFLGIYIYPKALDY--------------------------------------------
------------------------------------------------------------
------------------------------------------------------------
------------------------------------------------------------
------------------------------------------------------------
------------------------------------------------------------
------------------------------------------------------------
----------------AELG-S-PPSNWIRMDSSIR-ERD-------------------A
KE------FIV-PP------------FSTH-Q----------SGKLIYLSMGTTGSLNIP
FMNRLINTF-----SKSKHR-FIVSKGF-KGDEL-AL-PENMW-------------GDNY
VDQIAILPK--VDAVITHGGNNS-------------------------------------
------------FVESLFFGKP-MIVIPCCFDQLDNAQRIE---DLKLGYRIDPF-GYDE
--------DEIHKTVDDLLENTE-IRLKMEEISKQLKT----------------------
---------------------SNNREEVARLIENIAR---------------------TK
K-----------------------------------------------------------
------------------------------------------------------------
-----------------------------------------------------Y----P.
------------------------------------------------------------
------------------------------------------------------------
------------------------------------------------------------
------------------------------------------------------------
------------------------------------------------------------
------------------------------------------------------------
------------------------------------------------------------
------------------------------------------------------------
------------------------------------------------------------
------------------------------------------------------------
------------------------------------------------------------
------------------------------------------------------------
------------------------------------------------------------
------------------------------------------------------------
------------------------------------------------------------
-----------------------------------------------------------
>tetur02g09830-UGT204B1
------------------------------------------------------------
------------------------------------------------------------
------------------------------------------------------------
------------------------------------------------------------
------------------------------------------------------------
------------------------------------------------------------
---------------MASDPV---------------------------------------
------------------------------------------------------------
------------------------------------------------------------
------------------------------------------------------------
------------------------------------------------------------
------------------------------------------------------------
------------------------------------------------------------
------------------------------------------------------------
-----------------------------------------KVVVTSIDAYGHLNSALGI
A-QSLQKR-GNDVYFANRK--HHRASVE-KR--GLKFIALEDYEDSYT------------
------------------------------------------------------------
------------------------------------------------------------
------------------------------------------------------------
------------------------------------------------------------
------------------------------------------------------------
------------------------------------------------------------
----------------------------------------EANADF------------FV
DMMT-----------QYLKKAEL-TPMERLEN-WDE------NDT---KMFLEVIDELKL
LNNALTKIV--DDIKPDILVAD--VILALSLFVN-------------GPIPCIPVYSANP
LALYY---------DYGISPEA--------------------GLAVN----------GDR
DY-------WKIYRDKETEVYQP---INDEFGRWFT-SCGLESV-----S----IFKYGS
FTKYFGIYIYPEALDYG-------------------------------------------
------------------------------------------------------------
------------------------------------------------------------
------------------------------------------------------------
------------------------------------------------------------
------------------------------------------------------------
------------------------------------------------------------
----------------QDLG-P-PPSNWVRMDFSIR-EPE-------------------E
SD------FTI-PE------------SLAN-K----------PGKLIYLSMGSLGSVHIP
LMKRLINTF-----SKSKHR-FIVSKGP-RGDAL-TL-PDNMW-------------GENY
VNQLEILPK--VDLVLTHGGNNT-------------------------------------
------------TVETLYFGKK-MIILPMFYDQFDNAQRLE---DLKLGRRVDPF-RYDE
--------DEIHKLVDELLENTE-VQDRITKISEQLKN----------------------
---------------------SKSQEKVLELIEKTAR---------------------TK
S-----------------------------------------------------------
------------------------------------------------------------
-----------------------------------------------------S----PL
.-----------------------------------------------------------
------------------------------------------------------------
------------------------------------------------------------
------------------------------------------------------------
------------------------------------------------------------
------------------------------------------------------------
------------------------------------------------------------
------------------------------------------------------------
------------------------------------------------------------
------------------------------------------------------------
------------------------------------------------------------
------------------------------------------------------------
------------------------------------------------------------
------------------------------------------------------------
------------------------------------------------------------
-----------------------------------------------------------
>tetur02g09850-UGT204B2
------------------------------------------------------------
------------------------------------------------------------
------------------------------------------------------------
------------------------------------------------------------
------------------------------------------------------------
------------------------------------------------------------
---------------MTSDPV---------------------------------------
------------------------------------------------------------
------------------------------------------------------------
------------------------------------------------------------
------------------------------------------------------------
------------------------------------------------------------
------------------------------------------------------------
------------------------------------------------------------
-----------------------------------------KVVVTSVDAYGHLNSALGI
A-QSLQKR-GNDVYFANRK--HHRASVE-KR--GLKFIALEDYEDSYT------------
------------------------------------------------------------
------------------------------------------------------------
------------------------------------------------------------
------------------------------------------------------------
------------------------------------------------------------
------------------------------------------------------------
----------------------------------------EANADF------------FV
DMMT-----------QYMEKAEL-TPMERLET-WDE------NDT---KMFLGVIDELKH
LNNALTKIV--DDKKPDIMVAD--VIFALPLFVN-------------GPIPCIPLYSASP
LILYY---------DYGISPGA--------------------GLSIN----------GDR
DF-------WKIYRDKEREIYQQ---INIEFSKWFT-SFGLEPV-----D----IYKFAS
FAKYFGIYVYPEALDYG-------------------------------------------
------------------------------------------------------------
------------------------------------------------------------
------------------------------------------------------------
------------------------------------------------------------
------------------------------------------------------------
------------------------------------------------------------
----------------QDLG-P-PPSNWVRMDFSIR-EPE-------------------Q
SD------FTI-PE------------SLAN-K----------PGKLIYLSMGSLGSVHIP
LMKRLINTF-----SKSKHR-FIVSKGP-RGDAL-TL-PDNMW-------------GENY
VNQLAILPK--VDLVLTHGGNNT-------------------------------------
------------TVESLYFGKK-MIILPMFYDQLDNAQRLE---DLKLGLRVDPF-RYDE
--------DEIHKLVDELLENTE-IQDRITKISDQLKN----------------------
---------------------SKSREKVLELIEKTAR---------------------TK
S-----------------------------------------------------------
------------------------------------------------------------
-----------------------------------------------------S----PL
.-----------------------------------------------------------
------------------------------------------------------------
------------------------------------------------------------
------------------------------------------------------------
------------------------------------------------------------
------------------------------------------------------------
------------------------------------------------------------
------------------------------------------------------------
------------------------------------------------------------
------------------------------------------------------------
------------------------------------------------------------
------------------------------------------------------------
------------------------------------------------------------
------------------------------------------------------------
------------------------------------------------------------
-----------------------------------------------------------
>tetur11g06460-UGT204C1
M-----------------------------------------------------------
------------------------------------------------------------
------------------------------------------------------------
------------------------------------------------------------
-------------------------------------------------------TKLSS
NKLA--------------------------WCV---------------------------
------NGTYLTIHNHNRKPL---------------------------------------
------------------------------------------------------------
------------------------------------------------------------
------------------------------------------------------------
------------------------------------------------------------
------------------------------------------------------------
------------------------------------------------------------
------------------------------------------------------------
-----------------------------------------RILMSSLDAYGHFNAILGL
G-EKLVSR-GHHVYYANRS--GYRSMVE-AS--GLKFIPIENYDPTM-------------
------------------------------------------------------------
------------------------------------------------------------
------------------------------------------------------------
------------------------------------------------------------
------------------------------------------------------------
---------------------------GN-------------------------------
----------------------------------------FQANQV------------IL
KYID-----------NYAKQMEK-SSLNRLTD-WSL------NDL---VNNLEYFSEMKR
MEKVLEIII--DKMKPDLVIGD--FTFALPLFIK-------------STIPCIPLLSTNP
LPLYG---------ERGPPIAS--------------------GYSVK----------GPK
DV-------WSKYRKAEKLSMIG---LQLYLRPWWW-RKCLSPP-----E----SSKLRS
FAKYFGIYVYPSCLDYD-------------------------------------------
------------------------------------------------------------
------------------------------------------------------------
------------------------------------------------------------
------------------------------------------------------------
------------------------------------------------------------
------------------------------------------------------------
----------------SDLG-H-PPSNWVRMDMCIR-QSQ--------------------
SE------FQL-PD------------CLNQ-M----------PGKLIYLSMGSLGSVNLK
LMRRLVTTL-----SSCPHR-FIVSKGA-RGDQL-EL-TDNMW-------------GDNF
VNQLAILPK--VDLVITNGGSNT-------------------------------------
------------IIESLSAGKP-MIVLPLFYDQLDNAQRID---EKGLGRRLDPF-NYKE
--------GELLETIEDLLENRS-IRDKVEQVAREMRK----------------------
---------------------SVEQNKVCELIESLAF---------------------HV
KFGG--------------------------------------------------------
------------------------------------------------------------
----------------------------------------------------------PV
DAELKQILPH--------------------------------------------------
------------------------------------------------------------
------------------------------------------------------------
------------------------------------------------------------
------------------------------------------------------------
------------------------------------------------------------
------------------------------------------------------------
-----------------------FNKVCNKSNY---------------------------
------------------------------------------------------------
------------------------------------------------------------
-----------------------------------------KLDQ.--------------
------------------------------------------------------------
------------------------------------------------------------
------------------------------------------------------------
------------------------------------------------------------
-----------------------------------------------------------
>Dpte.g546.t1
M-----------------------------------------------------------
------------------------------------------------------------
------------------------------------------------------------
------------------------------------------------------------
------------------------------------------------------------
------------------------------------------------------------
-------------ASQPKKLM---------------------------------------
------------------------------------------------------------
------------------------------------------------------------
------------------------------------------------------------
------------------------------------------------------------
------------------------------------------------------------
------------------------------------------------------------
------------------------------------------------------------
-----------------------------------------KIFFMPMDGVGHINACVGM
A-QALAKR-GHQIYFLTNP--MFAGSYS-KH--GFQEFVLQSDVKKQML-----------
------------------------------------------------------------
------------------------------------------------------------
------------------------------------------------------------
------------------------------------------------------------
----------------------------------------------------------AG
NG-----------------ENND----KK-------------------------------
----------------------------------------AHPIKAF---------APML
QKMR-----------ESGMLSGK-TPFEKIKI-FDP------NEEEEVDLMAKIYEEMKE
VHPKIVELI--EQEKPDLIIVD--HFLVPPCIAY-------------GKTPWAFLFSGNP
IFILD-H-------PELPPISS--------------------GYPTN-----------DR
TH-------WDEFREKFSKGFPAA--IRYRQNMLNK-DFGYPDV-----P----SNQFLF
QSPYLNIYGYPEELDY--------------------------------------------
------------------------------------------------------------
------------------------------------------------------------
------------------------------------------------------------
------------------------------------------------------------
------------------------------------------------------------
------------------------------------------------------------
----------------TDLI-T-LPETYVRLDAFCR-DSP--------------------
ES------FEL-PT------------EFKA-KIKP-------GDKLIYVSMGSMGSIDVD
LMKRLVAEL-----VKSPHK-YIFSMGP-AHDQY-EL-ADNMW-------------GEGF
LPQTKLLPL--VDLVITHGGNNT-------------------------------------
------------VTETFSFGKP-MIVLPLFGDQYDNAQRIT---EKGYGNRMNGY-LFKE
--------GELCQMIDKMLDDKE-MQQRCLAAAKRLSA----------------------
---------------------TNSKEKACEKIEQIVE---------------------QL
S-----------------------------------------------------------
------------------------------------------------------------
-----------------------------------------------------S----K-
------------------------------------------------------------
------------------------------------------------------------
------------------------------------------------------------
------------------------------------------------------------
------------------------------------------------------------
------------------------------------------------------------
------------------------------------------------------------
------------------------------------------------------------
------------------------------------------------------------
------------------------------------------------------------
------------------------------------------------------------
------------------------------------------------------------
------------------------------------------------------------
------------------------------------------------------------
------------------------------------------------------------
-----------------------------------------------------------
>Dpte.g547.t1
M-----------------------------------------------------------
------------------------------------------------------------
------------------------------------------------------------
------------------------------------------------------------
------------------------------------------------------------
------------------------------------------------------------
--------------VQQKKKL---------------------------------------
------------------------------------------------------------
------------------------------------------------------------
------------------------------------------------------------
------------------------------------------------------------
------------------------------------------------------------
------------------------------------------------------------
------------------------------------------------------------
-----------------------------------------KIFFLSLDAVGHINACVGL
A-QALAKR-GHSIYFLTNP--SFAGTFE-KS--GFNEIILIGDENHQTIIA---------
------------------------------------------------------------
------------------------------------------------------------
------------------------------------------------------------
------------------------------------------------------------
----------------------------------------------------------AK
MK------------------AKQ----EA-------------------------------
----------------------------------------THPLEAI---------AARL
ERIR-----------KTNWLSEK-SSYEKILE-FNP------NEPH--DFLLERYEELRA
VHPQIEAAI--KQELPDLIIID--RFFIPPCIAY-------------GTIPWASLFSGNP
LHLYD-S-------PDVPPRSSGKMNIDSTNRISTLILFLDKGYPSN-----------DR
TG-------WEEFRKKHREGFPTE--IRYHQNNLNR-EFGYPET-----S----EDEILR
ISPYMNIYGYPEELDY--------------------------------------------
------------------------------------------------------------
------------------------------------------------------------
------------------------------------------------------------
------------------------------------------------------------
------------------------------------------------------------
------------------------------------------------------------
----------------RDIA-Q-LPDNYIRMDTFCL-ETS--------------------
EP------FEL-PK------------EFRS-KLLP-------DDKLVYVSLGSMASIDVD
LMKRIVAEL-----SNSPHK-FIVSMGV-AHSQY-QL-SDNMW-------------GKPY
LVQTKILPL--VDLVITHGGNNT-------------------------------------
------------VTEAFYHGKP-MLVMPLFADQYDNAQRIL---EKGYGNRFNGY-LFKQ
--------GELCAMIDQILNDQQ-MIQRCKKAGERMRS----------------------
---------------------ANSKQKACEKIEEIVE---------------------RL
S-----------------------------------------------------------
------------------------------------------------------------
-----------------------------------------------------F----KN
------------------------------------------------------------
------------------------------------------------------------
------------------------------------------------------------
------------------------------------------------------------
------------------------------------------------------------
------------------------------------------------------------
------------------------------------------------------------
------------------------------------------------------------
------------------------------------------------------------
------------------------------------------------------------
------------------------------------------------------------
------------------------------------------------------------
------------------------------------------------------------
------------------------------------------------------------
------------------------------------------------------------
-----------------------------------------------------------
>Dpte.g10932.t1
M-----------------------------------------------------------
------------------------------------------------------------
------------------------------------------------------------
------------------------------------------------------------
------------------------------------------------------------
------------------------------------------------------------
---------------VNDQRL---------------------------------------
------------------------------------------------------------
------------------------------------------------------------
------------------------------------------------------------
------------------------------------------------------------
------------------------------------------------------------
------------------------------------------------------------
------------------------------------------------------------
-----------------------------------------KIFFTAVDAVGHVNACVGL
A-QPLKKR-GHEIIFLTNE--IFAGTYE-KY--GFKEIVLKSAKVKEIM-----------
------------------------------------------------------------
------------------------------------------------------------
------------------------------------------------------------
------------------------------------------------------------
----------------------------------------------------------EK
KG------------------NEK----SD-------------------------------
----------------------------------------EHPSKAM---------SSVW
NKYR-----------ENGTLSGK-PSIEKINI-FKP------DSGN--EIINMMIEGAKD
QHPQLIKII--EKEKPDLFIMD--QVVLPPCILY-------------GKIPWAYLCSPCP
RMLYE-T-------SDLPPLIS--------------------GYPSD-----------DR
TG-------WEEFEAKMEEAITQG--FLYGQNQINK-EFGYPEV-----T----REEFKF
KSPYINIYGYPEELDY--------------------------------------------
------------------------------------------------------------
------------------------------------------------------------
------------------------------------------------------------
------------------------------------------------------------
------------------------------------------------------------
------------------------------------------------------------
----------------SDTV-P-LPDNHIRVDAFCR-EAA--------------------
EN------FEL-PE------------EFKA-KIKP-------GDKLIYLSMGSIGCFDID
LMKKLVNEL-----SKSPHK-FIVSMGP-ANDQY-KL-ADNMW-------------GKAF
LPQTKVIPL--VDMVITHGGNNT-------------------------------------
------------VTETFSFGKP-MIVMPLFADQYDNAQRIL---EKGYGSRMNPY-HFKD
--------GELNKMIDDIFSNEQ-ILQRCRKAGERIAR----------------------
---------------------ANSKEKACEKIESIMT---------------------KL
K-----------------------------------------------------------
------------------------------------------------------------
-----------------------------------------------------I----SM
NK----------------------------------------------------------
------------------------------------------------------------
------------------------------------------------------------
------------------------------------------------------------
------------------------------------------------------------
------------------------------------------------------------
------------------------------------------------------------
------------------------------------------------------------
------------------------------------------------------------
------------------------------------------------------------
------------------------------------------------------------
------------------------------------------------------------
------------------------------------------------------------
------------------------------------------------------------
------------------------------------------------------------
-----------------------------------------------------------
>Dpte.g10931.t1
M-----------------------------------------------------------
------------------------------------------------------------
------------------------------------------------------------
------------------------------------------------------------
------------------------------------------------------------
------------------------------------------------------------
---------------VNDQRL---------------------------------------
------------------------------------------------------------
------------------------------------------------------------
------------------------------------------------------------
------------------------------------------------------------
------------------------------------------------------------
------------------------------------------------------------
------------------------------------------------------------
-----------------------------------------KIFFTAVDGVGHINACVGL
A-QPLKKR-GHEVIFLTNE--FFAGTYE-KY--GFKEIVLKIAKVKQIMAKNGNEKS--D
EHPCKAMSSVWNKFREDGTLSGKPSIEKINNFKPGGDNEIINLMFEGVKDQHLQIIDLIE
KEKPDLFIMDQFVVPPCILFGKIPWAFLCSCCPRMLYETSDLPPMSSGYPTDDRTGWDEF
DAKMEKAFAEGFIDGQNQINKEFGYPETSGKFTFKSPYLNIYGYPEELDYSDTVPLPDNH
IRVDAFCREANELFELPEEFEAKIKPGDKLIYLSMGSIGCFDIDLMKKLVNELSKSSHKF
IISMDGVGHVNACVGLAQPLKKRGHDVIFLTNDFFAGTYEKYGFKEIVLKSAKVKEIMEK
KG------------------NEK----SD-------------------------------
----------------------------------------EHPSKAM---------SSVW
NKLR-----------ENGTLSGK-PSIEKIKN-FKP------DSGN--EIINMMFEGVKD
QHPQLIEII--EKEKPDLFIMD--QIVLPPCILY-------------GKIPWAFLCSPCP
RMLYE-T-------PDLPPLTS--------------------GYPSD-----------DR
TG-------WKEFEAKMEEAFTQG--FLYGQNLINK-EFGYPEV-----T----REEFKF
KSPYINIYGYPEELDY--------------------------------------------
------------------------------------------------------------
------------------------------------------------------------
------------------------------------------------------------
------------------------------------------------------------
------------------------------------------------------------
------------------------------------------------------------
----------------SDTV-P-LPDNHIRVDAFCR-EAA--------------------
EN------FEL-PE------------EFKA-KIKP-------GDKLIYLSMGSIGCFDID
LMKKLVNEL-----SKSPHK-FIVSMGP-ANDQY-QL-ADNMW-------------GKAF
LPQTKVIPL--VDMVITHGGNNT-------------------------------------
------------VTETFSFGKP-MIVMPLFGDQYDNAQRIL---EKGYGSRMNPY-YFKD
--------GELNKMIDDIFSNEQ-IQQRCRKAGERIAR----------------------
---------------------ANSKEKACEKIESIMA---------------------KL
K-----------------------------------------------------------
------------------------------------------------------------
-----------------------------------------------------I----SM
NK----------------------------------------------------------
------------------------------------------------------------
------------------------------------------------------------
------------------------------------------------------------
------------------------------------------------------------
------------------------------------------------------------
------------------------------------------------------------
------------------------------------------------------------
------------------------------------------------------------
------------------------------------------------------------
------------------------------------------------------------
------------------------------------------------------------
------------------------------------------------------------
------------------------------------------------------------
------------------------------------------------------------
-----------------------------------------------------------
>Dpte.g10930.t1
M-----------------------------------------------------------
------------------------------------------------------------
------------------------------------------------------------
------------------------------------------------------------
------------------------------------------------------------
------------------------------------------------------------
---------------VNDQRL---------------------------------------
------------------------------------------------------------
------------------------------------------------------------
------------------------------------------------------------
------------------------------------------------------------
------------------------------------------------------------
------------------------------------------------------------
------------------------------------------------------------
-----------------------------------------KIIFLAVDGVGHVNACVGL
A-QPLKKR-GHDVIFLTNE--FFAGTYE-KY--GFKEIVMKIARVKEIM-----------
------------------------------------------------------------
------------------------------------------------------------
------------------------------------------------------------
------------------------------------------------------------
----------------------------------------------------------EK
NG------------------NEK----SD-------------------------------
----------------------------------------EHPCKAM---------SSIW
KKFR-----------EDGALSGK-PSIEKLNI-FKI------GGDN--EAMNLMFESVKD
QHPHLVDII--EKEKPDLIIMD--QFVVPPCILF-------------GKIPWAFLCSPCP
RMLYE-T-------PDLPPRSS--------------------GYPSD-----------DR
TG-------WDEFE-KMEEASTVG--FIDGQNQINK-EFGYSET----------SGKFTF
ISPYMNIYGYPEELDY--------------------------------------------
------------------------------------------------------------
------------------------------------------------------------
------------------------------------------------------------
------------------------------------------------------------
------------------------------------------------------------
------------------------------------------------------------
----------------SDTV-T-LPDNHIRVDAFCR-EAN--------------------
EL------FEL-PE------------EFKA-KIKP-------GDKLIYLSMGSIGCYDID
LMKKLVKEL-----SKSPHK-FIISMGP-ASDQY-QL-ADNMW-------------GKAF
LPQTNILPL--VDMVITHGGNNT-------------------------------------
------------VTETFSFGKP-MIVMPLFGDQYDNAQRIL---EKGYGSRMNPY-YFKD
--------GELNKTIDEIFSNEQ-IQQRCRKAGERIAR----------------------
---------------------ANSKEKACEKIESIMA---------------------KL
K-----------------------------------------------------------
------------------------------------------------------------
-----------------------------------------------------I----SM
NK----------------------------------------------------------
------------------------------------------------------------
------------------------------------------------------------
------------------------------------------------------------
------------------------------------------------------------
------------------------------------------------------------
------------------------------------------------------------
------------------------------------------------------------
------------------------------------------------------------
------------------------------------------------------------
------------------------------------------------------------
------------------------------------------------------------
------------------------------------------------------------
------------------------------------------------------------
------------------------------------------------------------
-----------------------------------------------------------
>Dpte.g8397.t1
------------------------------------------------------------
------------------------------------------------------------
------------------------------------------------------------
------------------------------------------------------------
------------------------------------------------------------
------------------------------------------------------------
---------------MKERKR---------------------------------------
------------------------------------------------------------
------------------------------------------------------------
------------------------------------------------------------
------------------------------------------------------------
------------------------------------------------------------
------------------------------------------------------------
------------------------------------------------------------
-----------------------------------------KIFIYSVDGVGHLNASIGL
G-QALLNR-GHEIYFLCTL--MFVDMIK-KY--GFKEIVLTTKLHEQAN-----------
------------------------------------------------------------
------------------------------------------------------------
------------------------------------------------------------
------------------------------------------------------------
----------------------------------------------------------ND
NKSDDD------------GEEEK----KN-------------------------------
----------------------------------------AHPIQSI---------DMMI
KTLQ-----------QVGILSDV-RPIDKLKI-FDS------TRDD--SIGTHMYNETIE
IHQQFVDAI--QREQPDLIILD--TMLVDPFIAF-------------GQIPWAFSLSANP
TFLLTNH-------PDIPPACS--------------------GLPSN-----------DR
TE-------WAEFLDEFNRTFKKD--MRYFQNKLNQ-HYGYPES-----S----DDNFLV
HSPYLNFYGYPKELDY--------------------------------------------
------------------------------------------------------------
------------------------------------------------------------
------------------------------------------------------------
------------------------------------------------------------
------------------------------------------------------------
------------------------------------------------------------
----------------TDIIGK-MPDNFIRLDAFCR-QES--------------------
EP------FQL-PE------------EFQS-KLKP-------DDKLIYLSLGSYGSMDVL
LMKRLVEAL-----SKTPYK-YIVSKGA-LHQQY-EL-ADNMW-------------GQAF
LPQIRILPL--VDMVITHGGNNT-------------------------------------
------------VTESILFGKP-MLVIPLFADQFDNAQRIK---EKGFGDRIEAY-RFEH
--------DQLIAMIDKIINDND-IRERCRKAAQRISV----------------------
---------------------DDSKIKACEQIEKFLD---------------------DF
S-----------------------------------------------------------
------------------------------------------------------------
-----------------------------------------------------S----SS
PANA--------------------------------------------------------
------------------------------------------------------------
------------------------------------------------------------
------------------------------------------------------------
------------------------------------------------------------
------------------------------------------------------------
------------------------------------------------------------
------------------------------------------------------------
------------------------------------------------------------
------------------------------------------------------------
------------------------------------------------------------
------------------------------------------------------------
------------------------------------------------------------
------------------------------------------------------------
------------------------------------------------------------
-----------------------------------------------------------
>Dpte.g10494.t1
M-----------------------------------------------------------
------------------------------------------------------------
------------------------------------------------------------
------------------------------------------------------------
------------------------------------------------------------
------------------------------------------------------------
--------------SDEKKSL---------------------------------------
------------------------------------------------------------
------------------------------------------------------------
------------------------------------------------------------
------------------------------------------------------------
------------------------------------------------------------
------------------------------------------------------------
------------------------------------------------------------
-----------------------------------------KIFIYTSDGVGHINACVGL
G-QALIKYGGHRIYFICST--TFAGTFK-QY--GFEEIVMTMKQQADES-----------
------------------------------------------------------------
------------------------------------------------------------
------------------------------------------------------------
------------------------------------------------------------
----------------------------------------------------------NE
NA------------------EQD----RQ-------------------------------
----------------------------------------IHPLLAM---------KMRV
KKLQ-----------ETGLLSDR-KPIEKLDC-FSS------NEED--SIGNHMFNESVE
HHQQIVDAV--ERERPDLIIVD--HFIVDPFILY-------------EKIPWAFSWSGNP
TFMFSNH-------PDIPPPCS--------------------GYPSN-----------DR
TG-------WDEFRQKFNESFKKD--IRTIQNKLNK-HFGYPEL-----N----DNNFFP
FSPYLNFYGYPKELDY--------------------------------------------
------------------------------------------------------------
------------------------------------------------------------
------------------------------------------------------------
------------------------------------------------------------
------------------------------------------------------------
------------------------------------------------------------
----------------TDII-E-LPENFIQLDAFCR-QET-------------------N
EP------YEL-PD------------EFKS-KLKP-------NDKLIYVSLGSMGSIDVD
LMKRIVQAL-----SKSPYK-YIVSKGA-LHEEY-DL-ADNMW-------------GEAY
LPQIRILPL--VDMVITHGGNNT-------------------------------------
------------VTETVSYGKP-MLVMPLFADQYDNAQRIR---EKGFGDRIETY-RFED
--------DKLIQLIDKILNDNE-IHERCRKAAERI------------------------
------------------------------------------------------------
------------------------------------------------------------
------------------------------------------------------------
------------------------------------------------------------
------------------------------------------------------------
------------------------------------------------------------
------------------------------------------------------------
------------------------------------------------------------
------------------------------------------------------------
------------------------------------------------------------
------------------------------------------------------------
------------------------------------------------------------
------------------------------------------------------------
------------------------------------------------------------
------------------------------------------------------------
------------------------------------------------------------
------------------------------------------------------------
------------------------------------------------------------
------------------------------------------------------------
-----------------------------------------------------------
>Dpte.g352.t1
M-----------------------------------------------------------
------------------------------------------------------------
------------------------------------------------------------
------------------------------------------------------------
------------------------------------------------------------
------------------------------------------------------------
------------LLSFCRNTL---------------------------------------
------------------------------------------------------------
------------------------------------------------------------
------------------------------------------------------------
------------------------------------------------------------
------------------------------------------------------------
------------------------------------------------------------
------------------------------------------------------------
-----------------------------------------ILVHKKFDAVGHINACIGM
A-QAFAKR-GHQIYFLNNS--NFSGLFE-KF--GFNEIILDLKSDSKDKS----------
------------------------------------------------------------
------------------------------------------------------------
------------------------------------------------------------
------------------------------------------------------------
----------------------------------------------------------FE
KK------------------VID----ED-------------------------------
----------------------------------------NHPVKDV----------SIN
DNFA-----------ECGLLSGK-SSYDQLDL-FDR------HKNER-FFCETMYNDIRN
VHEKMVEVI--EKEKPDLIIVD--HPLVAPCIAY-------------GKIPWAFSWSGNP
LPVYR-S-------EKLPPFTS--------------------GYPTY-----------DK
TG-------WAKFREKYVQTIAPS--FQYYQNLLNK-EFGGPTI-----T----YQDFFM
LSPHMNIYGYPEELDYADIVTLPEHFIRVDAFCRELPELFKLPDEFKVQPTDKLIYLSMG
SIGSSNVQLLQKIIGTLSNTPFKYIVSKGQHHEKINLPANMWGRAYLPQTRILPLVDMVI
THGGNNTVTEAFSFGKPMLVMPLFVDQFDNAQRIQEKGFGYRIDSHRYDDDELIKMIHMI
LNDKKMIEKCRQAAERLRKSDSKQKASCDGIGHINACIGLAQALANRGHRITFLNNRNFI
GTFLKYGFDEIILDDGGDENNVDDRVKSHPIESVPVTQSFVESGFLSAKSSYDQLDLFDR
HKNENLFCKLIYDDFKKVHEHMANVLKTEQPDLIVIDNSLIPPCIVYGQIPFIYSWSANP
LMMFRSDKLPPMMSGFPTNDSTTWSKYSEKLNNTAISSIKYYQNLLNKDLGYPEFEDDKF
WSAELIIYGYPEELDYTDIV-P-MPENCIRIDAFCR-MEN-----------------KSS
QPL-----FEL-PD------------EFKN-QIHP-------EDKLIYISLGSFGSSNIE
LMKKIINAL-----SQTSHK-YIVSKGQ-FHEQF-DL-ATNMW-------------GQPY
LPQTQILPM--VDMVITHGGNNT-------------------------------------
------------VTETFSFGKP-MLVIPLVADQHDNAQRIQ---EKGYGYRLNQH-NFTA
--------DELIQLVNKIINDNE-MIEKCRKAGERIRND---------------------
---------------------SDSKMKACERIEQFFLFVESSRRIELIERIGESKSNEKQ
KLAYNDTSSTMNLSSRMREQKSSSLKLFNRKMDLMIDHHPQQQQQQFKAHNEIKSRTRNS
LMMVMLDQNNNSGSHCRHHHGVDTFNQTKSSCTMENQCFHFLLTMDNRYLSEQQQLRKQI
QTGTLSIQHEQGNNGDHKKILEQQNLESSFQKQSQNQQQQLMTNSTENDNKINS----NN
EKNNESKNTQLPSKNHLQLQHQKSVAVDEYFVMDGSSPPPPTSTSYLLHHHLDQEHKEKH
DERPIDVGWVGGWASDFDILLRDSIGIKAFTDFLRKEFSYENLQFFLAVQNFKKLTDSDE
IRKKSQEIYDKFIALSAPDPVNVDSRARKSVESGLSNPNNRIFLLAEEQIYNLMKFDSYV
RFLKSDIYEKCSILDLKGESLPYENDDAIVGDTICDTLLSSTSSANAISTSGRSGHNSGK
NNPAAVKKRRSFIPWARLKSSINHKASSLSSMTAPSSTKAEMFGSKKQYMMRKLTNSIHK
IRSKSLDEHLTNHVNNKTQHLIGSETQSHNSSIDKSSIISNGQKNPFNSTSRSSLMPHSS
DSIDSSDHNVFPPSPDNMKSVEIIDASCSPPTSIPTAIEHLKSHSESDPVSPAKSLSLAM
TTTLSSTSTANLPNLPSSASSSSFNHNCNRDNCHFLRIVFPDRSQTVVPSSPNETLNNLL
KKLFEKRSLKYLAWDVFITGNEKPLDLSTNTTQLGCVELRVEQRVIFRVEFPSQDIIGVK
TRPTKLCSEIFHPLLIRYGYRPEHTVMTIAETEQIVPQMSPVSVLDGQHIVVSYFDDLEE
WGWDTTRNNIPVALSLAGKSFSEDSSMKSKKKDEKSMDGHALIDQQQQASSVPSVATYHN
LGSIRDHLLASRYIAAKNNQSNNLNLECSPQLDSYESPTNTSSSTPGDDTQSDIFFRELM
KTAHTIPSPPRGPSLTSTYSAAYGIINSSSPPNETTSNRSQQSQTPISNTNRIPYRTSNN
SSQQQQRNQSLRDLQNHRHFKSYQPSPLSYEPVPVPRSLEMARKQIMSENELGQSISSNS
SPSINTLPLDLPNHRHKLNSQPITTQESNKLNLLQPQKPPLRRQKSDPPTQPPPLPPKST
NTTNLMMNTNNITTNTICPPRPPPRTSIFTHRNQSLTSDNCQNQSSSITMTNPSDSSLA
>Dpte.g12147.t1
------------------------------------------------------------
------------------------------------------------------------
------------------------------------------------------------
------------------------------------------------------------
------------------------------------------------------------
------------------------------------------------------------
------------------------------------------------------------
------------------------------------------------------------
------------------------------------------------------------
------------------------------------------------------------
------------------------------------------------------------
------------------------------------------------------------
------------------------------------------------------------
------------------------------------------------------------
------------------------------------------------------------
---------------------MNEGNFS-KF--GFKELLLLINNDDDDD-----------
------------------------------------------------------------
------------------------------------------------------------
------------------------------------------------------------
------------------------------------------------------------
----------------------------------------------------------DR
KT------------------TEE----QNV------EPK---------------------
------------------------------------TSSSNHPNAND---------EKLI
NELN-----------TSGILSAR-SSLEKLDL-YDR------HKNKD-YYAKQLTIDLIK
WNSQIAKMI--DVEKPDLIIVD--HMLVVPCIAY-------------GKIPWSFLWSANP
IPLYRFS-------KKLPPPFS--------------------GYPID-----------DQ
SK-------WSEFFEVLENSTRPS--LQYYQNLLNK-ECGYLET----VD----HEQFLF
ISPYLNIYGYPKELDY--------------------------------------------
------------------------------------------------------------
------------------------------------------------------------
------------------------------------------------------------
------------------------------------------------------------
------------------------------------------------------------
------------------------------------------------------------
----------------TDVI-E-LPSNFIQLDAFCR-YET--------------------
EK------FEL-PN------------EFRC-KIQS-------NDKLIYLSLGTFGSCNVE
LMNQIILAI----STKSKYK-CIVSMGP-LYEKI-KL-ANNVW-------------GKSY
LPQTKILSL--VDLVITHGGNNT-------------------------------------
------------ITETCLAGKP-MIAIPMFVDQYDNAQRIQ---EKGYGYRFDQTNQFDQ
--------IKFLSLIDNIINDDEQMKKHCQQMAKR-------------------------
------------------------------------------------------------
------------------------------------------------------------
------------------------------------------------------------
------------------------------------------------------------
------------------------------------------------------------
------------------------------------------------------------
------------------------------------------------------------
------------------------------------------------------------
------------------------------------------------------------
------------------------------------------------------------
------------------------------------------------------------
------------------------------------------------------------
------------------------------------------------------------
------------------------------------------------------------
------------------------------------------------------------
------------------------------------------------------------
------------------------------------------------------------
------------------------------------------------------------
------------------------------------------------------------
-----------------------------------------------------------
>Dpte.g545.t1
------------------------------------------------------------
------------------------------------------------------------
------------------------------------------------------------
------------------------------------------------------------
------------------------------------------------------------
------------------------------------------------------------
---------------MSSKSL---------------------------------------
------------------------------------------------------------
------------------------------------------------------------
------------------------------------------------------------
------------------------------------------------------------
------------------------------------------------------------
------------------------------------------------------------
------------------------------------------------------------
-----------------------------------------KILFQPADGIGHINAAIGL
A-QALANR-GHQVFVFTLP--NEIGTFK-KF--GLNEIHLQLTNEENNK-----------
------------------------------------------------------------
------------------------------------------------------------
------------------------------------------------------------
------------------------------------------------------------
----------------------------------------------------------KK
NDSN--------------DKKDA----DK-------------------------------
----------------------------------------DHPLKSS---------KETL
ERMS-----------DAGIFSHR-SSIDKIDA-YRAMI---DVRDQT-SHGYQRHQQLKE
IHPQMVTAI--DKLKPNLIIADSCHFSLSPCIAY-------------GKIPWIFLYSENP
LSLFD-S-------PNVPPPLS--------------------GYPTY-----------DK
TC-------WKEFREKFQKDYCES--HCYAQNLINK-ELGYPEV-----D----EKIPLL
LSPYLNIYGFPEELDY--------------------------------------------
------------------------------------------------------------
------------------------------------------------------------
------------------------------------------------------------
------------------------------------------------------------
------------------------------------------------------------
------------------------------------------------------------
----------------TDLA-K-LPDNYIRMDTYCR-KTA--------------------
EK------FEL-PD------------EFKK-KIQT-------EDKLIYLSLGSMAGFDVE
LMKRLVKIL-----GKTSHK-YIVSKGI-LHDQY-EL-PDNMW-------------GGPY
VPQTEILPI--VDMVITHGGNNT-------------------------------------
------------VSETLSFGKP-MLVMPSFVDQFDNAQRIT---EKGYGYRLDTY-GFTD
--------EELIETVDRILNDQQ-MKEKCKKAGERIQN----------------------
---------------------SNSKEKACEKIEELAE---------------------KF
S-----------------------------------------------------------
------------------------------------------------------------
-----------------------------------------------------K----TN
------------------------------------------------------------
------------------------------------------------------------
------------------------------------------------------------
------------------------------------------------------------
------------------------------------------------------------
------------------------------------------------------------
------------------------------------------------------------
------------------------------------------------------------
------------------------------------------------------------
------------------------------------------------------------
------------------------------------------------------------
------------------------------------------------------------
------------------------------------------------------------
------------------------------------------------------------
------------------------------------------------------------
-----------------------------------------------------------
>Dpte.g10817.t1
M-----------------------------------------------------------
------------------------------------------------------------
------------------------------------------------------------
------------------------------------------------------------
------------------------------------------------------------
------------------------------------------------------------
-------------SEQKNKQL---------------------------------------
------------------------------------------------------------
------------------------------------------------------------
------------------------------------------------------------
------------------------------------------------------------
------------------------------------------------------------
------------------------------------------------------------
------------------------------------------------------------
-----------------------------------------KIIFLSSEGAGHINACVGL
A-QELAKC-GHEIYFFNKP--SNIGQFE-KL--GFKEIILHENAVVDDTDK---------
------------------------------------------------------------
------------------------------------------------------------
------------------------------------------------------------
------------------------------------------------------------
----------------------------------------------------------KQ
VKT------------------------DN-------------------------------
----------------------------------------KDDNDQ----------GKLR
ETII-----------KSNLLADL-SPYDQLDV-FDR------HKNKN-FFGFAIINDIRK
IHEQIQQSL--SEQKPDLVIVD--YILIPPCIAY-------------GQIPWAYLCSHNP
LHLFN-S-------QLLPPITS--------------------GLPTD-----------NR
SG-------WADFYDKFRKTYQSS--LQYCQNELNK-HYQCPEV-----N----KNQFLF
LSPHFNIYGYPEQLDY--------------------------------------------
------------------------------------------------------------
------------------------------------------------------------
------------------------------------------------------------
------------------------------------------------------------
------------------------------------------------------------
------------------------------------------------------------
----------------TDII-T-LPENVVRLDGFCR-QQSTTTT-----------DDNDN
KT------FEL-PE------------NIKT-RLSD-------TVKLIYFSLGTFGSTNVT
LMQKILNEL-----AGCPHQ-IIVSTGQ-SHQQL-SL-SENMY-------------GQSY
LPQMSILPL--VDLVITHGGNNT-------------------------------------
------------VTETMSYGKP-MIVMPLFADQHDNAQRIM---EKGFGYRINPH-RFES
--------NQLIQLIQQILLDKI-MIERCTNAGDLIRK----------------------
---------------------SNSKWKACTKIEKLLN---------------------NK
K-----------------------------------------------------------
------------------------------------------------------------
-----------------------------------------------------E------
------------------------------------------------------------
------------------------------------------------------------
------------------------------------------------------------
------------------------------------------------------------
------------------------------------------------------------
------------------------------------------------------------
------------------------------------------------------------
------------------------------------------------------------
------------------------------------------------------------
------------------------------------------------------------
------------------------------------------------------------
------------------------------------------------------------
------------------------------------------------------------
------------------------------------------------------------
------------------------------------------------------------
-----------------------------------------------------------
>Dpte.g11794.t1
------------------------------------------------------------
------------------------------------------------------------
------------------------------------------------------------
------------------------------------------------------------
------------------------------------------------------------
------------------------------------------------------------
------------------MSL---------------------------------------
------------------------------------------------------------
------------------------------------------------------------
------------------------------------------------------------
------------------------------------------------------------
------------------------------------------------------------
------------------------------------------------------------
------------------------------------------------------------
-----------------------------------------KILFNPCDGLGHINACIGL
A-QALQLR-GHRIYFFTNK--QMAGQYRDRY--GFEEFILHNSNNESIDT----------
------------------------------------------------------------
------------------------------------------------------------
------------------------------------------------------------
------------------------------------------------------------
----------------------------------------------------------NE
SA------------------TDD----DN-------------------------------
----------------------------------------DHPIKN----------NKLM
NVII-----------ESGLLSDM-SPFEKLDL-YDH------NKNPN-IFARTMSEQILN
VHEQMLNII--DKLQPDLIIVD--SMIVAPCILY-------------GSYCWAFSWSANP
ILLYR-S-------DHIPPMMS--------------------GYPSD-----------NQ
NG-------WSEFREKFNKTFISS--ICYYQNWLNE-QLGYDKM---IEN----SNDLPF
ISPYLNIYGYPKELDY--------------------------------------------
------------------------------------------------------------
------------------------------------------------------------
------------------------------------------------------------
------------------------------------------------------------
------------------------------------------------------------
------------------------------------------------------------
----------------NKMA-N-LPDHFIRIDAFCR-QSSSSS---------------SD
SS------FEL-PE------------KFQRKNLKS-------NVRLIYVSMGSFGSANVV
LMKRLIDAL----AANSLHK-FIISTGL-YHQQI-RL-AENQW-------------GQPY
LPQTQILPL--IDLVITHGGNNT-------------------------------------
------------VTETLMAGKP-MIIMPLYTDQYDNAQRIQ---ECGYGQRIDTH-RFTS
--------SEMNTMIDQILNDIE-MLKRCEQTGIRIRQ----------------------
---------------------SETKLEACKRIEKLCL---------------------KE
T-----------------------------------------------------------
------------------------------------------------------------
-----------------------------------------------------K----EK
D-----------------------------------------------------------
------------------------------------------------------------
------------------------------------------------------------
------------------------------------------------------------
------------------------------------------------------------
------------------------------------------------------------
------------------------------------------------------------
------------------------------------------------------------
------------------------------------------------------------
------------------------------------------------------------
------------------------------------------------------------
------------------------------------------------------------
------------------------------------------------------------
------------------------------------------------------------
------------------------------------------------------------
-----------------------------------------------------------
>Dpte.g6620.t1
M-----------------------------------------------------------
------------------------------------------------------------
------------------------------------------------------------
------------------------------------------------------------
------------------------------------------------------------
------------------------------------------------------------
---------------SSTISK---------------------------------------
------------------------------------------------------------
------------------------------------------------------------
------------------------------------------------------------
------------------------------------------------------------
------------------------------------------------------------
------------------------------------------------------------
------------------------------------------------------------
-----------------------------------------RILVTPVLGVGHVNACAGI
A-KPLLKN-GHRVAFFLEK--QFAGQLS-KH--GFEEIIYEIDYEPD-------------
------------------------------------------------------------
------------------------------------------------------------
------------------------------------------------------------
------------------------------------------------------------
------------------------------------------------------------
------------------DTAGT----NN-------------------------------
----------------------------------------RTPGEQ------------AA
HFLL-----------KNGILGNN-DRFEQIER-VLN------TKWDS-------DSKKIQ
LDKHLRETI--KTFKPDLFIVD--DPKLQPAIYY-------------SNKPWIKVISIAP
LLYLYNI-------ESLPPGWS--------------------GLSNS---------DLDR
KQ-------WPKYQKIVQNIF-----YRKDENDFIE-KMGYKRY-----P----NDLLMP
PTEALTIYAYPEEYNY--------------------------------------------
------------------------------------------------------------
------------------------------------------------------------
------------------------------------------------------------
------------------------------------------------------------
------------------------------------------------------------
------------------------------------------------------------
----------------PEIK-E-YHPDWFNIEVFNK-NES-------------------N
EK------IDL-KE------------FLPK-DFYENDLNGNWSGKWIYVSMGSMGSVDLN
LMHRLIEVL-----SKTNHK-YIVSKGP-RHEEY-EL-TGNLW-------------GDRY
LPQVKILPV--VDLVITHGGNNS-------------------------------------
------------VTETFAQGKP-MIIMSLFVDQHDNAQRLS---ETNFAKQINPY-DFDD
--------NDLINAIDQLLNDDQ-LRQRLSKASNRIRN----------------------
---------------------SNKHSELCAKIEEILM---------------------KN
------------------------------------------------------------
------------------------------------------------------------
------------------------------------------------------------
------------------------------------------------------------
------------------------------------------------------------
------------------------------------------------------------
------------------------------------------------------------
------------------------------------------------------------
------------------------------------------------------------
------------------------------------------------------------
------------------------------------------------------------
------------------------------------------------------------
------------------------------------------------------------
------------------------------------------------------------
------------------------------------------------------------
------------------------------------------------------------
------------------------------------------------------------
------------------------------------------------------------
-----------------------------------------------------------
>Dpte.g6619.t1
------------------------------------------------------------
------------------------------------------------------------
------------------------------------------------------------
------------------------------------------------------------
------------------------------------------------------------
------------------------------------------------------------
-----------------MKSK---------------------------------------
------------------------------------------------------------
------------------------------------------------------------
------------------------------------------------------------
------------------------------------------------------------
------------------------------------------------------------
------------------------------------------------------------
------------------------------------------------------------
-----------------------------------------RILVAPVNAVGHVNACIGV
A-LPLLKR-GYRICFFLEK--PYSGKLK-SY--GFEEFLYEPFKDIDDEQD---------
------------------------------------------------------------
------------------------------------------------------------
------------------------------------------------------------
------------------------------------------------------------
------------------------------------------------------------
------------------DDDGE----KF-------------------------------
----------------------------------------KNPGDY------------LA
NKLL-----------KMGILGQK-DVRLQLAK-MDG------KSMYK-------FDQRSY
ENQQLQMVI--ESFQPDLFIVD--NMKLEPAIFV-------------TKKPWIRIISVVP
LIYLQDIS------NELPPAWT--------------------GFSIN----------DHH
SD-------WNDLRKFTDVFR-----FSKDWNDISE-SLGYQRY-----P----NDALIP
DTQSLTIYAYPEEYDY--------------------------------------------
------------------------------------------------------------
------------------------------------------------------------
------------------------------------------------------------
------------------------------------------------------------
------------------------------------------------------------
------------------------------------------------------------
----------------PEIK-K-YCKNWFNLDVFNK-NES-------------------G
EK------IDL-KE------------FLPK-DFYENNLNGNWSGKWIYVSMGSMGSADLN
LMHRLIEIL-----SKTNHK-YIVSKGP-RHNEY-EL-TGNLW-------------GDRY
LPQVKILPV--VDLVITHGGNNS-------------------------------------
------------VTETFAQGKP-MIIMPLFCDQHDNAQRLS---ETNWAIKIPPY-DFTD
--------KQLIESIDRLLYDKE-LNQRLKQASKRILQ----------------------
---------------------TDKHEIVCDMIDKILE---------------------K-
------------------------------------------------------------
------------------------------------------------------------
------------------------------------------------------------
------------------------------------------------------------
------------------------------------------------------------
------------------------------------------------------------
------------------------------------------------------------
------------------------------------------------------------
------------------------------------------------------------
------------------------------------------------------------
------------------------------------------------------------
------------------------------------------------------------
------------------------------------------------------------
------------------------------------------------------------
------------------------------------------------------------
------------------------------------------------------------
------------------------------------------------------------
------------------------------------------------------------
-----------------------------------------------------------
>Dpte.g12092.t1
------------------------------------------------------------
------------------------------------------------------------
------------------------------------------------------------
------------------------------------------------------------
------------------------------------------------------------
------------------------------------------------------------
------------------------------------------------------------
------------------------------------------------------------
------------------------------------------------------------
------------------------------------------------------------
------------------------------------------------------------
------------------------------------------------------------
------------------------------------------------------------
------------------------------------------------------------
------------------------------------------------------------
------------------------------------------------------------
------------------------------------------------------------
------------------------------------------------------------
------------------------------------------------------------
------------------------------------------------------------
------------------------------------------------------------
------------------------------------------------------------
------------------------------------------------------------
------------------------------------------------------------
------------------------------------------------------------
------------------------------------------------------------
------------------------------------------------------------
------------------------------------------------------------
------------------------------------------------------------
------------------------------------------------------------
------------------------------------------------------------
------------------------------------------------------------
------------------------------------------------------------
------------------------------------------------------------
------------------------------------------------------------
------------------------------------------------------------
------------------------------------------W-------------GDRY
LPQVKILPV--VDLVITHGGNNS-------------------------------------
------------VTETFAQGKP-MIIMPLFADQHDNAQRLS---EKNLAIKLPPY-DFTD
--------EQMIESIDRLLYDKE-LNQRLLRASKRILQ----------------------
---------------------TDKHEIVCDMIEKILE---------------------NC
------------------------------------------------------------
------------------------------------------------------------
------------------------------------------------------------
------------------------------------------------------------
------------------------------------------------------------
------------------------------------------------------------
------------------------------------------------------------
------------------------------------------------------------
------------------------------------------------------------
------------------------------------------------------------
------------------------------------------------------------
------------------------------------------------------------
------------------------------------------------------------
------------------------------------------------------------
------------------------------------------------------------
------------------------------------------------------------
------------------------------------------------------------
------------------------------------------------------------
-----------------------------------------------------------
>Dpte.g6618.t1
------------------------------------------------------------
------------------------------------------------------------
------------------------------------------------------------
------------------------------------------------------------
------------------------------------------------------------
------------------------------------------------------------
---------------MKITQK---------------------------------------
------------------------------------------------------------
------------------------------------------------------------
------------------------------------------------------------
------------------------------------------------------------
------------------------------------------------------------
------------------------------------------------------------
------------------------------------------------------------
-----------------------------------------RILFTPVNGVGHVNACIGI
A-KSLLKR-GHRIGFFVER--TYNGKIQ-KL--GFEEFCYEPSFFGV-------------
------------------------------------------------------------
------------------------------------------------------------
------------------------------------------------------------
------------------------------------------------------------
------------------------------------------------------------
------------------KKDTA----NL-------------------------------
----------------------------------------KNPGES------------AA
QYLV-----------DKKIIGKQ-NTLEQLKK-LTE------KPDES------MNIKRFE
DNEKLKQVI--ESFQPDLFIVD--NIVLEPIIDC-------------SKKPWIKIMSVAP
LVYLYDI-------DHLPPAWS--------------------GLAAD----------SDR
KE-------WPKYREIINQFI-----VNKDNNDFNE-KHGFRRY-----E----NDLLMP
LTQVLTIYAYPEEYDY--------------------------------------------
------------------------------------------------------------
------------------------------------------------------------
------------------------------------------------------------
------------------------------------------------------------
------------------------------------------------------------
------------------------------------------------------------
----------------PEIK-E-YHPDWFNLEVFNK-NES-------------------G
EK------IDL-KE------------FLPK-DFYENDLNGNWSGKWIYVSMGSMGSVDLN
LMHRLIEVL-----SKTNHK-YIVSKGP-RHEEY-EL-TGNLW-------------GDRY
LPQVKILPV--VDLVITHGGNNSVTETFAQGKPMIIMSLFCDQHDNALRLSETNWAIKIP
PYDFTDEQMIXCVTETFAQGKP-MIIMSLFCDQHDNALRLS---ETNWAIKIPPY-DFTD
--------EQMIKSIDHLLYDEE-LNQRLKQASQRILQ----------------------
---------------------TDKHEQMCEKIEKILA---------------------KF
D-----------------------------------------------------------
------------------------------------------------------------
-----------------------------------------------------N----NN
SVKD--------------------------------------------------------
------------------------------------------------------------
------------------------------------------------------------
------------------------------------------------------------
------------------------------------------------------------
------------------------------------------------------------
------------------------------------------------------------
------------------------------------------------------------
------------------------------------------------------------
------------------------------------------------------------
------------------------------------------------------------
------------------------------------------------------------
------------------------------------------------------------
------------------------------------------------------------
------------------------------------------------------------
-----------------------------------------------------------
>Dpte.g12091.t1
M-----------------------------------------------------------
------------------------------------------------------------
------------------------------------------------------------
------------------------------------------------------------
------------------------------------------------------------
------------------------------------------------------------
-------------EMSNQKKR---------------------------------------
------------------------------------------------------------
------------------------------------------------------------
------------------------------------------------------------
------------------------------------------------------------
------------------------------------------------------------
------------------------------------------------------------
------------------------------------------------------------
-----------------------------------------KILFAPINGVGHVNACISI
A-KPLFDR-GHRIGFFVET--TYNGNLK-EL--GFEEYYYEPFFYMKHKNNE--------
------------------------------------------------------------
------------------------------------------------------------
------------------------------------------------------------
------------------------------------------------------------
----------------------------------------------------------DE
DND---------------KTNLE----NI-------------------------------
----------------------------------------QNPGES------------TA
QWLI-----------DKKIIGKQ-DPFEQLQK-FTE------KPDQY------LLEKRLE
DIEKFKQVI--KTFKPDLFMID--HLMLEPIIDC-------------SGKPWIKIISTTP
LLHLYDF-------DHLPPAWT--------------------GLSSD----------SDR
KE-------WPKYREIIDQLI-----FNKDFNDFNE-QNGYRRY-----E----NDLLMP
PTQALTIYAYPEEYNY--------------------------------------------
------------------------------------------------------------
------------------------------------------------------------
------------------------------------------------------------
------------------------------------------------------------
------------------------------------------------------------
------------------------------------------------------------
----------------PEIK-E-YHPDWFNLEVFNK-NES-------------------G
EK------IDL-KE------------FLPK-DFYENDLNGNWSGKWIYVSMGSMGSVDLN
LMHRLIEVL-----SKTNHK-YIVSKGP-RHEEY-EL-TGNLW-------------GDRY
LPQVKILPV--VDLVITHGGNNS-------------------------------------
------------VTETFAQGKP-MIIMPFVVHKKQKVYTMQPYQDSYGGGGGGGY-DMGS
YGGGGGGGGDSYGGGDN-------------------------------------------
---------------------GGSYS----------------------------------
------------------------------------------------------------
------------------------------------------------------------
------------------------------------------------------------
------------------------------------------------------------
------------------------------------------------------------
------------------------------------------------------------
---------------------------------------------------GGGGGGGG-
------------------------------------------------------------
------------------------------------------------------------
------------------------------------------------------------
------------------------------------------------------------
------------------------------------------------------------
------------------GY----------------------------------------
------------------------------------------------------------
------------------------------------------------------------
------------------------------------------------------------
------------------------------------------------------------
------------------------------------------------------------
-----------------------------------------------------------
>Dpte.g3627.t1
MAK---------------------------------------------------------
------------------------------------------------------------
------------------------------------------------------------
------------------------------------------------------------
------------------------------------------------TTTPPTATTTST
------------------------------------------------------------
-----TKLNTNENKMMKKSKK---------------------------------------
------------------------------------------------------------
------------------------------------------------------------
------------------------------------------------------------
------------------------------------------------------------
------------------------------------------------------------
------------------------------------------------------------
------------------------------------------------------------
-----------------------------------------NIVIISLNAVGHVNGCRGA
CIESLIGR-GHNVYFLLEK--AFEGQLR-PF--GFKEIIYDISNDQNEPA----------
------------------------------------------------------------
------------------------------------------------------------
------------------------------------------------------------
------------------------------------------------------------
------------------------------------------------------------
------------------------------------------------------------
----------------------------------------KKPGEQ------------LA
NELL-----------SYRMLGKM-TIEEKLQQ-MINYF----------AKSHTFLCYYQQ
VDICLKRLM--NEMKIDLFIID--DCHIHPAIYY-------------SKIPVIKCITSAP
FIFFAQD-------PAIPPPFT--------------------GIASN----------ADP
ET-------LHKYREIVLGVL-----KKNAFADHIV-KLGYEKY-----PD---DPCEIE
KRYAFYVYAYPKELNH--------------------------------------------
------------------------------------------------------------
------------------------------------------------------------
------------------------------------------------------------
------------------------------------------------------------
------------------------------------------------------------
------------------------------------------------------------
----------------WKIE-S-TYPRWFNLDVFNR-NVQ-------------------N
ET------IDL-EK------------LVGK-DFFHDDLDGKFSGKWIYVSMGSMGSVDLE
LMQRLTSIL-----AKSDHK-YIVSKGP-RHDEY-ELTGKNMW-------------GARF
IPQVKILPL--VDLVITHGGNNT-------------------------------------
------------VTETFAQGKP-MIVMPLFCDQSDNGQRLL---ETGFGACFEPY-DFEE
--------QQLLSTIDRLLTDEK-LSDRLRRASERIKK----------------------
---------------------SNAHQLFGEKVEQFLN---------------------DY
------------------------------------------------------------
------------------------------------------------------------
------------------------------------------------------------
------------------------------------------------------------
------------------------------------------------------------
------------------------------------------------------------
------------------------------------------------------------
------------------------------------------------------------
------------------------------------------------------------
------------------------------------------------------------
------------------------------------------------------------
------------------------------------------------------------
------------------------------------------------------------
------------------------------------------------------------
------------------------------------------------------------
------------------------------------------------------------
------------------------------------------------------------
------------------------------------------------------------
-----------------------------------------------------------
>Dpte.g6328.t1
------------------------------------------------------------
------------------------------------------------------------
------------------------------------------------------------
------------------------------------------------------------
------------------------------------------------------------
------------------------------------------------------------
--------------------M---------------------------------------
------------------------------------------------------------
------------------------------------------------------------
------------------------------------------------------------
------------------------------------------------------------
------------------------------------------------------------
------------------------------------------------------------
------------------------------------------------------------
-----------------------------------------KIFIHVMDLVGPQNACIGL
G-QQLVQR-GHQVIFLVNE--NFLKKFQ-PYSNQFKILGLKPVADEEPD-----------
------------------------------------------------------------
------------------------------------------------------------
------------------------------------------------------------
------------------------------------------------------------
------------------------------------------------------------
--------------------ENE----KN-------------------------------
----------------------------------------LQPIQI------------LI
NSFI-----------RMGLFDPI-KPIEKIHRMIDS------------KFIRNLGANAEA
FEPQIRMLI--EQEKPDIFLVD--AKIMSPCIMN-------------SSIPWVYVFCANP
LGLFT-D-------ERLPPFSS--------------------DLPID----------GDR
KE-------WQEYRQILHQKYFDK--VVARQREICE-KFGYPPP-----K----DQVFFP
RSPLLNIYQFPKELDY--------------------------------------------
------------------------------------------------------------
------------------------------------------------------------
------------------------------------------------------------
------------------------------------------------------------
------------------------------------------------------------
------------------------------------------------------------
----------------DDTI-K-LPEHYQRVDAFVR-DDP--------------------
EP------FEL-PD------------KIRK-QMKP-------GDKLIFLSMGSMGSCNLE
LMKRFVRVL-----SKTPYY-YLVSMGP-LYDQY-EL-SDNMW-------------GGPY
VPQTKILPL--VDLVIFHGGNNT-------------------------------------
------------LTETVYFGKP-MIVIPLFYDQYNNAQRVQ---EKNFGRRLDQH-QFTD
--------EQLIDTIDKLINDNE-LCERLKRIGQRIRT----------------------
---------------------SQAKDLACERIEQLAK---------------------SS
K-----------------------------------------------------------
------------------------------------------------------------
-----------------------------------------------------Q------
------------------------------------------------------------
------------------------------------------------------------
------------------------------------------------------------
------------------------------------------------------------
------------------------------------------------------------
------------------------------------------------------------
------------------------------------------------------------
------------------------------------------------------------
------------------------------------------------------------
------------------------------------------------------------
------------------------------------------------------------
---------------------N--------------------------------------
------------------------------------------------------------
------------------------------------------------------------
------------------------------------------------------------
-----------------------------------------------------------
>Dpte.g5142.t1
------------------------------------------------------------
------------------------------------------------------------
------------------------------------------------------------
------------------------------------------------------------
------------------------------------------------------------
------------------------------------------------------------
--------------------M---------------------------------------
------------------------------------------------------------
------------------------------------------------------------
------------------------------------------------------------
------------------------------------------------------------
------------------------------------------------------------
------------------------------------------------------------
------------------------------------------------------------
-----------------------------------------KILFHPLESWGHMNASIGV
A-QIMFKR-GHQIIFAITE--NVRGQFE-KH--GFEEIILHTISTPS-------------
----------------------------L-------------------------------
------------------------------------------------------------
------------------------------------------------------------
------------------------------------------------------------
------------------------------------------------------------
------------------------------------------------------------
--------------------------------------SNYQQNDC------------VD
FLLN-----------STDLFREK-DPFKKYSM-FQK-------------VFEIRAQEILQ
TEQQLKKIL--NDEQPDLILVD--QILISPMIIQ-------------SGIPWILIFSCNP
LSFRN-D-------NRLPPPFS--------------------GLPTN-----------DQ
SL-------WQKYRNEFQRTYHHY--VLSNQNFLMK-YFGFETL-----E----YNGITP
PSPYLNIYGYPEELDY--------------------------------------------
------------------------------------------------------------
------------------------------------------------------------
------------------------------------------------------------
------------------------------------------------------------
------------------------------------------------------------
------------------------------------------------------------
----------------NKIA-P-MPDNCFRIDTFCR-MEN--------------------
EN------FEI-DQ------------EFLK-RLQP-------NSKLIYISLGTLASIRFD
MIKKFLMIL-----SKTKHG-YIVSKGR-FDDGF-KL-PLNMF-------------GDEH
LPQTKVLPL--VDLVITHGGNNT-------------------------------------
------------VTESLFFGKP-MILMPFFADQYDNAQRLH---ELGYGSRLDPF-NYQQ
--------NELIEQVERLLFDQQ-INQRLKNLSKRMQT----------------------
---------------------SNLREKLSKNLEKIVN---------------------EF
K-----------------------------------------------------------
------------------------------------------------------------
-----------------------------------------------------S----SN
DKANRNNL----------------------------------------------------
------------------------------------------------------------
------------------------------------------------------------
------------------------------------------------------------
------------------------------------------------------------
------------------------------------------------------------
------------------------------------------------------------
------------------------------------------------------------
------------------------------------------------------------
------------------------------------------------------------
------------------------------------------------------------
------------------------------------------------------------
------------------------------------------------------------
------------------------------------------------------------
------------------------------------------------------------
-----------------------------------------------------------
>Dpte.g9613.t1
------------------------------------------------------------
------------------------------------------------------------
------------------------------------------------------------
------------------------------------------------------------
------------------------------------------------------------
------------------------------------------------------------
--------------------M---------------------------------------
------------------------------------------------------------
------------------------------------------------------------
------------------------------------------------------------
------------------------------------------------------------
------------------------------------------------------------
------------------------------------------------------------
------------------------------------------------------------
-----------------------------------------KILFYSMEGIGHVQACLGL
A-NCLRKHRNHQITFMIGS--EYQGKFR-RY--GHDEIILKDDGEDPKMF----------
------------------------------------------------------------
------------------------------------------------------------
------------------------------------------------------------
------------------------------------------------------------
----------------------------------------------------------EK
QSSN--------------EINDD----ND-------------------------------
----------------------------------------EHPVLPL-----------IV
SRLQ-----------KSIVLQHR-TPKEKLQL-RDN------------AMFKRIYEKMKR
LNNQIDQLI--TKFDPDLIIID--HFIIPPCIAFH------------PRIPWIFLFSGCP
DFLYN-S-------TELPPLMS--------------------GLPSN-----------DR
SE-------WPEYRQLFYEKYQKP--LQDLQNELNK-DFGYDPY-----P----STIFFN
KSPYLNIYGYPKELDF--------------------------------------------
------------------------------------------------------------
------------------------------------------------------------
------------------------------------------------------------
------------------------------------------------------------
------------------------------------------------------------
------------------------------------------------------------
----------------DDRV-E-KPENFLQMDSFFD-YDP-----------------NDY
SN------YEF-PE------------EFRQ-KLQT-------GDRIIYISLGSCGPIDLE
LMKKIIKSL-----RQTPYK-YIISKGP-LHNEL-ELPSENMW-------------GKSW
LNQQKILPK--VDLVIFHGGNNT-------------------------------------
------------LAECIMHAKP-MIVMPLFFDQYSNAQRIE---EKQFGIRMDPY-QFTK
--------QELINNIEKLLFNEKIIRENLQKASERIRQ----------------------
---------------------TNSVQLACIQLEKLVE---------------------ET
K-----------------------------------------------------------
------------------------------------------------------------
-----------------------------------------------------K----KF
TEIK--------------------------------------------------------
------------------------------------------------------------
------------------------------------------------------------
------------------------------------------------------------
------------------------------------------------------------
------------------------------------------------------------
------------------------------------------------------------
------------------------------------------------------------
------------------------------------------------------------
------------------------------------------------------------
------------------------------------------------------------
------------------------------------------------------------
------------------------------------------------------------
------------------------------------------------------------
------------------------------------------------------------
-----------------------------------------------------------
>Dpte.g9681.t1
------------------------------------------------------------
------------------------------------------------------------
------------------------------------------------------------
------------------------------------------------------------
------------------------------------------------------------
------------------------------------------------------------
---------------MAKSSL---------------------------------------
------------------------------------------------------------
------------------------------------------------------------
------------------------------------------------------------
------------------------------------------------------------
------------------------------------------------------------
------------------------------------------------------------
------------------------------------------------------------
-----------------------------------------RIIFYTTELTGPQNACIGL
G-QTLQER-GHDVYFFTTE--ESMPKYQ-KY--GFKYLELKNVDEKDAEP----------
------------------------------------------------------------
------------------------------------------------------------
------------------------------------------------------------
------------------------------------------------------------
------------------------------------------------------------
---------------------------ES-------------------------------
----------------------------------------KDSVKE------------YI
KLMI-----------EYGFLADH-TPLEKLRS-LDRMN----------FFEDTFAGTSRK
FDQQIKLYL--QKESFDLIIID--CEIFPPSLLT-------------TNRPWIYLFCSHP
IGLFQ-S-------DKLPPFIS--------------------DFGTK----------SDP
KT-------WETFQKELEQIFYSK--VRDGQRILFE-ESGIVPP----KT----NDRFIM
FSPYLNLYQYPKELDY--------------------------------------------
------------------------------------------------------------
------------------------------------------------------------
------------------------------------------------------------
------------------------------------------------------------
------------------------------------------------------------
------------------------------------------------------------
----------------DDCI-DIDPNRYVGVDAFCR-FES----------------NADG
KT------FEI-PF------------RNRM-K--S-------GDKLVYLSLGSMGSGSVE
LMKRLVQVL-----AKTKHW-YLVSKGK-LHDEY-EL-ADNMW-------------GDKY
VPQTTILSM--VDAAIIHGGNNG-------------------------------------
------------FTEALYFGKP-VLIMPMFYDQYHNGVRAV---EKQVGLTLNPF-RFED
--------NELIDSIDRLLFDDR-FRLRTESIAKNIRQ----------------------
---------------------RCSKQKACEKIEKIVK---------------------EF
D-----------------------------------------------------------
------------------------------------------------------------
-----------------------------------------------------D----NN
------------------------------------------------------------
------------------------------------------------------------
------------------------------------------------------------
------------------------------------------------------------
------------------------------------------------------------
------------------------------------------------------------
------------------------------------------------------------
------------------------------------------------------------
------------------------------------------------------------
------------------------------------------------------------
------------------------------------------------------------
------------------------------------------------------------
------------------------------------------------------------
------------------------------------------------------------
------------------------------------------------------------
-----------------------------------------------------------
>Dpte.g11186.t1
------------------------------------------------------------
------------------------------------------------------------
------------------------------------------------------------
------------------------------------------------------------
------------------------------------------------------------
------------------------------------------------------------
------------------------------------------------------------
------------------------------------------------------------
------------------------------------------------------------
------------------------------------------------------------
------------------------------------------------------------
------------------------------------------------------------
------------------------------------------------------------
------------------------------------------------------------
---------------------------------------------MANDFVGPQNACIGL
A-QSLRQH-GHRTYFCLRK--EFFPRFL-SN--GFDEQDLLELKLATSTTTA--------
------------------------------------------------------------
------------------------------------------------------------
------------------------------------------------------------
------------------------------------------------------------
----------------------------------------------------------AQ
NN-------------------------DN-------------------------------
----------------------------------------KKSLEY------------LI
EKIR-----------EFGFVTDL-TPLEKVRR-IKQ-------VN---LVRTTFEEPLEQ
LDGQLKNYL--EQIHPDLIIYD--GEVIPPAILYW------------PNCPWIYLFCSNP
IGLFD-S-------DRLPPFLS--------------------DFHTL-KNVNHDGDDQQP
KC-------WQEFRSILDECYYSL--VRQAQSRLCR-KLSYPDP---NDNGWMKKYRFFI
QSPYLNLYQYPRELDY--------------------------------------------
------------------------------------------------------------
------------------------------------------------------------
------------------------------------------------------------
------------------------------------------------------------
------------------------------------------------------------
------------------------------------------------------------
----------------IDCI-DISIERYYRVDSFCR-HSKFFN------------DDNDS
EQQQLLLEKII-KK------------QQQN-G----------SGKLIYLSLGSMGSCNLD
LMQRLIGIL-----SKTKHT-YLISTGM-VNDQL-KL-DSNMF-------------GQSY
LPQIWLFSKLNIDLAIIHGGNNS-------------------------------------
------------LCETFEYGIP-CLIMPLFYDQFLNARRVE---EKQLGRSIDPF-NFDD
--------NQLINLIDQMLNDDR-LNKKMKIISQRIQQ----------------------
---------------------EDSKSKCCKRLEEIIE---------------------RF
K-----------------------------------------------------------
------------------------------------------------------------
-----------------------------------------------------Q----NN
SNNKKSIV----------------------------------------------------
------------------------------------------------------------
------------------------------------------------------------
------------------------------------------------------------
------------------------------------------------------------
------------------------------------------------------------
------------------------------------------------------------
------------------------------------------------------------
------------------------------------------------------------
------------------------------------------------------------
------------------------------------------------------------
------------------------------------------------------------
------------------------------------------------------------
------------------------------------------------------------
------------------------------------------------------------
-----------------------------------------------------------
>Dpte.g10735.t1
M-----------------------------------------------------------
------------------------------------------------------------
------------------------------------------------------------
------------------------------------------------------------
------------------------------------------------------------
------------------------------------------------------------
-----------AESNESKQKF---------------------------------------
------------------------------------------------------------
------------------------------------------------------------
------------------------------------------------------------
------------------------------------------------------------
------------------------------------------------------------
------------------------------------------------------------
------------------------------------------------------------
-----------------------------------------RILAIVMNAVGHINACQGL
C-DKLLER-GHDVIFLIDE--EFAGRLK-PF--GFKEYHYRMPKPSVTN-----------
------------------------------------------------------------
------------------------------------------------------------
------------------------------------------------------------
------------------------------------------------------------
------------------------------------------------------------
---------------------------DD-------------------------------
----------------------------------------GEKVEF------------WQ
WFLS-----------KNAKLYEL-SPIEQNEK-LNP------------LVFRTMFDQQRS
VEDIYRKSI--DDIHPDIIISD--CYVNCPAITN-------------SGIPWIWLFSAAP
QAMIQ-D-------PRFPPYYS--------------------GLPLN----------GDR
KQ-------WHEFQQRTNEAFST---LINDINQYSM-EKGMKPM-----D----NHRLHP
LSPYLNIYMWPMEFRY--------------------------------------------
------------------------------------------------------------
------------------------------------------------------------
------------------------------------------------------------
------------------------------------------------------------
------------------------------------------------------------
------------------------------------------------------------
----------------NEWN-E-LSDNFFGIDNLMR-KTI-------------------E
QK------FDI-PE------------SLRD-K----------PGKLILFSMGSFGCSNVK
LMKRLVGIF-----SKSPNR-FIVSKGP-MN--Y-EL-PDNMW-------------GDKF
LPQKSILPL--VDLVITHGGNNT-------------------------------------
------------VTESFYFGKK-MLILPTFDDQFDNAQRIV---EVGLGARLNPF-ESSE
--------QEFLDTIQRLLNDEN-LTKRMNEIGKRIRM----------------------
--------------------AENDKQRLAKRIEMICE---------------------KN
S-----------------------------------------------------------
------------------------------------------------------------
-----------------------------------------------------N------
------------------------------------------------------------
------------------------------------------------------------
------------------------------------------------------------
------------------------------------------------------------
------------------------------------------------------------
------------------------------------------------------------
------------------------------------------------------------
------------------------------------------------------------
------------------------------------------------------------
------------------------------------------------------------
------------------------------------------------------------
------------------------------------------------------------
------------------------------------------------------------
------------------------------------------------------------
------------------------------------------------------------
-----------------------------------------------------------
>Dpte.g8788.t1
------------------------------------------------------------
------------------------------------------------------------
------------------------------------------------------------
------------------------------------------------------------
------------------------------------------------------------
------------------------------------------------------------
---------------MSSKQL---------------------------------------
------------------------------------------------------------
------------------------------------------------------------
------------------------------------------------------------
------------------------------------------------------------
------------------------------------------------------------
------------------------------------------------------------
------------------------------------------------------------
-----------------------------------------TVLFVTLDGYGHLNSCIGV
A-EKLVER-GHRVIFAMER--AWAGKAK-RYA-GIEEIIFVDPNRDP-------------
------------------------------------------------------------
------------------------------------------------------------
------------------------------------------------------------
------------------------------------------------------------
------------------------------------------------------------
----------------------------T-------------------------------
----------------------------------------LGANEH------------WI
KFMD-----------DMKSTFGL-SPMEAVKK-MDP------------KLQQLFIDTMLN
VDDEIKKVL--DQAKPDVIVVD--SYTTIPAVYK-------------SGIPWVWLTSAHP
LSCLP-S-------DDLPPNGT--------------------DFPTN----------GDR
KQ-------WEEYMEVFLEKIMD---LVTHFNKRMTEEFGLEPS----------MHGIHH
ESPYLNIYAYPKEMDY--------------------------------------------
------------------------------------------------------------
------------------------------------------------------------
------------------------------------------------------------
------------------------------------------------------------
------------------------------------------------------------
------------------------------------------------------------
----------------LDIR-P-LPQKWQSFDHFIR-FTE------------------KD
ES------FKI-PQ------------EFLQ-K--P-------LGKLIYVSMGSMGCADVK
LMNRLITIL-----AKSPNR-FIFSLGP-RKDQLMAL-PENIW-------------GESF
VPQTQILPK--VDLVITHGGNNT-------------------------------------
------------VLESLYFGKP-MIVSPLFGDQYNNSQRVT---EMGYGAKINAY-KCQP
--------KQLHSLIEQLLNDNQ-MKERLAKISKRMQL----------------------
---------------------SNSTEMVAITIEQLHY---------------------QK
Q-----------------------------------------------------------
------------------------------------------------------------
-----------------------------------------------------N------
------------------------------------------------------------
------------------------------------------------------------
------------------------------------------------------------
------------------------------------------------------------
------------------------------------------------------------
------------------------------------------------------------
------------------------------------------------------------
------------------------------------------------------------
------------------------------------------------------------
------------------------------------------------------------
------------------------------------------------------------
------------------------------------------------------------
------------------------------------------------------------
------------------------------------------------------------
------------------------------------------------------------
-----------------------------------------------------------
>Dpte.g3114.t1
MGVTGLWSLIEDAGTRVDVQTLNQKILAIDLSIWINQSIKGFRDREGRSVENAHLLGLFY
RICKLLFYQIKPIVVFDGECPTLKLHTVQKRLEKTRKNLQKSKNLSMNVLENYISSLLPS
KPSTTIASQKIKLDDKNLASQIYLPREDPKQTDIYQNFAQSKNDECKISISDEDEEEIPL
KNEYYHHSLLQNLHDIDINSQLFKMLPAVTRYEILVELRDSYKNRKNTNIELLPKESNSF
SQFQMAKLLKKRSLQEEIEKLIKEFNNVQGQDNIELLKNTQHSSLDIFASKSSQSTEITT
GSLASDEQTRFLLLKTLNQAIEEFTVEEEETCIIENDSQSPIYKVPNGLPGQSKIETDVE
RIELLSKSSEMIPTKFSSKQLSQDIDRNFKKYSDANKDTEKLVLSDNDETDSTNSEDFIE
VPVDEQFDDDSDNNKLEEFDESLPYDTSYAIDIHVKEASCQEKMTLDLSNKSVEIITDNE
EMLEKQIVEKDVSKISEEKVMEIISQEDDMSKIVENDNDNKETIETPIERSSPIDFDQMI
KDSKESAKLSRQANSVTSQMINDCQQLLRLFGIPWIVAPGEAEAQCACLESLGLCEGIIT
DDSDVFLFGGQNVYRNFFTNSKFIMRYRLEDFKKYYGLDRHKFICLGMLCGTDYTLGIDG
VGPVTGMEILSQFPGEGLEPLNKFSKWYREKISNKDVRPENPIRAKLLRLLVPDSFPNRV
IFDAYQNANVNDSNEPFSWSMPQLSELRQFATERFGWSEAKTDAFLLPVLKSLNSKQTQK
KIDFYFKTALNQLSNNNVITEKLKIKRSKRLNEAIRKNLQLSIDKNMQNDNQSNNNQGHR
SNQNKKRSKSNKFIDRRKNKRIVTSAFKQTSPLKKTNMPVLKVLFVPLDTYGHINSCIGI
A-EKIIQF-GHQVTFALEK--AWLGKLS-KY--GFNEIIYVDQSRGP-------------
------------------------------------------------------------
------------------------------------------------------------
------------------------------------------------------------
------------------------------------------------------------
------------------------------------------------------------
----------------------------N-------------------------------
----------------------------------------QGPNDY------------WV
KSID-----------MIAETLPE-DSLYKAQH-QSV------------KEFEDFVFNVLN
FNDELKSII--DQINPDVIVLD--HYFTVPAIYQ-------------SGRKWIYMTSATP
LSAII-H-------PDTPPTGS--------------------GYPID----------GDR
KE-------WQIFNEVSEKHDGP---IINKFNQVLMEKYGLPSL-----P----EGSAFH
PSPYLNIYAYPEELDY--------------------------------------------
------------------------------------------------------------
------------------------------------------------------------
------------------------------------------------------------
------------------------------------------------------------
------------------------------------------------------------
------------------------------------------------------------
----------------LDIR-P-LPDKWKRYDNFIR-SSQ----------------VLTN
QK------FEL-PD------------KLKN-R----------SGKLIFVSMGSMGCSQLN
LTKRLVEIL-----SQSPHR-FLMVMGS-CLENV-KL-PDNIW-------------GDKM
LPQVQILPM--VDLVITHGGNNT-------------------------------------
------------VIESLYNGKP-MILCPLFYDQYDNAQRVT---EKGYGYRTNPY-KCEP
--------RELLEMIESILNDQN-MNDRCRKISKRMQN----------------------
---------------------IDSPMQAAKDIIDIAL---------------------EK
------------------------------------------------------------
------------------------------------------------------------
------------------------------------------------------------
------------------------------------------------------------
------------------------------------------------------------
------------------------------------------------------------
------------------------------------------------------------
------------------------------------------------------------
------------------------------------------------------------
------------------------------------------------------------
------------------------------------------------------------
------------------------------------------------------------
------------------------------------------------------------
------------------------------------------------------------
------------------------------------------------------------
------------------------------------------------------------
------------------------------------------------------------
------------------------------------------------------------
-----------------------------------------------------------
>Dpte.g12274.t1
M-----------------------------------------------------------
------------------------------------------------------------
------------------------------------------------------------
------------------------------------------------------------
--------------------------NYQQQD----------------------------
------------------------------------------------------------
-------LRHSKRFQMKSTLL------------------------------------HIL
FPV---------------------------------------------------------
------------------------------------------------------------
----------RIIACITLAVLSYCH---------WIDIAENAE-----------------
KDSD--------------------------------------------------------
---------------------------------------ETNIRGKLLYI----------
----------------------TLFAIVIFLASIIGWS----------------------
--------------------------------GVIRRNWSLVV-----------------
-------------------------AFNGTAML--IIMIDIYMTIFDIHGYGHLNSCIGI
A-QKLVQR-GHRTIFALEQ--AWHGEAK-RFATGIEEMYYVDPNRNP-------------
------------------------------------------------------------
------------------------------------------------------------
------------------------------------------------------------
------------------------------------------------------------
------------------------------------------------------------
----------------------------K-------------------------------
----------------------------------------FGPNEH------------WI
NFMD-----------GMKSTFGL-PPMEALEQ-IDP------------ELYKQFFDAMLN
VDDGIKKII--DQSKPDVIVVD--SYTTIPAVYK-------------SGIPWVWSTSAQP
LSCLS-H-------DDLPPNGT--------------------DFPTK----------GDP
KQ-------REEFRKAFIDKLMG---VLVHFNKRITEEFGMKPS----------VHGVHH
QSPYLNIYAYPKEMDY--------------------------------------------
------------------------------------------------------------
------------------------------------------------------------
------------------------------------------------------------
------------------------------------------------------------
------------------------------------------------------------
------------------------------------------------------------
----------------LD------------------------------------------
------------------------------------------------------------
------------------------------------------------------------
------------------------------------------------------------
------------------------------------------------------------
------------------------------------------------------------
------------------------------------------------------------
------------------------------------------------------------
------------------------------------------------------------
------------------------------------------------------------
------------------------------------------------------------
------------------------------------------------------------
------------------------------------------------------------
------------------------------------------------------------
------------------------------------------------------------
------------------------------------------------------------
------------------------------------------------------------
------------------------------------------------------------
------------------------------------------------------------
------------------------------------------------------------
------------------------------------------------------------
------------------------------------------------------------
------------------------------------------------------------
------------------------------------------------------------
------------------------------------------------------------
-----------------------------------------------------------
>tetur15g00340-UGT202A1
M-----------------------------------------------------------
------------------------------------------------------------
------------------------------------------------------------
------------------------------------------------------------
------------------------------------------------------------
------------------------------------------------------------
---------------DEKGAL---------------------------------------
------------------------------------------------------------
------------------------------------------------------------
------------------------------------------------------------
------------------------------------------------------------
------------------------------------------------------------
------------------------------------------------------------
------------------------------------------------------------
-----------------------------------------KVLMTSMIGLGHLHACIGI
G-ALLRKR-GHEIYFAHYD--ANKETIE-KH--GFHYLSLCEYNDKNYPI----------
------------------------------------------------------------
------------------------------------------------------------
------------------------------------------------------------
------------------------------------------------------------
------------------------------------------------------------
---------------------------MN-------------------------------
----------------------------------------ALP-NL------------GE
VFKK-----------RFELSMKH-SSLDILKESINSGA----NAE---DGLVYVVEFAKG
ENCAMLNLI--EKIKPDVCLVD--HIWCMPWTVK-------------ASCPVIPVWSASP
VDLY-----------NGPPMGS--------------------GYSVH----------DPP
QL-------WSEYRKLKEECEKY---IIEKAKELYK-LFDV-------------EFKPQL
YAKQLGIYIYPGPLDY--------------------------------------------
------------------------------------------------------------
------------------------------------------------------------
------------------------------------------------------------
------------------------------------------------------------
------------------------------------------------------------
------------------------------------------------------------
----------------HELG-P-PKENWVRLESSIR-SPE-------------------T
AS------FEI-PE------------KLKD-K----------AGKLIYVSMGTLASSVVE
LITMILTPL-----ANSPHR-FIVSTGV-NGDSI-KL-HDNMW-------------GDKY
INQVALLPK--VDLFITHGGSNS-------------------------------------
------------LIEGLVECKP-LIVIPQFGDQLDNAQRIV---DLGLGVRIDLH-EFSG
--------EKLLKAIEEVLNNKE-ILSNVARVSEELKQ----------------------
---------------------SDSRDKVVSLIEQLAR---------------------NK
SL.---------------------------------------------------------
------------------------------------------------------------
------------------------------------------------------------
------------------------------------------------------------
------------------------------------------------------------
------------------------------------------------------------
------------------------------------------------------------
------------------------------------------------------------
------------------------------------------------------------
------------------------------------------------------------
------------------------------------------------------------
------------------------------------------------------------
------------------------------------------------------------
------------------------------------------------------------
------------------------------------------------------------
------------------------------------------------------------
------------------------------------------------------------
------------------------------------------------------------
-----------------------------------------------------------
>tetur22g00330-UGT202A4
M-----------------------------------------------------------
------------------------------------------------------------
------------------------------------------------------------
------------------------------------------------------------
------------------------------------------------------------
------------------------------------------------------------
---------------DEKGSL---------------------------------------
------------------------------------------------------------
------------------------------------------------------------
------------------------------------------------------------
------------------------------------------------------------
------------------------------------------------------------
------------------------------------------------------------
------------------------------------------------------------
-----------------------------------------KVLMTSMIGLGHLNACIGI
G-SLLRKR-GHQVYFAHFD--VNKEVIE-KH--GFHYISLCEYNDKNYPI----------
------------------------------------------------------------
------------------------------------------------------------
------------------------------------------------------------
------------------------------------------------------------
------------------------------------------------------------
---------------------------MN-------------------------------
----------------------------------------GMPPNL------------AK
MLEA-----------RFKMATKF-SPLDILKKSIESDS----GAD---EGLVFILEAAKG
ENCAMLNII--EKIKPDVCLVD--HLWTMPWTVK-------------ASCPVIPVWSASP
VDLY-----------NGPPMGS--------------------GYSLH----------EPP
QL-------WSEYLKLKEKFEQN---IVAKAKELFT-LFDA-------------EFKPQL
YAKQLGIYIFPGPLDY--------------------------------------------
------------------------------------------------------------
------------------------------------------------------------
------------------------------------------------------------
------------------------------------------------------------
------------------------------------------------------------
------------------------------------------------------------
----------------HELG-S-PKENWVRLDSSIR-APE-------------------T
QN------FEL-PE------------KLKD-K----------PGKLIYVSMGTVASVIPQ
LMEMIVSPL-----AKSRHR-FIVSTGV-YGGAI-EL-HDNMW-------------GDKY
INQIALLPK--VDLFITHGGSNS-------------------------------------
------------LVEGLSAGKP-LIVIPQFGDQPDNAQRIV---DLGLGVRINLH-EFSG
--------EKLSKAIEDVLNNKE-IHSNVARVSEELKR----------------------
---------------------TDSRDKVISLIEQLAR---------------------NK
TL.---------------------------------------------------------
------------------------------------------------------------
------------------------------------------------------------
------------------------------------------------------------
------------------------------------------------------------
------------------------------------------------------------
------------------------------------------------------------
------------------------------------------------------------
------------------------------------------------------------
------------------------------------------------------------
------------------------------------------------------------
------------------------------------------------------------
------------------------------------------------------------
------------------------------------------------------------
------------------------------------------------------------
------------------------------------------------------------
------------------------------------------------------------
------------------------------------------------------------
-----------------------------------------------------------
>tetur22g00350-UGT202A5
M-----------------------------------------------------------
------------------------------------------------------------
------------------------------------------------------------
------------------------------------------------------------
------------------------------------------------------------
------------------------------------------------------------
---------------DEKGSL---------------------------------------
------------------------------------------------------------
------------------------------------------------------------
------------------------------------------------------------
------------------------------------------------------------
------------------------------------------------------------
------------------------------------------------------------
------------------------------------------------------------
-----------------------------------------KVLMTSMIGIGHLNACIGI
G-SLLRKR-GHQVYFAHFD--VNKEVIE-KH--GFHYISLCEYNDKNYPI----------
------------------------------------------------------------
------------------------------------------------------------
------------------------------------------------------------
------------------------------------------------------------
------------------------------------------------------------
---------------------------MD-------------------------------
----------------------------------------GMPPNI------------VE
VFKK-----------RFDMASRY-SSLDSLKESIKSGL----GAN---DGLVFILEAAKG
ENCAMLNII--EKIKPDVCLVD--HLWTMPWTVK-------------ASCPVIPVWSASP
VDLY-----------NGPSMGS--------------------GYSVH----------DPP
EL-------WSEYHKLREEFQKD---AVTKAKELYE-LFDA-------------EFKPQL
YAKQLGIYIYPGPLDY--------------------------------------------
------------------------------------------------------------
------------------------------------------------------------
------------------------------------------------------------
------------------------------------------------------------
------------------------------------------------------------
------------------------------------------------------------
----------------HELG-P-PKENWVRLDSSIR-APE-------------------T
PS------FEL-PE------------KLKD-K----------PGKLTYVSMGTLASSVIE
LISMILTPL-----ANSPHR-FIVSTGM-NGDSI-KL-HENMW-------------GSKF
INQLALLPK--VDLFITHGGSNS-------------------------------------
------------LIEGLTAGKP-LIVIPQFDDQLDNAQRIA---DLGLGVRINLY-EFSG
--------EKLLKAIEDVLNDEK-IHANVARVSEELKR----------------------
---------------------TDSRDKVISLIEQFAR---------------------NK
TL.---------------------------------------------------------
------------------------------------------------------------
------------------------------------------------------------
------------------------------------------------------------
------------------------------------------------------------
------------------------------------------------------------
------------------------------------------------------------
------------------------------------------------------------
------------------------------------------------------------
------------------------------------------------------------
------------------------------------------------------------
------------------------------------------------------------
------------------------------------------------------------
------------------------------------------------------------
------------------------------------------------------------
------------------------------------------------------------
------------------------------------------------------------
------------------------------------------------------------
-----------------------------------------------------------
>tetur22g00310-UGT202A3
M-----------------------------------------------------------
------------------------------------------------------------
------------------------------------------------------------
------------------------------------------------------------
------------------------------------------------------------
------------------------------------------------------------
---------------DEKSSL---------------------------------------
------------------------------------------------------------
------------------------------------------------------------
------------------------------------------------------------
------------------------------------------------------------
------------------------------------------------------------
------------------------------------------------------------
------------------------------------------------------------
-----------------------------------------KVLMTSMIGLGHVNACIGI
G-SLLRKR-GHQVYFAHFD--ENKEVIE-KH--GFHYISLCEYNDKNYPI----------
------------------------------------------------------------
------------------------------------------------------------
------------------------------------------------------------
------------------------------------------------------------
------------------------------------------------------------
---------------------------MG-------------------------------
----------------------------------------EIPANI------------TA
FLQA-----------GFEMACKF-STLDTLKESIKSGL----G-----DGPAFLLEVAKG
ENCAMLNII--EKIKPDVCLVD--HYWSMPWMVK-------------TSCPAVPIISSSP
LDLY-----------NGPPMGS--------------------GYSVH----------DSP
EI-------WSEYRKLREESEKN---IVAKAKELYK-FFDA-------------EYKPQI
YAEQLGIYIFPGPLDY--------------------------------------------
------------------------------------------------------------
------------------------------------------------------------
------------------------------------------------------------
------------------------------------------------------------
------------------------------------------------------------
------------------------------------------------------------
----------------HELG-S-PKEKWFRCDSSIR-TPE-------------------T
LD------FAL-PE------------KLKG-K----------PGKLIYVSMGTVVSAVRQ
LMEMIVSPL-----AKSPHR-FVVSTGV-YGGAL-EL-HDNMW-------------GDKY
INQIALLPK--VDLFITHGGTNS-------------------------------------
------------LIEGLAAGKP-LIVIPQFGDQPDNAQRVV---DLGLGARINLH-EFSG
--------EKLLKAIEDVLNDEK-ILANVARVSEELEK----------------------
---------------------SDTRDKVISLIEQLAR---------------------NK
TL.---------------------------------------------------------
------------------------------------------------------------
------------------------------------------------------------
------------------------------------------------------------
------------------------------------------------------------
------------------------------------------------------------
------------------------------------------------------------
------------------------------------------------------------
------------------------------------------------------------
------------------------------------------------------------
------------------------------------------------------------
------------------------------------------------------------
------------------------------------------------------------
------------------------------------------------------------
------------------------------------------------------------
------------------------------------------------------------
------------------------------------------------------------
------------------------------------------------------------
-----------------------------------------------------------
>tetur22g00460-UGT202A9
M-----------------------------------------------------------
------------------------------------------------------------
------------------------------------------------------------
------------------------------------------------------------
------------------------------------------------------------
------------------------------------------------------------
---------------EEKSSL---------------------------------------
------------------------------------------------------------
------------------------------------------------------------
------------------------------------------------------------
------------------------------------------------------------
------------------------------------------------------------
------------------------------------------------------------
------------------------------------------------------------
-----------------------------------------KVLITSMIGIGHLNACIGI
G-SLLRKR-GHQVYYAYFD--EYKETIE-KN--GFHYISLCEYNDKNYPM----------
------------------------------------------------------------
------------------------------------------------------------
------------------------------------------------------------
------------------------------------------------------------
------------------------------------------------------------
---------------------------KT-------------------------------
----------------------------------------GMPPNL------------TE
VFEK-----------QFEKTRRL-SSLDILKESVKPGS----GDD---EVCAFIFESAKG
ENCAMLNII--EKIKPDVCLAD--YLLSMPWMVK-------------ASCPAIPIISSSP
LDLY-----------SGPPAGS--------------------GYSVH----------DPP
EL-------WSEYRELKEEFEKN---FEVKAKELYT-LFDV-------------EFKSQL
YAKQLGIYIFPGPLDY--------------------------------------------
------------------------------------------------------------
------------------------------------------------------------
------------------------------------------------------------
------------------------------------------------------------
------------------------------------------------------------
------------------------------------------------------------
----------------HELG-P-PKENWVRLDSSIR-APE-------------------T
AN------FEI-PE------------KLKD-K----------PGKLIYVSMGSLASSVTE
LLTMILNPL-----ANSPHR-FIVSTGI-NGDSI-KL-HDNMW-------------GDKF
INQLALLPK--VDLFITHGGTNS-------------------------------------
------------LIEGLAVGKP-LIVIPQFGDQLDNAQRIA---DLGLGVRLNLH-EFSD
--------EKLLKAIEDVLNNKE-IHSNVARVSEELKK----------------------
---------------------SDSRDKVISLIEQLAR---------------------NK
SL.---------------------------------------------------------
------------------------------------------------------------
------------------------------------------------------------
------------------------------------------------------------
------------------------------------------------------------
------------------------------------------------------------
------------------------------------------------------------
------------------------------------------------------------
------------------------------------------------------------
------------------------------------------------------------
------------------------------------------------------------
------------------------------------------------------------
------------------------------------------------------------
------------------------------------------------------------
------------------------------------------------------------
------------------------------------------------------------
------------------------------------------------------------
------------------------------------------------------------
-----------------------------------------------------------
>tetur22g00480-UGT202A10
M-----------------------------------------------------------
------------------------------------------------------------
------------------------------------------------------------
------------------------------------------------------------
------------------------------------------------------------
------------------------------------------------------------
---------------EEKSSL---------------------------------------
------------------------------------------------------------
------------------------------------------------------------
------------------------------------------------------------
------------------------------------------------------------
------------------------------------------------------------
------------------------------------------------------------
------------------------------------------------------------
-----------------------------------------KVLITSMIGIGHLNACIGI
G-SLLRKR-GHQVYYAYFD--EYKETIE-KN--GFHYISLCEYNDKNYPM----------
------------------------------------------------------------
------------------------------------------------------------
------------------------------------------------------------
------------------------------------------------------------
------------------------------------------------------------
---------------------------KT-------------------------------
----------------------------------------GMPPNL------------TE
VFEK-----------QFEKTRRL-SSLDILKESVKPGS----GDD---EVCAFIFESAKG
ENCAMLNII--EKIKPDVCLAD--YLLSMPWMVK-------------ASCPAIPIISSSP
LDLY-----------SGPPAGS--------------------GYSVH----------DPP
EL-------WSEYRKLKEEFEKN---FEVKAKELYT-LFDV-------------EFKSQL
YAKQLGIYIFPGPLDY--------------------------------------------
------------------------------------------------------------
------------------------------------------------------------
------------------------------------------------------------
------------------------------------------------------------
------------------------------------------------------------
------------------------------------------------------------
----------------HELG-P-PKENWVRLDSSIR-APE-------------------T
PN------FEI-PE------------KLKD-K----------PGKLIYVSMGSLASSVTE
LLTMILNSL-----ANSPHR-FIVSTGI-NGDSI-KL-HDNMW-------------GEKF
INQLALLPK--VDLFITHGGTNS-------------------------------------
------------LIEGLAVGKP-LIVIPQFGDQLDNAQRIA---DLGLGVRINLH-EFSD
--------EKLLKAIEDVLNNKE-IHSNVARVREELEK----------------------
---------------------SDSRDKVISLIEQLAR---------------------TR
ISPI.-------------------------------------------------------
------------------------------------------------------------
------------------------------------------------------------
------------------------------------------------------------
------------------------------------------------------------
------------------------------------------------------------
------------------------------------------------------------
------------------------------------------------------------
------------------------------------------------------------
------------------------------------------------------------
------------------------------------------------------------
------------------------------------------------------------
------------------------------------------------------------
------------------------------------------------------------
------------------------------------------------------------
------------------------------------------------------------
------------------------------------------------------------
------------------------------------------------------------
-----------------------------------------------------------
>tetur22g00510-UGT202A11
M-----------------------------------------------------------
------------------------------------------------------------
------------------------------------------------------------
------------------------------------------------------------
------------------------------------------------------------
------------------------------------------------------------
---------------EEKSSL---------------------------------------
------------------------------------------------------------
------------------------------------------------------------
------------------------------------------------------------
------------------------------------------------------------
------------------------------------------------------------
------------------------------------------------------------
------------------------------------------------------------
-----------------------------------------KVLITSMIGIGHLHACIGI
G-SLLRKR-GHQVYYAYFD--EYKEAIE-KN--GFHYISLCEYNDKNYPM----------
------------------------------------------------------------
------------------------------------------------------------
------------------------------------------------------------
------------------------------------------------------------
------------------------------------------------------------
---------------------------MT-------------------------------
----------------------------------------GMPSNL------------TE
IFAQ-----------QFEKTRRL-SSLDLLKESLKPGS----GDN---ETSAFLFESAVG
ENCAMLNII--EKIKPDVCLAD--YILSMPWMVK-------------ASCPVIPIKSSSP
LDLY-----------SGPPAGS--------------------GYSVH----------DPP
EL-------WSEYQKLKEEAEKN---DIVKAKELFQ-LFDA-------------EYKPQL
YAKQLGIYIFPGPLDY--------------------------------------------
------------------------------------------------------------
------------------------------------------------------------
------------------------------------------------------------
------------------------------------------------------------
------------------------------------------------------------
------------------------------------------------------------
----------------HELG-S-PKENWVCLDSSIR-APE-------------------T
PN------FEI-PE------------KLKD-K----------PGKLIYVSMGSLASSVTE
LMTMILNPL-----ANLPHR-FIVSTGR-NGDSI-KL-HDNMW-------------GEKF
INQLALLPK--VDLFITHGGSNS-------------------------------------
------------LIEGLAVGKP-LIVIPQFGDQLDNAQRIA---DLGLGVRLNLH-EFSG
--------EKLLQAIEDVLNNKE-IHSNVARVSEELKK----------------------
---------------------SDSRDKVISLIEQLAR---------------------NK
SL.---------------------------------------------------------
------------------------------------------------------------
------------------------------------------------------------
------------------------------------------------------------
------------------------------------------------------------
------------------------------------------------------------
------------------------------------------------------------
------------------------------------------------------------
------------------------------------------------------------
------------------------------------------------------------
------------------------------------------------------------
------------------------------------------------------------
------------------------------------------------------------
------------------------------------------------------------
------------------------------------------------------------
------------------------------------------------------------
------------------------------------------------------------
------------------------------------------------------------
-----------------------------------------------------------
>tetur139g00010*-UGT202A14p
M-----------------------------------------------------------
------------------------------------------------------------
------------------------------------------------------------
------------------------------------------------------------
------------------------------------------------------------
------------------------------------------------------------
---------------EEKSSL---------------------------------------
------------------------------------------------------------
------------------------------------------------------------
------------------------------------------------------------
------------------------------------------------------------
------------------------------------------------------------
------------------------------------------------------------
------------------------------------------------------------
-----------------------------------------KVLITSMIGIGHLHACIGI
G-SLLRKR-GHQVYYAYFD--EYKETIE-KN--GFHYISLCEYNDKNYPM----------
------------------------------------------------------------
------------------------------------------------------------
------------------------------------------------------------
------------------------------------------------------------
------------------------------------------------------------
---------------------------MT-------------------------------
----------------------------------------GMPSNL------------TE
VFAQ-----------QFEKTRRL-SSLEILKESVKPGS----GDN---ETSAFLFESAKG
ENCAMLNII--EKIKPDVCLAD--YILSMPWMVK-------------ASCPVIPIKSSSP
LDLY-----------SGPPAGS--------------------GYSVH----------DPP
KL-------WSEYQKLKEEAEKN---DIVKAKELFQ-LFDA-------------EYKPQL
HAKQLGIYIFPGPLDY--------------------------------------------
------------------------------------------------------------
------------------------------------------------------------
------------------------------------------------------------
------------------------------------------------------------
------------------------------------------------------------
------------------------------------------------------------
----------------HELG-S-PKENWVCLDSSIR-APE-------------------T
PN------FEI-PK------------KLKD-K----------PGKLIYVSMGSLASSVTE
LMTMILNPL-----ANLPHR-FIVSTGR-NGDSI-KL-HDNMW-------------GEKF
INQLALLPK--VDLFITHGGTNS-------------------------------------
------------LIEGLAVGKP-LIVIPQFGDQLDNAQRIA---DLGLGVRLNLH-EFSG
--------EKLLKAIEDVLNNKE-IHSNVARVSEELKK----------------------
---------------------SDSRDKVISLIEQLAR---------------------NK
SL.---------------------------------------------------------
------------------------------------------------------------
------------------------------------------------------------
------------------------------------------------------------
------------------------------------------------------------
------------------------------------------------------------
------------------------------------------------------------
------------------------------------------------------------
------------------------------------------------------------
------------------------------------------------------------
------------------------------------------------------------
------------------------------------------------------------
------------------------------------------------------------
------------------------------------------------------------
------------------------------------------------------------
------------------------------------------------------------
------------------------------------------------------------
------------------------------------------------------------
-----------------------------------------------------------
>tetur30g02050*-UGT202A13p
M-----------------------------------------------------------
------------------------------------------------------------
------------------------------------------------------------
------------------------------------------------------------
------------------------------------------------------------
------------------------------------------------------------
----------------EEKSL---------------------------------------
------------------------------------------------------------
------------------------------------------------------------
------------------------------------------------------------
------------------------------------------------------------
------------------------------------------------------------
------------------------------------------------------------
------------------------------------------------------------
-----------------------------------------KVLMTAMNGFGHLNACIGI
G-SLI-KR-GHQVYFAFND--AYKETIE-KY--GFHYISFREYNDKNYSL----------
------------------------------------------------------------
------------------------------------------------------------
------------------------------------------------------------
------------------------------------------------------------
------------------------------------------------------------
---------------------------IN-------------------------------
----------------------------------------GLPSNL------------S.
IFAP-----------RFDMTRRL-SSLEALKESMKPDS----SDK---DSSNFLFEVAKG
ENCAMLNIL--EEMKPDICLAD--YLWFMPWMAK-------------ASCPVVSYYVSSP
LDLY-----------NSPPLES--------------------GYSVH----------DPP
QL-------WSEYRKLKEE--EK---VVEKAMELFK-LFGA-------------EYKSHT
YAEHVGIYIYPGPFDY--------------------------------------------
------------------------------------------------------------
------------------------------------------------------------
------------------------------------------------------------
------------------------------------------------------------
------------------------------------------------------------
------------------------------------------------------------
----------------HELG-P-PKEKWV-LDSSIR-SPE-------------------T
PS------FTL-PDNTLNLV------KIQG-F----------DGPLISKTV-------FP
VYHRFWILL-----TNSPHR-FIVSTDI-NGDSI-KL-HDNMW-------------GDKY
INQVA-LPR--VDLFITHGGTNS-------------------------------------
------------FIESLAAGKP-LIVIPQFGDQLDNAQRIA---DLNLGVRINLH-EFSD
--------EMLLKAIEDVLNDKE-IHSNVARVKLELKK----------------------
---------------------SDLKDKVISLIEQLAR---------------------NK
VL.---------------------------------------------------------
------------------------------------------------------------
------------------------------------------------------------
------------------------------------------------------------
------------------------------------------------------------
------------------------------------------------------------
------------------------------------------------------------
------------------------------------------------------------
------------------------------------------------------------
------------------------------------------------------------
------------------------------------------------------------
------------------------------------------------------------
------------------------------------------------------------
------------------------------------------------------------
------------------------------------------------------------
------------------------------------------------------------
------------------------------------------------------------
------------------------------------------------------------
-----------------------------------------------------------
>tetur22g00270-UGT202A2
M-----------------------------------------------------------
------------------------------------------------------------
------------------------------------------------------------
------------------------------------------------------------
------------------------------------------------------------
------------------------------------------------------------
---------NPETMNENGKSL---------------------------------------
------------------------------------------------------------
------------------------------------------------------------
------------------------------------------------------------
------------------------------------------------------------
------------------------------------------------------------
------------------------------------------------------------
------------------------------------------------------------
-----------------------------------------KILFTALFGPGHLNACLGI
G-SLLRKR-GHQIYFAHFP--RHRATIE-KH--GFLFISLLDYAEPEFPI----------
------------------------------------------------------------
------------------------------------------------------------
------------------------------------------------------------
------------------------------------------------------------
------------------------------------------------------------
---------------------------VD-------------------------------
----------------------------------------MLPDI-------------GI
IAKF-----------AFERMHKL-TPLELFRHASGK------------HTFAGMVNGSKG
ENYAMMKIV--KEYKPDVCLAD--YLFNMPWMFT-------------VDCPVIPVKSVNP
IELY-----------NGPPALT--------------------GCSIH----------DPP
SV-------REEIEQLARKSELE---LESELEKLFA-HFNV-------------PLVSYN
YAQQLGIYIYPGPLDY--------------------------------------------
------------------------------------------------------------
------------------------------------------------------------
------------------------------------------------------------
------------------------------------------------------------
------------------------------------------------------------
------------------------------------------------------------
----------------KELG-S-PKENWVRLDSSIR-STE-------------------I
SN------FEL-PE------------KLKD-K----------PGKLIYVSMGSLASAVTE
LLTMILTPL-----ANSPHR-FIVSTGP-NGDSI-KL-YDNMW-------------GDKF
INQVALLPK--VDLFITHGGSNS-------------------------------------
------------LIEGLTAGKP-LIAIPQFGDQLDNAQRIA---DLGLGVRLNLH-EFSG
--------EKLLKAIEDVLNDEK-INANVARVSEELKK----------------------
---------------------SDSKDKVISLIEKLAR---------------------DK
KL.---------------------------------------------------------
------------------------------------------------------------
------------------------------------------------------------
------------------------------------------------------------
------------------------------------------------------------
------------------------------------------------------------
------------------------------------------------------------
------------------------------------------------------------
------------------------------------------------------------
------------------------------------------------------------
------------------------------------------------------------
------------------------------------------------------------
------------------------------------------------------------
------------------------------------------------------------
------------------------------------------------------------
------------------------------------------------------------
------------------------------------------------------------
------------------------------------------------------------
-----------------------------------------------------------
>tetur22g00360*-UGT202A6
M-----------------------------------------------------------
------------------------------------------------------------
------------------------------------------------------------
------------------------------------------------------------
------------------------------------------------------------
------------------------------------------------------------
-------------VTENDKRL---------------------------------------
------------------------------------------------------------
------------------------------------------------------------
------------------------------------------------------------
------------------------------------------------------------
------------------------------------------------------------
------------------------------------------------------------
------------------------------------------------------------
-----------------------------------------KILFTALFSPGHLNACLGI
G-LLLKQR-GHQVYFAHFP--KNRPIIE-KH--GFEFISLLDYAEPEFQT----------
------------------------------------------------------------
------------------------------------------------------------
------------------------------------------------------------
------------------------------------------------------------
------------------------------------------------------------
---------------------------ID-------------------------------
----------------------------------------SMPAM-------------GD
TMRI-----------LFEKSRKL-TPLELMKDEFEA------------NPLVGMVKGSKG
ENYAMMKIV--KEYKPDVCLAD--YLFNMPWMFA-------------VDCPTIPIKSVNP
IELY-----------NGPPLRS--------------------RYSVR----------DPP
NV-------WEEFRRLTQKSELE---MESELEKLFA-HFNV-------------EFKPVD
YAQHLGIYIFPGPLDY--------------------------------------------
------------------------------------------------------------
------------------------------------------------------------
------------------------------------------------------------
------------------------------------------------------------
------------------------------------------------------------
------------------------------------------------------------
----------------HELG-P-PKENWVRLDSSIR-APE-------------------T
SN------FEL-PE------------KLKD-K----------PGKLIYISMGTLASSVGE
LLTMILNPL-----ANSPHR-FIVSTGV-NGDSI-KL-HDNMW-------------GDKF
LNQVALLPK--VDLFITHGGSNS-------------------------------------
------------LIEGLAAGKP-LIVIPQFGDQLDNAQRIV---DLGLGLRINLW-EFSG
--------DMLLKAIEDVLNDEE-IHANVARVSEELKR----------------------
---------------------TDSRDKVISLIEQLAR---------------------NK
TL.---------------------------------------------------------
------------------------------------------------------------
------------------------------------------------------------
------------------------------------------------------------
------------------------------------------------------------
------------------------------------------------------------
------------------------------------------------------------
------------------------------------------------------------
------------------------------------------------------------
------------------------------------------------------------
------------------------------------------------------------
------------------------------------------------------------
------------------------------------------------------------
------------------------------------------------------------
------------------------------------------------------------
------------------------------------------------------------
------------------------------------------------------------
------------------------------------------------------------
-----------------------------------------------------------
>tetur22g00380-UGT202A7
M-----------------------------------------------------------
------------------------------------------------------------
------------------------------------------------------------
------------------------------------------------------------
------------------------------------------------------------
------------------------------------------------------------
-------------VAENDKSL---------------------------------------
------------------------------------------------------------
------------------------------------------------------------
------------------------------------------------------------
------------------------------------------------------------
------------------------------------------------------------
------------------------------------------------------------
------------------------------------------------------------
-----------------------------------------KVLFTALFSPGHLNACLGI
G-LLLHKR-GHQVYFAHLP--KHRPIIE-KH--GFEFISLLDYAEPEFPV----------
------------------------------------------------------------
------------------------------------------------------------
------------------------------------------------------------
------------------------------------------------------------
------------------------------------------------------------
---------------------------ME-------------------------------
----------------------------------------SVPAM-------------KD
IMKP-----------EFEKALKF-TPLELLKDESKS------------HPFIGMIKGSKG
DNYAMMKIV--KEYKPDVCLAD--YLFNMPWMFA-------------VDCPTIPVKSVNP
IELY-----------NGPPPRS--------------------GYSVH----------DPP
TV-------WEEFRRLASKSESE---MESEVEKLFA-HFNI-------------DPKPQN
YAKKLGIYIYPGPLDY--------------------------------------------
------------------------------------------------------------
------------------------------------------------------------
------------------------------------------------------------
------------------------------------------------------------
------------------------------------------------------------
------------------------------------------------------------
----------------HEFG-L-PKENWVRLDSSIR-SPE-------------------T
LN------FEI-PE------------KLED-K----------PGKLIYVSMGTLASALTE
LLTMILTPL-----ANSPHR-FIVSTGV-NGDSI-TL-YDNMW-------------GDKF
VNQVALLPK--VDLFITHGGSNS-------------------------------------
------------LIEGLAAGKP-LIVIPQFCDQLDNAQRIA---DLGLGVRINLH-EFSG
--------EKLLKAIEDVLKDEK-IHSNVARASEELKK----------------------
---------------------SDSRDKVISLIEQIAR---------------------N.
------------------------------------------------------------
------------------------------------------------------------
------------------------------------------------------------
------------------------------------------------------------
------------------------------------------------------------
------------------------------------------------------------
------------------------------------------------------------
------------------------------------------------------------
------------------------------------------------------------
------------------------------------------------------------
------------------------------------------------------------
------------------------------------------------------------
------------------------------------------------------------
------------------------------------------------------------
------------------------------------------------------------
------------------------------------------------------------
------------------------------------------------------------
------------------------------------------------------------
-----------------------------------------------------------
>tetur22g00420-UGT202A8
M-----------------------------------------------------------
------------------------------------------------------------
------------------------------------------------------------
------------------------------------------------------------
------------------------------------------------------------
------------------------------------------------------------
-------------VAENDKCL---------------------------------------
------------------------------------------------------------
------------------------------------------------------------
------------------------------------------------------------
------------------------------------------------------------
------------------------------------------------------------
------------------------------------------------------------
------------------------------------------------------------
-----------------------------------------KVLFACLFTPGHLNSCLGI
G-SLLKQR-GHQVYFAHSL--KHRSNIE-NH--GFEFISLEDYAEPEFPI----------
------------------------------------------------------------
------------------------------------------------------------
------------------------------------------------------------
------------------------------------------------------------
------------------------------------------------------------
---------------------------MD-------------------------------
----------------------------------------SMPTI-------------ED
NMRL-----------LFEKSLEL-TPLEQLKD--KK------------HPFIEMIQGAKG
ENYALMKIV--KEYNPDVCLAD--YLFNMPWMFS-------------VDCPTIPIKSVNP
IQLY-----------NGPPLRS--------------------GFSVH----------DPP
TV-------WEEFRRLASKSESE---MESEVEKLFA-HFNI-------------DPKPQN
YAKKLGIYIYPGPLDY--------------------------------------------
------------------------------------------------------------
------------------------------------------------------------
------------------------------------------------------------
------------------------------------------------------------
------------------------------------------------------------
------------------------------------------------------------
----------------HEFG-L-PKENWVRLDSSIR-SPE-------------------T
LN------FEI-PE------------KLKD-K----------PGKLIYVSMGTLASALPE
LLTMILNPL-----ANSPHR-FIVSTGI-NGDSI-KL-HDNMW-------------GDKF
VNQVALLPK--VDLFITHGGSNS-------------------------------------
------------LIEGLSVGKP-LIVIPQFGDQLDNAQRVA---DLGLGVRLNLH-EFSG
--------EKLLKAIEDVLNDAK-IHSNVARVSEELKK----------------------
---------------------SDSRDKVISLIEQLAR---------------------NK
TLC.--------------------------------------------------------
------------------------------------------------------------
------------------------------------------------------------
------------------------------------------------------------
------------------------------------------------------------
------------------------------------------------------------
------------------------------------------------------------
------------------------------------------------------------
------------------------------------------------------------
------------------------------------------------------------
------------------------------------------------------------
------------------------------------------------------------
------------------------------------------------------------
------------------------------------------------------------
------------------------------------------------------------
------------------------------------------------------------
------------------------------------------------------------
------------------------------------------------------------
-----------------------------------------------------------
>tetur30g00390-UGT202A12
M-----------------------------------------------------------
------------------------------------------------------------
------------------------------------------------------------
------------------------------------------------------------
------------------------------------------------------------
------------------------------------------------------------
-------------VTENDKRL---------------------------------------
------------------------------------------------------------
------------------------------------------------------------
------------------------------------------------------------
------------------------------------------------------------
------------------------------------------------------------
------------------------------------------------------------
------------------------------------------------------------
-----------------------------------------KILFTALFGPGHLNACLGI
G-LLLQKR-GHQVYVAHFP--RHRPTVE-KH--GFKFFSLLDYAEPEFPI----------
------------------------------------------------------------
------------------------------------------------------------
------------------------------------------------------------
------------------------------------------------------------
------------------------------------------------------------
---------------------------MD-------------------------------
----------------------------------------MLDGF-------------EA
QATL-----------AFENARKL-TVLEQIREKAKE------------NDLVNFIRASRG
ENYVMMKIV--KEINPDICLAD--YLFNMPWMFL-------------VDCPVIPVKSVNP
LELY-----------NGPPPLT--------------------GCSVH----------DSP
TV-------WEEFRQVTRKADLE---IESELQKLFA-DFNV-------------EFESYN
CAQQLGIYIYPGPLDY--------------------------------------------
------------------------------------------------------------
------------------------------------------------------------
------------------------------------------------------------
------------------------------------------------------------
------------------------------------------------------------
------------------------------------------------------------
----------------HELS-P-PKENWVRLDSSIR-SPE-------------------T
MN------FEL-PD------------KLKD-K----------PGKLIYISMGTLASAVTQ
LLTMILNPL-----VNSPHR-FIVSTGV-NGDSI-KL-HDNMW-------------GDKF
INQIALLPK--IDLFITHGGSNS-------------------------------------
------------LIEGLTVGKP-LIVIPQFGDQLDNAQRIV---DLGLGVRINLH-EFSG
--------EKLLKAIEDVLNNKE-IHSNVARVSEELKK----------------------
---------------------SDSRDKVISLIEQLAR---------------------NK
TLC.--------------------------------------------------------
------------------------------------------------------------
------------------------------------------------------------
------------------------------------------------------------
------------------------------------------------------------
------------------------------------------------------------
------------------------------------------------------------
------------------------------------------------------------
------------------------------------------------------------
------------------------------------------------------------
------------------------------------------------------------
------------------------------------------------------------
------------------------------------------------------------
------------------------------------------------------------
------------------------------------------------------------
------------------------------------------------------------
------------------------------------------------------------
------------------------------------------------------------
-----------------------------------------------------------
>tetur22g00440-UGT202B1
M-----------------------------------------------------------
------------------------------------------------------------
------------------------------------------------------------
------------------------------------------------------------
------------------------------------------------------------
------------------------------------------------------------
--------------DDANKPL---------------------------------------
------------------------------------------------------------
------------------------------------------------------------
------------------------------------------------------------
------------------------------------------------------------
------------------------------------------------------------
------------------------------------------------------------
------------------------------------------------------------
-----------------------------------------KILMTSMIDFGHLNSCLGI
G-YLLVKR-GHQVYLAHFP--KNKSIIE-KQ--GIKFISLYDYADEGAQL----------
------------------------------------------------------------
------------------------------------------------------------
------------------------------------------------------------
------------------------------------------------------------
------------------------------------------------------------
---------------------------SD-------------------------------
----------------------------------------AVPRS-------------SS
NFKP-----------RFERSLKM-DPLEALKEQIATG-----SIN---TGFVNILERYKA
ENVVMHKIV--DQLKPDICLCD--YLYPLPWMFT-------------VDCPVIPVKSTNP
VGLY-----------RGPPSNS--------------------GYSVK----------DST
EL-------WDEFKALNEKVNQP---ILDKVNEIFQ-LFNV-------------QFIHRD
HVKYFGIYIYPGPLDY--------------------------------------------
------------------------------------------------------------
------------------------------------------------------------
------------------------------------------------------------
------------------------------------------------------------
------------------------------------------------------------
------------------------------------------------------------
----------------HELA-P-PKEKWVRLDSALR-EHD-------------------A
TE------FEL-PE------------KLKD-K----------PGKLIYISMGTLISAVTE
LLTMILTPL-----ANSPHR-FIVSTGP-NGDSI-KL-HDNMW-------------GDKF
VDQVALLPK--VDLFITHGGSNS-------------------------------------
------------LIEGLTAGKP-LIVIPQFGDQPDNAQRVA---DLGLGVRLNLH-EFSG
--------EKLLKAIEDVLNNKE-IHLNVARVSEELKK----------------------
---------------------SGSKEKVVTLIEKLAR---------------------NK
RL.---------------------------------------------------------
------------------------------------------------------------
------------------------------------------------------------
------------------------------------------------------------
------------------------------------------------------------
------------------------------------------------------------
------------------------------------------------------------
------------------------------------------------------------
------------------------------------------------------------
------------------------------------------------------------
------------------------------------------------------------
------------------------------------------------------------
------------------------------------------------------------
------------------------------------------------------------
------------------------------------------------------------
------------------------------------------------------------
------------------------------------------------------------
------------------------------------------------------------
-----------------------------------------------------------
>tetur22g00970-UGT202B2
M-----------------------------------------------------------
------------------------------------------------------------
------------------------------------------------------------
------------------------------------------------------------
------------------------------------------------------------
------------------------------------------------------------
--------------EETKKPL---------------------------------------
------------------------------------------------------------
------------------------------------------------------------
------------------------------------------------------------
------------------------------------------------------------
------------------------------------------------------------
------------------------------------------------------------
------------------------------------------------------------
-----------------------------------------KILMTAMFDFGHLSSCLGI
G-YFLVKR-GHQVYFAHFP--KYQSIIE-RQ--GMQFISLYDYADEGAEL----------
------------------------------------------------------------
------------------------------------------------------------
------------------------------------------------------------
------------------------------------------------------------
------------------------------------------------------------
---------------------------SD-------------------------------
----------------------------------------AVPRS-------------SV
NFKP-----------RFERSLKM-GPFESLKEQLATG-----AIN---TGFIKILDNYIT
ENDIMHKIV--GQLEPQICLVD--YLYPLPWMYL-------------VDCPVVPIKSTNP
VGLY----------SRGPPPNS--------------------GFSVK----------EST
KD-------WTEFKDINNEVNIL---ILEKIVEIFK-QYEV-------------PLIHRD
HVKDLGIYIYPEPIDY--------------------------------------------
------------------------------------------------------------
------------------------------------------------------------
------------------------------------------------------------
------------------------------------------------------------
------------------------------------------------------------
------------------------------------------------------------
----------------RELG-P-PRNRWVRLDSALR-EHD-------------------T
EE------FEI-PE------------KLKD-K----------PGKLIYVSMGTMASTVTE
LLTMILTPL-----ANSPHR-FIVSTGP-NGDSI-TL-YDNMW-------------GDKF
VNQMAILPK--VDLFITHGGSNS-------------------------------------
------------LIEALAAGVP-CIVIPQFGDQPDNAQRLA---DLGLGVRLNLH-EFSD
--------EKLLKAIEDVLNDEE-LHSKVTRASERLKS----------------------
---------------------TDSRDKVISLIEELAE---------------------TG
SVLF.-------------------------------------------------------
------------------------------------------------------------
------------------------------------------------------------
------------------------------------------------------------
------------------------------------------------------------
------------------------------------------------------------
------------------------------------------------------------
------------------------------------------------------------
------------------------------------------------------------
------------------------------------------------------------
------------------------------------------------------------
------------------------------------------------------------
------------------------------------------------------------
------------------------------------------------------------
------------------------------------------------------------
------------------------------------------------------------
------------------------------------------------------------
------------------------------------------------------------
-----------------------------------------------------------
>tetur10g02090-UGT202C1
M-----------------------------------------------------------
------------------------------------------------------------
------------------------------------------------------------
------------------------------------------------------------
------------------------------------------------------------
------------------------------------------------------------
------------VETKNETPL---------------------------------------
------------------------------------------------------------
------------------------------------------------------------
------------------------------------------------------------
------------------------------------------------------------
------------------------------------------------------------
------------------------------------------------------------
------------------------------------------------------------
-----------------------------------------KILMTASRGVGHVNASMGI
G-KLLAQK-GHDVMFIHFP--EHQELVE-RQ--GVKFISLWDYKGAN-------------
------------------------------------------------------------
------------------------------------------------------------
------------------------------------------------------------
------------------------------------------------------------
------------------------------------------------------------
------------------------------------------------------------
----------------------------------------EIPTEGFLH---------DS
TMKD-----------TFDSSKKY-TPQDIMSNRGGRGGRGGRGRG---GGGKGGMPSING
ENDAIINAI--NSIKPDAVLGD--YRWPMPFMTN-------------CPVPFIPIMSNAP
LQLY-----------NGPPLGS--------------------GLSVF----------DSP
EK-------WEEYRSS---------------------NKGFGPH---GSS----DGNPWG
YAEYLGIYIYPEALDY--------------------------------------------
------------------------------------------------------------
------------------------------------------------------------
------------------------------------------------------------
------------------------------------------------------------
------------------------------------------------------------
------------------------------------------------------------
----------------KELG-P-PAKNWVRLDSSIR-KPD-------------------S
ED------FEI-PD------------KLKD-K----------PGKLIYVSMGTNASNNPQ
LIKMLVDAC-----ALIPHR-FIVATGK-NGDSI-PL-PDNVW-------------GDKF
LKQVNILPK--VDLVVTHCGSNS-------------------------------------
------------LIESLCFGKP-MVTIPQFDDQLDNGQRVA---DLKLGKVISMW-QFTE
--------EKFASAIEEVLNSAE-IHENVEKISKEMSQ----------------------
---------------------SSAPDKVVELIEYVAR---------------------NR
K-----------------------------------------------------------
------------------------------------------------------------
-----------------------------------------------------S----PF
E.----------------------------------------------------------
------------------------------------------------------------
------------------------------------------------------------
------------------------------------------------------------
------------------------------------------------------------
------------------------------------------------------------
------------------------------------------------------------
------------------------------------------------------------
------------------------------------------------------------
------------------------------------------------------------
------------------------------------------------------------
------------------------------------------------------------
------------------------------------------------------------
------------------------------------------------------------
------------------------------------------------------------
-----------------------------------------------------------
>tetur08g02490-UGT207A1
M-----------------------------------------------------------
------------------------------------------------------------
------------------------------------------------------------
------------------------------------------------------------
------------------------------------------------------------
------------------------------------------------------------
-----------------AKSI---------------------------------------
------------------------------------------------------------
------------------------------------------------------------
------------------------------------------------------------
------------------------------------------------------------
------------------------------------------------------------
------------------------------------------------------------
------------------------------------------------------------
-----------------------------------------KILIIPTNGYGHLNIGLGL
A-DMLTKH-GHKPIFALNK--KWKPSAE-AR--GYEVRVLDADVVEP-------------
------------------------------------------------------------
------------------------------------------------------------
------------------------------------------------------------
------------------------------------------------------------
------------------------------------------------------------
---------------------------DE-------------------------------
----------------------------------------ADQAAR------------QM
AVLE-----------FLAPTLSQ-STLEQVSW-MSG------KET-------MLYEDHIQ
IDTGLEALL--AKESFDLLIVA--TLLALPAAET-------------SGIPWVYFHTPSP
HILYG---------KQITPPFS--------------------GYPLD----------TPK
EV-------CQIYWDRYFKERSS---GDALYNKYLA-SKGVGPV-----N----TGYFQR
ESPYLNVYAYPKELDY--------------------------------------------
------------------------------------------------------------
------------------------------------------------------------
------------------------------------------------------------
------------------------------------------------------------
------------------------------------------------------------
------------------------------------------------------------
----------------RDVA-T-LPKHYFRMDNSIR-SND-------------------E
LS------TVI-PQ------------EFLD-R----------PGKLIYVSLGSWFSGMVE
VMSNLLAIL-----AKSPHK-FIVSKGP-NHEKI-QL-AENMW-------------GERF
LNQLAILPM--VDLVITHGGNNT-------------------------------------
------------IVECLHNGKP-MIVLPFFIDQHDNAQRIV---EKHLGFKFNPF-QLDE
--------SGILNAIETLLGDAK-LYERLQVIANDLKT----------------------
---------------------SSTQDELVKLLEIIAK---------------------EK
R-----------------------------------------------------------
------------------------------------------------------------
-----------------------------------------------------C----PF
DEQVPPQPDK--------------------------------------------------
------------------------------------------------------------
------------------------------------------------------------
------------------------------------------------------------
------------------------------------------------------------
------------------------------------------------------------
------------------------------------------------------------
-----------------------FNITTRISNF---------------------------
------------------------------------------------------------
------------------------------------------------------------
-----------------------------------------------------FNNVWHR
LVNNK.------------------------------------------------------
------------------------------------------------------------
------------------------------------------------------------
------------------------------------------------------------
-----------------------------------------------------------
>tetur01g07060-UGT203A1
------------------------------------------------------------
------------------------------------------------------------
------------------------------------------------------------
------------------------------------------------------------
------------------------------------------------------------
------------------------------------------------------------
--------------------M---------------------------------------
------------------------------------------------------------
------------------------------------------------------------
------------------------------------------------------------
------------------------------------------------------------
------------------------------------------------------------
------------------------------------------------------------
------------------------------------------------------------
-----------------------------------------KIFFLPMDGHGHINACIGL
A-RMLRDY-NHECTFAVTK--PWINLIK-DH--EFAVETLHDPTVAD-------------
------------------------------------------------------------
------------------------------------------------------------
------------------------------------------------------------
------------------------------------------------------------
------------------------------------------------------------
----------------------------D-------------------------------
----------------------------------------QDCLKK------------WG
TFMF-----------NLAYTFSK-PPKEQIPL-LSV------------PAYKSFIDYVKI
IDHQLPALF--EKLAPDLIIID--FYVTVPSIVK-------------SGRPWILLYSCNP
LKAYS-G-------PNVPPSNF--------------------GLSVN----------TDP
AT-------SAELRSFLVDAMKD---VKAEFDEWLK-TKQIEPH----------PTALAD
ISPYLNLYSYPTDLDY--------------------------------------------
------------------------------------------------------------
------------------------------------------------------------
------------------------------------------------------------
------------------------------------------------------------
------------------------------------------------------------
------------------------------------------------------------
----------------SEFG-P-VPDKWFRLDHMIR-KVQ-------------------G
DP------LGF-DE------------AFFD-R----------PGKKIYFSLGSMGGADVD
LMKRMVNIM-----SKSKHL-FIVSKGP-FHDHF-EL-AENMI-------------GYKF
INQMAVLSR--VDLVIHHGGNNT-------------------------------------
------------FVETLYFGKP-CIVLPLSGDQRDNGKRVE---EKKIGRSFLPH-SVDE
--------NEFLTAIDQLLDDQE-LIDRLKMIGENIRS----------------------
---------------------SKSIELLNEKIKDLVS---------------------AK
.-----------------------------------------------------------
------------------------------------------------------------
------------------------------------------------------------
------------------------------------------------------------
------------------------------------------------------------
------------------------------------------------------------
------------------------------------------------------------
------------------------------------------------------------
------------------------------------------------------------
------------------------------------------------------------
------------------------------------------------------------
------------------------------------------------------------
------------------------------------------------------------
------------------------------------------------------------
------------------------------------------------------------
------------------------------------------------------------
------------------------------------------------------------
------------------------------------------------------------
-----------------------------------------------------------
>tetur04g02350-UGT203A2
------------------------------------------------------------
------------------------------------------------------------
------------------------------------------------------------
------------------------------------------------------------
------------------------------------------------------------
------------------------------------------------------------
--------------------M---------------------------------------
------------------------------------------------------------
------------------------------------------------------------
------------------------------------------------------------
------------------------------------------------------------
------------------------------------------------------------
------------------------------------------------------------
------------------------------------------------------------
-----------------------------------------KIFFIPMDAFGHVNACIGL
A-RMLSEF-EHQCIFAVPK--RWCKPIE-EY--NFKVEIVKDPTVPD-------------
------------------------------------------------------------
------------------------------------------------------------
------------------------------------------------------------
------------------------------------------------------------
------------------------------------------------------------
----------------------------D-------------------------------
----------------------------------------QDLQKK------------NG
DFVN-----------RYSHTLSK-TPREQFIE-LLI------------PSINRDIHYAKI
IDGQIPTIL--ESIDPDLIIID--FYVTLPSVVN-------------SGKPWIHLTSCNP
LNLYA-G-------PNVPPSCF--------------------GLSID----------TDP
DT-------VISYKQFIAESMKD---VKSDFDEWLV-SKGVKPE----------PFAISK
SSPYLNVYSFPSDLDY--------------------------------------------
------------------------------------------------------------
------------------------------------------------------------
------------------------------------------------------------
------------------------------------------------------------
------------------------------------------------------------
------------------------------------------------------------
----------------SEFG-P-VPDKCFRLDHMVR-LVQ-------------------E
DP------LGF-DE------------KFFD-R----------PGKKILFSLGSMGAADVE
LMKRLVGIL-----GKSKHL-FIVSKGL-FHDKY-EL-PENMI-------------GAKF
LNQMAILPR--VDLVIHHGGNNT-------------------------------------
------------FVESLYFGKP-SIVLPLFGDQHDNGRRAE---DKKIGRSFRPH-HVTE
--------DELLMAIDELLNDKE-LNNRVLKIGENIRN----------------------
---------------------SKSIDDFNKKIEEIIK---------------------VH
K-----------------------------------------------------------
------------------------------------------------------------
-----------------------------------------------------.------
------------------------------------------------------------
------------------------------------------------------------
------------------------------------------------------------
------------------------------------------------------------
------------------------------------------------------------
------------------------------------------------------------
------------------------------------------------------------
------------------------------------------------------------
------------------------------------------------------------
------------------------------------------------------------
------------------------------------------------------------
------------------------------------------------------------
------------------------------------------------------------
------------------------------------------------------------
------------------------------------------------------------
-----------------------------------------------------------
>tetur06g06100-UGT203A3
------------------------------------------------------------
------------------------------------------------------------
------------------------------------------------------------
------------------------------------------------------------
------------------------------------------------------------
------------------------------------------------------------
--------------------M---------------------------------------
------------------------------------------------------------
------------------------------------------------------------
------------------------------------------------------------
------------------------------------------------------------
------------------------------------------------------------
------------------------------------------------------------
------------------------------------------------------------
-----------------------------------------KIFFLPMDAHGHVNACIGL
A-RMLKDF-GHQCVFAVPK--RWCKPIE-EY--DFKVEILDDPTVPD-------------
------------------------------------------------------------
------------------------------------------------------------
------------------------------------------------------------
------------------------------------------------------------
------------------------------------------------------------
----------------------------D-------------------------------
----------------------------------------EDTQKK------------WG
TFMN-----------KYAHTYSK-SPKEQFVE-LIV------------PASVAFIDYVKI
INDQLPALL--ESTNPDFIIID--FYVTVPSVIN-------------SGKPWALLYSCNP
LRAYD-G-------PNVPPYGF--------------------GLPID----------TDQ
AT-------TMSYKMFMAEAMKD---VKSSFDEWLV-SKGVTPE----------PFAIMK
PSPYLNVYPFPADLDY--------------------------------------------
------------------------------------------------------------
------------------------------------------------------------
------------------------------------------------------------
------------------------------------------------------------
------------------------------------------------------------
------------------------------------------------------------
----------------TEIG-P-VPDKWFRLDHMVR-KVQ-------------------D
GP------LGF-DE------------KFFD-R----------PGKKIFFSLGSMGAADIE
LMKRLIGIL-----GKSKHL-FIVSKGP-FHDKY-EL-AENMV-------------GGKY
LNQMAILPR--VDLVIHHGGNNT-------------------------------------
------------FVETLYFGKP-FIVLPLFADQHDNGRRAE---DKKIGRSFRPH-HVTE
--------DELLSAIDELLNDKE-LHDRVTKIGENIRN----------------------
---------------------SKSIEDFNNKIEIIVA---------------------EH
K-----------------------------------------------------------
------------------------------------------------------------
-----------------------------------------------------.------
------------------------------------------------------------
------------------------------------------------------------
------------------------------------------------------------
------------------------------------------------------------
------------------------------------------------------------
------------------------------------------------------------
------------------------------------------------------------
------------------------------------------------------------
------------------------------------------------------------
------------------------------------------------------------
------------------------------------------------------------
------------------------------------------------------------
------------------------------------------------------------
------------------------------------------------------------
------------------------------------------------------------
-----------------------------------------------------------
>tetur10g05770-UGT203D1
------------------------------------------------------------
------------------------------------------------------------
------------------------------------------------------------
------------------------------------------------------------
------------------------------------------------------------
------------------------------------------------------------
--------------------M---------------------------------------
------------------------------------------------------------
------------------------------------------------------------
------------------------------------------------------------
------------------------------------------------------------
------------------------------------------------------------
------------------------------------------------------------
------------------------------------------------------------
-----------------------------------------KIVFLPMDAYGHVNACIGL
A-NMLRDF-GHDCTFAVVK--QWQKPVE-EH--QFKVEILNDPTIPE-------------
------------------------------------------------------------
------------------------------------------------------------
------------------------------------------------------------
------------------------------------------------------------
------------------------------------------------------------
----------------------------D-------------------------------
----------------------------------------QDMLYK------------WG
KFMN-----------DLAHTFSA-PLKDQQIE-LMV------------PSFRAFINFVKL
IDPQLPEIF--EKTQPDLIIMD--FYVTIPSVIK-------------SGRPWARLYSCNP
LGIYE-G-------DNVPPSGF--------------------GLALN----------TDI
SI-------FKELKVFMTEIMKD---LKSEFDEWLL-SKNIEPD----------PYDFIS
SSAYLNVYVYPSDLDY--------------------------------------------
------------------------------------------------------------
------------------------------------------------------------
------------------------------------------------------------
------------------------------------------------------------
------------------------------------------------------------
------------------------------------------------------------
----------------SELG-S-PPEKWFRLDHLVR-KVK-------------------Q
ES------FGF-DE------------SFFD-K----------PGKKVFFTLGSMGSSDIE
LMKRLISIM-----GQSEHQ-FIISKGP-FHDKF-QL-AGNMV-------------GNKY
VNQMAILPK--VDLVIHHGGNNT-------------------------------------
------------FIETLYFGKP-CIVLPLSGDQHDNGRRVE---DTGIGRCLNPY-QINQ
--------DQFLSTIDQLLNDEQ-ITKKVNETGEKIRN----------------------
---------------------SSSIEGLNTKINQLIS---------------------TH
V-----------------------------------------------------------
------------------------------------------------------------
-----------------------------------------------------K------
------------------------------------------------------------
------------------------------------------------------------
------------------------------------------------------------
------------------------------------------------------------
------------------------------------------------------------
------------------------------------------------------------
------------------------------------------------------------
------------------------------------------------------------
------------------------------------------------------------
------------------------------------------------------------
------------------------------------------------------------
------------------------------------------------------------
------------------------------------------------------------
------------------------------------------------------------
------------------------------------------------------------
---------------------------------------------------------V.
>tetur36g00340-UGT203F1
------------------------------------------------------------
------------------------------------------------------------
------------------------------------------------------------
------------------------------------------------------------
------------------------------------------------------------
------------------------------------------------------------
--------------------M---------------------------------------
------------------------------------------------------------
------------------------------------------------------------
------------------------------------------------------------
------------------------------------------------------------
------------------------------------------------------------
------------------------------------------------------------
------------------------------------------------------------
-----------------------------------------KLLFFPMDGHGHVNSCLGL
A-RMLRDF-GHESVFAVPK--NWSVLIT-GH--KFPLEFIADPENAN-------------
------------------------------------------------------------
------------------------------------------------------------
------------------------------------------------------------
------------------------------------------------------------
------------------------------------------------------------
---------------------------SS-------------------------------
----------------------------------------QDPLYR------------WA
EVVR-----------ACAPSFAK-TPSEQIVD-LYA------------NDTKEFVDYVKR
IDDQVTSVI--EKVDPDLIVID--FYVTVPAVIK-------------SGKPWLLLYSANP
LFAYD-A-------PNTPPRYS--------------------GLGAT----------DDP
KL-------FQEFRALVKREIVE---LKTDFDAYLK-TKGVEPH----------PIDLVA
ISPYLNLYSYPEDLDY--------------------------------------------
------------------------------------------------------------
------------------------------------------------------------
------------------------------------------------------------
------------------------------------------------------------
------------------------------------------------------------
------------------------------------------------------------
----------------TEL--P-KPEKWFRVDHMVR-EAE-------------------E
DA------TDF-DE------------SFFK-T----------DDKVILFSLGSMGSADVT
LMKKLLAIM-----SASKHR-FIVSKGP-YHNEI-QL-YDNMI-------------GGKY
LPQIKILPK--VDLVITHGGNNT-------------------------------------
------------FIESLYFGKP-CIVLPLFGDQHDNARRAV---DKKIGKAFSPY-HVTD
--------KELLGGIDDILNDKE-MIQRVQDIGEKIRS----------------------
---------------------TKTHAKLSEHLVKMVQ---------------------EL
K-----------------------------------------------------------
------------------------------------------------------------
-----------------------------------------------------A------
------------------------------------------------------------
------------------------------------------------------------
------------------------------------------------------------
------------------------------------------------------------
------------------------------------------------------------
------------------------------------------------------------
------------------------------------------------------------
------------------------------------------------------------
------------------------------------------------------------
------------------------------------------------------------
-----------------------------------------------------------N
.-----------------------------------------------------------
------------------------------------------------------------
------------------------------------------------------------
------------------------------------------------------------
-----------------------------------------------------------
>tetur09g00220-UGT203B1
M-----------------------------------------------------------
------------------------------------------------------------
------------------------------------------------------------
------------------------------------------------------------
------------------------------------------------------------
------------------------------------------------------------
-------------------KL---------------------------------------
------------------------------------------------------------
------------------------------------------------------------
------------------------------------------------------------
------------------------------------------------------------
------------------------------------------------------------
------------------------------------------------------------
------------------------------------------------------------
-----------------------------------------KIAFLPMDGHGHVNACIGL
A-KILQKY-NHECIFVVPK--NWTKAVA-GN--NFGIESIVADGFEA-------------
------------------------------------------------------------
------------------------------------------------------------
------------------------------------------------------------
------------------------------------------------------------
------------------------------------------------------------
----------------------------D-------------------------------
----------------------------------------RDPQEK------------WG
KFME-----------ERSRVFDM-ETIEKFIH-LNV------------PSNENFYDYLLK
TDDQYTVIL--ERMKPDLIIFD--FWVSVPAIIN-------------SGIPYVVLWSTSP
LIAYW-G-------PNVPPYSS--------------------ALGIN----------DDP
TE-------FERLRLAFNDSLAV---IKKQFDDLFR-SKGIDPE---TED--RLDFSILG
KSPYLNLYPYPEDLDY--------------------------------------------
------------------------------------------------------------
------------------------------------------------------------
------------------------------------------------------------
------------------------------------------------------------
------------------------------------------------------------
------------------------------------------------------------
----------------SEFG-P-VPDKWFRVDHMVR-GSD-------------------D
IP------LGI-DE------------SFFK-E-NA-------DSKIILFSLGSLGTSNYE
LMSRLIGIL-----GKSPHK-FIVSKGI-HHDKM-VL-PDNMV-------------GSKY
LNQMKIMPR--VDMVIHHGGNNS-------------------------------------
------------FIETIYFGKP-FIVMPLFGDQHDNGRRAV---DKKIGKFFLPY-RVTE
--------SELLNGIDEILNDKE-LIKRVELIGEHLRE----------------------
---------------------TKSHDILNEKLIEVVK---------------------NG
PLDKLSKAT---------------------------------------------------
------------------------------------------------------------
-----------------------------------------------------K----TI
TS-PVKTVGQ--------------------------------------------------
------------------------------------------------------------
------------------------------------------------------------
------------------------------------------------------------
--------------------------------TVPSQ-----------------------
------------------------------------------------------------
------------------------------------------------------------
--------------------VGINDNNQRTINMN--------------------------
----------------------------ENTTE---------------------------
------------------------------------------------------------
----TT-----------------------------------TTSQDKSGK---ISPVWNE
P-----------------------------------------------------------
------------------------------------------------------------
------------------------------------------------------------
------------------------------------------------------------
----------------------------------------------SILIKS.------
>tetur09g01650-UGT203B2
M-----------------------------------------------------------
------------------------------------------------------------
------------------------------------------------------------
------------------------------------------------------------
------------------------------------------------------------
------------------------------------------------------------
-------------------KL---------------------------------------
------------------------------------------------------------
------------------------------------------------------------
------------------------------------------------------------
------------------------------------------------------------
------------------------------------------------------------
------------------------------------------------------------
------------------------------------------------------------
-----------------------------------------KIAFLPMDGHGHVNACIGL
A-KILQKY-NHECIFVVPK--NWTKAVA-GN--NFGIESIVADGFEA-------------
------------------------------------------------------------
------------------------------------------------------------
------------------------------------------------------------
------------------------------------------------------------
------------------------------------------------------------
----------------------------D-------------------------------
----------------------------------------RDPQEK------------WG
KFME-----------ERSRVFDM-ETIEKFIH-LNV------------PSNENFYDYLLK
ADDQYTVIL--ERMKPDLIIFD--FWVSVPAIIN-------------SGIPYVVLWSTSP
LIAYW-G-------PNVPPYSS--------------------ALGIN----------DDP
AE-------FERLRLAFNDSLAV---IKKQFDELFR-SKGIDPE---TED--RLDFSILG
KSPYLNLYPYPEDLDY--------------------------------------------
------------------------------------------------------------
------------------------------------------------------------
------------------------------------------------------------
------------------------------------------------------------
------------------------------------------------------------
------------------------------------------------------------
----------------SEFG-P-VPDKWFRVDHMVR-GSD-------------------D
IP------LGI-DE------------SFFK-E-NA-------DSKIILFSLGSLGTSNYK
LMSRLIGIL-----GKSPHK-FIVSKGI-HHDKI-VL-PDNMV-------------GSKY
LNQMKIMPR--VDMVIHHGGNNS-------------------------------------
------------FIETIYFGKP-FIVMPLFGDQHDNGRRAV---DKKIGKFFLPY-RVTE
--------SELLNGIDEILNDKE-LIKRVELIGKHLRE----------------------
---------------------TKSHDILNEKLIEVVK---------------------NG
PLDKLSKATK--------------------------------------------------
------------------------------------------------------------
-----------------------------------------------------K----TI
TSPPVKTVGQ--------------------------------------------------
------------------------------------------------------------
------------------------------------------------------------
------------------------------------------------------------
--------------------------------TVPSSQ----------------------
------------------------------------------------------------
------------------------------------------------------------
--------------------VEMNDNNQRTINMNG---------NMNGKMNGNITVNNM-
------------------TNNMN----GNNTTT---------------------------
------------------------------------------------------------
----TT-----------------------------------TTSQDKSGK---ISPVWNE
P-----------------------------------------------------------
------------------------------------------------------------
------------------------------------------------------------
------------------------------------------------------------
----------------------------------------------SILIES.------
>tetur09g01660-UGT203B3
M-----------------------------------------------------------
------------------------------------------------------------
------------------------------------------------------------
------------------------------------------------------------
------------------------------------------------------------
------------------------------------------------------------
-------------------KL---------------------------------------
------------------------------------------------------------
------------------------------------------------------------
------------------------------------------------------------
------------------------------------------------------------
------------------------------------------------------------
------------------------------------------------------------
------------------------------------------------------------
-----------------------------------------KIAFLPMDGHGHVNACIGL
A-KILQKY-NHECIFVVPK--NWTKAVA-GN--NFGIESIVADGFEA-------------
------------------------------------------------------------
------------------------------------------------------------
------------------------------------------------------------
------------------------------------------------------------
------------------------------------------------------------
----------------------------D-------------------------------
----------------------------------------RDPQEK------------WG
KFME-----------ERSRVFDM-ETIEKFIH-LNV------------PSNENFYDYLLK
TDDQYTVIL--ERMKPDLIIFD--FWVSVPAIIN-------------SGIPYVVLWSTSP
LIAYW-G-------PNVPPYSS--------------------ALGIN----------DDP
AE-------FERLRLAFNDSLAV---IKKQFDELFL-SKGIDPE---TED--RLDFSILG
KSPYLNLYPYPEDLDY--------------------------------------------
------------------------------------------------------------
------------------------------------------------------------
------------------------------------------------------------
------------------------------------------------------------
------------------------------------------------------------
------------------------------------------------------------
----------------SEFG-P-VPDKWFRVDHMVR-GSD-------------------D
IP------LGI-DE------------SFFK-E-NA-------DSKIILFSLGSLGTSNYK
LMSRLIGIL-----GKSPHK-FIVSKGI-HHDKI-VL-PDNMV-------------GSKY
LNQMKIMPR--VDMVIHHGGNNS-------------------------------------
------------FIETIYFGKP-FIVMPLFGDQHDNGRRAV---DKKIGKFFLPY-RVTE
--------SELLNGIDEILNDKE-LIKRVELIGQHLRE----------------------
---------------------TKSHDILNEKLIEVVK---------------------NG
PLDKLSKATK--------------------------------------------------
------------------------------------------------------------
-----------------------------------------------------K----TI
TSPPVKTVGQ--------------------------------------------------
------------------------------------------------------------
------------------------------------------------------------
------------------------------------------------------------
--------------------------------TVPS.-----------------------
------------------------------------------------------------
------------------------------------------------------------
------------------------------------------------------------
------------------------------------------------------------
------------------------------------------------------------
------------------------------------------------------------
------------------------------------------------------------
------------------------------------------------------------
------------------------------------------------------------
------------------------------------------------------------
-----------------------------------------------------------
>tetur16g02300-UGT203E1
M-----------------------------------------------------------
------------------------------------------------------------
------------------------------------------------------------
------------------------------------------------------------
------------------------------------------------------------
------------------------------------------------------------
-------------------KL---------------------------------------
------------------------------------------------------------
------------------------------------------------------------
------------------------------------------------------------
------------------------------------------------------------
------------------------------------------------------------
------------------------------------------------------------
------------------------------------------------------------
-----------------------------------------KTLFIPMDAYGHVNSCIGL
A-KQLIKY-DHEIIFIVPT--NWTKAVE-GH--GFTIKTVSLEGYEA-------------
------------------------------------------------------------
------------------------------------------------------------
------------------------------------------------------------
------------------------------------------------------------
------------------------------------------------------------
----------------------------N-------------------------------
----------------------------------------VDPQSG------------FS
HFME-----------DKEKLYNM-EPIEQFEV-LNV------------NIHDAFLRYLEQ
TDDQYEQLI--SQIKPYLIIYD--FWVTVPAILK-------------SGIPYILLWSCSP
TLPYW-K-------VNGPPYSS--------------------GLGIS----------DAP
EK-------LKKYRDDMNSLLKD---KKSKFYDYYQ-SRGIDIS---KVT--FLDFTMLN
ESPYLSVYSYPEDLDY--------------------------------------------
------------------------------------------------------------
------------------------------------------------------------
------------------------------------------------------------
------------------------------------------------------------
------------------------------------------------------------
------------------------------------------------------------
----------------SEYG-P-VPDKWFRLDHIVR-LSD------------------PA
TP------LGI-DA------------TFFQ-T----------KDKVILFTLGSLGTSNYN
LITRLVNFL-----EKSKHK-YIVSTGV-HHDKI-KL-HANMC-------------GSQY
LNQMAIMPR--VDMVIHHGGNNS-------------------------------------
------------LVETLYFGKP-FIVMPLFGDQHDNARRVV---DKKIGKWLHPF-RVSE
--------DELLKTIDEVLSDEE-MHERVKLISLKMQN----------------------
---------------------TKSHQIFNEKIIKIVK---------------------EH
T-----------------------------------------------------------
------------------------------------------------------------
-----------------------------------------------------K----Q.
------------------------------------------------------------
------------------------------------------------------------
------------------------------------------------------------
------------------------------------------------------------
------------------------------------------------------------
------------------------------------------------------------
------------------------------------------------------------
------------------------------------------------------------
------------------------------------------------------------
------------------------------------------------------------
------------------------------------------------------------
------------------------------------------------------------
------------------------------------------------------------
------------------------------------------------------------
------------------------------------------------------------
-----------------------------------------------------------
>tetur36g01060-UGT203G1
------------------------------------------------------------
------------------------------------------------------------
------------------------------------------------------------
------------------------------------------------------------
------------------------------------------------------------
------------------------------------------------------------
--------------------M---------------------------------------
------------------------------------------------------------
------------------------------------------------------------
------------------------------------------------------------
------------------------------------------------------------
------------------------------------------------------------
------------------------------------------------------------
------------------------------------------------------------
-----------------------------------------KIALIPMTSSGRINICLTL
A-HKLAKF-NHECVLILPS--NWAQMVK-SA--GFNAETFDQEEENQ-------------
------------------------------------------------------------
------------------------------------------------------------
------------------------------------------------------------
------------------------------------------------------------
------------------------------------------------------------
------------------------------------------------------------
----------------------------------------GDVRKS------------SS
SFVT-----------QQAAIFKL-PAVQQFPL-VGA------------FGFKSCADTVEK
NNEQYAEAI--KRVQPDLIIFD--YWTTVPAIVH-------------SGVPYVLLFSCSP
LMVYW-Q-------YNAPPFSS--------------------GLAKG----------DDV
KL-------INETREIFSKAIEP---VRNKFDEYLK-SKGIVIE-----N--RLDFSLVG
QSPYLNIYPYPSDLDY--------------------------------------------
------------------------------------------------------------
------------------------------------------------------------
------------------------------------------------------------
------------------------------------------------------------
------------------------------------------------------------
------------------------------------------------------------
----------------QEFG-P-VPDKWFRLDHMVR-EVD-------------------D
SP------LGI-PDE-----------SWLNPSSNG-------DQKLILFSLGSMVTAYVD
LMKRLISIL-----ASSPHR-FIVSKGV-NHESI-DL-PSNMV-------------GGKY
LNQMKIIPK--VDLVIHHGGNST-------------------------------------
------------FVETLYFGKP-CIILPVCGDQFDNGRRVV---DMEIGASFNPF-EVTE
--------EELLKAIDNIVNCPK-INEKVQKIGHNLRN----------------------
---------------------TPSFVQLNEKLEQIVA---------------------NQ
K-----------------------------------------------------------
------------------------------------------------------------
-----------------------------------------------------.------
------------------------------------------------------------
------------------------------------------------------------
------------------------------------------------------------
------------------------------------------------------------
------------------------------------------------------------
------------------------------------------------------------
------------------------------------------------------------
------------------------------------------------------------
------------------------------------------------------------
------------------------------------------------------------
------------------------------------------------------------
------------------------------------------------------------
------------------------------------------------------------
------------------------------------------------------------
------------------------------------------------------------
-----------------------------------------------------------
>tetur05g05090-UGT203C1
------------------------------------------------------------
------------------------------------------------------------
------------------------------------------------------------
------------------------------------------------------------
------------------------------------------------------------
------------------------------------------------------------
--------------------M---------------------------------------
------------------------------------------------------------
------------------------------------------------------------
------------------------------------------------------------
------------------------------------------------------------
------------------------------------------------------------
------------------------------------------------------------
------------------------------------------------------------
-----------------------------------------RITFICIDGHGHVNSCIGL
A-QKLAKY-GNICSFIVPF--NCLSIVL-EY--GFQVLTVFAIAY---------------
------------------------------------------------------------
------------------------------------------------------------
------------------------------------------------------------
------------------------------------------------------------
------------------------------------------------------------
----------------------------D-------------------------------
----------------------------------------VDPQAK------------LN
QFME-----------QRSEAFEL-GPIEQFEK-IRI------------PRMKMCLEFIRQ
TNDQYGQHI--KTLSPDCIIYF--SWMTIPAIVK-------------SGIPYILLYTCNP
LLIYG-N-------SRAPPYSS--------------------GLSDK----------DSQ
TL-------FAKQRSSFKLALAD---LTQQLDWYLA-SEGINPF---LEK--RIDFMPLS
KSPYLNLYIYPETIDY--------------------------------------------
------------------------------------------------------------
------------------------------------------------------------
------------------------------------------------------------
------------------------------------------------------------
------------------------------------------------------------
------------------------------------------------------------
----------------KEFN---LPAKWFRVEHCLR-TTP----------------PLSD
TE------HLI-PE-----------------K----------YEKLIFVTLGSQVS-NTS
FLTKLITIL-----SKSKYH-FIVTLGSIAADLI-QL-PKNVV-------------GRKY
VNQLSILPK--VDLVIHHGGNNT-------------------------------------
------------FIESLYFGKP-SIIFPMFGDQHDNGRRAV---DMGIGKCISPT-NLNE
--------KLLLDMIDETISDEK-MQQKVSEISLSLQQ----------------------
---------------------TQSHERLNKILISIVE---------------------LS
K-----------------------------------------------------------
------------------------------------------------------------
-----------------------------------------------------N------
------------------------------------------------------------
------------------------------------------------------------
------------------------------------------------------------
------------------------------------------------------------
------------------------------------------------------------
------------------------------------------------------------
------------------------------------------------------------
----------------------LVGIPDQLVNQ---------------------------
------------------------------------------------------------
------------------------------------------------------------
-----------------------------------------------------LVATWNN
.-----------------------------------------------------------
------------------------------------------------------------
------------------------------------------------------------
------------------------------------------------------------
-----------------------------------------------------------
>aculy01g35700
M-----------------------------------------------------------
------------------------------------------------------------
------------------------------------------------------------
------------------------------------------------------------
---------------------------------------------------DKMLTNMQG
------------------------------------------------------------
------FLCKLTKKGRCQKRK---------------------------------------
------------------------------------------------------------
------------------------------------------------------------
------------------------------------------------------------
------------------------------------------------------------
------------------------------------------------------------
------------------------------------------------------------
------------------------------------------------------------
-----------------------------------------TILFAPLDSLGHINSLISI
A-NHLKKQ-NHRTVFLFME--PISNKLK-EQ--GHEVYDATTPDLVESI-----------
------------------------------------------------------------
------------------------------------------------------------
------------------------------------------------------------
------------------------------------------------------------
------------------------------------------------------------
---------------------------SS-------------------------------
----------------------------------------DTAQDK------------WN
EVII-----------SCRELWQSGDVIRNLEE-EMV------------IGFGAMVEDIKK
YNSNIEKKL--ELIKPDMLVID--HYFGIPALFK-------------INKPWTRIFSASP
LSLHN-S-------PDLPQAWL--------------------GLPTKW--------NKDD
PK-------QREWMERAHKARKT---LYDSYNEYWK-SFDLPDL---PTD----PISYIP
VSPYLNVYMYPEELDY--------------------------------------------
------------------------------------------------------------
------------------------------------------------------------
------------------------------------------------------------
------------------------------------------------------------
------------------------------------------------------------
------------------------------------------------------------
----------------EGY----PLEKWSRCDSMVR-DQK-------------------A
TK------FES-PE------------KLRD-K----------PGKLIFFSLGSLASADIV
LMKRLVGFL-----AESPHR-FIVCKGP-LHDQY-EL-ADNMW-------------GDKF
VPQLEVLTS--IDLIITHGGNNT-------------------------------------
------------VTESFYYAVPGFIVCPLFGDQFDNANRLE---ERGLGIRLDPY-NCTK
--------EQLLDSIEKMLAKEE-ARATIQKISERMRK----------------------
---------------------PEARNKALQLVSDFVS---------------------KN
------------------------------------------------------------
------------------------------------------------------------
------------------------------------------------------------
------------------------------------------------------------
------------------------------------------------------------
------------------------------------------------------------
------------------------------------------------------------
------------------------------------------------------------
------------------------------------------------------------
------------------------------------------------------------
------------------------------------------------------------
------------------------------------------------------------
------------------------------------------------------------
------------------------------------------------------------
------------------------------------------------------------
------------------------------------------------------------
------------------------------------------------------------
------------------------------------------------------------
-----------------------------------------------------------
>aculy02g25410
MGT---------------------------------------------------------
-------------------C----------------------------------------
---------------------------------------------CSA------------
------------------------------------------------------------
------------------------------------------------VTKDEEATKMSQ
------------------------------------------------------------
-------EETTTTLTVKRTGK---------------------------------------
------------------------------------------------------------
------------------------------------------------------------
------------------------------------------------------------
------------------------------------------------------------
------------------------------------------------------------
------------------------------------------------------------
------------------------------------------------------------
-----------------------------------------TILFMPLDCVGHVNSLVSI
A-DSLKLL-GHRTVFLFYD--PMDGGLS-EK--GHEVYDCTNDDLIKST-----------
------------------------------------------------------------
------------------------------------------------------------
------------------------------------------------------------
------------------------------------------------------------
------------------------------------------------------------
---------------------------PS-------------------------------
----------------------------------------SASEQK------------WD
MIVN-----------EMGKLWRS-SLMDNFNQ-TMR------------VGLGSMMKDIMK
HEGRVQRKL--NLIKPDLIVVD--HYFIQPALIS-------------YGKPWARVNSASP
LALHP-KR------DKLPPATL--------------------GLPTNWLE------TKDA
KMK----AIYEDYAKKADETSME---LYEEFNEYLTVEHKLDPL---PLD----PLSYIY
DSPYLNVYMYPEELDY--------------------------------------------
------------------------------------------------------------
------------------------------------------------------------
------------------------------------------------------------
------------------------------------------------------------
------------------------------------------------------------
------------------------------------------------------------
----------------THL--P-TPSKWQRCDSIMR-ANIKLPDKTATGDKNEEDEGRQP
PP------FEI-PK------------ELDG-K----------PGKLIFLSMGSLASGDVP
LMKRLIGIL-----SKSPNR-FIVSMGP-NWQQY-EL-APNMW-------------GQKF
LPQLSVLQV--IDLIITHGGNNT-------------------------------------
------------ITECFYYGVPGFVVCPIFSDQYDNAQRIE---EQKFGKRVDPF-HCSE
--------EELLTTVEQVLADKS-IAPRMRAARERMQK----------------------
---------------------PESKYKTIKLFKELVD---------------------KI
------------------------------------------------------------
------------------------------------------------------------
------------------------------------------------------------
------------------------------------------------------------
------------------------------------------------------------
------------------------------------------------------------
------------------------------------------------------------
------------------------------------------------------------
------------------------------------------------------------
------------------------------------------------------------
------------------------------------------------------------
------------------------------------------------------------
------------------------------------------------------------
------------------------------------------------------------
------------------------------------------------------------
------------------------------------------------------------
------------------------------------------------------------
------------------------------------------------------------
-----------------------------------------------------------
>tetur08g05390-UGT206A1
ME----------------------------------------------------------
------------------------------------------------------------
------------------------------------------------------------
------------------------------------------------------------
------------------------------------------------------------
------------------------------------------------------------
---------ESNLKGHRHKKN---------------------------------------
------------------------------------------------------------
------------------------------------------------------------
------------------------------------------------------------
------------------------------------------------------------
------------------------------------------------------------
------------------------------------------------------------
------------------------------------------------------------
-----------------------------------------KIMLLPMDGAGHVLSLLGL
A-FYFKQR-FHGPFFVVTK--PFKKYLE-DT--PFKVRELDNPAYKD-------------
------------------------------------------------------------
------------------------------------------------------------
------------------------------------------------------------
------------------------------------------------------------
------------------------------------------------------------
----------------------------D-------------------------------
----------------------------------------EDPQKR------------WA
TEML-----------RDSYFFRK-KPENQLE--LQV------------KYYTDFVNNVMA
VNDQIAAII--KEEKPELILVD--YYVTVPAVVT-------------SGIPWSCVVSSNP
LCIYR-D-------LYGPPMYS--------------------GYGFG----------AAK
SK-------WRVFKEDFDAAIAP---VAKVLADFAR-PRGVNLP----------EGVLWM
PPETCNIYIYPFEFDY--------------------------------------------
------------------------------------------------------------
------------------------------------------------------------
------------------------------------------------------------
------------------------------------------------------------
------------------------------------------------------------
------------------------------------------------------------
----------------IEVS-RKPPKYWTRVDHFLR-PPA-------------------R
AP------FGF-QL------------TWLQ-A----------DLKKVYFTLGTMGSADVI
LMDKLLRIF-----AKTPHQ-YIISKGP-NHDKL-LL-PPNCS-------------GSQF
INQPAVIPL--VDLVIFHGGNNT-------------------------------------
------------LVESFFHGKP-MLVLPLFGDQFDNATRVL---DRGFGYAFSPY-DFDE
[truncated: 19,651 more chars]
